# Supplementary material for: Characterizing Membrane Association and Periplasmic Transfer of Bacterial Lipoproteins through Molecular Dynamics Simulations
Source: Structure. 2020 Apr 7;28(4):475–487.e3. doi: 10.1016/j.str.2020.01.012 (PMC7139219; doi:10.1016/j.str.2020.01.012)
Supplement: Data S1. Final Coordinates from Simulations (Y–Z), Related to Figure 3 [file mmc3.zip › Y-Z/YGDI-2-atomistic.pdb]

TITLE     Protein
REMARK    THIS IS A SIMULATION BOX
CRYST1  128.960  128.960  105.520  90.00  90.00  90.00 P 1           1
MODEL        1
ATOM      1  N   CYSTA   1      56.865  62.685  63.860  1.00  0.00           N
ATOM      3  CA  CYSTA   1      57.555  61.845  64.830  1.00  0.00           C
ATOM      5  C   CYSTA   1      57.845  62.585  66.160  1.00  0.00           C
ATOM      6  O   CYSTA   1      56.905  62.995  66.850  1.00  0.00           O
ATOM      7  CB  CYSTA   1      56.805  60.515  65.020  1.00  0.00           C
ATOM     10  SG  CYSTA   1      56.485  59.605  63.490  1.00  0.00           S
ATOM     11  C1  CYSTA   1      54.905  58.985  64.160  1.00  0.00           C
ATOM     14  CA1 CYSTA   1      55.555  62.995  63.790  1.00  0.00           C
ATOM     15  OA1 CYSTA   1      54.775  62.655  64.680  1.00  0.00           O
ATOM     16  CA2 CYSTA   1      55.015  63.755  62.600  1.00  0.00           C
ATOM     19  C11 CYSTA   1      54.005  58.195  63.180  1.00  0.00           C
ATOM     21  O11 CYSTA   1      53.985  58.915  61.930  1.00  0.00           O
ATOM     22  CX1 CYSTA   1      54.735  58.455  60.920  1.00  0.00           C
ATOM     23  OX1 CYSTA   1      55.375  59.195  60.170  1.00  0.00           O
ATOM     24  CX2 CYSTA   1      54.525  56.965  60.610  1.00  0.00           C
ATOM     27  C12 CYSTA   1      52.555  58.015  63.780  1.00  0.00           C
ATOM     30  O12 CYSTA   1      51.475  58.235  62.850  1.00  0.00           O
ATOM     31  CD1 CYSTA   1      51.125  57.175  62.120  1.00  0.00           C
ATOM     32  OD1 CYSTA   1      51.705  56.105  62.110  1.00  0.00           O
ATOM     33  CD2 CYSTA   1      49.875  57.485  61.300  1.00  0.00           C
ATOM     36  CA3 CYSTA   1      55.975  63.805  61.380  1.00  0.00           C
ATOM     39  CA4 CYSTA   1      55.495  64.745  60.270  1.00  0.00           C
ATOM     42  CA5 CYSTA   1      56.505  64.925  59.110  1.00  0.00           C
ATOM     45  CA6 CYSTA   1      56.455  63.805  58.060  1.00  0.00           C
ATOM     48  CA7 CYSTA   1      57.585  63.925  57.020  1.00  0.00           C
ATOM     51  CA8 CYSTA   1      57.605  62.755  56.030  1.00  0.00           C
ATOM     54  CA9 CYSTA   1      58.955  62.595  55.310  1.00  0.00           C
ATOM     57 0CA1 CYSTA   1      59.085  63.415  54.020  1.00  0.00           C
ATOM     60 1CA1 CYSTA   1      58.375  62.765  52.820  1.00  0.00           C
ATOM     63 2CA1 CYSTA   1      58.975  63.195  51.470  1.00  0.00           C
ATOM     66 3CA1 CYSTA   1      58.375  62.395  50.300  1.00  0.00           C
ATOM     69 4CA1 CYSTA   1      59.255  62.385  49.050  1.00  0.00           C
ATOM     72 5CA1 CYSTA   1      59.475  63.745  48.380  1.00  0.00           C
ATOM     75 6CA1 CYSTA   1      60.465  63.605  47.230  1.00  0.00           C
ATOM     79  CD3 CYSTA   1      50.155  58.115  59.910  1.00  0.00           C
ATOM     82  CD4 CYSTA   1      50.715  59.545  60.020  1.00  0.00           C
ATOM     85  CD5 CYSTA   1      50.615  60.365  58.730  1.00  0.00           C
ATOM     88  CD6 CYSTA   1      51.845  60.315  57.820  1.00  0.00           C
ATOM     91  CD7 CYSTA   1      51.695  61.255  56.610  1.00  0.00           C
ATOM     94  CD8 CYSTA   1      52.935  61.325  55.700  1.00  0.00           C
ATOM     97  CD9 CYSTA   1      52.685  62.235  54.480  1.00  0.00           C
ATOM    100 0CD1 CYSTA   1      53.925  62.465  53.610  1.00  0.00           C
ATOM    103 1CD1 CYSTA   1      53.585  63.265  52.330  1.00  0.00           C
ATOM    106 2CD1 CYSTA   1      54.825  63.525  51.450  1.00  0.00           C
ATOM    109 3CD1 CYSTA   1      54.505  64.075  50.050  1.00  0.00           C
ATOM    112 4CD1 CYSTA   1      53.585  65.305  50.030  1.00  0.00           C
ATOM    115 5CD1 CYSTA   1      53.415  65.875  48.610  1.00  0.00           C
ATOM    118 6CD1 CYSTA   1      52.485  67.085  48.540  1.00  0.00           C
ATOM    122  CX3 CYSTA   1      53.655  56.785  59.360  1.00  0.00           C
ATOM    125  CX4 CYSTA   1      54.465  56.595  58.080  1.00  0.00           C
ATOM    128  CX5 CYSTA   1      53.555  56.545  56.860  1.00  0.00           C
ATOM    131  CX6 CYSTA   1      54.305  56.385  55.530  1.00  0.00           C
ATOM    134  CX7 CYSTA   1      53.355  56.605  54.350  1.00  0.00           C
ATOM    137  CX8 CYSTA   1      53.985  56.265  52.990  1.00  0.00           C
ATOM    140  CX9 CYSTA   1      52.945  56.335  51.900  1.00  0.00           C
ATOM    142 0CX1 CYSTA   1      52.995  57.115  50.810  1.00  0.00           C
ATOM    144 1CX1 CYSTA   1      54.115  58.045  50.470  1.00  0.00           C
ATOM    147 2CX1 CYSTA   1      53.785  59.075  49.370  1.00  0.00           C
ATOM    150 3CX1 CYSTA   1      52.765  60.125  49.810  1.00  0.00           C
ATOM    153 4CX1 CYSTA   1      52.325  61.025  48.650  1.00  0.00           C
ATOM    156 5CX1 CYSTA   1      51.225  62.015  49.060  1.00  0.00           C
ATOM    159 6CX1 CYSTA   1      50.685  62.815  47.870  1.00  0.00           C
ATOM    162 7CX1 CYSTA   1      49.525  63.745  48.230  1.00  0.00           C
ATOM    165 8CX1 CYSTA   1      48.995  64.495  47.010  1.00  0.00           C
ATOM    169  N   SER A   2      59.135  62.715  66.590  1.00  0.00           N
ATOM    171  CA  SER A   2      60.055  63.835  66.380  1.00  0.00           C
ATOM    173  CB  SER A   2      59.925  65.055  67.350  1.00  0.00           C
ATOM    176  OG  SER A   2      59.065  64.835  68.480  1.00  0.00           O
ATOM    178  C   SER A   2      61.505  63.345  66.470  1.00  0.00           C
ATOM    179  O   SER A   2      61.725  62.375  67.170  1.00  0.00           O
ATOM    180  N   GLY A   3      62.505  64.015  65.790  1.00  0.00           N
ATOM    182  CA  GLY A   3      63.815  63.495  65.320  1.00  0.00           C
ATOM    185  C   GLY A   3      64.755  62.755  66.250  1.00  0.00           C
ATOM    186  O   GLY A   3      64.395  61.885  67.040  1.00  0.00           O
ATOM    187  N   SER A   4      66.075  63.055  66.190  1.00  0.00           N
ATOM    189  CA  SER A   4      67.015  62.605  67.220  1.00  0.00           C
ATOM    191  CB  SER A   4      68.495  62.685  66.790  1.00  0.00           C
ATOM    194  OG  SER A   4      69.315  61.915  67.640  1.00  0.00           O
ATOM    196  C   SER A   4      66.805  63.445  68.480  1.00  0.00           C
ATOM    197  O   SER A   4      67.595  64.315  68.840  1.00  0.00           O
ATOM    198  N   ASN A   5      65.635  63.215  69.090  1.00  0.00           N
ATOM    200  CA  ASN A   5      64.765  64.235  69.630  1.00  0.00           C
ATOM    202  CB  ASN A   5      63.945  64.985  68.540  1.00  0.00           C
ATOM    205  CG  ASN A   5      62.975  66.085  68.990  1.00  0.00           C
ATOM    206  OD1 ASN A   5      62.735  67.095  68.330  1.00  0.00           O
ATOM    207  ND2 ASN A   5      62.315  65.885  70.160  1.00  0.00           N
ATOM    210  C   ASN A   5      63.805  63.425  70.480  1.00  0.00           C
ATOM    211  O   ASN A   5      62.945  62.675  70.040  1.00  0.00           O
ATOM    212  N   TYR A   6      63.975  63.555  71.770  1.00  0.00           N
ATOM    214  CA  TYR A   6      63.825  62.405  72.590  1.00  0.00           C
ATOM    216  CB  TYR A   6      65.235  61.785  72.520  1.00  0.00           C
ATOM    219  CG  TYR A   6      65.535  60.395  72.950  1.00  0.00           C
ATOM    220  CD1 TYR A   6      66.335  59.615  72.090  1.00  0.00           C
ATOM    222  CE1 TYR A   6      67.205  58.645  72.610  1.00  0.00           C
ATOM    224  CZ  TYR A   6      67.245  58.435  73.990  1.00  0.00           C
ATOM    225  OH  TYR A   6      68.215  57.575  74.530  1.00  0.00           O
ATOM    227  CD2 TYR A   6      65.515  60.085  74.320  1.00  0.00           C
ATOM    229  CE2 TYR A   6      66.385  59.135  74.840  1.00  0.00           C
ATOM    231  C   TYR A   6      63.515  63.125  73.880  1.00  0.00           C
ATOM    232  O   TYR A   6      63.785  64.325  74.020  1.00  0.00           O
ATOM    233  N   VAL A   7      62.895  62.455  74.840  1.00  0.00           N
ATOM    235  CA  VAL A   7      62.715  63.125  76.100  1.00  0.00           C
ATOM    237  CB  VAL A   7      61.485  64.025  76.110  1.00  0.00           C
ATOM    239  CG1 VAL A   7      60.185  63.215  76.260  1.00  0.00           C
ATOM    243  CG2 VAL A   7      61.595  65.085  77.200  1.00  0.00           C
ATOM    247  C   VAL A   7      62.735  62.105  77.200  1.00  0.00           C
ATOM    248  O   VAL A   7      62.245  60.985  77.080  1.00  0.00           O
ATOM    249  N   MET A   8      63.365  62.475  78.320  1.00  0.00           N
ATOM    251  CA  MET A   8      63.525  61.605  79.440  1.00  0.00           C
ATOM    253  CB  MET A   8      65.035  61.435  79.800  1.00  0.00           C
ATOM    256  CG  MET A   8      65.645  62.515  80.700  1.00  0.00           C
ATOM    259  SD  MET A   8      67.455  62.565  80.640  1.00  0.00           S
ATOM    260  CE  MET A   8      67.565  64.145  81.490  1.00  0.00           C
ATOM    264  C   MET A   8      62.755  62.265  80.550  1.00  0.00           C
ATOM    265  O   MET A   8      62.655  63.485  80.690  1.00  0.00           O
ATOM    266  N   HIS A   9      62.155  61.395  81.370  1.00  0.00           N
ATOM    268  CA  HIS A   9      61.555  61.745  82.640  1.00  0.00           C
ATOM    270  CB  HIS A   9      60.295  60.895  82.920  1.00  0.00           C
ATOM    273  ND1 HIS A   9      59.465  60.435  85.240  1.00  0.00           N
ATOM    274  CG  HIS A   9      59.565  61.295  84.170  1.00  0.00           C
ATOM    275  CE1 HIS A   9      58.705  61.045  86.120  1.00  0.00           C
ATOM    277  NE2 HIS A   9      58.275  62.235  85.650  1.00  0.00           N
ATOM    279  CD2 HIS A   9      58.825  62.415  84.410  1.00  0.00           C
ATOM    281  C   HIS A   9      62.585  61.475  83.700  1.00  0.00           C
ATOM    282  O   HIS A   9      63.475  60.635  83.550  1.00  0.00           O
ATOM    283  N   THR A  10      62.505  62.195  84.830  1.00  0.00           N
ATOM    285  CA  THR A  10      63.445  62.085  85.930  1.00  0.00           C
ATOM    287  CB  THR A  10      64.265  63.345  86.150  1.00  0.00           C
ATOM    289  OG1 THR A  10      63.435  64.495  86.160  1.00  0.00           O
ATOM    291  CG2 THR A  10      65.215  63.555  84.970  1.00  0.00           C
ATOM    295  C   THR A  10      62.695  61.735  87.190  1.00  0.00           C
ATOM    296  O   THR A  10      61.485  61.925  87.330  1.00  0.00           O
ATOM    297  N   ASN A  11      63.425  61.185  88.170  1.00  0.00           N
ATOM    299  CA  ASN A  11      62.955  60.765  89.460  1.00  0.00           C
ATOM    301  CB  ASN A  11      64.155  60.065  90.150  1.00  0.00           C
ATOM    304  CG  ASN A  11      63.805  59.475  91.500  1.00  0.00           C
ATOM    305  OD1 ASN A  11      63.685  58.255  91.650  1.00  0.00           O
ATOM    306  ND2 ASN A  11      63.675  60.345  92.520  1.00  0.00           N
ATOM    309  C   ASN A  11      62.335  61.915  90.270  1.00  0.00           C
ATOM    310  O   ASN A  11      61.185  61.825  90.710  1.00  0.00           O
ATOM    311  N   ASP A  12      62.995  63.095  90.370  1.00  0.00           N
ATOM    313  CA  ASP A  12      62.245  64.305  90.680  1.00  0.00           C
ATOM    315  CB  ASP A  12      63.025  65.525  91.250  1.00  0.00           C
ATOM    318  CG  ASP A  12      64.405  65.145  91.700  1.00  0.00           C
ATOM    319  OD1 ASP A  12      64.565  64.445  92.720  1.00  0.00           O
ATOM    320  OD2 ASP A  12      65.345  65.605  91.000  1.00  0.00           O
ATOM    321  C   ASP A  12      61.625  64.735  89.380  1.00  0.00           C
ATOM    322  O   ASP A  12      62.315  65.305  88.540  1.00  0.00           O
ATOM    323  N   GLY A  13      60.315  64.445  89.210  1.00  0.00           N
ATOM    325  CA  GLY A  13      59.515  64.565  87.980  1.00  0.00           C
ATOM    328  C   GLY A  13      59.635  65.835  87.180  1.00  0.00           C
ATOM    329  O   GLY A  13      58.735  66.665  87.120  1.00  0.00           O
ATOM    330  N   ARG A  14      60.775  65.965  86.470  1.00  0.00           N
ATOM    332  CA  ARG A  14      61.045  66.965  85.490  1.00  0.00           C
ATOM    334  CB  ARG A  14      62.415  67.705  85.650  1.00  0.00           C
ATOM    337  CG  ARG A  14      62.415  68.855  86.680  1.00  0.00           C
ATOM    340  CD  ARG A  14      62.495  68.475  88.160  1.00  0.00           C
ATOM    343  NE  ARG A  14      63.845  67.885  88.450  1.00  0.00           N
ATOM    345  CZ  ARG A  14      64.875  68.555  88.980  1.00  0.00           C
ATOM    346  NH1 ARG A  14      64.795  69.825  89.310  1.00  0.00           N
ATOM    349  NH2 ARG A  14      66.015  67.945  89.210  1.00  0.00           N
ATOM    352  C   ARG A  14      61.005  66.295  84.150  1.00  0.00           C
ATOM    353  O   ARG A  14      61.275  65.105  84.010  1.00  0.00           O
ATOM    354  N   THR A  15      60.675  67.075  83.120  1.00  0.00           N
ATOM    356  CA  THR A  15      60.745  66.615  81.750  1.00  0.00           C
ATOM    358  CB  THR A  15      59.435  66.715  81.000  1.00  0.00           C
ATOM    360  OG1 THR A  15      58.435  66.015  81.710  1.00  0.00           O
ATOM    362  CG2 THR A  15      59.545  66.025  79.640  1.00  0.00           C
ATOM    366  C   THR A  15      61.785  67.475  81.100  1.00  0.00           C
ATOM    367  O   THR A  15      61.735  68.705  81.130  1.00  0.00           O
ATOM    368  N   ILE A  16      62.815  66.825  80.550  1.00  0.00           N
ATOM    370  CA  ILE A  16      63.995  67.495  80.030  1.00  0.00           C
ATOM    372  CB  ILE A  16      65.235  67.215  80.860  1.00  0.00           C
ATOM    374  CG2 ILE A  16      66.555  67.615  80.150  1.00  0.00           C
ATOM    378  CG1 ILE A  16      65.115  67.945  82.210  1.00  0.00           C
ATOM    381  CD  ILE A  16      65.815  67.175  83.310  1.00  0.00           C
ATOM    385  C   ILE A  16      64.205  67.035  78.630  1.00  0.00           C
ATOM    386  O   ILE A  16      64.415  65.845  78.370  1.00  0.00           O
ATOM    387  N   VAL A  17      64.125  67.985  77.690  1.00  0.00           N
ATOM    389  CA  VAL A  17      64.505  67.785  76.310  1.00  0.00           C
ATOM    391  CB  VAL A  17      64.005  68.925  75.440  1.00  0.00           C
ATOM    393  CG1 VAL A  17      65.075  69.605  74.590  1.00  0.00           C
ATOM    397  CG2 VAL A  17      62.945  68.355  74.500  1.00  0.00           C
ATOM    401  C   VAL A  17      65.985  67.475  76.160  1.00  0.00           C
ATOM    402  O   VAL A  17      66.825  67.915  76.950  1.00  0.00           O
ATOM    403  N   SER A  18      66.315  66.665  75.150  1.00  0.00           N
ATOM    405  CA  SER A  18      67.685  66.365  74.810  1.00  0.00           C
ATOM    407  CB  SER A  18      68.215  65.175  75.670  1.00  0.00           C
ATOM    410  OG  SER A  18      69.485  64.665  75.240  1.00  0.00           O
ATOM    412  C   SER A  18      67.805  66.095  73.320  1.00  0.00           C
ATOM    413  O   SER A  18      66.895  65.545  72.700  1.00  0.00           O
ATOM    414  N   ASP A  19      68.975  66.475  72.740  1.00  0.00           N
ATOM    416  CA  ASP A  19      69.335  66.395  71.340  1.00  0.00           C
ATOM    418  CB  ASP A  19      70.125  67.655  70.870  1.00  0.00           C
ATOM    421  CG  ASP A  19      69.225  68.775  70.440  1.00  0.00           C
ATOM    422  OD1 ASP A  19      68.175  68.475  69.830  1.00  0.00           O
ATOM    423  OD2 ASP A  19      69.655  69.945  70.590  1.00  0.00           O
ATOM    424  C   ASP A  19      70.325  65.265  71.160  1.00  0.00           C
ATOM    425  O   ASP A  19      71.465  65.355  71.600  1.00  0.00           O
ATOM    426  N   GLY A  20      69.935  64.185  70.460  1.00  0.00           N
ATOM    428  CA  GLY A  20      70.745  62.975  70.390  1.00  0.00           C
ATOM    431  C   GLY A  20      70.725  62.165  71.640  1.00  0.00           C
ATOM    432  O   GLY A  20      70.945  62.705  72.720  1.00  0.00           O
ATOM    433  N   LYS A  21      70.545  60.825  71.530  1.00  0.00           N
ATOM    435  CA  LYS A  21      70.675  59.855  72.620  1.00  0.00           C
ATOM    437  CB  LYS A  21      70.975  58.415  72.100  1.00  0.00           C
ATOM    440  CG  LYS A  21      71.335  57.375  73.180  1.00  0.00           C
ATOM    443  CD  LYS A  21      71.225  55.885  72.780  1.00  0.00           C
ATOM    446  CE  LYS A  21      69.855  55.465  72.220  1.00  0.00           C
ATOM    449  NZ  LYS A  21      69.505  54.045  72.500  1.00  0.00           N
ATOM    453  C   LYS A  21      71.615  60.205  73.790  1.00  0.00           C
ATOM    454  O   LYS A  21      72.835  60.285  73.600  1.00  0.00           O
ATOM    455  N   PRO A  22      71.135  60.415  75.000  1.00  0.00           N
ATOM    456  CD  PRO A  22      69.765  60.815  75.290  1.00  0.00           C
ATOM    459  CA  PRO A  22      71.925  60.345  76.230  1.00  0.00           C
ATOM    461  CB  PRO A  22      70.915  60.625  77.340  1.00  0.00           C
ATOM    464  CG  PRO A  22      69.875  61.505  76.640  1.00  0.00           C
ATOM    467  C   PRO A  22      72.645  59.025  76.420  1.00  0.00           C
ATOM    468  O   PRO A  22      72.075  57.955  76.200  1.00  0.00           O
ATOM    469  N   GLN A  23      73.905  59.095  76.830  1.00  0.00           N
ATOM    471  CA  GLN A  23      74.745  57.935  77.020  1.00  0.00           C
ATOM    473  CB  GLN A  23      76.155  58.255  76.480  1.00  0.00           C
ATOM    476  CG  GLN A  23      76.255  58.175  74.940  1.00  0.00           C
ATOM    479  CD  GLN A  23      75.915  56.775  74.450  1.00  0.00           C
ATOM    480  OE1 GLN A  23      76.455  55.775  74.930  1.00  0.00           O
ATOM    481  NE2 GLN A  23      74.985  56.675  73.480  1.00  0.00           N
ATOM    484  C   GLN A  23      74.775  57.515  78.470  1.00  0.00           C
ATOM    485  O   GLN A  23      74.765  58.375  79.340  1.00  0.00           O
ATOM    486  N   THR A  24      74.835  56.195  78.760  1.00  0.00           N
ATOM    488  CA  THR A  24      75.035  55.665  80.110  1.00  0.00           C
ATOM    490  CB  THR A  24      74.095  54.515  80.570  1.00  0.00           C
ATOM    492  OG1 THR A  24      74.375  53.225  80.020  1.00  0.00           O
ATOM    494  CG2 THR A  24      72.625  54.785  80.310  1.00  0.00           C
ATOM    498  C   THR A  24      76.435  55.115  80.140  1.00  0.00           C
ATOM    499  O   THR A  24      76.855  54.445  79.200  1.00  0.00           O
ATOM    500  N   ASP A  25      77.175  55.365  81.230  1.00  0.00           N
ATOM    502  CA  ASP A  25      78.495  54.825  81.420  1.00  0.00           C
ATOM    504  CB  ASP A  25      79.535  55.975  81.510  1.00  0.00           C
ATOM    507  CG  ASP A  25      79.915  56.545  80.170  1.00  0.00           C
ATOM    508  OD1 ASP A  25      79.725  55.905  79.110  1.00  0.00           O
ATOM    509  OD2 ASP A  25      80.595  57.605  80.180  1.00  0.00           O
ATOM    510  C   ASP A  25      78.445  54.075  82.730  1.00  0.00           C
ATOM    511  O   ASP A  25      78.075  54.625  83.770  1.00  0.00           O
ATOM    512  N   ASN A  26      78.775  52.755  82.720  1.00  0.00           N
ATOM    514  CA  ASN A  26      78.645  51.945  83.900  1.00  0.00           C
ATOM    516  CB  ASN A  26      78.925  50.455  83.600  1.00  0.00           C
ATOM    519  CG  ASN A  26      77.625  49.795  83.150  1.00  0.00           C
ATOM    520  OD1 ASN A  26      76.625  49.915  83.880  1.00  0.00           O
ATOM    521  ND2 ASN A  26      77.615  49.075  82.020  1.00  0.00           N
ATOM    524  C   ASN A  26      79.485  52.415  85.060  1.00  0.00           C
ATOM    525  O   ASN A  26      78.965  52.585  86.160  1.00  0.00           O
ATOM    526  N   ASP A  27      80.765  52.685  84.790  1.00  0.00           N
ATOM    528  CA  ASP A  27      81.785  52.955  85.770  1.00  0.00           C
ATOM    530  CB  ASP A  27      83.135  53.145  85.030  1.00  0.00           C
ATOM    533  CG  ASP A  27      83.575  51.945  84.200  1.00  0.00           C
ATOM    534  OD1 ASP A  27      82.995  50.855  84.400  1.00  0.00           O
ATOM    535  OD2 ASP A  27      84.555  52.065  83.420  1.00  0.00           O
ATOM    536  C   ASP A  27      81.485  54.205  86.610  1.00  0.00           C
ATOM    537  O   ASP A  27      81.465  54.195  87.830  1.00  0.00           O
ATOM    538  N   THR A  28      81.175  55.305  85.920  1.00  0.00           N
ATOM    540  CA  THR A  28      80.975  56.625  86.510  1.00  0.00           C
ATOM    542  CB  THR A  28      81.195  57.685  85.420  1.00  0.00           C
ATOM    544  OG1 THR A  28      81.095  59.035  85.860  1.00  0.00           O
ATOM    546  CG2 THR A  28      80.175  57.435  84.310  1.00  0.00           C
ATOM    550  C   THR A  28      79.615  56.785  87.160  1.00  0.00           C
ATOM    551  O   THR A  28      79.405  57.615  88.040  1.00  0.00           O
ATOM    552  N   GLY A  29      78.625  55.945  86.760  1.00  0.00           N
ATOM    554  CA  GLY A  29      77.295  55.975  87.320  1.00  0.00           C
ATOM    557  C   GLY A  29      76.425  57.135  86.950  1.00  0.00           C
ATOM    558  O   GLY A  29      75.385  57.335  87.560  1.00  0.00           O
ATOM    559  N   MET A  30      76.805  57.905  85.910  1.00  0.00           N
ATOM    561  CA  MET A  30      76.115  59.075  85.410  1.00  0.00           C
ATOM    563  CB  MET A  30      76.975  60.375  85.480  1.00  0.00           C
ATOM    566  CG  MET A  30      78.295  60.425  84.660  1.00  0.00           C
ATOM    569  SD  MET A  30      78.165  60.555  82.830  1.00  0.00           S
ATOM    570  CE  MET A  30      79.895  60.665  82.280  1.00  0.00           C
ATOM    574  C   MET A  30      75.635  58.835  83.990  1.00  0.00           C
ATOM    575  O   MET A  30      76.045  57.875  83.330  1.00  0.00           O
ATOM    576  N   ILE A  31      74.745  59.735  83.520  1.00  0.00           N
ATOM    578  CA  ILE A  31      74.325  59.905  82.140  1.00  0.00           C
ATOM    580  CB  ILE A  31      72.795  59.985  82.030  1.00  0.00           C
ATOM    582  CG2 ILE A  31      72.305  60.005  80.560  1.00  0.00           C
ATOM    586  CG1 ILE A  31      72.105  58.865  82.820  1.00  0.00           C
ATOM    589  CD  ILE A  31      72.605  57.505  82.390  1.00  0.00           C
ATOM    593  C   ILE A  31      74.855  61.245  81.700  1.00  0.00           C
ATOM    594  O   ILE A  31      74.705  62.215  82.440  1.00  0.00           O
ATOM    595  N   SER A  32      75.455  61.395  80.510  1.00  0.00           N
ATOM    597  CA  SER A  32      75.715  62.705  79.910  1.00  0.00           C
ATOM    599  CB  SER A  32      77.165  62.865  79.370  1.00  0.00           C
ATOM    602  OG  SER A  32      77.565  64.215  79.090  1.00  0.00           O
ATOM    604  C   SER A  32      74.745  62.865  78.760  1.00  0.00           C
ATOM    605  O   SER A  32      74.625  62.005  77.880  1.00  0.00           O
ATOM    606  N   TYR A  33      73.995  63.985  78.750  1.00  0.00           N
ATOM    608  CA  TYR A  33      72.995  64.265  77.740  1.00  0.00           C
ATOM    610  CB  TYR A  33      71.545  64.205  78.320  1.00  0.00           C
ATOM    613  CG  TYR A  33      71.235  65.205  79.400  1.00  0.00           C
ATOM    614  CD1 TYR A  33      71.495  64.915  80.750  1.00  0.00           C
ATOM    616  CE1 TYR A  33      71.175  65.855  81.750  1.00  0.00           C
ATOM    618  CZ  TYR A  33      70.585  67.085  81.390  1.00  0.00           C
ATOM    619  OH  TYR A  33      70.405  68.105  82.350  1.00  0.00           O
ATOM    621  CD2 TYR A  33      70.575  66.395  79.070  1.00  0.00           C
ATOM    623  CE2 TYR A  33      70.265  67.335  80.060  1.00  0.00           C
ATOM    625  C   TYR A  33      73.355  65.615  77.150  1.00  0.00           C
ATOM    626  O   TYR A  33      74.305  66.255  77.590  1.00  0.00           O
ATOM    627  N   LYS A  34      72.625  66.075  76.110  1.00  0.00           N
ATOM    629  CA  LYS A  34      72.805  67.405  75.560  1.00  0.00           C
ATOM    631  CB  LYS A  34      73.335  67.355  74.100  1.00  0.00           C
ATOM    634  CG  LYS A  34      74.835  67.005  74.020  1.00  0.00           C
ATOM    637  CD  LYS A  34      75.275  66.625  72.600  1.00  0.00           C
ATOM    640  CE  LYS A  34      76.775  66.415  72.450  1.00  0.00           C
ATOM    643  NZ  LYS A  34      77.135  66.055  71.070  1.00  0.00           N
ATOM    647  C   LYS A  34      71.495  68.175  75.650  1.00  0.00           C
ATOM    648  O   LYS A  34      70.455  67.655  75.260  1.00  0.00           O
ATOM    649  N   ASP A  35      71.515  69.395  76.210  1.00  0.00           N
ATOM    651  CA  ASP A  35      70.395  70.295  76.340  1.00  0.00           C
ATOM    653  CB  ASP A  35      70.785  71.315  77.470  1.00  0.00           C
ATOM    656  CG  ASP A  35      69.795  72.415  77.830  1.00  0.00           C
ATOM    657  OD1 ASP A  35      69.335  73.155  76.930  1.00  0.00           O
ATOM    658  OD2 ASP A  35      69.585  72.645  79.050  1.00  0.00           O
ATOM    659  C   ASP A  35      70.065  70.885  74.980  1.00  0.00           C
ATOM    660  O   ASP A  35      70.895  70.865  74.070  1.00  0.00           O
ATOM    661  N   ALA A  36      68.845  71.435  74.800  1.00  0.00           N
ATOM    663  CA  ALA A  36      68.355  72.075  73.590  1.00  0.00           C
ATOM    665  CB  ALA A  36      66.945  72.625  73.830  1.00  0.00           C
ATOM    669  C   ALA A  36      69.225  73.245  73.180  1.00  0.00           C
ATOM    670  O   ALA A  36      69.425  73.545  72.010  1.00  0.00           O
ATOM    671  N   ASN A  37      69.805  73.895  74.200  1.00  0.00           N
ATOM    673  CA  ASN A  37      70.785  74.925  73.960  1.00  0.00           C
ATOM    675  CB  ASN A  37      70.905  75.735  75.270  1.00  0.00           C
ATOM    678  CG  ASN A  37      69.795  76.765  75.370  1.00  0.00           C
ATOM    679  OD1 ASN A  37      69.295  77.285  74.370  1.00  0.00           O
ATOM    680  ND2 ASN A  37      69.435  77.155  76.610  1.00  0.00           N
ATOM    683  C   ASN A  37      72.155  74.385  73.550  1.00  0.00           C
ATOM    684  O   ASN A  37      73.125  75.135  73.490  1.00  0.00           O
ATOM    685  N   GLY A  38      72.345  73.085  73.220  1.00  0.00           N
ATOM    687  CA  GLY A  38      73.605  72.495  72.740  1.00  0.00           C
ATOM    690  C   GLY A  38      74.665  72.345  73.800  1.00  0.00           C
ATOM    691  O   GLY A  38      75.775  71.865  73.550  1.00  0.00           O
ATOM    692  N   ASN A  39      74.315  72.745  75.030  1.00  0.00           N
ATOM    694  CA  ASN A  39      75.085  72.545  76.230  1.00  0.00           C
ATOM    696  CB  ASN A  39      74.545  73.335  77.440  1.00  0.00           C
ATOM    699  CG  ASN A  39      74.495  74.815  77.080  1.00  0.00           C
ATOM    700  OD1 ASN A  39      75.475  75.375  76.590  1.00  0.00           O
ATOM    701  ND2 ASN A  39      73.345  75.465  77.330  1.00  0.00           N
ATOM    704  C   ASN A  39      75.085  71.085  76.610  1.00  0.00           C
ATOM    705  O   ASN A  39      74.085  70.395  76.470  1.00  0.00           O
ATOM    706  N   LYS A  40      76.205  70.575  77.130  1.00  0.00           N
ATOM    708  CA  LYS A  40      76.205  69.255  77.710  1.00  0.00           C
ATOM    710  CB  LYS A  40      77.505  68.495  77.370  1.00  0.00           C
ATOM    713  CG  LYS A  40      78.815  69.095  77.930  1.00  0.00           C
ATOM    716  CD  LYS A  40      79.185  68.705  79.380  1.00  0.00           C
ATOM    719  CE  LYS A  40      79.395  67.205  79.570  1.00  0.00           C
ATOM    722  NZ  LYS A  40      79.705  66.885  80.970  1.00  0.00           N
ATOM    726  C   LYS A  40      75.965  69.355  79.190  1.00  0.00           C
ATOM    727  O   LYS A  40      76.245  70.365  79.840  1.00  0.00           O
ATOM    728  N   GLN A  41      75.465  68.275  79.780  1.00  0.00           N
ATOM    730  CA  GLN A  41      75.135  68.255  81.180  1.00  0.00           C
ATOM    732  CB  GLN A  41      73.705  68.795  81.490  1.00  0.00           C
ATOM    735  CG  GLN A  41      73.545  69.605  82.800  1.00  0.00           C
ATOM    738  CD  GLN A  41      73.985  71.075  82.760  1.00  0.00           C
ATOM    739  OE1 GLN A  41      74.225  71.675  83.820  1.00  0.00           O
ATOM    740  NE2 GLN A  41      74.055  71.685  81.560  1.00  0.00           N
ATOM    743  C   GLN A  41      75.245  66.815  81.550  1.00  0.00           C
ATOM    744  O   GLN A  41      75.445  65.945  80.710  1.00  0.00           O
ATOM    745  N   GLN A  42      75.185  66.525  82.850  1.00  0.00           N
ATOM    747  CA  GLN A  42      75.475  65.225  83.360  1.00  0.00           C
ATOM    749  CB  GLN A  42      76.985  65.155  83.680  1.00  0.00           C
ATOM    752  CG  GLN A  42      77.445  63.895  84.420  1.00  0.00           C
ATOM    755  CD  GLN A  42      78.935  64.015  84.730  1.00  0.00           C
ATOM    756  OE1 GLN A  42      79.375  64.415  85.800  1.00  0.00           O
ATOM    757  NE2 GLN A  42      79.765  63.665  83.720  1.00  0.00           N
ATOM    760  C   GLN A  42      74.605  65.035  84.570  1.00  0.00           C
ATOM    761  O   GLN A  42      74.395  65.995  85.310  1.00  0.00           O
ATOM    762  N   ILE A  43      74.025  63.845  84.760  1.00  0.00           N
ATOM    764  CA  ILE A  43      73.075  63.535  85.810  1.00  0.00           C
ATOM    766  CB  ILE A  43      71.625  63.635  85.330  1.00  0.00           C
ATOM    768  CG2 ILE A  43      71.405  62.775  84.060  1.00  0.00           C
ATOM    772  CG1 ILE A  43      70.625  63.215  86.430  1.00  0.00           C
ATOM    775  CD  ILE A  43      69.215  63.695  86.180  1.00  0.00           C
ATOM    779  C   ILE A  43      73.375  62.135  86.320  1.00  0.00           C
ATOM    780  O   ILE A  43      73.945  61.325  85.600  1.00  0.00           O
ATOM    781  N   ASN A  44      73.015  61.765  87.570  1.00  0.00           N
ATOM    783  CA  ASN A  44      73.095  60.395  88.060  1.00  0.00           C
ATOM    785  CB  ASN A  44      72.805  60.415  89.590  1.00  0.00           C
ATOM    788  CG  ASN A  44      73.145  59.125  90.330  1.00  0.00           C
ATOM    789  OD1 ASN A  44      73.495  58.105  89.740  1.00  0.00           O
ATOM    790  ND2 ASN A  44      73.045  59.165  91.680  1.00  0.00           N
ATOM    793  C   ASN A  44      72.195  59.435  87.270  1.00  0.00           C
ATOM    794  O   ASN A  44      71.105  59.785  86.820  1.00  0.00           O
ATOM    795  N   ARG A  45      72.585  58.165  87.080  1.00  0.00           N
ATOM    797  CA  ARG A  45      71.765  57.145  86.440  1.00  0.00           C
ATOM    799  CB  ARG A  45      72.575  55.835  86.390  1.00  0.00           C
ATOM    802  CG  ARG A  45      73.665  55.905  85.320  1.00  0.00           C
ATOM    805  CD  ARG A  45      74.625  54.735  85.380  1.00  0.00           C
ATOM    808  NE  ARG A  45      73.905  53.605  84.740  1.00  0.00           N
ATOM    810  CZ  ARG A  45      74.375  52.385  84.630  1.00  0.00           C
ATOM    811  NH1 ARG A  45      75.475  51.985  85.250  1.00  0.00           N
ATOM    814  NH2 ARG A  45      73.795  51.555  83.800  1.00  0.00           N
ATOM    817  C   ARG A  45      70.465  56.835  87.150  1.00  0.00           C
ATOM    818  O   ARG A  45      69.475  56.385  86.560  1.00  0.00           O
ATOM    819  N   THR A  46      70.485  57.035  88.470  1.00  0.00           N
ATOM    821  CA  THR A  46      69.425  56.665  89.390  1.00  0.00           C
ATOM    823  CB  THR A  46      69.995  56.535  90.800  1.00  0.00           C
ATOM    825  OG1 THR A  46      70.385  57.785  91.300  1.00  0.00           O
ATOM    827  CG2 THR A  46      71.265  55.655  90.770  1.00  0.00           C
ATOM    831  C   THR A  46      68.315  57.705  89.340  1.00  0.00           C
ATOM    832  O   THR A  46      67.145  57.425  89.600  1.00  0.00           O
ATOM    833  N   ASP A  47      68.665  58.915  88.900  1.00  0.00           N
ATOM    835  CA  ASP A  47      67.775  60.045  88.820  1.00  0.00           C
ATOM    837  CB  ASP A  47      68.615  61.345  88.800  1.00  0.00           C
ATOM    840  CG  ASP A  47      69.275  61.625  90.130  1.00  0.00           C
ATOM    841  OD1 ASP A  47      68.755  61.155  91.170  1.00  0.00           O
ATOM    842  OD2 ASP A  47      70.225  62.455  90.110  1.00  0.00           O
ATOM    843  C   ASP A  47      66.945  60.065  87.550  1.00  0.00           C
ATOM    844  O   ASP A  47      65.985  60.825  87.440  1.00  0.00           O
ATOM    845  N   VAL A  48      67.295  59.255  86.540  1.00  0.00           N
ATOM    847  CA  VAL A  48      66.615  59.285  85.270  1.00  0.00           C
ATOM    849  CB  VAL A  48      67.555  59.365  84.080  1.00  0.00           C
ATOM    851  CG1 VAL A  48      68.305  60.705  84.210  1.00  0.00           C
ATOM    855  CG2 VAL A  48      68.535  58.175  84.060  1.00  0.00           C
ATOM    859  C   VAL A  48      65.655  58.135  85.210  1.00  0.00           C
ATOM    860  O   VAL A  48      65.985  56.955  85.310  1.00  0.00           O
ATOM    861  N   LYS A  49      64.365  58.465  85.120  1.00  0.00           N
ATOM    863  CA  LYS A  49      63.295  57.525  85.360  1.00  0.00           C
ATOM    865  CB  LYS A  49      62.005  58.335  85.580  1.00  0.00           C
ATOM    868  CG  LYS A  49      60.795  57.475  85.970  1.00  0.00           C
ATOM    871  CD  LYS A  49      60.815  57.075  87.440  1.00  0.00           C
ATOM    874  CE  LYS A  49      59.955  55.845  87.680  1.00  0.00           C
ATOM    877  NZ  LYS A  49      58.585  56.075  87.190  1.00  0.00           N
ATOM    881  C   LYS A  49      63.105  56.575  84.190  1.00  0.00           C
ATOM    882  O   LYS A  49      63.165  55.365  84.320  1.00  0.00           O
ATOM    883  N   GLU A  50      62.935  57.165  83.000  1.00  0.00           N
ATOM    885  CA  GLU A  50      62.795  56.495  81.730  1.00  0.00           C
ATOM    887  CB  GLU A  50      61.335  56.185  81.310  1.00  0.00           C
ATOM    890  CG  GLU A  50      60.585  55.065  82.090  1.00  0.00           C
ATOM    893  CD  GLU A  50      59.075  55.125  81.890  1.00  0.00           C
ATOM    894  OE1 GLU A  50      58.595  56.095  81.250  1.00  0.00           O
ATOM    895  OE2 GLU A  50      58.335  54.275  82.440  1.00  0.00           O
ATOM    896  C   GLU A  50      63.315  57.455  80.690  1.00  0.00           C
ATOM    897  O   GLU A  50      63.305  58.675  80.890  1.00  0.00           O
ATOM    898  N   MET A  51      63.765  56.915  79.560  1.00  0.00           N
ATOM    900  CA  MET A  51      64.215  57.655  78.410  1.00  0.00           C
ATOM    902  CB  MET A  51      65.665  57.195  78.100  1.00  0.00           C
ATOM    905  CG  MET A  51      66.765  57.545  79.120  1.00  0.00           C
ATOM    908  SD  MET A  51      68.255  56.565  78.720  1.00  0.00           S
ATOM    909  CE  MET A  51      69.475  57.235  79.870  1.00  0.00           C
ATOM    913  C   MET A  51      63.345  57.275  77.210  1.00  0.00           C
ATOM    914  O   MET A  51      63.515  56.205  76.640  1.00  0.00           O
ATOM    915  N   VAL A  52      62.435  58.165  76.770  1.00  0.00           N
ATOM    917  CA  VAL A  52      61.505  57.845  75.700  1.00  0.00           C
ATOM    919  CB  VAL A  52      60.085  58.365  75.970  1.00  0.00           C
ATOM    921  CG1 VAL A  52      59.085  57.405  75.300  1.00  0.00           C
ATOM    925  CG2 VAL A  52      59.805  58.425  77.500  1.00  0.00           C
ATOM    929  C   VAL A  52      62.075  58.465  74.420  1.00  0.00           C
ATOM    930  O   VAL A  52      62.375  59.665  74.390  1.00  0.00           O
ATOM    931  N   GLU A  53      62.205  57.695  73.310  1.00  0.00           N
ATOM    933  CA  GLU A  53      62.245  58.265  71.960  1.00  0.00           C
ATOM    935  CB  GLU A  53      62.475  57.185  70.850  1.00  0.00           C
ATOM    938  CG  GLU A  53      61.605  55.905  71.050  1.00  0.00           C
ATOM    941  CD  GLU A  53      61.745  54.735  70.070  1.00  0.00           C
ATOM    942  OE1 GLU A  53      62.615  54.735  69.160  1.00  0.00           O
ATOM    943  OE2 GLU A  53      61.035  53.715  70.290  1.00  0.00           O
ATOM    944  C   GLU A  53      60.955  59.035  71.740  1.00  0.00           C
ATOM    945  O   GLU A  53      59.935  58.675  72.320  1.00  0.00           O
ATOM    946  N   LEU A  54      60.945  60.175  71.030  1.00  0.00           N
ATOM    948  CA  LEU A  54      59.725  60.975  71.030  1.00  0.00           C
ATOM    950  CB  LEU A  54      59.895  62.425  71.530  1.00  0.00           C
ATOM    953  CG  LEU A  54      59.025  62.665  72.780  1.00  0.00           C
ATOM    955  CD1 LEU A  54      59.235  64.095  73.230  1.00  0.00           C
ATOM    959  CD2 LEU A  54      57.515  62.425  72.620  1.00  0.00           C
ATOM    963  C   LEU A  54      59.015  60.895  69.720  1.00  0.00           C
ATOM    964  O   LEU A  54      58.195  61.745  69.390  1.00  0.00           O
ATOM    965  N   ASP A  55      59.245  59.785  69.010  1.00  0.00           N
ATOM    967  CA  ASP A  55      58.455  59.435  67.880  1.00  0.00           C
ATOM    969  CB  ASP A  55      57.395  58.345  68.220  1.00  0.00           C
ATOM    972  CG  ASP A  55      58.005  57.045  68.750  1.00  0.00           C
ATOM    973  OD1 ASP A  55      58.775  57.125  69.730  1.00  0.00           O
ATOM    974  OD2 ASP A  55      57.595  55.965  68.250  1.00  0.00           O
ATOM    975  C   ASP A  55      59.365  59.105  66.670  1.00  0.00           C
ATOM    976  OT1 ASP A  55      60.145  59.995  66.280  1.00  0.00           O
ATOM    977  OT2 ASP A  55      59.195  58.025  66.050  1.00  0.00           O
ATOM    978  NH3 POPEB  56     105.915  81.305  63.390  1.00  0.00           N
ATOM    982  C12 POPEB  56     107.095  80.405  63.700  1.00  0.00           C
ATOM    985  C11 POPEB  56     106.955  78.975  63.130  1.00  0.00           C
ATOM    988  P   POPEB  56     107.935  76.605  63.070  1.00  0.00           P
ATOM    989  O13 POPEB  56     107.855  75.755  64.280  1.00  0.00           O
ATOM    990  O14 POPEB  56     106.825  76.505  62.100  1.00  0.00           O
ATOM    991  O11 POPEB  56     109.225  76.165  62.260  1.00  0.00           O
ATOM    992  O12 POPEB  56     108.115  78.165  63.430  1.00  0.00           O
ATOM    993  C1  POPEB  56     109.545  76.795  61.010  1.00  0.00           C
ATOM    996  C2  POPEB  56     109.535  75.755  59.840  1.00  0.00           C
ATOM    998  O21 POPEB  56     109.205  76.305  58.560  1.00  0.00           O
ATOM    999  C21 POPEB  56     109.595  77.485  58.160  1.00  0.00           C
ATOM   1000  O22 POPEB  56     110.285  78.295  58.760  1.00  0.00           O
ATOM   1001  C22 POPEB  56     108.955  77.685  56.780  1.00  0.00           C
ATOM   1004  C3  POPEB  56     108.495  74.615  60.100  1.00  0.00           C
ATOM   1007  O31 POPEB  56     108.255  73.825  58.920  1.00  0.00           O
ATOM   1008  C31 POPEB  56     108.675  72.575  58.940  1.00  0.00           C
ATOM   1009  O32 POPEB  56     109.265  72.035  59.860  1.00  0.00           O
ATOM   1010  C32 POPEB  56     108.345  71.935  57.610  1.00  0.00           C
ATOM   1013  C23 POPEB  56     109.675  78.725  55.900  1.00  0.00           C
ATOM   1016  C24 POPEB  56     111.055  78.245  55.410  1.00  0.00           C
ATOM   1019  C25 POPEB  56     111.035  77.015  54.470  1.00  0.00           C
ATOM   1022  C26 POPEB  56     110.475  77.335  53.080  1.00  0.00           C
ATOM   1025  C27 POPEB  56     110.445  76.135  52.120  1.00  0.00           C
ATOM   1028  C28 POPEB  56     109.805  76.385  50.740  1.00  0.00           C
ATOM   1031  C29 POPEB  56     110.465  77.525  49.990  1.00  0.00           C
ATOM   1033 0C21 POPEB  56     111.055  77.495  48.790  1.00  0.00           C
ATOM   1035 1C21 POPEB  56     111.235  76.335  47.860  1.00  0.00           C
ATOM   1038 2C21 POPEB  56     112.735  76.115  47.590  1.00  0.00           C
ATOM   1041 3C21 POPEB  56     113.505  75.485  48.770  1.00  0.00           C
ATOM   1044 4C21 POPEB  56     115.025  75.545  48.560  1.00  0.00           C
ATOM   1047 5C21 POPEB  56     115.855  75.045  49.760  1.00  0.00           C
ATOM   1050 6C21 POPEB  56     115.805  73.525  49.970  1.00  0.00           C
ATOM   1053 7C21 POPEB  56     116.755  73.055  51.080  1.00  0.00           C
ATOM   1056 8C21 POPEB  56     116.715  71.545  51.330  1.00  0.00           C
ATOM   1060  C33 POPEB  56     109.155  72.595  56.470  1.00  0.00           C
ATOM   1063  C34 POPEB  56     109.005  71.845  55.150  1.00  0.00           C
ATOM   1066  C35 POPEB  56     107.635  72.005  54.470  1.00  0.00           C
ATOM   1069  C36 POPEB  56     107.465  70.925  53.400  1.00  0.00           C
ATOM   1072  C37 POPEB  56     106.235  71.095  52.500  1.00  0.00           C
ATOM   1075  C38 POPEB  56     106.115  69.885  51.570  1.00  0.00           C
ATOM   1078  C39 POPEB  56     104.975  69.985  50.560  1.00  0.00           C
ATOM   1081 0C31 POPEB  56     104.935  68.775  49.630  1.00  0.00           C
ATOM   1084 1C31 POPEB  56     103.725  68.765  48.710  1.00  0.00           C
ATOM   1087 2C31 POPEB  56     103.805  67.655  47.660  1.00  0.00           C
ATOM   1090 3C31 POPEB  56     102.595  67.615  46.730  1.00  0.00           C
ATOM   1093 4C31 POPEB  56     101.375  67.025  47.450  1.00  0.00           C
ATOM   1096 5C31 POPEB  56     100.245  66.645  46.500  1.00  0.00           C
ATOM   1099 6C31 POPEB  56      99.175  65.815  47.210  1.00  0.00           C
ATOM   1103  NH3 POPEC  57      49.285  74.165  20.470  1.00  0.00           N
ATOM   1107  C12 POPEC  57      49.905  75.435  19.960  1.00  0.00           C
ATOM   1110  C11 POPEC  57      51.405  75.565  20.280  1.00  0.00           C
ATOM   1113  P   POPEC  57      52.865  76.835  22.050  1.00  0.00           P
ATOM   1114  O13 POPEC  57      53.595  76.235  23.180  1.00  0.00           O
ATOM   1115  O14 POPEC  57      53.715  77.115  20.870  1.00  0.00           O
ATOM   1116  O11 POPEC  57      52.215  78.185  22.540  1.00  0.00           O
ATOM   1117  O12 POPEC  57      51.615  75.935  21.650  1.00  0.00           O
ATOM   1118  C1  POPEC  57      51.545  78.275  23.800  1.00  0.00           C
ATOM   1121  C2  POPEC  57      52.375  79.055  24.860  1.00  0.00           C
ATOM   1123  O21 POPEC  57      51.685  78.925  26.120  1.00  0.00           O
ATOM   1124  C21 POPEC  57      52.345  79.295  27.220  1.00  0.00           C
ATOM   1125  O22 POPEC  57      52.035  80.245  27.920  1.00  0.00           O
ATOM   1126  C22 POPEC  57      53.445  78.295  27.590  1.00  0.00           C
ATOM   1129  C3  POPEC  57      52.545  80.555  24.440  1.00  0.00           C
ATOM   1132  O31 POPEC  57      53.105  81.435  25.450  1.00  0.00           O
ATOM   1133  C31 POPEC  57      54.415  81.315  25.620  1.00  0.00           C
ATOM   1134  O32 POPEC  57      55.105  80.435  25.140  1.00  0.00           O
ATOM   1135  C32 POPEC  57      54.935  82.435  26.500  1.00  0.00           C
ATOM   1138  C23 POPEC  57      54.065  78.565  28.990  1.00  0.00           C
ATOM   1141  C24 POPEC  57      53.145  78.245  30.190  1.00  0.00           C
ATOM   1144  C25 POPEC  57      53.775  78.655  31.540  1.00  0.00           C
ATOM   1147  C26 POPEC  57      52.905  78.275  32.760  1.00  0.00           C
ATOM   1150  C27 POPEC  57      53.465  78.845  34.080  1.00  0.00           C
ATOM   1153  C28 POPEC  57      52.515  78.735  35.290  1.00  0.00           C
ATOM   1156  C29 POPEC  57      52.995  79.605  36.430  1.00  0.00           C
ATOM   1158 0C21 POPEC  57      53.455  79.195  37.630  1.00  0.00           C
ATOM   1160 1C21 POPEC  57      53.595  77.765  38.070  1.00  0.00           C
ATOM   1163 2C21 POPEC  57      54.655  77.535  39.180  1.00  0.00           C
ATOM   1166 3C21 POPEC  57      54.295  78.165  40.530  1.00  0.00           C
ATOM   1169 4C21 POPEC  57      55.265  77.755  41.640  1.00  0.00           C
ATOM   1172 5C21 POPEC  57      54.845  78.225  43.050  1.00  0.00           C
ATOM   1175 6C21 POPEC  57      55.905  77.885  44.100  1.00  0.00           C
ATOM   1178 7C21 POPEC  57      55.665  78.515  45.480  1.00  0.00           C
ATOM   1181 8C21 POPEC  57      56.845  78.275  46.430  1.00  0.00           C
ATOM   1185  C33 POPEC  57      55.165  82.005  27.960  1.00  0.00           C
ATOM   1188  C34 POPEC  57      55.765  83.175  28.750  1.00  0.00           C
ATOM   1191  C35 POPEC  57      55.965  82.905  30.250  1.00  0.00           C
ATOM   1194  C36 POPEC  57      56.725  81.615  30.560  1.00  0.00           C
ATOM   1197  C37 POPEC  57      56.785  81.285  32.060  1.00  0.00           C
ATOM   1200  C38 POPEC  57      57.525  79.965  32.300  1.00  0.00           C
ATOM   1203  C39 POPEC  57      57.225  79.305  33.650  1.00  0.00           C
ATOM   1206 0C31 POPEC  57      57.665  80.095  34.890  1.00  0.00           C
ATOM   1209 1C31 POPEC  57      57.265  79.345  36.170  1.00  0.00           C
ATOM   1212 2C31 POPEC  57      57.545  80.075  37.490  1.00  0.00           C
ATOM   1215 3C31 POPEC  57      59.015  80.045  37.930  1.00  0.00           C
ATOM   1218 4C31 POPEC  57      59.175  80.595  39.360  1.00  0.00           C
ATOM   1221 5C31 POPEC  57      60.635  80.585  39.850  1.00  0.00           C
ATOM   1224 6C31 POPEC  57      60.785  80.985  41.320  1.00  0.00           C
ATOM   1228  NH3 POPED  58     104.175  15.075  25.520  1.00  0.00           N
ATOM   1232  C12 POPED  58     102.895  15.045  26.310  1.00  0.00           C
ATOM   1235  C11 POPED  58     101.765  15.705  25.500  1.00  0.00           C
ATOM   1238  P   POPED  58      99.275  16.425  25.790  1.00  0.00           P
ATOM   1239  O13 POPED  58      99.475  17.695  26.500  1.00  0.00           O
ATOM   1240  O14 POPED  58      99.105  16.485  24.320  1.00  0.00           O
ATOM   1241  O11 POPED  58      98.055  15.635  26.420  1.00  0.00           O
ATOM   1242  O12 POPED  58     100.515  15.495  26.140  1.00  0.00           O
ATOM   1243  C1  POPED  58      98.225  14.555  27.340  1.00  0.00           C
ATOM   1246  C2  POPED  58      98.095  15.035  28.800  1.00  0.00           C
ATOM   1248  O21 POPED  58      98.145  13.855  29.640  1.00  0.00           O
ATOM   1249  C21 POPED  58      98.765  14.055  30.790  1.00  0.00           C
ATOM   1250  O22 POPED  58      98.235  14.065  31.890  1.00  0.00           O
ATOM   1251  C22 POPED  58     100.275  14.245  30.580  1.00  0.00           C
ATOM   1254  C3  POPED  58      96.785  15.835  29.070  1.00  0.00           C
ATOM   1257  O31 POPED  58      96.725  16.255  30.440  1.00  0.00           O
ATOM   1258  C31 POPED  58      95.645  15.995  31.140  1.00  0.00           C
ATOM   1259  O32 POPED  58      94.635  15.435  30.740  1.00  0.00           O
ATOM   1260  C32 POPED  58      95.825  16.585  32.550  1.00  0.00           C
ATOM   1263  C23 POPED  58     100.785  15.525  31.290  1.00  0.00           C
ATOM   1266  C24 POPED  58     101.585  15.285  32.570  1.00  0.00           C
ATOM   1269  C25 POPED  58     100.915  14.325  33.570  1.00  0.00           C
ATOM   1272  C26 POPED  58     101.745  14.095  34.830  1.00  0.00           C
ATOM   1275  C27 POPED  58     101.165  13.025  35.770  1.00  0.00           C
ATOM   1278  C28 POPED  58      99.725  13.305  36.260  1.00  0.00           C
ATOM   1281  C29 POPED  58      98.635  12.695  35.400  1.00  0.00           C
ATOM   1283 0C21 POPED  58      97.965  11.555  35.660  1.00  0.00           C
ATOM   1285 1C21 POPED  58      98.185  10.635  36.830  1.00  0.00           C
ATOM   1288 2C21 POPED  58      97.365  10.995  38.090  1.00  0.00           C
ATOM   1291 3C21 POPED  58      95.895  10.545  38.060  1.00  0.00           C
ATOM   1294 4C21 POPED  58      95.065  11.275  39.140  1.00  0.00           C
ATOM   1297 5C21 POPED  58      93.575  10.885  39.270  1.00  0.00           C
ATOM   1300 6C21 POPED  58      92.855  10.615  37.940  1.00  0.00           C
ATOM   1303 7C21 POPED  58      91.335  10.475  38.060  1.00  0.00           C
ATOM   1306 8C21 POPED  58      90.695  10.165  36.700  1.00  0.00           C
ATOM   1310  C33 POPED  58      94.555  16.465  33.420  1.00  0.00           C
ATOM   1313  C34 POPED  58      94.725  16.945  34.870  1.00  0.00           C
ATOM   1316  C35 POPED  58      95.535  15.985  35.770  1.00  0.00           C
ATOM   1319  C36 POPED  58      95.215  16.205  37.260  1.00  0.00           C
ATOM   1322  C37 POPED  58      96.005  15.335  38.250  1.00  0.00           C
ATOM   1325  C38 POPED  58      95.575  15.585  39.710  1.00  0.00           C
ATOM   1328  C39 POPED  58      96.225  14.625  40.730  1.00  0.00           C
ATOM   1331 0C31 POPED  58      95.225  14.135  41.790  1.00  0.00           C
ATOM   1334 1C31 POPED  58      95.795  13.115  42.800  1.00  0.00           C
ATOM   1337 2C31 POPED  58      94.735  12.635  43.800  1.00  0.00           C
ATOM   1340 3C31 POPED  58      95.065  11.315  44.510  1.00  0.00           C
ATOM   1343 4C31 POPED  58      93.835  10.685  45.180  1.00  0.00           C
ATOM   1346 5C31 POPED  58      94.085   9.265  45.710  1.00  0.00           C
ATOM   1349 6C31 POPED  58      92.805   8.545  46.130  1.00  0.00           C
ATOM   1353  NH3 POPEE  59      62.095  58.555  22.700  1.00  0.00           N
ATOM   1357  C12 POPEE  59      60.785  58.035  22.160  1.00  0.00           C
ATOM   1360  C11 POPEE  59      59.605  58.785  22.810  1.00  0.00           C
ATOM   1363  P   POPEE  59      57.355  57.415  22.740  1.00  0.00           P
ATOM   1364  O13 POPEE  59      57.245  57.865  21.320  1.00  0.00           O
ATOM   1365  O14 POPEE  59      57.175  55.975  22.970  1.00  0.00           O
ATOM   1366  O11 POPEE  59      56.245  58.195  23.600  1.00  0.00           O
ATOM   1367  O12 POPEE  59      58.715  57.845  23.390  1.00  0.00           O
ATOM   1368  C1  POPEE  59      56.395  58.145  25.030  1.00  0.00           C
ATOM   1371  C2  POPEE  59      55.225  58.805  25.830  1.00  0.00           C
ATOM   1373  O21 POPEE  59      55.225  58.335  27.190  1.00  0.00           O
ATOM   1374  C21 POPEE  59      54.795  57.105  27.380  1.00  0.00           C
ATOM   1375  O22 POPEE  59      54.655  56.225  26.550  1.00  0.00           O
ATOM   1376  C22 POPEE  59      54.385  56.985  28.840  1.00  0.00           C
ATOM   1379  C3  POPEE  59      53.775  58.705  25.230  1.00  0.00           C
ATOM   1382  O31 POPEE  59      52.775  59.115  26.200  1.00  0.00           O
ATOM   1383  C31 POPEE  59      51.575  58.545  26.190  1.00  0.00           C
ATOM   1384  O32 POPEE  59      51.165  57.735  25.360  1.00  0.00           O
ATOM   1385  C32 POPEE  59      50.795  59.055  27.410  1.00  0.00           C
ATOM   1388  C23 POPEE  59      54.165  55.535  29.290  1.00  0.00           C
ATOM   1391  C24 POPEE  59      53.705  55.555  30.740  1.00  0.00           C
ATOM   1394  C25 POPEE  59      53.335  54.185  31.310  1.00  0.00           C
ATOM   1397  C26 POPEE  59      54.525  53.225  31.410  1.00  0.00           C
ATOM   1400  C27 POPEE  59      54.405  52.355  32.670  1.00  0.00           C
ATOM   1403  C28 POPEE  59      55.575  51.385  32.870  1.00  0.00           C
ATOM   1406  C29 POPEE  59      55.515  50.215  31.910  1.00  0.00           C
ATOM   1408 0C21 POPEE  59      55.245  48.945  32.250  1.00  0.00           C
ATOM   1410 1C21 POPEE  59      54.925  48.475  33.650  1.00  0.00           C
ATOM   1413 2C21 POPEE  59      56.155  48.275  34.570  1.00  0.00           C
ATOM   1416 3C21 POPEE  59      55.735  48.175  36.050  1.00  0.00           C
ATOM   1419 4C21 POPEE  59      56.935  48.135  37.010  1.00  0.00           C
ATOM   1422 5C21 POPEE  59      56.535  48.325  38.480  1.00  0.00           C
ATOM   1425 6C21 POPEE  59      56.485  47.025  39.300  1.00  0.00           C
ATOM   1428 7C21 POPEE  59      56.195  47.275  40.780  1.00  0.00           C
ATOM   1431 8C21 POPEE  59      56.385  46.045  41.680  1.00  0.00           C
ATOM   1435  C33 POPEE  59      49.345  58.525  27.440  1.00  0.00           C
ATOM   1438  C34 POPEE  59      48.465  59.115  28.560  1.00  0.00           C
ATOM   1441  C35 POPEE  59      48.835  58.705  29.990  1.00  0.00           C
ATOM   1444  C36 POPEE  59      48.015  59.505  31.020  1.00  0.00           C
ATOM   1447  C37 POPEE  59      48.015  58.975  32.470  1.00  0.00           C
ATOM   1450  C38 POPEE  59      47.055  57.795  32.710  1.00  0.00           C
ATOM   1453  C39 POPEE  59      46.845  57.475  34.200  1.00  0.00           C
ATOM   1456 0C31 POPEE  59      45.995  56.215  34.420  1.00  0.00           C
ATOM   1459 1C31 POPEE  59      46.155  55.555  35.800  1.00  0.00           C
ATOM   1462 2C31 POPEE  59      45.475  54.175  35.840  1.00  0.00           C
ATOM   1465 3C31 POPEE  59      45.485  53.495  37.220  1.00  0.00           C
ATOM   1468 4C31 POPEE  59      46.875  53.045  37.690  1.00  0.00           C
ATOM   1471 5C31 POPEE  59      46.805  52.135  38.920  1.00  0.00           C
ATOM   1474 6C31 POPEE  59      48.185  51.675  39.400  1.00  0.00           C
ATOM   1478  NH3 POPEF  60      19.135  61.515  26.500  1.00  0.00           N
ATOM   1482  C12 POPEF  60      17.775  62.085  26.190  1.00  0.00           C
ATOM   1485  C11 POPEF  60      16.685  61.005  26.160  1.00  0.00           C
ATOM   1488  P   POPEF  60      14.105  61.125  26.640  1.00  0.00           P
ATOM   1489  O13 POPEF  60      13.175  60.625  25.600  1.00  0.00           O
ATOM   1490  O14 POPEF  60      14.345  60.195  27.760  1.00  0.00           O
ATOM   1491  O11 POPEF  60      13.415  62.445  27.190  1.00  0.00           O
ATOM   1492  O12 POPEF  60      15.425  61.625  25.950  1.00  0.00           O
ATOM   1493  C1  POPEF  60      14.125  63.215  28.170  1.00  0.00           C
ATOM   1496  C2  POPEF  60      13.175  63.635  29.310  1.00  0.00           C
ATOM   1498  O21 POPEF  60      14.005  64.085  30.390  1.00  0.00           O
ATOM   1499  C21 POPEF  60      13.535  65.065  31.130  1.00  0.00           C
ATOM   1500  O22 POPEF  60      12.455  65.605  31.000  1.00  0.00           O
ATOM   1501  C22 POPEF  60      14.565  65.445  32.180  1.00  0.00           C
ATOM   1504  C3  POPEF  60      12.315  62.435  29.790  1.00  0.00           C
ATOM   1507  O31 POPEF  60      11.455  62.775  30.900  1.00  0.00           O
ATOM   1508  C31 POPEF  60      10.245  63.195  30.560  1.00  0.00           C
ATOM   1509  O32 POPEF  60       9.875  63.395  29.420  1.00  0.00           O
ATOM   1510  C32 POPEF  60       9.315  63.155  31.780  1.00  0.00           C
ATOM   1513  C23 POPEF  60      14.635  66.965  32.410  1.00  0.00           C
ATOM   1516  C24 POPEF  60      15.435  67.285  33.660  1.00  0.00           C
ATOM   1519  C25 POPEF  60      15.405  68.785  33.990  1.00  0.00           C
ATOM   1522  C26 POPEF  60      15.865  69.045  35.420  1.00  0.00           C
ATOM   1525  C27 POPEF  60      15.545  70.465  35.900  1.00  0.00           C
ATOM   1528  C28 POPEF  60      15.795  70.635  37.410  1.00  0.00           C
ATOM   1531  C29 POPEF  60      15.625  72.075  37.810  1.00  0.00           C
ATOM   1533 0C21 POPEF  60      16.535  72.865  38.410  1.00  0.00           C
ATOM   1535 1C21 POPEF  60      17.915  72.475  38.900  1.00  0.00           C
ATOM   1538 2C21 POPEF  60      19.065  73.015  38.020  1.00  0.00           C
ATOM   1541 3C21 POPEF  60      19.485  72.045  36.910  1.00  0.00           C
ATOM   1544 4C21 POPEF  60      20.845  72.395  36.260  1.00  0.00           C
ATOM   1547 5C21 POPEF  60      21.025  73.865  35.850  1.00  0.00           C
ATOM   1550 6C21 POPEF  60      22.095  74.025  34.760  1.00  0.00           C
ATOM   1553 7C21 POPEF  60      22.405  75.475  34.390  1.00  0.00           C
ATOM   1556 8C21 POPEF  60      23.355  75.585  33.200  1.00  0.00           C
ATOM   1560  C33 POPEF  60       9.565  64.225  32.880  1.00  0.00           C
ATOM   1563  C34 POPEF  60       8.405  64.245  33.910  1.00  0.00           C
ATOM   1566  C35 POPEF  60       8.735  64.995  35.210  1.00  0.00           C
ATOM   1569  C36 POPEF  60       8.965  64.065  36.410  1.00  0.00           C
ATOM   1572  C37 POPEF  60       9.315  64.785  37.720  1.00  0.00           C
ATOM   1575  C38 POPEF  60      10.335  64.025  38.590  1.00  0.00           C
ATOM   1578  C39 POPEF  60       9.805  62.705  39.180  1.00  0.00           C
ATOM   1581 0C31 POPEF  60      10.895  61.905  39.920  1.00  0.00           C
ATOM   1584 1C31 POPEF  60      10.325  60.725  40.710  1.00  0.00           C
ATOM   1587 2C31 POPEF  60      11.375  59.685  41.130  1.00  0.00           C
ATOM   1590 3C31 POPEF  60      12.595  60.235  41.900  1.00  0.00           C
ATOM   1593 4C31 POPEF  60      12.235  60.955  43.210  1.00  0.00           C
ATOM   1596 5C31 POPEF  60      13.485  61.285  44.040  1.00  0.00           C
ATOM   1599 6C31 POPEF  60      13.175  62.055  45.330  1.00  0.00           C
ATOM   1603  NH3 POPEG  61      26.705  35.895  25.300  1.00  0.00           N
ATOM   1607  C12 POPEG  61      27.755  36.645  24.510  1.00  0.00           C
ATOM   1610  C11 POPEG  61      28.665  37.475  25.440  1.00  0.00           C
ATOM   1613  P   POPEG  61      30.865  38.785  25.600  1.00  0.00           P
ATOM   1614  O13 POPEG  61      31.855  37.755  25.970  1.00  0.00           O
ATOM   1615  O14 POPEG  61      31.405  39.985  24.900  1.00  0.00           O
ATOM   1616  O11 POPEG  61      30.055  39.245  26.880  1.00  0.00           O
ATOM   1617  O12 POPEG  61      29.735  38.115  24.710  1.00  0.00           O
ATOM   1618  C1  POPEG  61      30.655  39.335  28.170  1.00  0.00           C
ATOM   1621  C2  POPEG  61      29.955  38.395  29.210  1.00  0.00           C
ATOM   1623  O21 POPEG  61      30.235  38.885  30.540  1.00  0.00           O
ATOM   1624  C21 POPEG  61      31.465  38.745  30.970  1.00  0.00           C
ATOM   1625  O22 POPEG  61      32.425  38.305  30.370  1.00  0.00           O
ATOM   1626  C22 POPEG  61      31.495  39.205  32.430  1.00  0.00           C
ATOM   1629  C3  POPEG  61      30.275  36.875  28.990  1.00  0.00           C
ATOM   1632  O31 POPEG  61      30.475  36.075  30.180  1.00  0.00           O
ATOM   1633  C31 POPEG  61      29.465  35.905  31.020  1.00  0.00           C
ATOM   1634  O32 POPEG  61      28.395  36.465  30.970  1.00  0.00           O
ATOM   1635  C32 POPEG  61      29.915  34.905  32.120  1.00  0.00           C
ATOM   1638  C23 POPEG  61      32.935  39.355  32.950  1.00  0.00           C
ATOM   1641  C24 POPEG  61      33.025  39.335  34.480  1.00  0.00           C
ATOM   1644  C25 POPEG  61      34.465  39.215  34.990  1.00  0.00           C
ATOM   1647  C26 POPEG  61      34.585  38.995  36.500  1.00  0.00           C
ATOM   1650  C27 POPEG  61      33.875  40.085  37.320  1.00  0.00           C
ATOM   1653  C28 POPEG  61      34.285  40.075  38.800  1.00  0.00           C
ATOM   1656  C29 POPEG  61      35.695  40.565  38.990  1.00  0.00           C
ATOM   1658 0C21 POPEG  61      36.255  40.865  40.170  1.00  0.00           C
ATOM   1660 1C21 POPEG  61      35.575  40.775  41.510  1.00  0.00           C
ATOM   1663 2C21 POPEG  61      36.175  41.795  42.500  1.00  0.00           C
ATOM   1666 3C21 POPEG  61      35.705  41.575  43.940  1.00  0.00           C
ATOM   1669 4C21 POPEG  61      36.765  41.975  44.960  1.00  0.00           C
ATOM   1672 5C21 POPEG  61      36.385  41.595  46.400  1.00  0.00           C
ATOM   1675 6C21 POPEG  61      37.545  41.725  47.390  1.00  0.00           C
ATOM   1678 7C21 POPEG  61      37.125  41.305  48.800  1.00  0.00           C
ATOM   1681 8C21 POPEG  61      38.265  41.355  49.830  1.00  0.00           C
ATOM   1685  C33 POPEG  61      29.885  35.475  33.560  1.00  0.00           C
ATOM   1688  C34 POPEG  61      30.735  34.705  34.600  1.00  0.00           C
ATOM   1691  C35 POPEG  61      30.065  33.505  35.310  1.00  0.00           C
ATOM   1694  C36 POPEG  61      28.855  33.915  36.150  1.00  0.00           C
ATOM   1697  C37 POPEG  61      28.215  32.835  37.030  1.00  0.00           C
ATOM   1700  C38 POPEG  61      27.165  33.355  38.050  1.00  0.00           C
ATOM   1703  C39 POPEG  61      26.515  32.195  38.820  1.00  0.00           C
ATOM   1706 0C31 POPEG  61      25.925  32.535  40.200  1.00  0.00           C
ATOM   1709 1C31 POPEG  61      25.535  31.225  40.910  1.00  0.00           C
ATOM   1712 2C31 POPEG  61      25.365  31.295  42.430  1.00  0.00           C
ATOM   1715 3C31 POPEG  61      25.325  29.885  43.030  1.00  0.00           C
ATOM   1718 4C31 POPEG  61      25.285  29.865  44.560  1.00  0.00           C
ATOM   1721 5C31 POPEG  61      26.155  28.755  45.160  1.00  0.00           C
ATOM   1724 6C31 POPEG  61      26.345  28.875  46.670  1.00  0.00           C
ATOM   1728  NH3 POPEH  62      15.105  50.455  27.240  1.00  0.00           N
ATOM   1732  C12 POPEH  62      16.015  49.775  26.240  1.00  0.00           C
ATOM   1735  C11 POPEH  62      16.045  48.245  26.440  1.00  0.00           C
ATOM   1738  P   POPEH  62      17.715  46.765  27.770  1.00  0.00           P
ATOM   1739  O13 POPEH  62      17.135  45.575  27.090  1.00  0.00           O
ATOM   1740  O14 POPEH  62      18.965  47.375  27.260  1.00  0.00           O
ATOM   1741  O11 POPEH  62      17.795  46.415  29.290  1.00  0.00           O
ATOM   1742  O12 POPEH  62      16.615  47.915  27.710  1.00  0.00           O
ATOM   1743  C1  POPEH  62      17.505  47.265  30.390  1.00  0.00           C
ATOM   1746  C2  POPEH  62      15.985  47.605  30.610  1.00  0.00           C
ATOM   1748  O21 POPEH  62      15.645  47.885  31.980  1.00  0.00           O
ATOM   1749  C21 POPEH  62      16.475  48.555  32.770  1.00  0.00           C
ATOM   1750  O22 POPEH  62      17.485  49.145  32.440  1.00  0.00           O
ATOM   1751  C22 POPEH  62      15.905  48.545  34.180  1.00  0.00           C
ATOM   1754  C3  POPEH  62      14.985  46.525  30.090  1.00  0.00           C
ATOM   1757  O31 POPEH  62      14.885  45.405  31.000  1.00  0.00           O
ATOM   1758  C31 POPEH  62      13.705  45.315  31.620  1.00  0.00           C
ATOM   1759  O32 POPEH  62      12.645  45.735  31.190  1.00  0.00           O
ATOM   1760  C32 POPEH  62      13.855  44.665  32.990  1.00  0.00           C
ATOM   1763  C23 POPEH  62      16.955  49.065  35.180  1.00  0.00           C
ATOM   1766  C24 POPEH  62      16.355  49.365  36.560  1.00  0.00           C
ATOM   1769  C25 POPEH  62      17.385  50.065  37.450  1.00  0.00           C
ATOM   1772  C26 POPEH  62      16.815  50.555  38.780  1.00  0.00           C
ATOM   1775  C27 POPEH  62      17.585  51.755  39.340  1.00  0.00           C
ATOM   1778  C28 POPEH  62      16.935  52.375  40.580  1.00  0.00           C
ATOM   1781  C29 POPEH  62      17.335  51.685  41.860  1.00  0.00           C
ATOM   1783 0C21 POPEH  62      18.415  52.015  42.600  1.00  0.00           C
ATOM   1785 1C21 POPEH  62      19.425  53.085  42.240  1.00  0.00           C
ATOM   1788 2C21 POPEH  62      20.865  52.705  42.650  1.00  0.00           C
ATOM   1791 3C21 POPEH  62      21.205  53.035  44.110  1.00  0.00           C
ATOM   1794 4C21 POPEH  62      22.395  52.215  44.610  1.00  0.00           C
ATOM   1797 5C21 POPEH  62      23.185  52.875  45.750  1.00  0.00           C
ATOM   1800 6C21 POPEH  62      24.015  54.095  45.330  1.00  0.00           C
ATOM   1803 7C21 POPEH  62      25.125  53.785  44.320  1.00  0.00           C
ATOM   1806 8C21 POPEH  62      25.995  55.015  44.020  1.00  0.00           C
ATOM   1810  C33 POPEH  62      13.035  45.455  34.040  1.00  0.00           C
ATOM   1813  C34 POPEH  62      12.765  44.645  35.300  1.00  0.00           C
ATOM   1816  C35 POPEH  62      12.195  45.495  36.430  1.00  0.00           C
ATOM   1819  C36 POPEH  62      12.005  44.635  37.690  1.00  0.00           C
ATOM   1822  C37 POPEH  62      12.045  45.405  39.010  1.00  0.00           C
ATOM   1825  C38 POPEH  62      11.825  44.455  40.200  1.00  0.00           C
ATOM   1828  C39 POPEH  62      11.735  45.205  41.530  1.00  0.00           C
ATOM   1831 0C31 POPEH  62      12.255  44.385  42.710  1.00  0.00           C
ATOM   1834 1C31 POPEH  62      12.305  45.215  44.000  1.00  0.00           C
ATOM   1837 2C31 POPEH  62      13.045  44.495  45.140  1.00  0.00           C
ATOM   1840 3C31 POPEH  62      12.095  43.735  46.070  1.00  0.00           C
ATOM   1843 4C31 POPEH  62      12.865  42.915  47.120  1.00  0.00           C
ATOM   1846 5C31 POPEH  62      11.945  42.175  48.090  1.00  0.00           C
ATOM   1849 6C31 POPEH  62      12.705  41.405  49.170  1.00  0.00           C
ATOM   1853  NH3 POPEI  63     115.805  72.855  21.460  1.00  0.00           N
ATOM   1857  C12 POPEI  63     115.655  71.525  20.770  1.00  0.00           C
ATOM   1860  C11 POPEI  63     115.965  70.335  21.680  1.00  0.00           C
ATOM   1863  P   POPEI  63     116.735  67.865  21.450  1.00  0.00           P
ATOM   1864  O13 POPEI  63     116.685  66.835  20.400  1.00  0.00           O
ATOM   1865  O14 POPEI  63     118.065  68.115  22.060  1.00  0.00           O
ATOM   1866  O11 POPEI  63     115.635  67.565  22.560  1.00  0.00           O
ATOM   1867  O12 POPEI  63     116.205  69.215  20.840  1.00  0.00           O
ATOM   1868  C1  POPEI  63     115.935  66.995  23.840  1.00  0.00           C
ATOM   1871  C2  POPEI  63     115.315  67.845  24.990  1.00  0.00           C
ATOM   1873  O21 POPEI  63     115.295  67.075  26.210  1.00  0.00           O
ATOM   1874  C21 POPEI  63     116.165  67.445  27.110  1.00  0.00           C
ATOM   1875  O22 POPEI  63     117.115  68.195  26.940  1.00  0.00           O
ATOM   1876  C22 POPEI  63     115.805  66.795  28.430  1.00  0.00           C
ATOM   1879  C3  POPEI  63     113.845  68.225  24.690  1.00  0.00           C
ATOM   1882  O31 POPEI  63     113.335  69.035  25.770  1.00  0.00           O
ATOM   1883  C31 POPEI  63     112.035  69.335  25.690  1.00  0.00           C
ATOM   1884  O32 POPEI  63     111.295  68.955  24.790  1.00  0.00           O
ATOM   1885  C32 POPEI  63     111.675  70.295  26.850  1.00  0.00           C
ATOM   1888  C23 POPEI  63     117.045  66.575  29.310  1.00  0.00           C
ATOM   1891  C24 POPEI  63     116.635  66.355  30.770  1.00  0.00           C
ATOM   1894  C25 POPEI  63     117.875  66.125  31.620  1.00  0.00           C
ATOM   1897  C26 POPEI  63     117.655  66.415  33.100  1.00  0.00           C
ATOM   1900  C27 POPEI  63     119.025  66.465  33.790  1.00  0.00           C
ATOM   1903  C28 POPEI  63     118.955  66.105  35.280  1.00  0.00           C
ATOM   1906  C29 POPEI  63     120.275  65.555  35.740  1.00  0.00           C
ATOM   1908 0C21 POPEI  63     120.645  65.405  37.020  1.00  0.00           C
ATOM   1910 1C21 POPEI  63     119.835  65.795  38.220  1.00  0.00           C
ATOM   1913 2C21 POPEI  63     120.715  66.375  39.330  1.00  0.00           C
ATOM   1916 3C21 POPEI  63     121.565  65.305  40.030  1.00  0.00           C
ATOM   1919 4C21 POPEI  63     122.465  65.855  41.130  1.00  0.00           C
ATOM   1922 5C21 POPEI  63     123.005  64.725  42.020  1.00  0.00           C
ATOM   1925 6C21 POPEI  63     124.145  65.165  42.950  1.00  0.00           C
ATOM   1928 7C21 POPEI  63     124.775  63.975  43.680  1.00  0.00           C
ATOM   1931 8C21 POPEI  63     125.775  64.385  44.760  1.00  0.00           C
ATOM   1935  C33 POPEI  63     112.355  69.985  28.230  1.00  0.00           C
ATOM   1938  C34 POPEI  63     112.795  71.205  29.070  1.00  0.00           C
ATOM   1941  C35 POPEI  63     111.755  71.795  30.040  1.00  0.00           C
ATOM   1944  C36 POPEI  63     112.285  72.885  30.990  1.00  0.00           C
ATOM   1947  C37 POPEI  63     111.325  73.115  32.170  1.00  0.00           C
ATOM   1950  C38 POPEI  63     111.925  73.925  33.330  1.00  0.00           C
ATOM   1953  C39 POPEI  63     112.715  73.065  34.330  1.00  0.00           C
ATOM   1956 0C31 POPEI  63     113.195  73.855  35.560  1.00  0.00           C
ATOM   1959 1C31 POPEI  63     113.455  72.975  36.790  1.00  0.00           C
ATOM   1962 2C31 POPEI  63     114.105  73.775  37.930  1.00  0.00           C
ATOM   1965 3C31 POPEI  63     114.435  72.965  39.200  1.00  0.00           C
ATOM   1968 4C31 POPEI  63     113.225  72.415  39.960  1.00  0.00           C
ATOM   1971 5C31 POPEI  63     113.525  72.265  41.460  1.00  0.00           C
ATOM   1974 6C31 POPEI  63     112.475  71.525  42.290  1.00  0.00           C
ATOM   1978  NH3 POPEJ  64      11.875  25.445  67.760  1.00  0.00           N
ATOM   1982  C12 POPEJ  64      13.145  26.135  68.120  1.00  0.00           C
ATOM   1985  C11 POPEJ  64      13.595  25.755  69.540  1.00  0.00           C
ATOM   1988  P   POPEJ  64      16.155  26.365  69.760  1.00  0.00           P
ATOM   1989  O13 POPEJ  64      16.855  27.655  69.610  1.00  0.00           O
ATOM   1990  O14 POPEJ  64      16.635  25.485  70.850  1.00  0.00           O
ATOM   1991  O11 POPEJ  64      16.215  25.585  68.380  1.00  0.00           O
ATOM   1992  O12 POPEJ  64      14.625  26.645  69.960  1.00  0.00           O
ATOM   1993  C1  POPEJ  64      17.435  25.385  67.670  1.00  0.00           C
ATOM   1996  C2  POPEJ  64      17.575  26.295  66.410  1.00  0.00           C
ATOM   1998  O21 POPEJ  64      18.805  25.965  65.720  1.00  0.00           O
ATOM   1999  C21 POPEJ  64      19.965  26.375  66.190  1.00  0.00           C
ATOM   2000  O22 POPEJ  64      20.185  26.935  67.240  1.00  0.00           O
ATOM   2001  C22 POPEJ  64      21.055  26.025  65.170  1.00  0.00           C
ATOM   2004  C3  POPEJ  64      17.385  27.825  66.670  1.00  0.00           C
ATOM   2007  O31 POPEJ  64      17.755  28.625  65.530  1.00  0.00           O
ATOM   2008  C31 POPEJ  64      16.865  29.475  65.030  1.00  0.00           C
ATOM   2009  O32 POPEJ  64      15.705  29.615  65.360  1.00  0.00           O
ATOM   2010  C32 POPEJ  64      17.575  30.305  63.960  1.00  0.00           C
ATOM   2013  C23 POPEJ  64      20.955  26.855  63.870  1.00  0.00           C
ATOM   2016  C24 POPEJ  64      20.545  26.045  62.620  1.00  0.00           C
ATOM   2019  C25 POPEJ  64      20.415  26.955  61.390  1.00  0.00           C
ATOM   2022  C26 POPEJ  64      20.195  26.235  60.050  1.00  0.00           C
ATOM   2025  C27 POPEJ  64      20.645  27.085  58.850  1.00  0.00           C
ATOM   2028  C28 POPEJ  64      20.395  26.435  57.480  1.00  0.00           C
ATOM   2031  C29 POPEJ  64      21.215  27.115  56.400  1.00  0.00           C
ATOM   2033 0C21 POPEJ  64      20.795  27.605  55.220  1.00  0.00           C
ATOM   2035 1C21 POPEJ  64      19.395  27.615  54.670  1.00  0.00           C
ATOM   2038 2C21 POPEJ  64      19.095  28.895  53.870  1.00  0.00           C
ATOM   2041 3C21 POPEJ  64      17.835  28.795  53.010  1.00  0.00           C
ATOM   2044 4C21 POPEJ  64      17.585  30.065  52.190  1.00  0.00           C
ATOM   2047 5C21 POPEJ  64      16.285  30.005  51.370  1.00  0.00           C
ATOM   2050 6C21 POPEJ  64      16.285  30.995  50.200  1.00  0.00           C
ATOM   2053 7C21 POPEJ  64      14.905  31.155  49.550  1.00  0.00           C
ATOM   2056 8C21 POPEJ  64      14.945  31.855  48.190  1.00  0.00           C
ATOM   2060  C33 POPEJ  64      17.385  29.735  62.540  1.00  0.00           C
ATOM   2063  C34 POPEJ  64      18.385  30.385  61.570  1.00  0.00           C
ATOM   2066  C35 POPEJ  64      17.965  30.395  60.090  1.00  0.00           C
ATOM   2069  C36 POPEJ  64      18.675  31.495  59.300  1.00  0.00           C
ATOM   2072  C37 POPEJ  64      18.075  31.755  57.910  1.00  0.00           C
ATOM   2075  C38 POPEJ  64      18.115  33.245  57.530  1.00  0.00           C
ATOM   2078  C39 POPEJ  64      17.325  33.555  56.250  1.00  0.00           C
ATOM   2081 0C31 POPEJ  64      17.475  35.015  55.820  1.00  0.00           C
ATOM   2084 1C31 POPEJ  64      16.595  35.385  54.630  1.00  0.00           C
ATOM   2087 2C31 POPEJ  64      16.985  34.675  53.320  1.00  0.00           C
ATOM   2090 3C31 POPEJ  64      15.995  34.915  52.170  1.00  0.00           C
ATOM   2093 4C31 POPEJ  64      14.585  34.385  52.490  1.00  0.00           C
ATOM   2096 5C31 POPEJ  64      13.545  34.645  51.410  1.00  0.00           C
ATOM   2099 6C31 POPEJ  64      12.145  34.235  51.890  1.00  0.00           C
ATOM   2103  NH3 POPEK  65      24.375   3.875  23.110  1.00  0.00           N
ATOM   2107  C12 POPEK  65      24.065   3.295  24.460  1.00  0.00           C
ATOM   2110  C11 POPEK  65      23.895   4.365  25.550  1.00  0.00           C
ATOM   2113  P   POPEK  65      21.635   5.665  25.900  1.00  0.00           P
ATOM   2114  O13 POPEK  65      22.105   6.425  24.730  1.00  0.00           O
ATOM   2115  O14 POPEK  65      20.215   5.285  25.910  1.00  0.00           O
ATOM   2116  O11 POPEK  65      22.005   6.445  27.210  1.00  0.00           O
ATOM   2117  O12 POPEK  65      22.545   4.375  25.990  1.00  0.00           O
ATOM   2118  C1  POPEK  65      23.305   7.025  27.300  1.00  0.00           C
ATOM   2121  C2  POPEK  65      23.355   8.005  28.480  1.00  0.00           C
ATOM   2123  O21 POPEK  65      23.545   7.205  29.660  1.00  0.00           O
ATOM   2124  C21 POPEK  65      24.215   7.775  30.630  1.00  0.00           C
ATOM   2125  O22 POPEK  65      24.485   8.955  30.740  1.00  0.00           O
ATOM   2126  C22 POPEK  65      24.645   6.715  31.620  1.00  0.00           C
ATOM   2129  C3  POPEK  65      22.035   8.815  28.520  1.00  0.00           C
ATOM   2132  O31 POPEK  65      22.095   9.865  29.500  1.00  0.00           O
ATOM   2133  C31 POPEK  65      20.925  10.115  30.090  1.00  0.00           C
ATOM   2134  O32 POPEK  65      19.845   9.715  29.710  1.00  0.00           O
ATOM   2135  C32 POPEK  65      21.185  10.975  31.320  1.00  0.00           C
ATOM   2138  C23 POPEK  65      24.185   7.105  33.030  1.00  0.00           C
ATOM   2141  C24 POPEK  65      24.715   6.105  34.050  1.00  0.00           C
ATOM   2144  C25 POPEK  65      24.205   6.405  35.460  1.00  0.00           C
ATOM   2147  C26 POPEK  65      24.765   5.385  36.460  1.00  0.00           C
ATOM   2150  C27 POPEK  65      24.205   5.585  37.870  1.00  0.00           C
ATOM   2153  C28 POPEK  65      24.875   4.675  38.930  1.00  0.00           C
ATOM   2156  C29 POPEK  65      26.345   4.955  39.060  1.00  0.00           C
ATOM   2158 0C21 POPEK  65      26.945   5.585  40.090  1.00  0.00           C
ATOM   2160 1C21 POPEK  65      26.245   6.145  41.300  1.00  0.00           C
ATOM   2163 2C21 POPEK  65      26.185   5.135  42.470  1.00  0.00           C
ATOM   2166 3C21 POPEK  65      25.355   5.675  43.640  1.00  0.00           C
ATOM   2169 4C21 POPEK  65      25.415   4.785  44.900  1.00  0.00           C
ATOM   2172 5C21 POPEK  65      24.775   3.405  44.720  1.00  0.00           C
ATOM   2175 6C21 POPEK  65      24.565   2.695  46.060  1.00  0.00           C
ATOM   2178 7C21 POPEK  65      24.205   1.215  45.910  1.00  0.00           C
ATOM   2181 8C21 POPEK  65      24.135   0.485  47.260  1.00  0.00           C
ATOM   2185  C33 POPEK  65      19.995  11.195  32.270  1.00  0.00           C
ATOM   2188  C34 POPEK  65      20.405  11.175  33.750  1.00  0.00           C
ATOM   2191  C35 POPEK  65      20.715   9.765  34.250  1.00  0.00           C
ATOM   2194  C36 POPEK  65      20.715   9.665  35.780  1.00  0.00           C
ATOM   2197  C37 POPEK  65      20.485   8.225  36.250  1.00  0.00           C
ATOM   2200  C38 POPEK  65      20.185   8.145  37.750  1.00  0.00           C
ATOM   2203  C39 POPEK  65      20.295   6.725  38.320  1.00  0.00           C
ATOM   2206 0C31 POPEK  65      19.385   5.685  37.660  1.00  0.00           C
ATOM   2209 1C31 POPEK  65      20.065   4.305  37.650  1.00  0.00           C
ATOM   2212 2C31 POPEK  65      19.875   3.515  38.960  1.00  0.00           C
ATOM   2215 3C31 POPEK  65      21.185   2.885  39.420  1.00  0.00           C
ATOM   2218 4C31 POPEK  65      21.015   2.035  40.680  1.00  0.00           C
ATOM   2221 5C31 POPEK  65      22.325   1.375  41.110  1.00  0.00           C
ATOM   2224 6C31 POPEK  65      22.145   0.415  42.290  1.00  0.00           C
ATOM   2228  NH3 POPEL  66      68.205  87.015  20.190  1.00  0.00           N
ATOM   2232  C12 POPEL  66      69.545  87.545  20.580  1.00  0.00           C
ATOM   2235  C11 POPEL  66      69.445  88.965  21.110  1.00  0.00           C
ATOM   2238  P   POPEL  66      70.895  90.775  22.290  1.00  0.00           P
ATOM   2239  O13 POPEL  66      72.325  91.095  22.170  1.00  0.00           O
ATOM   2240  O14 POPEL  66      69.935  91.655  21.590  1.00  0.00           O
ATOM   2241  O11 POPEL  66      70.395  90.665  23.790  1.00  0.00           O
ATOM   2242  O12 POPEL  66      70.685  89.315  21.710  1.00  0.00           O
ATOM   2243  C1  POPEL  66      70.375  89.375  24.410  1.00  0.00           C
ATOM   2246  C2  POPEL  66      69.765  89.475  25.820  1.00  0.00           C
ATOM   2248  O21 POPEL  66      69.785  88.155  26.400  1.00  0.00           O
ATOM   2249  C21 POPEL  66      70.325  88.045  27.620  1.00  0.00           C
ATOM   2250  O22 POPEL  66      70.815  88.955  28.240  1.00  0.00           O
ATOM   2251  C22 POPEL  66      70.275  86.575  28.040  1.00  0.00           C
ATOM   2254  C3  POPEL  66      68.305  89.995  25.730  1.00  0.00           C
ATOM   2257  O31 POPEL  66      67.925  90.735  26.910  1.00  0.00           O
ATOM   2258  C31 POPEL  66      67.385  90.045  27.900  1.00  0.00           C
ATOM   2259  O32 POPEL  66      67.025  88.875  27.870  1.00  0.00           O
ATOM   2260  C32 POPEL  66      67.305  90.965  29.110  1.00  0.00           C
ATOM   2263  C23 POPEL  66      71.465  86.195  28.940  1.00  0.00           C
ATOM   2266  C24 POPEL  66      71.265  86.625  30.400  1.00  0.00           C
ATOM   2269  C25 POPEL  66      72.375  86.125  31.330  1.00  0.00           C
ATOM   2272  C26 POPEL  66      72.125  86.465  32.810  1.00  0.00           C
ATOM   2275  C27 POPEL  66      73.275  87.255  33.460  1.00  0.00           C
ATOM   2278  C28 POPEL  66      73.085  87.365  34.990  1.00  0.00           C
ATOM   2281  C29 POPEL  66      74.195  88.125  35.670  1.00  0.00           C
ATOM   2283 0C21 POPEL  66      75.085  87.635  36.560  1.00  0.00           C
ATOM   2285 1C21 POPEL  66      75.155  86.215  37.060  1.00  0.00           C
ATOM   2288 2C21 POPEL  66      75.825  86.085  38.440  1.00  0.00           C
ATOM   2291 3C21 POPEL  66      74.955  86.595  39.600  1.00  0.00           C
ATOM   2294 4C21 POPEL  66      75.685  86.575  40.950  1.00  0.00           C
ATOM   2297 5C21 POPEL  66      75.025  87.505  41.990  1.00  0.00           C
ATOM   2300 6C21 POPEL  66      75.355  88.985  41.730  1.00  0.00           C
ATOM   2303 7C21 POPEL  66      74.545  89.975  42.580  1.00  0.00           C
ATOM   2306 8C21 POPEL  66      74.615  91.385  41.990  1.00  0.00           C
ATOM   2310  C33 POPEL  66      68.685  91.055  29.780  1.00  0.00           C
ATOM   2313  C34 POPEL  66      68.935  92.375  30.500  1.00  0.00           C
ATOM   2316  C35 POPEL  66      70.335  92.425  31.100  1.00  0.00           C
ATOM   2319  C36 POPEL  66      70.495  91.695  32.440  1.00  0.00           C
ATOM   2322  C37 POPEL  66      71.905  91.945  32.990  1.00  0.00           C
ATOM   2325  C38 POPEL  66      72.165  91.305  34.350  1.00  0.00           C
ATOM   2328  C39 POPEL  66      71.255  91.875  35.440  1.00  0.00           C
ATOM   2331 0C31 POPEL  66      71.725  91.435  36.820  1.00  0.00           C
ATOM   2334 1C31 POPEL  66      70.865  92.035  37.930  1.00  0.00           C
ATOM   2337 2C31 POPEL  66      71.245  91.455  39.280  1.00  0.00           C
ATOM   2340 3C31 POPEL  66      70.615  92.235  40.430  1.00  0.00           C
ATOM   2343 4C31 POPEL  66      70.615  91.435  41.730  1.00  0.00           C
ATOM   2346 5C31 POPEL  66      70.055  92.275  42.870  1.00  0.00           C
ATOM   2349 6C31 POPEL  66      70.065  91.535  44.210  1.00  0.00           C
ATOM   2353  NH3 POPEM  67      57.735 100.255  21.870  1.00  0.00           N
ATOM   2357  C12 POPEM  67      57.175 100.485  20.500  1.00  0.00           C
ATOM   2360  C11 POPEM  67      55.895 101.315  20.620  1.00  0.00           C
ATOM   2363  P   POPEM  67      54.285  99.675  21.880  1.00  0.00           P
ATOM   2364  O13 POPEM  67      54.805  98.675  20.920  1.00  0.00           O
ATOM   2365  O14 POPEM  67      52.865 100.055  21.770  1.00  0.00           O
ATOM   2366  O11 POPEM  67      54.585  99.175  23.340  1.00  0.00           O
ATOM   2367  O12 POPEM  67      55.165 100.995  21.800  1.00  0.00           O
ATOM   2368  C1  POPEM  67      55.145  99.935  24.410  1.00  0.00           C
ATOM   2371  C2  POPEM  67      54.075 100.295  25.480  1.00  0.00           C
ATOM   2373  O21 POPEM  67      54.735 101.025  26.550  1.00  0.00           O
ATOM   2374  C21 POPEM  67      54.745 100.575  27.810  1.00  0.00           C
ATOM   2375  O22 POPEM  67      54.485  99.465  28.190  1.00  0.00           O
ATOM   2376  C22 POPEM  67      55.145 101.725  28.750  1.00  0.00           C
ATOM   2379  C3  POPEM  67      53.145  99.055  25.810  1.00  0.00           C
ATOM   2382  O31 POPEM  67      52.105  99.175  26.800  1.00  0.00           O
ATOM   2383  C31 POPEM  67      51.565 100.315  27.150  1.00  0.00           C
ATOM   2384  O32 POPEM  67      51.795 101.405  26.660  1.00  0.00           O
ATOM   2385  C32 POPEM  67      50.625 100.095  28.330  1.00  0.00           C
ATOM   2388  C23 POPEM  67      54.375 101.745  30.100  1.00  0.00           C
ATOM   2391  C24 POPEM  67      54.715 103.015  30.890  1.00  0.00           C
ATOM   2394  C25 POPEM  67      54.045 103.135  32.270  1.00  0.00           C
ATOM   2397  C26 POPEM  67      54.325 104.515  32.910  1.00  0.00           C
ATOM   2400  C27 POPEM  67      53.405 104.865  34.100  1.00  0.00           C
ATOM   2403  C28 POPEM  67      53.865 104.305  35.460  1.00  0.00           C
ATOM   2406  C29 POPEM  67      55.085 105.005  36.020  1.00  0.00           C
ATOM   2408 0C21 POPEM  67      55.395 105.105  37.320  1.00  0.00           C
ATOM   2410 1C21 POPEM  67      54.635 104.465  38.460  1.00  0.00           C
ATOM   2413 2C21 POPEM  67      55.545 103.665  39.420  1.00  0.00           C
ATOM   2416 3C21 POPEM  67      56.475 104.535  40.270  1.00  0.00           C
ATOM   2419 4C21 POPEM  67      57.205 103.705  41.340  1.00  0.00           C
ATOM   2422 5C21 POPEM  67      58.185 104.505  42.210  1.00  0.00           C
ATOM   2425 6C21 POPEM  67      59.275 105.225  41.400  1.00  0.00           C
ATOM   2428 7C21 POPEM  67      60.445 105.735  42.260  1.00  0.00           C
ATOM   2431 8C21 POPEM  67      60.585 107.255  42.280  1.00  0.00           C
ATOM   2435  C33 POPEM  67      51.085  98.965  29.270  1.00  0.00           C
ATOM   2438  C34 POPEM  67      50.225  98.915  30.530  1.00  0.00           C
ATOM   2441  C35 POPEM  67      50.585  97.735  31.440  1.00  0.00           C
ATOM   2444  C36 POPEM  67      49.375  96.855  31.730  1.00  0.00           C
ATOM   2447  C37 POPEM  67      49.695  95.745  32.740  1.00  0.00           C
ATOM   2450  C38 POPEM  67      48.415  95.135  33.300  1.00  0.00           C
ATOM   2453  C39 POPEM  67      48.695  94.055  34.350  1.00  0.00           C
ATOM   2456 0C31 POPEM  67      47.415  93.555  35.000  1.00  0.00           C
ATOM   2459 1C31 POPEM  67      47.575  92.175  35.660  1.00  0.00           C
ATOM   2462 2C31 POPEM  67      46.275  91.715  36.330  1.00  0.00           C
ATOM   2465 3C31 POPEM  67      46.165  90.185  36.480  1.00  0.00           C
ATOM   2468 4C31 POPEM  67      46.015  89.475  35.130  1.00  0.00           C
ATOM   2471 5C31 POPEM  67      45.595  88.005  35.230  1.00  0.00           C
ATOM   2474 6C31 POPEM  67      45.205  87.425  33.870  1.00  0.00           C
ATOM   2478  NH3 POPEN  68      94.695  20.145  66.880  1.00  0.00           N
ATOM   2482  C12 POPEN  68      94.785  20.705  68.260  1.00  0.00           C
ATOM   2485  C11 POPEN  68      93.585  20.205  69.080  1.00  0.00           C
ATOM   2488  P   POPEN  68      92.235  18.055  69.630  1.00  0.00           P
ATOM   2489  O13 POPEN  68      92.825  17.845  70.950  1.00  0.00           O
ATOM   2490  O14 POPEN  68      90.915  18.705  69.590  1.00  0.00           O
ATOM   2491  O11 POPEN  68      92.165  16.665  68.880  1.00  0.00           O
ATOM   2492  O12 POPEN  68      93.275  18.855  68.740  1.00  0.00           O
ATOM   2493  C1  POPEN  68      92.655  16.435  67.560  1.00  0.00           C
ATOM   2496  C2  POPEN  68      91.515  16.615  66.510  1.00  0.00           C
ATOM   2498  O21 POPEN  68      91.735  15.785  65.350  1.00  0.00           O
ATOM   2499  C21 POPEN  68      91.625  14.475  65.590  1.00  0.00           C
ATOM   2500  O22 POPEN  68      91.235  13.985  66.630  1.00  0.00           O
ATOM   2501  C22 POPEN  68      92.215  13.675  64.420  1.00  0.00           C
ATOM   2504  C3  POPEN  68      91.395  18.095  66.040  1.00  0.00           C
ATOM   2507  O31 POPEN  68      92.655  18.525  65.480  1.00  0.00           O
ATOM   2508  C31 POPEN  68      92.805  18.185  64.200  1.00  0.00           C
ATOM   2509  O32 POPEN  68      91.925  18.165  63.370  1.00  0.00           O
ATOM   2510  C32 POPEN  68      94.265  17.735  64.020  1.00  0.00           C
ATOM   2513  C23 POPEN  68      91.485  13.855  63.060  1.00  0.00           C
ATOM   2516  C24 POPEN  68      91.945  15.055  62.210  1.00  0.00           C
ATOM   2519  C25 POPEN  68      91.005  15.455  61.050  1.00  0.00           C
ATOM   2522  C26 POPEN  68      91.605  16.355  59.950  1.00  0.00           C
ATOM   2525  C27 POPEN  68      90.475  16.955  59.080  1.00  0.00           C
ATOM   2528  C28 POPEN  68      90.925  17.485  57.710  1.00  0.00           C
ATOM   2531  C29 POPEN  68      89.735  17.865  56.860  1.00  0.00           C
ATOM   2533 0C21 POPEN  68      89.725  18.655  55.780  1.00  0.00           C
ATOM   2535 1C21 POPEN  68      90.915  19.335  55.150  1.00  0.00           C
ATOM   2538 2C21 POPEN  68      90.575  20.015  53.800  1.00  0.00           C
ATOM   2541 3C21 POPEN  68      89.735  21.285  54.010  1.00  0.00           C
ATOM   2544 4C21 POPEN  68      89.045  21.825  52.750  1.00  0.00           C
ATOM   2547 5C21 POPEN  68      89.975  22.585  51.790  1.00  0.00           C
ATOM   2550 6C21 POPEN  68      89.195  23.145  50.600  1.00  0.00           C
ATOM   2553 7C21 POPEN  68      90.075  23.965  49.660  1.00  0.00           C
ATOM   2556 8C21 POPEN  68      89.345  24.425  48.400  1.00  0.00           C
ATOM   2560  C33 POPEN  68      94.925  18.155  62.700  1.00  0.00           C
ATOM   2563  C34 POPEN  68      96.395  17.755  62.700  1.00  0.00           C
ATOM   2566  C35 POPEN  68      97.205  18.315  61.530  1.00  0.00           C
ATOM   2569  C36 POPEN  68      96.875  17.645  60.190  1.00  0.00           C
ATOM   2572  C37 POPEN  68      97.965  17.935  59.140  1.00  0.00           C
ATOM   2575  C38 POPEN  68      98.365  16.725  58.300  1.00  0.00           C
ATOM   2578  C39 POPEN  68      97.575  16.605  56.990  1.00  0.00           C
ATOM   2581 0C31 POPEN  68      98.135  17.535  55.920  1.00  0.00           C
ATOM   2584 1C31 POPEN  68      97.485  17.355  54.550  1.00  0.00           C
ATOM   2587 2C31 POPEN  68      98.185  18.225  53.500  1.00  0.00           C
ATOM   2590 3C31 POPEN  68      97.665  17.995  52.090  1.00  0.00           C
ATOM   2593 4C31 POPEN  68      98.195  19.055  51.120  1.00  0.00           C
ATOM   2596 5C31 POPEN  68      98.045  18.635  49.650  1.00  0.00           C
ATOM   2599 6C31 POPEN  68      98.145  19.805  48.680  1.00  0.00           C
ATOM   2603  NH3 POPEO  69      68.305 126.605  63.830  1.00  0.00           N
ATOM   2607  C12 POPEO  69      67.515 125.845  64.870  1.00  0.00           C
ATOM   2610  C11 POPEO  69      66.135 125.425  64.360  1.00  0.00           C
ATOM   2613  P   POPEO  69      65.685 122.775  64.210  1.00  0.00           P
ATOM   2614  O13 POPEO  69      66.515 121.815  64.980  1.00  0.00           O
ATOM   2615  O14 POPEO  69      64.275 122.385  64.020  1.00  0.00           O
ATOM   2616  O11 POPEO  69      66.405 122.995  62.800  1.00  0.00           O
ATOM   2617  O12 POPEO  69      65.745 124.175  64.940  1.00  0.00           O
ATOM   2618  C1  POPEO  69      65.875 123.535  61.590  1.00  0.00           C
ATOM   2621  C2  POPEO  69      65.215 122.465  60.670  1.00  0.00           C
ATOM   2623  O21 POPEO  69      65.215 122.925  59.300  1.00  0.00           O
ATOM   2624  C21 POPEO  69      66.185 122.435  58.540  1.00  0.00           C
ATOM   2625  O22 POPEO  69      67.125 121.765  58.920  1.00  0.00           O
ATOM   2626  C22 POPEO  69      65.955 122.845  57.080  1.00  0.00           C
ATOM   2629  C3  POPEO  69      63.765 122.175  61.170  1.00  0.00           C
ATOM   2632  O31 POPEO  69      62.725 122.165  60.170  1.00  0.00           O
ATOM   2633  C31 POPEO  69      62.415 120.985  59.670  1.00  0.00           C
ATOM   2634  O32 POPEO  69      63.195 120.065  59.480  1.00  0.00           O
ATOM   2635  C32 POPEO  69      60.905 120.935  59.430  1.00  0.00           C
ATOM   2638  C23 POPEO  69      66.295 121.705  56.080  1.00  0.00           C
ATOM   2641  C24 POPEO  69      66.925 122.195  54.780  1.00  0.00           C
ATOM   2644  C25 POPEO  69      68.445 122.325  54.860  1.00  0.00           C
ATOM   2647  C26 POPEO  69      69.055 122.855  53.560  1.00  0.00           C
ATOM   2650  C27 POPEO  69      70.575 123.025  53.650  1.00  0.00           C
ATOM   2653  C28 POPEO  69      71.195 123.795  52.470  1.00  0.00           C
ATOM   2656  C29 POPEO  69      70.865 123.185  51.130  1.00  0.00           C
ATOM   2658 0C21 POPEO  69      71.725 122.885  50.140  1.00  0.00           C
ATOM   2660 1C21 POPEO  69      73.225 123.085  50.130  1.00  0.00           C
ATOM   2663 2C21 POPEO  69      73.655 124.135  49.080  1.00  0.00           C
ATOM   2666 3C21 POPEO  69      73.425 123.645  47.640  1.00  0.00           C
ATOM   2669 4C21 POPEO  69      73.545 124.755  46.580  1.00  0.00           C
ATOM   2672 5C21 POPEO  69      73.525 124.215  45.140  1.00  0.00           C
ATOM   2675 6C21 POPEO  69      72.365 123.245  44.820  1.00  0.00           C
ATOM   2678 7C21 POPEO  69      72.635 122.425  43.550  1.00  0.00           C
ATOM   2681 8C21 POPEO  69      71.595 121.335  43.300  1.00  0.00           C
ATOM   2685  C33 POPEO  69      60.385 119.845  58.480  1.00  0.00           C
ATOM   2688  C34 POPEO  69      58.945 120.165  58.080  1.00  0.00           C
ATOM   2691  C35 POPEO  69      58.255 119.055  57.270  1.00  0.00           C
ATOM   2694  C36 POPEO  69      56.825 119.485  56.940  1.00  0.00           C
ATOM   2697  C37 POPEO  69      55.955 118.385  56.320  1.00  0.00           C
ATOM   2700  C38 POPEO  69      54.455 118.735  56.340  1.00  0.00           C
ATOM   2703  C39 POPEO  69      54.165 120.125  55.780  1.00  0.00           C
ATOM   2706 0C31 POPEO  69      52.675 120.495  55.770  1.00  0.00           C
ATOM   2709 1C31 POPEO  69      51.845 119.775  54.700  1.00  0.00           C
ATOM   2712 2C31 POPEO  69      50.345 120.125  54.770  1.00  0.00           C
ATOM   2715 3C31 POPEO  69      50.095 121.625  54.880  1.00  0.00           C
ATOM   2718 4C31 POPEO  69      48.625 122.055  54.870  1.00  0.00           C
ATOM   2721 5C31 POPEO  69      48.525 123.575  54.940  1.00  0.00           C
ATOM   2724 6C31 POPEO  69      47.105 124.125  54.970  1.00  0.00           C
ATOM   2728  NH3 POPEP  70      54.875  33.495  22.790  1.00  0.00           N
ATOM   2732  C12 POPEP  70      54.465  34.815  22.210  1.00  0.00           C
ATOM   2735  C11 POPEP  70      54.485  34.765  20.670  1.00  0.00           C
ATOM   2738  P   POPEP  70      52.235  33.415  20.290  1.00  0.00           P
ATOM   2739  O13 POPEP  70      51.775  32.325  19.410  1.00  0.00           O
ATOM   2740  O14 POPEP  70      51.465  34.675  20.280  1.00  0.00           O
ATOM   2741  O11 POPEP  70      52.215  32.885  21.770  1.00  0.00           O
ATOM   2742  O12 POPEP  70      53.795  33.645  20.120  1.00  0.00           O
ATOM   2743  C1  POPEP  70      51.105  33.245  22.600  1.00  0.00           C
ATOM   2746  C2  POPEP  70      51.255  32.515  23.940  1.00  0.00           C
ATOM   2748  O21 POPEP  70      52.165  33.235  24.810  1.00  0.00           O
ATOM   2749  C21 POPEP  70      51.555  34.175  25.510  1.00  0.00           C
ATOM   2750  O22 POPEP  70      50.465  34.655  25.240  1.00  0.00           O
ATOM   2751  C22 POPEP  70      52.305  34.375  26.830  1.00  0.00           C
ATOM   2754  C3  POPEP  70      51.755  31.065  23.690  1.00  0.00           C
ATOM   2757  O31 POPEP  70      52.015  30.315  24.890  1.00  0.00           O
ATOM   2758  C31 POPEP  70      53.165  30.615  25.500  1.00  0.00           C
ATOM   2759  O32 POPEP  70      54.005  31.405  25.110  1.00  0.00           O
ATOM   2760  C32 POPEP  70      53.235  29.855  26.810  1.00  0.00           C
ATOM   2763  C23 POPEP  70      51.465  35.165  27.860  1.00  0.00           C
ATOM   2766  C24 POPEP  70      51.535  34.645  29.300  1.00  0.00           C
ATOM   2769  C25 POPEP  70      52.895  34.865  29.970  1.00  0.00           C
ATOM   2772  C26 POPEP  70      52.905  34.575  31.470  1.00  0.00           C
ATOM   2775  C27 POPEP  70      54.285  34.855  32.080  1.00  0.00           C
ATOM   2778  C28 POPEP  70      54.645  34.005  33.310  1.00  0.00           C
ATOM   2781  C29 POPEP  70      53.975  34.475  34.580  1.00  0.00           C
ATOM   2783 0C21 POPEP  70      54.465  34.315  35.820  1.00  0.00           C
ATOM   2785 1C21 POPEP  70      55.735  33.595  36.200  1.00  0.00           C
ATOM   2788 2C21 POPEP  70      55.585  32.625  37.400  1.00  0.00           C
ATOM   2791 3C21 POPEP  70      55.125  33.315  38.690  1.00  0.00           C
ATOM   2794 4C21 POPEP  70      55.185  32.415  39.940  1.00  0.00           C
ATOM   2797 5C21 POPEP  70      54.595  33.135  41.160  1.00  0.00           C
ATOM   2800 6C21 POPEP  70      54.625  32.325  42.460  1.00  0.00           C
ATOM   2803 7C21 POPEP  70      53.815  33.015  43.570  1.00  0.00           C
ATOM   2806 8C21 POPEP  70      54.035  32.425  44.960  1.00  0.00           C
ATOM   2810  C33 POPEP  70      54.105  30.505  27.900  1.00  0.00           C
ATOM   2813  C34 POPEP  70      53.295  30.865  29.160  1.00  0.00           C
ATOM   2816  C35 POPEP  70      54.185  31.145  30.380  1.00  0.00           C
ATOM   2819  C36 POPEP  70      54.735  29.865  31.040  1.00  0.00           C
ATOM   2822  C37 POPEP  70      54.125  29.545  32.410  1.00  0.00           C
ATOM   2825  C38 POPEP  70      54.775  28.305  33.030  1.00  0.00           C
ATOM   2828  C39 POPEP  70      54.225  27.925  34.410  1.00  0.00           C
ATOM   2831 0C31 POPEP  70      54.895  28.675  35.580  1.00  0.00           C
ATOM   2834 1C31 POPEP  70      54.455  28.075  36.930  1.00  0.00           C
ATOM   2837 2C31 POPEP  70      55.215  28.615  38.160  1.00  0.00           C
ATOM   2840 3C31 POPEP  70      55.315  27.545  39.250  1.00  0.00           C
ATOM   2843 4C31 POPEP  70      55.975  28.025  40.550  1.00  0.00           C
ATOM   2846 5C31 POPEP  70      56.285  26.855  41.490  1.00  0.00           C
ATOM   2849 6C31 POPEP  70      56.825  27.305  42.850  1.00  0.00           C
ATOM   2853  NH3 POPEQ  71     113.715  57.975  65.360  1.00  0.00           N
ATOM   2857  C12 POPEQ  71     112.625  58.845  64.770  1.00  0.00           C
ATOM   2860  C11 POPEQ  71     113.135  60.225  64.280  1.00  0.00           C
ATOM   2863  P   POPEQ  71     111.095  61.765  64.920  1.00  0.00           P
ATOM   2864  O13 POPEQ  71     110.205  61.055  65.870  1.00  0.00           O
ATOM   2865  O14 POPEQ  71     110.995  63.235  64.940  1.00  0.00           O
ATOM   2866  O11 POPEQ  71     110.765  61.295  63.450  1.00  0.00           O
ATOM   2867  O12 POPEQ  71     112.605  61.285  65.080  1.00  0.00           O
ATOM   2868  C1  POPEQ  71     109.575  60.785  62.890  1.00  0.00           C
ATOM   2871  C2  POPEQ  71     109.525  61.175  61.380  1.00  0.00           C
ATOM   2873  O21 POPEQ  71     108.255  61.025  60.730  1.00  0.00           O
ATOM   2874  C21 POPEQ  71     107.735  59.825  60.620  1.00  0.00           C
ATOM   2875  O22 POPEQ  71     107.985  58.865  61.330  1.00  0.00           O
ATOM   2876  C22 POPEQ  71     106.715  59.805  59.480  1.00  0.00           C
ATOM   2879  C3  POPEQ  71     110.645  60.525  60.520  1.00  0.00           C
ATOM   2882  O31 POPEQ  71     110.935  61.355  59.370  1.00  0.00           O
ATOM   2883  C31 POPEQ  71     112.025  60.995  58.710  1.00  0.00           C
ATOM   2884  O32 POPEQ  71     112.755  60.055  58.980  1.00  0.00           O
ATOM   2885  C32 POPEQ  71     112.215  61.955  57.530  1.00  0.00           C
ATOM   2888  C23 POPEQ  71     107.265  59.225  58.150  1.00  0.00           C
ATOM   2891  C24 POPEQ  71     108.025  60.245  57.280  1.00  0.00           C
ATOM   2894  C25 POPEQ  71     108.165  59.785  55.810  1.00  0.00           C
ATOM   2897  C26 POPEQ  71     107.455  60.725  54.820  1.00  0.00           C
ATOM   2900  C27 POPEQ  71     107.595  60.305  53.350  1.00  0.00           C
ATOM   2903  C28 POPEQ  71     106.805  61.215  52.380  1.00  0.00           C
ATOM   2906  C29 POPEQ  71     107.485  61.515  51.060  1.00  0.00           C
ATOM   2908 0C21 POPEQ  71     107.535  60.745  49.950  1.00  0.00           C
ATOM   2910 1C21 POPEQ  71     106.965  59.365  49.750  1.00  0.00           C
ATOM   2913 2C21 POPEQ  71     105.985  59.245  48.560  1.00  0.00           C
ATOM   2916 3C21 POPEQ  71     106.625  59.445  47.180  1.00  0.00           C
ATOM   2919 4C21 POPEQ  71     105.625  59.575  46.010  1.00  0.00           C
ATOM   2922 5C21 POPEQ  71     106.215  59.025  44.700  1.00  0.00           C
ATOM   2925 6C21 POPEQ  71     105.445  59.415  43.430  1.00  0.00           C
ATOM   2928 7C21 POPEQ  71     106.215  58.965  42.180  1.00  0.00           C
ATOM   2931 8C21 POPEQ  71     105.595  59.395  40.850  1.00  0.00           C
ATOM   2935  C33 POPEQ  71     112.585  61.185  56.240  1.00  0.00           C
ATOM   2938  C34 POPEQ  71     112.455  62.055  54.980  1.00  0.00           C
ATOM   2941  C35 POPEQ  71     112.725  61.285  53.670  1.00  0.00           C
ATOM   2944  C36 POPEQ  71     111.865  60.025  53.500  1.00  0.00           C
ATOM   2947  C37 POPEQ  71     112.075  59.265  52.180  1.00  0.00           C
ATOM   2950  C38 POPEQ  71     111.435  59.915  50.940  1.00  0.00           C
ATOM   2953  C39 POPEQ  71     112.335  60.945  50.260  1.00  0.00           C
ATOM   2956 0C31 POPEQ  71     111.955  61.235  48.810  1.00  0.00           C
ATOM   2959 1C31 POPEQ  71     112.995  62.125  48.140  1.00  0.00           C
ATOM   2962 2C31 POPEQ  71     112.545  62.615  46.760  1.00  0.00           C
ATOM   2965 3C31 POPEQ  71     113.505  63.625  46.130  1.00  0.00           C
ATOM   2968 4C31 POPEQ  71     114.735  62.975  45.480  1.00  0.00           C
ATOM   2971 5C31 POPEQ  71     115.585  63.985  44.720  1.00  0.00           C
ATOM   2974 6C31 POPEQ  71     116.655  63.345  43.830  1.00  0.00           C
ATOM   2978  NH3 POPER  72      83.995  96.435  65.500  1.00  0.00           N
ATOM   2982  C12 POPER  72      84.895  96.335  66.700  1.00  0.00           C
ATOM   2985  C11 POPER  72      86.225  97.025  66.380  1.00  0.00           C
ATOM   2988  P   POPER  72      88.045  96.755  64.420  1.00  0.00           P
ATOM   2989  O13 POPER  72      89.165  96.455  65.340  1.00  0.00           O
ATOM   2990  O14 POPER  72      87.945  95.935  63.200  1.00  0.00           O
ATOM   2991  O11 POPER  72      88.035  98.275  64.040  1.00  0.00           O
ATOM   2992  O12 POPER  72      86.635  96.565  65.100  1.00  0.00           O
ATOM   2993  C1  POPER  72      88.995  98.765  63.090  1.00  0.00           C
ATOM   2996  C2  POPER  72      88.495 100.095  62.470  1.00  0.00           C
ATOM   2998  O21 POPER  72      88.015  99.895  61.130  1.00  0.00           O
ATOM   2999  C21 POPER  72      86.695  99.915  60.970  1.00  0.00           C
ATOM   3000  O22 POPER  72      85.865  99.905  61.860  1.00  0.00           O
ATOM   3001  C22 POPER  72      86.435 100.085  59.470  1.00  0.00           C
ATOM   3004  C3  POPER  72      89.605 101.175  62.380  1.00  0.00           C
ATOM   3007  O31 POPER  72      88.985 102.475  62.210  1.00  0.00           O
ATOM   3008  C31 POPER  72      89.275 103.135  61.090  1.00  0.00           C
ATOM   3009  O32 POPER  72      90.065 102.765  60.230  1.00  0.00           O
ATOM   3010  C32 POPER  72      88.435 104.415  60.980  1.00  0.00           C
ATOM   3013  C23 POPER  72      85.275  99.265  58.870  1.00  0.00           C
ATOM   3016  C24 POPER  72      85.075  99.705  57.410  1.00  0.00           C
ATOM   3019  C25 POPER  72      85.065  98.585  56.360  1.00  0.00           C
ATOM   3022  C26 POPER  72      83.695  97.945  56.120  1.00  0.00           C
ATOM   3025  C27 POPER  72      83.565  97.365  54.700  1.00  0.00           C
ATOM   3028  C28 POPER  72      82.525  98.085  53.830  1.00  0.00           C
ATOM   3031  C29 POPER  72      82.715  97.715  52.380  1.00  0.00           C
ATOM   3033 0C21 POPER  72      81.785  97.265  51.510  1.00  0.00           C
ATOM   3035 1C21 POPER  72      80.325  97.045  51.790  1.00  0.00           C
ATOM   3038 2C21 POPER  72      79.855  95.625  51.430  1.00  0.00           C
ATOM   3041 3C21 POPER  72      78.325  95.515  51.550  1.00  0.00           C
ATOM   3044 4C21 POPER  72      77.735  94.165  51.140  1.00  0.00           C
ATOM   3047 5C21 POPER  72      76.205  94.255  51.030  1.00  0.00           C
ATOM   3050 6C21 POPER  72      75.495  92.895  50.980  1.00  0.00           C
ATOM   3053 7C21 POPER  72      74.005  93.055  50.640  1.00  0.00           C
ATOM   3056 8C21 POPER  72      73.185  91.765  50.750  1.00  0.00           C
ATOM   3060  C33 POPER  72      89.185 105.715  61.390  1.00  0.00           C
ATOM   3063  C34 POPER  72      88.725 106.985  60.650  1.00  0.00           C
ATOM   3066  C35 POPER  72      89.415 108.265  61.150  1.00  0.00           C
ATOM   3069  C36 POPER  72      89.015 109.565  60.420  1.00  0.00           C
ATOM   3072  C37 POPER  72      89.725 109.795  59.080  1.00  0.00           C
ATOM   3075  C38 POPER  72      89.255 111.055  58.340  1.00  0.00           C
ATOM   3078  C39 POPER  72      89.425 110.955  56.810  1.00  0.00           C
ATOM   3081 0C31 POPER  72      89.095 112.295  56.150  1.00  0.00           C
ATOM   3084 1C31 POPER  72      89.135 112.315  54.610  1.00  0.00           C
ATOM   3087 2C31 POPER  72      89.185 113.765  54.080  1.00  0.00           C
ATOM   3090 3C31 POPER  72      89.005 113.885  52.570  1.00  0.00           C
ATOM   3093 4C31 POPER  72      90.075 113.135  51.770  1.00  0.00           C
ATOM   3096 5C31 POPER  72      89.945 113.345  50.250  1.00  0.00           C
ATOM   3099 6C31 POPER  72      91.155 112.795  49.510  1.00  0.00           C
ATOM   3103  NH3 POPES  73      79.605 134.625  23.180  1.00  0.00           N
ATOM   3107  C12 POPES  73      80.695 134.375  24.200  1.00  0.00           C
ATOM   3110  C11 POPES  73      81.365 133.015  23.980  1.00  0.00           C
ATOM   3113  P   POPES  73      80.805 130.505  24.150  1.00  0.00           P
ATOM   3114  O13 POPES  73      79.625 129.625  24.040  1.00  0.00           O
ATOM   3115  O14 POPES  73      82.015 130.085  23.400  1.00  0.00           O
ATOM   3116  O11 POPES  73      81.125 130.735  25.680  1.00  0.00           O
ATOM   3117  O12 POPES  73      80.405 131.965  23.720  1.00  0.00           O
ATOM   3118  C1  POPES  73      82.175 130.085  26.370  1.00  0.00           C
ATOM   3121  C2  POPES  73      81.605 129.365  27.610  1.00  0.00           C
ATOM   3123  O21 POPES  73      82.725 128.785  28.270  1.00  0.00           O
ATOM   3124  C21 POPES  73      82.675 128.355  29.530  1.00  0.00           C
ATOM   3125  O22 POPES  73      83.485 127.565  29.990  1.00  0.00           O
ATOM   3126  C22 POPES  73      81.615 129.025  30.420  1.00  0.00           C
ATOM   3129  C3  POPES  73      80.555 128.305  27.160  1.00  0.00           C
ATOM   3132  O31 POPES  73      80.465 127.185  28.060  1.00  0.00           O
ATOM   3133  C31 POPES  73      79.255 126.855  28.470  1.00  0.00           C
ATOM   3134  O32 POPES  73      78.235 127.515  28.320  1.00  0.00           O
ATOM   3135  C32 POPES  73      79.275 125.485  29.140  1.00  0.00           C
ATOM   3138  C23 POPES  73      81.765 128.635  31.930  1.00  0.00           C
ATOM   3141  C24 POPES  73      80.825 129.435  32.840  1.00  0.00           C
ATOM   3144  C25 POPES  73      80.665 128.915  34.280  1.00  0.00           C
ATOM   3147  C26 POPES  73      81.895 129.015  35.210  1.00  0.00           C
ATOM   3150  C27 POPES  73      81.485 128.795  36.680  1.00  0.00           C
ATOM   3153  C28 POPES  73      82.585 128.975  37.750  1.00  0.00           C
ATOM   3156  C29 POPES  73      81.975 128.655  39.100  1.00  0.00           C
ATOM   3158 0C21 POPES  73      82.405 128.995  40.340  1.00  0.00           C
ATOM   3160 1C21 POPES  73      83.635 129.755  40.740  1.00  0.00           C
ATOM   3163 2C21 POPES  73      83.315 130.965  41.650  1.00  0.00           C
ATOM   3166 3C21 POPES  73      84.535 131.455  42.440  1.00  0.00           C
ATOM   3169 4C21 POPES  73      84.375 132.875  43.010  1.00  0.00           C
ATOM   3172 5C21 POPES  73      85.585 133.365  43.820  1.00  0.00           C
ATOM   3175 6C21 POPES  73      86.915 133.295  43.050  1.00  0.00           C
ATOM   3178 7C21 POPES  73      88.075 133.995  43.760  1.00  0.00           C
ATOM   3181 8C21 POPES  73      89.405 133.845  43.010  1.00  0.00           C
ATOM   3185  C33 POPES  73      79.705 125.545  30.620  1.00  0.00           C
ATOM   3188  C34 POPES  73      80.455 124.265  31.020  1.00  0.00           C
ATOM   3191  C35 POPES  73      80.605 124.015  32.520  1.00  0.00           C
ATOM   3194  C36 POPES  73      81.375 122.715  32.810  1.00  0.00           C
ATOM   3197  C37 POPES  73      82.895 122.815  32.620  1.00  0.00           C
ATOM   3200  C38 POPES  73      83.595 121.455  32.380  1.00  0.00           C
ATOM   3203  C39 POPES  73      84.035 120.675  33.640  1.00  0.00           C
ATOM   3206 0C31 POPES  73      82.895 120.005  34.420  1.00  0.00           C
ATOM   3209 1C31 POPES  73      83.395 118.895  35.360  1.00  0.00           C
ATOM   3212 2C31 POPES  73      82.325 118.395  36.350  1.00  0.00           C
ATOM   3215 3C31 POPES  73      82.905 117.475  37.440  1.00  0.00           C
ATOM   3218 4C31 POPES  73      81.835 116.885  38.380  1.00  0.00           C
ATOM   3221 5C31 POPES  73      82.435 115.855  39.350  1.00  0.00           C
ATOM   3224 6C31 POPES  73      81.405 115.085  40.170  1.00  0.00           C
ATOM   3228  NH3 POPET  74      70.415  48.885  66.370  1.00  0.00           N
ATOM   3232  C12 POPET  74      70.995  48.945  67.760  1.00  0.00           C
ATOM   3235  C11 POPET  74      71.065  50.415  68.240  1.00  0.00           C
ATOM   3238  P   POPET  74      72.785  51.565  66.650  1.00  0.00           P
ATOM   3239  O13 POPET  74      74.255  51.615  66.610  1.00  0.00           O
ATOM   3240  O14 POPET  74      72.085  50.825  65.580  1.00  0.00           O
ATOM   3241  O11 POPET  74      72.205  53.035  66.740  1.00  0.00           O
ATOM   3242  O12 POPET  74      72.355  50.965  68.040  1.00  0.00           O
ATOM   3243  C1  POPET  74      72.725  54.105  65.950  1.00  0.00           C
ATOM   3246  C2  POPET  74      72.665  53.795  64.440  1.00  0.00           C
ATOM   3248  O21 POPET  74      73.395  54.815  63.700  1.00  0.00           O
ATOM   3249  C21 POPET  74      73.845  54.395  62.530  1.00  0.00           C
ATOM   3250  O22 POPET  74      73.725  53.265  62.090  1.00  0.00           O
ATOM   3251  C22 POPET  74      74.545  55.515  61.770  1.00  0.00           C
ATOM   3254  C3  POPET  74      71.175  53.665  64.030  1.00  0.00           C
ATOM   3257  O31 POPET  74      70.725  54.835  63.320  1.00  0.00           O
ATOM   3258  C31 POPET  74      70.725  54.845  62.000  1.00  0.00           C
ATOM   3259  O32 POPET  74      70.995  55.835  61.330  1.00  0.00           O
ATOM   3260  C32 POPET  74      70.355  53.495  61.380  1.00  0.00           C
ATOM   3263  C23 POPET  74      74.125  55.525  60.280  1.00  0.00           C
ATOM   3266  C24 POPET  74      74.915  56.495  59.400  1.00  0.00           C
ATOM   3269  C25 POPET  74      74.265  56.645  58.020  1.00  0.00           C
ATOM   3272  C26 POPET  74      75.235  57.015  56.890  1.00  0.00           C
ATOM   3275  C27 POPET  74      74.485  57.585  55.680  1.00  0.00           C
ATOM   3278  C28 POPET  74      75.395  58.205  54.600  1.00  0.00           C
ATOM   3281  C29 POPET  74      76.325  57.195  53.970  1.00  0.00           C
ATOM   3283 0C21 POPET  74      77.635  57.375  53.690  1.00  0.00           C
ATOM   3285 1C21 POPET  74      78.465  58.615  53.910  1.00  0.00           C
ATOM   3288 2C21 POPET  74      78.835  59.275  52.570  1.00  0.00           C
ATOM   3291 3C21 POPET  74      77.615  59.885  51.860  1.00  0.00           C
ATOM   3294 4C21 POPET  74      77.875  60.255  50.390  1.00  0.00           C
ATOM   3297 5C21 POPET  74      76.595  60.765  49.730  1.00  0.00           C
ATOM   3300 6C21 POPET  74      76.755  61.135  48.250  1.00  0.00           C
ATOM   3303 7C21 POPET  74      75.445  61.705  47.680  1.00  0.00           C
ATOM   3306 8C21 POPET  74      75.455  61.875  46.170  1.00  0.00           C
ATOM   3310  C33 POPET  74      69.975  53.625  59.900  1.00  0.00           C
ATOM   3313  C34 POPET  74      69.765  52.265  59.240  1.00  0.00           C
ATOM   3316  C35 POPET  74      69.795  52.395  57.720  1.00  0.00           C
ATOM   3319  C36 POPET  74      69.585  51.065  57.010  1.00  0.00           C
ATOM   3322  C37 POPET  74      69.765  51.215  55.490  1.00  0.00           C
ATOM   3325  C38 POPET  74      69.095  50.095  54.690  1.00  0.00           C
ATOM   3328  C39 POPET  74      69.005  50.405  53.190  1.00  0.00           C
ATOM   3331 0C31 POPET  74      70.355  50.675  52.520  1.00  0.00           C
ATOM   3334 1C31 POPET  74      70.205  50.815  51.000  1.00  0.00           C
ATOM   3337 2C31 POPET  74      71.555  50.965  50.290  1.00  0.00           C
ATOM   3340 3C31 POPET  74      71.435  51.085  48.770  1.00  0.00           C
ATOM   3343 4C31 POPET  74      70.865  52.435  48.310  1.00  0.00           C
ATOM   3346 5C31 POPET  74      71.215  52.745  46.840  1.00  0.00           C
ATOM   3349 6C31 POPET  74      70.775  54.135  46.400  1.00  0.00           C
ATOM   3353  NH3 POPEU  75      99.815 121.555  25.670  1.00  0.00           N
ATOM   3357  C12 POPEU  75      98.855 122.685  25.470  1.00  0.00           C
ATOM   3360  C11 POPEU  75      99.375 123.735  24.480  1.00  0.00           C
ATOM   3363  P   POPEU  75      97.145 125.135  24.300  1.00  0.00           P
ATOM   3364  O13 POPEU  75      96.995 126.015  23.130  1.00  0.00           O
ATOM   3365  O14 POPEU  75      96.375 123.875  24.250  1.00  0.00           O
ATOM   3366  O11 POPEU  75      96.595 125.925  25.550  1.00  0.00           O
ATOM   3367  O12 POPEU  75      98.665 124.955  24.670  1.00  0.00           O
ATOM   3368  C1  POPEU  75      96.535 125.375  26.860  1.00  0.00           C
ATOM   3371  C2  POPEU  75      97.745 125.835  27.720  1.00  0.00           C
ATOM   3373  O21 POPEU  75      97.975 124.995  28.850  1.00  0.00           O
ATOM   3374  C21 POPEU  75      97.065 124.915  29.820  1.00  0.00           C
ATOM   3375  O22 POPEU  75      95.935 125.335  29.770  1.00  0.00           O
ATOM   3376  C22 POPEU  75      97.675 124.255  31.040  1.00  0.00           C
ATOM   3379  C3  POPEU  75      97.655 127.335  28.130  1.00  0.00           C
ATOM   3382  O31 POPEU  75      98.855 127.775  28.810  1.00  0.00           O
ATOM   3383  C31 POPEU  75      98.685 128.825  29.630  1.00  0.00           C
ATOM   3384  O32 POPEU  75      97.635 129.415  29.790  1.00  0.00           O
ATOM   3385  C32 POPEU  75     100.005 129.105  30.340  1.00  0.00           C
ATOM   3388  C23 POPEU  75      98.975 124.965  31.460  1.00  0.00           C
ATOM   3391  C24 POPEU  75      99.325 124.695  32.930  1.00  0.00           C
ATOM   3394  C25 POPEU  75     100.005 125.885  33.600  1.00  0.00           C
ATOM   3397  C26 POPEU  75     100.105 125.655  35.110  1.00  0.00           C
ATOM   3400  C27 POPEU  75     100.795 126.805  35.850  1.00  0.00           C
ATOM   3403  C28 POPEU  75     101.175 126.415  37.290  1.00  0.00           C
ATOM   3406  C29 POPEU  75     100.085 126.685  38.300  1.00  0.00           C
ATOM   3408 0C21 POPEU  75     100.285 127.295  39.480  1.00  0.00           C
ATOM   3410 1C21 POPEU  75     101.625 127.745  40.020  1.00  0.00           C
ATOM   3413 2C21 POPEU  75     101.695 127.675  41.550  1.00  0.00           C
ATOM   3416 3C21 POPEU  75     103.015 128.225  42.120  1.00  0.00           C
ATOM   3419 4C21 POPEU  75     103.075 129.765  42.120  1.00  0.00           C
ATOM   3422 5C21 POPEU  75     104.225 130.345  42.960  1.00  0.00           C
ATOM   3425 6C21 POPEU  75     105.595 130.295  42.270  1.00  0.00           C
ATOM   3428 7C21 POPEU  75     106.695 130.945  43.120  1.00  0.00           C
ATOM   3431 8C21 POPEU  75     108.045 131.015  42.420  1.00  0.00           C
ATOM   3435  C33 POPEU  75      99.845 129.865  31.680  1.00  0.00           C
ATOM   3438  C34 POPEU  75     101.165 130.525  32.140  1.00  0.00           C
ATOM   3441  C35 POPEU  75     101.695 130.055  33.500  1.00  0.00           C
ATOM   3444  C36 POPEU  75     101.155 130.925  34.630  1.00  0.00           C
ATOM   3447  C37 POPEU  75     101.805 130.685  36.000  1.00  0.00           C
ATOM   3450  C38 POPEU  75     101.315 131.735  37.010  1.00  0.00           C
ATOM   3453  C39 POPEU  75     101.095 131.175  38.410  1.00  0.00           C
ATOM   3456 0C31 POPEU  75     100.185 132.095  39.240  1.00  0.00           C
ATOM   3459 1C31 POPEU  75      99.815 131.415  40.560  1.00  0.00           C
ATOM   3462 2C31 POPEU  75      98.605 132.045  41.270  1.00  0.00           C
ATOM   3465 3C31 POPEU  75      98.075 131.145  42.390  1.00  0.00           C
ATOM   3468 4C31 POPEU  75      99.165 130.825  43.430  1.00  0.00           C
ATOM   3471 5C31 POPEU  75      98.825 129.625  44.320  1.00  0.00           C
ATOM   3474 6C31 POPEU  75     100.075 129.005  44.960  1.00  0.00           C
ATOM   3478  NH3 POPEV  76      72.235 113.715  63.830  1.00  0.00           N
ATOM   3482  C12 POPEV  76      72.905 112.425  63.480  1.00  0.00           C
ATOM   3485  C11 POPEV  76      72.505 112.035  62.060  1.00  0.00           C
ATOM   3488  P   POPEV  76      70.445 110.885  61.020  1.00  0.00           P
ATOM   3489  O13 POPEV  76      70.955 109.545  61.370  1.00  0.00           O
ATOM   3490  O14 POPEV  76      68.985 111.135  61.030  1.00  0.00           O
ATOM   3491  O11 POPEV  76      71.035 111.385  59.650  1.00  0.00           O
ATOM   3492  O12 POPEV  76      71.075 111.955  61.990  1.00  0.00           O
ATOM   3493  C1  POPEV  76      70.905 110.695  58.410  1.00  0.00           C
ATOM   3496  C2  POPEV  76      71.365 111.675  57.290  1.00  0.00           C
ATOM   3498  O21 POPEV  76      70.925 111.335  55.960  1.00  0.00           O
ATOM   3499  C21 POPEV  76      71.135 110.145  55.450  1.00  0.00           C
ATOM   3500  O22 POPEV  76      71.545 109.155  56.040  1.00  0.00           O
ATOM   3501  C22 POPEV  76      70.855 110.215  53.940  1.00  0.00           C
ATOM   3504  C3  POPEV  76      72.895 111.915  57.370  1.00  0.00           C
ATOM   3507  O31 POPEV  76      73.315 113.035  56.550  1.00  0.00           O
ATOM   3508  C31 POPEV  76      73.985 112.745  55.450  1.00  0.00           C
ATOM   3509  O32 POPEV  76      74.145 111.635  54.980  1.00  0.00           O
ATOM   3510  C32 POPEV  76      74.445 114.065  54.820  1.00  0.00           C
ATOM   3513  C23 POPEV  76      70.715 108.825  53.280  1.00  0.00           C
ATOM   3516  C24 POPEV  76      70.565 108.875  51.740  1.00  0.00           C
ATOM   3519  C25 POPEV  76      69.385 109.735  51.250  1.00  0.00           C
ATOM   3522  C26 POPEV  76      69.175 109.595  49.730  1.00  0.00           C
ATOM   3525  C27 POPEV  76      68.115 110.555  49.180  1.00  0.00           C
ATOM   3528  C28 POPEV  76      67.985 110.495  47.650  1.00  0.00           C
ATOM   3531  C29 POPEV  76      66.925 111.425  47.120  1.00  0.00           C
ATOM   3533 0C21 POPEV  76      66.885 112.015  45.910  1.00  0.00           C
ATOM   3535 1C21 POPEV  76      67.885 111.855  44.790  1.00  0.00           C
ATOM   3538 2C21 POPEV  76      68.665 113.165  44.590  1.00  0.00           C
ATOM   3541 3C21 POPEV  76      69.825 113.025  43.590  1.00  0.00           C
ATOM   3544 4C21 POPEV  76      70.775 114.235  43.630  1.00  0.00           C
ATOM   3547 5C21 POPEV  76      72.205 113.925  43.170  1.00  0.00           C
ATOM   3550 6C21 POPEV  76      72.335 113.705  41.660  1.00  0.00           C
ATOM   3553 7C21 POPEV  76      73.775 113.385  41.250  1.00  0.00           C
ATOM   3556 8C21 POPEV  76      74.025 113.485  39.740  1.00  0.00           C
ATOM   3560  C33 POPEV  76      75.345 113.895  53.580  1.00  0.00           C
ATOM   3563  C34 POPEV  76      75.835 115.255  53.050  1.00  0.00           C
ATOM   3566  C35 POPEV  76      76.835 115.135  51.880  1.00  0.00           C
ATOM   3569  C36 POPEV  76      76.225 115.465  50.510  1.00  0.00           C
ATOM   3572  C37 POPEV  76      77.275 115.385  49.390  1.00  0.00           C
ATOM   3575  C38 POPEV  76      76.745 115.885  48.030  1.00  0.00           C
ATOM   3578  C39 POPEV  76      77.825 115.875  46.940  1.00  0.00           C
ATOM   3581 0C31 POPEV  76      77.375 116.585  45.650  1.00  0.00           C
ATOM   3584 1C31 POPEV  76      78.425 116.495  44.520  1.00  0.00           C
ATOM   3587 2C31 POPEV  76      78.275 117.605  43.460  1.00  0.00           C
ATOM   3590 3C31 POPEV  76      79.365 118.675  43.530  1.00  0.00           C
ATOM   3593 4C31 POPEV  76      80.715 118.195  42.980  1.00  0.00           C
ATOM   3596 5C31 POPEV  76      81.745 119.305  42.810  1.00  0.00           C
ATOM   3599 6C31 POPEV  76      83.045 118.825  42.150  1.00  0.00           C
ATOM   3603  NH3 POPEW  77      27.575 102.695  64.570  1.00  0.00           N
ATOM   3607  C12 POPEW  77      26.735 101.445  64.530  1.00  0.00           C
ATOM   3610  C11 POPEW  77      27.545 100.205  64.080  1.00  0.00           C
ATOM   3613  P   POPEW  77      30.065 100.335  64.880  1.00  0.00           P
ATOM   3614  O13 POPEW  77      30.955  99.165  64.770  1.00  0.00           O
ATOM   3615  O14 POPEW  77      30.375 101.325  65.940  1.00  0.00           O
ATOM   3616  O11 POPEW  77      30.135 101.125  63.510  1.00  0.00           O
ATOM   3617  O12 POPEW  77      28.565  99.895  65.020  1.00  0.00           O
ATOM   3618  C1  POPEW  77      31.445 101.365  62.950  1.00  0.00           C
ATOM   3621  C2  POPEW  77      31.375 101.515  61.410  1.00  0.00           C
ATOM   3623  O21 POPEW  77      31.595 102.905  61.080  1.00  0.00           O
ATOM   3624  C21 POPEW  77      31.175 103.455  59.950  1.00  0.00           C
ATOM   3625  O22 POPEW  77      30.295 103.055  59.230  1.00  0.00           O
ATOM   3626  C22 POPEW  77      32.055 104.655  59.550  1.00  0.00           C
ATOM   3629  C3  POPEW  77      30.075 100.765  60.940  1.00  0.00           C
ATOM   3632  O31 POPEW  77      30.025 100.455  59.550  1.00  0.00           O
ATOM   3633  C31 POPEW  77      30.805  99.525  59.050  1.00  0.00           C
ATOM   3634  O32 POPEW  77      31.405  98.655  59.660  1.00  0.00           O
ATOM   3635  C32 POPEW  77      30.795  99.875  57.560  1.00  0.00           C
ATOM   3638  C23 POPEW  77      32.165 104.775  58.000  1.00  0.00           C
ATOM   3641  C24 POPEW  77      33.435 105.485  57.490  1.00  0.00           C
ATOM   3644  C25 POPEW  77      33.725 105.165  56.010  1.00  0.00           C
ATOM   3647  C26 POPEW  77      33.305 106.245  54.990  1.00  0.00           C
ATOM   3650  C27 POPEW  77      33.435 105.695  53.560  1.00  0.00           C
ATOM   3653  C28 POPEW  77      33.115 106.725  52.450  1.00  0.00           C
ATOM   3656  C29 POPEW  77      34.305 107.545  52.020  1.00  0.00           C
ATOM   3658 0C21 POPEW  77      35.125 107.265  50.990  1.00  0.00           C
ATOM   3660 1C21 POPEW  77      35.065 106.035  50.110  1.00  0.00           C
ATOM   3663 2C21 POPEW  77      34.495 106.255  48.690  1.00  0.00           C
ATOM   3666 3C21 POPEW  77      34.425 104.925  47.920  1.00  0.00           C
ATOM   3669 4C21 POPEW  77      33.995 105.055  46.450  1.00  0.00           C
ATOM   3672 5C21 POPEW  77      33.875 103.695  45.750  1.00  0.00           C
ATOM   3675 6C21 POPEW  77      33.915 103.785  44.220  1.00  0.00           C
ATOM   3678 7C21 POPEW  77      33.235 102.615  43.500  1.00  0.00           C
ATOM   3681 8C21 POPEW  77      33.485 102.605  41.990  1.00  0.00           C
ATOM   3685  C33 POPEW  77      31.385  98.805  56.640  1.00  0.00           C
ATOM   3688  C34 POPEW  77      30.405  97.655  56.460  1.00  0.00           C
ATOM   3691  C35 POPEW  77      30.595  96.915  55.130  1.00  0.00           C
ATOM   3694  C36 POPEW  77      32.045  96.455  54.960  1.00  0.00           C
ATOM   3697  C37 POPEW  77      32.225  95.395  53.870  1.00  0.00           C
ATOM   3700  C38 POPEW  77      32.035  95.945  52.450  1.00  0.00           C
ATOM   3703  C39 POPEW  77      32.405  94.935  51.350  1.00  0.00           C
ATOM   3706 0C31 POPEW  77      31.775  93.545  51.530  1.00  0.00           C
ATOM   3709 1C31 POPEW  77      32.275  92.495  50.520  1.00  0.00           C
ATOM   3712 2C31 POPEW  77      32.045  92.845  49.050  1.00  0.00           C
ATOM   3715 3C31 POPEW  77      30.575  93.045  48.670  1.00  0.00           C
ATOM   3718 4C31 POPEW  77      30.425  93.385  47.180  1.00  0.00           C
ATOM   3721 5C31 POPEW  77      28.975  93.445  46.700  1.00  0.00           C
ATOM   3724 6C31 POPEW  77      28.885  93.705  45.190  1.00  0.00           C
ATOM   3728  NH3 POPEX  78      63.045 108.065  61.180  1.00  0.00           N
ATOM   3732  C12 POPEX  78      62.005 107.105  61.680  1.00  0.00           C
ATOM   3735  C11 POPEX  78      61.185 106.575  60.510  1.00  0.00           C
ATOM   3738  P   POPEX  78      60.015 104.345  61.170  1.00  0.00           P
ATOM   3739  O13 POPEX  78      60.575 103.315  62.050  1.00  0.00           O
ATOM   3740  O14 POPEX  78      59.045 105.265  61.810  1.00  0.00           O
ATOM   3741  O11 POPEX  78      59.345 103.745  59.890  1.00  0.00           O
ATOM   3742  O12 POPEX  78      61.205 105.165  60.560  1.00  0.00           O
ATOM   3743  C1  POPEX  78      58.605 104.625  59.020  1.00  0.00           C
ATOM   3746  C2  POPEX  78      58.965 104.455  57.510  1.00  0.00           C
ATOM   3748  O21 POPEX  78      60.325 104.025  57.320  1.00  0.00           O
ATOM   3749  C21 POPEX  78      61.275 104.875  57.000  1.00  0.00           C
ATOM   3750  O22 POPEX  78      61.295 106.075  57.150  1.00  0.00           O
ATOM   3751  C22 POPEX  78      62.455 104.105  56.400  1.00  0.00           C
ATOM   3754  C3  POPEX  78      58.515 105.715  56.690  1.00  0.00           C
ATOM   3757  O31 POPEX  78      59.095 105.725  55.380  1.00  0.00           O
ATOM   3758  C31 POPEX  78      58.485 105.155  54.350  1.00  0.00           C
ATOM   3759  O32 POPEX  78      59.065 104.485  53.510  1.00  0.00           O
ATOM   3760  C32 POPEX  78      57.015 105.545  54.280  1.00  0.00           C
ATOM   3763  C23 POPEX  78      62.405 104.065  54.870  1.00  0.00           C
ATOM   3766  C24 POPEX  78      63.465 103.105  54.330  1.00  0.00           C
ATOM   3769  C25 POPEX  78      63.505 103.055  52.810  1.00  0.00           C
ATOM   3772  C26 POPEX  78      64.605 102.125  52.300  1.00  0.00           C
ATOM   3775  C27 POPEX  78      64.455 101.775  50.820  1.00  0.00           C
ATOM   3778  C28 POPEX  78      65.595 100.895  50.290  1.00  0.00           C
ATOM   3781  C29 POPEX  78      66.905 101.635  50.190  1.00  0.00           C
ATOM   3783 0C21 POPEX  78      68.045 101.125  49.700  1.00  0.00           C
ATOM   3785 1C21 POPEX  78      68.245  99.715  49.210  1.00  0.00           C
ATOM   3788 2C21 POPEX  78      67.655  99.445  47.810  1.00  0.00           C
ATOM   3791 3C21 POPEX  78      68.275 100.275  46.680  1.00  0.00           C
ATOM   3794 4C21 POPEX  78      67.795  99.765  45.320  1.00  0.00           C
ATOM   3797 5C21 POPEX  78      68.235 100.605  44.120  1.00  0.00           C
ATOM   3800 6C21 POPEX  78      68.145  99.815  42.800  1.00  0.00           C
ATOM   3803 7C21 POPEX  78      67.935 100.705  41.570  1.00  0.00           C
ATOM   3806 8C21 POPEX  78      67.765  99.895  40.280  1.00  0.00           C
ATOM   3810  C33 POPEX  78      56.565 105.635  52.810  1.00  0.00           C
ATOM   3813  C34 POPEX  78      55.115 106.095  52.690  1.00  0.00           C
ATOM   3816  C35 POPEX  78      54.615 106.115  51.240  1.00  0.00           C
ATOM   3819  C36 POPEX  78      55.305 107.165  50.370  1.00  0.00           C
ATOM   3822  C37 POPEX  78      55.075 106.975  48.870  1.00  0.00           C
ATOM   3825  C38 POPEX  78      53.595 106.845  48.460  1.00  0.00           C
ATOM   3828  C39 POPEX  78      52.815 108.155  48.630  1.00  0.00           C
ATOM   3831 0C31 POPEX  78      52.265 108.695  47.300  1.00  0.00           C
ATOM   3834 1C31 POPEX  78      51.235 107.765  46.640  1.00  0.00           C
ATOM   3837 2C31 POPEX  78      50.715 108.305  45.300  1.00  0.00           C
ATOM   3840 3C31 POPEX  78      49.705 109.435  45.480  1.00  0.00           C
ATOM   3843 4C31 POPEX  78      49.385 110.195  44.190  1.00  0.00           C
ATOM   3846 5C31 POPEX  78      48.435 111.375  44.440  1.00  0.00           C
ATOM   3849 6C31 POPEX  78      48.175 112.215  43.190  1.00  0.00           C
ATOM   3853  NH3 POPEY  79      79.735  44.465  27.720  1.00  0.00           N
ATOM   3857  C12 POPEY  79      79.815  44.405  26.220  1.00  0.00           C
ATOM   3860  C11 POPEY  79      80.345  43.045  25.720  1.00  0.00           C
ATOM   3863  P   POPEY  79      79.025  41.025  26.730  1.00  0.00           P
ATOM   3864  O13 POPEY  79      77.605  40.625  26.660  1.00  0.00           O
ATOM   3865  O14 POPEY  79      80.025  39.925  26.680  1.00  0.00           O
ATOM   3866  O11 POPEY  79      79.215  41.885  28.040  1.00  0.00           O
ATOM   3867  O12 POPEY  79      79.295  42.075  25.610  1.00  0.00           O
ATOM   3868  C1  POPEY  79      80.105  41.375  29.040  1.00  0.00           C
ATOM   3871  C2  POPEY  79      79.665  41.815  30.440  1.00  0.00           C
ATOM   3873  O21 POPEY  79      80.805  41.995  31.300  1.00  0.00           O
ATOM   3874  C21 POPEY  79      81.295  43.225  31.290  1.00  0.00           C
ATOM   3875  O22 POPEY  79      80.955  44.115  30.530  1.00  0.00           O
ATOM   3876  C22 POPEY  79      82.345  43.375  32.380  1.00  0.00           C
ATOM   3879  C3  POPEY  79      78.695  40.775  31.060  1.00  0.00           C
ATOM   3882  O31 POPEY  79      77.795  41.325  32.050  1.00  0.00           O
ATOM   3883  C31 POPEY  79      78.105  41.115  33.330  1.00  0.00           C
ATOM   3884  O32 POPEY  79      79.125  40.605  33.730  1.00  0.00           O
ATOM   3885  C32 POPEY  79      77.015  41.745  34.190  1.00  0.00           C
ATOM   3888  C23 POPEY  79      82.025  42.715  33.750  1.00  0.00           C
ATOM   3891  C24 POPEY  79      83.295  42.345  34.540  1.00  0.00           C
ATOM   3894  C25 POPEY  79      82.975  41.575  35.810  1.00  0.00           C
ATOM   3897  C26 POPEY  79      84.135  40.935  36.580  1.00  0.00           C
ATOM   3900  C27 POPEY  79      83.565  39.875  37.540  1.00  0.00           C
ATOM   3903  C28 POPEY  79      84.645  39.145  38.340  1.00  0.00           C
ATOM   3906  C29 POPEY  79      84.025  38.025  39.130  1.00  0.00           C
ATOM   3908 0C21 POPEY  79      83.995  37.895  40.460  1.00  0.00           C
ATOM   3910 1C21 POPEY  79      84.585  38.865  41.450  1.00  0.00           C
ATOM   3913 2C21 POPEY  79      83.815  38.905  42.770  1.00  0.00           C
ATOM   3916 3C21 POPEY  79      84.515  39.825  43.780  1.00  0.00           C
ATOM   3919 4C21 POPEY  79      83.645  40.125  45.010  1.00  0.00           C
ATOM   3922 5C21 POPEY  79      84.415  40.855  46.110  1.00  0.00           C
ATOM   3925 6C21 POPEY  79      83.505  41.225  47.290  1.00  0.00           C
ATOM   3928 7C21 POPEY  79      84.275  41.545  48.570  1.00  0.00           C
ATOM   3931 8C21 POPEY  79      83.365  41.815  49.760  1.00  0.00           C
ATOM   3935  C33 POPEY  79      77.515  42.535  35.410  1.00  0.00           C
ATOM   3938  C34 POPEY  79      76.415  43.315  36.110  1.00  0.00           C
ATOM   3941  C35 POPEY  79      75.455  42.325  36.750  1.00  0.00           C
ATOM   3944  C36 POPEY  79      74.365  43.015  37.540  1.00  0.00           C
ATOM   3947  C37 POPEY  79      73.565  41.995  38.350  1.00  0.00           C
ATOM   3950  C38 POPEY  79      72.625  42.705  39.310  1.00  0.00           C
ATOM   3953  C39 POPEY  79      71.685  43.645  38.550  1.00  0.00           C
ATOM   3956 0C31 POPEY  79      70.775  44.385  39.520  1.00  0.00           C
ATOM   3959 1C31 POPEY  79      69.915  45.415  38.810  1.00  0.00           C
ATOM   3962 2C31 POPEY  79      69.185  46.245  39.850  1.00  0.00           C
ATOM   3965 3C31 POPEY  79      68.155  47.205  39.260  1.00  0.00           C
ATOM   3968 4C31 POPEY  79      66.955  47.295  40.210  1.00  0.00           C
ATOM   3971 5C31 POPEY  79      65.885  48.265  39.740  1.00  0.00           C
ATOM   3974 6C31 POPEY  79      64.585  48.035  40.500  1.00  0.00           C
ATOM   3978  NH3 POPEZ  80      49.635  14.325  23.070  1.00  0.00           N
ATOM   3982  C12 POPEZ  80      49.935  15.795  22.990  1.00  0.00           C
ATOM   3985  C11 POPEZ  80      48.855  16.545  22.210  1.00  0.00           C
ATOM   3988  P   POPEZ  80      49.965  18.735  21.230  1.00  0.00           P
ATOM   3989  O13 POPEZ  80      51.195  17.985  20.870  1.00  0.00           O
ATOM   3990  O14 POPEZ  80      49.085  19.125  20.100  1.00  0.00           O
ATOM   3991  O11 POPEZ  80      50.385  19.995  22.100  1.00  0.00           O
ATOM   3992  O12 POPEZ  80      49.125  17.925  22.270  1.00  0.00           O
ATOM   3993  C1  POPEZ  80      51.575  20.015  22.910  1.00  0.00           C
ATOM   3996  C2  POPEZ  80      51.365  19.905  24.460  1.00  0.00           C
ATOM   3998  O21 POPEZ  80      52.605  19.415  25.020  1.00  0.00           O
ATOM   3999  C21 POPEZ  80      52.915  19.825  26.240  1.00  0.00           C
ATOM   4000  O22 POPEZ  80      52.225  20.535  26.940  1.00  0.00           O
ATOM   4001  C22 POPEZ  80      54.355  19.395  26.560  1.00  0.00           C
ATOM   4004  C3  POPEZ  80      50.205  18.975  24.880  1.00  0.00           C
ATOM   4007  O31 POPEZ  80      49.895  19.125  26.280  1.00  0.00           O
ATOM   4008  C31 POPEZ  80      50.225  18.115  27.070  1.00  0.00           C
ATOM   4009  O32 POPEZ  80      50.575  17.005  26.690  1.00  0.00           O
ATOM   4010  C32 POPEZ  80      50.135  18.545  28.530  1.00  0.00           C
ATOM   4013  C23 POPEZ  80      54.745  19.585  28.040  1.00  0.00           C
ATOM   4016  C24 POPEZ  80      54.565  18.315  28.880  1.00  0.00           C
ATOM   4019  C25 POPEZ  80      54.785  18.585  30.380  1.00  0.00           C
ATOM   4022  C26 POPEZ  80      53.505  19.135  31.020  1.00  0.00           C
ATOM   4025  C27 POPEZ  80      53.645  19.615  32.470  1.00  0.00           C
ATOM   4028  C28 POPEZ  80      52.325  20.225  32.970  1.00  0.00           C
ATOM   4031  C29 POPEZ  80      52.275  20.435  34.460  1.00  0.00           C
ATOM   4033 0C21 POPEZ  80      51.185  20.805  35.160  1.00  0.00           C
ATOM   4035 1C21 POPEZ  80      49.825  21.115  34.590  1.00  0.00           C
ATOM   4038 2C21 POPEZ  80      48.685  20.165  35.000  1.00  0.00           C
ATOM   4041 3C21 POPEZ  80      48.285  20.075  36.470  1.00  0.00           C
ATOM   4044 4C21 POPEZ  80      47.085  19.125  36.680  1.00  0.00           C
ATOM   4047 5C21 POPEZ  80      46.565  19.145  38.110  1.00  0.00           C
ATOM   4050 6C21 POPEZ  80      45.365  18.225  38.370  1.00  0.00           C
ATOM   4053 7C21 POPEZ  80      44.845  18.395  39.810  1.00  0.00           C
ATOM   4056 8C21 POPEZ  80      43.725  17.445  40.220  1.00  0.00           C
ATOM   4060  C33 POPEZ  80      49.275  19.815  28.730  1.00  0.00           C
ATOM   4063  C34 POPEZ  80      49.215  20.175  30.210  1.00  0.00           C
ATOM   4066  C35 POPEZ  80      48.875  21.645  30.480  1.00  0.00           C
ATOM   4069  C36 POPEZ  80      47.435  22.035  30.130  1.00  0.00           C
ATOM   4072  C37 POPEZ  80      47.035  23.375  30.780  1.00  0.00           C
ATOM   4075  C38 POPEZ  80      46.865  23.335  32.310  1.00  0.00           C
ATOM   4078  C39 POPEZ  80      45.645  22.515  32.720  1.00  0.00           C
ATOM   4081 0C31 POPEZ  80      45.245  22.755  34.180  1.00  0.00           C
ATOM   4084 1C31 POPEZ  80      43.985  21.965  34.560  1.00  0.00           C
ATOM   4087 2C31 POPEZ  80      43.525  22.265  35.990  1.00  0.00           C
ATOM   4090 3C31 POPEZ  80      42.125  21.715  36.300  1.00  0.00           C
ATOM   4093 4C31 POPEZ  80      42.095  20.245  36.720  1.00  0.00           C
ATOM   4096 5C31 POPEZ  80      40.675  19.795  37.080  1.00  0.00           C
ATOM   4099 6C31 POPEZ  80      40.605  18.455  37.800  1.00  0.00           C
ATOM   4103  NH3 POPEa  81      44.065  80.865  59.870  1.00  0.00           N
ATOM   4107  C12 POPEa  81      42.925  79.925  59.640  1.00  0.00           C
ATOM   4110  C11 POPEa  81      41.785  80.665  58.940  1.00  0.00           C
ATOM   4113  P   POPEa  81      39.555  79.535  59.580  1.00  0.00           P
ATOM   4114  O13 POPEa  81      40.095  79.535  60.960  1.00  0.00           O
ATOM   4115  O14 POPEa  81      38.465  80.505  59.300  1.00  0.00           O
ATOM   4116  O11 POPEa  81      39.135  78.075  59.150  1.00  0.00           O
ATOM   4117  O12 POPEa  81      40.745  79.775  58.570  1.00  0.00           O
ATOM   4118  C1  POPEa  81      39.995  76.955  59.380  1.00  0.00           C
ATOM   4121  C2  POPEa  81      40.245  76.075  58.100  1.00  0.00           C
ATOM   4123  O21 POPEa  81      41.595  75.535  58.110  1.00  0.00           O
ATOM   4124  C21 POPEa  81      41.775  74.615  59.060  1.00  0.00           C
ATOM   4125  O22 POPEa  81      40.905  74.235  59.830  1.00  0.00           O
ATOM   4126  C22 POPEa  81      43.255  74.175  59.150  1.00  0.00           C
ATOM   4129  C3  POPEa  81      39.995  76.865  56.780  1.00  0.00           C
ATOM   4132  O31 POPEa  81      40.135  76.035  55.590  1.00  0.00           O
ATOM   4133  C31 POPEa  81      39.025  75.385  55.210  1.00  0.00           C
ATOM   4134  O32 POPEa  81      37.955  75.425  55.780  1.00  0.00           O
ATOM   4135  C32 POPEa  81      39.335  74.525  53.980  1.00  0.00           C
ATOM   4138  C23 POPEa  81      43.505  72.895  60.020  1.00  0.00           C
ATOM   4141  C24 POPEa  81      45.005  72.515  60.120  1.00  0.00           C
ATOM   4144  C25 POPEa  81      45.525  71.365  59.210  1.00  0.00           C
ATOM   4147  C26 POPEa  81      45.075  69.965  59.640  1.00  0.00           C
ATOM   4150  C27 POPEa  81      45.695  68.765  58.890  1.00  0.00           C
ATOM   4153  C28 POPEa  81      44.875  68.255  57.680  1.00  0.00           C
ATOM   4156  C29 POPEa  81      45.065  69.085  56.440  1.00  0.00           C
ATOM   4158 0C21 POPEa  81      45.135  68.665  55.170  1.00  0.00           C
ATOM   4160 1C21 POPEa  81      45.015  67.245  54.670  1.00  0.00           C
ATOM   4163 2C21 POPEa  81      44.015  67.105  53.510  1.00  0.00           C
ATOM   4166 3C21 POPEa  81      43.925  65.645  53.030  1.00  0.00           C
ATOM   4169 4C21 POPEa  81      43.145  65.485  51.720  1.00  0.00           C
ATOM   4172 5C21 POPEa  81      43.185  64.045  51.200  1.00  0.00           C
ATOM   4175 6C21 POPEa  81      42.375  63.835  49.920  1.00  0.00           C
ATOM   4178 7C21 POPEa  81      42.425  62.375  49.430  1.00  0.00           C
ATOM   4181 8C21 POPEa  81      41.595  62.125  48.180  1.00  0.00           C
ATOM   4185  C33 POPEa  81      38.725  75.005  52.660  1.00  0.00           C
ATOM   4188  C34 POPEa  81      39.095  74.025  51.540  1.00  0.00           C
ATOM   4191  C35 POPEa  81      39.095  74.675  50.150  1.00  0.00           C
ATOM   4194  C36 POPEa  81      39.035  73.675  49.000  1.00  0.00           C
ATOM   4197  C37 POPEa  81      38.535  74.355  47.710  1.00  0.00           C
ATOM   4200  C38 POPEa  81      38.545  73.435  46.480  1.00  0.00           C
ATOM   4203  C39 POPEa  81      37.195  72.775  46.150  1.00  0.00           C
ATOM   4206 0C31 POPEa  81      36.155  73.755  45.600  1.00  0.00           C
ATOM   4209 1C31 POPEa  81      34.985  73.075  44.870  1.00  0.00           C
ATOM   4212 2C31 POPEa  81      33.815  74.035  44.640  1.00  0.00           C
ATOM   4215 3C31 POPEa  81      32.625  73.435  43.870  1.00  0.00           C
ATOM   4218 4C31 POPEa  81      31.515  74.475  43.630  1.00  0.00           C
ATOM   4221 5C31 POPEa  81      30.275  73.905  42.940  1.00  0.00           C
ATOM   4224 6C31 POPEa  81      29.215  74.975  42.650  1.00  0.00           C
ATOM   4228  NH3 POPEb  82      72.655 107.555  60.680  1.00  0.00           N
ATOM   4232  C12 POPEb  82      74.165 107.685  60.760  1.00  0.00           C
ATOM   4235  C11 POPEb  82      74.685 107.705  62.210  1.00  0.00           C
ATOM   4238  P   POPEb  82      77.215 108.575  62.380  1.00  0.00           P
ATOM   4239  O13 POPEb  82      76.885 109.755  61.550  1.00  0.00           O
ATOM   4240  O14 POPEb  82      77.565 108.785  63.800  1.00  0.00           O
ATOM   4241  O11 POPEb  82      78.425 107.875  61.680  1.00  0.00           O
ATOM   4242  O12 POPEb  82      76.085 107.485  62.230  1.00  0.00           O
ATOM   4243  C1  POPEb  82      79.025 106.735  62.290  1.00  0.00           C
ATOM   4246  C2  POPEb  82      80.185 106.275  61.380  1.00  0.00           C
ATOM   4248  O21 POPEb  82      80.355 104.855  61.460  1.00  0.00           O
ATOM   4249  C21 POPEb  82      79.895 104.005  60.530  1.00  0.00           C
ATOM   4250  O22 POPEb  82      80.105 102.805  60.590  1.00  0.00           O
ATOM   4251  C22 POPEb  82      79.085 104.675  59.430  1.00  0.00           C
ATOM   4254  C3  POPEb  82      81.525 106.985  61.700  1.00  0.00           C
ATOM   4257  O31 POPEb  82      82.585 106.595  60.820  1.00  0.00           O
ATOM   4258  C31 POPEb  82      82.355 106.635  59.510  1.00  0.00           C
ATOM   4259  O32 POPEb  82      82.225 105.635  58.810  1.00  0.00           O
ATOM   4260  C32 POPEb  82      82.225 108.085  59.010  1.00  0.00           C
ATOM   4263  C23 POPEb  82      78.445 103.695  58.450  1.00  0.00           C
ATOM   4266  C24 POPEb  82      78.275 104.335  57.060  1.00  0.00           C
ATOM   4269  C25 POPEb  82      77.485 105.655  56.990  1.00  0.00           C
ATOM   4272  C26 POPEb  82      77.965 106.605  55.870  1.00  0.00           C
ATOM   4275  C27 POPEb  82      77.095 107.885  55.820  1.00  0.00           C
ATOM   4278  C28 POPEb  82      77.515 108.975  54.810  1.00  0.00           C
ATOM   4281  C29 POPEb  82      77.415 108.505  53.380  1.00  0.00           C
ATOM   4283 0C21 POPEb  82      76.745 109.085  52.370  1.00  0.00           C
ATOM   4285 1C21 POPEb  82      75.955 110.365  52.440  1.00  0.00           C
ATOM   4288 2C21 POPEb  82      75.135 110.725  51.170  1.00  0.00           C
ATOM   4291 3C21 POPEb  82      75.975 111.335  50.030  1.00  0.00           C
ATOM   4294 4C21 POPEb  82      76.625 110.305  49.090  1.00  0.00           C
ATOM   4297 5C21 POPEb  82      75.885 110.125  47.750  1.00  0.00           C
ATOM   4300 6C21 POPEb  82      76.045 111.325  46.800  1.00  0.00           C
ATOM   4303 7C21 POPEb  82      75.885 110.945  45.320  1.00  0.00           C
ATOM   4306 8C21 POPEb  82      76.055 112.135  44.370  1.00  0.00           C
ATOM   4310  C33 POPEb  82      82.145 108.145  57.470  1.00  0.00           C
ATOM   4313  C34 POPEb  82      81.675 109.495  56.920  1.00  0.00           C
ATOM   4316  C35 POPEb  82      81.555 109.475  55.380  1.00  0.00           C
ATOM   4319  C36 POPEb  82      81.025 110.795  54.790  1.00  0.00           C
ATOM   4322  C37 POPEb  82      81.095 110.805  53.250  1.00  0.00           C
ATOM   4325  C38 POPEb  82      80.605 112.125  52.650  1.00  0.00           C
ATOM   4328  C39 POPEb  82      81.185 112.435  51.260  1.00  0.00           C
ATOM   4331 0C31 POPEb  82      80.285 111.975  50.100  1.00  0.00           C
ATOM   4334 1C31 POPEb  82      80.975 112.145  48.740  1.00  0.00           C
ATOM   4337 2C31 POPEb  82      80.085 111.715  47.570  1.00  0.00           C
ATOM   4340 3C31 POPEb  82      80.775 111.805  46.200  1.00  0.00           C
ATOM   4343 4C31 POPEb  82      81.115 113.235  45.770  1.00  0.00           C
ATOM   4346 5C31 POPEb  82      81.745 113.275  44.370  1.00  0.00           C
ATOM   4349 6C31 POPEb  82      82.325 114.645  44.030  1.00  0.00           C
ATOM   4353  NH3 POPEc  83      23.335 101.225  22.730  1.00  0.00           N
ATOM   4357  C12 POPEc  83      24.775 101.165  23.120  1.00  0.00           C
ATOM   4360  C11 POPEc  83      25.595 100.515  22.020  1.00  0.00           C
ATOM   4363  P   POPEc  83      28.015 100.835  21.080  1.00  0.00           P
ATOM   4364  O13 POPEc  83      27.375 100.395  19.810  1.00  0.00           O
ATOM   4365  O14 POPEc  83      28.765 102.095  21.020  1.00  0.00           O
ATOM   4366  O11 POPEc  83      28.975  99.675  21.580  1.00  0.00           O
ATOM   4367  O12 POPEc  83      26.945 100.905  22.210  1.00  0.00           O
ATOM   4368  C1  POPEc  83      28.745  98.945  22.790  1.00  0.00           C
ATOM   4371  C2  POPEc  83      29.795  99.295  23.880  1.00  0.00           C
ATOM   4373  O21 POPEc  83      30.155  98.195  24.730  1.00  0.00           O
ATOM   4374  C21 POPEc  83      29.155  97.585  25.360  1.00  0.00           C
ATOM   4375  O22 POPEc  83      27.975  97.655  25.100  1.00  0.00           O
ATOM   4376  C22 POPEc  83      29.735  96.795  26.520  1.00  0.00           C
ATOM   4379  C3  POPEc  83      29.495 100.575  24.750  1.00  0.00           C
ATOM   4382  O31 POPEc  83      28.525 100.355  25.810  1.00  0.00           O
ATOM   4383  C31 POPEc  83      27.425 101.095  25.770  1.00  0.00           C
ATOM   4384  O32 POPEc  83      27.165 101.955  24.960  1.00  0.00           O
ATOM   4385  C32 POPEc  83      26.455 100.715  26.900  1.00  0.00           C
ATOM   4388  C23 POPEc  83      28.695  95.845  27.150  1.00  0.00           C
ATOM   4391  C24 POPEc  83      29.095  95.405  28.560  1.00  0.00           C
ATOM   4394  C25 POPEc  83      28.425  96.215  29.680  1.00  0.00           C
ATOM   4397  C26 POPEc  83      28.895  97.665  29.780  1.00  0.00           C
ATOM   4400  C27 POPEc  83      28.255  98.405  30.970  1.00  0.00           C
ATOM   4403  C28 POPEc  83      29.185  99.455  31.580  1.00  0.00           C
ATOM   4406  C29 POPEc  83      28.445 100.325  32.560  1.00  0.00           C
ATOM   4408 0C21 POPEc  83      28.635 100.425  33.890  1.00  0.00           C
ATOM   4410 1C21 POPEc  83      29.655  99.705  34.730  1.00  0.00           C
ATOM   4413 2C21 POPEc  83      30.485 100.675  35.600  1.00  0.00           C
ATOM   4416 3C21 POPEc  83      31.475  99.905  36.480  1.00  0.00           C
ATOM   4419 4C21 POPEc  83      32.335 100.785  37.390  1.00  0.00           C
ATOM   4422 5C21 POPEc  83      32.975 100.005  38.550  1.00  0.00           C
ATOM   4425 6C21 POPEc  83      33.915  98.865  38.100  1.00  0.00           C
ATOM   4428 7C21 POPEc  83      34.255  97.905  39.240  1.00  0.00           C
ATOM   4431 8C21 POPEc  83      35.135  96.715  38.830  1.00  0.00           C
ATOM   4435  C33 POPEc  83      25.825  99.305  26.780  1.00  0.00           C
ATOM   4438  C34 POPEc  83      24.625  99.145  27.740  1.00  0.00           C
ATOM   4441  C35 POPEc  83      24.005  97.745  27.710  1.00  0.00           C
ATOM   4444  C36 POPEc  83      23.125  97.375  28.910  1.00  0.00           C
ATOM   4447  C37 POPEc  83      23.125  95.855  29.160  1.00  0.00           C
ATOM   4450  C38 POPEc  83      22.285  95.405  30.370  1.00  0.00           C
ATOM   4453  C39 POPEc  83      23.115  94.675  31.440  1.00  0.00           C
ATOM   4456 0C31 POPEc  83      22.245  93.875  32.420  1.00  0.00           C
ATOM   4459 1C31 POPEc  83      23.085  93.335  33.590  1.00  0.00           C
ATOM   4462 2C31 POPEc  83      22.345  92.325  34.480  1.00  0.00           C
ATOM   4465 3C31 POPEc  83      21.995  91.035  33.730  1.00  0.00           C
ATOM   4468 4C31 POPEc  83      21.335  89.995  34.650  1.00  0.00           C
ATOM   4471 5C31 POPEc  83      20.835  88.785  33.860  1.00  0.00           C
ATOM   4474 6C31 POPEc  83      20.145  87.765  34.760  1.00  0.00           C
ATOM   4478  NH3 POPEd  84       3.045 108.985  21.380  1.00  0.00           N
ATOM   4482  C12 POPEd  84       2.315 107.685  21.480  1.00  0.00           C
ATOM   4485  C11 POPEd  84       3.285 106.505  21.620  1.00  0.00           C
ATOM   4488  P   POPEd  84       2.075 104.345  22.230  1.00  0.00           P
ATOM   4489  O13 POPEd  84       0.685 104.715  21.960  1.00  0.00           O
ATOM   4490  O14 POPEd  84       2.825 103.685  21.150  1.00  0.00           O
ATOM   4491  O11 POPEd  84       2.155 103.375  23.490  1.00  0.00           O
ATOM   4492  O12 POPEd  84       2.865 105.625  22.680  1.00  0.00           O
ATOM   4493  C1  POPEd  84       3.455 102.835  23.760  1.00  0.00           C
ATOM   4496  C2  POPEd  84       3.475 102.025  25.080  1.00  0.00           C
ATOM   4498  O21 POPEd  84       2.495 100.985  25.040  1.00  0.00           O
ATOM   4499  C21 POPEd  84       2.235 100.265  26.150  1.00  0.00           C
ATOM   4500  O22 POPEd  84       1.095  99.945  26.450  1.00  0.00           O
ATOM   4501  C22 POPEd  84       3.465  99.755  26.910  1.00  0.00           C
ATOM   4504  C3  POPEd  84       3.335 102.995  26.290  1.00  0.00           C
ATOM   4507  O31 POPEd  84       4.345 102.765  27.300  1.00  0.00           O
ATOM   4508  C31 POPEd  84       5.555 103.175  26.890  1.00  0.00           C
ATOM   4509  O32 POPEd  84       5.835 103.525  25.760  1.00  0.00           O
ATOM   4510  C32 POPEd  84       6.465 103.335  28.080  1.00  0.00           C
ATOM   4513  C23 POPEd  84       3.185  99.565  28.420  1.00  0.00           C
ATOM   4516  C24 POPEd  84       4.405  99.905  29.300  1.00  0.00           C
ATOM   4519  C25 POPEd  84       4.085  99.815  30.790  1.00  0.00           C
ATOM   4522  C26 POPEd  84       5.285 100.155  31.680  1.00  0.00           C
ATOM   4525  C27 POPEd  84       4.995  99.835  33.160  1.00  0.00           C
ATOM   4528  C28 POPEd  84       6.215 100.105  34.060  1.00  0.00           C
ATOM   4531  C29 POPEd  84       5.885  99.825  35.510  1.00  0.00           C
ATOM   4533 0C21 POPEd  84       5.665 100.735  36.470  1.00  0.00           C
ATOM   4535 1C21 POPEd  84       5.675 102.235  36.320  1.00  0.00           C
ATOM   4538 2C21 POPEd  84       6.905 102.875  36.990  1.00  0.00           C
ATOM   4541 3C21 POPEd  84       6.945 102.655  38.510  1.00  0.00           C
ATOM   4544 4C21 POPEd  84       8.135 103.335  39.190  1.00  0.00           C
ATOM   4547 5C21 POPEd  84       8.175 103.095  40.710  1.00  0.00           C
ATOM   4550 6C21 POPEd  84       8.645 101.685  41.080  1.00  0.00           C
ATOM   4553 7C21 POPEd  84       8.765 101.495  42.600  1.00  0.00           C
ATOM   4556 8C21 POPEd  84       9.185 100.085  43.000  1.00  0.00           C
ATOM   4560  C33 POPEd  84       6.595 104.845  28.370  1.00  0.00           C
ATOM   4563  C34 POPEd  84       7.525 105.135  29.540  1.00  0.00           C
ATOM   4566  C35 POPEd  84       7.805 106.645  29.630  1.00  0.00           C
ATOM   4569  C36 POPEd  84       7.205 107.325  30.860  1.00  0.00           C
ATOM   4572  C37 POPEd  84       7.665 106.685  32.170  1.00  0.00           C
ATOM   4575  C38 POPEd  84       7.415 107.555  33.400  1.00  0.00           C
ATOM   4578  C39 POPEd  84       5.935 107.765  33.700  1.00  0.00           C
ATOM   4581 0C31 POPEd  84       5.735 108.365  35.090  1.00  0.00           C
ATOM   4584 1C31 POPEd  84       4.285 108.775  35.360  1.00  0.00           C
ATOM   4587 2C31 POPEd  84       4.115 109.375  36.760  1.00  0.00           C
ATOM   4590 3C31 POPEd  84       2.815 110.175  36.910  1.00  0.00           C
ATOM   4593 4C31 POPEd  84       2.445 110.415  38.380  1.00  0.00           C
ATOM   4596 5C31 POPEd  84       1.285 111.405  38.550  1.00  0.00           C
ATOM   4599 6C31 POPEd  84       0.815 111.545  40.000  1.00  0.00           C
ATOM   4603  NH3 POPEe  85      11.925 109.705  23.930  1.00  0.00           N
ATOM   4607  C12 POPEe  85      12.185 108.255  23.610  1.00  0.00           C
ATOM   4610  C11 POPEe  85      10.865 107.475  23.590  1.00  0.00           C
ATOM   4613  P   POPEe  85      11.505 104.905  23.970  1.00  0.00           P
ATOM   4614  O13 POPEe  85      10.385 103.955  24.130  1.00  0.00           O
ATOM   4615  O14 POPEe  85      12.765 104.385  23.410  1.00  0.00           O
ATOM   4616  O11 POPEe  85      11.895 105.635  25.310  1.00  0.00           O
ATOM   4617  O12 POPEe  85      11.005 106.135  23.110  1.00  0.00           O
ATOM   4618  C1  POPEe  85      11.185 105.405  26.510  1.00  0.00           C
ATOM   4621  C2  POPEe  85      12.125 105.025  27.670  1.00  0.00           C
ATOM   4623  O21 POPEe  85      11.605 105.725  28.810  1.00  0.00           O
ATOM   4624  C21 POPEe  85      11.665 105.025  29.920  1.00  0.00           C
ATOM   4625  O22 POPEe  85      11.775 103.815  30.000  1.00  0.00           O
ATOM   4626  C22 POPEe  85      11.615 106.015  31.070  1.00  0.00           C
ATOM   4629  C3  POPEe  85      13.615 105.425  27.470  1.00  0.00           C
ATOM   4632  O31 POPEe  85      14.395 104.765  28.480  1.00  0.00           O
ATOM   4633  C31 POPEe  85      15.445 104.055  28.120  1.00  0.00           C
ATOM   4634  O32 POPEe  85      15.975 104.005  27.030  1.00  0.00           O
ATOM   4635  C32 POPEe  85      15.855 103.265  29.360  1.00  0.00           C
ATOM   4638  C23 POPEe  85      12.015 105.385  32.420  1.00  0.00           C
ATOM   4641  C24 POPEe  85      12.775 106.395  33.290  1.00  0.00           C
ATOM   4644  C25 POPEe  85      13.675 105.765  34.360  1.00  0.00           C
ATOM   4647  C26 POPEe  85      12.895 105.035  35.460  1.00  0.00           C
ATOM   4650  C27 POPEe  85      13.835 104.465  36.540  1.00  0.00           C
ATOM   4653  C28 POPEe  85      13.095 103.785  37.720  1.00  0.00           C
ATOM   4656  C29 POPEe  85      12.375 104.795  38.580  1.00  0.00           C
ATOM   4658 0C21 POPEe  85      11.955 104.605  39.840  1.00  0.00           C
ATOM   4660 1C21 POPEe  85      12.055 103.325  40.630  1.00  0.00           C
ATOM   4663 2C21 POPEe  85      13.345 103.235  41.470  1.00  0.00           C
ATOM   4666 3C21 POPEe  85      13.245 102.205  42.600  1.00  0.00           C
ATOM   4669 4C21 POPEe  85      14.605 101.695  43.070  1.00  0.00           C
ATOM   4672 5C21 POPEe  85      15.495 102.785  43.690  1.00  0.00           C
ATOM   4675 6C21 POPEe  85      16.915 102.285  43.960  1.00  0.00           C
ATOM   4678 7C21 POPEe  85      17.765 103.245  44.790  1.00  0.00           C
ATOM   4681 8C21 POPEe  85      19.135 102.645  45.120  1.00  0.00           C
ATOM   4685  C33 POPEe  85      14.795 102.215  29.780  1.00  0.00           C
ATOM   4688  C34 POPEe  85      14.555 102.215  31.300  1.00  0.00           C
ATOM   4691  C35 POPEe  85      15.785 101.745  32.100  1.00  0.00           C
ATOM   4694  C36 POPEe  85      15.765 102.235  33.550  1.00  0.00           C
ATOM   4697  C37 POPEe  85      16.785 101.495  34.410  1.00  0.00           C
ATOM   4700  C38 POPEe  85      16.655 101.825  35.900  1.00  0.00           C
ATOM   4703  C39 POPEe  85      17.675 101.075  36.770  1.00  0.00           C
ATOM   4706 0C31 POPEe  85      19.075 101.725  36.840  1.00  0.00           C
ATOM   4709 1C31 POPEe  85      19.095 103.055  37.600  1.00  0.00           C
ATOM   4712 2C31 POPEe  85      20.485 103.715  37.690  1.00  0.00           C
ATOM   4715 3C31 POPEe  85      20.965 103.935  39.130  1.00  0.00           C
ATOM   4718 4C31 POPEe  85      22.135 104.925  39.240  1.00  0.00           C
ATOM   4721 5C31 POPEe  85      22.645 105.055  40.680  1.00  0.00           C
ATOM   4724 6C31 POPEe  85      23.755 106.085  40.900  1.00  0.00           C
ATOM   4728  NH3 POPEf  86       2.245  23.405  26.500  1.00  0.00           N
ATOM   4732  C12 POPEf  86       2.645  21.955  26.400  1.00  0.00           C
ATOM   4735  C11 POPEf  86       4.155  21.785  26.220  1.00  0.00           C
ATOM   4738  P   POPEf  86       5.535  19.805  27.210  1.00  0.00           P
ATOM   4739  O13 POPEf  86       5.485  18.335  27.100  1.00  0.00           O
ATOM   4740  O14 POPEf  86       6.885  20.375  27.050  1.00  0.00           O
ATOM   4741  O11 POPEf  86       4.875  20.195  28.590  1.00  0.00           O
ATOM   4742  O12 POPEf  86       4.505  20.405  26.170  1.00  0.00           O
ATOM   4743  C1  POPEf  86       5.525  20.935  29.620  1.00  0.00           C
ATOM   4746  C2  POPEf  86       6.035  19.965  30.720  1.00  0.00           C
ATOM   4748  O21 POPEf  86       4.915  19.625  31.560  1.00  0.00           O
ATOM   4749  C21 POPEf  86       4.975  18.405  32.090  1.00  0.00           C
ATOM   4750  O22 POPEf  86       5.805  17.555  31.810  1.00  0.00           O
ATOM   4751  C22 POPEf  86       3.895  18.245  33.140  1.00  0.00           C
ATOM   4754  C3  POPEf  86       7.165  20.595  31.580  1.00  0.00           C
ATOM   4757  O31 POPEf  86       7.975  19.575  32.210  1.00  0.00           O
ATOM   4758  C31 POPEf  86       7.935  19.485  33.540  1.00  0.00           C
ATOM   4759  O32 POPEf  86       7.205  20.115  34.270  1.00  0.00           O
ATOM   4760  C32 POPEf  86       8.955  18.465  34.030  1.00  0.00           C
ATOM   4763  C23 POPEf  86       4.465  17.555  34.390  1.00  0.00           C
ATOM   4766  C24 POPEf  86       3.585  17.785  35.610  1.00  0.00           C
ATOM   4769  C25 POPEf  86       4.095  17.025  36.840  1.00  0.00           C
ATOM   4772  C26 POPEf  86       3.185  17.255  38.050  1.00  0.00           C
ATOM   4775  C27 POPEf  86       3.575  16.375  39.240  1.00  0.00           C
ATOM   4778  C28 POPEf  86       2.545  16.415  40.370  1.00  0.00           C
ATOM   4781  C29 POPEf  86       1.265  15.705  39.980  1.00  0.00           C
ATOM   4783 0C21 POPEf  86       0.555  14.875  40.760  1.00  0.00           C
ATOM   4785 1C21 POPEf  86       0.845  14.575  42.210  1.00  0.00           C
ATOM   4788 2C21 POPEf  86      -0.445  14.235  42.980  1.00  0.00           C
ATOM   4791 3C21 POPEf  86      -0.975  12.815  42.700  1.00  0.00           C
ATOM   4794 4C21 POPEf  86      -0.105  11.725  43.350  1.00  0.00           C
ATOM   4797 5C21 POPEf  86      -0.945  10.605  43.980  1.00  0.00           C
ATOM   4800 6C21 POPEf  86      -0.095   9.545  44.680  1.00  0.00           C
ATOM   4803 7C21 POPEf  86      -0.975   8.515  45.390  1.00  0.00           C
ATOM   4806 8C21 POPEf  86      -0.215   7.305  45.920  1.00  0.00           C
ATOM   4810  C33 POPEf  86       8.255  17.165  34.460  1.00  0.00           C
ATOM   4813  C34 POPEf  86       9.225  16.055  34.900  1.00  0.00           C
ATOM   4816  C35 POPEf  86      10.055  16.375  36.170  1.00  0.00           C
ATOM   4819  C36 POPEf  86       9.215  17.025  37.280  1.00  0.00           C
ATOM   4822  C37 POPEf  86       9.845  16.975  38.680  1.00  0.00           C
ATOM   4825  C38 POPEf  86       9.055  17.865  39.640  1.00  0.00           C
ATOM   4828  C39 POPEf  86       9.445  17.745  41.120  1.00  0.00           C
ATOM   4831 0C31 POPEf  86       9.185  16.345  41.680  1.00  0.00           C
ATOM   4834 1C31 POPEf  86       9.085  16.275  43.200  1.00  0.00           C
ATOM   4837 2C31 POPEf  86       8.685  14.855  43.630  1.00  0.00           C
ATOM   4840 3C31 POPEf  86       8.485  14.695  45.140  1.00  0.00           C
ATOM   4843 4C31 POPEf  86       7.855  13.325  45.440  1.00  0.00           C
ATOM   4846 5C31 POPEf  86       7.535  13.105  46.920  1.00  0.00           C
ATOM   4849 6C31 POPEf  86       7.215  11.645  47.260  1.00  0.00           C
ATOM   4853  NH3 POPEg  87       6.985  20.145  66.640  1.00  0.00           N
ATOM   4857  C12 POPEg  87       7.955  21.225  67.060  1.00  0.00           C
ATOM   4860  C11 POPEg  87       9.105  20.745  67.950  1.00  0.00           C
ATOM   4863  P   POPEg  87      11.545  21.545  68.450  1.00  0.00           P
ATOM   4864  O13 POPEg  87      12.305  22.815  68.310  1.00  0.00           O
ATOM   4865  O14 POPEg  87      11.495  20.845  69.760  1.00  0.00           O
ATOM   4866  O11 POPEg  87      11.985  20.485  67.350  1.00  0.00           O
ATOM   4867  O12 POPEg  87      10.065  21.795  67.990  1.00  0.00           O
ATOM   4868  C1  POPEg  87      12.385  20.805  66.020  1.00  0.00           C
ATOM   4871  C2  POPEg  87      11.455  21.735  65.160  1.00  0.00           C
ATOM   4873  O21 POPEg  87      11.345  21.195  63.830  1.00  0.00           O
ATOM   4874  C21 POPEg  87      10.185  20.665  63.490  1.00  0.00           C
ATOM   4875  O22 POPEg  87       9.275  20.375  64.250  1.00  0.00           O
ATOM   4876  C22 POPEg  87      10.185  20.515  61.970  1.00  0.00           C
ATOM   4879  C3  POPEg  87      12.045  23.165  65.030  1.00  0.00           C
ATOM   4882  O31 POPEg  87      11.435  23.905  63.950  1.00  0.00           O
ATOM   4883  C31 POPEg  87      11.665  25.225  63.960  1.00  0.00           C
ATOM   4884  O32 POPEg  87      12.195  25.825  64.880  1.00  0.00           O
ATOM   4885  C32 POPEg  87      11.205  25.855  62.620  1.00  0.00           C
ATOM   4888  C23 POPEg  87       8.875  19.925  61.400  1.00  0.00           C
ATOM   4891  C24 POPEg  87       8.895  19.935  59.860  1.00  0.00           C
ATOM   4894  C25 POPEg  87       8.215  18.715  59.220  1.00  0.00           C
ATOM   4897  C26 POPEg  87       6.695  18.675  59.360  1.00  0.00           C
ATOM   4900  C27 POPEg  87       6.085  17.435  58.680  1.00  0.00           C
ATOM   4903  C28 POPEg  87       5.745  17.645  57.190  1.00  0.00           C
ATOM   4906  C29 POPEg  87       4.495  18.465  56.990  1.00  0.00           C
ATOM   4908 0C21 POPEg  87       3.685  18.385  55.920  1.00  0.00           C
ATOM   4910 1C21 POPEg  87       3.915  17.525  54.700  1.00  0.00           C
ATOM   4913 2C21 POPEg  87       2.975  17.965  53.560  1.00  0.00           C
ATOM   4916 3C21 POPEg  87       3.215  17.285  52.210  1.00  0.00           C
ATOM   4919 4C21 POPEg  87       2.075  17.555  51.210  1.00  0.00           C
ATOM   4922 5C21 POPEg  87       2.415  17.115  49.780  1.00  0.00           C
ATOM   4925 6C21 POPEg  87       1.215  17.115  48.830  1.00  0.00           C
ATOM   4928 7C21 POPEg  87       1.565  16.535  47.460  1.00  0.00           C
ATOM   4931 8C21 POPEg  87       0.405  16.535  46.470  1.00  0.00           C
ATOM   4935  C33 POPEg  87      11.315  24.845  61.440  1.00  0.00           C
ATOM   4938  C34 POPEg  87      10.715  25.305  60.100  1.00  0.00           C
ATOM   4941  C35 POPEg  87      10.805  24.145  59.090  1.00  0.00           C
ATOM   4944  C36 POPEg  87      10.545  24.525  57.620  1.00  0.00           C
ATOM   4947  C37 POPEg  87      10.665  23.295  56.720  1.00  0.00           C
ATOM   4950  C38 POPEg  87      10.665  23.575  55.210  1.00  0.00           C
ATOM   4953  C39 POPEg  87      11.975  24.185  54.690  1.00  0.00           C
ATOM   4956 0C31 POPEg  87      12.055  24.165  53.150  1.00  0.00           C
ATOM   4959 1C31 POPEg  87      13.325  24.815  52.580  1.00  0.00           C
ATOM   4962 2C31 POPEg  87      13.345  24.765  51.040  1.00  0.00           C
ATOM   4965 3C31 POPEg  87      14.555  25.475  50.400  1.00  0.00           C
ATOM   4968 4C31 POPEg  87      15.905  24.845  50.760  1.00  0.00           C
ATOM   4971 5C31 POPEg  87      17.075  25.405  49.950  1.00  0.00           C
ATOM   4974 6C31 POPEg  87      18.435  24.825  50.360  1.00  0.00           C
ATOM   4978  NH3 POPEh  88      41.495  88.735  60.340  1.00  0.00           N
ATOM   4982  C12 POPEh  88      42.115  87.415  60.730  1.00  0.00           C
ATOM   4985  C11 POPEh  88      41.095  86.245  60.710  1.00  0.00           C
ATOM   4988  P   POPEh  88      43.095  84.425  60.840  1.00  0.00           P
ATOM   4989  O13 POPEh  88      44.075  85.345  61.460  1.00  0.00           O
ATOM   4990  O14 POPEh  88      43.205  82.995  61.230  1.00  0.00           O
ATOM   4991  O11 POPEh  88      43.425  84.505  59.300  1.00  0.00           O
ATOM   4992  O12 POPEh  88      41.635  84.975  61.070  1.00  0.00           O
ATOM   4993  C1  POPEh  88      42.425  84.255  58.310  1.00  0.00           C
ATOM   4996  C2  POPEh  88      43.025  84.265  56.890  1.00  0.00           C
ATOM   4998  O21 POPEh  88      42.025  83.745  56.010  1.00  0.00           O
ATOM   4999  C21 POPEh  88      41.405  84.615  55.250  1.00  0.00           C
ATOM   5000  O22 POPEh  88      41.505  85.825  55.320  1.00  0.00           O
ATOM   5001  C22 POPEh  88      40.635  83.865  54.160  1.00  0.00           C
ATOM   5004  C3  POPEh  88      44.305  83.385  56.760  1.00  0.00           C
ATOM   5007  O31 POPEh  88      43.995  81.965  56.650  1.00  0.00           O
ATOM   5008  C31 POPEh  88      43.735  81.595  55.380  1.00  0.00           C
ATOM   5009  O32 POPEh  88      44.125  82.195  54.390  1.00  0.00           O
ATOM   5010  C32 POPEh  88      42.805  80.385  55.380  1.00  0.00           C
ATOM   5013  C23 POPEh  88      41.335  84.025  52.800  1.00  0.00           C
ATOM   5016  C24 POPEh  88      40.835  83.035  51.750  1.00  0.00           C
ATOM   5019  C25 POPEh  88      39.325  83.065  51.540  1.00  0.00           C
ATOM   5022  C26 POPEh  88      38.905  82.585  50.140  1.00  0.00           C
ATOM   5025  C27 POPEh  88      37.405  82.255  50.100  1.00  0.00           C
ATOM   5028  C28 POPEh  88      36.925  81.665  48.770  1.00  0.00           C
ATOM   5031  C29 POPEh  88      35.755  80.725  48.990  1.00  0.00           C
ATOM   5033 0C21 POPEh  88      34.455  81.005  48.830  1.00  0.00           C
ATOM   5035 1C21 POPEh  88      33.865  82.315  48.380  1.00  0.00           C
ATOM   5038 2C21 POPEh  88      32.365  82.215  48.040  1.00  0.00           C
ATOM   5041 3C21 POPEh  88      31.495  81.715  49.200  1.00  0.00           C
ATOM   5044 4C21 POPEh  88      30.045  82.225  49.160  1.00  0.00           C
ATOM   5047 5C21 POPEh  88      29.265  81.835  47.900  1.00  0.00           C
ATOM   5050 6C21 POPEh  88      27.945  82.625  47.820  1.00  0.00           C
ATOM   5053 7C21 POPEh  88      27.185  82.395  46.510  1.00  0.00           C
ATOM   5056 8C21 POPEh  88      25.895  83.225  46.440  1.00  0.00           C
ATOM   5060  C33 POPEh  88      42.475  79.935  53.940  1.00  0.00           C
ATOM   5063  C34 POPEh  88      41.395  78.855  53.900  1.00  0.00           C
ATOM   5066  C35 POPEh  88      41.165  78.295  52.490  1.00  0.00           C
ATOM   5069  C36 POPEh  88      40.125  79.095  51.690  1.00  0.00           C
ATOM   5072  C37 POPEh  88      39.785  78.505  50.310  1.00  0.00           C
ATOM   5075  C38 POPEh  88      40.875  78.745  49.260  1.00  0.00           C
ATOM   5078  C39 POPEh  88      40.585  78.105  47.880  1.00  0.00           C
ATOM   5081 0C31 POPEh  88      39.165  78.355  47.350  1.00  0.00           C
ATOM   5084 1C31 POPEh  88      38.965  77.885  45.900  1.00  0.00           C
ATOM   5087 2C31 POPEh  88      37.555  77.345  45.610  1.00  0.00           C
ATOM   5090 3C31 POPEh  88      36.405  78.355  45.800  1.00  0.00           C
ATOM   5093 4C31 POPEh  88      36.345  79.455  44.740  1.00  0.00           C
ATOM   5096 5C31 POPEh  88      36.165  80.845  45.370  1.00  0.00           C
ATOM   5099 6C31 POPEh  88      36.035  81.975  44.350  1.00  0.00           C
ATOM   5103  NH3 POPEi  89      97.975 113.585  22.190  1.00  0.00           N
ATOM   5107  C12 POPEi  89      96.595 114.105  21.920  1.00  0.00           C
ATOM   5110  C11 POPEi  89      95.635 113.695  23.060  1.00  0.00           C
ATOM   5113  P   POPEi  89      93.215 113.975  22.170  1.00  0.00           P
ATOM   5114  O13 POPEi  89      92.195 115.045  22.200  1.00  0.00           O
ATOM   5115  O14 POPEi  89      93.675 113.595  20.820  1.00  0.00           O
ATOM   5116  O11 POPEi  89      92.755 112.735  23.040  1.00  0.00           O
ATOM   5117  O12 POPEi  89      94.465 114.485  22.990  1.00  0.00           O
ATOM   5118  C1  POPEi  89      91.535 112.815  23.790  1.00  0.00           C
ATOM   5121  C2  POPEi  89      91.635 113.765  25.020  1.00  0.00           C
ATOM   5123  O21 POPEi  89      92.115 113.015  26.160  1.00  0.00           O
ATOM   5124  C21 POPEi  89      93.145 113.555  26.790  1.00  0.00           C
ATOM   5125  O22 POPEi  89      93.885 114.425  26.350  1.00  0.00           O
ATOM   5126  C22 POPEi  89      93.255 112.985  28.200  1.00  0.00           C
ATOM   5129  C3  POPEi  89      90.275 114.485  25.340  1.00  0.00           C
ATOM   5132  O31 POPEi  89      89.345 113.715  26.140  1.00  0.00           O
ATOM   5133  C31 POPEi  89      89.565 113.875  27.460  1.00  0.00           C
ATOM   5134  O32 POPEi  89      90.465 114.545  27.930  1.00  0.00           O
ATOM   5135  C32 POPEi  89      88.575 113.055  28.280  1.00  0.00           C
ATOM   5138  C23 POPEi  89      93.775 114.065  29.190  1.00  0.00           C
ATOM   5141  C24 POPEi  89      93.505 113.705  30.660  1.00  0.00           C
ATOM   5144  C25 POPEi  89      94.335 114.575  31.620  1.00  0.00           C
ATOM   5147  C26 POPEi  89      94.255 114.095  33.080  1.00  0.00           C
ATOM   5150  C27 POPEi  89      95.495 114.475  33.900  1.00  0.00           C
ATOM   5153  C28 POPEi  89      95.365 114.075  35.380  1.00  0.00           C
ATOM   5156  C29 POPEi  89      94.705 115.175  36.170  1.00  0.00           C
ATOM   5158 0C21 POPEi  89      95.085 115.665  37.360  1.00  0.00           C
ATOM   5160 1C21 POPEi  89      96.205 115.155  38.230  1.00  0.00           C
ATOM   5163 2C21 POPEi  89      95.715 114.995  39.670  1.00  0.00           C
ATOM   5166 3C21 POPEi  89      96.705 114.225  40.550  1.00  0.00           C
ATOM   5169 4C21 POPEi  89      96.155 114.065  41.970  1.00  0.00           C
ATOM   5172 5C21 POPEi  89      97.115 113.355  42.930  1.00  0.00           C
ATOM   5175 6C21 POPEi  89      96.455 113.085  44.290  1.00  0.00           C
ATOM   5178 7C21 POPEi  89      96.265 114.355  45.140  1.00  0.00           C
ATOM   5181 8C21 POPEi  89      95.315 114.135  46.320  1.00  0.00           C
ATOM   5185  C33 POPEi  89      88.825 113.135  29.810  1.00  0.00           C
ATOM   5188  C34 POPEi  89      89.015 111.745  30.440  1.00  0.00           C
ATOM   5191  C35 POPEi  89      88.945 111.755  31.970  1.00  0.00           C
ATOM   5194  C36 POPEi  89      90.025 112.615  32.640  1.00  0.00           C
ATOM   5197  C37 POPEi  89      90.065 112.355  34.150  1.00  0.00           C
ATOM   5200  C38 POPEi  89      90.745 113.445  34.970  1.00  0.00           C
ATOM   5203  C39 POPEi  89      90.675 113.085  36.450  1.00  0.00           C
ATOM   5206 0C31 POPEi  89      90.965 114.205  37.440  1.00  0.00           C
ATOM   5209 1C31 POPEi  89      90.795 113.675  38.870  1.00  0.00           C
ATOM   5212 2C31 POPEi  89      90.955 114.745  39.960  1.00  0.00           C
ATOM   5215 3C31 POPEi  89      91.745 114.245  41.180  1.00  0.00           C
ATOM   5218 4C31 POPEi  89      91.155 113.005  41.860  1.00  0.00           C
ATOM   5221 5C31 POPEi  89      91.775 112.815  43.250  1.00  0.00           C
ATOM   5224 6C31 POPEi  89      91.295 111.595  44.040  1.00  0.00           C
ATOM   5228  NH3 POPEj  90     101.665  59.835  20.860  1.00  0.00           N
ATOM   5232  C12 POPEj  90     101.455  58.395  20.460  1.00  0.00           C
ATOM   5235  C11 POPEj  90     101.675  57.455  21.660  1.00  0.00           C
ATOM   5238  P   POPEj  90      99.485  58.145  22.820  1.00  0.00           P
ATOM   5239  O13 POPEj  90      99.335  59.565  22.430  1.00  0.00           O
ATOM   5240  O14 POPEj  90      98.865  57.125  21.960  1.00  0.00           O
ATOM   5241  O11 POPEj  90      98.995  57.895  24.280  1.00  0.00           O
ATOM   5242  O12 POPEj  90     101.035  57.905  22.870  1.00  0.00           O
ATOM   5243  C1  POPEj  90      98.915  58.975  25.210  1.00  0.00           C
ATOM   5246  C2  POPEj  90     100.105  58.935  26.190  1.00  0.00           C
ATOM   5248  O21 POPEj  90      99.625  59.525  27.410  1.00  0.00           O
ATOM   5249  C21 POPEj  90      99.005  58.695  28.220  1.00  0.00           C
ATOM   5250  O22 POPEj  90      99.325  57.545  28.440  1.00  0.00           O
ATOM   5251  C22 POPEj  90      97.825  59.435  28.860  1.00  0.00           C
ATOM   5254  C3  POPEj  90     101.365  59.685  25.690  1.00  0.00           C
ATOM   5257  O31 POPEj  90     101.155  61.105  25.700  1.00  0.00           O
ATOM   5258  C31 POPEj  90     101.215  61.795  24.580  1.00  0.00           C
ATOM   5259  O32 POPEj  90     101.615  61.395  23.500  1.00  0.00           O
ATOM   5260  C32 POPEj  90     100.665  63.195  24.890  1.00  0.00           C
ATOM   5263  C23 POPEj  90      97.775  59.195  30.380  1.00  0.00           C
ATOM   5266  C24 POPEj  90      96.935  60.265  31.080  1.00  0.00           C
ATOM   5269  C25 POPEj  90      97.015  60.205  32.600  1.00  0.00           C
ATOM   5272  C26 POPEj  90      98.455  60.315  33.130  1.00  0.00           C
ATOM   5275  C27 POPEj  90      98.585  60.625  34.630  1.00  0.00           C
ATOM   5278  C28 POPEj  90      98.005  59.555  35.570  1.00  0.00           C
ATOM   5281  C29 POPEj  90      96.525  59.725  35.810  1.00  0.00           C
ATOM   5283 0C21 POPEj  90      95.885  59.575  36.980  1.00  0.00           C
ATOM   5285 1C21 POPEj  90      96.495  59.155  38.290  1.00  0.00           C
ATOM   5288 2C21 POPEj  90      96.895  57.665  38.320  1.00  0.00           C
ATOM   5291 3C21 POPEj  90      97.335  57.225  39.730  1.00  0.00           C
ATOM   5294 4C21 POPEj  90      97.505  55.705  39.830  1.00  0.00           C
ATOM   5297 5C21 POPEj  90      97.645  55.225  41.280  1.00  0.00           C
ATOM   5300 6C21 POPEj  90      97.585  53.695  41.390  1.00  0.00           C
ATOM   5303 7C21 POPEj  90      97.595  53.205  42.840  1.00  0.00           C
ATOM   5306 8C21 POPEj  90      97.395  51.695  42.970  1.00  0.00           C
ATOM   5310  C33 POPEj  90      99.675  63.215  26.090  1.00  0.00           C
ATOM   5313  C34 POPEj  90      98.965  64.565  26.260  1.00  0.00           C
ATOM   5316  C35 POPEj  90      97.925  64.605  27.390  1.00  0.00           C
ATOM   5319  C36 POPEj  90      98.515  64.315  28.780  1.00  0.00           C
ATOM   5322  C37 POPEj  90      97.565  64.645  29.930  1.00  0.00           C
ATOM   5325  C38 POPEj  90      98.305  64.925  31.240  1.00  0.00           C
ATOM   5328  C39 POPEj  90      97.395  65.425  32.360  1.00  0.00           C
ATOM   5331 0C31 POPEj  90      96.815  64.295  33.220  1.00  0.00           C
ATOM   5334 1C31 POPEj  90      95.825  64.865  34.230  1.00  0.00           C
ATOM   5337 2C31 POPEj  90      95.385  63.895  35.330  1.00  0.00           C
ATOM   5340 3C31 POPEj  90      94.415  64.625  36.270  1.00  0.00           C
ATOM   5343 4C31 POPEj  90      93.735  63.735  37.300  1.00  0.00           C
ATOM   5346 5C31 POPEj  90      92.505  64.435  37.890  1.00  0.00           C
ATOM   5349 6C31 POPEj  90      91.745  63.605  38.920  1.00  0.00           C
ATOM   5353  NH3 POPEk  91      97.955  83.025  62.840  1.00  0.00           N
ATOM   5357  C12 POPEk  91      96.655  82.295  62.850  1.00  0.00           C
ATOM   5360  C11 POPEk  91      95.975  82.525  64.200  1.00  0.00           C
ATOM   5363  P   POPEk  91      94.045  80.965  64.980  1.00  0.00           P
ATOM   5364  O13 POPEk  91      92.605  80.815  64.650  1.00  0.00           O
ATOM   5365  O14 POPEk  91      94.365  81.075  66.400  1.00  0.00           O
ATOM   5366  O11 POPEk  91      94.845  79.735  64.380  1.00  0.00           O
ATOM   5367  O12 POPEk  91      94.595  82.195  64.140  1.00  0.00           O
ATOM   5368  C1  POPEk  91      94.125  78.575  63.930  1.00  0.00           C
ATOM   5371  C2  POPEk  91      93.575  78.755  62.500  1.00  0.00           C
ATOM   5373  O21 POPEk  91      93.375  77.455  61.930  1.00  0.00           O
ATOM   5374  C21 POPEk  91      92.315  77.375  61.130  1.00  0.00           C
ATOM   5375  O22 POPEk  91      91.475  78.255  61.000  1.00  0.00           O
ATOM   5376  C22 POPEk  91      92.325  76.035  60.390  1.00  0.00           C
ATOM   5379  C3  POPEk  91      94.585  79.575  61.630  1.00  0.00           C
ATOM   5382  O31 POPEk  91      94.375  79.365  60.220  1.00  0.00           O
ATOM   5383  C31 POPEk  91      95.465  79.515  59.490  1.00  0.00           C
ATOM   5384  O32 POPEk  91      96.515  80.025  59.870  1.00  0.00           O
ATOM   5385  C32 POPEk  91      95.305  78.745  58.180  1.00  0.00           C
ATOM   5388  C23 POPEk  91      92.135  76.215  58.860  1.00  0.00           C
ATOM   5391  C24 POPEk  91      92.235  74.895  58.070  1.00  0.00           C
ATOM   5394  C25 POPEk  91      92.045  75.065  56.550  1.00  0.00           C
ATOM   5397  C26 POPEk  91      90.705  75.725  56.190  1.00  0.00           C
ATOM   5400  C27 POPEk  91      90.395  75.835  54.690  1.00  0.00           C
ATOM   5403  C28 POPEk  91      90.185  74.475  53.990  1.00  0.00           C
ATOM   5406  C29 POPEk  91      89.325  74.585  52.760  1.00  0.00           C
ATOM   5408 0C21 POPEk  91      89.695  75.065  51.550  1.00  0.00           C
ATOM   5410 1C21 POPEk  91      91.055  75.575  51.160  1.00  0.00           C
ATOM   5413 2C21 POPEk  91      91.125  77.105  50.980  1.00  0.00           C
ATOM   5416 3C21 POPEk  91      92.365  77.525  50.170  1.00  0.00           C
ATOM   5419 4C21 POPEk  91      92.685  79.025  50.230  1.00  0.00           C
ATOM   5422 5C21 POPEk  91      91.485  79.955  50.030  1.00  0.00           C
ATOM   5425 6C21 POPEk  91      91.905  81.425  49.870  1.00  0.00           C
ATOM   5428 7C21 POPEk  91      90.715  82.365  49.630  1.00  0.00           C
ATOM   5431 8C21 POPEk  91      91.095  83.845  49.620  1.00  0.00           C
ATOM   5435  C33 POPEk  91      96.225  77.525  58.300  1.00  0.00           C
ATOM   5438  C34 POPEk  91      95.845  76.255  57.530  1.00  0.00           C
ATOM   5441  C35 POPEk  91      96.355  75.005  58.270  1.00  0.00           C
ATOM   5444  C36 POPEk  91      97.855  75.045  58.580  1.00  0.00           C
ATOM   5447  C37 POPEk  91      98.355  74.025  59.610  1.00  0.00           C
ATOM   5450  C38 POPEk  91      99.815  74.265  60.020  1.00  0.00           C
ATOM   5453  C39 POPEk  91     100.865  73.605  59.110  1.00  0.00           C
ATOM   5456 0C31 POPEk  91     101.345  74.375  57.890  1.00  0.00           C
ATOM   5459 1C31 POPEk  91     102.405  73.545  57.140  1.00  0.00           C
ATOM   5462 2C31 POPEk  91     102.975  74.225  55.890  1.00  0.00           C
ATOM   5465 3C31 POPEk  91     104.285  74.985  56.140  1.00  0.00           C
ATOM   5468 4C31 POPEk  91     104.885  75.445  54.800  1.00  0.00           C
ATOM   5471 5C31 POPEk  91     106.085  76.375  54.900  1.00  0.00           C
ATOM   5474 6C31 POPEk  91     106.685  76.615  53.520  1.00  0.00           C
ATOM   5478  NH3 POPEl  92     100.275  86.645  22.700  1.00  0.00           N
ATOM   5482  C12 POPEl  92     100.305  87.595  21.530  1.00  0.00           C
ATOM   5485  C11 POPEl  92      99.115  88.565  21.610  1.00  0.00           C
ATOM   5488  P   POPEl  92      99.585  90.935  20.630  1.00  0.00           P
ATOM   5489  O13 POPEl  92     101.055  90.985  20.460  1.00  0.00           O
ATOM   5490  O14 POPEl  92      98.785  91.835  19.780  1.00  0.00           O
ATOM   5491  O11 POPEl  92      99.305  91.325  22.140  1.00  0.00           O
ATOM   5492  O12 POPEl  92      99.065  89.455  20.490  1.00  0.00           O
ATOM   5493  C1  POPEl  92      98.045  91.805  22.620  1.00  0.00           C
ATOM   5496  C2  POPEl  92      97.745  91.155  23.990  1.00  0.00           C
ATOM   5498  O21 POPEl  92      96.615  91.805  24.600  1.00  0.00           O
ATOM   5499  C21 POPEl  92      95.965  90.985  25.420  1.00  0.00           C
ATOM   5500  O22 POPEl  92      96.155  89.795  25.560  1.00  0.00           O
ATOM   5501  C22 POPEl  92      94.845  91.765  26.130  1.00  0.00           C
ATOM   5504  C3  POPEl  92      98.995  91.225  24.930  1.00  0.00           C
ATOM   5507  O31 POPEl  92      98.765  90.705  26.270  1.00  0.00           O
ATOM   5508  C31 POPEl  92      99.305  91.455  27.260  1.00  0.00           C
ATOM   5509  O32 POPEl  92      99.965  92.455  27.090  1.00  0.00           O
ATOM   5510  C32 POPEl  92      99.125  90.755  28.600  1.00  0.00           C
ATOM   5513  C23 POPEl  92      94.435  91.125  27.480  1.00  0.00           C
ATOM   5516  C24 POPEl  92      93.015  91.545  27.890  1.00  0.00           C
ATOM   5519  C25 POPEl  92      92.505  90.915  29.190  1.00  0.00           C
ATOM   5522  C26 POPEl  92      93.385  91.195  30.420  1.00  0.00           C
ATOM   5525  C27 POPEl  92      92.655  90.915  31.750  1.00  0.00           C
ATOM   5528  C28 POPEl  92      93.435  91.395  33.000  1.00  0.00           C
ATOM   5531  C29 POPEl  92      94.645  90.545  33.270  1.00  0.00           C
ATOM   5533 0C21 POPEl  92      95.115  90.115  34.460  1.00  0.00           C
ATOM   5535 1C21 POPEl  92      94.545  90.385  35.830  1.00  0.00           C
ATOM   5538 2C21 POPEl  92      94.535  89.115  36.710  1.00  0.00           C
ATOM   5541 3C21 POPEl  92      93.915  89.395  38.090  1.00  0.00           C
ATOM   5544 4C21 POPEl  92      93.785  88.135  38.960  1.00  0.00           C
ATOM   5547 5C21 POPEl  92      92.975  88.365  40.250  1.00  0.00           C
ATOM   5550 6C21 POPEl  92      93.625  89.365  41.220  1.00  0.00           C
ATOM   5553 7C21 POPEl  92      92.625  89.925  42.240  1.00  0.00           C
ATOM   5556 8C21 POPEl  92      93.195  91.085  43.060  1.00  0.00           C
ATOM   5560  C33 POPEl  92      99.265  91.715  29.810  1.00  0.00           C
ATOM   5563  C34 POPEl  92      97.895  92.125  30.370  1.00  0.00           C
ATOM   5566  C35 POPEl  92      97.965  92.615  31.820  1.00  0.00           C
ATOM   5569  C36 POPEl  92      98.095  91.445  32.800  1.00  0.00           C
ATOM   5572  C37 POPEl  92      98.185  91.835  34.290  1.00  0.00           C
ATOM   5575  C38 POPEl  92      99.565  92.425  34.620  1.00  0.00           C
ATOM   5578  C39 POPEl  92      99.985  92.405  36.100  1.00  0.00           C
ATOM   5581 0C31 POPEl  92      99.435  93.595  36.900  1.00  0.00           C
ATOM   5584 1C31 POPEl  92     100.505  94.345  37.700  1.00  0.00           C
ATOM   5587 2C31 POPEl  92     100.135  95.815  37.950  1.00  0.00           C
ATOM   5590 3C31 POPEl  92     101.205  96.565  38.760  1.00  0.00           C
ATOM   5593 4C31 POPEl  92     101.015  98.085  38.750  1.00  0.00           C
ATOM   5596 5C31 POPEl  92     101.975  98.815  39.700  1.00  0.00           C
ATOM   5599 6C31 POPEl  92     101.885 100.335  39.600  1.00  0.00           C
ATOM   5603  NH3 POPEm  93      66.395  89.105  60.740  1.00  0.00           N
ATOM   5607  C12 POPEm  93      67.255  90.115  61.430  1.00  0.00           C
ATOM   5610  C11 POPEm  93      68.725  89.675  61.390  1.00  0.00           C
ATOM   5613  P   POPEm  93      69.275  87.115  61.420  1.00  0.00           P
ATOM   5614  O13 POPEm  93      68.025  86.565  60.830  1.00  0.00           O
ATOM   5615  O14 POPEm  93      70.035  86.265  62.370  1.00  0.00           O
ATOM   5616  O11 POPEm  93      70.275  87.615  60.310  1.00  0.00           O
ATOM   5617  O12 POPEm  93      68.905  88.475  62.140  1.00  0.00           O
ATOM   5618  C1  POPEm  93      71.105  86.695  59.600  1.00  0.00           C
ATOM   5621  C2  POPEm  93      72.615  86.815  60.010  1.00  0.00           C
ATOM   5623  O21 POPEm  93      73.365  87.655  59.100  1.00  0.00           O
ATOM   5624  C21 POPEm  93      73.545  87.145  57.900  1.00  0.00           C
ATOM   5625  O22 POPEm  93      73.065  86.095  57.500  1.00  0.00           O
ATOM   5626  C22 POPEm  93      74.435  88.045  57.050  1.00  0.00           C
ATOM   5629  C3  POPEm  93      73.225  85.395  60.300  1.00  0.00           C
ATOM   5632  O31 POPEm  93      74.655  85.335  60.120  1.00  0.00           O
ATOM   5633  C31 POPEm  93      75.315  84.485  60.910  1.00  0.00           C
ATOM   5634  O32 POPEm  93      74.845  83.875  61.850  1.00  0.00           O
ATOM   5635  C32 POPEm  93      76.615  84.125  60.190  1.00  0.00           C
ATOM   5638  C23 POPEm  93      74.675  87.355  55.680  1.00  0.00           C
ATOM   5641  C24 POPEm  93      75.635  88.095  54.730  1.00  0.00           C
ATOM   5644  C25 POPEm  93      75.725  87.405  53.360  1.00  0.00           C
ATOM   5647  C26 POPEm  93      75.635  88.345  52.150  1.00  0.00           C
ATOM   5650  C27 POPEm  93      76.535  87.895  50.990  1.00  0.00           C
ATOM   5653  C28 POPEm  93      76.355  88.725  49.700  1.00  0.00           C
ATOM   5656  C29 POPEm  93      77.485  88.485  48.720  1.00  0.00           C
ATOM   5658 0C21 POPEm  93      77.405  88.185  47.410  1.00  0.00           C
ATOM   5660 1C21 POPEm  93      76.165  87.995  46.570  1.00  0.00           C
ATOM   5663 2C21 POPEm  93      76.175  86.635  45.860  1.00  0.00           C
ATOM   5666 3C21 POPEm  93      75.995  85.435  46.810  1.00  0.00           C
ATOM   5669 4C21 POPEm  93      76.105  84.085  46.090  1.00  0.00           C
ATOM   5672 5C21 POPEm  93      75.725  82.915  47.000  1.00  0.00           C
ATOM   5675 6C21 POPEm  93      76.435  81.615  46.630  1.00  0.00           C
ATOM   5678 7C21 POPEm  93      76.185  80.495  47.640  1.00  0.00           C
ATOM   5681 8C21 POPEm  93      76.895  79.195  47.260  1.00  0.00           C
ATOM   5685  C33 POPEm  93      76.295  82.925  59.280  1.00  0.00           C
ATOM   5688  C34 POPEm  93      77.335  82.595  58.210  1.00  0.00           C
ATOM   5691  C35 POPEm  93      77.345  83.595  57.040  1.00  0.00           C
ATOM   5694  C36 POPEm  93      78.375  83.185  55.990  1.00  0.00           C
ATOM   5697  C37 POPEm  93      78.355  84.075  54.740  1.00  0.00           C
ATOM   5700  C38 POPEm  93      79.435  83.645  53.750  1.00  0.00           C
ATOM   5703  C39 POPEm  93      79.815  84.745  52.760  1.00  0.00           C
ATOM   5706 0C31 POPEm  93      78.955  84.825  51.490  1.00  0.00           C
ATOM   5709 1C31 POPEm  93      79.545  83.965  50.370  1.00  0.00           C
ATOM   5712 2C31 POPEm  93      78.845  84.145  49.020  1.00  0.00           C
ATOM   5715 3C31 POPEm  93      79.565  83.395  47.890  1.00  0.00           C
ATOM   5718 4C31 POPEm  93      80.805  84.135  47.370  1.00  0.00           C
ATOM   5721 5C31 POPEm  93      81.875  83.215  46.770  1.00  0.00           C
ATOM   5724 6C31 POPEm  93      83.035  83.985  46.130  1.00  0.00           C
ATOM   5728  NH3 POPEn  94      73.915  92.305  19.720  1.00  0.00           N
ATOM   5732  C12 POPEn  94      75.395  92.305  19.360  1.00  0.00           C
ATOM   5735  C11 POPEn  94      75.905  93.675  18.830  1.00  0.00           C
ATOM   5738  P   POPEn  94      78.005  95.205  19.230  1.00  0.00           P
ATOM   5739  O13 POPEn  94      79.485  95.025  19.340  1.00  0.00           O
ATOM   5740  O14 POPEn  94      77.535  96.195  18.250  1.00  0.00           O
ATOM   5741  O11 POPEn  94      77.445  95.605  20.650  1.00  0.00           O
ATOM   5742  O12 POPEn  94      77.335  93.785  18.960  1.00  0.00           O
ATOM   5743  C1  POPEn  94      77.905  94.975  21.840  1.00  0.00           C
ATOM   5746  C2  POPEn  94      77.955  96.025  22.960  1.00  0.00           C
ATOM   5748  O21 POPEn  94      78.575  95.555  24.170  1.00  0.00           O
ATOM   5749  C21 POPEn  94      78.115  94.475  24.760  1.00  0.00           C
ATOM   5750  O22 POPEn  94      77.115  93.835  24.450  1.00  0.00           O
ATOM   5751  C22 POPEn  94      79.035  94.175  25.950  1.00  0.00           C
ATOM   5754  C3  POPEn  94      76.565  96.675  23.220  1.00  0.00           C
ATOM   5757  O31 POPEn  94      76.615  97.535  24.380  1.00  0.00           O
ATOM   5758  C31 POPEn  94      77.295  98.655  24.140  1.00  0.00           C
ATOM   5759  O32 POPEn  94      77.525  99.135  23.040  1.00  0.00           O
ATOM   5760  C32 POPEn  94      77.775  99.265  25.450  1.00  0.00           C
ATOM   5763  C23 POPEn  94      78.635  92.955  26.800  1.00  0.00           C
ATOM   5766  C24 POPEn  94      79.135  93.015  28.260  1.00  0.00           C
ATOM   5769  C25 POPEn  94      78.575  94.215  29.050  1.00  0.00           C
ATOM   5772  C26 POPEn  94      78.895  94.155  30.550  1.00  0.00           C
ATOM   5775  C27 POPEn  94      78.545  95.465  31.270  1.00  0.00           C
ATOM   5778  C28 POPEn  94      78.775  95.385  32.790  1.00  0.00           C
ATOM   5781  C29 POPEn  94      78.345  96.635  33.500  1.00  0.00           C
ATOM   5783 0C21 POPEn  94      78.935  97.155  34.600  1.00  0.00           C
ATOM   5785 1C21 POPEn  94      80.135  96.565  35.290  1.00  0.00           C
ATOM   5788 2C21 POPEn  94      79.815  95.265  36.050  1.00  0.00           C
ATOM   5791 3C21 POPEn  94      79.295  95.515  37.470  1.00  0.00           C
ATOM   5794 4C21 POPEn  94      78.985  94.245  38.270  1.00  0.00           C
ATOM   5797 5C21 POPEn  94      79.285  94.465  39.760  1.00  0.00           C
ATOM   5800 6C21 POPEn  94      78.905  93.315  40.690  1.00  0.00           C
ATOM   5803 7C21 POPEn  94      79.125  93.705  42.160  1.00  0.00           C
ATOM   5806 8C21 POPEn  94      78.865  92.575  43.160  1.00  0.00           C
ATOM   5810  C33 POPEn  94      78.685  98.305  26.250  1.00  0.00           C
ATOM   5813  C34 POPEn  94      79.175  98.905  27.580  1.00  0.00           C
ATOM   5816  C35 POPEn  94      78.125  99.745  28.310  1.00  0.00           C
ATOM   5819  C36 POPEn  94      78.425  99.935  29.800  1.00  0.00           C
ATOM   5822  C37 POPEn  94      77.125 100.115  30.590  1.00  0.00           C
ATOM   5825  C38 POPEn  94      77.345 100.295  32.090  1.00  0.00           C
ATOM   5828  C39 POPEn  94      76.045 100.105  32.870  1.00  0.00           C
ATOM   5831 0C31 POPEn  94      76.205 100.255  34.390  1.00  0.00           C
ATOM   5834 1C31 POPEn  94      74.915  99.845  35.100  1.00  0.00           C
ATOM   5837 2C31 POPEn  94      75.015  99.845  36.630  1.00  0.00           C
ATOM   5840 3C31 POPEn  94      73.605  99.735  37.230  1.00  0.00           C
ATOM   5843 4C31 POPEn  94      73.545  99.245  38.680  1.00  0.00           C
ATOM   5846 5C31 POPEn  94      72.105  98.815  39.030  1.00  0.00           C
ATOM   5849 6C31 POPEn  94      71.885  98.455  40.500  1.00  0.00           C
ATOM   5853  NH3 POPEo  95      78.655  37.255  27.050  1.00  0.00           N
ATOM   5857  C12 POPEo  95      79.145  35.985  26.420  1.00  0.00           C
ATOM   5860  C11 POPEo  95      78.935  34.805  27.380  1.00  0.00           C
ATOM   5863  P   POPEo  95      76.975  33.315  26.540  1.00  0.00           P
ATOM   5864  O13 POPEo  95      77.025  33.655  25.110  1.00  0.00           O
ATOM   5865  O14 POPEo  95      77.715  32.065  26.880  1.00  0.00           O
ATOM   5866  O11 POPEo  95      75.485  33.255  27.040  1.00  0.00           O
ATOM   5867  O12 POPEo  95      77.555  34.485  27.420  1.00  0.00           O
ATOM   5868  C1  POPEo  95      75.035  32.465  28.140  1.00  0.00           C
ATOM   5871  C2  POPEo  95      75.125  33.175  29.520  1.00  0.00           C
ATOM   5873  O21 POPEo  95      75.015  32.195  30.560  1.00  0.00           O
ATOM   5874  C21 POPEo  95      73.865  31.595  30.780  1.00  0.00           C
ATOM   5875  O22 POPEo  95      72.805  31.785  30.200  1.00  0.00           O
ATOM   5876  C22 POPEo  95      74.135  30.445  31.750  1.00  0.00           C
ATOM   5879  C3  POPEo  95      74.155  34.375  29.760  1.00  0.00           C
ATOM   5882  O31 POPEo  95      74.145  34.685  31.170  1.00  0.00           O
ATOM   5883  C31 POPEo  95      73.255  35.595  31.560  1.00  0.00           C
ATOM   5884  O32 POPEo  95      72.685  36.375  30.810  1.00  0.00           O
ATOM   5885  C32 POPEo  95      73.185  35.545  33.090  1.00  0.00           C
ATOM   5888  C23 POPEo  95      72.945  30.045  32.630  1.00  0.00           C
ATOM   5891  C24 POPEo  95      73.155  30.425  34.100  1.00  0.00           C
ATOM   5894  C25 POPEo  95      72.495  31.755  34.470  1.00  0.00           C
ATOM   5897  C26 POPEo  95      71.675  31.615  35.760  1.00  0.00           C
ATOM   5900  C27 POPEo  95      70.775  32.825  36.010  1.00  0.00           C
ATOM   5903  C28 POPEo  95      69.265  32.525  35.990  1.00  0.00           C
ATOM   5906  C29 POPEo  95      68.825  31.515  37.030  1.00  0.00           C
ATOM   5908 0C21 POPEo  95      68.175  31.755  38.180  1.00  0.00           C
ATOM   5910 1C21 POPEo  95      67.765  33.095  38.740  1.00  0.00           C
ATOM   5913 2C21 POPEo  95      68.675  33.425  39.940  1.00  0.00           C
ATOM   5916 3C21 POPEo  95      68.185  34.585  40.810  1.00  0.00           C
ATOM   5919 4C21 POPEo  95      69.295  35.075  41.760  1.00  0.00           C
ATOM   5922 5C21 POPEo  95      70.115  36.225  41.160  1.00  0.00           C
ATOM   5925 6C21 POPEo  95      69.375  37.575  41.230  1.00  0.00           C
ATOM   5928 7C21 POPEo  95      69.995  38.635  40.320  1.00  0.00           C
ATOM   5931 8C21 POPEo  95      69.125  39.885  40.150  1.00  0.00           C
ATOM   5935  C33 POPEo  95      71.845  35.965  33.750  1.00  0.00           C
ATOM   5938  C34 POPEo  95      71.925  35.945  35.290  1.00  0.00           C
ATOM   5941  C35 POPEo  95      72.465  37.225  35.940  1.00  0.00           C
ATOM   5944  C36 POPEo  95      72.775  37.065  37.440  1.00  0.00           C
ATOM   5947  C37 POPEo  95      73.745  38.145  37.940  1.00  0.00           C
ATOM   5950  C38 POPEo  95      74.475  37.785  39.240  1.00  0.00           C
ATOM   5953  C39 POPEo  95      73.815  38.355  40.510  1.00  0.00           C
ATOM   5956 0C31 POPEo  95      74.805  39.165  41.360  1.00  0.00           C
ATOM   5959 1C31 POPEo  95      74.145  39.825  42.570  1.00  0.00           C
ATOM   5962 2C31 POPEo  95      75.135  40.745  43.300  1.00  0.00           C
ATOM   5965 3C31 POPEo  95      74.575  41.435  44.550  1.00  0.00           C
ATOM   5968 4C31 POPEo  95      75.585  42.445  45.080  1.00  0.00           C
ATOM   5971 5C31 POPEo  95      75.165  43.185  46.350  1.00  0.00           C
ATOM   5974 6C31 POPEo  95      76.205  44.245  46.730  1.00  0.00           C
ATOM   5978  NH3 POPEp  96     105.465 115.635  22.650  1.00  0.00           N
ATOM   5982  C12 POPEp  96     104.245 115.645  21.770  1.00  0.00           C
ATOM   5985  C11 POPEp  96     103.635 114.245  21.630  1.00  0.00           C
ATOM   5988  P   POPEp  96     101.325 113.215  20.980  1.00  0.00           P
ATOM   5989  O13 POPEp  96     100.015 113.735  20.540  1.00  0.00           O
ATOM   5990  O14 POPEp  96     102.045 112.335  20.040  1.00  0.00           O
ATOM   5991  O11 POPEp  96     101.075 112.445  22.330  1.00  0.00           O
ATOM   5992  O12 POPEp  96     102.245 114.425  21.390  1.00  0.00           O
ATOM   5993  C1  POPEp  96     101.455 112.915  23.620  1.00  0.00           C
ATOM   5996  C2  POPEp  96     100.365 112.535  24.650  1.00  0.00           C
ATOM   5998  O21 POPEp  96     100.655 113.095  25.940  1.00  0.00           O
ATOM   5999  C21 POPEp  96     101.695 112.635  26.600  1.00  0.00           C
ATOM   6000  O22 POPEp  96     102.535 111.855  26.190  1.00  0.00           O
ATOM   6001  C22 POPEp  96     101.695 113.325  27.950  1.00  0.00           C
ATOM   6004  C3  POPEp  96      99.985 111.035  24.680  1.00  0.00           C
ATOM   6007  O31 POPEp  96      98.755 110.905  25.430  1.00  0.00           O
ATOM   6008  C31 POPEp  96      98.925 110.605  26.710  1.00  0.00           C
ATOM   6009  O32 POPEp  96      99.925 110.125  27.200  1.00  0.00           O
ATOM   6010  C32 POPEp  96      97.685 111.055  27.490  1.00  0.00           C
ATOM   6013  C23 POPEp  96     102.205 112.405  29.070  1.00  0.00           C
ATOM   6016  C24 POPEp  96     102.355 113.195  30.370  1.00  0.00           C
ATOM   6019  C25 POPEp  96     103.525 112.745  31.260  1.00  0.00           C
ATOM   6022  C26 POPEp  96     103.125 111.755  32.360  1.00  0.00           C
ATOM   6025  C27 POPEp  96     104.135 111.805  33.520  1.00  0.00           C
ATOM   6028  C28 POPEp  96     104.185 110.545  34.410  1.00  0.00           C
ATOM   6031  C29 POPEp  96     103.005 110.375  35.340  1.00  0.00           C
ATOM   6033 0C21 POPEp  96     103.095 110.295  36.680  1.00  0.00           C
ATOM   6035 1C21 POPEp  96     104.405 110.375  37.420  1.00  0.00           C
ATOM   6038 2C21 POPEp  96     104.315 110.605  38.930  1.00  0.00           C
ATOM   6041 3C21 POPEp  96     103.755 109.435  39.740  1.00  0.00           C
ATOM   6044 4C21 POPEp  96     103.525 109.865  41.190  1.00  0.00           C
ATOM   6047 5C21 POPEp  96     102.715 108.855  41.990  1.00  0.00           C
ATOM   6050 6C21 POPEp  96     102.045 109.505  43.210  1.00  0.00           C
ATOM   6053 7C21 POPEp  96     100.925 108.625  43.750  1.00  0.00           C
ATOM   6056 8C21 POPEp  96      99.985 109.265  44.770  1.00  0.00           C
ATOM   6060  C33 POPEp  96      97.945 111.185  29.010  1.00  0.00           C
ATOM   6063  C34 POPEp  96      96.805 111.935  29.710  1.00  0.00           C
ATOM   6066  C35 POPEp  96      96.725 111.665  31.220  1.00  0.00           C
ATOM   6069  C36 POPEp  96      98.055 111.865  31.960  1.00  0.00           C
ATOM   6072  C37 POPEp  96      97.985 111.465  33.440  1.00  0.00           C
ATOM   6075  C38 POPEp  96      99.365 111.185  34.060  1.00  0.00           C
ATOM   6078  C39 POPEp  96      99.945 112.375  34.830  1.00  0.00           C
ATOM   6081 0C31 POPEp  96      99.505 112.385  36.300  1.00  0.00           C
ATOM   6084 1C31 POPEp  96     100.405 113.275  37.160  1.00  0.00           C
ATOM   6087 2C31 POPEp  96     100.145 113.095  38.660  1.00  0.00           C
ATOM   6090 3C31 POPEp  96     101.035 114.025  39.490  1.00  0.00           C
ATOM   6093 4C31 POPEp  96     100.735 113.975  40.990  1.00  0.00           C
ATOM   6096 5C31 POPEp  96     101.455 115.085  41.750  1.00  0.00           C
ATOM   6099 6C31 POPEp  96     100.935 115.275  43.180  1.00  0.00           C
ATOM   6103  NH3 POPEq  97      94.565  98.665  20.490  1.00  0.00           N
ATOM   6107  C12 POPEq  97      95.905  98.985  19.860  1.00  0.00           C
ATOM   6110  C11 POPEq  97      95.735  99.285  18.370  1.00  0.00           C
ATOM   6113  P   POPEq  97      97.035 101.445  17.800  1.00  0.00           P
ATOM   6114  O13 POPEq  97      98.425 101.875  18.010  1.00  0.00           O
ATOM   6115  O14 POPEq  97      96.265 101.985  16.660  1.00  0.00           O
ATOM   6116  O11 POPEq  97      96.225 101.855  19.100  1.00  0.00           O
ATOM   6117  O12 POPEq  97      96.915  99.865  17.820  1.00  0.00           O
ATOM   6118  C1  POPEq  97      96.665 103.005  19.830  1.00  0.00           C
ATOM   6121  C2  POPEq  97      97.525 102.615  21.070  1.00  0.00           C
ATOM   6123  O21 POPEq  97      96.845 102.895  22.300  1.00  0.00           O
ATOM   6124  C21 POPEq  97      96.485 104.145  22.550  1.00  0.00           C
ATOM   6125  O22 POPEq  97      96.725 105.125  21.860  1.00  0.00           O
ATOM   6126  C22 POPEq  97      95.695 104.125  23.890  1.00  0.00           C
ATOM   6129  C3  POPEq  97      98.985 103.175  21.020  1.00  0.00           C
ATOM   6132  O31 POPEq  97      99.675 103.145  22.300  1.00  0.00           O
ATOM   6133  C31 POPEq  97     100.565 102.165  22.510  1.00  0.00           C
ATOM   6134  O32 POPEq  97     100.795 101.255  21.740  1.00  0.00           O
ATOM   6135  C32 POPEq  97     101.375 102.435  23.800  1.00  0.00           C
ATOM   6138  C23 POPEq  97      96.045 105.275  24.870  1.00  0.00           C
ATOM   6141  C24 POPEq  97      96.465 104.895  26.300  1.00  0.00           C
ATOM   6144  C25 POPEq  97      96.875 106.175  27.060  1.00  0.00           C
ATOM   6147  C26 POPEq  97      97.675 105.925  28.340  1.00  0.00           C
ATOM   6150  C27 POPEq  97      97.915 107.195  29.170  1.00  0.00           C
ATOM   6153  C28 POPEq  97      98.825 106.995  30.400  1.00  0.00           C
ATOM   6156  C29 POPEq  97      98.275 106.015  31.410  1.00  0.00           C
ATOM   6158 0C21 POPEq  97      97.915 106.235  32.680  1.00  0.00           C
ATOM   6160 1C21 POPEq  97      97.915 107.555  33.410  1.00  0.00           C
ATOM   6163 2C21 POPEq  97      96.455 107.955  33.730  1.00  0.00           C
ATOM   6166 3C21 POPEq  97      95.585 108.085  32.470  1.00  0.00           C
ATOM   6169 4C21 POPEq  97      94.345 108.965  32.680  1.00  0.00           C
ATOM   6172 5C21 POPEq  97      93.305 108.805  31.550  1.00  0.00           C
ATOM   6175 6C21 POPEq  97      93.865 109.035  30.140  1.00  0.00           C
ATOM   6178 7C21 POPEq  97      92.745 108.975  29.090  1.00  0.00           C
ATOM   6181 8C21 POPEq  97      93.225 109.045  27.640  1.00  0.00           C
ATOM   6185  C33 POPEq  97     100.725 102.125  25.170  1.00  0.00           C
ATOM   6188  C34 POPEq  97     101.745 101.895  26.290  1.00  0.00           C
ATOM   6191  C35 POPEq  97     101.065 101.975  27.670  1.00  0.00           C
ATOM   6194  C36 POPEq  97     100.765 100.605  28.310  1.00  0.00           C
ATOM   6197  C37 POPEq  97     100.635 100.605  29.840  1.00  0.00           C
ATOM   6200  C38 POPEq  97     102.025 100.495  30.470  1.00  0.00           C
ATOM   6203  C39 POPEq  97     102.045 100.745  31.970  1.00  0.00           C
ATOM   6206 0C31 POPEq  97     103.475 100.635  32.520  1.00  0.00           C
ATOM   6209 1C31 POPEq  97     103.555 101.065  33.990  1.00  0.00           C
ATOM   6212 2C31 POPEq  97     104.855 100.615  34.650  1.00  0.00           C
ATOM   6215 3C31 POPEq  97     104.845 100.915  36.150  1.00  0.00           C
ATOM   6218 4C31 POPEq  97     105.995 100.235  36.890  1.00  0.00           C
ATOM   6221 5C31 POPEq  97     105.765 100.165  38.390  1.00  0.00           C
ATOM   6224 6C31 POPEq  97     106.695  99.185  39.090  1.00  0.00           C
ATOM   6228  NH3 POPEr  98      94.525  -1.715  24.650  1.00  0.00           N
ATOM   6232  C12 POPEr  98      95.405  -0.515  24.430  1.00  0.00           C
ATOM   6235  C11 POPEr  98      95.455   0.355  25.680  1.00  0.00           C
ATOM   6238  P   POPEr  98      96.265   2.585  24.640  1.00  0.00           P
ATOM   6239  O13 POPEr  98      97.355   3.535  24.920  1.00  0.00           O
ATOM   6240  O14 POPEr  98      96.015   2.245  23.220  1.00  0.00           O
ATOM   6241  O11 POPEr  98      94.885   3.105  25.170  1.00  0.00           O
ATOM   6242  O12 POPEr  98      96.495   1.295  25.530  1.00  0.00           O
ATOM   6243  C1  POPEr  98      94.765   4.255  25.990  1.00  0.00           C
ATOM   6246  C2  POPEr  98      94.945   3.905  27.470  1.00  0.00           C
ATOM   6248  O21 POPEr  98      93.855   4.405  28.250  1.00  0.00           O
ATOM   6249  C21 POPEr  98      92.735   3.755  28.270  1.00  0.00           C
ATOM   6250  O22 POPEr  98      92.405   2.795  27.590  1.00  0.00           O
ATOM   6251  C22 POPEr  98      91.945   4.225  29.500  1.00  0.00           C
ATOM   6254  C3  POPEr  98      96.225   4.495  28.070  1.00  0.00           C
ATOM   6257  O31 POPEr  98      96.285   4.035  29.430  1.00  0.00           O
ATOM   6258  C31 POPEr  98      97.265   4.515  30.140  1.00  0.00           C
ATOM   6259  O32 POPEr  98      98.195   5.185  29.750  1.00  0.00           O
ATOM   6260  C32 POPEr  98      97.005   4.105  31.590  1.00  0.00           C
ATOM   6263  C23 POPEr  98      92.165   3.185  30.630  1.00  0.00           C
ATOM   6266  C24 POPEr  98      91.735   3.655  32.030  1.00  0.00           C
ATOM   6269  C25 POPEr  98      92.325   2.815  33.180  1.00  0.00           C
ATOM   6272  C26 POPEr  98      91.575   1.505  33.490  1.00  0.00           C
ATOM   6275  C27 POPEr  98      92.045   0.915  34.840  1.00  0.00           C
ATOM   6278  C28 POPEr  98      91.545  -0.505  35.160  1.00  0.00           C
ATOM   6281  C29 POPEr  98      90.075  -0.605  35.500  1.00  0.00           C
ATOM   6283 0C21 POPEr  98      89.485  -1.585  36.210  1.00  0.00           C
ATOM   6285 1C21 POPEr  98      90.145  -2.805  36.800  1.00  0.00           C
ATOM   6288 2C21 POPEr  98      89.975  -2.995  38.320  1.00  0.00           C
ATOM   6291 3C21 POPEr  98      88.545  -3.375  38.770  1.00  0.00           C
ATOM   6294 4C21 POPEr  98      88.505  -3.805  40.250  1.00  0.00           C
ATOM   6297 5C21 POPEr  98      87.095  -4.085  40.780  1.00  0.00           C
ATOM   6300 6C21 POPEr  98      87.035  -4.085  42.320  1.00  0.00           C
ATOM   6303 7C21 POPEr  98      85.615  -4.265  42.880  1.00  0.00           C
ATOM   6306 8C21 POPEr  98      85.545  -4.185  44.410  1.00  0.00           C
ATOM   6310  C33 POPEr  98      98.235   4.315  32.480  1.00  0.00           C
ATOM   6313  C34 POPEr  98      98.015   3.815  33.910  1.00  0.00           C
ATOM   6316  C35 POPEr  98      97.285   4.835  34.810  1.00  0.00           C
ATOM   6319  C36 POPEr  98      95.785   4.575  35.000  1.00  0.00           C
ATOM   6322  C37 POPEr  98      95.205   5.605  35.980  1.00  0.00           C
ATOM   6325  C38 POPEr  98      93.735   5.335  36.340  1.00  0.00           C
ATOM   6328  C39 POPEr  98      93.215   6.245  37.470  1.00  0.00           C
ATOM   6331 0C31 POPEr  98      93.935   6.025  38.810  1.00  0.00           C
ATOM   6334 1C31 POPEr  98      93.345   6.865  39.940  1.00  0.00           C
ATOM   6337 2C31 POPEr  98      94.225   6.875  41.190  1.00  0.00           C
ATOM   6340 3C31 POPEr  98      94.165   5.555  41.980  1.00  0.00           C
ATOM   6343 4C31 POPEr  98      95.085   5.575  43.210  1.00  0.00           C
ATOM   6346 5C31 POPEr  98      94.695   4.505  44.240  1.00  0.00           C
ATOM   6349 6C31 POPEr  98      95.315   4.775  45.610  1.00  0.00           C
ATOM   6353  NH3 POPEs  99       3.515  44.275  70.470  1.00  0.00           N
ATOM   6357  C12 POPEs  99       3.605  43.505  71.750  1.00  0.00           C
ATOM   6360  C11 POPEs  99       3.345  42.025  71.480  1.00  0.00           C
ATOM   6363  P   POPEs  99       4.945  40.175  72.360  1.00  0.00           P
ATOM   6364  O13 POPEs  99       6.215  40.875  72.050  1.00  0.00           O
ATOM   6365  O14 POPEs  99       4.925  39.235  73.500  1.00  0.00           O
ATOM   6366  O11 POPEs  99       4.405  39.445  71.050  1.00  0.00           O
ATOM   6367  O12 POPEs  99       3.825  41.285  72.600  1.00  0.00           O
ATOM   6368  C1  POPEs  99       4.655  38.045  70.920  1.00  0.00           C
ATOM   6371  C2  POPEs  99       4.105  37.565  69.560  1.00  0.00           C
ATOM   6373  O21 POPEs  99       2.685  37.635  69.610  1.00  0.00           O
ATOM   6374  C21 POPEs  99       1.855  37.785  68.580  1.00  0.00           C
ATOM   6375  O22 POPEs  99       0.655  37.955  68.720  1.00  0.00           O
ATOM   6376  C22 POPEs  99       2.505  37.755  67.190  1.00  0.00           C
ATOM   6379  C3  POPEs  99       4.595  36.135  69.230  1.00  0.00           C
ATOM   6382  O31 POPEs  99       4.985  36.125  67.850  1.00  0.00           O
ATOM   6383  C31 POPEs  99       6.125  35.515  67.530  1.00  0.00           C
ATOM   6384  O32 POPEs  99       6.765  34.775  68.250  1.00  0.00           O
ATOM   6385  C32 POPEs  99       6.525  36.015  66.140  1.00  0.00           C
ATOM   6388  C23 POPEs  99       1.495  38.015  66.040  1.00  0.00           C
ATOM   6391  C24 POPEs  99       2.225  38.035  64.690  1.00  0.00           C
ATOM   6394  C25 POPEs  99       1.465  38.695  63.530  1.00  0.00           C
ATOM   6397  C26 POPEs  99       0.365  37.835  62.900  1.00  0.00           C
ATOM   6400  C27 POPEs  99      -0.285  38.565  61.700  1.00  0.00           C
ATOM   6403  C28 POPEs  99      -0.915  37.625  60.660  1.00  0.00           C
ATOM   6406  C29 POPEs  99       0.085  36.965  59.730  1.00  0.00           C
ATOM   6408 0C21 POPEs  99      -0.035  36.825  58.400  1.00  0.00           C
ATOM   6410 1C21 POPEs  99      -1.235  37.255  57.580  1.00  0.00           C
ATOM   6413 2C21 POPEs  99      -1.485  36.385  56.330  1.00  0.00           C
ATOM   6416 3C21 POPEs  99      -2.965  36.445  55.910  1.00  0.00           C
ATOM   6419 4C21 POPEs  99      -3.305  35.815  54.550  1.00  0.00           C
ATOM   6422 5C21 POPEs  99      -2.695  36.545  53.350  1.00  0.00           C
ATOM   6425 6C21 POPEs  99      -3.255  36.025  52.020  1.00  0.00           C
ATOM   6428 7C21 POPEs  99      -2.845  36.875  50.810  1.00  0.00           C
ATOM   6431 8C21 POPEs  99      -3.345  36.315  49.480  1.00  0.00           C
ATOM   6435  C33 POPEs  99       5.435  35.795  65.060  1.00  0.00           C
ATOM   6438  C34 POPEs  99       5.685  36.595  63.770  1.00  0.00           C
ATOM   6441  C35 POPEs  99       4.825  36.105  62.590  1.00  0.00           C
ATOM   6444  C36 POPEs  99       4.845  37.075  61.400  1.00  0.00           C
ATOM   6447  C37 POPEs  99       4.355  36.425  60.100  1.00  0.00           C
ATOM   6450  C38 POPEs  99       4.215  37.395  58.920  1.00  0.00           C
ATOM   6453  C39 POPEs  99       5.485  38.205  58.600  1.00  0.00           C
ATOM   6456 0C31 POPEs  99       5.305  39.065  57.350  1.00  0.00           C
ATOM   6459 1C31 POPEs  99       6.565  39.815  56.900  1.00  0.00           C
ATOM   6462 2C31 POPEs  99       6.275  40.685  55.660  1.00  0.00           C
ATOM   6465 3C31 POPEs  99       7.445  41.595  55.260  1.00  0.00           C
ATOM   6468 4C31 POPEs  99       8.675  40.805  54.810  1.00  0.00           C
ATOM   6471 5C31 POPEs  99       9.755  41.685  54.170  1.00  0.00           C
ATOM   6474 6C31 POPEs  99      10.705  40.875  53.290  1.00  0.00           C
ATOM   6478  NH3 POPEt 100     114.885  40.995  24.140  1.00  0.00           N
ATOM   6482  C12 POPEt 100     115.995  40.185  23.530  1.00  0.00           C
ATOM   6485  C11 POPEt 100     117.245  40.125  24.440  1.00  0.00           C
ATOM   6488  P   POPEt 100     119.475  38.625  24.270  1.00  0.00           P
ATOM   6489  O13 POPEt 100     119.465  37.315  23.590  1.00  0.00           O
ATOM   6490  O14 POPEt 100     120.725  39.385  24.120  1.00  0.00           O
ATOM   6491  O11 POPEt 100     119.215  38.415  25.810  1.00  0.00           O
ATOM   6492  O12 POPEt 100     118.285  39.495  23.720  1.00  0.00           O
ATOM   6493  C1  POPEt 100     120.175  37.595  26.510  1.00  0.00           C
ATOM   6496  C2  POPEt 100     119.635  37.135  27.900  1.00  0.00           C
ATOM   6498  O21 POPEt 100     120.655  37.235  28.910  1.00  0.00           O
ATOM   6499  C21 POPEt 100     120.975  38.475  29.240  1.00  0.00           C
ATOM   6500  O22 POPEt 100     120.595  39.485  28.660  1.00  0.00           O
ATOM   6501  C22 POPEt 100     121.835  38.465  30.500  1.00  0.00           C
ATOM   6504  C3  POPEt 100     119.025  35.705  27.850  1.00  0.00           C
ATOM   6507  O31 POPEt 100     118.845  35.065  29.130  1.00  0.00           O
ATOM   6508  C31 POPEt 100     117.905  35.565  29.920  1.00  0.00           C
ATOM   6509  O32 POPEt 100     117.165  36.495  29.650  1.00  0.00           O
ATOM   6510  C32 POPEt 100     117.895  34.765  31.230  1.00  0.00           C
ATOM   6513  C23 POPEt 100     121.805  39.845  31.180  1.00  0.00           C
ATOM   6516  C24 POPEt 100     122.645  39.945  32.450  1.00  0.00           C
ATOM   6519  C25 POPEt 100     121.835  39.585  33.700  1.00  0.00           C
ATOM   6522  C26 POPEt 100     122.665  39.785  34.970  1.00  0.00           C
ATOM   6525  C27 POPEt 100     121.845  39.595  36.260  1.00  0.00           C
ATOM   6528  C28 POPEt 100     122.705  39.565  37.530  1.00  0.00           C
ATOM   6531  C29 POPEt 100     123.705  40.695  37.490  1.00  0.00           C
ATOM   6533 0C21 POPEt 100     123.575  41.925  38.000  1.00  0.00           C
ATOM   6535 1C21 POPEt 100     122.425  42.495  38.790  1.00  0.00           C
ATOM   6538 2C21 POPEt 100     122.195  41.875  40.180  1.00  0.00           C
ATOM   6541 3C21 POPEt 100     123.455  41.885  41.050  1.00  0.00           C
ATOM   6544 4C21 POPEt 100     123.235  41.175  42.390  1.00  0.00           C
ATOM   6547 5C21 POPEt 100     122.505  42.025  43.430  1.00  0.00           C
ATOM   6550 6C21 POPEt 100     122.435  41.295  44.770  1.00  0.00           C
ATOM   6553 7C21 POPEt 100     122.075  42.215  45.940  1.00  0.00           C
ATOM   6556 8C21 POPEt 100     122.045  41.475  47.280  1.00  0.00           C
ATOM   6560  C33 POPEt 100     117.115  35.435  32.400  1.00  0.00           C
ATOM   6563  C34 POPEt 100     117.935  36.475  33.200  1.00  0.00           C
ATOM   6566  C35 POPEt 100     117.205  36.945  34.480  1.00  0.00           C
ATOM   6569  C36 POPEt 100     117.985  36.775  35.800  1.00  0.00           C
ATOM   6572  C37 POPEt 100     117.075  36.975  37.030  1.00  0.00           C
ATOM   6575  C38 POPEt 100     117.805  36.865  38.380  1.00  0.00           C
ATOM   6578  C39 POPEt 100     118.705  38.065  38.720  1.00  0.00           C
ATOM   6581 0C31 POPEt 100     118.435  38.595  40.140  1.00  0.00           C
ATOM   6584 1C31 POPEt 100     119.235  39.835  40.530  1.00  0.00           C
ATOM   6587 2C31 POPEt 100     118.605  40.665  41.670  1.00  0.00           C
ATOM   6590 3C31 POPEt 100     118.745  40.025  43.060  1.00  0.00           C
ATOM   6593 4C31 POPEt 100     118.345  40.985  44.200  1.00  0.00           C
ATOM   6596 5C31 POPEt 100     118.575  40.385  45.590  1.00  0.00           C
ATOM   6599 6C31 POPEt 100     118.405  41.395  46.730  1.00  0.00           C
ATOM   6603  NH3 POPEu 101       8.195  46.005  27.600  1.00  0.00           N
ATOM   6607  C12 POPEu 101       7.975  47.395  27.070  1.00  0.00           C
ATOM   6610  C11 POPEu 101       9.295  48.085  26.680  1.00  0.00           C
ATOM   6613  P   POPEu 101      11.335  49.015  27.970  1.00  0.00           P
ATOM   6614  O13 POPEu 101      11.915  47.685  28.180  1.00  0.00           O
ATOM   6615  O14 POPEu 101      11.835  49.765  26.800  1.00  0.00           O
ATOM   6616  O11 POPEu 101      11.485  49.915  29.250  1.00  0.00           O
ATOM   6617  O12 POPEu 101       9.775  48.865  27.780  1.00  0.00           O
ATOM   6618  C1  POPEu 101      12.205  49.445  30.390  1.00  0.00           C
ATOM   6621  C2  POPEu 101      11.305  49.435  31.640  1.00  0.00           C
ATOM   6623  O21 POPEu 101      12.185  49.365  32.780  1.00  0.00           O
ATOM   6624  C21 POPEu 101      11.865  49.825  33.990  1.00  0.00           C
ATOM   6625  O22 POPEu 101      12.575  49.685  34.970  1.00  0.00           O
ATOM   6626  C22 POPEu 101      10.625  50.725  34.010  1.00  0.00           C
ATOM   6629  C3  POPEu 101      10.355  48.205  31.570  1.00  0.00           C
ATOM   6632  O31 POPEu 101       9.335  48.255  32.590  1.00  0.00           O
ATOM   6633  C31 POPEu 101       8.225  47.645  32.280  1.00  0.00           C
ATOM   6634  O32 POPEu 101       7.965  47.105  31.200  1.00  0.00           O
ATOM   6635  C32 POPEu 101       7.215  47.745  33.440  1.00  0.00           C
ATOM   6638  C23 POPEu 101      10.395  51.365  35.380  1.00  0.00           C
ATOM   6641  C24 POPEu 101       9.165  52.255  35.300  1.00  0.00           C
ATOM   6644  C25 POPEu 101       9.015  53.175  36.500  1.00  0.00           C
ATOM   6647  C26 POPEu 101       8.485  52.455  37.740  1.00  0.00           C
ATOM   6650  C27 POPEu 101       7.885  53.465  38.710  1.00  0.00           C
ATOM   6653  C28 POPEu 101       7.215  52.805  39.910  1.00  0.00           C
ATOM   6656  C29 POPEu 101       6.445  53.845  40.680  1.00  0.00           C
ATOM   6658 0C21 POPEu 101       5.595  53.595  41.680  1.00  0.00           C
ATOM   6660 1C21 POPEu 101       5.235  52.225  42.200  1.00  0.00           C
ATOM   6663 2C21 POPEu 101       3.715  52.045  42.310  1.00  0.00           C
ATOM   6666 3C21 POPEu 101       3.095  52.815  43.480  1.00  0.00           C
ATOM   6669 4C21 POPEu 101       1.605  52.495  43.640  1.00  0.00           C
ATOM   6672 5C21 POPEu 101       0.925  53.295  44.750  1.00  0.00           C
ATOM   6675 6C21 POPEu 101      -0.535  52.875  44.940  1.00  0.00           C
ATOM   6678 7C21 POPEu 101      -1.345  53.895  45.750  1.00  0.00           C
ATOM   6681 8C21 POPEu 101      -2.805  53.505  45.920  1.00  0.00           C
ATOM   6685  C33 POPEu 101       7.735  48.075  34.860  1.00  0.00           C
ATOM   6688  C34 POPEu 101       7.135  47.135  35.920  1.00  0.00           C
ATOM   6691  C35 POPEu 101       5.615  46.965  35.960  1.00  0.00           C
ATOM   6694  C36 POPEu 101       5.195  45.735  36.780  1.00  0.00           C
ATOM   6697  C37 POPEu 101       3.675  45.545  36.880  1.00  0.00           C
ATOM   6700  C38 POPEu 101       3.145  45.525  38.320  1.00  0.00           C
ATOM   6703  C39 POPEu 101       3.105  46.925  38.970  1.00  0.00           C
ATOM   6706 0C31 POPEu 101       2.835  46.825  40.480  1.00  0.00           C
ATOM   6709 1C31 POPEu 101       2.695  48.185  41.200  1.00  0.00           C
ATOM   6712 2C31 POPEu 101       1.235  48.635  41.380  1.00  0.00           C
ATOM   6715 3C31 POPEu 101       0.625  49.385  40.190  1.00  0.00           C
ATOM   6718 4C31 POPEu 101       1.075  50.855  40.130  1.00  0.00           C
ATOM   6721 5C31 POPEu 101       0.485  51.645  38.960  1.00  0.00           C
ATOM   6724 6C31 POPEu 101       0.485  53.155  39.200  1.00  0.00           C
ATOM   6728  NH3 POPEv 102      63.715  48.085  65.890  1.00  0.00           N
ATOM   6732  C12 POPEv 102      62.365  48.735  65.760  1.00  0.00           C
ATOM   6735  C11 POPEv 102      62.425  49.955  64.820  1.00  0.00           C
ATOM   6738  P   POPEv 102      59.815  50.485  64.470  1.00  0.00           P
ATOM   6739  O13 POPEv 102      59.105  49.345  65.090  1.00  0.00           O
ATOM   6740  O14 POPEv 102      59.925  51.785  65.190  1.00  0.00           O
ATOM   6741  O11 POPEv 102      59.275  50.735  63.000  1.00  0.00           O
ATOM   6742  O12 POPEv 102      61.245  50.005  64.050  1.00  0.00           O
ATOM   6743  C1  POPEv 102      57.965  51.135  62.640  1.00  0.00           C
ATOM   6746  C2  POPEv 102      57.295  50.105  61.670  1.00  0.00           C
ATOM   6748  O21 POPEv 102      58.235  49.495  60.760  1.00  0.00           O
ATOM   6749  C21 POPEv 102      58.685  50.245  59.780  1.00  0.00           C
ATOM   6750  O22 POPEv 102      58.485  51.435  59.630  1.00  0.00           O
ATOM   6751  C22 POPEv 102      59.505  49.455  58.770  1.00  0.00           C
ATOM   6754  C3  POPEv 102      56.055  50.665  60.910  1.00  0.00           C
ATOM   6757  O31 POPEv 102      55.735  49.795  59.810  1.00  0.00           O
ATOM   6758  C31 POPEv 102      54.655  50.075  59.100  1.00  0.00           C
ATOM   6759  O32 POPEv 102      53.745  50.815  59.420  1.00  0.00           O
ATOM   6760  C32 POPEv 102      54.805  49.295  57.780  1.00  0.00           C
ATOM   6763  C23 POPEv 102      60.745  50.295  58.370  1.00  0.00           C
ATOM   6766  C24 POPEv 102      61.825  49.495  57.640  1.00  0.00           C
ATOM   6769  C25 POPEv 102      61.535  49.325  56.150  1.00  0.00           C
ATOM   6772  C26 POPEv 102      61.405  50.665  55.410  1.00  0.00           C
ATOM   6775  C27 POPEv 102      61.105  50.465  53.920  1.00  0.00           C
ATOM   6778  C28 POPEv 102      60.555  51.755  53.290  1.00  0.00           C
ATOM   6781  C29 POPEv 102      60.305  51.575  51.820  1.00  0.00           C
ATOM   6783 0C21 POPEv 102      59.105  51.545  51.210  1.00  0.00           C
ATOM   6785 1C21 POPEv 102      57.755  51.655  51.870  1.00  0.00           C
ATOM   6788 2C21 POPEv 102      56.985  52.915  51.440  1.00  0.00           C
ATOM   6791 3C21 POPEv 102      56.715  52.985  49.930  1.00  0.00           C
ATOM   6794 4C21 POPEv 102      55.595  53.975  49.590  1.00  0.00           C
ATOM   6797 5C21 POPEv 102      55.335  54.075  48.080  1.00  0.00           C
ATOM   6800 6C21 POPEv 102      54.535  55.345  47.740  1.00  0.00           C
ATOM   6803 7C21 POPEv 102      54.115  55.465  46.260  1.00  0.00           C
ATOM   6806 8C21 POPEv 102      55.235  55.215  45.250  1.00  0.00           C
ATOM   6810  C33 POPEv 102      53.895  49.805  56.630  1.00  0.00           C
ATOM   6813  C34 POPEv 102      54.375  51.135  56.040  1.00  0.00           C
ATOM   6816  C35 POPEv 102      53.835  51.455  54.640  1.00  0.00           C
ATOM   6819  C36 POPEv 102      54.155  50.415  53.560  1.00  0.00           C
ATOM   6822  C37 POPEv 102      53.755  50.895  52.150  1.00  0.00           C
ATOM   6825  C38 POPEv 102      52.395  50.365  51.690  1.00  0.00           C
ATOM   6828  C39 POPEv 102      51.965  50.945  50.340  1.00  0.00           C
ATOM   6831 0C31 POPEv 102      50.905  50.085  49.640  1.00  0.00           C
ATOM   6834 1C31 POPEv 102      50.265  50.765  48.420  1.00  0.00           C
ATOM   6837 2C31 POPEv 102      49.505  49.775  47.530  1.00  0.00           C
ATOM   6840 3C31 POPEv 102      48.525  50.415  46.540  1.00  0.00           C
ATOM   6843 4C31 POPEv 102      47.165  50.745  47.170  1.00  0.00           C
ATOM   6846 5C31 POPEv 102      46.045  50.955  46.140  1.00  0.00           C
ATOM   6849 6C31 POPEv 102      44.655  51.105  46.760  1.00  0.00           C
ATOM   6853  NH3 POPEw 103      69.065  99.805  62.750  1.00  0.00           N
ATOM   6857  C12 POPEw 103      69.315 101.275  62.570  1.00  0.00           C
ATOM   6860  C11 POPEw 103      70.745 101.685  62.220  1.00  0.00           C
ATOM   6863  P   POPEw 103      71.905 104.035  62.390  1.00  0.00           P
ATOM   6864  O13 POPEw 103      71.595 105.405  61.910  1.00  0.00           O
ATOM   6865  O14 POPEw 103      72.185 103.875  63.830  1.00  0.00           O
ATOM   6866  O11 POPEw 103      73.045 103.425  61.460  1.00  0.00           O
ATOM   6867  O12 POPEw 103      70.705 103.095  61.990  1.00  0.00           O
ATOM   6868  C1  POPEw 103      73.045 103.845  60.080  1.00  0.00           C
ATOM   6871  C2  POPEw 103      73.805 102.865  59.140  1.00  0.00           C
ATOM   6873  O21 POPEw 103      74.095 103.445  57.850  1.00  0.00           O
ATOM   6874  C21 POPEw 103      73.105 103.885  57.080  1.00  0.00           C
ATOM   6875  O22 POPEw 103      71.945 104.025  57.420  1.00  0.00           O
ATOM   6876  C22 POPEw 103      73.625 104.075  55.660  1.00  0.00           C
ATOM   6879  C3  POPEw 103      73.085 101.495  58.970  1.00  0.00           C
ATOM   6882  O31 POPEw 103      73.495 100.775  57.790  1.00  0.00           O
ATOM   6883  C31 POPEw 103      74.755 100.315  57.830  1.00  0.00           C
ATOM   6884  O32 POPEw 103      75.455 100.325  58.830  1.00  0.00           O
ATOM   6885  C32 POPEw 103      75.185  99.935  56.410  1.00  0.00           C
ATOM   6888  C23 POPEw 103      73.435 105.475  55.020  1.00  0.00           C
ATOM   6891  C24 POPEw 103      73.875 105.515  53.530  1.00  0.00           C
ATOM   6894  C25 POPEw 103      75.375 105.225  53.310  1.00  0.00           C
ATOM   6897  C26 POPEw 103      75.855 105.195  51.840  1.00  0.00           C
ATOM   6900  C27 POPEw 103      77.385 105.055  51.690  1.00  0.00           C
ATOM   6903  C28 POPEw 103      77.895 104.725  50.270  1.00  0.00           C
ATOM   6906  C29 POPEw 103      77.665 103.275  49.900  1.00  0.00           C
ATOM   6908 0C21 POPEw 103      78.465 102.515  49.130  1.00  0.00           C
ATOM   6910 1C21 POPEw 103      79.665 102.995  48.350  1.00  0.00           C
ATOM   6913 2C21 POPEw 103      81.065 102.565  48.830  1.00  0.00           C
ATOM   6916 3C21 POPEw 103      82.115 103.055  47.830  1.00  0.00           C
ATOM   6919 4C21 POPEw 103      83.575 102.745  48.190  1.00  0.00           C
ATOM   6922 5C21 POPEw 103      84.555 103.425  47.230  1.00  0.00           C
ATOM   6925 6C21 POPEw 103      85.685 102.525  46.700  1.00  0.00           C
ATOM   6928 7C21 POPEw 103      86.435 103.205  45.540  1.00  0.00           C
ATOM   6931 8C21 POPEw 103      87.475 102.305  44.870  1.00  0.00           C
ATOM   6935  C33 POPEw 103      76.235  98.795  56.290  1.00  0.00           C
ATOM   6938  C34 POPEw 103      77.155  98.975  55.070  1.00  0.00           C
ATOM   6941  C35 POPEw 103      78.355  99.895  55.360  1.00  0.00           C
ATOM   6944  C36 POPEw 103      79.185 100.145  54.100  1.00  0.00           C
ATOM   6947  C37 POPEw 103      80.345 101.115  54.310  1.00  0.00           C
ATOM   6950  C38 POPEw 103      80.985 101.515  52.980  1.00  0.00           C
ATOM   6953  C39 POPEw 103      82.445 101.945  53.120  1.00  0.00           C
ATOM   6956 0C31 POPEw 103      83.275 101.635  51.860  1.00  0.00           C
ATOM   6959 1C31 POPEw 103      84.585 100.935  52.220  1.00  0.00           C
ATOM   6962 2C31 POPEw 103      85.345 100.315  51.040  1.00  0.00           C
ATOM   6965 3C31 POPEw 103      86.185 101.315  50.240  1.00  0.00           C
ATOM   6968 4C31 POPEw 103      87.315 101.965  51.040  1.00  0.00           C
ATOM   6971 5C31 POPEw 103      88.145 102.955  50.220  1.00  0.00           C
ATOM   6974 6C31 POPEw 103      89.385 103.425  50.960  1.00  0.00           C
ATOM   6978  NH3 POPEx 104      43.715 125.905  64.650  1.00  0.00           N
ATOM   6982  C12 POPEx 104      45.215 125.935  64.840  1.00  0.00           C
ATOM   6985  C11 POPEx 104      45.715 127.375  65.040  1.00  0.00           C
ATOM   6988  P   POPEx 104      47.885 128.755  64.640  1.00  0.00           P
ATOM   6989  O13 POPEx 104      46.975 129.885  64.940  1.00  0.00           O
ATOM   6990  O14 POPEx 104      49.265 128.755  65.210  1.00  0.00           O
ATOM   6991  O11 POPEx 104      47.985 128.515  63.100  1.00  0.00           O
ATOM   6992  O12 POPEx 104      47.145 127.435  65.140  1.00  0.00           O
ATOM   6993  C1  POPEx 104      47.115 129.115  62.140  1.00  0.00           C
ATOM   6996  C2  POPEx 104      46.875 128.145  60.960  1.00  0.00           C
ATOM   6998  O21 POPEx 104      45.985 128.815  60.040  1.00  0.00           O
ATOM   6999  C21 POPEx 104      46.245 128.605  58.760  1.00  0.00           C
ATOM   7000  O22 POPEx 104      47.055 127.805  58.320  1.00  0.00           O
ATOM   7001  C22 POPEx 104      45.445 129.605  57.930  1.00  0.00           C
ATOM   7004  C3  POPEx 104      46.255 126.825  61.500  1.00  0.00           C
ATOM   7007  O31 POPEx 104      46.175 125.765  60.530  1.00  0.00           O
ATOM   7008  C31 POPEx 104      47.295 125.055  60.370  1.00  0.00           C
ATOM   7009  O32 POPEx 104      48.365 125.295  60.900  1.00  0.00           O
ATOM   7010  C32 POPEx 104      47.025 123.845  59.490  1.00  0.00           C
ATOM   7013  C23 POPEx 104      45.255 129.215  56.450  1.00  0.00           C
ATOM   7016  C24 POPEx 104      44.815 130.425  55.620  1.00  0.00           C
ATOM   7019  C25 POPEx 104      44.565 130.125  54.140  1.00  0.00           C
ATOM   7022  C26 POPEx 104      45.525 130.885  53.230  1.00  0.00           C
ATOM   7025  C27 POPEx 104      45.215 130.725  51.740  1.00  0.00           C
ATOM   7028  C28 POPEx 104      46.475 130.905  50.870  1.00  0.00           C
ATOM   7031  C29 POPEx 104      46.175 130.885  49.380  1.00  0.00           C
ATOM   7033 0C21 POPEx 104      45.895 131.975  48.650  1.00  0.00           C
ATOM   7035 1C21 POPEx 104      45.775 133.375  49.210  1.00  0.00           C
ATOM   7038 2C21 POPEx 104      47.135 134.095  49.290  1.00  0.00           C
ATOM   7041 3C21 POPEx 104      47.635 134.605  47.930  1.00  0.00           C
ATOM   7044 4C21 POPEx 104      48.985 135.325  48.040  1.00  0.00           C
ATOM   7047 5C21 POPEx 104      49.395 135.885  46.670  1.00  0.00           C
ATOM   7050 6C21 POPEx 104      50.725 136.625  46.620  1.00  0.00           C
ATOM   7053 7C21 POPEx 104      50.995 137.125  45.190  1.00  0.00           C
ATOM   7056 8C21 POPEx 104      52.395 137.685  44.980  1.00  0.00           C
ATOM   7060  C33 POPEx 104      46.345 122.695  60.290  1.00  0.00           C
ATOM   7063  C34 POPEx 104      44.805 122.735  60.260  1.00  0.00           C
ATOM   7066  C35 POPEx 104      44.205 121.795  59.200  1.00  0.00           C
ATOM   7069  C36 POPEx 104      44.765 122.035  57.790  1.00  0.00           C
ATOM   7072  C37 POPEx 104      44.045 121.265  56.680  1.00  0.00           C
ATOM   7075  C38 POPEx 104      44.795 121.475  55.360  1.00  0.00           C
ATOM   7078  C39 POPEx 104      44.095 120.975  54.100  1.00  0.00           C
ATOM   7081 0C31 POPEx 104      44.775 121.605  52.880  1.00  0.00           C
ATOM   7084 1C31 POPEx 104      44.535 120.885  51.550  1.00  0.00           C
ATOM   7087 2C31 POPEx 104      44.935 121.735  50.340  1.00  0.00           C
ATOM   7090 3C31 POPEx 104      46.425 121.655  49.960  1.00  0.00           C
ATOM   7093 4C31 POPEx 104      47.385 122.295  50.960  1.00  0.00           C
ATOM   7096 5C31 POPEx 104      48.715 122.685  50.310  1.00  0.00           C
ATOM   7099 6C31 POPEx 104      49.755 123.235  51.280  1.00  0.00           C
ATOM   7103  NH3 POPEy 105     104.565 102.205  68.060  1.00  0.00           N
ATOM   7107  C12 POPEy 105     104.475 100.835  68.670  1.00  0.00           C
ATOM   7110  C11 POPEy 105     105.725 100.035  68.280  1.00  0.00           C
ATOM   7113  P   POPEy 105     108.295 100.255  68.010  1.00  0.00           P
ATOM   7114  O13 POPEy 105     108.165  98.815  67.670  1.00  0.00           O
ATOM   7115  O14 POPEy 105     109.235 100.645  69.070  1.00  0.00           O
ATOM   7116  O11 POPEy 105     108.595 101.095  66.710  1.00  0.00           O
ATOM   7117  O12 POPEy 105     106.875 100.875  68.380  1.00  0.00           O
ATOM   7118  C1  POPEy 105     108.725 100.385  65.470  1.00  0.00           C
ATOM   7121  C2  POPEy 105     107.335 100.075  64.850  1.00  0.00           C
ATOM   7123  O21 POPEy 105     107.435  99.445  63.560  1.00  0.00           O
ATOM   7124  C21 POPEy 105     107.875 100.215  62.590  1.00  0.00           C
ATOM   7125  O22 POPEy 105     108.575 101.195  62.720  1.00  0.00           O
ATOM   7126  C22 POPEy 105     107.295  99.815  61.250  1.00  0.00           C
ATOM   7129  C3  POPEy 105     106.395 101.315  64.790  1.00  0.00           C
ATOM   7132  O31 POPEy 105     105.245 101.055  63.960  1.00  0.00           O
ATOM   7133  C31 POPEy 105     104.045 101.075  64.500  1.00  0.00           C
ATOM   7134  O32 POPEy 105     103.785 101.415  65.650  1.00  0.00           O
ATOM   7135  C32 POPEy 105     103.025 100.605  63.470  1.00  0.00           C
ATOM   7138  C23 POPEy 105     107.425 101.045  60.320  1.00  0.00           C
ATOM   7141  C24 POPEy 105     106.755 100.875  58.960  1.00  0.00           C
ATOM   7144  C25 POPEy 105     105.245 100.685  59.040  1.00  0.00           C
ATOM   7147  C26 POPEy 105     104.585 101.155  57.740  1.00  0.00           C
ATOM   7150  C27 POPEy 105     103.085 100.845  57.630  1.00  0.00           C
ATOM   7153  C28 POPEy 105     102.575 101.155  56.220  1.00  0.00           C
ATOM   7156  C29 POPEy 105     102.215 102.605  55.980  1.00  0.00           C
ATOM   7158 0C21 POPEy 105     101.415 103.065  55.000  1.00  0.00           C
ATOM   7160 1C21 POPEy 105     100.765 102.245  53.910  1.00  0.00           C
ATOM   7163 2C21 POPEy 105      99.225 102.285  53.870  1.00  0.00           C
ATOM   7166 3C21 POPEy 105      98.605 103.675  53.660  1.00  0.00           C
ATOM   7169 4C21 POPEy 105      98.915 104.315  52.300  1.00  0.00           C
ATOM   7172 5C21 POPEy 105      97.925 105.455  52.000  1.00  0.00           C
ATOM   7175 6C21 POPEy 105      98.215 106.215  50.700  1.00  0.00           C
ATOM   7178 7C21 POPEy 105      97.195 107.345  50.490  1.00  0.00           C
ATOM   7181 8C21 POPEy 105      97.365 108.105  49.170  1.00  0.00           C
ATOM   7185  C33 POPEy 105     101.645 101.275  63.660  1.00  0.00           C
ATOM   7188  C34 POPEy 105     101.635 102.785  63.380  1.00  0.00           C
ATOM   7191  C35 POPEy 105     101.725 103.135  61.890  1.00  0.00           C
ATOM   7194  C36 POPEy 105     100.375 103.425  61.230  1.00  0.00           C
ATOM   7197  C37 POPEy 105      99.375 102.255  61.230  1.00  0.00           C
ATOM   7200  C38 POPEy 105      98.005 102.595  60.600  1.00  0.00           C
ATOM   7203  C39 POPEy 105      98.075 102.725  59.070  1.00  0.00           C
ATOM   7206 0C31 POPEy 105      96.915 103.465  58.390  1.00  0.00           C
ATOM   7209 1C31 POPEy 105      97.345 104.205  57.120  1.00  0.00           C
ATOM   7212 2C31 POPEy 105      96.195 104.655  56.210  1.00  0.00           C
ATOM   7215 3C31 POPEy 105      95.235 105.665  56.850  1.00  0.00           C
ATOM   7218 4C31 POPEy 105      94.245 106.265  55.840  1.00  0.00           C
ATOM   7221 5C31 POPEy 105      93.345 107.325  56.490  1.00  0.00           C
ATOM   7224 6C31 POPEy 105      92.415 108.065  55.540  1.00  0.00           C
ATOM   7228  NH3 POPEz 106      61.185  39.825  65.490  1.00  0.00           N
ATOM   7232  C12 POPEz 106      60.295  39.395  66.620  1.00  0.00           C
ATOM   7235  C11 POPEz 106      59.045  40.295  66.630  1.00  0.00           C
ATOM   7238  P   POPEz 106      57.125  40.875  64.890  1.00  0.00           P
ATOM   7239  O13 POPEz 106      55.995  39.975  64.560  1.00  0.00           O
ATOM   7240  O14 POPEz 106      56.865  42.065  65.730  1.00  0.00           O
ATOM   7241  O11 POPEz 106      57.775  41.395  63.560  1.00  0.00           O
ATOM   7242  O12 POPEz 106      58.385  40.085  65.390  1.00  0.00           O
ATOM   7243  C1  POPEz 106      57.085  41.775  62.380  1.00  0.00           C
ATOM   7246  C2  POPEz 106      57.825  41.225  61.120  1.00  0.00           C
ATOM   7248  O21 POPEz 106      56.835  41.085  60.090  1.00  0.00           O
ATOM   7249  C21 POPEz 106      57.255  41.025  58.850  1.00  0.00           C
ATOM   7250  O22 POPEz 106      58.395  41.185  58.450  1.00  0.00           O
ATOM   7251  C22 POPEz 106      56.045  40.745  57.960  1.00  0.00           C
ATOM   7254  C3  POPEz 106      58.465  39.855  61.490  1.00  0.00           C
ATOM   7257  O31 POPEz 106      59.095  39.175  60.400  1.00  0.00           O
ATOM   7258  C31 POPEz 106      60.405  39.355  60.260  1.00  0.00           C
ATOM   7259  O32 POPEz 106      61.115  40.035  60.980  1.00  0.00           O
ATOM   7260  C32 POPEz 106      60.885  38.495  59.090  1.00  0.00           C
ATOM   7263  C23 POPEz 106      55.725  39.245  57.820  1.00  0.00           C
ATOM   7266  C24 POPEz 106      54.975  38.895  56.530  1.00  0.00           C
ATOM   7269  C25 POPEz 106      54.865  37.375  56.330  1.00  0.00           C
ATOM   7272  C26 POPEz 106      53.935  37.035  55.170  1.00  0.00           C
ATOM   7275  C27 POPEz 106      53.945  35.555  54.760  1.00  0.00           C
ATOM   7278  C28 POPEz 106      52.875  35.315  53.680  1.00  0.00           C
ATOM   7281  C29 POPEz 106      53.185  34.225  52.690  1.00  0.00           C
ATOM   7283 0C21 POPEz 106      52.335  33.865  51.710  1.00  0.00           C
ATOM   7285 1C21 POPEz 106      50.985  34.505  51.460  1.00  0.00           C
ATOM   7288 2C21 POPEz 106      50.515  34.385  50.000  1.00  0.00           C
ATOM   7291 3C21 POPEz 106      51.345  35.185  48.980  1.00  0.00           C
ATOM   7294 4C21 POPEz 106      50.585  36.355  48.330  1.00  0.00           C
ATOM   7297 5C21 POPEz 106      50.835  37.715  49.000  1.00  0.00           C
ATOM   7300 6C21 POPEz 106      50.115  38.865  48.290  1.00  0.00           C
ATOM   7303 7C21 POPEz 106      50.625  40.235  48.740  1.00  0.00           C
ATOM   7306 8C21 POPEz 106      49.825  41.425  48.200  1.00  0.00           C
ATOM   7310  C33 POPEz 106      61.915  39.225  58.220  1.00  0.00           C
ATOM   7313  C34 POPEz 106      62.395  38.305  57.080  1.00  0.00           C
ATOM   7316  C35 POPEz 106      63.215  39.045  56.020  1.00  0.00           C
ATOM   7319  C36 POPEz 106      64.735  38.925  56.190  1.00  0.00           C
ATOM   7322  C37 POPEz 106      65.485  39.805  55.180  1.00  0.00           C
ATOM   7325  C38 POPEz 106      66.925  39.335  54.940  1.00  0.00           C
ATOM   7328  C39 POPEz 106      67.635  40.105  53.810  1.00  0.00           C
ATOM   7331 0C31 POPEz 106      69.065  39.615  53.570  1.00  0.00           C
ATOM   7334 1C31 POPEz 106      69.875  40.465  52.580  1.00  0.00           C
ATOM   7337 2C31 POPEz 106      69.845  39.925  51.140  1.00  0.00           C
ATOM   7340 3C31 POPEz 106      70.735  40.705  50.150  1.00  0.00           C
ATOM   7343 4C31 POPEz 106      72.245  40.575  50.430  1.00  0.00           C
ATOM   7346 5C31 POPEz 106      73.095  40.755  49.160  1.00  0.00           C
ATOM   7349 6C31 POPEz 106      74.595  40.505  49.360  1.00  0.00           C
ATOM   7353  NH3 POPE0 107      53.125   1.005  19.830  1.00  0.00           N
ATOM   7357  C12 POPE0 107      51.805   0.625  20.410  1.00  0.00           C
ATOM   7360  C11 POPE0 107      50.715   1.445  19.720  1.00  0.00           C
ATOM   7363  P   POPE0 107      48.265   2.085  20.220  1.00  0.00           P
ATOM   7364  O13 POPE0 107      48.525   3.245  19.340  1.00  0.00           O
ATOM   7365  O14 POPE0 107      46.985   1.385  20.030  1.00  0.00           O
ATOM   7366  O11 POPE0 107      48.305   2.645  21.690  1.00  0.00           O
ATOM   7367  O12 POPE0 107      49.465   1.075  20.260  1.00  0.00           O
ATOM   7368  C1  POPE0 107      48.695   1.835  22.790  1.00  0.00           C
ATOM   7371  C2  POPE0 107      47.745   2.135  23.960  1.00  0.00           C
ATOM   7373  O21 POPE0 107      48.405   1.955  25.210  1.00  0.00           O
ATOM   7374  C21 POPE0 107      48.615   0.755  25.700  1.00  0.00           C
ATOM   7375  O22 POPE0 107      48.405  -0.315  25.150  1.00  0.00           O
ATOM   7376  C22 POPE0 107      49.225   0.925  27.080  1.00  0.00           C
ATOM   7379  C3  POPE0 107      46.405   1.375  23.870  1.00  0.00           C
ATOM   7382  O31 POPE0 107      45.705   1.515  25.120  1.00  0.00           O
ATOM   7383  C31 POPE0 107      44.755   2.415  25.170  1.00  0.00           C
ATOM   7384  O32 POPE0 107      44.235   2.975  24.220  1.00  0.00           O
ATOM   7385  C32 POPE0 107      44.425   2.695  26.630  1.00  0.00           C
ATOM   7388  C23 POPE0 107      48.675  -0.085  28.110  1.00  0.00           C
ATOM   7391  C24 POPE0 107      49.345   0.105  29.470  1.00  0.00           C
ATOM   7394  C25 POPE0 107      48.965  -0.925  30.550  1.00  0.00           C
ATOM   7397  C26 POPE0 107      47.655  -0.615  31.290  1.00  0.00           C
ATOM   7400  C27 POPE0 107      47.365  -1.645  32.390  1.00  0.00           C
ATOM   7403  C28 POPE0 107      45.945  -1.525  32.980  1.00  0.00           C
ATOM   7406  C29 POPE0 107      45.635  -0.165  33.550  1.00  0.00           C
ATOM   7408 0C21 POPE0 107      45.515   0.145  34.850  1.00  0.00           C
ATOM   7410 1C21 POPE0 107      45.715  -0.805  36.000  1.00  0.00           C
ATOM   7413 2C21 POPE0 107      46.505  -0.185  37.170  1.00  0.00           C
ATOM   7416 3C21 POPE0 107      47.005  -1.275  38.130  1.00  0.00           C
ATOM   7419 4C21 POPE0 107      47.905  -0.755  39.250  1.00  0.00           C
ATOM   7422 5C21 POPE0 107      48.575  -1.885  40.040  1.00  0.00           C
ATOM   7425 6C21 POPE0 107      49.435  -1.355  41.190  1.00  0.00           C
ATOM   7428 7C21 POPE0 107      50.885  -1.035  40.800  1.00  0.00           C
ATOM   7431 8C21 POPE0 107      51.635  -0.265  41.880  1.00  0.00           C
ATOM   7435  C33 POPE0 107      45.675   3.225  27.380  1.00  0.00           C
ATOM   7438  C34 POPE0 107      45.425   3.465  28.870  1.00  0.00           C
ATOM   7441  C35 POPE0 107      46.685   3.295  29.710  1.00  0.00           C
ATOM   7444  C36 POPE0 107      46.375   3.305  31.210  1.00  0.00           C
ATOM   7447  C37 POPE0 107      47.645   3.455  32.040  1.00  0.00           C
ATOM   7450  C38 POPE0 107      47.425   3.135  33.520  1.00  0.00           C
ATOM   7453  C39 POPE0 107      47.155   4.355  34.410  1.00  0.00           C
ATOM   7456 0C31 POPE0 107      46.725   3.885  35.810  1.00  0.00           C
ATOM   7459 1C31 POPE0 107      46.865   4.965  36.890  1.00  0.00           C
ATOM   7462 2C31 POPE0 107      46.365   4.465  38.250  1.00  0.00           C
ATOM   7465 3C31 POPE0 107      46.485   5.515  39.360  1.00  0.00           C
ATOM   7468 4C31 POPE0 107      47.915   5.685  39.890  1.00  0.00           C
ATOM   7471 5C31 POPE0 107      48.035   6.845  40.880  1.00  0.00           C
ATOM   7474 6C31 POPE0 107      49.445   7.015  41.440  1.00  0.00           C
ATOM   7478  NH3 POPE1 108     126.915  61.155  22.210  1.00  0.00           N
ATOM   7482  C12 POPE1 108     126.855  62.205  21.160  1.00  0.00           C
ATOM   7485  C11 POPE1 108     125.445  62.725  21.050  1.00  0.00           C
ATOM   7488  P   POPE1 108     124.025  64.235  19.590  1.00  0.00           P
ATOM   7489  O13 POPE1 108     124.245  65.515  18.880  1.00  0.00           O
ATOM   7490  O14 POPE1 108     123.325  63.125  18.900  1.00  0.00           O
ATOM   7491  O11 POPE1 108     123.385  64.505  21.010  1.00  0.00           O
ATOM   7492  O12 POPE1 108     125.445  63.695  20.010  1.00  0.00           O
ATOM   7493  C1  POPE1 108     123.745  65.565  21.900  1.00  0.00           C
ATOM   7496  C2  POPE1 108     122.795  65.575  23.140  1.00  0.00           C
ATOM   7498  O21 POPE1 108     123.515  65.125  24.300  1.00  0.00           O
ATOM   7499  C21 POPE1 108     123.325  65.805  25.430  1.00  0.00           C
ATOM   7500  O22 POPE1 108     122.665  66.815  25.560  1.00  0.00           O
ATOM   7501  C22 POPE1 108     124.135  65.115  26.540  1.00  0.00           C
ATOM   7504  C3  POPE1 108     121.555  64.665  22.830  1.00  0.00           C
ATOM   7507  O31 POPE1 108     120.405  64.905  23.680  1.00  0.00           O
ATOM   7508  C31 POPE1 108     120.335  64.095  24.720  1.00  0.00           C
ATOM   7509  O32 POPE1 108     121.255  63.455  25.200  1.00  0.00           O
ATOM   7510  C32 POPE1 108     118.875  63.935  25.150  1.00  0.00           C
ATOM   7513  C23 POPE1 108     124.675  66.065  27.640  1.00  0.00           C
ATOM   7516  C24 POPE1 108     124.375  65.585  29.080  1.00  0.00           C
ATOM   7519  C25 POPE1 108     124.865  66.585  30.140  1.00  0.00           C
ATOM   7522  C26 POPE1 108     124.595  66.125  31.580  1.00  0.00           C
ATOM   7525  C27 POPE1 108     124.725  67.265  32.610  1.00  0.00           C
ATOM   7528  C28 POPE1 108     124.375  66.875  34.060  1.00  0.00           C
ATOM   7531  C29 POPE1 108     125.305  65.865  34.690  1.00  0.00           C
ATOM   7533 0C21 POPE1 108     126.085  66.005  35.770  1.00  0.00           C
ATOM   7535 1C21 POPE1 108     126.295  67.225  36.620  1.00  0.00           C
ATOM   7538 2C21 POPE1 108     125.395  67.275  37.860  1.00  0.00           C
ATOM   7541 3C21 POPE1 108     125.955  68.265  38.890  1.00  0.00           C
ATOM   7544 4C21 POPE1 108     124.935  68.645  39.980  1.00  0.00           C
ATOM   7547 5C21 POPE1 108     125.335  69.875  40.820  1.00  0.00           C
ATOM   7550 6C21 POPE1 108     125.485  71.145  39.980  1.00  0.00           C
ATOM   7553 7C21 POPE1 108     125.835  72.385  40.810  1.00  0.00           C
ATOM   7556 8C21 POPE1 108     126.365  73.525  39.950  1.00  0.00           C
ATOM   7560  C33 POPE1 108     118.705  64.095  26.670  1.00  0.00           C
ATOM   7563  C34 POPE1 108     118.675  62.755  27.410  1.00  0.00           C
ATOM   7566  C35 POPE1 108     117.275  62.155  27.550  1.00  0.00           C
ATOM   7569  C36 POPE1 108     116.395  62.925  28.540  1.00  0.00           C
ATOM   7572  C37 POPE1 108     114.915  62.515  28.560  1.00  0.00           C
ATOM   7575  C38 POPE1 108     114.675  61.085  29.070  1.00  0.00           C
ATOM   7578  C39 POPE1 108     113.995  61.125  30.450  1.00  0.00           C
ATOM   7581 0C31 POPE1 108     113.915  59.795  31.210  1.00  0.00           C
ATOM   7584 1C31 POPE1 108     113.355  58.625  30.390  1.00  0.00           C
ATOM   7587 2C31 POPE1 108     111.905  58.785  29.900  1.00  0.00           C
ATOM   7590 3C31 POPE1 108     110.835  58.495  30.960  1.00  0.00           C
ATOM   7593 4C31 POPE1 108     109.535  58.095  30.270  1.00  0.00           C
ATOM   7596 5C31 POPE1 108     108.295  58.035  31.160  1.00  0.00           C
ATOM   7599 6C31 POPE1 108     107.025  57.875  30.320  1.00  0.00           C
ATOM   7603  NH3 POPE2 109      45.615 125.995  68.580  1.00  0.00           N
ATOM   7607  C12 POPE2 109      44.865 124.725  68.790  1.00  0.00           C
ATOM   7610  C11 POPE2 109      45.835 123.685  69.330  1.00  0.00           C
ATOM   7613  P   POPE2 109      45.865 121.235  68.460  1.00  0.00           P
ATOM   7614  O13 POPE2 109      47.325 121.255  68.670  1.00  0.00           O
ATOM   7615  O14 POPE2 109      45.095 120.025  68.840  1.00  0.00           O
ATOM   7616  O11 POPE2 109      45.545 121.635  66.970  1.00  0.00           O
ATOM   7617  O12 POPE2 109      45.215 122.405  69.280  1.00  0.00           O
ATOM   7618  C1  POPE2 109      46.455 122.285  66.080  1.00  0.00           C
ATOM   7621  C2  POPE2 109      47.015 121.325  64.990  1.00  0.00           C
ATOM   7623  O21 POPE2 109      48.045 122.055  64.280  1.00  0.00           O
ATOM   7624  C21 POPE2 109      49.205 121.435  64.100  1.00  0.00           C
ATOM   7625  O22 POPE2 109      49.465 120.285  64.430  1.00  0.00           O
ATOM   7626  C22 POPE2 109      50.205 122.385  63.430  1.00  0.00           C
ATOM   7629  C3  POPE2 109      45.915 120.845  63.990  1.00  0.00           C
ATOM   7632  O31 POPE2 109      46.455 119.815  63.140  1.00  0.00           O
ATOM   7633  C31 POPE2 109      45.645 119.255  62.250  1.00  0.00           C
ATOM   7634  O32 POPE2 109      44.505 119.585  61.990  1.00  0.00           O
ATOM   7635  C32 POPE2 109      46.425 118.115  61.580  1.00  0.00           C
ATOM   7638  C23 POPE2 109      51.285 121.635  62.610  1.00  0.00           C
ATOM   7641  C24 POPE2 109      50.765 120.935  61.350  1.00  0.00           C
ATOM   7644  C25 POPE2 109      50.285 121.895  60.260  1.00  0.00           C
ATOM   7647  C26 POPE2 109      51.455 122.695  59.660  1.00  0.00           C
ATOM   7650  C27 POPE2 109      51.035 123.605  58.500  1.00  0.00           C
ATOM   7653  C28 POPE2 109      52.195 124.455  57.930  1.00  0.00           C
ATOM   7656  C29 POPE2 109      53.365 123.635  57.430  1.00  0.00           C
ATOM   7658 0C21 POPE2 109      54.095 123.845  56.320  1.00  0.00           C
ATOM   7660 1C21 POPE2 109      53.925 124.945  55.310  1.00  0.00           C
ATOM   7663 2C21 POPE2 109      53.475 124.425  53.930  1.00  0.00           C
ATOM   7666 3C21 POPE2 109      53.955 125.375  52.830  1.00  0.00           C
ATOM   7669 4C21 POPE2 109      53.405 125.105  51.420  1.00  0.00           C
ATOM   7672 5C21 POPE2 109      53.695 123.705  50.880  1.00  0.00           C
ATOM   7675 6C21 POPE2 109      53.615 123.665  49.340  1.00  0.00           C
ATOM   7678 7C21 POPE2 109      53.965 122.285  48.760  1.00  0.00           C
ATOM   7681 8C21 POPE2 109      52.775 121.335  48.590  1.00  0.00           C
ATOM   7685  C33 POPE2 109      47.565 118.645  60.670  1.00  0.00           C
ATOM   7688  C34 POPE2 109      47.085 118.995  59.260  1.00  0.00           C
ATOM   7691  C35 POPE2 109      47.355 117.895  58.230  1.00  0.00           C
ATOM   7694  C36 POPE2 109      46.935 118.315  56.810  1.00  0.00           C
ATOM   7697  C37 POPE2 109      47.315 117.245  55.770  1.00  0.00           C
ATOM   7700  C38 POPE2 109      46.335 117.155  54.580  1.00  0.00           C
ATOM   7703  C39 POPE2 109      46.765 117.905  53.310  1.00  0.00           C
ATOM   7706 0C31 POPE2 109      48.105 117.385  52.750  1.00  0.00           C
ATOM   7709 1C31 POPE2 109      48.365 117.785  51.290  1.00  0.00           C
ATOM   7712 2C31 POPE2 109      49.865 117.915  50.990  1.00  0.00           C
ATOM   7715 3C31 POPE2 109      50.205 117.895  49.490  1.00  0.00           C
ATOM   7718 4C31 POPE2 109      50.255 116.475  48.910  1.00  0.00           C
ATOM   7721 5C31 POPE2 109      50.545 116.485  47.400  1.00  0.00           C
ATOM   7724 6C31 POPE2 109      50.525 115.095  46.760  1.00  0.00           C
ATOM   7728  NH3 POPE3 110     117.375  32.845  68.820  1.00  0.00           N
ATOM   7732  C12 POPE3 110     116.555  34.085  69.080  1.00  0.00           C
ATOM   7735  C11 POPE3 110     115.105  33.945  68.580  1.00  0.00           C
ATOM   7738  P   POPE3 110     114.005  31.735  69.510  1.00  0.00           P
ATOM   7739  O13 POPE3 110     114.175  30.315  69.190  1.00  0.00           O
ATOM   7740  O14 POPE3 110     114.445  32.175  70.850  1.00  0.00           O
ATOM   7741  O11 POPE3 110     112.485  32.105  69.290  1.00  0.00           O
ATOM   7742  O12 POPE3 110     114.755  32.585  68.410  1.00  0.00           O
ATOM   7743  C1  POPE3 110     111.715  31.425  68.300  1.00  0.00           C
ATOM   7746  C2  POPE3 110     110.985  32.405  67.350  1.00  0.00           C
ATOM   7748  O21 POPE3 110     110.025  31.695  66.530  1.00  0.00           O
ATOM   7749  C21 POPE3 110     110.425  30.925  65.540  1.00  0.00           C
ATOM   7750  O22 POPE3 110     111.565  30.825  65.130  1.00  0.00           O
ATOM   7751  C22 POPE3 110     109.265  30.145  64.890  1.00  0.00           C
ATOM   7754  C3  POPE3 110     112.005  33.325  66.620  1.00  0.00           C
ATOM   7757  O31 POPE3 110     111.365  34.485  66.050  1.00  0.00           O
ATOM   7758  C31 POPE3 110     111.265  34.725  64.730  1.00  0.00           C
ATOM   7759  O32 POPE3 110     110.455  35.505  64.270  1.00  0.00           O
ATOM   7760  C32 POPE3 110     112.355  34.015  63.920  1.00  0.00           C
ATOM   7763  C23 POPE3 110     109.785  29.225  63.740  1.00  0.00           C
ATOM   7766  C24 POPE3 110     108.725  28.365  63.010  1.00  0.00           C
ATOM   7769  C25 POPE3 110     108.355  28.725  61.560  1.00  0.00           C
ATOM   7772  C26 POPE3 110     107.485  27.615  60.920  1.00  0.00           C
ATOM   7775  C27 POPE3 110     106.685  28.065  59.690  1.00  0.00           C
ATOM   7778  C28 POPE3 110     105.645  27.035  59.190  1.00  0.00           C
ATOM   7781  C29 POPE3 110     106.215  25.785  58.590  1.00  0.00           C
ATOM   7783 0C21 POPE3 110     105.635  24.565  58.600  1.00  0.00           C
ATOM   7785 1C21 POPE3 110     104.275  24.235  59.160  1.00  0.00           C
ATOM   7788 2C21 POPE3 110     103.435  23.325  58.250  1.00  0.00           C
ATOM   7791 3C21 POPE3 110     103.125  23.975  56.880  1.00  0.00           C
ATOM   7794 4C21 POPE3 110     101.635  24.115  56.550  1.00  0.00           C
ATOM   7797 5C21 POPE3 110     100.845  22.795  56.460  1.00  0.00           C
ATOM   7800 6C21 POPE3 110     101.375  21.775  55.450  1.00  0.00           C
ATOM   7803 7C21 POPE3 110     100.845  20.355  55.730  1.00  0.00           C
ATOM   7806 8C21 POPE3 110     101.595  19.265  54.960  1.00  0.00           C
ATOM   7810  C33 POPE3 110     112.395  34.495  62.460  1.00  0.00           C
ATOM   7813  C34 POPE3 110     113.105  33.485  61.560  1.00  0.00           C
ATOM   7816  C35 POPE3 110     113.055  33.885  60.080  1.00  0.00           C
ATOM   7819  C36 POPE3 110     113.945  35.095  59.790  1.00  0.00           C
ATOM   7822  C37 POPE3 110     113.985  35.495  58.310  1.00  0.00           C
ATOM   7825  C38 POPE3 110     115.055  36.555  58.020  1.00  0.00           C
ATOM   7828  C39 POPE3 110     114.725  37.945  58.580  1.00  0.00           C
ATOM   7831 0C31 POPE3 110     114.045  38.865  57.540  1.00  0.00           C
ATOM   7834 1C31 POPE3 110     112.695  39.435  57.990  1.00  0.00           C
ATOM   7837 2C31 POPE3 110     112.245  40.625  57.130  1.00  0.00           C
ATOM   7840 3C31 POPE3 110     111.885  40.285  55.670  1.00  0.00           C
ATOM   7843 4C31 POPE3 110     110.675  39.355  55.550  1.00  0.00           C
ATOM   7846 5C31 POPE3 110     110.045  39.385  54.150  1.00  0.00           C
ATOM   7849 6C31 POPE3 110     108.985  38.305  53.910  1.00  0.00           C
ATOM   7853  NH3 POPE4 111      32.225  77.925  67.400  1.00  0.00           N
ATOM   7857  C12 POPE4 111      31.195  77.675  68.490  1.00  0.00           C
ATOM   7860  C11 POPE4 111      30.025  78.705  68.590  1.00  0.00           C
ATOM   7863  P   POPE4 111      30.955  80.835  67.380  1.00  0.00           P
ATOM   7864  O13 POPE4 111      30.455  82.225  67.270  1.00  0.00           O
ATOM   7865  O14 POPE4 111      32.405  80.585  67.290  1.00  0.00           O
ATOM   7866  O11 POPE4 111      30.275  79.985  66.230  1.00  0.00           O
ATOM   7867  O12 POPE4 111      30.425  80.075  68.650  1.00  0.00           O
ATOM   7868  C1  POPE4 111      30.815  80.155  64.920  1.00  0.00           C
ATOM   7871  C2  POPE4 111      29.725  80.035  63.840  1.00  0.00           C
ATOM   7873  O21 POPE4 111      30.445  79.585  62.700  1.00  0.00           O
ATOM   7874  C21 POPE4 111      29.845  78.795  61.850  1.00  0.00           C
ATOM   7875  O22 POPE4 111      28.665  78.535  61.820  1.00  0.00           O
ATOM   7876  C22 POPE4 111      30.945  78.205  60.970  1.00  0.00           C
ATOM   7879  C3  POPE4 111      29.025  81.405  63.610  1.00  0.00           C
ATOM   7882  O31 POPE4 111      27.685  81.215  63.130  1.00  0.00           O
ATOM   7883  C31 POPE4 111      26.895  82.285  63.230  1.00  0.00           C
ATOM   7884  O32 POPE4 111      27.275  83.415  63.460  1.00  0.00           O
ATOM   7885  C32 POPE4 111      25.455  81.745  63.130  1.00  0.00           C
ATOM   7888  C23 POPE4 111      30.425  77.335  59.810  1.00  0.00           C
ATOM   7891  C24 POPE4 111      29.755  78.145  58.690  1.00  0.00           C
ATOM   7894  C25 POPE4 111      30.665  79.235  58.110  1.00  0.00           C
ATOM   7897  C26 POPE4 111      30.435  79.535  56.630  1.00  0.00           C
ATOM   7900  C27 POPE4 111      28.995  79.875  56.200  1.00  0.00           C
ATOM   7903  C28 POPE4 111      28.735  79.455  54.740  1.00  0.00           C
ATOM   7906  C29 POPE4 111      29.555  80.245  53.750  1.00  0.00           C
ATOM   7908 0C21 POPE4 111      30.195  79.765  52.670  1.00  0.00           C
ATOM   7910 1C21 POPE4 111      30.255  78.325  52.220  1.00  0.00           C
ATOM   7913 2C21 POPE4 111      29.365  78.075  50.990  1.00  0.00           C
ATOM   7916 3C21 POPE4 111      27.875  77.965  51.340  1.00  0.00           C
ATOM   7919 4C21 POPE4 111      26.955  78.215  50.140  1.00  0.00           C
ATOM   7922 5C21 POPE4 111      26.955  77.095  49.100  1.00  0.00           C
ATOM   7925 6C21 POPE4 111      26.305  77.555  47.790  1.00  0.00           C
ATOM   7928 7C21 POPE4 111      26.075  76.405  46.820  1.00  0.00           C
ATOM   7931 8C21 POPE4 111      25.765  76.875  45.410  1.00  0.00           C
ATOM   7935  C33 POPE4 111      24.345  82.765  62.820  1.00  0.00           C
ATOM   7938  C34 POPE4 111      22.975  82.085  62.710  1.00  0.00           C
ATOM   7941  C35 POPE4 111      21.915  82.945  62.010  1.00  0.00           C
ATOM   7944  C36 POPE4 111      21.735  82.635  60.520  1.00  0.00           C
ATOM   7947  C37 POPE4 111      20.555  83.415  59.920  1.00  0.00           C
ATOM   7950  C38 POPE4 111      20.285  83.095  58.440  1.00  0.00           C
ATOM   7953  C39 POPE4 111      19.345  84.065  57.680  1.00  0.00           C
ATOM   7956 0C31 POPE4 111      19.375  83.805  56.160  1.00  0.00           C
ATOM   7959 1C31 POPE4 111      18.245  84.475  55.350  1.00  0.00           C
ATOM   7962 2C31 POPE4 111      18.605  84.835  53.890  1.00  0.00           C
ATOM   7965 3C31 POPE4 111      19.275  83.755  53.030  1.00  0.00           C
ATOM   7968 4C31 POPE4 111      19.795  84.385  51.720  1.00  0.00           C
ATOM   7971 5C31 POPE4 111      20.645  83.445  50.860  1.00  0.00           C
ATOM   7974 6C31 POPE4 111      21.215  84.175  49.630  1.00  0.00           C
ATOM   7978  NH3 POPE5 112      23.845 123.375  67.180  1.00  0.00           N
ATOM   7982  C12 POPE5 112      22.445 122.845  67.150  1.00  0.00           C
ATOM   7985  C11 POPE5 112      22.285 122.015  65.880  1.00  0.00           C
ATOM   7988  P   POPE5 112      24.205 120.275  65.490  1.00  0.00           P
ATOM   7989  O13 POPE5 112      25.125 121.405  65.740  1.00  0.00           O
ATOM   7990  O14 POPE5 112      24.615 118.935  65.960  1.00  0.00           O
ATOM   7991  O11 POPE5 112      23.925 120.195  63.960  1.00  0.00           O
ATOM   7992  O12 POPE5 112      22.805 120.695  66.080  1.00  0.00           O
ATOM   7993  C1  POPE5 112      22.665 119.925  63.380  1.00  0.00           C
ATOM   7996  C2  POPE5 112      22.615 120.465  61.930  1.00  0.00           C
ATOM   7998  O21 POPE5 112      23.805 120.035  61.260  1.00  0.00           O
ATOM   7999  C21 POPE5 112      23.675 119.175  60.300  1.00  0.00           C
ATOM   8000  O22 POPE5 112      22.685 118.535  59.990  1.00  0.00           O
ATOM   8001  C22 POPE5 112      25.035 119.115  59.590  1.00  0.00           C
ATOM   8004  C3  POPE5 112      22.605 122.015  61.830  1.00  0.00           C
ATOM   8007  O31 POPE5 112      22.345 122.345  60.450  1.00  0.00           O
ATOM   8008  C31 POPE5 112      23.115 123.145  59.720  1.00  0.00           C
ATOM   8009  O32 POPE5 112      23.315 122.985  58.520  1.00  0.00           O
ATOM   8010  C32 POPE5 112      23.625 124.375  60.450  1.00  0.00           C
ATOM   8013  C23 POPE5 112      24.865 119.465  58.110  1.00  0.00           C
ATOM   8016  C24 POPE5 112      26.165 119.935  57.460  1.00  0.00           C
ATOM   8019  C25 POPE5 112      26.065 119.925  55.940  1.00  0.00           C
ATOM   8022  C26 POPE5 112      25.305 121.135  55.420  1.00  0.00           C
ATOM   8025  C27 POPE5 112      25.135 121.105  53.900  1.00  0.00           C
ATOM   8028  C28 POPE5 112      23.715 121.495  53.490  1.00  0.00           C
ATOM   8031  C29 POPE5 112      23.555 121.505  51.990  1.00  0.00           C
ATOM   8033 0C21 POPE5 112      23.835 122.555  51.190  1.00  0.00           C
ATOM   8035 1C21 POPE5 112      24.365 123.895  51.630  1.00  0.00           C
ATOM   8038 2C21 POPE5 112      23.305 125.015  51.620  1.00  0.00           C
ATOM   8041 3C21 POPE5 112      22.515 125.115  50.310  1.00  0.00           C
ATOM   8044 4C21 POPE5 112      21.695 126.405  50.210  1.00  0.00           C
ATOM   8047 5C21 POPE5 112      20.735 126.455  49.020  1.00  0.00           C
ATOM   8050 6C21 POPE5 112      21.435 126.365  47.650  1.00  0.00           C
ATOM   8053 7C21 POPE5 112      20.515 126.745  46.480  1.00  0.00           C
ATOM   8056 8C21 POPE5 112      21.135 126.535  45.100  1.00  0.00           C
ATOM   8060  C33 POPE5 112      24.255 125.345  59.420  1.00  0.00           C
ATOM   8063  C34 POPE5 112      24.715 126.695  59.980  1.00  0.00           C
ATOM   8066  C35 POPE5 112      25.805 127.355  59.120  1.00  0.00           C
ATOM   8069  C36 POPE5 112      25.465 127.495  57.630  1.00  0.00           C
ATOM   8072  C37 POPE5 112      26.635 128.115  56.830  1.00  0.00           C
ATOM   8075  C38 POPE5 112      26.395 128.205  55.320  1.00  0.00           C
ATOM   8078  C39 POPE5 112      27.025 127.055  54.510  1.00  0.00           C
ATOM   8081 0C31 POPE5 112      27.005 127.335  53.000  1.00  0.00           C
ATOM   8084 1C31 POPE5 112      27.875 126.385  52.150  1.00  0.00           C
ATOM   8087 2C31 POPE5 112      27.965 126.845  50.690  1.00  0.00           C
ATOM   8090 3C31 POPE5 112      28.935 126.025  49.820  1.00  0.00           C
ATOM   8093 4C31 POPE5 112      29.145 126.675  48.450  1.00  0.00           C
ATOM   8096 5C31 POPE5 112      29.895 125.785  47.450  1.00  0.00           C
ATOM   8099 6C31 POPE5 112      30.085 126.435  46.090  1.00  0.00           C
ATOM   8103  NH3 POPE6 113      40.205  69.865  22.040  1.00  0.00           N
ATOM   8107  C12 POPE6 113      41.205  69.555  20.940  1.00  0.00           C
ATOM   8110  C11 POPE6 113      41.075  70.495  19.730  1.00  0.00           C
ATOM   8113  P   POPE6 113      43.555  70.895  18.950  1.00  0.00           P
ATOM   8114  O13 POPE6 113      44.615  69.875  19.100  1.00  0.00           O
ATOM   8115  O14 POPE6 113      43.805  71.895  17.900  1.00  0.00           O
ATOM   8116  O11 POPE6 113      43.345  71.605  20.340  1.00  0.00           O
ATOM   8117  O12 POPE6 113      42.125  70.235  18.790  1.00  0.00           O
ATOM   8118  C1  POPE6 113      44.195  72.475  21.050  1.00  0.00           C
ATOM   8121  C2  POPE6 113      44.785  71.785  22.300  1.00  0.00           C
ATOM   8123  O21 POPE6 113      45.285  72.785  23.210  1.00  0.00           O
ATOM   8124  C21 POPE6 113      44.955  72.605  24.490  1.00  0.00           C
ATOM   8125  O22 POPE6 113      44.155  71.795  24.900  1.00  0.00           O
ATOM   8126  C22 POPE6 113      45.745  73.545  25.400  1.00  0.00           C
ATOM   8129  C3  POPE6 113      45.895  70.785  21.900  1.00  0.00           C
ATOM   8132  O31 POPE6 113      46.535  70.215  23.040  1.00  0.00           O
ATOM   8133  C31 POPE6 113      46.005  69.095  23.490  1.00  0.00           C
ATOM   8134  O32 POPE6 113      45.065  68.495  22.970  1.00  0.00           O
ATOM   8135  C32 POPE6 113      46.695  68.745  24.800  1.00  0.00           C
ATOM   8138  C23 POPE6 113      44.915  73.905  26.660  1.00  0.00           C
ATOM   8141  C24 POPE6 113      45.715  74.455  27.850  1.00  0.00           C
ATOM   8144  C25 POPE6 113      46.635  73.435  28.530  1.00  0.00           C
ATOM   8147  C26 POPE6 113      47.135  73.965  29.880  1.00  0.00           C
ATOM   8150  C27 POPE6 113      48.195  73.085  30.560  1.00  0.00           C
ATOM   8153  C28 POPE6 113      48.645  73.625  31.920  1.00  0.00           C
ATOM   8156  C29 POPE6 113      49.425  74.915  31.840  1.00  0.00           C
ATOM   8158 0C21 POPE6 113      50.085  75.485  32.870  1.00  0.00           C
ATOM   8160 1C21 POPE6 113      50.145  74.975  34.290  1.00  0.00           C
ATOM   8163 2C21 POPE6 113      51.575  74.705  34.790  1.00  0.00           C
ATOM   8166 3C21 POPE6 113      51.625  74.435  36.310  1.00  0.00           C
ATOM   8169 4C21 POPE6 113      53.015  73.995  36.790  1.00  0.00           C
ATOM   8172 5C21 POPE6 113      53.055  73.435  38.220  1.00  0.00           C
ATOM   8175 6C21 POPE6 113      52.455  74.365  39.290  1.00  0.00           C
ATOM   8178 7C21 POPE6 113      52.975  74.065  40.700  1.00  0.00           C
ATOM   8181 8C21 POPE6 113      52.375  74.975  41.770  1.00  0.00           C
ATOM   8185  C33 POPE6 113      45.705  68.575  25.950  1.00  0.00           C
ATOM   8188  C34 POPE6 113      46.385  68.935  27.260  1.00  0.00           C
ATOM   8191  C35 POPE6 113      45.625  68.395  28.460  1.00  0.00           C
ATOM   8194  C36 POPE6 113      46.305  68.685  29.810  1.00  0.00           C
ATOM   8197  C37 POPE6 113      45.315  69.225  30.850  1.00  0.00           C
ATOM   8200  C38 POPE6 113      46.005  69.625  32.160  1.00  0.00           C
ATOM   8203  C39 POPE6 113      46.075  68.465  33.160  1.00  0.00           C
ATOM   8206 0C31 POPE6 113      46.925  68.815  34.390  1.00  0.00           C
ATOM   8209 1C31 POPE6 113      46.805  67.795  35.540  1.00  0.00           C
ATOM   8212 2C31 POPE6 113      48.145  67.285  36.100  1.00  0.00           C
ATOM   8215 3C31 POPE6 113      49.055  66.545  35.100  1.00  0.00           C
ATOM   8218 4C31 POPE6 113      48.365  65.385  34.370  1.00  0.00           C
ATOM   8221 5C31 POPE6 113      49.335  64.535  33.560  1.00  0.00           C
ATOM   8224 6C31 POPE6 113      48.655  63.415  32.750  1.00  0.00           C
ATOM   8228  NH3 POPE7 114     110.415 113.285  68.800  1.00  0.00           N
ATOM   8232  C12 POPE7 114     110.555 114.775  68.610  1.00  0.00           C
ATOM   8235  C11 POPE7 114     109.365 115.475  67.960  1.00  0.00           C
ATOM   8238  P   POPE7 114     110.195 117.925  67.850  1.00  0.00           P
ATOM   8239  O13 POPE7 114     108.915 118.635  68.000  1.00  0.00           O
ATOM   8240  O14 POPE7 114     111.105 117.745  69.010  1.00  0.00           O
ATOM   8241  O11 POPE7 114     111.075 118.615  66.720  1.00  0.00           O
ATOM   8242  O12 POPE7 114     109.895 116.535  67.160  1.00  0.00           O
ATOM   8243  C1  POPE7 114     110.445 118.815  65.440  1.00  0.00           C
ATOM   8246  C2  POPE7 114     111.095 119.985  64.690  1.00  0.00           C
ATOM   8248  O21 POPE7 114     110.355 120.235  63.480  1.00  0.00           O
ATOM   8249  C21 POPE7 114     109.715 121.405  63.450  1.00  0.00           C
ATOM   8250  O22 POPE7 114     109.705 122.235  64.340  1.00  0.00           O
ATOM   8251  C22 POPE7 114     109.305 121.685  61.990  1.00  0.00           C
ATOM   8254  C3  POPE7 114     112.595 119.685  64.380  1.00  0.00           C
ATOM   8257  O31 POPE7 114     113.175 120.275  63.180  1.00  0.00           O
ATOM   8258  C31 POPE7 114     113.175 121.605  63.110  1.00  0.00           C
ATOM   8259  O32 POPE7 114     112.635 122.365  63.880  1.00  0.00           O
ATOM   8260  C32 POPE7 114     114.055 122.035  61.920  1.00  0.00           C
ATOM   8263  C23 POPE7 114     107.865 121.315  61.560  1.00  0.00           C
ATOM   8266  C24 POPE7 114     107.825 121.085  60.040  1.00  0.00           C
ATOM   8269  C25 POPE7 114     106.455 120.765  59.410  1.00  0.00           C
ATOM   8272  C26 POPE7 114     105.535 121.985  59.270  1.00  0.00           C
ATOM   8275  C27 POPE7 114     104.515 121.855  58.130  1.00  0.00           C
ATOM   8278  C28 POPE7 114     103.505 123.025  58.060  1.00  0.00           C
ATOM   8281  C29 POPE7 114     104.115 124.345  57.660  1.00  0.00           C
ATOM   8283 0C21 POPE7 114     103.425 125.415  57.200  1.00  0.00           C
ATOM   8285 1C21 POPE7 114     101.925 125.475  57.030  1.00  0.00           C
ATOM   8288 2C21 POPE7 114     101.435 126.865  56.560  1.00  0.00           C
ATOM   8291 3C21 POPE7 114     101.835 127.175  55.120  1.00  0.00           C
ATOM   8294 4C21 POPE7 114     101.345 128.535  54.600  1.00  0.00           C
ATOM   8297 5C21 POPE7 114     101.865 128.755  53.180  1.00  0.00           C
ATOM   8300 6C21 POPE7 114     101.335 130.015  52.510  1.00  0.00           C
ATOM   8303 7C21 POPE7 114     101.885 130.155  51.090  1.00  0.00           C
ATOM   8306 8C21 POPE7 114     101.285 131.325  50.340  1.00  0.00           C
ATOM   8310  C33 POPE7 114     113.485 123.185  61.050  1.00  0.00           C
ATOM   8313  C34 POPE7 114     114.345 123.355  59.780  1.00  0.00           C
ATOM   8316  C35 POPE7 114     113.975 124.525  58.850  1.00  0.00           C
ATOM   8319  C36 POPE7 114     114.825 124.465  57.560  1.00  0.00           C
ATOM   8322  C37 POPE7 114     114.745 125.715  56.660  1.00  0.00           C
ATOM   8325  C38 POPE7 114     115.415 125.445  55.300  1.00  0.00           C
ATOM   8328  C39 POPE7 114     115.475 126.675  54.370  1.00  0.00           C
ATOM   8331 0C31 POPE7 114     115.865 126.295  52.930  1.00  0.00           C
ATOM   8334 1C31 POPE7 114     115.885 127.505  51.990  1.00  0.00           C
ATOM   8337 2C31 POPE7 114     116.045 127.145  50.500  1.00  0.00           C
ATOM   8340 3C31 POPE7 114     116.195 128.415  49.650  1.00  0.00           C
ATOM   8343 4C31 POPE7 114     116.285 128.185  48.130  1.00  0.00           C
ATOM   8346 5C31 POPE7 114     116.545 129.515  47.400  1.00  0.00           C
ATOM   8349 6C31 POPE7 114     116.715 129.425  45.890  1.00  0.00           C
ATOM   8353  NH3 POPE8 115       8.585   1.715  25.100  1.00  0.00           N
ATOM   8357  C12 POPE8 115       9.965   2.245  24.840  1.00  0.00           C
ATOM   8360  C11 POPE8 115       9.925   3.755  24.630  1.00  0.00           C
ATOM   8363  P   POPE8 115      11.745   5.595  24.310  1.00  0.00           P
ATOM   8364  O13 POPE8 115      13.055   5.645  23.630  1.00  0.00           O
ATOM   8365  O14 POPE8 115      10.685   6.535  23.850  1.00  0.00           O
ATOM   8366  O11 POPE8 115      11.885   5.765  25.880  1.00  0.00           O
ATOM   8367  O12 POPE8 115      11.215   4.125  24.210  1.00  0.00           O
ATOM   8368  C1  POPE8 115      12.805   4.885  26.550  1.00  0.00           C
ATOM   8371  C2  POPE8 115      12.335   4.555  27.990  1.00  0.00           C
ATOM   8373  O21 POPE8 115      11.875   5.705  28.750  1.00  0.00           O
ATOM   8374  C21 POPE8 115      12.675   6.755  28.800  1.00  0.00           C
ATOM   8375  O22 POPE8 115      13.805   6.855  28.350  1.00  0.00           O
ATOM   8376  C22 POPE8 115      12.015   7.895  29.580  1.00  0.00           C
ATOM   8379  C3  POPE8 115      13.405   3.735  28.770  1.00  0.00           C
ATOM   8382  O31 POPE8 115      12.935   3.385  30.090  1.00  0.00           O
ATOM   8383  C31 POPE8 115      12.075   2.375  30.140  1.00  0.00           C
ATOM   8384  O32 POPE8 115      11.865   1.555  29.270  1.00  0.00           O
ATOM   8385  C32 POPE8 115      11.325   2.435  31.460  1.00  0.00           C
ATOM   8388  C23 POPE8 115      11.485   7.475  30.960  1.00  0.00           C
ATOM   8391  C24 POPE8 115      11.455   8.635  31.970  1.00  0.00           C
ATOM   8394  C25 POPE8 115      10.715   8.325  33.280  1.00  0.00           C
ATOM   8397  C26 POPE8 115      11.555   7.635  34.370  1.00  0.00           C
ATOM   8400  C27 POPE8 115      10.765   7.425  35.680  1.00  0.00           C
ATOM   8403  C28 POPE8 115      11.555   6.765  36.830  1.00  0.00           C
ATOM   8406  C29 POPE8 115      12.665   7.645  37.360  1.00  0.00           C
ATOM   8408 0C21 POPE8 115      13.185   7.655  38.600  1.00  0.00           C
ATOM   8410 1C21 POPE8 115      12.825   6.755  39.760  1.00  0.00           C
ATOM   8413 2C21 POPE8 115      12.675   7.475  41.120  1.00  0.00           C
ATOM   8416 3C21 POPE8 115      13.965   8.165  41.590  1.00  0.00           C
ATOM   8419 4C21 POPE8 115      13.965   8.565  43.080  1.00  0.00           C
ATOM   8422 5C21 POPE8 115      15.305   9.235  43.440  1.00  0.00           C
ATOM   8425 6C21 POPE8 115      15.505   9.555  44.930  1.00  0.00           C
ATOM   8428 7C21 POPE8 115      16.615  10.605  45.130  1.00  0.00           C
ATOM   8431 8C21 POPE8 115      17.205  10.625  46.540  1.00  0.00           C
ATOM   8435  C33 POPE8 115      12.205   2.705  32.700  1.00  0.00           C
ATOM   8438  C34 POPE8 115      11.345   3.145  33.880  1.00  0.00           C
ATOM   8441  C35 POPE8 115      11.715   2.605  35.270  1.00  0.00           C
ATOM   8444  C36 POPE8 115      13.075   3.085  35.760  1.00  0.00           C
ATOM   8447  C37 POPE8 115      13.385   2.835  37.230  1.00  0.00           C
ATOM   8450  C38 POPE8 115      14.575   3.705  37.660  1.00  0.00           C
ATOM   8453  C39 POPE8 115      15.335   3.135  38.870  1.00  0.00           C
ATOM   8456 0C31 POPE8 115      14.495   3.095  40.150  1.00  0.00           C
ATOM   8459 1C31 POPE8 115      15.375   3.055  41.400  1.00  0.00           C
ATOM   8462 2C31 POPE8 115      14.595   3.395  42.670  1.00  0.00           C
ATOM   8465 3C31 POPE8 115      15.475   3.305  43.920  1.00  0.00           C
ATOM   8468 4C31 POPE8 115      15.245   4.435  44.930  1.00  0.00           C
ATOM   8471 5C31 POPE8 115      16.235   4.355  46.100  1.00  0.00           C
ATOM   8474 6C31 POPE8 115      16.135   5.525  47.070  1.00  0.00           C
ATOM   8478  NH3 POPE9 116      91.375  66.785  64.450  1.00  0.00           N
ATOM   8482  C12 POPE9 116      92.615  66.085  64.020  1.00  0.00           C
ATOM   8485  C11 POPE9 116      93.675  66.285  65.120  1.00  0.00           C
ATOM   8488  P   POPE9 116      94.925  68.415  66.130  1.00  0.00           P
ATOM   8489  O13 POPE9 116      94.735  69.845  65.790  1.00  0.00           O
ATOM   8490  O14 POPE9 116      95.055  68.115  67.570  1.00  0.00           O
ATOM   8491  O11 POPE9 116      96.175  67.825  65.320  1.00  0.00           O
ATOM   8492  O12 POPE9 116      93.705  67.655  65.500  1.00  0.00           O
ATOM   8493  C1  POPE9 116      97.045  68.705  64.580  1.00  0.00           C
ATOM   8496  C2  POPE9 116      96.545  68.965  63.120  1.00  0.00           C
ATOM   8498  O21 POPE9 116      97.595  68.705  62.170  1.00  0.00           O
ATOM   8499  C21 POPE9 116      97.165  68.595  60.920  1.00  0.00           C
ATOM   8500  O22 POPE9 116      96.015  68.385  60.580  1.00  0.00           O
ATOM   8501  C22 POPE9 116      98.345  68.765  59.940  1.00  0.00           C
ATOM   8504  C3  POPE9 116      96.015  70.415  62.920  1.00  0.00           C
ATOM   8507  O31 POPE9 116      94.975  70.425  61.920  1.00  0.00           O
ATOM   8508  C31 POPE9 116      94.435  71.625  61.760  1.00  0.00           C
ATOM   8509  O32 POPE9 116      94.585  72.555  62.550  1.00  0.00           O
ATOM   8510  C32 POPE9 116      93.665  71.685  60.460  1.00  0.00           C
ATOM   8513  C23 POPE9 116      97.985  68.375  58.480  1.00  0.00           C
ATOM   8516  C24 POPE9 116      98.945  68.935  57.400  1.00  0.00           C
ATOM   8519  C25 POPE9 116      98.505  68.435  56.010  1.00  0.00           C
ATOM   8522  C26 POPE9 116      98.885  69.305  54.800  1.00  0.00           C
ATOM   8525  C27 POPE9 116      98.315  68.705  53.500  1.00  0.00           C
ATOM   8528  C28 POPE9 116      98.625  69.515  52.220  1.00  0.00           C
ATOM   8531  C29 POPE9 116      98.405  68.675  50.980  1.00  0.00           C
ATOM   8533 0C21 POPE9 116      98.245  69.095  49.710  1.00  0.00           C
ATOM   8535 1C21 POPE9 116      98.245  70.505  49.190  1.00  0.00           C
ATOM   8538 2C21 POPE9 116      99.525  70.785  48.370  1.00  0.00           C
ATOM   8541 3C21 POPE9 116      99.475  72.135  47.640  1.00  0.00           C
ATOM   8544 4C21 POPE9 116     100.845  72.555  47.070  1.00  0.00           C
ATOM   8547 5C21 POPE9 116     101.005  72.315  45.560  1.00  0.00           C
ATOM   8550 6C21 POPE9 116     102.365  72.815  45.050  1.00  0.00           C
ATOM   8553 7C21 POPE9 116     102.595  72.525  43.560  1.00  0.00           C
ATOM   8556 8C21 POPE9 116     103.855  73.185  43.000  1.00  0.00           C
ATOM   8560  C33 POPE9 116      94.635  71.795  59.260  1.00  0.00           C
ATOM   8563  C34 POPE9 116      94.105  71.075  58.030  1.00  0.00           C
ATOM   8566  C35 POPE9 116      95.085  71.125  56.840  1.00  0.00           C
ATOM   8569  C36 POPE9 116      94.375  70.805  55.530  1.00  0.00           C
ATOM   8572  C37 POPE9 116      95.225  70.885  54.260  1.00  0.00           C
ATOM   8575  C38 POPE9 116      94.565  70.085  53.120  1.00  0.00           C
ATOM   8578  C39 POPE9 116      93.305  70.755  52.530  1.00  0.00           C
ATOM   8581 0C31 POPE9 116      93.565  71.235  51.100  1.00  0.00           C
ATOM   8584 1C31 POPE9 116      92.405  71.995  50.460  1.00  0.00           C
ATOM   8587 2C31 POPE9 116      92.535  72.095  48.920  1.00  0.00           C
ATOM   8590 3C31 POPE9 116      93.965  72.335  48.420  1.00  0.00           C
ATOM   8593 4C31 POPE9 116      94.065  72.435  46.890  1.00  0.00           C
ATOM   8596 5C31 POPE9 116      95.515  72.385  46.410  1.00  0.00           C
ATOM   8599 6C31 POPE9 116      95.685  72.565  44.890  1.00  0.00           C
ATOM   8603  NH3 POPE  117     129.255  18.295  68.520  1.00  0.00           N
ATOM   8607  C12 POPE  117     128.025  17.625  69.050  1.00  0.00           C
ATOM   8610  C11 POPE  117     126.805  18.475  68.700  1.00  0.00           C
ATOM   8613  P   POPE  117     124.235  18.165  68.370  1.00  0.00           P
ATOM   8614  O13 POPE  117     123.225  18.045  69.460  1.00  0.00           O
ATOM   8615  O14 POPE  117     124.325  19.525  67.800  1.00  0.00           O
ATOM   8616  O11 POPE  117     123.895  17.165  67.210  1.00  0.00           O
ATOM   8617  O12 POPE  117     125.635  17.695  68.910  1.00  0.00           O
ATOM   8618  C1  POPE  117     123.875  17.665  65.870  1.00  0.00           C
ATOM   8621  C2  POPE  117     125.285  17.675  65.240  1.00  0.00           C
ATOM   8623  O21 POPE  117     125.135  18.225  63.940  1.00  0.00           O
ATOM   8624  C21 POPE  117     126.165  18.795  63.360  1.00  0.00           C
ATOM   8625  O22 POPE  117     127.225  19.065  63.890  1.00  0.00           O
ATOM   8626  C22 POPE  117     125.815  18.945  61.880  1.00  0.00           C
ATOM   8629  C3  POPE  117     125.815  16.225  65.150  1.00  0.00           C
ATOM   8632  O31 POPE  117     127.015  16.095  64.370  1.00  0.00           O
ATOM   8633  C31 POPE  117     127.065  15.715  63.080  1.00  0.00           C
ATOM   8634  O32 POPE  117     128.105  15.685  62.440  1.00  0.00           O
ATOM   8635  C32 POPE  117     125.685  15.395  62.460  1.00  0.00           C
ATOM   8638  C23 POPE  117     126.545  20.105  61.200  1.00  0.00           C
ATOM   8641  C24 POPE  117     126.135  20.305  59.750  1.00  0.00           C
ATOM   8644  C25 POPE  117     126.735  19.285  58.800  1.00  0.00           C
ATOM   8647  C26 POPE  117     126.325  19.605  57.360  1.00  0.00           C
ATOM   8650  C27 POPE  117     127.235  18.915  56.350  1.00  0.00           C
ATOM   8653  C28 POPE  117     127.125  19.525  54.950  1.00  0.00           C
ATOM   8656  C29 POPE  117     128.435  19.305  54.230  1.00  0.00           C
ATOM   8658 0C21 POPE  117     129.075  20.175  53.440  1.00  0.00           C
ATOM   8660 1C21 POPE  117     128.605  21.525  52.960  1.00  0.00           C
ATOM   8663 2C21 POPE  117     128.415  21.465  51.430  1.00  0.00           C
ATOM   8666 3C21 POPE  117     127.235  20.575  51.000  1.00  0.00           C
ATOM   8669 4C21 POPE  117     127.345  20.095  49.540  1.00  0.00           C
ATOM   8672 5C21 POPE  117     126.805  21.095  48.520  1.00  0.00           C
ATOM   8675 6C21 POPE  117     127.345  20.855  47.110  1.00  0.00           C
ATOM   8678 7C21 POPE  117     126.585  21.665  46.050  1.00  0.00           C
ATOM   8681 8C21 POPE  117     127.225  21.655  44.670  1.00  0.00           C
ATOM   8685  C33 POPE  117     125.685  15.155  60.920  1.00  0.00           C
ATOM   8688  C34 POPE  117     124.305  15.395  60.260  1.00  0.00           C
ATOM   8691  C35 POPE  117     124.285  14.995  58.780  1.00  0.00           C
ATOM   8694  C36 POPE  117     123.745  16.075  57.820  1.00  0.00           C
ATOM   8697  C37 POPE  117     123.795  15.605  56.350  1.00  0.00           C
ATOM   8700  C38 POPE  117     123.545  16.695  55.300  1.00  0.00           C
ATOM   8703  C39 POPE  117     122.225  17.455  55.450  1.00  0.00           C
ATOM   8706 0C31 POPE  117     120.955  16.625  55.200  1.00  0.00           C
ATOM   8709 1C31 POPE  117     119.725  17.395  55.700  1.00  0.00           C
ATOM   8712 2C31 POPE  117     118.365  16.765  55.370  1.00  0.00           C
ATOM   8715 3C31 POPE  117     117.985  16.885  53.890  1.00  0.00           C
ATOM   8718 4C31 POPE  117     116.625  16.255  53.580  1.00  0.00           C
ATOM   8721 5C31 POPE  117     116.225  16.425  52.110  1.00  0.00           C
ATOM   8724 6C31 POPE  117     114.885  15.775  51.790  1.00  0.00           C
ATOM   8728  NH3 POPE  118      42.085  95.655  19.720  1.00  0.00           N
ATOM   8732  C12 POPE  118      42.215  96.905  18.880  1.00  0.00           C
ATOM   8735  C11 POPE  118      42.285  98.135  19.800  1.00  0.00           C
ATOM   8738  P   POPE  118      40.315  99.885  20.030  1.00  0.00           P
ATOM   8739  O13 POPE  118      40.645 100.465  18.720  1.00  0.00           O
ATOM   8740  O14 POPE  118      38.865  99.685  20.300  1.00  0.00           O
ATOM   8741  O11 POPE  118      40.985 100.795  21.120  1.00  0.00           O
ATOM   8742  O12 POPE  118      40.975  98.465  20.230  1.00  0.00           O
ATOM   8743  C1  POPE  118      41.725 100.325  22.240  1.00  0.00           C
ATOM   8746  C2  POPE  118      41.035 100.825  23.520  1.00  0.00           C
ATOM   8748  O21 POPE  118      41.925 100.675  24.640  1.00  0.00           O
ATOM   8749  C21 POPE  118      41.715 101.575  25.600  1.00  0.00           C
ATOM   8750  O22 POPE  118      40.985 102.545  25.500  1.00  0.00           O
ATOM   8751  C22 POPE  118      42.505 101.195  26.850  1.00  0.00           C
ATOM   8754  C3  POPE  118      39.725 100.055  23.750  1.00  0.00           C
ATOM   8757  O31 POPE  118      39.165 100.355  25.040  1.00  0.00           O
ATOM   8758  C31 POPE  118      38.965  99.355  25.860  1.00  0.00           C
ATOM   8759  O32 POPE  118      39.195  98.175  25.640  1.00  0.00           O
ATOM   8760  C32 POPE  118      38.235  99.915  27.080  1.00  0.00           C
ATOM   8763  C23 POPE  118      41.685 101.505  28.120  1.00  0.00           C
ATOM   8766  C24 POPE  118      42.375 101.035  29.410  1.00  0.00           C
ATOM   8769  C25 POPE  118      43.295 102.095  30.020  1.00  0.00           C
ATOM   8772  C26 POPE  118      44.075 101.565  31.220  1.00  0.00           C
ATOM   8775  C27 POPE  118      44.945 102.615  31.910  1.00  0.00           C
ATOM   8778  C28 POPE  118      45.845 102.005  32.990  1.00  0.00           C
ATOM   8781  C29 POPE  118      46.975 101.205  32.410  1.00  0.00           C
ATOM   8783 0C21 POPE  118      47.855 100.485  33.120  1.00  0.00           C
ATOM   8785 1C21 POPE  118      47.865 100.335  34.620  1.00  0.00           C
ATOM   8788 2C21 POPE  118      47.695  98.865  35.000  1.00  0.00           C
ATOM   8791 3C21 POPE  118      47.845  98.615  36.510  1.00  0.00           C
ATOM   8794 4C21 POPE  118      47.875  97.115  36.790  1.00  0.00           C
ATOM   8797 5C21 POPE  118      48.165  96.745  38.250  1.00  0.00           C
ATOM   8800 6C21 POPE  118      47.975  95.245  38.440  1.00  0.00           C
ATOM   8803 7C21 POPE  118      48.315  94.745  39.850  1.00  0.00           C
ATOM   8806 8C21 POPE  118      48.075  93.245  39.970  1.00  0.00           C
ATOM   8810  C33 POPE  118      38.495  99.075  28.340  1.00  0.00           C
ATOM   8813  C34 POPE  118      37.765  99.635  29.560  1.00  0.00           C
ATOM   8816  C35 POPE  118      38.675 100.265  30.620  1.00  0.00           C
ATOM   8819  C36 POPE  118      38.815 101.785  30.460  1.00  0.00           C
ATOM   8822  C37 POPE  118      39.495 102.445  31.670  1.00  0.00           C
ATOM   8825  C38 POPE  118      39.845 103.905  31.370  1.00  0.00           C
ATOM   8828  C39 POPE  118      39.825 104.835  32.580  1.00  0.00           C
ATOM   8831 0C31 POPE  118      40.985 104.605  33.560  1.00  0.00           C
ATOM   8834 1C31 POPE  118      40.625 103.775  34.790  1.00  0.00           C
ATOM   8837 2C31 POPE  118      41.665 103.945  35.910  1.00  0.00           C
ATOM   8840 3C31 POPE  118      41.185 103.375  37.240  1.00  0.00           C
ATOM   8843 4C31 POPE  118      42.005 103.855  38.440  1.00  0.00           C
ATOM   8846 5C31 POPE  118      41.395 103.355  39.760  1.00  0.00           C
ATOM   8849 6C31 POPE  118      42.125 103.825  41.010  1.00  0.00           C
ATOM   8853  NH3 POPE  119      65.605  -3.445  23.190  1.00  0.00           N
ATOM   8857  C12 POPE  119      64.855  -2.255  22.660  1.00  0.00           C
ATOM   8860  C11 POPE  119      63.965  -1.575  23.710  1.00  0.00           C
ATOM   8863  P   POPE  119      61.565  -0.565  23.390  1.00  0.00           P
ATOM   8864  O13 POPE  119      61.125   0.775  22.980  1.00  0.00           O
ATOM   8865  O14 POPE  119      60.765  -1.675  22.830  1.00  0.00           O
ATOM   8866  O11 POPE  119      61.535  -0.615  24.970  1.00  0.00           O
ATOM   8867  O12 POPE  119      63.075  -0.715  23.010  1.00  0.00           O
ATOM   8868  C1  POPE  119      60.285  -0.385  25.630  1.00  0.00           C
ATOM   8871  C2  POPE  119      60.355   0.715  26.700  1.00  0.00           C
ATOM   8873  O21 POPE  119      59.075   0.735  27.350  1.00  0.00           O
ATOM   8874  C21 POPE  119      59.025   1.215  28.590  1.00  0.00           C
ATOM   8875  O22 POPE  119      58.355   2.175  28.930  1.00  0.00           O
ATOM   8876  C22 POPE  119      59.795   0.395  29.610  1.00  0.00           C
ATOM   8879  C3  POPE  119      60.635   2.135  26.110  1.00  0.00           C
ATOM   8882  O31 POPE  119      60.865   3.045  27.200  1.00  0.00           O
ATOM   8883  C31 POPE  119      60.235   4.215  27.180  1.00  0.00           C
ATOM   8884  O32 POPE  119      59.705   4.735  26.210  1.00  0.00           O
ATOM   8885  C32 POPE  119      60.225   4.785  28.600  1.00  0.00           C
ATOM   8888  C23 POPE  119      59.545   0.905  31.050  1.00  0.00           C
ATOM   8891  C24 POPE  119      59.765  -0.115  32.170  1.00  0.00           C
ATOM   8894  C25 POPE  119      58.745  -0.015  33.320  1.00  0.00           C
ATOM   8897  C26 POPE  119      58.915   1.215  34.240  1.00  0.00           C
ATOM   8900  C27 POPE  119      57.935   1.175  35.420  1.00  0.00           C
ATOM   8903  C28 POPE  119      58.065   2.355  36.410  1.00  0.00           C
ATOM   8906  C29 POPE  119      59.355   2.305  37.200  1.00  0.00           C
ATOM   8908 0C21 POPE  119      59.515   2.385  38.530  1.00  0.00           C
ATOM   8910 1C21 POPE  119      58.445   2.615  39.580  1.00  0.00           C
ATOM   8913 2C21 POPE  119      57.995   1.335  40.290  1.00  0.00           C
ATOM   8916 3C21 POPE  119      59.105   0.555  41.010  1.00  0.00           C
ATOM   8919 4C21 POPE  119      58.535  -0.625  41.800  1.00  0.00           C
ATOM   8922 5C21 POPE  119      59.605  -1.505  42.470  1.00  0.00           C
ATOM   8925 6C21 POPE  119      60.205  -0.885  43.740  1.00  0.00           C
ATOM   8928 7C21 POPE  119      61.385  -1.675  44.310  1.00  0.00           C
ATOM   8931 8C21 POPE  119      61.945  -1.035  45.580  1.00  0.00           C
ATOM   8935  C33 POPE  119      60.855   6.185  28.740  1.00  0.00           C
ATOM   8938  C34 POPE  119      61.765   6.255  29.980  1.00  0.00           C
ATOM   8941  C35 POPE  119      62.215   7.685  30.330  1.00  0.00           C
ATOM   8944  C36 POPE  119      63.355   7.735  31.370  1.00  0.00           C
ATOM   8947  C37 POPE  119      62.935   7.165  32.730  1.00  0.00           C
ATOM   8950  C38 POPE  119      63.995   7.235  33.830  1.00  0.00           C
ATOM   8953  C39 POPE  119      65.265   6.445  33.480  1.00  0.00           C
ATOM   8956 0C31 POPE  119      66.115   6.085  34.710  1.00  0.00           C
ATOM   8959 1C31 POPE  119      67.295   5.195  34.320  1.00  0.00           C
ATOM   8962 2C31 POPE  119      68.375   5.065  35.400  1.00  0.00           C
ATOM   8965 3C31 POPE  119      67.875   4.455  36.710  1.00  0.00           C
ATOM   8968 4C31 POPE  119      69.025   4.185  37.680  1.00  0.00           C
ATOM   8971 5C31 POPE  119      68.555   3.825  39.090  1.00  0.00           C
ATOM   8974 6C31 POPE  119      69.715   3.435  40.010  1.00  0.00           C
ATOM   8978  NH3 POPE  120     115.535 109.495  67.570  1.00  0.00           N
ATOM   8982  C12 POPE  120     116.145 108.125  67.800  1.00  0.00           C
ATOM   8985  C11 POPE  120     116.315 107.265  66.530  1.00  0.00           C
ATOM   8988  P   POPE  120     114.985 105.045  66.010  1.00  0.00           P
ATOM   8989  O13 POPE  120     116.255 104.395  66.380  1.00  0.00           O
ATOM   8990  O14 POPE  120     113.795 104.615  66.760  1.00  0.00           O
ATOM   8991  O11 POPE  120     114.655 104.795  64.480  1.00  0.00           O
ATOM   8992  O12 POPE  120     115.105 106.625  66.140  1.00  0.00           O
ATOM   8993  C1  POPE  120     115.635 105.075  63.480  1.00  0.00           C
ATOM   8996  C2  POPE  120     114.995 105.585  62.170  1.00  0.00           C
ATOM   8998  O21 POPE  120     115.775 106.725  61.760  1.00  0.00           O
ATOM   8999  C21 POPE  120     115.975 106.925  60.460  1.00  0.00           C
ATOM   9000  O22 POPE  120     115.475 106.285  59.550  1.00  0.00           O
ATOM   9001  C22 POPE  120     116.785 108.215  60.340  1.00  0.00           C
ATOM   9004  C3  POPE  120     113.515 106.005  62.390  1.00  0.00           C
ATOM   9007  O31 POPE  120     113.015 106.785  61.280  1.00  0.00           O
ATOM   9008  C31 POPE  120     112.375 106.045  60.370  1.00  0.00           C
ATOM   9009  O32 POPE  120     111.985 104.905  60.510  1.00  0.00           O
ATOM   9010  C32 POPE  120     112.235 106.845  59.080  1.00  0.00           C
ATOM   9013  C23 POPE  120     117.975 108.275  59.330  1.00  0.00           C
ATOM   9016  C24 POPE  120     117.585 108.655  57.890  1.00  0.00           C
ATOM   9019  C25 POPE  120     118.765 109.175  57.030  1.00  0.00           C
ATOM   9022  C26 POPE  120     118.355 110.095  55.870  1.00  0.00           C
ATOM   9025  C27 POPE  120     119.565 110.685  55.100  1.00  0.00           C
ATOM   9028  C28 POPE  120     119.165 111.685  53.990  1.00  0.00           C
ATOM   9031  C29 POPE  120     120.355 112.175  53.190  1.00  0.00           C
ATOM   9033 0C21 POPE  120     120.335 112.635  51.930  1.00  0.00           C
ATOM   9035 1C21 POPE  120     119.085 112.835  51.100  1.00  0.00           C
ATOM   9038 2C21 POPE  120     119.315 113.645  49.800  1.00  0.00           C
ATOM   9041 3C21 POPE  120     119.905 112.845  48.620  1.00  0.00           C
ATOM   9044 4C21 POPE  120     119.025 111.665  48.200  1.00  0.00           C
ATOM   9047 5C21 POPE  120     119.195 111.245  46.740  1.00  0.00           C
ATOM   9050 6C21 POPE  120     118.455 109.935  46.430  1.00  0.00           C
ATOM   9053 7C21 POPE  120     118.135 109.785  44.940  1.00  0.00           C
ATOM   9056 8C21 POPE  120     117.495 108.435  44.610  1.00  0.00           C
ATOM   9060  C33 POPE  120     111.925 105.965  57.840  1.00  0.00           C
ATOM   9063  C34 POPE  120     112.245 106.715  56.550  1.00  0.00           C
ATOM   9066  C35 POPE  120     111.715 106.045  55.270  1.00  0.00           C
ATOM   9069  C36 POPE  120     112.015 106.865  54.020  1.00  0.00           C
ATOM   9072  C37 POPE  120     111.665 106.105  52.730  1.00  0.00           C
ATOM   9075  C38 POPE  120     111.385 107.045  51.550  1.00  0.00           C
ATOM   9078  C39 POPE  120     111.015 106.275  50.280  1.00  0.00           C
ATOM   9081 0C31 POPE  120     112.235 105.685  49.570  1.00  0.00           C
ATOM   9084 1C31 POPE  120     112.535 106.365  48.230  1.00  0.00           C
ATOM   9087 2C31 POPE  120     113.955 106.085  47.730  1.00  0.00           C
ATOM   9090 3C31 POPE  120     114.295 104.595  47.560  1.00  0.00           C
ATOM   9093 4C31 POPE  120     113.635 103.945  46.340  1.00  0.00           C
ATOM   9096 5C31 POPE  120     114.335 102.625  45.990  1.00  0.00           C
ATOM   9099 6C31 POPE  120     113.675 101.835  44.870  1.00  0.00           C
ATOM   9103  NH3 POPE  121       6.785  89.435  66.220  1.00  0.00           N
ATOM   9107  C12 POPE  121       6.855  90.905  66.560  1.00  0.00           C
ATOM   9110  C11 POPE  121       7.435  91.695  65.380  1.00  0.00           C
ATOM   9113  P   POPE  121       5.915  93.575  64.440  1.00  0.00           P
ATOM   9114  O13 POPE  121       4.965  92.475  64.240  1.00  0.00           O
ATOM   9115  O14 POPE  121       5.415  94.875  64.940  1.00  0.00           O
ATOM   9116  O11 POPE  121       6.805  93.735  63.150  1.00  0.00           O
ATOM   9117  O12 POPE  121       7.025  93.065  65.440  1.00  0.00           O
ATOM   9118  C1  POPE  121       6.645  92.835  62.050  1.00  0.00           C
ATOM   9121  C2  POPE  121       7.885  92.955  61.140  1.00  0.00           C
ATOM   9123  O21 POPE  121       7.485  92.725  59.780  1.00  0.00           O
ATOM   9124  C21 POPE  121       8.075  93.545  58.940  1.00  0.00           C
ATOM   9125  O22 POPE  121       9.145  94.105  59.120  1.00  0.00           O
ATOM   9126  C22 POPE  121       7.105  93.865  57.820  1.00  0.00           C
ATOM   9129  C3  POPE  121       9.065  92.065  61.620  1.00  0.00           C
ATOM   9132  O31 POPE  121       8.905  90.645  61.390  1.00  0.00           O
ATOM   9133  C31 POPE  121       9.625  90.205  60.360  1.00  0.00           C
ATOM   9134  O32 POPE  121      10.235  90.895  59.560  1.00  0.00           O
ATOM   9135  C32 POPE  121       9.635  88.685  60.360  1.00  0.00           C
ATOM   9138  C23 POPE  121       7.525  95.125  57.050  1.00  0.00           C
ATOM   9141  C24 POPE  121       6.375  95.635  56.180  1.00  0.00           C
ATOM   9144  C25 POPE  121       6.685  96.955  55.470  1.00  0.00           C
ATOM   9147  C26 POPE  121       5.425  97.585  54.860  1.00  0.00           C
ATOM   9150  C27 POPE  121       5.795  98.825  54.040  1.00  0.00           C
ATOM   9153  C28 POPE  121       4.575  99.605  53.550  1.00  0.00           C
ATOM   9156  C29 POPE  121       4.965 101.035  53.240  1.00  0.00           C
ATOM   9158 0C21 POPE  121       4.815 101.725  52.100  1.00  0.00           C
ATOM   9160 1C21 POPE  121       4.185 101.245  50.810  1.00  0.00           C
ATOM   9163 2C21 POPE  121       2.715 100.785  50.890  1.00  0.00           C
ATOM   9166 3C21 POPE  121       1.775 101.805  51.550  1.00  0.00           C
ATOM   9169 4C21 POPE  121       0.285 101.465  51.380  1.00  0.00           C
ATOM   9172 5C21 POPE  121      -0.225 101.825  49.980  1.00  0.00           C
ATOM   9175 6C21 POPE  121      -1.655 101.335  49.700  1.00  0.00           C
ATOM   9178 7C21 POPE  121      -2.225 101.945  48.410  1.00  0.00           C
ATOM   9181 8C21 POPE  121      -3.495 101.255  47.910  1.00  0.00           C
ATOM   9185  C33 POPE  121       9.435  88.155  58.930  1.00  0.00           C
ATOM   9188  C34 POPE  121      10.075  86.795  58.660  1.00  0.00           C
ATOM   9191  C35 POPE  121      10.675  86.725  57.250  1.00  0.00           C
ATOM   9194  C36 POPE  121       9.625  86.795  56.130  1.00  0.00           C
ATOM   9197  C37 POPE  121      10.185  87.125  54.750  1.00  0.00           C
ATOM   9200  C38 POPE  121       9.215  86.705  53.630  1.00  0.00           C
ATOM   9203  C39 POPE  121       9.805  86.885  52.230  1.00  0.00           C
ATOM   9206 0C31 POPE  121       8.905  86.285  51.140  1.00  0.00           C
ATOM   9209 1C31 POPE  121       9.635  86.115  49.800  1.00  0.00           C
ATOM   9212 2C31 POPE  121       8.755  85.465  48.720  1.00  0.00           C
ATOM   9215 3C31 POPE  121       9.555  85.035  47.470  1.00  0.00           C
ATOM   9218 4C31 POPE  121       8.765  84.045  46.600  1.00  0.00           C
ATOM   9221 5C31 POPE  121       9.545  83.575  45.370  1.00  0.00           C
ATOM   9224 6C31 POPE  121       9.055  82.265  44.730  1.00  0.00           C
ATOM   9228  NH3 POPE  122      49.075  42.275  25.460  1.00  0.00           N
ATOM   9232  C12 POPE  122      49.465  43.605  26.050  1.00  0.00           C
ATOM   9235  C11 POPE  122      50.695  44.205  25.320  1.00  0.00           C
ATOM   9238  P   POPE  122      52.465  42.245  25.680  1.00  0.00           P
ATOM   9239  O13 POPE  122      51.555  41.565  26.620  1.00  0.00           O
ATOM   9240  O14 POPE  122      53.235  41.385  24.760  1.00  0.00           O
ATOM   9241  O11 POPE  122      53.455  43.145  26.480  1.00  0.00           O
ATOM   9242  O12 POPE  122      51.575  43.215  24.810  1.00  0.00           O
ATOM   9243  C1  POPE  122      54.255  44.165  25.870  1.00  0.00           C
ATOM   9246  C2  POPE  122      55.365  44.635  26.870  1.00  0.00           C
ATOM   9248  O21 POPE  122      54.945  44.525  28.240  1.00  0.00           O
ATOM   9249  C21 POPE  122      53.825  45.145  28.560  1.00  0.00           C
ATOM   9250  O22 POPE  122      53.165  45.895  27.860  1.00  0.00           O
ATOM   9251  C22 POPE  122      53.465  44.795  30.000  1.00  0.00           C
ATOM   9254  C3  POPE  122      55.995  46.025  26.570  1.00  0.00           C
ATOM   9257  O31 POPE  122      57.145  46.255  27.400  1.00  0.00           O
ATOM   9258  C31 POPE  122      56.985  46.965  28.500  1.00  0.00           C
ATOM   9259  O32 POPE  122      55.935  47.445  28.910  1.00  0.00           O
ATOM   9260  C32 POPE  122      58.365  47.145  29.170  1.00  0.00           C
ATOM   9263  C23 POPE  122      52.335  45.685  30.570  1.00  0.00           C
ATOM   9266  C24 POPE  122      51.765  45.185  31.910  1.00  0.00           C
ATOM   9269  C25 POPE  122      52.845  44.705  32.880  1.00  0.00           C
ATOM   9272  C26 POPE  122      52.375  44.635  34.340  1.00  0.00           C
ATOM   9275  C27 POPE  122      53.385  43.865  35.200  1.00  0.00           C
ATOM   9278  C28 POPE  122      53.235  44.125  36.710  1.00  0.00           C
ATOM   9281  C29 POPE  122      54.225  43.285  37.480  1.00  0.00           C
ATOM   9283 0C21 POPE  122      53.985  42.545  38.580  1.00  0.00           C
ATOM   9285 1C21 POPE  122      52.685  42.405  39.330  1.00  0.00           C
ATOM   9288 2C21 POPE  122      52.795  42.895  40.790  1.00  0.00           C
ATOM   9291 3C21 POPE  122      52.845  44.425  40.930  1.00  0.00           C
ATOM   9294 4C21 POPE  122      52.955  44.895  42.400  1.00  0.00           C
ATOM   9297 5C21 POPE  122      51.655  44.745  43.200  1.00  0.00           C
ATOM   9300 6C21 POPE  122      50.715  45.955  43.040  1.00  0.00           C
ATOM   9303 7C21 POPE  122      49.335  45.725  43.660  1.00  0.00           C
ATOM   9306 8C21 POPE  122      48.465  46.985  43.690  1.00  0.00           C
ATOM   9310  C33 POPE  122      58.315  47.685  30.630  1.00  0.00           C
ATOM   9313  C34 POPE  122      59.655  48.305  31.050  1.00  0.00           C
ATOM   9316  C35 POPE  122      59.705  48.675  32.540  1.00  0.00           C
ATOM   9319  C36 POPE  122      60.335  47.555  33.370  1.00  0.00           C
ATOM   9322  C37 POPE  122      60.565  47.905  34.840  1.00  0.00           C
ATOM   9325  C38 POPE  122      61.445  46.845  35.520  1.00  0.00           C
ATOM   9328  C39 POPE  122      61.905  47.235  36.930  1.00  0.00           C
ATOM   9331 0C31 POPE  122      60.745  47.415  37.920  1.00  0.00           C
ATOM   9334 1C31 POPE  122      61.255  47.715  39.330  1.00  0.00           C
ATOM   9337 2C31 POPE  122      60.125  47.795  40.370  1.00  0.00           C
ATOM   9340 3C31 POPE  122      60.645  47.785  41.810  1.00  0.00           C
ATOM   9343 4C31 POPE  122      61.425  49.045  42.190  1.00  0.00           C
ATOM   9346 5C31 POPE  122      62.325  48.825  43.410  1.00  0.00           C
ATOM   9349 6C31 POPE  122      63.135  50.065  43.790  1.00  0.00           C
ATOM   9353  NH3 POPE  123      56.675  77.225  64.850  1.00  0.00           N
ATOM   9357  C12 POPE  123      55.935  77.945  63.740  1.00  0.00           C
ATOM   9360  C11 POPE  123      54.395  77.885  63.920  1.00  0.00           C
ATOM   9363  P   POPE  123      53.795  79.415  61.900  1.00  0.00           P
ATOM   9364  O13 POPE  123      53.495  80.565  62.790  1.00  0.00           O
ATOM   9365  O14 POPE  123      55.065  79.455  61.150  1.00  0.00           O
ATOM   9366  O11 POPE  123      52.625  79.395  60.820  1.00  0.00           O
ATOM   9367  O12 POPE  123      53.715  78.045  62.670  1.00  0.00           O
ATOM   9368  C1  POPE  123      51.705  78.305  60.690  1.00  0.00           C
ATOM   9371  C2  POPE  123      51.955  77.535  59.370  1.00  0.00           C
ATOM   9373  O21 POPE  123      51.075  76.385  59.310  1.00  0.00           O
ATOM   9374  C21 POPE  123      50.755  75.785  58.150  1.00  0.00           C
ATOM   9375  O22 POPE  123      50.315  74.655  58.070  1.00  0.00           O
ATOM   9376  C22 POPE  123      50.875  76.735  56.950  1.00  0.00           C
ATOM   9379  C3  POPE  123      53.435  77.065  59.280  1.00  0.00           C
ATOM   9382  O31 POPE  123      53.645  76.165  58.170  1.00  0.00           O
ATOM   9383  C31 POPE  123      54.745  75.455  58.300  1.00  0.00           C
ATOM   9384  O32 POPE  123      55.585  75.625  59.170  1.00  0.00           O
ATOM   9385  C32 POPE  123      54.835  74.415  57.190  1.00  0.00           C
ATOM   9388  C23 POPE  123      50.435  76.125  55.610  1.00  0.00           C
ATOM   9391  C24 POPE  123      50.815  77.055  54.450  1.00  0.00           C
ATOM   9394  C25 POPE  123      50.865  76.315  53.110  1.00  0.00           C
ATOM   9397  C26 POPE  123      51.385  77.205  51.980  1.00  0.00           C
ATOM   9400  C27 POPE  123      51.725  76.375  50.730  1.00  0.00           C
ATOM   9403  C28 POPE  123      51.975  77.205  49.470  1.00  0.00           C
ATOM   9406  C29 POPE  123      50.665  77.725  48.930  1.00  0.00           C
ATOM   9408 0C21 POPE  123      50.225  77.655  47.670  1.00  0.00           C
ATOM   9410 1C21 POPE  123      50.955  77.115  46.470  1.00  0.00           C
ATOM   9413 2C21 POPE  123      50.885  78.065  45.250  1.00  0.00           C
ATOM   9416 3C21 POPE  123      49.685  77.795  44.320  1.00  0.00           C
ATOM   9419 4C21 POPE  123      48.325  78.175  44.900  1.00  0.00           C
ATOM   9422 5C21 POPE  123      47.145  77.895  43.960  1.00  0.00           C
ATOM   9425 6C21 POPE  123      45.815  78.355  44.580  1.00  0.00           C
ATOM   9428 7C21 POPE  123      44.615  78.265  43.640  1.00  0.00           C
ATOM   9431 8C21 POPE  123      43.315  78.715  44.310  1.00  0.00           C
ATOM   9435  C33 POPE  123      53.805  73.285  57.420  1.00  0.00           C
ATOM   9438  C34 POPE  123      53.795  72.235  56.310  1.00  0.00           C
ATOM   9441  C35 POPE  123      53.125  72.705  55.020  1.00  0.00           C
ATOM   9444  C36 POPE  123      52.905  71.545  54.040  1.00  0.00           C
ATOM   9447  C37 POPE  123      52.415  72.015  52.660  1.00  0.00           C
ATOM   9450  C38 POPE  123      52.205  70.835  51.700  1.00  0.00           C
ATOM   9453  C39 POPE  123      51.885  71.245  50.250  1.00  0.00           C
ATOM   9456 0C31 POPE  123      50.385  71.415  49.940  1.00  0.00           C
ATOM   9459 1C31 POPE  123      49.735  72.605  50.650  1.00  0.00           C
ATOM   9462 2C31 POPE  123      48.345  72.945  50.100  1.00  0.00           C
ATOM   9465 3C31 POPE  123      47.665  74.095  50.850  1.00  0.00           C
ATOM   9468 4C31 POPE  123      47.095  73.675  52.210  1.00  0.00           C
ATOM   9471 5C31 POPE  123      46.485  74.855  52.970  1.00  0.00           C
ATOM   9474 6C31 POPE  123      45.585  74.435  54.140  1.00  0.00           C
ATOM   9478  NH3 POPE  124      -5.605  -0.625  69.490  1.00  0.00           N
ATOM   9482  C12 POPE  124      -4.455   0.335  69.520  1.00  0.00           C
ATOM   9485  C11 POPE  124      -3.215  -0.235  68.800  1.00  0.00           C
ATOM   9488  P   POPE  124      -1.725   1.845  69.470  1.00  0.00           P
ATOM   9489  O13 POPE  124      -2.835   2.585  68.840  1.00  0.00           O
ATOM   9490  O14 POPE  124      -1.535   2.125  70.900  1.00  0.00           O
ATOM   9491  O11 POPE  124      -0.395   2.085  68.630  1.00  0.00           O
ATOM   9492  O12 POPE  124      -1.995   0.305  69.290  1.00  0.00           O
ATOM   9493  C1  POPE  124      -0.135   1.285  67.460  1.00  0.00           C
ATOM   9496  C2  POPE  124       0.815   2.035  66.470  1.00  0.00           C
ATOM   9498  O21 POPE  124       0.535   1.835  65.080  1.00  0.00           O
ATOM   9499  C21 POPE  124       0.125   0.685  64.590  1.00  0.00           C
ATOM   9500  O22 POPE  124       0.075  -0.385  65.180  1.00  0.00           O
ATOM   9501  C22 POPE  124      -0.265   0.935  63.140  1.00  0.00           C
ATOM   9504  C3  POPE  124       2.345   1.875  66.750  1.00  0.00           C
ATOM   9507  O31 POPE  124       2.865   0.585  66.370  1.00  0.00           O
ATOM   9508  C31 POPE  124       3.495   0.265  65.210  1.00  0.00           C
ATOM   9509  O32 POPE  124       3.885  -0.875  65.000  1.00  0.00           O
ATOM   9510  C32 POPE  124       3.755   1.435  64.260  1.00  0.00           C
ATOM   9513  C23 POPE  124      -1.125  -0.175  62.520  1.00  0.00           C
ATOM   9516  C24 POPE  124      -1.845   0.305  61.250  1.00  0.00           C
ATOM   9519  C25 POPE  124      -0.955   0.345  60.000  1.00  0.00           C
ATOM   9522  C26 POPE  124      -1.735   0.835  58.770  1.00  0.00           C
ATOM   9525  C27 POPE  124      -0.965   0.735  57.440  1.00  0.00           C
ATOM   9528  C28 POPE  124      -1.775   1.255  56.240  1.00  0.00           C
ATOM   9531  C29 POPE  124      -0.935   1.405  55.000  1.00  0.00           C
ATOM   9533 0C21 POPE  124      -1.145   2.225  53.950  1.00  0.00           C
ATOM   9535 1C21 POPE  124      -2.315   3.155  53.750  1.00  0.00           C
ATOM   9538 2C21 POPE  124      -1.905   4.645  53.750  1.00  0.00           C
ATOM   9541 3C21 POPE  124      -1.045   5.085  52.550  1.00  0.00           C
ATOM   9544 4C21 POPE  124      -0.675   6.575  52.620  1.00  0.00           C
ATOM   9547 5C21 POPE  124      -0.015   7.085  51.330  1.00  0.00           C
ATOM   9550 6C21 POPE  124       0.285   8.595  51.370  1.00  0.00           C
ATOM   9553 7C21 POPE  124       0.515   9.195  49.980  1.00  0.00           C
ATOM   9556 8C21 POPE  124       0.835  10.695  50.000  1.00  0.00           C
ATOM   9560  C33 POPE  124       3.885   0.965  62.790  1.00  0.00           C
ATOM   9563  C34 POPE  124       4.645   1.945  61.870  1.00  0.00           C
ATOM   9566  C35 POPE  124       4.605   1.465  60.410  1.00  0.00           C
ATOM   9569  C36 POPE  124       5.485   2.285  59.470  1.00  0.00           C
ATOM   9572  C37 POPE  124       5.555   1.755  58.040  1.00  0.00           C
ATOM   9575  C38 POPE  124       6.775   2.295  57.270  1.00  0.00           C
ATOM   9578  C39 POPE  124       6.775   3.815  57.040  1.00  0.00           C
ATOM   9581 0C31 POPE  124       8.135   4.355  56.540  1.00  0.00           C
ATOM   9584 1C31 POPE  124       8.815   3.485  55.470  1.00  0.00           C
ATOM   9587 2C31 POPE  124      10.205   4.015  55.090  1.00  0.00           C
ATOM   9590 3C31 POPE  124      10.195   5.125  54.030  1.00  0.00           C
ATOM   9593 4C31 POPE  124       9.745   4.605  52.670  1.00  0.00           C
ATOM   9596 5C31 POPE  124       9.775   5.655  51.570  1.00  0.00           C
ATOM   9599 6C31 POPE  124       9.225   5.085  50.270  1.00  0.00           C
ATOM   9603  NH3 POPE  125       9.565  32.885  26.540  1.00  0.00           N
ATOM   9607  C12 POPE  125       9.495  31.515  27.140  1.00  0.00           C
ATOM   9610  C11 POPE  125      10.575  30.615  26.580  1.00  0.00           C
ATOM   9613  P   POPE  125      10.575  28.485  25.130  1.00  0.00           P
ATOM   9614  O13 POPE  125       9.645  27.825  24.200  1.00  0.00           O
ATOM   9615  O14 POPE  125      11.965  28.655  24.660  1.00  0.00           O
ATOM   9616  O11 POPE  125      10.635  27.705  26.500  1.00  0.00           O
ATOM   9617  O12 POPE  125      10.005  29.915  25.480  1.00  0.00           O
ATOM   9618  C1  POPE  125       9.515  27.395  27.330  1.00  0.00           C
ATOM   9621  C2  POPE  125      10.025  27.005  28.740  1.00  0.00           C
ATOM   9623  O21 POPE  125       8.865  26.765  29.550  1.00  0.00           O
ATOM   9624  C21 POPE  125       9.075  26.385  30.810  1.00  0.00           C
ATOM   9625  O22 POPE  125       8.715  27.005  31.790  1.00  0.00           O
ATOM   9626  C22 POPE  125       9.795  25.035  30.890  1.00  0.00           C
ATOM   9629  C3  POPE  125      10.915  28.135  29.360  1.00  0.00           C
ATOM   9632  O31 POPE  125      11.375  27.865  30.700  1.00  0.00           O
ATOM   9633  C31 POPE  125      11.985  28.915  31.260  1.00  0.00           C
ATOM   9634  O32 POPE  125      12.285  29.935  30.660  1.00  0.00           O
ATOM   9635  C32 POPE  125      12.225  28.645  32.740  1.00  0.00           C
ATOM   9638  C23 POPE  125       9.635  24.465  32.320  1.00  0.00           C
ATOM   9641  C24 POPE  125      10.305  23.105  32.540  1.00  0.00           C
ATOM   9644  C25 POPE  125       9.675  22.325  33.700  1.00  0.00           C
ATOM   9647  C26 POPE  125       9.805  22.955  35.100  1.00  0.00           C
ATOM   9650  C27 POPE  125       8.945  22.205  36.150  1.00  0.00           C
ATOM   9653  C28 POPE  125       8.975  22.845  37.550  1.00  0.00           C
ATOM   9656  C29 POPE  125       7.915  22.295  38.480  1.00  0.00           C
ATOM   9658 0C21 POPE  125       7.825  22.515  39.810  1.00  0.00           C
ATOM   9660 1C21 POPE  125       8.745  23.345  40.660  1.00  0.00           C
ATOM   9663 2C21 POPE  125       9.325  22.635  41.900  1.00  0.00           C
ATOM   9666 3C21 POPE  125       8.275  21.995  42.830  1.00  0.00           C
ATOM   9669 4C21 POPE  125       8.755  21.785  44.270  1.00  0.00           C
ATOM   9672 5C21 POPE  125       7.835  20.815  45.040  1.00  0.00           C
ATOM   9675 6C21 POPE  125       8.045  20.805  46.560  1.00  0.00           C
ATOM   9678 7C21 POPE  125       7.075  19.845  47.260  1.00  0.00           C
ATOM   9681 8C21 POPE  125       7.235  19.835  48.790  1.00  0.00           C
ATOM   9685  C33 POPE  125      12.865  29.865  33.460  1.00  0.00           C
ATOM   9688  C34 POPE  125      12.765  29.765  34.990  1.00  0.00           C
ATOM   9691  C35 POPE  125      11.425  30.295  35.530  1.00  0.00           C
ATOM   9694  C36 POPE  125      11.275  29.995  37.020  1.00  0.00           C
ATOM   9697  C37 POPE  125       9.945  30.485  37.610  1.00  0.00           C
ATOM   9700  C38 POPE  125       9.755  30.095  39.080  1.00  0.00           C
ATOM   9703  C39 POPE  125      10.685  30.885  40.010  1.00  0.00           C
ATOM   9706 0C31 POPE  125      10.225  30.865  41.470  1.00  0.00           C
ATOM   9709 1C31 POPE  125      11.265  31.525  42.400  1.00  0.00           C
ATOM   9712 2C31 POPE  125      10.945  31.335  43.880  1.00  0.00           C
ATOM   9715 3C31 POPE  125      10.015  32.385  44.490  1.00  0.00           C
ATOM   9718 4C31 POPE  125       9.675  32.005  45.940  1.00  0.00           C
ATOM   9721 5C31 POPE  125       9.015  33.105  46.770  1.00  0.00           C
ATOM   9724 6C31 POPE  125       8.545  32.575  48.120  1.00  0.00           C
ATOM   9728  NH3 POPE  126      79.965  54.835  20.440  1.00  0.00           N
ATOM   9732  C12 POPE  126      80.765  54.945  19.170  1.00  0.00           C
ATOM   9735  C11 POPE  126      81.885  55.965  19.430  1.00  0.00           C
ATOM   9738  P   POPE  126      83.285  57.755  18.240  1.00  0.00           P
ATOM   9739  O13 POPE  126      84.605  57.765  17.570  1.00  0.00           O
ATOM   9740  O14 POPE  126      82.345  58.755  17.720  1.00  0.00           O
ATOM   9741  O11 POPE  126      83.475  58.085  19.750  1.00  0.00           O
ATOM   9742  O12 POPE  126      82.605  56.315  18.240  1.00  0.00           O
ATOM   9743  C1  POPE  126      84.465  57.535  20.620  1.00  0.00           C
ATOM   9746  C2  POPE  126      85.535  58.605  20.910  1.00  0.00           C
ATOM   9748  O21 POPE  126      86.485  58.175  21.920  1.00  0.00           O
ATOM   9749  C21 POPE  126      86.125  58.155  23.190  1.00  0.00           C
ATOM   9750  O22 POPE  126      85.025  58.435  23.640  1.00  0.00           O
ATOM   9751  C22 POPE  126      87.345  57.745  24.020  1.00  0.00           C
ATOM   9754  C3  POPE  126      84.885  59.995  21.190  1.00  0.00           C
ATOM   9757  O31 POPE  126      85.915  60.965  21.430  1.00  0.00           O
ATOM   9758  C31 POPE  126      85.975  61.725  22.520  1.00  0.00           C
ATOM   9759  O32 POPE  126      86.995  62.265  22.920  1.00  0.00           O
ATOM   9760  C32 POPE  126      84.605  61.925  23.190  1.00  0.00           C
ATOM   9763  C23 POPE  126      86.995  57.385  25.480  1.00  0.00           C
ATOM   9766  C24 POPE  126      86.885  58.585  26.440  1.00  0.00           C
ATOM   9769  C25 POPE  126      88.225  59.265  26.810  1.00  0.00           C
ATOM   9772  C26 POPE  126      89.125  58.425  27.730  1.00  0.00           C
ATOM   9775  C27 POPE  126      90.425  59.125  28.160  1.00  0.00           C
ATOM   9778  C28 POPE  126      90.395  59.635  29.610  1.00  0.00           C
ATOM   9781  C29 POPE  126      91.665  60.315  30.060  1.00  0.00           C
ATOM   9783 0C21 POPE  126      92.605  59.775  30.860  1.00  0.00           C
ATOM   9785 1C21 POPE  126      92.615  58.355  31.370  1.00  0.00           C
ATOM   9788 2C21 POPE  126      94.035  57.905  31.730  1.00  0.00           C
ATOM   9791 3C21 POPE  126      94.115  56.465  32.250  1.00  0.00           C
ATOM   9794 4C21 POPE  126      95.365  56.245  33.110  1.00  0.00           C
ATOM   9797 5C21 POPE  126      95.555  54.785  33.520  1.00  0.00           C
ATOM   9800 6C21 POPE  126      96.695  54.595  34.520  1.00  0.00           C
ATOM   9803 7C21 POPE  126      96.885  53.115  34.900  1.00  0.00           C
ATOM   9806 8C21 POPE  126      97.985  52.875  35.930  1.00  0.00           C
ATOM   9810  C33 POPE  126      84.575  63.025  24.290  1.00  0.00           C
ATOM   9813  C34 POPE  126      83.255  63.105  25.070  1.00  0.00           C
ATOM   9816  C35 POPE  126      83.325  62.335  26.400  1.00  0.00           C
ATOM   9819  C36 POPE  126      84.185  63.055  27.450  1.00  0.00           C
ATOM   9822  C37 POPE  126      84.425  62.225  28.720  1.00  0.00           C
ATOM   9825  C38 POPE  126      85.245  63.005  29.760  1.00  0.00           C
ATOM   9828  C39 POPE  126      85.695  62.145  30.950  1.00  0.00           C
ATOM   9831 0C31 POPE  126      84.585  61.985  32.000  1.00  0.00           C
ATOM   9834 1C31 POPE  126      85.005  61.135  33.200  1.00  0.00           C
ATOM   9837 2C31 POPE  126      83.925  61.065  34.300  1.00  0.00           C
ATOM   9840 3C31 POPE  126      83.825  62.335  35.160  1.00  0.00           C
ATOM   9843 4C31 POPE  126      84.895  62.435  36.250  1.00  0.00           C
ATOM   9846 5C31 POPE  126      85.015  63.865  36.800  1.00  0.00           C
ATOM   9849 6C31 POPE  126      85.925  63.995  38.020  1.00  0.00           C
ATOM   9853  NH3 POPE  127      85.515  60.465  17.430  1.00  0.00           N
ATOM   9857  C12 POPE  127      86.945  60.745  17.840  1.00  0.00           C
ATOM   9860  C11 POPE  127      87.885  60.725  16.620  1.00  0.00           C
ATOM   9863  P   POPE  127      90.255  61.745  16.120  1.00  0.00           P
ATOM   9864  O13 POPE  127      89.795  63.135  16.130  1.00  0.00           O
ATOM   9865  O14 POPE  127      90.405  61.075  14.810  1.00  0.00           O
ATOM   9866  O11 POPE  127      91.605  61.645  16.940  1.00  0.00           O
ATOM   9867  O12 POPE  127      89.265  60.875  17.010  1.00  0.00           O
ATOM   9868  C1  POPE  127      91.865  62.465  18.100  1.00  0.00           C
ATOM   9871  C2  POPE  127      91.465  61.735  19.410  1.00  0.00           C
ATOM   9873  O21 POPE  127      91.505  62.655  20.540  1.00  0.00           O
ATOM   9874  C21 POPE  127      90.615  62.355  21.480  1.00  0.00           C
ATOM   9875  O22 POPE  127      89.735  61.515  21.380  1.00  0.00           O
ATOM   9876  C22 POPE  127      90.805  63.215  22.730  1.00  0.00           C
ATOM   9879  C3  POPE  127      92.385  60.495  19.670  1.00  0.00           C
ATOM   9882  O31 POPE  127      93.715  60.805  20.150  1.00  0.00           O
ATOM   9883  C31 POPE  127      93.855  60.775  21.470  1.00  0.00           C
ATOM   9884  O32 POPE  127      92.985  60.535  22.280  1.00  0.00           O
ATOM   9885  C32 POPE  127      95.305  61.115  21.840  1.00  0.00           C
ATOM   9888  C23 POPE  127      90.645  62.325  23.990  1.00  0.00           C
ATOM   9891  C24 POPE  127      91.035  62.955  25.340  1.00  0.00           C
ATOM   9894  C25 POPE  127      90.455  64.345  25.620  1.00  0.00           C
ATOM   9897  C26 POPE  127      89.975  64.485  27.070  1.00  0.00           C
ATOM   9900  C27 POPE  127      89.645  65.925  27.470  1.00  0.00           C
ATOM   9903  C28 POPE  127      88.775  65.995  28.740  1.00  0.00           C
ATOM   9906  C29 POPE  127      88.745  67.405  29.270  1.00  0.00           C
ATOM   9908 0C21 POPE  127      88.925  67.755  30.550  1.00  0.00           C
ATOM   9910 1C21 POPE  127      89.075  66.805  31.710  1.00  0.00           C
ATOM   9913 2C21 POPE  127      88.415  67.365  32.980  1.00  0.00           C
ATOM   9916 3C21 POPE  127      89.235  68.465  33.670  1.00  0.00           C
ATOM   9919 4C21 POPE  127      90.365  67.905  34.550  1.00  0.00           C
ATOM   9922 5C21 POPE  127      91.015  68.995  35.410  1.00  0.00           C
ATOM   9925 6C21 POPE  127      91.805  68.425  36.600  1.00  0.00           C
ATOM   9928 7C21 POPE  127      92.215  69.525  37.600  1.00  0.00           C
ATOM   9931 8C21 POPE  127      93.045  68.985  38.770  1.00  0.00           C
ATOM   9935  C33 POPE  127      96.045  60.025  22.660  1.00  0.00           C
ATOM   9938  C34 POPE  127      95.435  59.715  24.030  1.00  0.00           C
ATOM   9941  C35 POPE  127      95.175  58.215  24.240  1.00  0.00           C
ATOM   9944  C36 POPE  127      94.375  57.955  25.520  1.00  0.00           C
ATOM   9947  C37 POPE  127      94.025  56.475  25.740  1.00  0.00           C
ATOM   9950  C38 POPE  127      93.295  56.125  27.060  1.00  0.00           C
ATOM   9953  C39 POPE  127      94.155  55.875  28.310  1.00  0.00           C
ATOM   9956 0C31 POPE  127      95.035  54.615  28.200  1.00  0.00           C
ATOM   9959 1C31 POPE  127      96.065  54.475  29.340  1.00  0.00           C
ATOM   9962 2C31 POPE  127      97.475  54.145  28.800  1.00  0.00           C
ATOM   9965 3C31 POPE  127      98.585  54.325  29.840  1.00  0.00           C
ATOM   9968 4C31 POPE  127      98.765  53.125  30.770  1.00  0.00           C
ATOM   9971 5C31 POPE  127      99.585  53.505  32.010  1.00  0.00           C
ATOM   9974 6C31 POPE  127      99.895  52.335  32.940  1.00  0.00           C
ATOM   9978  NH3 POPE  128      43.925  50.905  24.810  1.00  0.00           N
ATOM   9982  C12 POPE  128      43.045  50.495  25.970  1.00  0.00           C
ATOM   9985  C11 POPE  128      41.585  50.875  25.690  1.00  0.00           C
ATOM   9988  P   POPE  128      39.925  49.085  26.650  1.00  0.00           P
ATOM   9989  O13 POPE  128      38.695  49.135  27.450  1.00  0.00           O
ATOM   9990  O14 POPE  128      39.705  48.715  25.230  1.00  0.00           O
ATOM   9991  O11 POPE  128      40.915  48.025  27.290  1.00  0.00           O
ATOM   9992  O12 POPE  128      40.715  50.445  26.740  1.00  0.00           O
ATOM   9993  C1  POPE  128      41.675  48.325  28.460  1.00  0.00           C
ATOM   9996  C2  POPE  128      41.645  47.105  29.410  1.00  0.00           C
ATOM   9998  O21 POPE  128      42.335  47.395  30.650  1.00  0.00           O
ATOM   9999  C21 POPE  128      41.695  46.945  31.740  1.00  0.00           C
ATOM  10000  O22 POPE  128      40.495  46.775  31.810  1.00  0.00           O
ATOM  10001  C22 POPE  128      42.705  46.535  32.820  1.00  0.00           C
ATOM  10004  C3  POPE  128      42.315  45.865  28.730  1.00  0.00           C
ATOM  10007  O31 POPE  128      42.695  44.865  29.710  1.00  0.00           O
ATOM  10008  C31 POPE  128      42.575  43.605  29.370  1.00  0.00           C
ATOM  10009  O32 POPE  128      42.185  43.175  28.280  1.00  0.00           O
ATOM  10010  C32 POPE  128      42.865  42.725  30.590  1.00  0.00           C
ATOM  10013  C23 POPE  128      42.005  45.725  33.940  1.00  0.00           C
ATOM  10016  C24 POPE  128      42.925  45.355  35.120  1.00  0.00           C
ATOM  10019  C25 POPE  128      42.155  44.595  36.220  1.00  0.00           C
ATOM  10022  C26 POPE  128      41.515  45.535  37.250  1.00  0.00           C
ATOM  10025  C27 POPE  128      40.355  44.905  38.050  1.00  0.00           C
ATOM  10028  C28 POPE  128      39.335  45.935  38.580  1.00  0.00           C
ATOM  10031  C29 POPE  128      39.885  46.855  39.650  1.00  0.00           C
ATOM  10033 0C21 POPE  128      39.335  47.095  40.860  1.00  0.00           C
ATOM  10035 1C21 POPE  128      38.055  46.475  41.370  1.00  0.00           C
ATOM  10038 2C21 POPE  128      37.785  46.735  42.870  1.00  0.00           C
ATOM  10041 3C21 POPE  128      38.775  46.045  43.820  1.00  0.00           C
ATOM  10044 4C21 POPE  128      38.365  46.185  45.300  1.00  0.00           C
ATOM  10047 5C21 POPE  128      39.415  45.675  46.290  1.00  0.00           C
ATOM  10050 6C21 POPE  128      40.335  46.775  46.850  1.00  0.00           C
ATOM  10053 7C21 POPE  128      41.185  46.285  48.030  1.00  0.00           C
ATOM  10056 8C21 POPE  128      42.125  47.345  48.610  1.00  0.00           C
ATOM  10060  C33 POPE  128      44.355  42.555  30.990  1.00  0.00           C
ATOM  10063  C34 POPE  128      44.615  41.425  32.010  1.00  0.00           C
ATOM  10066  C35 POPE  128      44.235  41.725  33.480  1.00  0.00           C
ATOM  10069  C36 POPE  128      44.665  40.555  34.380  1.00  0.00           C
ATOM  10072  C37 POPE  128      44.655  40.805  35.890  1.00  0.00           C
ATOM  10075  C38 POPE  128      45.225  39.595  36.650  1.00  0.00           C
ATOM  10078  C39 POPE  128      45.565  39.865  38.120  1.00  0.00           C
ATOM  10081 0C31 POPE  128      47.085  39.895  38.390  1.00  0.00           C
ATOM  10084 1C31 POPE  128      47.455  40.385  39.800  1.00  0.00           C
ATOM  10087 2C31 POPE  128      48.685  39.705  40.420  1.00  0.00           C
ATOM  10090 3C31 POPE  128      49.305  40.535  41.560  1.00  0.00           C
ATOM  10093 4C31 POPE  128      48.365  40.785  42.750  1.00  0.00           C
ATOM  10096 5C31 POPE  128      48.165  42.285  43.020  1.00  0.00           C
ATOM  10099 6C31 POPE  128      47.195  42.605  44.160  1.00  0.00           C
ATOM  10103  NH3 POPE  129      -0.005 119.715  26.750  1.00  0.00           N
ATOM  10107  C12 POPE  129      -0.375 121.035  26.130  1.00  0.00           C
ATOM  10110  C11 POPE  129      -0.555 122.125  27.220  1.00  0.00           C
ATOM  10113  P   POPE  129       0.645 124.485  27.380  1.00  0.00           P
ATOM  10114  O13 POPE  129       2.055 124.245  26.960  1.00  0.00           O
ATOM  10115  O14 POPE  129       0.065 125.815  27.130  1.00  0.00           O
ATOM  10116  O11 POPE  129       0.445 124.125  28.900  1.00  0.00           O
ATOM  10117  O12 POPE  129      -0.295 123.415  26.670  1.00  0.00           O
ATOM  10118  C1  POPE  129       1.565 123.875  29.740  1.00  0.00           C
ATOM  10121  C2  POPE  129       1.105 123.295  31.110  1.00  0.00           C
ATOM  10123  O21 POPE  129       2.055 122.325  31.590  1.00  0.00           O
ATOM  10124  C21 POPE  129       3.175 122.805  32.070  1.00  0.00           C
ATOM  10125  O22 POPE  129       3.675 123.885  31.820  1.00  0.00           O
ATOM  10126  C22 POPE  129       3.695 121.815  33.100  1.00  0.00           C
ATOM  10129  C3  POPE  129      -0.295 122.595  31.060  1.00  0.00           C
ATOM  10132  O31 POPE  129      -0.405 121.475  31.960  1.00  0.00           O
ATOM  10133  C31 POPE  129      -0.265 121.785  33.240  1.00  0.00           C
ATOM  10134  O32 POPE  129      -0.235 122.905  33.710  1.00  0.00           O
ATOM  10135  C32 POPE  129      -0.035 120.505  34.050  1.00  0.00           C
ATOM  10138  C23 POPE  129       4.075 122.525  34.410  1.00  0.00           C
ATOM  10141  C24 POPE  129       4.725 121.565  35.400  1.00  0.00           C
ATOM  10144  C25 POPE  129       5.245 122.255  36.660  1.00  0.00           C
ATOM  10147  C26 POPE  129       4.705 121.665  37.970  1.00  0.00           C
ATOM  10150  C27 POPE  129       5.095 122.545  39.170  1.00  0.00           C
ATOM  10153  C28 POPE  129       4.845 121.905  40.550  1.00  0.00           C
ATOM  10156  C29 POPE  129       5.285 122.875  41.620  1.00  0.00           C
ATOM  10158 0C21 POPE  129       6.415 122.825  42.360  1.00  0.00           C
ATOM  10160 1C21 POPE  129       7.505 121.785  42.320  1.00  0.00           C
ATOM  10163 2C21 POPE  129       7.785 121.085  43.670  1.00  0.00           C
ATOM  10166 3C21 POPE  129       8.535 121.945  44.710  1.00  0.00           C
ATOM  10169 4C21 POPE  129       7.665 122.825  45.640  1.00  0.00           C
ATOM  10172 5C21 POPE  129       6.845 122.055  46.700  1.00  0.00           C
ATOM  10175 6C21 POPE  129       5.385 121.825  46.290  1.00  0.00           C
ATOM  10178 7C21 POPE  129       4.515 121.285  47.440  1.00  0.00           C
ATOM  10181 8C21 POPE  129       3.025 121.325  47.110  1.00  0.00           C
ATOM  10185  C33 POPE  129       0.445 120.855  35.470  1.00  0.00           C
ATOM  10188  C34 POPE  129       0.355 119.685  36.450  1.00  0.00           C
ATOM  10191  C35 POPE  129       1.645 118.885  36.630  1.00  0.00           C
ATOM  10194  C36 POPE  129       1.475 117.965  37.830  1.00  0.00           C
ATOM  10197  C37 POPE  129       2.755 117.275  38.300  1.00  0.00           C
ATOM  10200  C38 POPE  129       2.495 116.575  39.640  1.00  0.00           C
ATOM  10203  C39 POPE  129       3.305 115.295  39.770  1.00  0.00           C
ATOM  10206 0C31 POPE  129       3.085 114.585  41.110  1.00  0.00           C
ATOM  10209 1C31 POPE  129       4.095 113.455  41.260  1.00  0.00           C
ATOM  10212 2C31 POPE  129       4.395 113.025  42.690  1.00  0.00           C
ATOM  10215 3C31 POPE  129       3.455 111.945  43.250  1.00  0.00           C
ATOM  10218 4C31 POPE  129       4.055 111.335  44.510  1.00  0.00           C
ATOM  10221 5C31 POPE  129       3.245 110.195  45.140  1.00  0.00           C
ATOM  10224 6C31 POPE  129       2.295 110.625  46.250  1.00  0.00           C
ATOM  10228  NH3 POPE  130      22.235  70.875  68.250  1.00  0.00           N
ATOM  10232  C12 POPE  130      22.435  72.355  68.460  1.00  0.00           C
ATOM  10235  C11 POPE  130      22.065  73.145  67.200  1.00  0.00           C
ATOM  10238  P   POPE  130      23.445  75.465  67.010  1.00  0.00           P
ATOM  10239  O13 POPE  130      24.405  75.455  68.150  1.00  0.00           O
ATOM  10240  O14 POPE  130      22.965  76.795  66.580  1.00  0.00           O
ATOM  10241  O11 POPE  130      24.205  74.755  65.820  1.00  0.00           O
ATOM  10242  O12 POPE  130      22.205  74.545  67.370  1.00  0.00           O
ATOM  10243  C1  POPE  130      23.515  74.375  64.620  1.00  0.00           C
ATOM  10246  C2  POPE  130      23.775  75.365  63.450  1.00  0.00           C
ATOM  10248  O21 POPE  130      23.535  74.825  62.140  1.00  0.00           O
ATOM  10249  C21 POPE  130      22.425  74.195  61.840  1.00  0.00           C
ATOM  10250  O22 POPE  130      21.595  73.745  62.590  1.00  0.00           O
ATOM  10251  C22 POPE  130      22.325  74.255  60.300  1.00  0.00           C
ATOM  10254  C3  POPE  130      25.245  75.875  63.460  1.00  0.00           C
ATOM  10257  O31 POPE  130      25.635  76.585  62.270  1.00  0.00           O
ATOM  10258  C31 POPE  130      25.065  77.785  62.140  1.00  0.00           C
ATOM  10259  O32 POPE  130      24.235  78.265  62.890  1.00  0.00           O
ATOM  10260  C32 POPE  130      25.635  78.485  60.910  1.00  0.00           C
ATOM  10263  C23 POPE  130      21.155  73.445  59.710  1.00  0.00           C
ATOM  10266  C24 POPE  130      20.855  73.845  58.260  1.00  0.00           C
ATOM  10269  C25 POPE  130      21.785  73.185  57.220  1.00  0.00           C
ATOM  10272  C26 POPE  130      21.275  73.385  55.790  1.00  0.00           C
ATOM  10275  C27 POPE  130      21.885  72.405  54.770  1.00  0.00           C
ATOM  10278  C28 POPE  130      21.125  72.315  53.430  1.00  0.00           C
ATOM  10281  C29 POPE  130      19.715  71.825  53.620  1.00  0.00           C
ATOM  10283 0C21 POPE  130      18.705  71.815  52.740  1.00  0.00           C
ATOM  10285 1C21 POPE  130      18.715  72.285  51.310  1.00  0.00           C
ATOM  10288 2C21 POPE  130      17.345  72.895  50.930  1.00  0.00           C
ATOM  10291 3C21 POPE  130      17.105  72.995  49.410  1.00  0.00           C
ATOM  10294 4C21 POPE  130      15.675  73.455  49.110  1.00  0.00           C
ATOM  10297 5C21 POPE  130      15.295  73.515  47.620  1.00  0.00           C
ATOM  10300 6C21 POPE  130      13.815  73.875  47.430  1.00  0.00           C
ATOM  10303 7C21 POPE  130      13.465  74.425  46.040  1.00  0.00           C
ATOM  10306 8C21 POPE  130      11.985  74.785  45.890  1.00  0.00           C
ATOM  10310  C33 POPE  130      24.525  79.015  59.990  1.00  0.00           C
ATOM  10313  C34 POPE  130      24.035  77.985  58.980  1.00  0.00           C
ATOM  10316  C35 POPE  130      25.115  77.735  57.920  1.00  0.00           C
ATOM  10319  C36 POPE  130      24.535  77.365  56.550  1.00  0.00           C
ATOM  10322  C37 POPE  130      25.605  77.505  55.460  1.00  0.00           C
ATOM  10325  C38 POPE  130      25.005  77.605  54.060  1.00  0.00           C
ATOM  10328  C39 POPE  130      24.165  76.385  53.680  1.00  0.00           C
ATOM  10331 0C31 POPE  130      24.215  76.125  52.170  1.00  0.00           C
ATOM  10334 1C31 POPE  130      23.265  74.995  51.760  1.00  0.00           C
ATOM  10337 2C31 POPE  130      23.485  74.525  50.320  1.00  0.00           C
ATOM  10340 3C31 POPE  130      24.765  73.685  50.170  1.00  0.00           C
ATOM  10343 4C31 POPE  130      24.925  73.205  48.720  1.00  0.00           C
ATOM  10346 5C31 POPE  130      26.325  72.665  48.430  1.00  0.00           C
ATOM  10349 6C31 POPE  130      26.525  72.405  46.940  1.00  0.00           C
ATOM  10353  NH3 POPE  131      98.785  28.265  69.300  1.00  0.00           N
ATOM  10357  C12 POPE  131     100.115  28.925  69.040  1.00  0.00           C
ATOM  10360  C11 POPE  131     100.635  28.575  67.630  1.00  0.00           C
ATOM  10363  P   POPE  131     103.065  27.855  66.880  1.00  0.00           P
ATOM  10364  O13 POPE  131     104.265  28.615  66.480  1.00  0.00           O
ATOM  10365  O14 POPE  131     103.255  26.695  67.770  1.00  0.00           O
ATOM  10366  O11 POPE  131     102.235  27.355  65.650  1.00  0.00           O
ATOM  10367  O12 POPE  131     102.045  28.865  67.560  1.00  0.00           O
ATOM  10368  C1  POPE  131     102.545  27.555  64.280  1.00  0.00           C
ATOM  10371  C2  POPE  131     101.285  27.235  63.440  1.00  0.00           C
ATOM  10373  O21 POPE  131     101.245  28.045  62.250  1.00  0.00           O
ATOM  10374  C21 POPE  131     102.115  27.735  61.300  1.00  0.00           C
ATOM  10375  O22 POPE  131     102.935  26.825  61.350  1.00  0.00           O
ATOM  10376  C22 POPE  131     102.015  28.745  60.170  1.00  0.00           C
ATOM  10379  C3  POPE  131     100.005  27.515  64.300  1.00  0.00           C
ATOM  10382  O31 POPE  131      98.755  27.315  63.610  1.00  0.00           O
ATOM  10383  C31 POPE  131      98.305  26.075  63.690  1.00  0.00           C
ATOM  10384  O32 POPE  131      98.925  25.105  64.110  1.00  0.00           O
ATOM  10385  C32 POPE  131      96.865  26.005  63.200  1.00  0.00           C
ATOM  10388  C23 POPE  131     101.615  28.075  58.830  1.00  0.00           C
ATOM  10391  C24 POPE  131     101.315  29.115  57.740  1.00  0.00           C
ATOM  10394  C25 POPE  131     102.445  29.315  56.750  1.00  0.00           C
ATOM  10397  C26 POPE  131     102.565  28.155  55.750  1.00  0.00           C
ATOM  10400  C27 POPE  131     103.655  28.415  54.720  1.00  0.00           C
ATOM  10403  C28 POPE  131     104.495  27.155  54.450  1.00  0.00           C
ATOM  10406  C29 POPE  131     103.685  26.025  53.880  1.00  0.00           C
ATOM  10408 0C21 POPE  131     104.195  24.805  53.650  1.00  0.00           C
ATOM  10410 1C21 POPE  131     105.635  24.435  53.900  1.00  0.00           C
ATOM  10413 2C21 POPE  131     106.425  24.435  52.590  1.00  0.00           C
ATOM  10416 3C21 POPE  131     107.935  24.415  52.820  1.00  0.00           C
ATOM  10419 4C21 POPE  131     108.725  24.055  51.550  1.00  0.00           C
ATOM  10422 5C21 POPE  131     108.575  22.585  51.170  1.00  0.00           C
ATOM  10425 6C21 POPE  131     109.595  22.105  50.140  1.00  0.00           C
ATOM  10428 7C21 POPE  131     109.525  20.585  49.940  1.00  0.00           C
ATOM  10431 8C21 POPE  131     110.685  20.015  49.130  1.00  0.00           C
ATOM  10435  C33 POPE  131      96.715  26.635  61.800  1.00  0.00           C
ATOM  10438  C34 POPE  131      95.585  26.015  60.960  1.00  0.00           C
ATOM  10441  C35 POPE  131      96.135  25.315  59.710  1.00  0.00           C
ATOM  10444  C36 POPE  131      96.895  24.025  60.040  1.00  0.00           C
ATOM  10447  C37 POPE  131      97.585  23.445  58.800  1.00  0.00           C
ATOM  10450  C38 POPE  131      98.165  22.045  59.040  1.00  0.00           C
ATOM  10453  C39 POPE  131      99.395  22.065  59.960  1.00  0.00           C
ATOM  10456 0C31 POPE  131      99.915  20.655  60.270  1.00  0.00           C
ATOM  10459 1C31 POPE  131     101.235  20.695  61.020  1.00  0.00           C
ATOM  10462 2C31 POPE  131     101.745  19.335  61.550  1.00  0.00           C
ATOM  10465 3C31 POPE  131     101.915  18.235  60.490  1.00  0.00           C
ATOM  10468 4C31 POPE  131     102.955  18.525  59.400  1.00  0.00           C
ATOM  10471 5C31 POPE  131     102.975  17.405  58.340  1.00  0.00           C
ATOM  10474 6C31 POPE  131     104.155  17.495  57.360  1.00  0.00           C
ATOM  10478  NH3 POPE  132      97.405  55.625  64.070  1.00  0.00           N
ATOM  10482  C12 POPE  132      97.335  54.195  63.610  1.00  0.00           C
ATOM  10485  C11 POPE  132      97.845  53.255  64.710  1.00  0.00           C
ATOM  10488  P   POPE  132      98.585  50.715  64.650  1.00  0.00           P
ATOM  10489  O13 POPE  132      99.375  51.055  65.860  1.00  0.00           O
ATOM  10490  O14 POPE  132      97.925  49.395  64.650  1.00  0.00           O
ATOM  10491  O11 POPE  132      99.525  50.835  63.400  1.00  0.00           O
ATOM  10492  O12 POPE  132      97.555  51.895  64.400  1.00  0.00           O
ATOM  10493  C1  POPE  132     100.865  51.315  63.480  1.00  0.00           C
ATOM  10496  C2  POPE  132     101.155  52.325  62.340  1.00  0.00           C
ATOM  10498  O21 POPE  132     100.705  51.755  61.100  1.00  0.00           O
ATOM  10499  C21 POPE  132      99.875  52.505  60.400  1.00  0.00           C
ATOM  10500  O22 POPE  132      99.125  53.365  60.820  1.00  0.00           O
ATOM  10501  C22 POPE  132     100.115  52.235  58.920  1.00  0.00           C
ATOM  10504  C3  POPE  132     102.685  52.635  62.220  1.00  0.00           C
ATOM  10507  O31 POPE  132     103.085  52.705  60.830  1.00  0.00           O
ATOM  10508  C31 POPE  132     104.145  51.995  60.460  1.00  0.00           C
ATOM  10509  O32 POPE  132     105.015  51.575  61.190  1.00  0.00           O
ATOM  10510  C32 POPE  132     103.975  51.715  58.960  1.00  0.00           C
ATOM  10513  C23 POPE  132     100.275  53.575  58.180  1.00  0.00           C
ATOM  10516  C24 POPE  132     101.005  53.435  56.840  1.00  0.00           C
ATOM  10519  C25 POPE  132     100.395  52.375  55.920  1.00  0.00           C
ATOM  10522  C26 POPE  132     101.115  52.365  54.580  1.00  0.00           C
ATOM  10525  C27 POPE  132     100.525  51.345  53.610  1.00  0.00           C
ATOM  10528  C28 POPE  132     101.295  51.395  52.290  1.00  0.00           C
ATOM  10531  C29 POPE  132     100.845  50.355  51.300  1.00  0.00           C
ATOM  10533 0C21 POPE  132     101.145  50.385  49.990  1.00  0.00           C
ATOM  10535 1C21 POPE  132     101.975  51.465  49.330  1.00  0.00           C
ATOM  10538 2C21 POPE  132     103.505  51.315  49.500  1.00  0.00           C
ATOM  10541 3C21 POPE  132     104.155  50.205  48.650  1.00  0.00           C
ATOM  10544 4C21 POPE  132     103.975  48.785  49.220  1.00  0.00           C
ATOM  10547 5C21 POPE  132     104.845  47.715  48.550  1.00  0.00           C
ATOM  10550 6C21 POPE  132     106.325  47.755  48.960  1.00  0.00           C
ATOM  10553 7C21 POPE  132     107.195  46.845  48.080  1.00  0.00           C
ATOM  10556 8C21 POPE  132     108.515  46.415  48.740  1.00  0.00           C
ATOM  10560  C33 POPE  132     105.235  51.265  58.180  1.00  0.00           C
ATOM  10563  C34 POPE  132     104.825  50.615  56.850  1.00  0.00           C
ATOM  10566  C35 POPE  132     106.005  50.295  55.930  1.00  0.00           C
ATOM  10569  C36 POPE  132     105.645  49.345  54.780  1.00  0.00           C
ATOM  10572  C37 POPE  132     106.855  48.905  53.940  1.00  0.00           C
ATOM  10575  C38 POPE  132     106.555  47.725  52.980  1.00  0.00           C
ATOM  10578  C39 POPE  132     106.375  46.385  53.700  1.00  0.00           C
ATOM  10581 0C31 POPE  132     106.135  45.225  52.720  1.00  0.00           C
ATOM  10584 1C31 POPE  132     106.055  43.835  53.380  1.00  0.00           C
ATOM  10587 2C31 POPE  132     104.845  43.655  54.310  1.00  0.00           C
ATOM  10590 3C31 POPE  132     104.785  42.295  55.030  1.00  0.00           C
ATOM  10593 4C31 POPE  132     104.895  41.085  54.090  1.00  0.00           C
ATOM  10596 5C31 POPE  132     104.495  39.765  54.760  1.00  0.00           C
ATOM  10599 6C31 POPE  132     104.555  38.565  53.810  1.00  0.00           C
ATOM  10603  NH3 POPE  133      81.725  96.315  20.330  1.00  0.00           N
ATOM  10607  C12 POPE  133      82.515  96.205  19.060  1.00  0.00           C
ATOM  10610  C11 POPE  133      83.985  95.875  19.350  1.00  0.00           C
ATOM  10613  P   POPE  133      85.425  94.075  20.540  1.00  0.00           P
ATOM  10614  O13 POPE  133      85.805  93.075  19.540  1.00  0.00           O
ATOM  10615  O14 POPE  133      86.415  95.145  20.800  1.00  0.00           O
ATOM  10616  O11 POPE  133      85.185  93.295  21.880  1.00  0.00           O
ATOM  10617  O12 POPE  133      84.035  94.725  20.200  1.00  0.00           O
ATOM  10618  C1  POPE  133      85.295  93.935  23.150  1.00  0.00           C
ATOM  10621  C2  POPE  133      83.905  94.015  23.830  1.00  0.00           C
ATOM  10623  O21 POPE  133      84.065  94.845  25.000  1.00  0.00           O
ATOM  10624  C21 POPE  133      82.965  95.485  25.380  1.00  0.00           C
ATOM  10625  O22 POPE  133      81.915  95.525  24.780  1.00  0.00           O
ATOM  10626  C22 POPE  133      83.285  96.165  26.720  1.00  0.00           C
ATOM  10629  C3  POPE  133      83.405  92.585  24.180  1.00  0.00           C
ATOM  10632  O31 POPE  133      82.435  92.545  25.240  1.00  0.00           O
ATOM  10633  C31 POPE  133      82.745  92.145  26.470  1.00  0.00           C
ATOM  10634  O32 POPE  133      81.955  91.555  27.200  1.00  0.00           O
ATOM  10635  C32 POPE  133      84.135  92.515  26.980  1.00  0.00           C
ATOM  10638  C23 POPE  133      82.055  96.225  27.650  1.00  0.00           C
ATOM  10641  C24 POPE  133      82.425  96.375  29.130  1.00  0.00           C
ATOM  10644  C25 POPE  133      82.875  95.055  29.780  1.00  0.00           C
ATOM  10647  C26 POPE  133      82.795  95.075  31.320  1.00  0.00           C
ATOM  10650  C27 POPE  133      83.255  93.735  31.930  1.00  0.00           C
ATOM  10653  C28 POPE  133      83.105  93.665  33.460  1.00  0.00           C
ATOM  10656  C29 POPE  133      83.715  92.395  34.000  1.00  0.00           C
ATOM  10658 0C21 POPE  133      83.845  92.065  35.300  1.00  0.00           C
ATOM  10660 1C21 POPE  133      83.375  92.875  36.480  1.00  0.00           C
ATOM  10663 2C21 POPE  133      82.045  92.335  37.040  1.00  0.00           C
ATOM  10666 3C21 POPE  133      82.145  90.985  37.760  1.00  0.00           C
ATOM  10669 4C21 POPE  133      80.785  90.305  38.020  1.00  0.00           C
ATOM  10672 5C21 POPE  133      80.255  89.535  36.790  1.00  0.00           C
ATOM  10675 6C21 POPE  133      79.085  90.205  36.050  1.00  0.00           C
ATOM  10678 7C21 POPE  133      78.795  89.515  34.710  1.00  0.00           C
ATOM  10681 8C21 POPE  133      77.635  90.145  33.930  1.00  0.00           C
ATOM  10685  C33 POPE  133      84.695  91.375  27.850  1.00  0.00           C
ATOM  10688  C34 POPE  133      86.055  91.715  28.460  1.00  0.00           C
ATOM  10691  C35 POPE  133      86.555  90.585  29.370  1.00  0.00           C
ATOM  10694  C36 POPE  133      87.945  90.085  28.980  1.00  0.00           C
ATOM  10697  C37 POPE  133      88.435  88.925  29.860  1.00  0.00           C
ATOM  10700  C38 POPE  133      89.895  88.535  29.600  1.00  0.00           C
ATOM  10703  C39 POPE  133      90.135  87.025  29.720  1.00  0.00           C
ATOM  10706 0C31 POPE  133      89.575  86.275  28.510  1.00  0.00           C
ATOM  10709 1C31 POPE  133      89.725  84.755  28.600  1.00  0.00           C
ATOM  10712 2C31 POPE  133      89.225  84.095  27.300  1.00  0.00           C
ATOM  10715 3C31 POPE  133      87.705  83.885  27.320  1.00  0.00           C
ATOM  10718 4C31 POPE  133      87.005  83.895  25.960  1.00  0.00           C
ATOM  10721 5C31 POPE  133      87.225  82.635  25.130  1.00  0.00           C
ATOM  10724 6C31 POPE  133      86.395  82.645  23.850  1.00  0.00           C
ATOM  10728  NH3 POPE  134     102.775  75.795  61.960  1.00  0.00           N
ATOM  10732  C12 POPE  134     103.795  75.005  62.680  1.00  0.00           C
ATOM  10735  C11 POPE  134     104.155  73.775  61.850  1.00  0.00           C
ATOM  10738  P   POPE  134     105.555  72.495  63.570  1.00  0.00           P
ATOM  10739  O13 POPE  134     106.965  72.105  63.810  1.00  0.00           O
ATOM  10740  O14 POPE  134     104.935  73.255  64.670  1.00  0.00           O
ATOM  10741  O11 POPE  134     104.635  71.265  63.240  1.00  0.00           O
ATOM  10742  O12 POPE  134     105.455  73.325  62.230  1.00  0.00           O
ATOM  10743  C1  POPE  134     105.065  69.965  62.890  1.00  0.00           C
ATOM  10746  C2  POPE  134     105.635  69.815  61.450  1.00  0.00           C
ATOM  10748  O21 POPE  134     104.705  69.065  60.630  1.00  0.00           O
ATOM  10749  C21 POPE  134     104.065  69.675  59.650  1.00  0.00           C
ATOM  10750  O22 POPE  134     104.085  70.865  59.400  1.00  0.00           O
ATOM  10751  C22 POPE  134     103.355  68.605  58.820  1.00  0.00           C
ATOM  10754  C3  POPE  134     106.965  69.025  61.550  1.00  0.00           C
ATOM  10757  O31 POPE  134     107.555  68.785  60.260  1.00  0.00           O
ATOM  10758  C31 POPE  134     108.275  67.695  60.130  1.00  0.00           C
ATOM  10759  O32 POPE  134     108.585  66.905  61.000  1.00  0.00           O
ATOM  10760  C32 POPE  134     108.705  67.565  58.680  1.00  0.00           C
ATOM  10763  C23 POPE  134     103.725  68.695  57.330  1.00  0.00           C
ATOM  10766  C24 POPE  134     103.325  67.415  56.580  1.00  0.00           C
ATOM  10769  C25 POPE  134     103.715  67.465  55.110  1.00  0.00           C
ATOM  10772  C26 POPE  134     103.545  66.115  54.420  1.00  0.00           C
ATOM  10775  C27 POPE  134     103.885  66.195  52.930  1.00  0.00           C
ATOM  10778  C28 POPE  134     103.895  64.825  52.250  1.00  0.00           C
ATOM  10781  C29 POPE  134     104.475  64.925  50.870  1.00  0.00           C
ATOM  10783 0C21 POPE  134     104.515  63.935  49.970  1.00  0.00           C
ATOM  10785 1C21 POPE  134     103.945  62.565  50.180  1.00  0.00           C
ATOM  10788 2C21 POPE  134     103.465  61.965  48.850  1.00  0.00           C
ATOM  10791 3C21 POPE  134     102.265  62.655  48.210  1.00  0.00           C
ATOM  10794 4C21 POPE  134     101.695  61.735  47.140  1.00  0.00           C
ATOM  10797 5C21 POPE  134     100.525  62.295  46.340  1.00  0.00           C
ATOM  10800 6C21 POPE  134     100.025  61.215  45.380  1.00  0.00           C
ATOM  10803 7C21 POPE  134      98.705  61.555  44.680  1.00  0.00           C
ATOM  10806 8C21 POPE  134      98.265  60.475  43.710  1.00  0.00           C
ATOM  10810  C33 POPE  134     107.545  67.025  57.820  1.00  0.00           C
ATOM  10813  C34 POPE  134     107.635  67.485  56.370  1.00  0.00           C
ATOM  10816  C35 POPE  134     107.565  66.335  55.370  1.00  0.00           C
ATOM  10819  C36 POPE  134     107.725  66.895  53.960  1.00  0.00           C
ATOM  10822  C37 POPE  134     107.865  65.845  52.850  1.00  0.00           C
ATOM  10825  C38 POPE  134     108.155  66.565  51.530  1.00  0.00           C
ATOM  10828  C39 POPE  134     108.585  65.665  50.380  1.00  0.00           C
ATOM  10831 0C31 POPE  134     109.185  66.525  49.250  1.00  0.00           C
ATOM  10834 1C31 POPE  134     109.325  65.795  47.910  1.00  0.00           C
ATOM  10837 2C31 POPE  134     110.745  65.815  47.330  1.00  0.00           C
ATOM  10840 3C31 POPE  134     111.345  67.215  47.100  1.00  0.00           C
ATOM  10843 4C31 POPE  134     112.425  67.185  46.020  1.00  0.00           C
ATOM  10846 5C31 POPE  134     113.075  68.545  45.710  1.00  0.00           C
ATOM  10849 6C31 POPE  134     113.895  68.505  44.410  1.00  0.00           C
ATOM  10853  NH3 POPE  135      26.535  50.525  22.450  1.00  0.00           N
ATOM  10857  C12 POPE  135      25.435  50.785  21.470  1.00  0.00           C
ATOM  10860  C11 POPE  135      24.455  51.795  22.100  1.00  0.00           C
ATOM  10863  P   POPE  135      23.585  52.105  24.560  1.00  0.00           P
ATOM  10864  O13 POPE  135      23.095  53.445  24.180  1.00  0.00           O
ATOM  10865  O14 POPE  135      22.685  51.335  25.430  1.00  0.00           O
ATOM  10866  O11 POPE  135      24.995  52.245  25.200  1.00  0.00           O
ATOM  10867  O12 POPE  135      23.955  51.245  23.310  1.00  0.00           O
ATOM  10868  C1  POPE  135      25.595  51.155  25.910  1.00  0.00           C
ATOM  10871  C2  POPE  135      25.745  51.565  27.390  1.00  0.00           C
ATOM  10873  O21 POPE  135      26.495  50.575  28.100  1.00  0.00           O
ATOM  10874  C21 POPE  135      25.875  49.455  28.410  1.00  0.00           C
ATOM  10875  O22 POPE  135      24.745  49.135  28.070  1.00  0.00           O
ATOM  10876  C22 POPE  135      26.815  48.605  29.250  1.00  0.00           C
ATOM  10879  C3  POPE  135      24.375  51.945  28.040  1.00  0.00           C
ATOM  10882  O31 POPE  135      24.375  51.745  29.450  1.00  0.00           O
ATOM  10883  C31 POPE  135      24.535  52.795  30.230  1.00  0.00           C
ATOM  10884  O32 POPE  135      24.615  53.955  29.850  1.00  0.00           O
ATOM  10885  C32 POPE  135      24.555  52.285  31.670  1.00  0.00           C
ATOM  10888  C23 POPE  135      26.055  47.635  30.180  1.00  0.00           C
ATOM  10891  C24 POPE  135      26.965  46.585  30.830  1.00  0.00           C
ATOM  10894  C25 POPE  135      27.985  47.155  31.830  1.00  0.00           C
ATOM  10897  C26 POPE  135      27.365  47.775  33.080  1.00  0.00           C
ATOM  10900  C27 POPE  135      28.465  48.375  33.970  1.00  0.00           C
ATOM  10903  C28 POPE  135      27.965  48.875  35.330  1.00  0.00           C
ATOM  10906  C29 POPE  135      29.095  49.495  36.110  1.00  0.00           C
ATOM  10908 0C21 POPE  135      29.495  49.165  37.350  1.00  0.00           C
ATOM  10910 1C21 POPE  135      28.915  48.095  38.240  1.00  0.00           C
ATOM  10913 2C21 POPE  135      29.905  47.535  39.280  1.00  0.00           C
ATOM  10916 3C21 POPE  135      30.505  48.615  40.210  1.00  0.00           C
ATOM  10919 4C21 POPE  135      30.855  48.095  41.620  1.00  0.00           C
ATOM  10922 5C21 POPE  135      32.145  47.265  41.700  1.00  0.00           C
ATOM  10925 6C21 POPE  135      32.355  46.675  43.100  1.00  0.00           C
ATOM  10928 7C21 POPE  135      33.785  46.175  43.350  1.00  0.00           C
ATOM  10931 8C21 POPE  135      33.955  45.515  44.720  1.00  0.00           C
ATOM  10935  C33 POPE  135      23.315  51.435  32.020  1.00  0.00           C
ATOM  10938  C34 POPE  135      23.195  51.135  33.520  1.00  0.00           C
ATOM  10941  C35 POPE  135      23.915  49.865  33.980  1.00  0.00           C
ATOM  10944  C36 POPE  135      23.735  49.615  35.490  1.00  0.00           C
ATOM  10947  C37 POPE  135      24.525  48.405  36.020  1.00  0.00           C
ATOM  10950  C38 POPE  135      23.815  47.685  37.180  1.00  0.00           C
ATOM  10953  C39 POPE  135      23.675  48.515  38.460  1.00  0.00           C
ATOM  10956 0C31 POPE  135      22.485  48.085  39.330  1.00  0.00           C
ATOM  10959 1C31 POPE  135      22.365  48.885  40.630  1.00  0.00           C
ATOM  10962 2C31 POPE  135      20.995  48.745  41.300  1.00  0.00           C
ATOM  10965 3C31 POPE  135      20.925  47.655  42.380  1.00  0.00           C
ATOM  10968 4C31 POPE  135      19.505  47.565  42.980  1.00  0.00           C
ATOM  10971 5C31 POPE  135      19.375  46.505  44.080  1.00  0.00           C
ATOM  10974 6C31 POPE  135      17.935  46.305  44.550  1.00  0.00           C
ATOM  10978  NH3 POPE  136     101.595  90.275  62.240  1.00  0.00           N
ATOM  10982  C12 POPE  136     101.095  89.015  62.850  1.00  0.00           C
ATOM  10985  C11 POPE  136     100.065  88.335  61.960  1.00  0.00           C
ATOM  10988  P   POPE  136      98.015  86.725  62.340  1.00  0.00           P
ATOM  10989  O13 POPE  136      97.905  85.625  63.310  1.00  0.00           O
ATOM  10990  O14 POPE  136      96.755  87.475  62.030  1.00  0.00           O
ATOM  10991  O11 POPE  136      98.575  86.055  61.030  1.00  0.00           O
ATOM  10992  O12 POPE  136      99.195  87.635  62.810  1.00  0.00           O
ATOM  10993  C1  POPE  136      98.645  86.575  59.710  1.00  0.00           C
ATOM  10996  C2  POPE  136      97.505  86.015  58.810  1.00  0.00           C
ATOM  10998  O21 POPE  136      98.015  85.575  57.540  1.00  0.00           O
ATOM  10999  C21 POPE  136      98.485  84.335  57.510  1.00  0.00           C
ATOM  11000  O22 POPE  136      98.815  83.655  58.460  1.00  0.00           O
ATOM  11001  C22 POPE  136      98.395  83.855  56.060  1.00  0.00           C
ATOM  11004  C3  POPE  136      96.465  87.155  58.570  1.00  0.00           C
ATOM  11007  O31 POPE  136      95.235  86.965  57.820  1.00  0.00           O
ATOM  11008  C31 POPE  136      94.895  85.805  57.290  1.00  0.00           C
ATOM  11009  O32 POPE  136      95.435  84.735  57.450  1.00  0.00           O
ATOM  11010  C32 POPE  136      93.705  86.015  56.360  1.00  0.00           C
ATOM  11013  C23 POPE  136      99.125  82.515  55.840  1.00  0.00           C
ATOM  11016  C24 POPE  136      98.965  81.975  54.400  1.00  0.00           C
ATOM  11019  C25 POPE  136      97.505  81.795  53.950  1.00  0.00           C
ATOM  11022  C26 POPE  136      97.095  82.865  52.930  1.00  0.00           C
ATOM  11025  C27 POPE  136      95.595  82.855  52.590  1.00  0.00           C
ATOM  11028  C28 POPE  136      95.315  83.115  51.100  1.00  0.00           C
ATOM  11031  C29 POPE  136      95.625  81.895  50.270  1.00  0.00           C
ATOM  11033 0C21 POPE  136      96.035  81.895  49.000  1.00  0.00           C
ATOM  11035 1C21 POPE  136      96.205  83.115  48.130  1.00  0.00           C
ATOM  11038 2C21 POPE  136      96.615  82.715  46.700  1.00  0.00           C
ATOM  11041 3C21 POPE  136      98.075  82.245  46.590  1.00  0.00           C
ATOM  11044 4C21 POPE  136      98.245  81.095  45.580  1.00  0.00           C
ATOM  11047 5C21 POPE  136      99.655  80.505  45.590  1.00  0.00           C
ATOM  11050 6C21 POPE  136      99.685  79.115  44.920  1.00  0.00           C
ATOM  11053 7C21 POPE  136     100.965  78.335  45.240  1.00  0.00           C
ATOM  11056 8C21 POPE  136     100.805  76.825  45.040  1.00  0.00           C
ATOM  11060  C33 POPE  136      93.355  84.715  55.610  1.00  0.00           C
ATOM  11063  C34 POPE  136      92.515  84.955  54.350  1.00  0.00           C
ATOM  11066  C35 POPE  136      91.195  85.665  54.660  1.00  0.00           C
ATOM  11069  C36 POPE  136      90.245  85.685  53.450  1.00  0.00           C
ATOM  11072  C37 POPE  136      88.885  86.295  53.800  1.00  0.00           C
ATOM  11075  C38 POPE  136      88.065  86.715  52.580  1.00  0.00           C
ATOM  11078  C39 POPE  136      87.355  85.535  51.900  1.00  0.00           C
ATOM  11081 0C31 POPE  136      87.165  85.765  50.400  1.00  0.00           C
ATOM  11084 1C31 POPE  136      86.425  84.615  49.710  1.00  0.00           C
ATOM  11087 2C31 POPE  136      86.765  84.495  48.210  1.00  0.00           C
ATOM  11090 3C31 POPE  136      86.605  85.815  47.450  1.00  0.00           C
ATOM  11093 4C31 POPE  136      86.735  85.645  45.930  1.00  0.00           C
ATOM  11096 5C31 POPE  136      86.735  86.995  45.200  1.00  0.00           C
ATOM  11099 6C31 POPE  136      86.705  86.875  43.680  1.00  0.00           C
ATOM  11103  NH3 POPE  137      72.755  94.655  65.540  1.00  0.00           N
ATOM  11107  C12 POPE  137      71.485  95.005  66.250  1.00  0.00           C
ATOM  11110  C11 POPE  137      70.595  95.955  65.410  1.00  0.00           C
ATOM  11113  P   POPE  137      71.545  96.705  63.110  1.00  0.00           P
ATOM  11114  O13 POPE  137      70.945  98.055  63.180  1.00  0.00           O
ATOM  11115  O14 POPE  137      72.945  96.505  63.510  1.00  0.00           O
ATOM  11116  O11 POPE  137      71.315  96.115  61.670  1.00  0.00           O
ATOM  11117  O12 POPE  137      70.695  95.695  63.990  1.00  0.00           O
ATOM  11118  C1  POPE  137      70.165  96.495  60.930  1.00  0.00           C
ATOM  11121  C2  POPE  137      70.235  95.795  59.550  1.00  0.00           C
ATOM  11123  O21 POPE  137      69.025  95.925  58.770  1.00  0.00           O
ATOM  11124  C21 POPE  137      68.675  97.125  58.360  1.00  0.00           C
ATOM  11125  O22 POPE  137      68.725  98.155  59.000  1.00  0.00           O
ATOM  11126  C22 POPE  137      68.355  97.025  56.860  1.00  0.00           C
ATOM  11129  C3  POPE  137      70.555  94.285  59.730  1.00  0.00           C
ATOM  11132  O31 POPE  137      70.795  93.605  58.470  1.00  0.00           O
ATOM  11133  C31 POPE  137      70.505  92.295  58.520  1.00  0.00           C
ATOM  11134  O32 POPE  137      70.145  91.705  59.520  1.00  0.00           O
ATOM  11135  C32 POPE  137      70.725  91.645  57.160  1.00  0.00           C
ATOM  11138  C23 POPE  137      67.485  98.125  56.190  1.00  0.00           C
ATOM  11141  C24 POPE  137      66.765  97.605  54.940  1.00  0.00           C
ATOM  11144  C25 POPE  137      65.575  98.475  54.500  1.00  0.00           C
ATOM  11147  C26 POPE  137      64.785  97.815  53.370  1.00  0.00           C
ATOM  11150  C27 POPE  137      63.495  98.555  53.000  1.00  0.00           C
ATOM  11153  C28 POPE  137      62.235  97.655  53.090  1.00  0.00           C
ATOM  11156  C29 POPE  137      61.625  97.655  54.470  1.00  0.00           C
ATOM  11158 0C21 POPE  137      60.575  98.405  54.840  1.00  0.00           C
ATOM  11160 1C21 POPE  137      59.895  99.425  53.970  1.00  0.00           C
ATOM  11163 2C21 POPE  137      58.815  98.895  52.990  1.00  0.00           C
ATOM  11166 3C21 POPE  137      57.385  99.045  53.530  1.00  0.00           C
ATOM  11169 4C21 POPE  137      57.105  98.165  54.740  1.00  0.00           C
ATOM  11172 5C21 POPE  137      55.755  98.445  55.390  1.00  0.00           C
ATOM  11175 6C21 POPE  137      55.655  97.695  56.720  1.00  0.00           C
ATOM  11178 7C21 POPE  137      54.395  98.035  57.510  1.00  0.00           C
ATOM  11181 8C21 POPE  137      54.355  97.285  58.840  1.00  0.00           C
ATOM  11185  C33 POPE  137      70.235  92.485  55.960  1.00  0.00           C
ATOM  11188  C34 POPE  137      70.085  91.605  54.710  1.00  0.00           C
ATOM  11191  C35 POPE  137      69.395  92.295  53.520  1.00  0.00           C
ATOM  11194  C36 POPE  137      67.895  92.475  53.770  1.00  0.00           C
ATOM  11197  C37 POPE  137      67.145  93.015  52.550  1.00  0.00           C
ATOM  11200  C38 POPE  137      65.655  93.175  52.850  1.00  0.00           C
ATOM  11203  C39 POPE  137      64.815  93.475  51.600  1.00  0.00           C
ATOM  11206 0C31 POPE  137      65.015  94.895  51.050  1.00  0.00           C
ATOM  11209 1C31 POPE  137      64.705  94.975  49.550  1.00  0.00           C
ATOM  11212 2C31 POPE  137      64.575  96.385  48.980  1.00  0.00           C
ATOM  11215 3C31 POPE  137      63.275  97.055  49.440  1.00  0.00           C
ATOM  11218 4C31 POPE  137      62.925  98.325  48.660  1.00  0.00           C
ATOM  11221 5C31 POPE  137      61.555  98.885  49.070  1.00  0.00           C
ATOM  11224 6C31 POPE  137      61.265 100.275  48.510  1.00  0.00           C
ATOM  11228  NH3 POPE  138      92.135  50.195  24.290  1.00  0.00           N
ATOM  11232  C12 POPE  138      91.385  50.415  23.000  1.00  0.00           C
ATOM  11235  C11 POPE  138      90.755  49.115  22.440  1.00  0.00           C
ATOM  11238  P   POPE  138      91.315  46.895  23.680  1.00  0.00           P
ATOM  11239  O13 POPE  138      92.505  46.085  23.950  1.00  0.00           O
ATOM  11240  O14 POPE  138      90.025  46.205  23.420  1.00  0.00           O
ATOM  11241  O11 POPE  138      91.055  47.865  24.890  1.00  0.00           O
ATOM  11242  O12 POPE  138      91.615  47.965  22.550  1.00  0.00           O
ATOM  11243  C1  POPE  138      91.445  47.575  26.220  1.00  0.00           C
ATOM  11246  C2  POPE  138      90.715  48.545  27.180  1.00  0.00           C
ATOM  11248  O21 POPE  138      91.235  49.895  27.060  1.00  0.00           O
ATOM  11249  C21 POPE  138      91.845  50.405  28.110  1.00  0.00           C
ATOM  11250  O22 POPE  138      92.725  49.885  28.770  1.00  0.00           O
ATOM  11251  C22 POPE  138      91.285  51.805  28.390  1.00  0.00           C
ATOM  11254  C3  POPE  138      90.545  47.985  28.630  1.00  0.00           C
ATOM  11257  O31 POPE  138      89.735  48.905  29.390  1.00  0.00           O
ATOM  11258  C31 POPE  138      89.145  48.375  30.450  1.00  0.00           C
ATOM  11259  O32 POPE  138      89.145  47.185  30.740  1.00  0.00           O
ATOM  11260  C32 POPE  138      88.425  49.465  31.250  1.00  0.00           C
ATOM  11263  C23 POPE  138      91.585  52.245  29.850  1.00  0.00           C
ATOM  11266  C24 POPE  138      91.435  53.755  30.110  1.00  0.00           C
ATOM  11269  C25 POPE  138      90.225  54.085  30.990  1.00  0.00           C
ATOM  11272  C26 POPE  138      90.005  55.595  31.170  1.00  0.00           C
ATOM  11275  C27 POPE  138      88.695  55.935  31.900  1.00  0.00           C
ATOM  11278  C28 POPE  138      88.465  57.455  31.980  1.00  0.00           C
ATOM  11281  C29 POPE  138      87.335  57.835  32.900  1.00  0.00           C
ATOM  11283 0C21 POPE  138      87.415  58.625  33.990  1.00  0.00           C
ATOM  11285 1C21 POPE  138      88.655  59.275  34.550  1.00  0.00           C
ATOM  11288 2C21 POPE  138      88.785  59.065  36.070  1.00  0.00           C
ATOM  11291 3C21 POPE  138      87.905  60.005  36.900  1.00  0.00           C
ATOM  11294 4C21 POPE  138      88.095  59.745  38.400  1.00  0.00           C
ATOM  11297 5C21 POPE  138      87.645  60.915  39.280  1.00  0.00           C
ATOM  11300 6C21 POPE  138      87.785  60.545  40.760  1.00  0.00           C
ATOM  11303 7C21 POPE  138      87.155  61.565  41.710  1.00  0.00           C
ATOM  11306 8C21 POPE  138      88.165  62.495  42.410  1.00  0.00           C
ATOM  11310  C33 POPE  138      88.415  49.155  32.760  1.00  0.00           C
ATOM  11313  C34 POPE  138      87.955  50.325  33.640  1.00  0.00           C
ATOM  11316  C35 POPE  138      88.955  51.495  33.640  1.00  0.00           C
ATOM  11319  C36 POPE  138      88.845  52.415  34.860  1.00  0.00           C
ATOM  11322  C37 POPE  138      89.965  53.455  34.880  1.00  0.00           C
ATOM  11325  C38 POPE  138      89.915  54.405  36.090  1.00  0.00           C
ATOM  11328  C39 POPE  138      91.025  55.465  36.020  1.00  0.00           C
ATOM  11331 0C31 POPE  138      91.145  56.305  37.290  1.00  0.00           C
ATOM  11334 1C31 POPE  138      92.425  57.155  37.300  1.00  0.00           C
ATOM  11337 2C31 POPE  138      92.395  58.345  38.270  1.00  0.00           C
ATOM  11340 3C31 POPE  138      92.145  57.975  39.740  1.00  0.00           C
ATOM  11343 4C31 POPE  138      92.255  59.205  40.650  1.00  0.00           C
ATOM  11346 5C31 POPE  138      91.565  59.005  42.000  1.00  0.00           C
ATOM  11349 6C31 POPE  138      91.535  60.265  42.880  1.00  0.00           C
ATOM  11353  NH3 POPE  139      68.045  21.825  24.200  1.00  0.00           N
ATOM  11357  C12 POPE  139      68.005  20.315  24.250  1.00  0.00           C
ATOM  11360  C11 POPE  139      66.835  19.755  25.090  1.00  0.00           C
ATOM  11363  P   POPE  139      64.855  21.405  25.540  1.00  0.00           P
ATOM  11364  O13 POPE  139      65.795  22.545  25.630  1.00  0.00           O
ATOM  11365  O14 POPE  139      63.535  21.635  24.940  1.00  0.00           O
ATOM  11366  O11 POPE  139      64.685  20.725  26.960  1.00  0.00           O
ATOM  11367  O12 POPE  139      65.555  20.255  24.680  1.00  0.00           O
ATOM  11368  C1  POPE  139      63.555  19.875  27.160  1.00  0.00           C
ATOM  11371  C2  POPE  139      63.585  19.125  28.520  1.00  0.00           C
ATOM  11373  O21 POPE  139      64.765  18.285  28.580  1.00  0.00           O
ATOM  11374  C21 POPE  139      65.145  17.975  29.810  1.00  0.00           C
ATOM  11375  O22 POPE  139      64.615  18.375  30.830  1.00  0.00           O
ATOM  11376  C22 POPE  139      66.375  17.065  29.780  1.00  0.00           C
ATOM  11379  C3  POPE  139      62.305  18.245  28.610  1.00  0.00           C
ATOM  11382  O31 POPE  139      62.255  17.415  29.790  1.00  0.00           O
ATOM  11383  C31 POPE  139      61.555  17.915  30.800  1.00  0.00           C
ATOM  11384  O32 POPE  139      60.805  18.875  30.720  1.00  0.00           O
ATOM  11385  C32 POPE  139      61.675  17.005  32.020  1.00  0.00           C
ATOM  11388  C23 POPE  139      67.195  17.245  31.080  1.00  0.00           C
ATOM  11391  C24 POPE  139      68.245  16.165  31.360  1.00  0.00           C
ATOM  11394  C25 POPE  139      68.475  16.025  32.870  1.00  0.00           C
ATOM  11397  C26 POPE  139      69.655  15.125  33.270  1.00  0.00           C
ATOM  11400  C27 POPE  139      69.655  14.895  34.790  1.00  0.00           C
ATOM  11403  C28 POPE  139      71.005  14.425  35.360  1.00  0.00           C
ATOM  11406  C29 POPE  139      71.375  13.005  35.000  1.00  0.00           C
ATOM  11408 0C21 POPE  139      72.155  12.225  35.770  1.00  0.00           C
ATOM  11410 1C21 POPE  139      72.805  12.675  37.050  1.00  0.00           C
ATOM  11413 2C21 POPE  139      71.905  12.445  38.280  1.00  0.00           C
ATOM  11416 3C21 POPE  139      72.395  13.215  39.510  1.00  0.00           C
ATOM  11419 4C21 POPE  139      71.515  12.985  40.750  1.00  0.00           C
ATOM  11422 5C21 POPE  139      72.165  13.555  42.020  1.00  0.00           C
ATOM  11425 6C21 POPE  139      71.265  13.455  43.260  1.00  0.00           C
ATOM  11428 7C21 POPE  139      71.995  13.885  44.540  1.00  0.00           C
ATOM  11431 8C21 POPE  139      71.105  13.845  45.790  1.00  0.00           C
ATOM  11435  C33 POPE  139      62.085  17.735  33.320  1.00  0.00           C
ATOM  11438  C34 POPE  139      62.455  16.685  34.370  1.00  0.00           C
ATOM  11441  C35 POPE  139      62.295  17.125  35.820  1.00  0.00           C
ATOM  11444  C36 POPE  139      63.485  17.925  36.370  1.00  0.00           C
ATOM  11447  C37 POPE  139      63.615  17.745  37.880  1.00  0.00           C
ATOM  11450  C38 POPE  139      64.695  18.615  38.530  1.00  0.00           C
ATOM  11453  C39 POPE  139      65.035  18.135  39.950  1.00  0.00           C
ATOM  11456 0C31 POPE  139      63.805  17.815  40.810  1.00  0.00           C
ATOM  11459 1C31 POPE  139      64.165  17.265  42.200  1.00  0.00           C
ATOM  11462 2C31 POPE  139      62.985  16.555  42.890  1.00  0.00           C
ATOM  11465 3C31 POPE  139      61.665  17.325  42.800  1.00  0.00           C
ATOM  11468 4C31 POPE  139      60.565  16.675  43.650  1.00  0.00           C
ATOM  11471 5C31 POPE  139      59.175  17.255  43.360  1.00  0.00           C
ATOM  11474 6C31 POPE  139      58.085  16.695  44.280  1.00  0.00           C
ATOM  11478  NH3 POPE  140     115.415  56.815  22.250  1.00  0.00           N
ATOM  11482  C12 POPE  140     116.495  55.965  21.660  1.00  0.00           C
ATOM  11485  C11 POPE  140     117.675  55.825  22.630  1.00  0.00           C
ATOM  11488  P   POPE  140     119.395  53.895  22.730  1.00  0.00           P
ATOM  11489  O13 POPE  140     119.435  52.455  23.040  1.00  0.00           O
ATOM  11490  O14 POPE  140     119.715  54.285  21.340  1.00  0.00           O
ATOM  11491  O11 POPE  140     120.245  54.775  23.730  1.00  0.00           O
ATOM  11492  O12 POPE  140     117.925  54.445  22.940  1.00  0.00           O
ATOM  11493  C1  POPE  140     119.805  55.185  25.020  1.00  0.00           C
ATOM  11496  C2  POPE  140     120.805  54.785  26.130  1.00  0.00           C
ATOM  11498  O21 POPE  140     120.635  55.745  27.200  1.00  0.00           O
ATOM  11499  C21 POPE  140     120.455  55.235  28.400  1.00  0.00           C
ATOM  11500  O22 POPE  140     120.305  54.055  28.670  1.00  0.00           O
ATOM  11501  C22 POPE  140     120.495  56.365  29.430  1.00  0.00           C
ATOM  11504  C3  POPE  140     122.285  54.845  25.640  1.00  0.00           C
ATOM  11507  O31 POPE  140     123.215  54.585  26.710  1.00  0.00           O
ATOM  11508  C31 POPE  140     123.645  53.325  26.840  1.00  0.00           C
ATOM  11509  O32 POPE  140     123.235  52.365  26.200  1.00  0.00           O
ATOM  11510  C32 POPE  140     124.765  53.305  27.890  1.00  0.00           C
ATOM  11513  C23 POPE  140     120.885  55.825  30.820  1.00  0.00           C
ATOM  11516  C24 POPE  140     120.615  56.875  31.900  1.00  0.00           C
ATOM  11519  C25 POPE  140     121.165  56.485  33.270  1.00  0.00           C
ATOM  11522  C26 POPE  140     120.565  57.375  34.350  1.00  0.00           C
ATOM  11525  C27 POPE  140     121.285  57.235  35.690  1.00  0.00           C
ATOM  11528  C28 POPE  140     120.545  58.015  36.790  1.00  0.00           C
ATOM  11531  C29 POPE  140     121.195  57.805  38.120  1.00  0.00           C
ATOM  11533 0C21 POPE  140     120.945  56.765  38.930  1.00  0.00           C
ATOM  11535 1C21 POPE  140     119.975  55.655  38.630  1.00  0.00           C
ATOM  11538 2C21 POPE  140     119.755  54.755  39.860  1.00  0.00           C
ATOM  11541 3C21 POPE  140     119.065  55.485  41.020  1.00  0.00           C
ATOM  11544 4C21 POPE  140     118.495  54.515  42.050  1.00  0.00           C
ATOM  11547 5C21 POPE  140     117.695  55.225  43.150  1.00  0.00           C
ATOM  11550 6C21 POPE  140     116.915  54.235  44.020  1.00  0.00           C
ATOM  11553 7C21 POPE  140     116.235  54.925  45.210  1.00  0.00           C
ATOM  11556 8C21 POPE  140     115.425  53.965  46.090  1.00  0.00           C
ATOM  11560  C33 POPE  140     124.445  52.405  29.100  1.00  0.00           C
ATOM  11563  C34 POPE  140     123.535  53.095  30.130  1.00  0.00           C
ATOM  11566  C35 POPE  140     123.285  52.185  31.330  1.00  0.00           C
ATOM  11569  C36 POPE  140     122.565  52.865  32.500  1.00  0.00           C
ATOM  11572  C37 POPE  140     122.545  51.935  33.720  1.00  0.00           C
ATOM  11575  C38 POPE  140     121.965  52.545  35.000  1.00  0.00           C
ATOM  11578  C39 POPE  140     122.365  51.685  36.190  1.00  0.00           C
ATOM  11581 0C31 POPE  140     121.755  52.095  37.540  1.00  0.00           C
ATOM  11584 1C31 POPE  140     122.525  51.395  38.670  1.00  0.00           C
ATOM  11587 2C31 POPE  140     121.985  51.595  40.090  1.00  0.00           C
ATOM  11590 3C31 POPE  140     120.575  51.025  40.300  1.00  0.00           C
ATOM  11593 4C31 POPE  140     120.185  50.995  41.780  1.00  0.00           C
ATOM  11596 5C31 POPE  140     118.715  50.615  42.000  1.00  0.00           C
ATOM  11599 6C31 POPE  140     118.355  50.475  43.480  1.00  0.00           C
ATOM  11603  NH3 POPE  141      67.495  48.135  26.360  1.00  0.00           N
ATOM  11607  C12 POPE  141      68.375  48.405  25.170  1.00  0.00           C
ATOM  11610  C11 POPE  141      67.955  47.515  23.990  1.00  0.00           C
ATOM  11613  P   POPE  141      65.755  46.125  23.520  1.00  0.00           P
ATOM  11614  O13 POPE  141      64.545  46.395  22.730  1.00  0.00           O
ATOM  11615  O14 POPE  141      66.705  45.105  23.020  1.00  0.00           O
ATOM  11616  O11 POPE  141      65.255  45.655  24.930  1.00  0.00           O
ATOM  11617  O12 POPE  141      66.535  47.455  23.860  1.00  0.00           O
ATOM  11618  C1  POPE  141      64.445  44.475  25.000  1.00  0.00           C
ATOM  11621  C2  POPE  141      64.685  43.805  26.370  1.00  0.00           C
ATOM  11623  O21 POPE  141      64.375  44.575  27.550  1.00  0.00           O
ATOM  11624  C21 POPE  141      63.515  45.555  27.580  1.00  0.00           C
ATOM  11625  O22 POPE  141      63.045  46.195  26.660  1.00  0.00           O
ATOM  11626  C22 POPE  141      63.015  45.725  29.010  1.00  0.00           C
ATOM  11629  C3  POPE  141      66.175  43.345  26.380  1.00  0.00           C
ATOM  11632  O31 POPE  141      66.695  43.125  27.700  1.00  0.00           O
ATOM  11633  C31 POPE  141      67.165  44.215  28.300  1.00  0.00           C
ATOM  11634  O32 POPE  141      67.255  45.335  27.830  1.00  0.00           O
ATOM  11635  C32 POPE  141      67.695  43.805  29.680  1.00  0.00           C
ATOM  11638  C23 POPE  141      63.565  46.995  29.670  1.00  0.00           C
ATOM  11641  C24 POPE  141      63.025  48.295  29.050  1.00  0.00           C
ATOM  11644  C25 POPE  141      63.595  49.555  29.720  1.00  0.00           C
ATOM  11647  C26 POPE  141      63.315  49.575  31.230  1.00  0.00           C
ATOM  11650  C27 POPE  141      63.955  50.745  31.970  1.00  0.00           C
ATOM  11653  C28 POPE  141      63.625  50.635  33.460  1.00  0.00           C
ATOM  11656  C29 POPE  141      64.305  51.715  34.260  1.00  0.00           C
ATOM  11658 0C21 POPE  141      64.705  51.605  35.530  1.00  0.00           C
ATOM  11660 1C21 POPE  141      64.505  50.395  36.420  1.00  0.00           C
ATOM  11663 2C21 POPE  141      63.735  50.745  37.710  1.00  0.00           C
ATOM  11666 3C21 POPE  141      64.465  51.755  38.600  1.00  0.00           C
ATOM  11669 4C21 POPE  141      63.815  51.975  39.970  1.00  0.00           C
ATOM  11672 5C21 POPE  141      64.535  53.085  40.740  1.00  0.00           C
ATOM  11675 6C21 POPE  141      63.685  53.705  41.860  1.00  0.00           C
ATOM  11678 7C21 POPE  141      64.375  54.945  42.460  1.00  0.00           C
ATOM  11681 8C21 POPE  141      63.525  55.705  43.470  1.00  0.00           C
ATOM  11685  C33 POPE  141      66.755  44.125  30.860  1.00  0.00           C
ATOM  11688  C34 POPE  141      65.995  42.875  31.320  1.00  0.00           C
ATOM  11691  C35 POPE  141      65.115  43.105  32.560  1.00  0.00           C
ATOM  11694  C36 POPE  141      64.725  41.755  33.190  1.00  0.00           C
ATOM  11697  C37 POPE  141      63.725  41.865  34.350  1.00  0.00           C
ATOM  11700  C38 POPE  141      63.715  40.605  35.240  1.00  0.00           C
ATOM  11703  C39 POPE  141      62.645  39.565  34.870  1.00  0.00           C
ATOM  11706 0C31 POPE  141      62.835  38.245  35.640  1.00  0.00           C
ATOM  11709 1C31 POPE  141      61.655  37.275  35.460  1.00  0.00           C
ATOM  11712 2C31 POPE  141      61.575  36.175  36.550  1.00  0.00           C
ATOM  11715 3C31 POPE  141      62.575  35.025  36.420  1.00  0.00           C
ATOM  11718 4C31 POPE  141      62.415  34.135  35.170  1.00  0.00           C
ATOM  11721 5C31 POPE  141      62.985  32.725  35.410  1.00  0.00           C
ATOM  11724 6C31 POPE  141      63.065  31.845  34.160  1.00  0.00           C
ATOM  11728  NH3 POPE  142     112.555  48.865  66.460  1.00  0.00           N
ATOM  11732  C12 POPE  142     111.825  48.815  67.780  1.00  0.00           C
ATOM  11735  C11 POPE  142     112.675  49.325  68.960  1.00  0.00           C
ATOM  11738  P   POPE  142     114.585  48.165  70.350  1.00  0.00           P
ATOM  11739  O13 POPE  142     115.945  48.755  70.430  1.00  0.00           O
ATOM  11740  O14 POPE  142     113.675  48.425  71.490  1.00  0.00           O
ATOM  11741  O11 POPE  142     114.645  46.625  70.050  1.00  0.00           O
ATOM  11742  O12 POPE  142     113.955  48.705  69.000  1.00  0.00           O
ATOM  11743  C1  POPE  142     115.625  46.045  69.190  1.00  0.00           C
ATOM  11746  C2  POPE  142     114.945  45.165  68.110  1.00  0.00           C
ATOM  11748  O21 POPE  142     115.835  44.125  67.690  1.00  0.00           O
ATOM  11749  C21 POPE  142     116.685  44.355  66.710  1.00  0.00           C
ATOM  11750  O22 POPE  142     117.155  45.435  66.390  1.00  0.00           O
ATOM  11751  C22 POPE  142     116.895  43.025  65.970  1.00  0.00           C
ATOM  11754  C3  POPE  142     114.325  46.055  66.980  1.00  0.00           C
ATOM  11757  O31 POPE  142     114.425  45.525  65.630  1.00  0.00           O
ATOM  11758  C31 POPE  142     114.585  46.475  64.700  1.00  0.00           C
ATOM  11759  O32 POPE  142     114.535  47.665  64.920  1.00  0.00           O
ATOM  11760  C32 POPE  142     114.715  45.845  63.310  1.00  0.00           C
ATOM  11763  C23 POPE  142     118.295  42.865  65.330  1.00  0.00           C
ATOM  11766  C24 POPE  142     118.445  41.545  64.560  1.00  0.00           C
ATOM  11769  C25 POPE  142     117.845  41.615  63.150  1.00  0.00           C
ATOM  11772  C26 POPE  142     118.305  40.485  62.220  1.00  0.00           C
ATOM  11775  C27 POPE  142     118.395  40.915  60.750  1.00  0.00           C
ATOM  11778  C28 POPE  142     119.315  40.035  59.890  1.00  0.00           C
ATOM  11781  C29 POPE  142     119.625  40.665  58.550  1.00  0.00           C
ATOM  11783 0C21 POPE  142     119.115  40.315  57.360  1.00  0.00           C
ATOM  11785 1C21 POPE  142     118.155  39.175  57.120  1.00  0.00           C
ATOM  11788 2C21 POPE  142     118.015  38.765  55.640  1.00  0.00           C
ATOM  11791 3C21 POPE  142     116.715  39.275  54.990  1.00  0.00           C
ATOM  11794 4C21 POPE  142     116.405  38.595  53.650  1.00  0.00           C
ATOM  11797 5C21 POPE  142     117.305  39.055  52.500  1.00  0.00           C
ATOM  11800 6C21 POPE  142     116.935  38.385  51.180  1.00  0.00           C
ATOM  11803 7C21 POPE  142     117.845  38.815  50.030  1.00  0.00           C
ATOM  11806 8C21 POPE  142     117.405  38.255  48.680  1.00  0.00           C
ATOM  11810  C33 POPE  142     115.665  46.625  62.370  1.00  0.00           C
ATOM  11813  C34 POPE  142     117.125  46.145  62.430  1.00  0.00           C
ATOM  11816  C35 POPE  142     117.515  45.255  61.230  1.00  0.00           C
ATOM  11819  C36 POPE  142     119.035  45.155  61.020  1.00  0.00           C
ATOM  11822  C37 POPE  142     119.405  44.695  59.590  1.00  0.00           C
ATOM  11825  C38 POPE  142     120.815  45.165  59.180  1.00  0.00           C
ATOM  11828  C39 POPE  142     120.995  45.315  57.660  1.00  0.00           C
ATOM  11831 0C31 POPE  142     121.595  44.095  56.960  1.00  0.00           C
ATOM  11834 1C31 POPE  142     121.815  44.385  55.460  1.00  0.00           C
ATOM  11837 2C31 POPE  142     122.635  43.315  54.750  1.00  0.00           C
ATOM  11840 3C31 POPE  142     121.825  42.045  54.450  1.00  0.00           C
ATOM  11843 4C31 POPE  142     122.645  40.965  53.740  1.00  0.00           C
ATOM  11846 5C31 POPE  142     121.965  39.595  53.780  1.00  0.00           C
ATOM  11849 6C31 POPE  142     122.585  38.575  52.810  1.00  0.00           C
ATOM  11853  NH3 POPE  143       8.145 102.495  23.580  1.00  0.00           N
ATOM  11857  C12 POPE  143       8.795 101.265  23.010  1.00  0.00           C
ATOM  11860  C11 POPE  143       7.795 100.405  22.210  1.00  0.00           C
ATOM  11863  P   POPE  143       6.525  99.435  24.290  1.00  0.00           P
ATOM  11864  O13 POPE  143       6.455 100.555  25.260  1.00  0.00           O
ATOM  11865  O14 POPE  143       5.425  98.455  24.290  1.00  0.00           O
ATOM  11866  O11 POPE  143       7.925  98.705  24.500  1.00  0.00           O
ATOM  11867  O12 POPE  143       6.565 100.135  22.870  1.00  0.00           O
ATOM  11868  C1  POPE  143       8.105  97.855  25.640  1.00  0.00           C
ATOM  11871  C2  POPE  143       9.125  98.425  26.670  1.00  0.00           C
ATOM  11873  O21 POPE  143       9.445  97.385  27.630  1.00  0.00           O
ATOM  11874  C21 POPE  143       8.605  97.125  28.620  1.00  0.00           C
ATOM  11875  O22 POPE  143       7.475  97.565  28.750  1.00  0.00           O
ATOM  11876  C22 POPE  143       9.275  96.135  29.580  1.00  0.00           C
ATOM  11879  C3  POPE  143       8.695  99.815  27.280  1.00  0.00           C
ATOM  11882  O31 POPE  143       9.715 100.575  27.970  1.00  0.00           O
ATOM  11883  C31 POPE  143       9.955 100.215  29.210  1.00  0.00           C
ATOM  11884  O32 POPE  143      10.435  99.155  29.570  1.00  0.00           O
ATOM  11885  C32 POPE  143       9.435 101.275  30.180  1.00  0.00           C
ATOM  11888  C23 POPE  143       8.765  96.255  31.030  1.00  0.00           C
ATOM  11891  C24 POPE  143       9.575  95.365  31.980  1.00  0.00           C
ATOM  11894  C25 POPE  143       8.845  94.985  33.270  1.00  0.00           C
ATOM  11897  C26 POPE  143       8.695  96.105  34.320  1.00  0.00           C
ATOM  11900  C27 POPE  143       8.185  95.475  35.630  1.00  0.00           C
ATOM  11903  C28 POPE  143       7.915  96.465  36.780  1.00  0.00           C
ATOM  11906  C29 POPE  143       7.485  95.705  38.020  1.00  0.00           C
ATOM  11908 0C21 POPE  143       7.135  96.235  39.210  1.00  0.00           C
ATOM  11910 1C21 POPE  143       7.085  97.695  39.570  1.00  0.00           C
ATOM  11913 2C21 POPE  143       5.765  98.115  40.260  1.00  0.00           C
ATOM  11916 3C21 POPE  143       5.625  97.575  41.700  1.00  0.00           C
ATOM  11919 4C21 POPE  143       4.395  98.115  42.450  1.00  0.00           C
ATOM  11922 5C21 POPE  143       4.455  99.625  42.740  1.00  0.00           C
ATOM  11925 6C21 POPE  143       3.385 100.075  43.760  1.00  0.00           C
ATOM  11928 7C21 POPE  143       3.195 101.605  43.810  1.00  0.00           C
ATOM  11931 8C21 POPE  143       2.165 102.045  44.840  1.00  0.00           C
ATOM  11935  C33 POPE  143       9.775 100.805  31.610  1.00  0.00           C
ATOM  11938  C34 POPE  143       9.405 101.735  32.770  1.00  0.00           C
ATOM  11941  C35 POPE  143       9.985 101.185  34.090  1.00  0.00           C
ATOM  11944  C36 POPE  143      11.485 101.465  34.250  1.00  0.00           C
ATOM  11947  C37 POPE  143      12.385 100.235  34.480  1.00  0.00           C
ATOM  11950  C38 POPE  143      12.595  99.875  35.960  1.00  0.00           C
ATOM  11953  C39 POPE  143      11.405  99.145  36.600  1.00  0.00           C
ATOM  11956 0C31 POPE  143      11.305  99.365  38.120  1.00  0.00           C
ATOM  11959 1C31 POPE  143      12.625  99.105  38.850  1.00  0.00           C
ATOM  11962 2C31 POPE  143      12.535  99.285  40.370  1.00  0.00           C
ATOM  11965 3C31 POPE  143      11.935  98.065  41.090  1.00  0.00           C
ATOM  11968 4C31 POPE  143      12.445  97.955  42.530  1.00  0.00           C
ATOM  11971 5C31 POPE  143      12.025  96.665  43.240  1.00  0.00           C
ATOM  11974 6C31 POPE  143      10.525  96.575  43.550  1.00  0.00           C
ATOM  11978  NH3 POPE  144      52.915  13.225  65.480  1.00  0.00           N
ATOM  11982  C12 POPE  144      52.045  13.815  66.560  1.00  0.00           C
ATOM  11985  C11 POPE  144      50.605  14.115  66.110  1.00  0.00           C
ATOM  11988  P   POPE  144      49.845  15.925  64.340  1.00  0.00           P
ATOM  11989  O13 POPE  144      49.265  15.735  63.000  1.00  0.00           O
ATOM  11990  O14 POPE  144      49.005  16.435  65.430  1.00  0.00           O
ATOM  11991  O11 POPE  144      51.165  16.775  64.190  1.00  0.00           O
ATOM  11992  O12 POPE  144      50.545  14.595  64.770  1.00  0.00           O
ATOM  11993  C1  POPE  144      51.325  18.075  63.600  1.00  0.00           C
ATOM  11996  C2  POPE  144      50.955  18.175  62.090  1.00  0.00           C
ATOM  11998  O21 POPE  144      51.925  19.015  61.440  1.00  0.00           O
ATOM  11999  C21 POPE  144      51.825  19.205  60.120  1.00  0.00           C
ATOM  12000  O22 POPE  144      51.895  20.305  59.590  1.00  0.00           O
ATOM  12001  C22 POPE  144      51.735  17.895  59.330  1.00  0.00           C
ATOM  12004  C3  POPE  144      49.515  18.715  61.890  1.00  0.00           C
ATOM  12007  O31 POPE  144      48.975  18.185  60.670  1.00  0.00           O
ATOM  12008  C31 POPE  144      47.685  17.915  60.680  1.00  0.00           C
ATOM  12009  O32 POPE  144      46.865  18.465  61.400  1.00  0.00           O
ATOM  12010  C32 POPE  144      47.435  16.755  59.720  1.00  0.00           C
ATOM  12013  C23 POPE  144      51.765  18.085  57.800  1.00  0.00           C
ATOM  12016  C24 POPE  144      51.335  16.815  57.060  1.00  0.00           C
ATOM  12019  C25 POPE  144      52.155  16.515  55.800  1.00  0.00           C
ATOM  12022  C26 POPE  144      51.925  17.475  54.630  1.00  0.00           C
ATOM  12025  C27 POPE  144      53.105  17.445  53.640  1.00  0.00           C
ATOM  12028  C28 POPE  144      52.815  18.195  52.330  1.00  0.00           C
ATOM  12031  C29 POPE  144      52.045  17.335  51.360  1.00  0.00           C
ATOM  12033 0C21 POPE  144      52.535  16.735  50.250  1.00  0.00           C
ATOM  12035 1C21 POPE  144      53.945  16.815  49.710  1.00  0.00           C
ATOM  12038 2C21 POPE  144      54.545  15.445  49.350  1.00  0.00           C
ATOM  12041 3C21 POPE  144      55.685  15.585  48.320  1.00  0.00           C
ATOM  12044 4C21 POPE  144      56.205  14.255  47.760  1.00  0.00           C
ATOM  12047 5C21 POPE  144      57.015  13.425  48.770  1.00  0.00           C
ATOM  12050 6C21 POPE  144      57.735  12.245  48.100  1.00  0.00           C
ATOM  12053 7C21 POPE  144      58.625  11.445  49.060  1.00  0.00           C
ATOM  12056 8C21 POPE  144      59.335  10.285  48.370  1.00  0.00           C
ATOM  12060  C33 POPE  144      46.565  17.125  58.500  1.00  0.00           C
ATOM  12063  C34 POPE  144      46.265  15.905  57.620  1.00  0.00           C
ATOM  12066  C35 POPE  144      45.135  16.155  56.610  1.00  0.00           C
ATOM  12069  C36 POPE  144      45.655  16.505  55.210  1.00  0.00           C
ATOM  12072  C37 POPE  144      44.505  16.865  54.260  1.00  0.00           C
ATOM  12075  C38 POPE  144      44.965  17.025  52.810  1.00  0.00           C
ATOM  12078  C39 POPE  144      43.795  17.445  51.920  1.00  0.00           C
ATOM  12081 0C31 POPE  144      44.135  17.515  50.430  1.00  0.00           C
ATOM  12084 1C31 POPE  144      42.905  17.895  49.600  1.00  0.00           C
ATOM  12087 2C31 POPE  144      43.195  17.955  48.100  1.00  0.00           C
ATOM  12090 3C31 POPE  144      41.955  18.295  47.270  1.00  0.00           C
ATOM  12093 4C31 POPE  144      41.465  19.735  47.480  1.00  0.00           C
ATOM  12096 5C31 POPE  144      40.275  20.085  46.590  1.00  0.00           C
ATOM  12099 6C31 POPE  144      40.155  21.575  46.290  1.00  0.00           C
ATOM  12103  NH3 POPE  145      69.085  66.065  66.050  1.00  0.00           N
ATOM  12107  C12 POPE  145      67.665  66.495  66.280  1.00  0.00           C
ATOM  12110  C11 POPE  145      67.055  66.835  64.930  1.00  0.00           C
ATOM  12113  P   POPE  145      64.875  68.315  65.060  1.00  0.00           P
ATOM  12114  O13 POPE  145      63.445  68.085  65.330  1.00  0.00           O
ATOM  12115  O14 POPE  145      65.625  69.175  66.000  1.00  0.00           O
ATOM  12116  O11 POPE  145      65.005  68.895  63.600  1.00  0.00           O
ATOM  12117  O12 POPE  145      65.635  66.935  64.980  1.00  0.00           O
ATOM  12118  C1  POPE  145      64.535  68.235  62.420  1.00  0.00           C
ATOM  12121  C2  POPE  145      65.645  68.275  61.330  1.00  0.00           C
ATOM  12123  O21 POPE  145      65.255  67.725  60.060  1.00  0.00           O
ATOM  12124  C21 POPE  145      65.125  66.415  59.930  1.00  0.00           C
ATOM  12125  O22 POPE  145      64.915  65.615  60.810  1.00  0.00           O
ATOM  12126  C22 POPE  145      65.285  66.115  58.430  1.00  0.00           C
ATOM  12129  C3  POPE  145      66.965  67.685  61.890  1.00  0.00           C
ATOM  12132  O31 POPE  145      68.065  67.725  60.970  1.00  0.00           O
ATOM  12133  C31 POPE  145      69.205  67.355  61.540  1.00  0.00           C
ATOM  12134  O32 POPE  145      69.365  67.085  62.720  1.00  0.00           O
ATOM  12135  C32 POPE  145      70.285  67.285  60.470  1.00  0.00           C
ATOM  12138  C23 POPE  145      65.125  64.625  58.040  1.00  0.00           C
ATOM  12141  C24 POPE  145      64.545  64.425  56.640  1.00  0.00           C
ATOM  12144  C25 POPE  145      64.475  62.955  56.210  1.00  0.00           C
ATOM  12147  C26 POPE  145      63.595  62.715  54.970  1.00  0.00           C
ATOM  12150  C27 POPE  145      63.875  61.375  54.270  1.00  0.00           C
ATOM  12153  C28 POPE  145      62.815  60.945  53.240  1.00  0.00           C
ATOM  12156  C29 POPE  145      62.685  61.925  52.100  1.00  0.00           C
ATOM  12158 0C21 POPE  145      62.605  61.645  50.790  1.00  0.00           C
ATOM  12160 1C21 POPE  145      62.595  60.285  50.130  1.00  0.00           C
ATOM  12163 2C21 POPE  145      63.855  60.045  49.290  1.00  0.00           C
ATOM  12166 3C21 POPE  145      64.055  61.055  48.140  1.00  0.00           C
ATOM  12169 4C21 POPE  145      65.185  60.645  47.190  1.00  0.00           C
ATOM  12172 5C21 POPE  145      65.315  61.525  45.930  1.00  0.00           C
ATOM  12175 6C21 POPE  145      66.615  61.225  45.180  1.00  0.00           C
ATOM  12178 7C21 POPE  145      66.745  61.895  43.810  1.00  0.00           C
ATOM  12181 8C21 POPE  145      68.115  61.635  43.170  1.00  0.00           C
ATOM  12185  C33 POPE  145      70.585  65.855  59.970  1.00  0.00           C
ATOM  12188  C34 POPE  145      70.905  65.795  58.470  1.00  0.00           C
ATOM  12191  C35 POPE  145      69.645  65.885  57.590  1.00  0.00           C
ATOM  12194  C36 POPE  145      69.965  65.605  56.120  1.00  0.00           C
ATOM  12197  C37 POPE  145      68.745  65.755  55.200  1.00  0.00           C
ATOM  12200  C38 POPE  145      69.015  65.175  53.800  1.00  0.00           C
ATOM  12203  C39 POPE  145      67.735  64.995  52.960  1.00  0.00           C
ATOM  12206 0C31 POPE  145      68.025  64.285  51.630  1.00  0.00           C
ATOM  12209 1C31 POPE  145      66.845  64.295  50.650  1.00  0.00           C
ATOM  12212 2C31 POPE  145      67.035  63.335  49.460  1.00  0.00           C
ATOM  12215 3C31 POPE  145      68.405  63.405  48.770  1.00  0.00           C
ATOM  12218 4C31 POPE  145      68.755  64.775  48.170  1.00  0.00           C
ATOM  12221 5C31 POPE  145      70.165  64.765  47.560  1.00  0.00           C
ATOM  12224 6C31 POPE  145      70.635  66.145  47.110  1.00  0.00           C
ATOM  12228  NH3 POPE  146      37.675   8.185  23.580  1.00  0.00           N
ATOM  12232  C12 POPE  146      36.245   8.315  23.120  1.00  0.00           C
ATOM  12235  C11 POPE  146      36.035   7.705  21.710  1.00  0.00           C
ATOM  12238  P   POPE  146      37.245   5.365  21.580  1.00  0.00           P
ATOM  12239  O13 POPE  146      38.505   4.825  21.020  1.00  0.00           O
ATOM  12240  O14 POPE  146      35.995   4.695  21.200  1.00  0.00           O
ATOM  12241  O11 POPE  146      37.315   5.455  23.160  1.00  0.00           O
ATOM  12242  O12 POPE  146      37.125   6.905  21.230  1.00  0.00           O
ATOM  12243  C1  POPE  146      38.425   4.955  23.870  1.00  0.00           C
ATOM  12246  C2  POPE  146      38.065   4.925  25.360  1.00  0.00           C
ATOM  12248  O21 POPE  146      39.305   4.635  26.010  1.00  0.00           O
ATOM  12249  C21 POPE  146      39.355   4.845  27.300  1.00  0.00           C
ATOM  12250  O22 POPE  146      38.425   5.105  28.030  1.00  0.00           O
ATOM  12251  C22 POPE  146      40.815   4.765  27.760  1.00  0.00           C
ATOM  12254  C3  POPE  146      36.895   3.925  25.620  1.00  0.00           C
ATOM  12257  O31 POPE  146      36.165   4.195  26.840  1.00  0.00           O
ATOM  12258  C31 POPE  146      36.115   3.215  27.740  1.00  0.00           C
ATOM  12259  O32 POPE  146      36.495   2.075  27.550  1.00  0.00           O
ATOM  12260  C32 POPE  146      35.585   3.725  29.080  1.00  0.00           C
ATOM  12263  C23 POPE  146      40.955   4.955  29.280  1.00  0.00           C
ATOM  12266  C24 POPE  146      42.425   5.075  29.670  1.00  0.00           C
ATOM  12269  C25 POPE  146      42.665   5.325  31.170  1.00  0.00           C
ATOM  12272  C26 POPE  146      42.425   4.095  32.060  1.00  0.00           C
ATOM  12275  C27 POPE  146      42.415   4.485  33.540  1.00  0.00           C
ATOM  12278  C28 POPE  146      42.085   3.305  34.490  1.00  0.00           C
ATOM  12281  C29 POPE  146      41.795   3.835  35.870  1.00  0.00           C
ATOM  12283 0C21 POPE  146      42.095   3.255  37.040  1.00  0.00           C
ATOM  12285 1C21 POPE  146      42.745   1.905  37.240  1.00  0.00           C
ATOM  12288 2C21 POPE  146      42.145   1.215  38.480  1.00  0.00           C
ATOM  12291 3C21 POPE  146      42.885  -0.085  38.850  1.00  0.00           C
ATOM  12294 4C21 POPE  146      42.255  -0.835  40.040  1.00  0.00           C
ATOM  12297 5C21 POPE  146      42.175   0.015  41.320  1.00  0.00           C
ATOM  12300 6C21 POPE  146      41.615  -0.755  42.530  1.00  0.00           C
ATOM  12303 7C21 POPE  146      41.575   0.105  43.800  1.00  0.00           C
ATOM  12306 8C21 POPE  146      40.695  -0.475  44.910  1.00  0.00           C
ATOM  12310  C33 POPE  146      36.565   3.395  30.210  1.00  0.00           C
ATOM  12313  C34 POPE  146      36.585   4.465  31.310  1.00  0.00           C
ATOM  12316  C35 POPE  146      35.375   4.355  32.240  1.00  0.00           C
ATOM  12319  C36 POPE  146      35.545   5.145  33.540  1.00  0.00           C
ATOM  12322  C37 POPE  146      34.535   4.665  34.590  1.00  0.00           C
ATOM  12325  C38 POPE  146      34.435   5.555  35.830  1.00  0.00           C
ATOM  12328  C39 POPE  146      35.135   5.005  37.090  1.00  0.00           C
ATOM  12331 0C31 POPE  146      36.625   5.335  37.200  1.00  0.00           C
ATOM  12334 1C31 POPE  146      37.225   4.625  38.420  1.00  0.00           C
ATOM  12337 2C31 POPE  146      38.695   4.975  38.700  1.00  0.00           C
ATOM  12340 3C31 POPE  146      39.315   4.085  39.790  1.00  0.00           C
ATOM  12343 4C31 POPE  146      38.565   4.115  41.130  1.00  0.00           C
ATOM  12346 5C31 POPE  146      39.265   3.275  42.210  1.00  0.00           C
ATOM  12349 6C31 POPE  146      38.755   3.545  43.630  1.00  0.00           C
ATOM  12353  NH3 POPE  147      94.125  87.885  61.490  1.00  0.00           N
ATOM  12357  C12 POPE  147      93.275  88.935  62.140  1.00  0.00           C
ATOM  12360  C11 POPE  147      93.755  90.355  61.810  1.00  0.00           C
ATOM  12363  P   POPE  147      93.395  92.745  62.910  1.00  0.00           P
ATOM  12364  O13 POPE  147      92.395  93.255  63.880  1.00  0.00           O
ATOM  12365  O14 POPE  147      94.805  92.785  63.350  1.00  0.00           O
ATOM  12366  O11 POPE  147      93.275  93.535  61.550  1.00  0.00           O
ATOM  12367  O12 POPE  147      92.955  91.275  62.530  1.00  0.00           O
ATOM  12368  C1  POPE  147      92.415  94.675  61.450  1.00  0.00           C
ATOM  12371  C2  POPE  147      91.105  94.325  60.730  1.00  0.00           C
ATOM  12373  O21 POPE  147      91.405  94.195  59.340  1.00  0.00           O
ATOM  12374  C21 POPE  147      92.075  93.125  58.980  1.00  0.00           C
ATOM  12375  O22 POPE  147      91.935  91.985  59.410  1.00  0.00           O
ATOM  12376  C22 POPE  147      93.035  93.505  57.840  1.00  0.00           C
ATOM  12379  C3  POPE  147      90.035  95.435  60.920  1.00  0.00           C
ATOM  12382  O31 POPE  147      88.705  94.965  60.610  1.00  0.00           O
ATOM  12383  C31 POPE  147      87.955  95.735  59.820  1.00  0.00           C
ATOM  12384  O32 POPE  147      86.825  96.105  60.080  1.00  0.00           O
ATOM  12385  C32 POPE  147      88.615  96.025  58.480  1.00  0.00           C
ATOM  12388  C23 POPE  147      92.905  92.585  56.600  1.00  0.00           C
ATOM  12391  C24 POPE  147      93.325  93.265  55.290  1.00  0.00           C
ATOM  12394  C25 POPE  147      92.245  94.205  54.730  1.00  0.00           C
ATOM  12397  C26 POPE  147      92.515  94.585  53.270  1.00  0.00           C
ATOM  12400  C27 POPE  147      91.405  95.455  52.670  1.00  0.00           C
ATOM  12403  C28 POPE  147      91.655  95.715  51.170  1.00  0.00           C
ATOM  12406  C29 POPE  147      90.645  96.645  50.540  1.00  0.00           C
ATOM  12408 0C21 POPE  147      90.635  96.965  49.240  1.00  0.00           C
ATOM  12410 1C21 POPE  147      91.635  96.475  48.210  1.00  0.00           C
ATOM  12413 2C21 POPE  147      92.145  97.595  47.290  1.00  0.00           C
ATOM  12416 3C21 POPE  147      91.075  98.105  46.310  1.00  0.00           C
ATOM  12419 4C21 POPE  147      91.525  99.345  45.520  1.00  0.00           C
ATOM  12422 5C21 POPE  147      91.405 100.635  46.340  1.00  0.00           C
ATOM  12425 6C21 POPE  147      91.575 101.905  45.500  1.00  0.00           C
ATOM  12428 7C21 POPE  147      92.015 103.095  46.360  1.00  0.00           C
ATOM  12431 8C21 POPE  147      91.955 104.445  45.630  1.00  0.00           C
ATOM  12435  C33 POPE  147      87.685  95.505  57.370  1.00  0.00           C
ATOM  12438  C34 POPE  147      88.345  95.585  56.000  1.00  0.00           C
ATOM  12441  C35 POPE  147      87.665  94.675  54.980  1.00  0.00           C
ATOM  12444  C36 POPE  147      87.005  95.475  53.870  1.00  0.00           C
ATOM  12447  C37 POPE  147      86.535  94.585  52.710  1.00  0.00           C
ATOM  12450  C38 POPE  147      87.215  94.945  51.390  1.00  0.00           C
ATOM  12453  C39 POPE  147      86.705  96.275  50.840  1.00  0.00           C
ATOM  12456 0C31 POPE  147      86.405  96.235  49.340  1.00  0.00           C
ATOM  12459 1C31 POPE  147      85.505  97.405  48.940  1.00  0.00           C
ATOM  12462 2C31 POPE  147      85.185  97.475  47.450  1.00  0.00           C
ATOM  12465 3C31 POPE  147      84.065  98.485  47.190  1.00  0.00           C
ATOM  12468 4C31 POPE  147      83.895  98.835  45.700  1.00  0.00           C
ATOM  12471 5C31 POPE  147      82.585  99.575  45.430  1.00  0.00           C
ATOM  12474 6C31 POPE  147      82.685 100.625  44.320  1.00  0.00           C
ATOM  12478  NH3 POPE  148      23.265  27.075  70.140  1.00  0.00           N
ATOM  12482  C12 POPE  148      22.645  28.465  70.060  1.00  0.00           C
ATOM  12485  C11 POPE  148      23.075  29.365  71.240  1.00  0.00           C
ATOM  12488  P   POPE  148      22.895  31.945  71.820  1.00  0.00           P
ATOM  12489  O13 POPE  148      21.905  33.045  71.760  1.00  0.00           O
ATOM  12490  O14 POPE  148      23.595  31.655  73.090  1.00  0.00           O
ATOM  12491  O11 POPE  148      23.975  32.265  70.700  1.00  0.00           O
ATOM  12492  O12 POPE  148      22.315  30.575  71.250  1.00  0.00           O
ATOM  12493  C1  POPE  148      23.505  32.225  69.340  1.00  0.00           C
ATOM  12496  C2  POPE  148      24.335  33.125  68.390  1.00  0.00           C
ATOM  12498  O21 POPE  148      23.865  33.055  67.030  1.00  0.00           O
ATOM  12499  C21 POPE  148      23.835  31.875  66.450  1.00  0.00           C
ATOM  12500  O22 POPE  148      24.255  30.825  66.910  1.00  0.00           O
ATOM  12501  C22 POPE  148      23.125  31.975  65.100  1.00  0.00           C
ATOM  12504  C3  POPE  148      25.855  32.835  68.480  1.00  0.00           C
ATOM  12507  O31 POPE  148      26.615  33.735  67.640  1.00  0.00           O
ATOM  12508  C31 POPE  148      27.165  33.195  66.570  1.00  0.00           C
ATOM  12509  O32 POPE  148      26.965  32.065  66.170  1.00  0.00           O
ATOM  12510  C32 POPE  148      28.215  34.145  66.000  1.00  0.00           C
ATOM  12513  C23 POPE  148      22.495  30.605  64.740  1.00  0.00           C
ATOM  12516  C24 POPE  148      21.385  30.675  63.680  1.00  0.00           C
ATOM  12519  C25 POPE  148      21.905  30.925  62.260  1.00  0.00           C
ATOM  12522  C26 POPE  148      22.925  29.865  61.810  1.00  0.00           C
ATOM  12525  C27 POPE  148      23.035  29.725  60.290  1.00  0.00           C
ATOM  12528  C28 POPE  148      23.935  28.555  59.840  1.00  0.00           C
ATOM  12531  C29 POPE  148      25.415  28.785  60.060  1.00  0.00           C
ATOM  12533 0C21 POPE  148      26.385  28.675  59.140  1.00  0.00           C
ATOM  12535 1C21 POPE  148      26.185  28.325  57.690  1.00  0.00           C
ATOM  12538 2C21 POPE  148      25.625  29.545  56.930  1.00  0.00           C
ATOM  12541 3C21 POPE  148      25.385  29.265  55.450  1.00  0.00           C
ATOM  12544 4C21 POPE  148      24.815  30.475  54.690  1.00  0.00           C
ATOM  12547 5C21 POPE  148      23.455  30.935  55.210  1.00  0.00           C
ATOM  12550 6C21 POPE  148      22.735  31.865  54.230  1.00  0.00           C
ATOM  12553 7C21 POPE  148      21.265  32.055  54.590  1.00  0.00           C
ATOM  12556 8C21 POPE  148      20.525  33.025  53.660  1.00  0.00           C
ATOM  12560  C33 POPE  148      27.895  34.575  64.550  1.00  0.00           C
ATOM  12563  C34 POPE  148      29.085  35.305  63.920  1.00  0.00           C
ATOM  12566  C35 POPE  148      28.675  36.065  62.650  1.00  0.00           C
ATOM  12569  C36 POPE  148      29.895  36.455  61.800  1.00  0.00           C
ATOM  12572  C37 POPE  148      29.545  37.285  60.560  1.00  0.00           C
ATOM  12575  C38 POPE  148      30.585  37.115  59.460  1.00  0.00           C
ATOM  12578  C39 POPE  148      30.355  37.985  58.220  1.00  0.00           C
ATOM  12581 0C31 POPE  148      31.535  37.945  57.230  1.00  0.00           C
ATOM  12584 1C31 POPE  148      31.345  38.985  56.130  1.00  0.00           C
ATOM  12587 2C31 POPE  148      32.555  39.205  55.220  1.00  0.00           C
ATOM  12590 3C31 POPE  148      32.755  38.125  54.150  1.00  0.00           C
ATOM  12593 4C31 POPE  148      33.675  38.605  53.010  1.00  0.00           C
ATOM  12596 5C31 POPE  148      33.455  37.845  51.700  1.00  0.00           C
ATOM  12599 6C31 POPE  148      33.955  38.585  50.460  1.00  0.00           C
ATOM  12603  NH3 POPE  149      17.225  64.435  67.080  1.00  0.00           N
ATOM  12607  C12 POPE  149      18.305  63.685  67.810  1.00  0.00           C
ATOM  12610  C11 POPE  149      17.905  62.255  68.150  1.00  0.00           C
ATOM  12613  P   POPE  149      19.065  59.945  68.300  1.00  0.00           P
ATOM  12614  O13 POPE  149      20.215  59.465  69.090  1.00  0.00           O
ATOM  12615  O14 POPE  149      17.695  59.525  68.670  1.00  0.00           O
ATOM  12616  O11 POPE  149      19.315  59.525  66.790  1.00  0.00           O
ATOM  12617  O12 POPE  149      19.115  61.515  68.280  1.00  0.00           O
ATOM  12618  C1  POPE  149      19.015  58.165  66.430  1.00  0.00           C
ATOM  12621  C2  POPE  149      20.165  57.545  65.580  1.00  0.00           C
ATOM  12623  O21 POPE  149      19.985  56.185  65.180  1.00  0.00           O
ATOM  12624  C21 POPE  149      18.835  55.595  65.450  1.00  0.00           C
ATOM  12625  O22 POPE  149      18.475  55.245  66.550  1.00  0.00           O
ATOM  12626  C22 POPE  149      18.015  55.465  64.180  1.00  0.00           C
ATOM  12629  C3  POPE  149      21.555  57.785  66.260  1.00  0.00           C
ATOM  12632  O31 POPE  149      22.605  56.915  65.800  1.00  0.00           O
ATOM  12633  C31 POPE  149      22.935  56.995  64.520  1.00  0.00           C
ATOM  12634  O32 POPE  149      22.415  57.735  63.700  1.00  0.00           O
ATOM  12635  C32 POPE  149      24.065  56.005  64.250  1.00  0.00           C
ATOM  12638  C23 POPE  149      17.845  54.005  63.720  1.00  0.00           C
ATOM  12641  C24 POPE  149      17.185  53.945  62.350  1.00  0.00           C
ATOM  12644  C25 POPE  149      18.135  54.355  61.220  1.00  0.00           C
ATOM  12647  C26 POPE  149      17.615  54.035  59.830  1.00  0.00           C
[truncated: 1,667,860 more chars]
