# Supplementary material for: Characterizing Membrane Association and Periplasmic Transfer of Bacterial Lipoproteins through Molecular Dynamics Simulations
Source: Structure. 2020 Apr 7;28(4):475–487.e3. doi: 10.1016/j.str.2020.01.012 (PMC7139219; doi:10.1016/j.str.2020.01.012)
Supplement: Data S1. Final Coordinates from Simulations (Y–Z), Related to Figure 3 [file mmc3.zip › Y-Z/YGDI-3-atomistic.pdb]

TITLE     Protein
REMARK    THIS IS A SIMULATION BOX
CRYST1  128.928  128.928  105.544  90.00  90.00  90.00 P 1           1
MODEL        1
ATOM      1  N   CYSTA   1      58.054  60.894  63.902  1.00  0.00           N
ATOM      3  CA  CYSTA   1      57.174  61.754  64.682  1.00  0.00           C
ATOM      5  C   CYSTA   1      56.234  60.944  65.572  1.00  0.00           C
ATOM      6  O   CYSTA   1      55.104  61.304  65.892  1.00  0.00           O
ATOM      7  CB  CYSTA   1      56.544  62.964  63.922  1.00  0.00           C
ATOM     10  SG  CYSTA   1      57.804  64.194  63.392  1.00  0.00           S
ATOM     11  C1  CYSTA   1      58.544  63.274  62.002  1.00  0.00           C
ATOM     14  CA1 CYSTA   1      57.564  59.954  63.072  1.00  0.00           C
ATOM     15  OA1 CYSTA   1      56.724  60.244  62.232  1.00  0.00           O
ATOM     16  CA2 CYSTA   1      57.964  58.534  63.262  1.00  0.00           C
ATOM     19  C11 CYSTA   1      58.774  64.034  60.672  1.00  0.00           C
ATOM     21  O11 CYSTA   1      59.984  64.794  60.712  1.00  0.00           O
ATOM     22  CX1 CYSTA   1      61.044  64.244  60.132  1.00  0.00           C
ATOM     23  OX1 CYSTA   1      61.124  63.104  59.722  1.00  0.00           O
ATOM     24  CX2 CYSTA   1      62.094  65.344  59.962  1.00  0.00           C
ATOM     27  C12 CYSTA   1      57.584  64.984  60.312  1.00  0.00           C
ATOM     30  O12 CYSTA   1      57.654  66.244  61.002  1.00  0.00           O
ATOM     31  CD1 CYSTA   1      56.764  67.204  60.752  1.00  0.00           C
ATOM     32  OD1 CYSTA   1      57.004  68.394  60.952  1.00  0.00           O
ATOM     33  CD2 CYSTA   1      55.394  66.734  60.252  1.00  0.00           C
ATOM     36  CA3 CYSTA   1      57.064  57.634  62.412  1.00  0.00           C
ATOM     39  CA4 CYSTA   1      57.234  56.144  62.662  1.00  0.00           C
ATOM     42  CA5 CYSTA   1      56.344  55.354  61.692  1.00  0.00           C
ATOM     45  CA6 CYSTA   1      56.274  53.874  62.042  1.00  0.00           C
ATOM     48  CA7 CYSTA   1      55.584  53.014  60.982  1.00  0.00           C
ATOM     51  CA8 CYSTA   1      56.364  52.964  59.662  1.00  0.00           C
ATOM     54  CA9 CYSTA   1      55.784  53.844  58.552  1.00  0.00           C
ATOM     57 0CA1 CYSTA   1      54.414  53.344  58.062  1.00  0.00           C
ATOM     60 1CA1 CYSTA   1      54.074  53.904  56.682  1.00  0.00           C
ATOM     63 2CA1 CYSTA   1      52.754  53.334  56.152  1.00  0.00           C
ATOM     66 3CA1 CYSTA   1      52.534  53.544  54.642  1.00  0.00           C
ATOM     69 4CA1 CYSTA   1      53.594  52.834  53.782  1.00  0.00           C
ATOM     72 5CA1 CYSTA   1      53.304  52.904  52.282  1.00  0.00           C
ATOM     75 6CA1 CYSTA   1      54.364  52.194  51.442  1.00  0.00           C
ATOM     79  CD3 CYSTA   1      55.274  66.424  58.742  1.00  0.00           C
ATOM     82  CD4 CYSTA   1      55.704  67.584  57.842  1.00  0.00           C
ATOM     85  CD5 CYSTA   1      56.184  67.094  56.472  1.00  0.00           C
ATOM     88  CD6 CYSTA   1      55.234  66.094  55.792  1.00  0.00           C
ATOM     91  CD7 CYSTA   1      53.874  66.694  55.392  1.00  0.00           C
ATOM     94  CD8 CYSTA   1      52.904  65.644  54.822  1.00  0.00           C
ATOM     97  CD9 CYSTA   1      51.554  66.234  54.372  1.00  0.00           C
ATOM    100 0CD1 CYSTA   1      50.594  65.134  53.912  1.00  0.00           C
ATOM    103 1CD1 CYSTA   1      49.424  65.624  53.042  1.00  0.00           C
ATOM    106 2CD1 CYSTA   1      48.544  64.454  52.582  1.00  0.00           C
ATOM    109 3CD1 CYSTA   1      47.444  64.844  51.582  1.00  0.00           C
ATOM    112 4CD1 CYSTA   1      46.354  65.744  52.182  1.00  0.00           C
ATOM    115 5CD1 CYSTA   1      45.184  65.964  51.212  1.00  0.00           C
ATOM    118 6CD1 CYSTA   1      44.064  66.824  51.802  1.00  0.00           C
ATOM    122  CX3 CYSTA   1      62.414  65.644  58.482  1.00  0.00           C
ATOM    125  CX4 CYSTA   1      61.194  65.804  57.562  1.00  0.00           C
ATOM    128  CX5 CYSTA   1      61.614  65.984  56.092  1.00  0.00           C
ATOM    131  CX6 CYSTA   1      60.444  65.894  55.092  1.00  0.00           C
ATOM    134  CX7 CYSTA   1      60.784  66.484  53.702  1.00  0.00           C
ATOM    137  CX8 CYSTA   1      59.534  66.644  52.812  1.00  0.00           C
ATOM    140  CX9 CYSTA   1      59.864  67.404  51.552  1.00  0.00           C
ATOM    142 0CX1 CYSTA   1      59.674  66.994  50.282  1.00  0.00           C
ATOM    144 1CX1 CYSTA   1      59.054  65.704  49.812  1.00  0.00           C
ATOM    147 2CX1 CYSTA   1      60.124  64.664  49.462  1.00  0.00           C
ATOM    150 3CX1 CYSTA   1      59.614  63.484  48.622  1.00  0.00           C
ATOM    153 4CX1 CYSTA   1      60.694  62.414  48.382  1.00  0.00           C
ATOM    156 5CX1 CYSTA   1      60.454  61.594  47.102  1.00  0.00           C
ATOM    159 6CX1 CYSTA   1      61.634  60.684  46.732  1.00  0.00           C
ATOM    162 7CX1 CYSTA   1      61.474  60.104  45.322  1.00  0.00           C
ATOM    165 8CX1 CYSTA   1      62.704  59.364  44.792  1.00  0.00           C
ATOM    169  N   SER A   2      56.854  59.854  66.082  1.00  0.00           N
ATOM    171  CA  SER A   2      56.914  59.364  67.442  1.00  0.00           C
ATOM    173  CB  SER A   2      57.954  58.204  67.502  1.00  0.00           C
ATOM    176  OG  SER A   2      57.574  57.134  66.632  1.00  0.00           O
ATOM    178  C   SER A   2      57.374  60.534  68.312  1.00  0.00           C
ATOM    179  O   SER A   2      56.694  61.554  68.392  1.00  0.00           O
ATOM    180  N   GLY A   3      58.564  60.514  68.922  1.00  0.00           N
ATOM    182  CA  GLY A   3      59.054  61.774  69.422  1.00  0.00           C
ATOM    185  C   GLY A   3      60.514  61.744  69.582  1.00  0.00           C
ATOM    186  O   GLY A   3      61.174  60.714  69.492  1.00  0.00           O
ATOM    187  N   SER A   4      61.074  62.894  69.952  1.00  0.00           N
ATOM    189  CA  SER A   4      62.434  63.004  70.392  1.00  0.00           C
ATOM    191  CB  SER A   4      62.974  64.404  70.012  1.00  0.00           C
ATOM    194  OG  SER A   4      63.984  64.294  69.012  1.00  0.00           O
ATOM    196  C   SER A   4      62.454  62.744  71.892  1.00  0.00           C
ATOM    197  O   SER A   4      62.984  63.524  72.672  1.00  0.00           O
ATOM    198  N   ASN A   5      61.814  61.624  72.282  1.00  0.00           N
ATOM    200  CA  ASN A   5      61.144  61.384  73.542  1.00  0.00           C
ATOM    202  CB  ASN A   5      59.644  61.104  73.222  1.00  0.00           C
ATOM    205  CG  ASN A   5      58.624  61.694  74.182  1.00  0.00           C
ATOM    206  OD1 ASN A   5      58.074  62.754  73.882  1.00  0.00           O
ATOM    207  ND2 ASN A   5      58.254  60.994  75.272  1.00  0.00           N
ATOM    210  C   ASN A   5      61.804  60.114  74.042  1.00  0.00           C
ATOM    211  O   ASN A   5      61.724  59.074  73.392  1.00  0.00           O
ATOM    212  N   TYR A   6      62.594  60.194  75.122  1.00  0.00           N
ATOM    214  CA  TYR A   6      63.714  59.284  75.182  1.00  0.00           C
ATOM    216  CB  TYR A   6      64.814  59.974  74.322  1.00  0.00           C
ATOM    219  CG  TYR A   6      65.734  59.124  73.492  1.00  0.00           C
ATOM    220  CD1 TYR A   6      65.864  59.374  72.112  1.00  0.00           C
ATOM    222  CE1 TYR A   6      67.054  59.044  71.442  1.00  0.00           C
ATOM    224  CZ  TYR A   6      68.094  58.434  72.152  1.00  0.00           C
ATOM    225  OH  TYR A   6      69.404  58.324  71.642  1.00  0.00           O
ATOM    227  CD2 TYR A   6      66.694  58.344  74.132  1.00  0.00           C
ATOM    229  CE2 TYR A   6      67.874  58.004  73.452  1.00  0.00           C
ATOM    231  C   TYR A   6      64.074  59.184  76.662  1.00  0.00           C
ATOM    232  O   TYR A   6      63.864  60.134  77.422  1.00  0.00           O
ATOM    233  N   VAL A   7      64.614  58.044  77.162  1.00  0.00           N
ATOM    235  CA  VAL A   7      65.164  58.004  78.512  1.00  0.00           C
ATOM    237  CB  VAL A   7      64.144  57.654  79.592  1.00  0.00           C
ATOM    239  CG1 VAL A   7      63.874  56.144  79.762  1.00  0.00           C
ATOM    243  CG2 VAL A   7      64.584  58.284  80.922  1.00  0.00           C
ATOM    247  C   VAL A   7      66.394  57.124  78.632  1.00  0.00           C
ATOM    248  O   VAL A   7      66.464  55.984  78.182  1.00  0.00           O
ATOM    249  N   MET A   8      67.454  57.664  79.252  1.00  0.00           N
ATOM    251  CA  MET A   8      68.694  56.954  79.462  1.00  0.00           C
ATOM    253  CB  MET A   8      69.944  57.854  79.192  1.00  0.00           C
ATOM    256  CG  MET A   8      70.544  58.584  80.422  1.00  0.00           C
ATOM    259  SD  MET A   8      72.014  59.584  80.072  1.00  0.00           S
ATOM    260  CE  MET A   8      71.504  61.044  81.002  1.00  0.00           C
ATOM    264  C   MET A   8      68.684  56.514  80.902  1.00  0.00           C
ATOM    265  O   MET A   8      68.024  57.094  81.762  1.00  0.00           O
ATOM    266  N   HIS A   9      69.484  55.484  81.212  1.00  0.00           N
ATOM    268  CA  HIS A   9      69.754  55.074  82.562  1.00  0.00           C
ATOM    270  CB  HIS A   9      69.314  53.604  82.712  1.00  0.00           C
ATOM    273  ND1 HIS A   9      70.744  52.244  84.182  1.00  0.00           N
ATOM    274  CG  HIS A   9      69.614  53.034  84.042  1.00  0.00           C
ATOM    275  CE1 HIS A   9      70.694  51.804  85.422  1.00  0.00           C
ATOM    277  NE2 HIS A   9      69.574  52.224  86.062  1.00  0.00           N
ATOM    279  CD2 HIS A   9      68.884  53.024  85.182  1.00  0.00           C
ATOM    281  C   HIS A   9      71.224  55.324  82.852  1.00  0.00           C
ATOM    282  O   HIS A   9      72.074  55.264  81.962  1.00  0.00           O
ATOM    283  N   THR A  10      71.574  55.714  84.092  1.00  0.00           N
ATOM    285  CA  THR A  10      72.964  56.024  84.432  1.00  0.00           C
ATOM    287  CB  THR A  10      73.194  57.444  84.962  1.00  0.00           C
ATOM    289  OG1 THR A  10      72.384  57.794  86.062  1.00  0.00           O
ATOM    291  CG2 THR A  10      72.794  58.454  83.872  1.00  0.00           C
ATOM    295  C   THR A  10      73.584  54.964  85.332  1.00  0.00           C
ATOM    296  O   THR A  10      72.904  54.184  85.992  1.00  0.00           O
ATOM    297  N   ASN A  11      74.934  54.884  85.362  1.00  0.00           N
ATOM    299  CA  ASN A  11      75.704  53.944  86.182  1.00  0.00           C
ATOM    301  CB  ASN A  11      77.214  54.004  85.782  1.00  0.00           C
ATOM    304  CG  ASN A  11      78.124  53.104  86.622  1.00  0.00           C
ATOM    305  OD1 ASN A  11      78.404  51.954  86.282  1.00  0.00           O
ATOM    306  ND2 ASN A  11      78.654  53.644  87.752  1.00  0.00           N
ATOM    309  C   ASN A  11      75.434  54.144  87.682  1.00  0.00           C
ATOM    310  O   ASN A  11      75.144  53.204  88.422  1.00  0.00           O
ATOM    311  N   ASP A  12      75.384  55.414  88.152  1.00  0.00           N
ATOM    313  CA  ASP A  12      74.714  55.744  89.392  1.00  0.00           C
ATOM    315  CB  ASP A  12      75.184  57.074  90.102  1.00  0.00           C
ATOM    318  CG  ASP A  12      76.554  57.534  89.702  1.00  0.00           C
ATOM    319  OD1 ASP A  12      77.524  56.764  89.902  1.00  0.00           O
ATOM    320  OD2 ASP A  12      76.664  58.674  89.162  1.00  0.00           O
ATOM    321  C   ASP A  12      73.244  55.864  89.052  1.00  0.00           C
ATOM    322  O   ASP A  12      72.794  56.954  88.732  1.00  0.00           O
ATOM    323  N   GLY A  13      72.494  54.724  89.052  1.00  0.00           N
ATOM    325  CA  GLY A  13      71.114  54.504  88.612  1.00  0.00           C
ATOM    328  C   GLY A  13      70.034  55.544  88.762  1.00  0.00           C
ATOM    329  O   GLY A  13      69.004  55.294  89.372  1.00  0.00           O
ATOM    330  N   ARG A  14      70.244  56.704  88.132  1.00  0.00           N
ATOM    332  CA  ARG A  14      69.284  57.754  87.922  1.00  0.00           C
ATOM    334  CB  ARG A  14      69.884  59.204  87.932  1.00  0.00           C
ATOM    337  CG  ARG A  14      70.194  59.834  89.312  1.00  0.00           C
ATOM    340  CD  ARG A  14      71.384  59.324  90.132  1.00  0.00           C
ATOM    343  NE  ARG A  14      72.684  59.724  89.482  1.00  0.00           N
ATOM    345  CZ  ARG A  14      73.354  60.854  89.712  1.00  0.00           C
ATOM    346  NH1 ARG A  14      72.874  61.804  90.482  1.00  0.00           N
ATOM    349  NH2 ARG A  14      74.574  60.994  89.232  1.00  0.00           N
ATOM    352  C   ARG A  14      68.554  57.474  86.632  1.00  0.00           C
ATOM    353  O   ARG A  14      69.064  56.784  85.742  1.00  0.00           O
ATOM    354  N   THR A  15      67.334  58.004  86.512  1.00  0.00           N
ATOM    356  CA  THR A  15      66.584  57.944  85.272  1.00  0.00           C
ATOM    358  CB  THR A  15      65.284  57.174  85.382  1.00  0.00           C
ATOM    360  OG1 THR A  15      65.544  55.834  85.792  1.00  0.00           O
ATOM    362  CG2 THR A  15      64.584  57.064  84.022  1.00  0.00           C
ATOM    366  C   THR A  15      66.324  59.374  84.882  1.00  0.00           C
ATOM    367  O   THR A  15      65.664  60.114  85.612  1.00  0.00           O
ATOM    368  N   ILE A  16      66.904  59.814  83.752  1.00  0.00           N
ATOM    370  CA  ILE A  16      66.974  61.224  83.372  1.00  0.00           C
ATOM    372  CB  ILE A  16      68.414  61.704  83.232  1.00  0.00           C
ATOM    374  CG2 ILE A  16      68.514  63.074  82.522  1.00  0.00           C
ATOM    378  CG1 ILE A  16      69.094  61.764  84.622  1.00  0.00           C
ATOM    381  CD  ILE A  16      70.604  61.524  84.562  1.00  0.00           C
ATOM    385  C   ILE A  16      66.274  61.344  82.052  1.00  0.00           C
ATOM    386  O   ILE A  16      66.714  60.744  81.072  1.00  0.00           O
ATOM    387  N   VAL A  17      65.154  62.094  82.012  1.00  0.00           N
ATOM    389  CA  VAL A  17      64.434  62.434  80.802  1.00  0.00           C
ATOM    391  CB  VAL A  17      63.094  63.104  81.142  1.00  0.00           C
ATOM    393  CG1 VAL A  17      62.894  64.464  80.492  1.00  0.00           C
ATOM    397  CG2 VAL A  17      61.944  62.204  80.702  1.00  0.00           C
ATOM    401  C   VAL A  17      65.314  63.254  79.872  1.00  0.00           C
ATOM    402  O   VAL A  17      66.074  64.114  80.312  1.00  0.00           O
ATOM    403  N   SER A  18      65.254  62.984  78.552  1.00  0.00           N
ATOM    405  CA  SER A  18      65.984  63.774  77.582  1.00  0.00           C
ATOM    407  CB  SER A  18      67.394  63.194  77.262  1.00  0.00           C
ATOM    410  OG  SER A  18      68.164  64.004  76.362  1.00  0.00           O
ATOM    412  C   SER A  18      65.194  63.944  76.302  1.00  0.00           C
ATOM    413  O   SER A  18      64.604  62.994  75.782  1.00  0.00           O
ATOM    414  N   ASP A  19      65.194  65.194  75.802  1.00  0.00           N
ATOM    416  CA  ASP A  19      64.594  65.664  74.592  1.00  0.00           C
ATOM    418  CB  ASP A  19      63.994  67.084  74.742  1.00  0.00           C
ATOM    421  CG  ASP A  19      62.674  66.984  75.462  1.00  0.00           C
ATOM    422  OD1 ASP A  19      61.744  66.364  74.892  1.00  0.00           O
ATOM    423  OD2 ASP A  19      62.594  67.524  76.592  1.00  0.00           O
ATOM    424  C   ASP A  19      65.664  65.734  73.552  1.00  0.00           C
ATOM    425  O   ASP A  19      66.764  66.234  73.762  1.00  0.00           O
ATOM    426  N   GLY A  20      65.344  65.204  72.362  1.00  0.00           N
ATOM    428  CA  GLY A  20      66.324  65.034  71.312  1.00  0.00           C
ATOM    431  C   GLY A  20      67.184  63.874  71.622  1.00  0.00           C
ATOM    432  O   GLY A  20      67.394  63.524  72.772  1.00  0.00           O
ATOM    433  N   LYS A  21      67.754  63.234  70.592  1.00  0.00           N
ATOM    435  CA  LYS A  21      68.854  62.334  70.812  1.00  0.00           C
ATOM    437  CB  LYS A  21      69.264  61.624  69.502  1.00  0.00           C
ATOM    440  CG  LYS A  21      70.634  60.954  69.602  1.00  0.00           C
ATOM    443  CD  LYS A  21      71.014  60.064  68.432  1.00  0.00           C
ATOM    446  CE  LYS A  21      70.024  58.934  68.152  1.00  0.00           C
ATOM    449  NZ  LYS A  21      70.744  57.834  67.482  1.00  0.00           N
ATOM    453  C   LYS A  21      70.094  62.984  71.452  1.00  0.00           C
ATOM    454  O   LYS A  21      70.674  63.884  70.842  1.00  0.00           O
ATOM    455  N   PRO A  22      70.554  62.554  72.622  1.00  0.00           N
ATOM    456  CD  PRO A  22      69.804  61.764  73.592  1.00  0.00           C
ATOM    459  CA  PRO A  22      71.874  62.864  73.152  1.00  0.00           C
ATOM    461  CB  PRO A  22      71.864  62.194  74.532  1.00  0.00           C
ATOM    464  CG  PRO A  22      70.394  62.334  74.862  1.00  0.00           C
ATOM    467  C   PRO A  22      73.014  62.434  72.282  1.00  0.00           C
ATOM    468  O   PRO A  22      72.944  61.424  71.582  1.00  0.00           O
ATOM    469  N   GLN A  23      74.094  63.194  72.322  1.00  0.00           N
ATOM    471  CA  GLN A  23      75.154  63.074  71.362  1.00  0.00           C
ATOM    473  CB  GLN A  23      75.404  64.474  70.782  1.00  0.00           C
ATOM    476  CG  GLN A  23      74.224  64.974  69.922  1.00  0.00           C
ATOM    479  CD  GLN A  23      74.204  64.304  68.562  1.00  0.00           C
ATOM    480  OE1 GLN A  23      74.864  64.754  67.632  1.00  0.00           O
ATOM    481  NE2 GLN A  23      73.454  63.174  68.442  1.00  0.00           N
ATOM    484  C   GLN A  23      76.364  62.524  72.052  1.00  0.00           C
ATOM    485  O   GLN A  23      76.664  62.884  73.182  1.00  0.00           O
ATOM    486  N   THR A  24      77.084  61.584  71.412  1.00  0.00           N
ATOM    488  CA  THR A  24      78.314  61.064  71.962  1.00  0.00           C
ATOM    490  CB  THR A  24      78.504  59.544  71.802  1.00  0.00           C
ATOM    492  OG1 THR A  24      78.404  59.144  70.452  1.00  0.00           O
ATOM    494  CG2 THR A  24      77.404  58.754  72.522  1.00  0.00           C
ATOM    498  C   THR A  24      79.364  61.824  71.222  1.00  0.00           C
ATOM    499  O   THR A  24      79.244  62.044  70.022  1.00  0.00           O
ATOM    500  N   ASP A  25      80.404  62.324  71.892  1.00  0.00           N
ATOM    502  CA  ASP A  25      81.534  62.864  71.182  1.00  0.00           C
ATOM    504  CB  ASP A  25      81.794  64.344  71.562  1.00  0.00           C
ATOM    507  CG  ASP A  25      81.164  65.374  70.682  1.00  0.00           C
ATOM    508  OD1 ASP A  25      80.394  65.054  69.752  1.00  0.00           O
ATOM    509  OD2 ASP A  25      81.624  66.544  70.812  1.00  0.00           O
ATOM    510  C   ASP A  25      82.714  62.044  71.642  1.00  0.00           C
ATOM    511  O   ASP A  25      83.064  62.034  72.822  1.00  0.00           O
ATOM    512  N   ASN A  26      83.364  61.324  70.722  1.00  0.00           N
ATOM    514  CA  ASN A  26      84.504  60.494  71.062  1.00  0.00           C
ATOM    516  CB  ASN A  26      84.984  59.634  69.862  1.00  0.00           C
ATOM    519  CG  ASN A  26      83.944  58.554  69.592  1.00  0.00           C
ATOM    520  OD1 ASN A  26      83.214  58.104  70.472  1.00  0.00           O
ATOM    521  ND2 ASN A  26      83.824  58.114  68.322  1.00  0.00           N
ATOM    524  C   ASN A  26      85.684  61.234  71.692  1.00  0.00           C
ATOM    525  O   ASN A  26      86.144  60.804  72.752  1.00  0.00           O
ATOM    526  N   ASP A  27      86.134  62.384  71.112  1.00  0.00           N
ATOM    528  CA  ASP A  27      87.304  63.134  71.572  1.00  0.00           C
ATOM    530  CB  ASP A  27      87.454  64.454  70.762  1.00  0.00           C
ATOM    533  CG  ASP A  27      87.894  64.284  69.322  1.00  0.00           C
ATOM    534  OD1 ASP A  27      87.984  63.124  68.842  1.00  0.00           O
ATOM    535  OD2 ASP A  27      88.154  65.344  68.692  1.00  0.00           O
ATOM    536  C   ASP A  27      87.234  63.564  73.042  1.00  0.00           C
ATOM    537  O   ASP A  27      88.184  63.484  73.812  1.00  0.00           O
ATOM    538  N   THR A  28      86.074  64.064  73.472  1.00  0.00           N
ATOM    540  CA  THR A  28      85.894  64.764  74.732  1.00  0.00           C
ATOM    542  CB  THR A  28      84.774  65.774  74.522  1.00  0.00           C
ATOM    544  OG1 THR A  28      84.454  66.604  75.632  1.00  0.00           O
ATOM    546  CG2 THR A  28      83.504  65.044  74.102  1.00  0.00           C
ATOM    550  C   THR A  28      85.554  63.814  75.852  1.00  0.00           C
ATOM    551  O   THR A  28      85.834  64.074  77.022  1.00  0.00           O
ATOM    552  N   GLY A  29      84.994  62.634  75.512  1.00  0.00           N
ATOM    554  CA  GLY A  29      84.614  61.604  76.462  1.00  0.00           C
ATOM    557  C   GLY A  29      83.354  61.894  77.242  1.00  0.00           C
ATOM    558  O   GLY A  29      83.184  61.394  78.352  1.00  0.00           O
ATOM    559  N   MET A  30      82.424  62.684  76.662  1.00  0.00           N
ATOM    561  CA  MET A  30      81.194  63.114  77.292  1.00  0.00           C
ATOM    563  CB  MET A  30      81.214  64.604  77.802  1.00  0.00           C
ATOM    566  CG  MET A  30      81.324  65.744  76.762  1.00  0.00           C
ATOM    569  SD  MET A  30      79.884  66.004  75.662  1.00  0.00           S
ATOM    570  CE  MET A  30      80.324  67.314  74.492  1.00  0.00           C
ATOM    574  C   MET A  30      80.044  62.874  76.332  1.00  0.00           C
ATOM    575  O   MET A  30      80.234  62.564  75.152  1.00  0.00           O
ATOM    576  N   ILE A  31      78.824  62.974  76.882  1.00  0.00           N
ATOM    578  CA  ILE A  31      77.544  63.034  76.212  1.00  0.00           C
ATOM    580  CB  ILE A  31      76.534  62.014  76.772  1.00  0.00           C
ATOM    582  CG2 ILE A  31      75.234  61.964  75.942  1.00  0.00           C
ATOM    586  CG1 ILE A  31      77.154  60.604  76.962  1.00  0.00           C
ATOM    589  CD  ILE A  31      77.704  60.044  75.672  1.00  0.00           C
ATOM    593  C   ILE A  31      76.984  64.404  76.522  1.00  0.00           C
ATOM    594  O   ILE A  31      76.854  64.754  77.692  1.00  0.00           O
ATOM    595  N   SER A  32      76.614  65.224  75.522  1.00  0.00           N
ATOM    597  CA  SER A  32      75.784  66.404  75.742  1.00  0.00           C
ATOM    599  CB  SER A  32      76.154  67.604  74.822  1.00  0.00           C
ATOM    602  OG  SER A  32      75.534  68.844  75.192  1.00  0.00           O
ATOM    604  C   SER A  32      74.354  65.944  75.502  1.00  0.00           C
ATOM    605  O   SER A  32      74.074  65.214  74.552  1.00  0.00           O
ATOM    606  N   TYR A  33      73.424  66.324  76.402  1.00  0.00           N
ATOM    608  CA  TYR A  33      72.034  65.934  76.322  1.00  0.00           C
ATOM    610  CB  TYR A  33      71.684  64.654  77.152  1.00  0.00           C
ATOM    613  CG  TYR A  33      71.764  64.834  78.642  1.00  0.00           C
ATOM    614  CD1 TYR A  33      72.984  64.634  79.312  1.00  0.00           C
ATOM    616  CE1 TYR A  33      73.064  64.824  80.692  1.00  0.00           C
ATOM    618  CZ  TYR A  33      71.934  65.254  81.392  1.00  0.00           C
ATOM    619  OH  TYR A  33      72.074  65.614  82.732  1.00  0.00           O
ATOM    621  CD2 TYR A  33      70.624  65.184  79.382  1.00  0.00           C
ATOM    623  CE2 TYR A  33      70.714  65.424  80.752  1.00  0.00           C
ATOM    625  C   TYR A  33      71.214  67.124  76.762  1.00  0.00           C
ATOM    626  O   TYR A  33      71.744  68.124  77.242  1.00  0.00           O
ATOM    627  N   LYS A  34      69.884  67.054  76.602  1.00  0.00           N
ATOM    629  CA  LYS A  34      69.004  68.134  76.982  1.00  0.00           C
ATOM    631  CB  LYS A  34      68.254  68.744  75.772  1.00  0.00           C
ATOM    634  CG  LYS A  34      69.174  69.594  74.872  1.00  0.00           C
ATOM    637  CD  LYS A  34      68.604  69.774  73.452  1.00  0.00           C
ATOM    640  CE  LYS A  34      69.604  70.434  72.502  1.00  0.00           C
ATOM    643  NZ  LYS A  34      69.044  70.714  71.152  1.00  0.00           N
ATOM    647  C   LYS A  34      68.064  67.664  78.052  1.00  0.00           C
ATOM    648  O   LYS A  34      67.734  66.494  78.142  1.00  0.00           O
ATOM    649  N   ASP A  35      67.654  68.594  78.922  1.00  0.00           N
ATOM    651  CA  ASP A  35      66.724  68.334  79.982  1.00  0.00           C
ATOM    653  CB  ASP A  35      67.324  68.914  81.302  1.00  0.00           C
ATOM    656  CG  ASP A  35      66.474  68.824  82.552  1.00  0.00           C
ATOM    657  OD1 ASP A  35      65.274  69.194  82.552  1.00  0.00           O
ATOM    658  OD2 ASP A  35      67.074  68.514  83.602  1.00  0.00           O
ATOM    659  C   ASP A  35      65.384  68.904  79.572  1.00  0.00           C
ATOM    660  O   ASP A  35      65.284  69.794  78.722  1.00  0.00           O
ATOM    661  N   ALA A  36      64.304  68.404  80.202  1.00  0.00           N
ATOM    663  CA  ALA A  36      62.904  68.714  79.992  1.00  0.00           C
ATOM    665  CB  ALA A  36      62.124  67.904  81.042  1.00  0.00           C
ATOM    669  C   ALA A  36      62.564  70.174  80.252  1.00  0.00           C
ATOM    670  O   ALA A  36      61.514  70.684  79.882  1.00  0.00           O
ATOM    671  N   ASN A  37      63.494  70.874  80.932  1.00  0.00           N
ATOM    673  CA  ASN A  37      63.414  72.284  81.182  1.00  0.00           C
ATOM    675  CB  ASN A  37      64.184  72.514  82.502  1.00  0.00           C
ATOM    678  CG  ASN A  37      63.194  72.434  83.642  1.00  0.00           C
ATOM    679  OD1 ASN A  37      61.984  72.614  83.472  1.00  0.00           O
ATOM    680  ND2 ASN A  37      63.714  72.164  84.852  1.00  0.00           N
ATOM    683  C   ASN A  37      64.054  73.134  80.112  1.00  0.00           C
ATOM    684  O   ASN A  37      64.014  74.364  80.172  1.00  0.00           O
ATOM    685  N   GLY A  38      64.654  72.524  79.082  1.00  0.00           N
ATOM    687  CA  GLY A  38      65.284  73.234  77.992  1.00  0.00           C
ATOM    690  C   GLY A  38      66.714  73.504  78.252  1.00  0.00           C
ATOM    691  O   GLY A  38      67.404  74.064  77.412  1.00  0.00           O
ATOM    692  N   ASN A  39      67.214  73.084  79.422  1.00  0.00           N
ATOM    694  CA  ASN A  39      68.614  73.204  79.742  1.00  0.00           C
ATOM    696  CB  ASN A  39      68.894  72.984  81.232  1.00  0.00           C
ATOM    699  CG  ASN A  39      68.154  74.104  81.952  1.00  0.00           C
ATOM    700  OD1 ASN A  39      68.234  75.264  81.532  1.00  0.00           O
ATOM    701  ND2 ASN A  39      67.444  73.734  83.042  1.00  0.00           N
ATOM    704  C   ASN A  39      69.424  72.204  78.962  1.00  0.00           C
ATOM    705  O   ASN A  39      68.964  71.104  78.662  1.00  0.00           O
ATOM    706  N   LYS A  40      70.674  72.554  78.652  1.00  0.00           N
ATOM    708  CA  LYS A  40      71.644  71.614  78.152  1.00  0.00           C
ATOM    710  CB  LYS A  40      72.434  72.214  76.982  1.00  0.00           C
ATOM    713  CG  LYS A  40      73.304  73.454  77.282  1.00  0.00           C
ATOM    716  CD  LYS A  40      74.714  73.154  77.842  1.00  0.00           C
ATOM    719  CE  LYS A  40      75.584  72.264  76.942  1.00  0.00           C
ATOM    722  NZ  LYS A  40      76.874  71.994  77.602  1.00  0.00           N
ATOM    726  C   LYS A  40      72.524  71.164  79.292  1.00  0.00           C
ATOM    727  O   LYS A  40      72.824  71.914  80.222  1.00  0.00           O
ATOM    728  N   GLN A  41      72.934  69.894  79.252  1.00  0.00           N
ATOM    730  CA  GLN A  41      73.824  69.344  80.262  1.00  0.00           C
ATOM    732  CB  GLN A  41      73.144  68.414  81.292  1.00  0.00           C
ATOM    735  CG  GLN A  41      73.524  68.714  82.762  1.00  0.00           C
ATOM    738  CD  GLN A  41      73.134  70.094  83.272  1.00  0.00           C
ATOM    739  OE1 GLN A  41      73.944  70.764  83.932  1.00  0.00           O
ATOM    740  NE2 GLN A  41      71.904  70.574  83.022  1.00  0.00           N
ATOM    743  C   GLN A  41      74.884  68.564  79.532  1.00  0.00           C
ATOM    744  O   GLN A  41      74.934  68.504  78.312  1.00  0.00           O
ATOM    745  N   GLN A  42      75.784  67.964  80.312  1.00  0.00           N
ATOM    747  CA  GLN A  42      76.844  67.144  79.822  1.00  0.00           C
ATOM    749  CB  GLN A  42      78.114  68.014  79.832  1.00  0.00           C
ATOM    752  CG  GLN A  42      79.344  67.394  79.152  1.00  0.00           C
ATOM    755  CD  GLN A  42      80.234  68.514  78.612  1.00  0.00           C
ATOM    756  OE1 GLN A  42      81.224  68.934  79.222  1.00  0.00           O
ATOM    757  NE2 GLN A  42      79.844  69.054  77.432  1.00  0.00           N
ATOM    760  C   GLN A  42      76.864  66.004  80.812  1.00  0.00           C
ATOM    761  O   GLN A  42      76.314  66.124  81.902  1.00  0.00           O
ATOM    762  N   ILE A  43      77.434  64.854  80.462  1.00  0.00           N
ATOM    764  CA  ILE A  43      77.654  63.764  81.402  1.00  0.00           C
ATOM    766  CB  ILE A  43      76.404  62.904  81.652  1.00  0.00           C
ATOM    768  CG2 ILE A  43      75.854  62.374  80.312  1.00  0.00           C
ATOM    772  CG1 ILE A  43      76.634  61.734  82.632  1.00  0.00           C
ATOM    775  CD  ILE A  43      75.334  61.104  83.142  1.00  0.00           C
ATOM    779  C   ILE A  43      78.804  62.954  80.842  1.00  0.00           C
ATOM    780  O   ILE A  43      79.064  63.034  79.642  1.00  0.00           O
ATOM    781  N   ASN A  44      79.544  62.174  81.662  1.00  0.00           N
ATOM    783  CA  ASN A  44      80.564  61.264  81.142  1.00  0.00           C
ATOM    785  CB  ASN A  44      81.474  60.654  82.262  1.00  0.00           C
ATOM    788  CG  ASN A  44      82.744  59.944  81.772  1.00  0.00           C
ATOM    789  OD1 ASN A  44      82.914  59.484  80.632  1.00  0.00           O
ATOM    790  ND2 ASN A  44      83.744  59.854  82.672  1.00  0.00           N
ATOM    793  C   ASN A  44      79.904  60.204  80.292  1.00  0.00           C
ATOM    794  O   ASN A  44      78.834  59.684  80.582  1.00  0.00           O
ATOM    795  N   ARG A  45      80.594  59.794  79.222  1.00  0.00           N
ATOM    797  CA  ARG A  45      80.264  58.584  78.512  1.00  0.00           C
ATOM    799  CB  ARG A  45      81.314  58.374  77.422  1.00  0.00           C
ATOM    802  CG  ARG A  45      81.184  59.334  76.242  1.00  0.00           C
ATOM    805  CD  ARG A  45      82.234  59.064  75.172  1.00  0.00           C
ATOM    808  NE  ARG A  45      81.814  57.814  74.462  1.00  0.00           N
ATOM    810  CZ  ARG A  45      82.514  57.304  73.462  1.00  0.00           C
ATOM    811  NH1 ARG A  45      83.734  57.734  73.192  1.00  0.00           N
ATOM    814  NH2 ARG A  45      82.004  56.354  72.702  1.00  0.00           N
ATOM    817  C   ARG A  45      80.184  57.294  79.332  1.00  0.00           C
ATOM    818  O   ARG A  45      79.334  56.444  79.072  1.00  0.00           O
ATOM    819  N   THR A  46      81.064  57.104  80.332  1.00  0.00           N
ATOM    821  CA  THR A  46      81.064  55.914  81.192  1.00  0.00           C
ATOM    823  CB  THR A  46      82.294  55.794  82.082  1.00  0.00           C
ATOM    825  OG1 THR A  46      82.554  56.994  82.792  1.00  0.00           O
ATOM    827  CG2 THR A  46      83.484  55.594  81.152  1.00  0.00           C
ATOM    831  C   THR A  46      79.874  55.844  82.122  1.00  0.00           C
ATOM    832  O   THR A  46      79.404  54.774  82.502  1.00  0.00           O
ATOM    833  N   ASP A  47      79.384  57.034  82.492  1.00  0.00           N
ATOM    835  CA  ASP A  47      78.404  57.224  83.512  1.00  0.00           C
ATOM    837  CB  ASP A  47      78.474  58.694  84.002  1.00  0.00           C
ATOM    840  CG  ASP A  47      79.634  59.024  84.942  1.00  0.00           C
ATOM    841  OD1 ASP A  47      80.664  58.314  85.002  1.00  0.00           O
ATOM    842  OD2 ASP A  47      79.494  60.084  85.622  1.00  0.00           O
ATOM    843  C   ASP A  47      77.004  56.934  82.972  1.00  0.00           C
ATOM    844  O   ASP A  47      76.034  56.794  83.732  1.00  0.00           O
ATOM    845  N   VAL A  48      76.844  56.844  81.642  1.00  0.00           N
ATOM    847  CA  VAL A  48      75.604  56.464  81.022  1.00  0.00           C
ATOM    849  CB  VAL A  48      75.224  57.334  79.822  1.00  0.00           C
ATOM    851  CG1 VAL A  48      75.224  58.794  80.292  1.00  0.00           C
ATOM    855  CG2 VAL A  48      76.204  57.174  78.652  1.00  0.00           C
ATOM    859  C   VAL A  48      75.644  54.974  80.742  1.00  0.00           C
ATOM    860  O   VAL A  48      76.634  54.414  80.272  1.00  0.00           O
ATOM    861  N   LYS A  49      74.564  54.284  81.122  1.00  0.00           N
ATOM    863  CA  LYS A  49      74.534  52.844  81.172  1.00  0.00           C
ATOM    865  CB  LYS A  49      73.554  52.464  82.302  1.00  0.00           C
ATOM    868  CG  LYS A  49      73.474  50.974  82.582  1.00  0.00           C
ATOM    871  CD  LYS A  49      74.524  50.484  83.582  1.00  0.00           C
ATOM    874  CE  LYS A  49      74.684  48.954  83.592  1.00  0.00           C
ATOM    877  NZ  LYS A  49      73.374  48.264  83.612  1.00  0.00           N
ATOM    881  C   LYS A  49      73.974  52.324  79.862  1.00  0.00           C
ATOM    882  O   LYS A  49      74.554  51.464  79.202  1.00  0.00           O
ATOM    883  N   GLU A  50      72.824  52.884  79.492  1.00  0.00           N
ATOM    885  CA  GLU A  50      72.024  52.514  78.352  1.00  0.00           C
ATOM    887  CB  GLU A  50      71.014  51.394  78.692  1.00  0.00           C
ATOM    890  CG  GLU A  50      71.674  50.004  78.842  1.00  0.00           C
ATOM    893  CD  GLU A  50      70.754  48.964  79.452  1.00  0.00           C
ATOM    894  OE1 GLU A  50      69.604  49.284  79.812  1.00  0.00           O
ATOM    895  OE2 GLU A  50      71.214  47.794  79.572  1.00  0.00           O
ATOM    896  C   GLU A  50      71.244  53.754  77.982  1.00  0.00           C
ATOM    897  O   GLU A  50      70.914  54.574  78.832  1.00  0.00           O
ATOM    898  N   MET A  51      70.934  53.914  76.682  1.00  0.00           N
ATOM    900  CA  MET A  51      70.064  54.964  76.232  1.00  0.00           C
ATOM    902  CB  MET A  51      70.814  55.864  75.222  1.00  0.00           C
ATOM    905  CG  MET A  51      72.034  56.634  75.752  1.00  0.00           C
ATOM    908  SD  MET A  51      72.914  57.494  74.412  1.00  0.00           S
ATOM    909  CE  MET A  51      74.244  58.144  75.462  1.00  0.00           C
ATOM    913  C   MET A  51      68.864  54.284  75.582  1.00  0.00           C
ATOM    914  O   MET A  51      69.004  53.524  74.632  1.00  0.00           O
ATOM    915  N   VAL A  52      67.644  54.494  76.112  1.00  0.00           N
ATOM    917  CA  VAL A  52      66.474  53.854  75.552  1.00  0.00           C
ATOM    919  CB  VAL A  52      65.604  53.104  76.572  1.00  0.00           C
ATOM    921  CG1 VAL A  52      65.034  51.854  75.872  1.00  0.00           C
ATOM    925  CG2 VAL A  52      66.424  52.704  77.812  1.00  0.00           C
ATOM    929  C   VAL A  52      65.644  54.934  74.892  1.00  0.00           C
ATOM    930  O   VAL A  52      65.234  55.914  75.522  1.00  0.00           O
ATOM    931  N   GLU A  53      65.324  54.774  73.602  1.00  0.00           N
ATOM    933  CA  GLU A  53      64.144  55.374  73.022  1.00  0.00           C
ATOM    935  CB  GLU A  53      64.084  55.044  71.522  1.00  0.00           C
ATOM    938  CG  GLU A  53      64.084  53.524  71.202  1.00  0.00           C
ATOM    941  CD  GLU A  53      64.224  53.324  69.712  1.00  0.00           C
ATOM    942  OE1 GLU A  53      63.324  53.724  68.922  1.00  0.00           O
ATOM    943  OE2 GLU A  53      65.324  52.854  69.292  1.00  0.00           O
ATOM    944  C   GLU A  53      62.904  54.874  73.742  1.00  0.00           C
ATOM    945  O   GLU A  53      62.874  53.744  74.212  1.00  0.00           O
ATOM    946  N   LEU A  54      61.894  55.744  73.962  1.00  0.00           N
ATOM    948  CA  LEU A  54      60.894  55.394  74.952  1.00  0.00           C
ATOM    950  CB  LEU A  54      60.804  56.424  76.102  1.00  0.00           C
ATOM    953  CG  LEU A  54      60.954  55.774  77.502  1.00  0.00           C
ATOM    955  CD1 LEU A  54      60.764  56.814  78.592  1.00  0.00           C
ATOM    959  CD2 LEU A  54      60.014  54.594  77.802  1.00  0.00           C
ATOM    963  C   LEU A  54      59.514  55.154  74.392  1.00  0.00           C
ATOM    964  O   LEU A  54      58.574  55.024  75.172  1.00  0.00           O
ATOM    965  N   ASP A  55      59.384  55.024  73.072  1.00  0.00           N
ATOM    967  CA  ASP A  55      58.144  54.594  72.462  1.00  0.00           C
ATOM    969  CB  ASP A  55      58.214  53.064  72.182  1.00  0.00           C
ATOM    972  CG  ASP A  55      59.524  52.614  71.552  1.00  0.00           C
ATOM    973  OD1 ASP A  55      60.464  52.294  72.332  1.00  0.00           O
ATOM    974  OD2 ASP A  55      59.594  52.594  70.302  1.00  0.00           O
ATOM    975  C   ASP A  55      57.804  55.494  71.252  1.00  0.00           C
ATOM    976  OT1 ASP A  55      58.584  56.434  70.912  1.00  0.00           O
ATOM    977  OT2 ASP A  55      56.714  55.314  70.642  1.00  0.00           O
ATOM    978  NH3 POPEB  56      80.044  52.414  65.842  1.00  0.00           N
ATOM    982  C12 POPEB  56      81.494  52.344  65.462  1.00  0.00           C
ATOM    985  C11 POPEB  56      81.774  52.874  64.052  1.00  0.00           C
ATOM    988  P   POPEB  56      82.424  55.244  63.242  1.00  0.00           P
ATOM    989  O13 POPEB  56      83.724  55.244  63.972  1.00  0.00           O
ATOM    990  O14 POPEB  56      82.454  54.874  61.812  1.00  0.00           O
ATOM    991  O11 POPEB  56      81.774  56.684  63.372  1.00  0.00           O
ATOM    992  O12 POPEB  56      81.424  54.254  63.972  1.00  0.00           O
ATOM    993  C1  POPEB  56      80.364  56.894  63.352  1.00  0.00           C
ATOM    996  C2  POPEB  56      79.924  57.764  62.132  1.00  0.00           C
ATOM    998  O21 POPEB  56      78.504  57.724  61.902  1.00  0.00           O
ATOM    999  C21 POPEB  56      77.684  58.184  62.842  1.00  0.00           C
ATOM   1000  O22 POPEB  56      77.954  58.404  64.012  1.00  0.00           O
ATOM   1001  C22 POPEB  56      76.334  58.464  62.182  1.00  0.00           C
ATOM   1004  C3  POPEB  56      80.634  57.334  60.812  1.00  0.00           C
ATOM   1007  O31 POPEB  56      79.994  57.924  59.662  1.00  0.00           O
ATOM   1008  C31 POPEB  56      80.474  57.544  58.502  1.00  0.00           C
ATOM   1009  O32 POPEB  56      81.504  56.924  58.322  1.00  0.00           O
ATOM   1010  C32 POPEB  56      79.474  57.924  57.402  1.00  0.00           C
ATOM   1013  C23 POPEB  56      76.454  59.554  61.082  1.00  0.00           C
ATOM   1016  C24 POPEB  56      75.164  60.324  60.792  1.00  0.00           C
ATOM   1019  C25 POPEB  56      75.494  61.564  59.942  1.00  0.00           C
ATOM   1022  C26 POPEB  56      74.394  62.604  59.692  1.00  0.00           C
ATOM   1025  C27 POPEB  56      75.024  63.924  59.212  1.00  0.00           C
ATOM   1028  C28 POPEB  56      74.024  65.024  58.822  1.00  0.00           C
ATOM   1031  C29 POPEB  56      73.314  64.664  57.542  1.00  0.00           C
ATOM   1033 0C21 POPEB  56      72.114  65.104  57.132  1.00  0.00           C
ATOM   1035 1C21 POPEB  56      71.214  66.104  57.822  1.00  0.00           C
ATOM   1038 2C21 POPEB  56      71.184  67.474  57.112  1.00  0.00           C
ATOM   1041 3C21 POPEB  56      70.714  67.404  55.652  1.00  0.00           C
ATOM   1044 4C21 POPEB  56      70.844  68.734  54.892  1.00  0.00           C
ATOM   1047 5C21 POPEB  56      71.374  68.534  53.462  1.00  0.00           C
ATOM   1050 6C21 POPEB  56      72.874  68.204  53.432  1.00  0.00           C
ATOM   1053 7C21 POPEB  56      73.364  67.594  52.112  1.00  0.00           C
ATOM   1056 8C21 POPEB  56      74.794  67.054  52.212  1.00  0.00           C
ATOM   1060  C33 POPEB  56      80.164  58.234  56.062  1.00  0.00           C
ATOM   1063  C34 POPEB  56      79.214  58.074  54.872  1.00  0.00           C
ATOM   1066  C35 POPEB  56      79.174  56.634  54.372  1.00  0.00           C
ATOM   1069  C36 POPEB  56      78.424  56.484  53.042  1.00  0.00           C
ATOM   1072  C37 POPEB  56      76.904  56.634  53.202  1.00  0.00           C
ATOM   1075  C38 POPEB  56      76.304  57.784  52.392  1.00  0.00           C
ATOM   1078  C39 POPEB  56      75.904  57.404  50.962  1.00  0.00           C
ATOM   1081 0C31 POPEB  56      77.034  57.414  49.912  1.00  0.00           C
ATOM   1084 1C31 POPEB  56      76.424  57.294  48.512  1.00  0.00           C
ATOM   1087 2C31 POPEB  56      77.424  57.284  47.342  1.00  0.00           C
ATOM   1090 3C31 POPEB  56      76.714  57.674  46.032  1.00  0.00           C
ATOM   1093 4C31 POPEB  56      77.564  57.534  44.772  1.00  0.00           C
ATOM   1096 5C31 POPEB  56      76.824  58.024  43.512  1.00  0.00           C
ATOM   1099 6C31 POPEB  56      77.454  57.584  42.192  1.00  0.00           C
ATOM   1103  NH3 POPEC  57      50.384 117.454  28.342  1.00  0.00           N
ATOM   1107  C12 POPEC  57      51.594 116.584  28.592  1.00  0.00           C
ATOM   1110  C11 POPEC  57      52.864 117.074  27.852  1.00  0.00           C
ATOM   1113  P   POPEC  57      55.394 117.464  28.432  1.00  0.00           P
ATOM   1114  O13 POPEC  57      56.534 116.774  29.092  1.00  0.00           O
ATOM   1115  O14 POPEC  57      55.604 117.814  27.002  1.00  0.00           O
ATOM   1116  O11 POPEC  57      55.114 118.804  29.262  1.00  0.00           O
ATOM   1117  O12 POPEC  57      54.034 116.654  28.552  1.00  0.00           O
ATOM   1118  C1  POPEC  57      53.954 118.924  30.082  1.00  0.00           C
ATOM   1121  C2  POPEC  57      54.204 119.684  31.412  1.00  0.00           C
ATOM   1123  O21 POPEC  57      53.464 119.094  32.482  1.00  0.00           O
ATOM   1124  C21 POPEC  57      54.084 118.084  33.092  1.00  0.00           C
ATOM   1125  O22 POPEC  57      55.234 117.724  32.872  1.00  0.00           O
ATOM   1126  C22 POPEC  57      53.064 117.434  34.032  1.00  0.00           C
ATOM   1129  C3  POPEC  57      53.874 121.184  31.262  1.00  0.00           C
ATOM   1132  O31 POPEC  57      53.744 121.954  32.442  1.00  0.00           O
ATOM   1133  C31 POPEC  57      54.544 121.864  33.462  1.00  0.00           C
ATOM   1134  O32 POPEC  57      55.634 121.294  33.482  1.00  0.00           O
ATOM   1135  C32 POPEC  57      53.764 122.514  34.602  1.00  0.00           C
ATOM   1138  C23 POPEC  57      53.654 116.774  35.292  1.00  0.00           C
ATOM   1141  C24 POPEC  57      52.544 116.494  36.322  1.00  0.00           C
ATOM   1144  C25 POPEC  57      53.014 115.814  37.612  1.00  0.00           C
ATOM   1147  C26 POPEC  57      51.814 115.464  38.492  1.00  0.00           C
ATOM   1150  C27 POPEC  57      52.174 115.114  39.942  1.00  0.00           C
ATOM   1153  C28 POPEC  57      50.934 114.654  40.722  1.00  0.00           C
ATOM   1156  C29 POPEC  57      51.184 114.304  42.162  1.00  0.00           C
ATOM   1158 0C21 POPEC  57      50.274 114.454  43.142  1.00  0.00           C
ATOM   1160 1C21 POPEC  57      48.874 115.004  42.932  1.00  0.00           C
ATOM   1163 2C21 POPEC  57      48.094 115.194  44.242  1.00  0.00           C
ATOM   1166 3C21 POPEC  57      48.644 116.334  45.132  1.00  0.00           C
ATOM   1169 4C21 POPEC  57      48.294 116.164  46.612  1.00  0.00           C
ATOM   1172 5C21 POPEC  57      46.794 116.274  46.912  1.00  0.00           C
ATOM   1175 6C21 POPEC  57      46.474 115.874  48.362  1.00  0.00           C
ATOM   1178 7C21 POPEC  57      44.984 116.034  48.702  1.00  0.00           C
ATOM   1181 8C21 POPEC  57      44.624 115.464  50.082  1.00  0.00           C
ATOM   1185  C33 POPEC  57      54.444 123.564  35.512  1.00  0.00           C
ATOM   1188  C34 POPEC  57      53.324 124.404  36.132  1.00  0.00           C
ATOM   1191  C35 POPEC  57      53.604 124.974  37.522  1.00  0.00           C
ATOM   1194  C36 POPEC  57      52.274 125.234  38.242  1.00  0.00           C
ATOM   1197  C37 POPEC  57      52.424 125.654  39.712  1.00  0.00           C
ATOM   1200  C38 POPEC  57      51.064 125.744  40.422  1.00  0.00           C
ATOM   1203  C39 POPEC  57      50.454 124.364  40.732  1.00  0.00           C
ATOM   1206 0C31 POPEC  57      49.174 124.414  41.592  1.00  0.00           C
ATOM   1209 1C31 POPEC  57      49.234 123.394  42.742  1.00  0.00           C
ATOM   1212 2C31 POPEC  57      47.904 122.704  43.042  1.00  0.00           C
ATOM   1215 3C31 POPEC  57      48.004 121.754  44.252  1.00  0.00           C
ATOM   1218 4C31 POPEC  57      47.934 122.484  45.592  1.00  0.00           C
ATOM   1221 5C31 POPEC  57      48.214 121.564  46.782  1.00  0.00           C
ATOM   1224 6C31 POPEC  57      47.934 122.254  48.112  1.00  0.00           C
ATOM   1228  NH3 POPED  58      91.924  59.134  19.302  1.00  0.00           N
ATOM   1232  C12 POPED  58      92.434  60.184  18.352  1.00  0.00           C
ATOM   1235  C11 POPED  58      91.354  61.194  17.922  1.00  0.00           C
ATOM   1238  P   POPED  58      92.104  63.714  18.042  1.00  0.00           P
ATOM   1239  O13 POPED  58      92.294  64.814  17.092  1.00  0.00           O
ATOM   1240  O14 POPED  58      91.004  63.864  19.032  1.00  0.00           O
ATOM   1241  O11 POPED  58      93.494  63.474  18.802  1.00  0.00           O
ATOM   1242  O12 POPED  58      91.954  62.324  17.272  1.00  0.00           O
ATOM   1243  C1  POPED  58      93.584  63.554  20.222  1.00  0.00           C
ATOM   1246  C2  POPED  58      94.994  63.894  20.772  1.00  0.00           C
ATOM   1248  O21 POPED  58      94.824  63.984  22.202  1.00  0.00           O
ATOM   1249  C21 POPED  58      95.784  63.504  22.972  1.00  0.00           C
ATOM   1250  O22 POPED  58      96.774  62.904  22.602  1.00  0.00           O
ATOM   1251  C22 POPED  58      95.344  63.674  24.422  1.00  0.00           C
ATOM   1254  C3  POPED  58      95.504  65.254  20.242  1.00  0.00           C
ATOM   1257  O31 POPED  58      96.784  65.594  20.822  1.00  0.00           O
ATOM   1258  C31 POPED  58      97.064  66.884  20.872  1.00  0.00           C
ATOM   1259  O32 POPED  58      96.324  67.804  20.552  1.00  0.00           O
ATOM   1260  C32 POPED  58      98.514  67.024  21.342  1.00  0.00           C
ATOM   1263  C23 POPED  58      96.254  64.574  25.292  1.00  0.00           C
ATOM   1266  C24 POPED  58      95.604  64.794  26.662  1.00  0.00           C
ATOM   1269  C25 POPED  58      96.404  65.644  27.652  1.00  0.00           C
ATOM   1272  C26 POPED  58      97.134  64.784  28.692  1.00  0.00           C
ATOM   1275  C27 POPED  58      97.704  65.594  29.862  1.00  0.00           C
ATOM   1278  C28 POPED  58      98.194  64.684  31.002  1.00  0.00           C
ATOM   1281  C29 POPED  58      98.864  65.474  32.092  1.00  0.00           C
ATOM   1283 0C21 POPED  58      98.724  65.344  33.432  1.00  0.00           C
ATOM   1285 1C21 POPED  58      97.864  64.354  34.172  1.00  0.00           C
ATOM   1288 2C21 POPED  58      98.704  63.274  34.862  1.00  0.00           C
ATOM   1291 3C21 POPED  58      99.624  63.804  35.972  1.00  0.00           C
ATOM   1294 4C21 POPED  58     100.434  62.704  36.672  1.00  0.00           C
ATOM   1297 5C21 POPED  58     101.894  62.644  36.202  1.00  0.00           C
ATOM   1300 6C21 POPED  58     102.734  61.604  36.952  1.00  0.00           C
ATOM   1303 7C21 POPED  58     104.184  61.574  36.462  1.00  0.00           C
ATOM   1306 8C21 POPED  58     105.044  60.514  37.142  1.00  0.00           C
ATOM   1310  C33 POPED  58      98.684  68.094  22.422  1.00  0.00           C
ATOM   1313  C34 POPED  58     100.134  68.344  22.812  1.00  0.00           C
ATOM   1316  C35 POPED  58     100.924  67.174  23.432  1.00  0.00           C
ATOM   1319  C36 POPED  58     100.654  66.964  24.932  1.00  0.00           C
ATOM   1322  C37 POPED  58     101.804  66.224  25.622  1.00  0.00           C
ATOM   1325  C38 POPED  58     101.644  66.084  27.142  1.00  0.00           C
ATOM   1328  C39 POPED  58     101.854  67.384  27.952  1.00  0.00           C
ATOM   1331 0C31 POPED  58     101.924  67.104  29.462  1.00  0.00           C
ATOM   1334 1C31 POPED  58     102.344  68.284  30.352  1.00  0.00           C
ATOM   1337 2C31 POPED  58     102.004  68.044  31.832  1.00  0.00           C
ATOM   1340 3C31 POPED  58     103.204  67.914  32.792  1.00  0.00           C
ATOM   1343 4C31 POPED  58     102.734  67.804  34.252  1.00  0.00           C
ATOM   1346 5C31 POPED  58     103.864  67.794  35.282  1.00  0.00           C
ATOM   1349 6C31 POPED  58     103.364  67.924  36.722  1.00  0.00           C
ATOM   1353  NH3 POPEE  59     100.414 107.134  19.422  1.00  0.00           N
ATOM   1357  C12 POPEE  59      99.864 105.814  19.872  1.00  0.00           C
ATOM   1360  C11 POPEE  59     100.914 105.004  20.632  1.00  0.00           C
ATOM   1363  P   POPEE  59     101.484 102.464  20.492  1.00  0.00           P
ATOM   1364  O13 POPEE  59     100.834 101.454  19.622  1.00  0.00           O
ATOM   1365  O14 POPEE  59     102.834 102.964  20.152  1.00  0.00           O
ATOM   1366  O11 POPEE  59     101.514 101.854  21.932  1.00  0.00           O
ATOM   1367  O12 POPEE  59     100.474 103.654  20.732  1.00  0.00           O
ATOM   1368  C1  POPEE  59     101.684 102.564  23.142  1.00  0.00           C
ATOM   1371  C2  POPEE  59     102.974 102.054  23.842  1.00  0.00           C
ATOM   1373  O21 POPEE  59     102.754 101.764  25.242  1.00  0.00           O
ATOM   1374  C21 POPEE  59     101.994 100.724  25.532  1.00  0.00           C
ATOM   1375  O22 POPEE  59     101.324 100.054  24.752  1.00  0.00           O
ATOM   1376  C22 POPEE  59     102.024 100.504  27.042  1.00  0.00           C
ATOM   1379  C3  POPEE  59     104.124 103.084  23.652  1.00  0.00           C
ATOM   1382  O31 POPEE  59     105.214 102.944  24.572  1.00  0.00           O
ATOM   1383  C31 POPEE  59     105.134 103.394  25.832  1.00  0.00           C
ATOM   1384  O32 POPEE  59     105.874 103.034  26.732  1.00  0.00           O
ATOM   1385  C32 POPEE  59     104.064 104.474  26.032  1.00  0.00           C
ATOM   1388  C23 POPEE  59     103.204  99.634  27.542  1.00  0.00           C
ATOM   1391  C24 POPEE  59     103.274  99.644  29.082  1.00  0.00           C
ATOM   1394  C25 POPEE  59     104.344  98.744  29.722  1.00  0.00           C
ATOM   1397  C26 POPEE  59     103.944  97.254  29.702  1.00  0.00           C
ATOM   1400  C27 POPEE  59     104.924  96.364  30.492  1.00  0.00           C
ATOM   1403  C28 POPEE  59     104.294  95.664  31.722  1.00  0.00           C
ATOM   1406  C29 POPEE  59     104.024  96.574  32.902  1.00  0.00           C
ATOM   1408 0C21 POPEE  59     104.604  96.524  34.122  1.00  0.00           C
ATOM   1410 1C21 POPEE  59     105.644  95.514  34.572  1.00  0.00           C
ATOM   1413 2C21 POPEE  59     105.584  95.114  36.062  1.00  0.00           C
ATOM   1416 3C21 POPEE  59     106.244  96.094  37.052  1.00  0.00           C
ATOM   1419 4C21 POPEE  59     105.304  97.164  37.632  1.00  0.00           C
ATOM   1422 5C21 POPEE  59     105.824  97.724  38.972  1.00  0.00           C
ATOM   1425 6C21 POPEE  59     104.884  98.784  39.562  1.00  0.00           C
ATOM   1428 7C21 POPEE  59     105.184  99.154  41.022  1.00  0.00           C
ATOM   1431 8C21 POPEE  59     104.214 100.184  41.602  1.00  0.00           C
ATOM   1435  C33 POPEE  59     104.074 105.024  27.472  1.00  0.00           C
ATOM   1438  C34 POPEE  59     102.764 105.724  27.842  1.00  0.00           C
ATOM   1441  C35 POPEE  59     102.854 106.434  29.192  1.00  0.00           C
ATOM   1444  C36 POPEE  59     103.124 105.464  30.352  1.00  0.00           C
ATOM   1447  C37 POPEE  59     102.864 106.074  31.732  1.00  0.00           C
ATOM   1450  C38 POPEE  59     102.784 105.004  32.822  1.00  0.00           C
ATOM   1453  C39 POPEE  59     102.344 105.534  34.182  1.00  0.00           C
ATOM   1456 0C31 POPEE  59     103.384 106.424  34.882  1.00  0.00           C
ATOM   1459 1C31 POPEE  59     102.914 106.834  36.282  1.00  0.00           C
ATOM   1462 2C31 POPEE  59     103.654 108.034  36.872  1.00  0.00           C
ATOM   1465 3C31 POPEE  59     103.024 108.534  38.192  1.00  0.00           C
ATOM   1468 4C31 POPEE  59     101.524 108.864  38.062  1.00  0.00           C
ATOM   1471 5C31 POPEE  59     100.964 109.594  39.292  1.00  0.00           C
ATOM   1474 6C31 POPEE  59      99.454 109.844  39.202  1.00  0.00           C
ATOM   1478  NH3 POPEF  60      35.584  86.834  27.212  1.00  0.00           N
ATOM   1482  C12 POPEF  60      35.544  86.204  25.872  1.00  0.00           C
ATOM   1485  C11 POPEF  60      34.084  86.004  25.462  1.00  0.00           C
ATOM   1488  P   POPEF  60      32.654  84.754  23.692  1.00  0.00           P
ATOM   1489  O13 POPEF  60      31.594  85.784  23.832  1.00  0.00           O
ATOM   1490  O14 POPEF  60      32.874  84.094  22.392  1.00  0.00           O
ATOM   1491  O11 POPEF  60      32.334  83.644  24.762  1.00  0.00           O
ATOM   1492  O12 POPEF  60      34.044  85.354  24.192  1.00  0.00           O
ATOM   1493  C1  POPEF  60      33.294  82.674  25.202  1.00  0.00           C
ATOM   1496  C2  POPEF  60      33.144  82.474  26.732  1.00  0.00           C
ATOM   1498  O21 POPEF  60      34.424  82.664  27.352  1.00  0.00           O
ATOM   1499  C21 POPEF  60      34.484  83.514  28.352  1.00  0.00           C
ATOM   1500  O22 POPEF  60      33.614  84.304  28.682  1.00  0.00           O
ATOM   1501  C22 POPEF  60      35.854  83.374  29.012  1.00  0.00           C
ATOM   1504  C3  POPEF  60      32.604  81.054  27.082  1.00  0.00           C
ATOM   1507  O31 POPEF  60      32.324  80.884  28.492  1.00  0.00           O
ATOM   1508  C31 POPEF  60      31.244  81.504  28.952  1.00  0.00           C
ATOM   1509  O32 POPEF  60      30.494  82.204  28.302  1.00  0.00           O
ATOM   1510  C32 POPEF  60      31.044  81.194  30.422  1.00  0.00           C
ATOM   1513  C23 POPEF  60      35.834  83.564  30.542  1.00  0.00           C
ATOM   1516  C24 POPEF  60      35.404  82.284  31.272  1.00  0.00           C
ATOM   1519  C25 POPEF  60      35.024  82.554  32.732  1.00  0.00           C
ATOM   1522  C26 POPEF  60      36.214  82.544  33.702  1.00  0.00           C
ATOM   1525  C27 POPEF  60      35.764  82.804  35.142  1.00  0.00           C
ATOM   1528  C28 POPEF  60      36.884  82.754  36.192  1.00  0.00           C
ATOM   1531  C29 POPEF  60      37.564  81.414  36.302  1.00  0.00           C
ATOM   1533 0C21 POPEF  60      37.104  80.354  36.972  1.00  0.00           C
ATOM   1535 1C21 POPEF  60      35.804  80.264  37.712  1.00  0.00           C
ATOM   1538 2C21 POPEF  60      36.064  80.384  39.222  1.00  0.00           C
ATOM   1541 3C21 POPEF  60      34.774  80.214  40.012  1.00  0.00           C
ATOM   1544 4C21 POPEF  60      35.014  80.214  41.522  1.00  0.00           C
ATOM   1547 5C21 POPEF  60      33.804  79.654  42.282  1.00  0.00           C
ATOM   1550 6C21 POPEF  60      34.084  79.394  43.762  1.00  0.00           C
ATOM   1553 7C21 POPEF  60      32.964  78.584  44.422  1.00  0.00           C
ATOM   1556 8C21 POPEF  60      33.214  78.274  45.892  1.00  0.00           C
ATOM   1560  C33 POPEF  60      31.314  82.414  31.322  1.00  0.00           C
ATOM   1563  C34 POPEF  60      31.144  82.024  32.792  1.00  0.00           C
ATOM   1566  C35 POPEF  60      31.424  83.174  33.782  1.00  0.00           C
ATOM   1569  C36 POPEF  60      31.444  82.654  35.222  1.00  0.00           C
ATOM   1572  C37 POPEF  60      31.594  83.744  36.282  1.00  0.00           C
ATOM   1575  C38 POPEF  60      31.964  83.134  37.642  1.00  0.00           C
ATOM   1578  C39 POPEF  60      31.894  84.114  38.822  1.00  0.00           C
ATOM   1581 0C31 POPEF  60      30.474  84.284  39.392  1.00  0.00           C
ATOM   1584 1C31 POPEF  60      30.444  85.234  40.602  1.00  0.00           C
ATOM   1587 2C31 POPEF  60      29.034  85.384  41.202  1.00  0.00           C
ATOM   1590 3C31 POPEF  60      28.854  86.654  42.042  1.00  0.00           C
ATOM   1593 4C31 POPEF  60      27.374  86.904  42.382  1.00  0.00           C
ATOM   1596 5C31 POPEF  60      27.084  88.364  42.772  1.00  0.00           C
ATOM   1599 6C31 POPEF  60      25.604  88.614  43.042  1.00  0.00           C
ATOM   1603  NH3 POPEG  61      46.934  74.934  30.682  1.00  0.00           N
ATOM   1607  C12 POPEG  61      46.154  75.114  29.412  1.00  0.00           C
ATOM   1610  C11 POPEG  61      47.044  75.724  28.322  1.00  0.00           C
ATOM   1613  P   POPEG  61      48.264  77.884  27.642  1.00  0.00           P
ATOM   1614  O13 POPEG  61      49.464  77.234  27.052  1.00  0.00           O
ATOM   1615  O14 POPEG  61      47.174  78.284  26.732  1.00  0.00           O
ATOM   1616  O11 POPEG  61      48.724  79.174  28.462  1.00  0.00           O
ATOM   1617  O12 POPEG  61      47.644  76.944  28.762  1.00  0.00           O
ATOM   1618  C1  POPEG  61      49.394  79.064  29.722  1.00  0.00           C
ATOM   1621  C2  POPEG  61      48.504  79.644  30.882  1.00  0.00           C
ATOM   1623  O21 POPEG  61      48.824  79.084  32.162  1.00  0.00           O
ATOM   1624  C21 POPEG  61      48.624  77.794  32.362  1.00  0.00           C
ATOM   1625  O22 POPEG  61      48.404  76.964  31.502  1.00  0.00           O
ATOM   1626  C22 POPEG  61      48.684  77.504  33.842  1.00  0.00           C
ATOM   1629  C3  POPEG  61      46.964  79.594  30.582  1.00  0.00           C
ATOM   1632  O31 POPEG  61      46.174  80.344  31.532  1.00  0.00           O
ATOM   1633  C31 POPEG  61      45.634  79.624  32.512  1.00  0.00           C
ATOM   1634  O32 POPEG  61      45.794  78.424  32.672  1.00  0.00           O
ATOM   1635  C32 POPEG  61      44.814  80.514  33.432  1.00  0.00           C
ATOM   1638  C23 POPEG  61      48.454  76.004  34.122  1.00  0.00           C
ATOM   1641  C24 POPEG  61      48.054  75.784  35.582  1.00  0.00           C
ATOM   1644  C25 POPEG  61      49.224  75.814  36.552  1.00  0.00           C
ATOM   1647  C26 POPEG  61      48.744  75.564  37.982  1.00  0.00           C
ATOM   1650  C27 POPEG  61      49.914  75.144  38.872  1.00  0.00           C
ATOM   1653  C28 POPEG  61      49.454  74.664  40.252  1.00  0.00           C
ATOM   1656  C29 POPEG  61      50.644  74.194  41.032  1.00  0.00           C
ATOM   1658 0C21 POPEG  61      50.664  73.944  42.352  1.00  0.00           C
ATOM   1660 1C21 POPEG  61      49.474  74.024  43.272  1.00  0.00           C
ATOM   1663 2C21 POPEG  61      49.214  72.644  43.882  1.00  0.00           C
ATOM   1666 3C21 POPEG  61      48.084  72.644  44.912  1.00  0.00           C
ATOM   1669 4C21 POPEG  61      47.974  71.294  45.622  1.00  0.00           C
ATOM   1672 5C21 POPEG  61      47.114  71.334  46.882  1.00  0.00           C
ATOM   1675 6C21 POPEG  61      47.354  70.104  47.762  1.00  0.00           C
ATOM   1678 7C21 POPEG  61      46.544  70.134  49.062  1.00  0.00           C
ATOM   1681 8C21 POPEG  61      47.104  69.204  50.132  1.00  0.00           C
ATOM   1685  C33 POPEG  61      45.064  80.124  34.902  1.00  0.00           C
ATOM   1688  C34 POPEG  61      46.354  80.724  35.452  1.00  0.00           C
ATOM   1691  C35 POPEG  61      46.774  80.164  36.812  1.00  0.00           C
ATOM   1694  C36 POPEG  61      45.664  80.254  37.872  1.00  0.00           C
ATOM   1697  C37 POPEG  61      46.094  79.634  39.202  1.00  0.00           C
ATOM   1700  C38 POPEG  61      44.904  79.234  40.082  1.00  0.00           C
ATOM   1703  C39 POPEG  61      45.064  77.844  40.712  1.00  0.00           C
ATOM   1706 0C31 POPEG  61      46.254  77.764  41.682  1.00  0.00           C
ATOM   1709 1C31 POPEG  61      46.254  76.434  42.452  1.00  0.00           C
ATOM   1712 2C31 POPEG  61      47.014  76.454  43.782  1.00  0.00           C
ATOM   1715 3C31 POPEG  61      46.444  77.464  44.782  1.00  0.00           C
ATOM   1718 4C31 POPEG  61      47.044  77.344  46.192  1.00  0.00           C
ATOM   1721 5C31 POPEG  61      46.574  78.494  47.082  1.00  0.00           C
ATOM   1724 6C31 POPEG  61      47.094  78.424  48.512  1.00  0.00           C
ATOM   1728  NH3 POPEH  62      21.604  85.004  25.502  1.00  0.00           N
ATOM   1732  C12 POPEH  62      22.164  83.904  24.642  1.00  0.00           C
ATOM   1735  C11 POPEH  62      21.164  82.754  24.622  1.00  0.00           C
ATOM   1738  P   POPEH  62      21.004  81.184  26.722  1.00  0.00           P
ATOM   1739  O13 POPEH  62      19.794  80.374  26.472  1.00  0.00           O
ATOM   1740  O14 POPEH  62      22.314  80.614  26.352  1.00  0.00           O
ATOM   1741  O11 POPEH  62      21.034  81.644  28.222  1.00  0.00           O
ATOM   1742  O12 POPEH  62      20.774  82.544  25.972  1.00  0.00           O
ATOM   1743  C1  POPEH  62      22.034  82.554  28.692  1.00  0.00           C
ATOM   1746  C2  POPEH  62      22.184  82.384  30.222  1.00  0.00           C
ATOM   1748  O21 POPEH  62      23.084  83.394  30.722  1.00  0.00           O
ATOM   1749  C21 POPEH  62      22.794  83.774  31.972  1.00  0.00           C
ATOM   1750  O22 POPEH  62      21.844  83.424  32.652  1.00  0.00           O
ATOM   1751  C22 POPEH  62      23.824  84.814  32.382  1.00  0.00           C
ATOM   1754  C3  POPEH  62      22.704  80.974  30.612  1.00  0.00           C
ATOM   1757  O31 POPEH  62      22.824  80.834  32.042  1.00  0.00           O
ATOM   1758  C31 POPEH  62      21.734  80.374  32.632  1.00  0.00           C
ATOM   1759  O32 POPEH  62      20.734  79.974  32.062  1.00  0.00           O
ATOM   1760  C32 POPEH  62      21.874  80.464  34.152  1.00  0.00           C
ATOM   1763  C23 POPEH  62      23.674  85.174  33.872  1.00  0.00           C
ATOM   1766  C24 POPEH  62      24.604  86.274  34.372  1.00  0.00           C
ATOM   1769  C25 POPEH  62      24.114  86.794  35.732  1.00  0.00           C
ATOM   1772  C26 POPEH  62      24.334  85.844  36.912  1.00  0.00           C
ATOM   1775  C27 POPEH  62      23.484  86.214  38.142  1.00  0.00           C
ATOM   1778  C28 POPEH  62      24.154  85.874  39.482  1.00  0.00           C
ATOM   1781  C29 POPEH  62      24.404  84.394  39.662  1.00  0.00           C
ATOM   1783 0C21 POPEH  62      23.964  83.624  40.682  1.00  0.00           C
ATOM   1785 1C21 POPEH  62      23.124  84.074  41.852  1.00  0.00           C
ATOM   1788 2C21 POPEH  62      24.004  84.444  43.052  1.00  0.00           C
ATOM   1791 3C21 POPEH  62      23.184  84.764  44.312  1.00  0.00           C
ATOM   1794 4C21 POPEH  62      24.044  85.244  45.502  1.00  0.00           C
ATOM   1797 5C21 POPEH  62      25.184  84.284  45.862  1.00  0.00           C
ATOM   1800 6C21 POPEH  62      26.094  84.834  46.962  1.00  0.00           C
ATOM   1803 7C21 POPEH  62      27.314  83.944  47.212  1.00  0.00           C
ATOM   1806 8C21 POPEH  62      28.384  84.654  48.042  1.00  0.00           C
ATOM   1810  C33 POPEH  62      20.504  80.194  34.812  1.00  0.00           C
ATOM   1813  C34 POPEH  62      20.254  80.894  36.152  1.00  0.00           C
ATOM   1816  C35 POPEH  62      20.854  80.204  37.372  1.00  0.00           C
ATOM   1819  C36 POPEH  62      21.814  81.104  38.162  1.00  0.00           C
ATOM   1822  C37 POPEH  62      21.994  80.604  39.592  1.00  0.00           C
ATOM   1825  C38 POPEH  62      20.824  80.984  40.512  1.00  0.00           C
ATOM   1828  C39 POPEH  62      21.074  80.584  41.972  1.00  0.00           C
ATOM   1831 0C31 POPEH  62      20.234  81.364  42.992  1.00  0.00           C
ATOM   1834 1C31 POPEH  62      20.864  81.254  44.382  1.00  0.00           C
ATOM   1837 2C31 POPEH  62      20.134  82.044  45.472  1.00  0.00           C
ATOM   1840 3C31 POPEH  62      20.604  81.684  46.892  1.00  0.00           C
ATOM   1843 4C31 POPEH  62      22.074  82.024  47.172  1.00  0.00           C
ATOM   1846 5C31 POPEH  62      22.634  81.214  48.352  1.00  0.00           C
ATOM   1849 6C31 POPEH  62      24.034  81.654  48.802  1.00  0.00           C
ATOM   1853  NH3 POPEI  63      87.934  15.294  22.062  1.00  0.00           N
ATOM   1857  C12 POPEI  63      88.484  15.234  20.652  1.00  0.00           C
ATOM   1860  C11 POPEI  63      88.094  13.924  19.932  1.00  0.00           C
ATOM   1863  P   POPEI  63      85.964  13.714  18.342  1.00  0.00           P
ATOM   1864  O13 POPEI  63      85.874  12.674  17.282  1.00  0.00           O
ATOM   1865  O14 POPEI  63      85.204  14.974  18.152  1.00  0.00           O
ATOM   1866  O11 POPEI  63      85.484  13.004  19.672  1.00  0.00           O
ATOM   1867  O12 POPEI  63      87.454  14.124  18.672  1.00  0.00           O
ATOM   1868  C1  POPEI  63      84.084  13.024  19.972  1.00  0.00           C
ATOM   1871  C2  POPEI  63      83.754  12.184  21.232  1.00  0.00           C
ATOM   1873  O21 POPEI  63      83.004  13.044  22.082  1.00  0.00           O
ATOM   1874  C21 POPEI  63      81.824  12.604  22.452  1.00  0.00           C
ATOM   1875  O22 POPEI  63      81.274  11.574  22.062  1.00  0.00           O
ATOM   1876  C22 POPEI  63      81.254  13.534  23.502  1.00  0.00           C
ATOM   1879  C3  POPEI  63      84.994  11.614  22.002  1.00  0.00           C
ATOM   1882  O31 POPEI  63      84.844  11.664  23.452  1.00  0.00           O
ATOM   1883  C31 POPEI  63      85.394  12.794  23.962  1.00  0.00           C
ATOM   1884  O32 POPEI  63      85.864  13.694  23.292  1.00  0.00           O
ATOM   1885  C32 POPEI  63      85.264  12.784  25.472  1.00  0.00           C
ATOM   1888  C23 POPEI  63      80.584  14.774  22.882  1.00  0.00           C
ATOM   1891  C24 POPEI  63      80.104  15.804  23.912  1.00  0.00           C
ATOM   1894  C25 POPEI  63      78.974  15.324  24.842  1.00  0.00           C
ATOM   1897  C26 POPEI  63      79.424  14.444  26.022  1.00  0.00           C
ATOM   1900  C27 POPEI  63      78.604  14.714  27.282  1.00  0.00           C
ATOM   1903  C28 POPEI  63      78.924  13.794  28.482  1.00  0.00           C
ATOM   1906  C29 POPEI  63      77.684  13.174  29.092  1.00  0.00           C
ATOM   1908 0C21 POPEI  63      77.504  11.894  29.462  1.00  0.00           C
ATOM   1910 1C21 POPEI  63      78.504  10.774  29.362  1.00  0.00           C
ATOM   1913 2C21 POPEI  63      78.884  10.184  30.742  1.00  0.00           C
ATOM   1916 3C21 POPEI  63      77.814   9.264  31.342  1.00  0.00           C
ATOM   1919 4C21 POPEI  63      78.304   8.464  32.562  1.00  0.00           C
ATOM   1922 5C21 POPEI  63      78.644   9.334  33.782  1.00  0.00           C
ATOM   1925 6C21 POPEI  63      79.114   8.524  35.002  1.00  0.00           C
ATOM   1928 7C21 POPEI  63      79.524   9.424  36.172  1.00  0.00           C
ATOM   1931 8C21 POPEI  63      80.024   8.654  37.392  1.00  0.00           C
ATOM   1935  C33 POPEI  63      85.984  13.994  26.132  1.00  0.00           C
ATOM   1938  C34 POPEI  63      86.024  13.894  27.662  1.00  0.00           C
ATOM   1941  C35 POPEI  63      86.644  12.584  28.162  1.00  0.00           C
ATOM   1944  C36 POPEI  63      86.844  12.544  29.672  1.00  0.00           C
ATOM   1947  C37 POPEI  63      86.944  11.104  30.212  1.00  0.00           C
ATOM   1950  C38 POPEI  63      86.844  11.024  31.732  1.00  0.00           C
ATOM   1953  C39 POPEI  63      85.454  11.364  32.292  1.00  0.00           C
ATOM   1956 0C31 POPEI  63      85.424  11.274  33.822  1.00  0.00           C
ATOM   1959 1C31 POPEI  63      84.014  11.474  34.392  1.00  0.00           C
ATOM   1962 2C31 POPEI  63      83.994  11.514  35.932  1.00  0.00           C
ATOM   1965 3C31 POPEI  63      84.354  10.184  36.612  1.00  0.00           C
ATOM   1968 4C31 POPEI  63      84.284  10.314  38.142  1.00  0.00           C
ATOM   1971 5C31 POPEI  63      84.494   8.974  38.872  1.00  0.00           C
ATOM   1974 6C31 POPEI  63      84.484   9.124  40.392  1.00  0.00           C
ATOM   1978  NH3 POPEJ  64      61.494  41.164  66.042  1.00  0.00           N
ATOM   1982  C12 POPEJ  64      61.654  42.664  65.922  1.00  0.00           C
ATOM   1985  C11 POPEJ  64      62.884  43.144  66.732  1.00  0.00           C
ATOM   1988  P   POPEJ  64      63.814  45.204  65.362  1.00  0.00           P
ATOM   1989  O13 POPEJ  64      64.004  46.644  65.592  1.00  0.00           O
ATOM   1990  O14 POPEJ  64      65.034  44.414  65.052  1.00  0.00           O
ATOM   1991  O11 POPEJ  64      62.724  44.984  64.232  1.00  0.00           O
ATOM   1992  O12 POPEJ  64      63.144  44.534  66.612  1.00  0.00           O
ATOM   1993  C1  POPEJ  64      63.174  44.444  62.992  1.00  0.00           C
ATOM   1996  C2  POPEJ  64      62.134  44.774  61.902  1.00  0.00           C
ATOM   1998  O21 POPEJ  64      61.944  43.664  61.002  1.00  0.00           O
ATOM   1999  C21 POPEJ  64      63.004  43.204  60.372  1.00  0.00           C
ATOM   2000  O22 POPEJ  64      64.144  43.634  60.442  1.00  0.00           O
ATOM   2001  C22 POPEJ  64      62.584  42.004  59.532  1.00  0.00           C
ATOM   2004  C3  POPEJ  64      62.444  46.114  61.172  1.00  0.00           C
ATOM   2007  O31 POPEJ  64      61.324  46.554  60.362  1.00  0.00           O
ATOM   2008  C31 POPEJ  64      61.654  46.994  59.142  1.00  0.00           C
ATOM   2009  O32 POPEJ  64      62.694  46.714  58.582  1.00  0.00           O
ATOM   2010  C32 POPEJ  64      60.574  47.914  58.562  1.00  0.00           C
ATOM   2013  C23 POPEJ  64      63.784  41.104  59.222  1.00  0.00           C
ATOM   2016  C24 POPEJ  64      63.564  40.194  58.002  1.00  0.00           C
ATOM   2019  C25 POPEJ  64      63.364  40.994  56.712  1.00  0.00           C
ATOM   2022  C26 POPEJ  64      63.974  40.354  55.462  1.00  0.00           C
ATOM   2025  C27 POPEJ  64      62.954  39.534  54.662  1.00  0.00           C
ATOM   2028  C28 POPEJ  64      63.524  39.054  53.312  1.00  0.00           C
ATOM   2031  C29 POPEJ  64      62.514  38.254  52.522  1.00  0.00           C
ATOM   2033 0C21 POPEJ  64      61.974  38.574  51.332  1.00  0.00           C
ATOM   2035 1C21 POPEJ  64      62.254  39.824  50.532  1.00  0.00           C
ATOM   2038 2C21 POPEJ  64      61.084  40.224  49.592  1.00  0.00           C
ATOM   2041 3C21 POPEJ  64      59.794  40.634  50.332  1.00  0.00           C
ATOM   2044 4C21 POPEJ  64      58.684  41.164  49.412  1.00  0.00           C
ATOM   2047 5C21 POPEJ  64      58.944  42.574  48.872  1.00  0.00           C
ATOM   2050 6C21 POPEJ  64      57.914  43.064  47.842  1.00  0.00           C
ATOM   2053 7C21 POPEJ  64      58.344  44.394  47.192  1.00  0.00           C
ATOM   2056 8C21 POPEJ  64      57.564  44.764  45.932  1.00  0.00           C
ATOM   2060  C33 POPEJ  64      60.164  47.474  57.132  1.00  0.00           C
ATOM   2063  C34 POPEJ  64      59.484  48.484  56.182  1.00  0.00           C
ATOM   2066  C35 POPEJ  64      59.344  49.934  56.652  1.00  0.00           C
ATOM   2069  C36 POPEJ  64      58.794  50.824  55.532  1.00  0.00           C
ATOM   2072  C37 POPEJ  64      58.594  52.284  55.962  1.00  0.00           C
ATOM   2075  C38 POPEJ  64      57.844  53.154  54.942  1.00  0.00           C
ATOM   2078  C39 POPEJ  64      58.674  53.534  53.702  1.00  0.00           C
ATOM   2081 0C31 POPEJ  64      58.334  52.704  52.462  1.00  0.00           C
ATOM   2084 1C31 POPEJ  64      59.174  53.084  51.232  1.00  0.00           C
ATOM   2087 2C31 POPEJ  64      58.554  52.624  49.902  1.00  0.00           C
ATOM   2090 3C31 POPEJ  64      58.204  51.124  49.852  1.00  0.00           C
ATOM   2093 4C31 POPEJ  64      57.704  50.684  48.472  1.00  0.00           C
ATOM   2096 5C31 POPEJ  64      57.254  49.224  48.442  1.00  0.00           C
ATOM   2099 6C31 POPEJ  64      56.964  48.724  47.022  1.00  0.00           C
ATOM   2103  NH3 POPEK  65     106.634  53.524  20.912  1.00  0.00           N
ATOM   2107  C12 POPEK  65     107.344  52.214  21.022  1.00  0.00           C
ATOM   2110  C11 POPEK  65     108.024  51.754  19.712  1.00  0.00           C
ATOM   2113  P   POPEK  65     109.584  49.624  19.202  1.00  0.00           P
ATOM   2114  O13 POPEK  65     108.924  48.514  18.492  1.00  0.00           O
ATOM   2115  O14 POPEK  65     110.504  50.524  18.462  1.00  0.00           O
ATOM   2116  O11 POPEK  65     110.314  48.954  20.442  1.00  0.00           O
ATOM   2117  O12 POPEK  65     108.474  50.444  19.962  1.00  0.00           O
ATOM   2118  C1  POPEK  65     110.434  49.564  21.722  1.00  0.00           C
ATOM   2121  C2  POPEK  65     111.894  50.024  21.982  1.00  0.00           C
ATOM   2123  O21 POPEK  65     112.194  49.984  23.382  1.00  0.00           O
ATOM   2124  C21 POPEK  65     111.464  50.634  24.242  1.00  0.00           C
ATOM   2125  O22 POPEK  65     110.454  51.294  24.022  1.00  0.00           O
ATOM   2126  C22 POPEK  65     112.094  50.394  25.612  1.00  0.00           C
ATOM   2129  C3  POPEK  65     112.224  51.414  21.362  1.00  0.00           C
ATOM   2132  O31 POPEK  65     113.244  52.114  22.092  1.00  0.00           O
ATOM   2133  C31 POPEK  65     114.484  52.074  21.642  1.00  0.00           C
ATOM   2134  O32 POPEK  65     114.864  51.414  20.682  1.00  0.00           O
ATOM   2135  C32 POPEK  65     115.304  53.064  22.482  1.00  0.00           C
ATOM   2138  C23 POPEK  65     111.294  50.964  26.802  1.00  0.00           C
ATOM   2141  C24 POPEK  65     111.864  50.464  28.142  1.00  0.00           C
ATOM   2144  C25 POPEK  65     110.994  50.894  29.342  1.00  0.00           C
ATOM   2147  C26 POPEK  65     111.544  50.394  30.682  1.00  0.00           C
ATOM   2150  C27 POPEK  65     110.704  50.884  31.872  1.00  0.00           C
ATOM   2153  C28 POPEK  65     111.144  50.304  33.232  1.00  0.00           C
ATOM   2156  C29 POPEK  65     110.874  48.824  33.362  1.00  0.00           C
ATOM   2158 0C21 POPEK  65     110.994  48.104  34.492  1.00  0.00           C
ATOM   2160 1C21 POPEK  65     111.464  48.624  35.822  1.00  0.00           C
ATOM   2163 2C21 POPEK  65     112.464  47.654  36.512  1.00  0.00           C
ATOM   2166 3C21 POPEK  65     111.804  46.384  37.072  1.00  0.00           C
ATOM   2169 4C21 POPEK  65     112.824  45.374  37.642  1.00  0.00           C
ATOM   2172 5C21 POPEK  65     113.634  45.884  38.842  1.00  0.00           C
ATOM   2175 6C21 POPEK  65     114.714  44.884  39.282  1.00  0.00           C
ATOM   2178 7C21 POPEK  65     115.434  45.294  40.572  1.00  0.00           C
ATOM   2181 8C21 POPEK  65     116.384  44.204  41.082  1.00  0.00           C
ATOM   2185  C33 POPEK  65     116.844  52.974  22.382  1.00  0.00           C
ATOM   2188  C34 POPEK  65     117.574  54.064  23.202  1.00  0.00           C
ATOM   2191  C35 POPEK  65     117.434  53.974  24.742  1.00  0.00           C
ATOM   2194  C36 POPEK  65     117.624  55.334  25.432  1.00  0.00           C
ATOM   2197  C37 POPEK  65     117.814  55.264  26.962  1.00  0.00           C
ATOM   2200  C38 POPEK  65     117.654  56.624  27.652  1.00  0.00           C
ATOM   2203  C39 POPEK  65     117.954  56.584  29.172  1.00  0.00           C
ATOM   2206 0C31 POPEK  65     117.644  57.904  29.902  1.00  0.00           C
ATOM   2209 1C31 POPEK  65     118.054  57.874  31.382  1.00  0.00           C
ATOM   2212 2C31 POPEK  65     117.584  59.084  32.212  1.00  0.00           C
ATOM   2215 3C31 POPEK  65     118.114  60.454  31.752  1.00  0.00           C
ATOM   2218 4C31 POPEK  65     119.564  60.744  32.202  1.00  0.00           C
ATOM   2221 5C31 POPEK  65     120.114  62.034  31.582  1.00  0.00           C
ATOM   2224 6C31 POPEK  65     121.534  62.404  32.032  1.00  0.00           C
ATOM   2228  NH3 POPEL  66       4.276  29.034  25.562  1.00  0.00           N
ATOM   2232  C12 POPEL  66       4.936  28.194  24.502  1.00  0.00           C
ATOM   2235  C11 POPEL  66       6.316  27.704  24.962  1.00  0.00           C
ATOM   2238  P   POPEL  66       8.134  26.014  24.232  1.00  0.00           P
ATOM   2239  O13 POPEL  66       7.566  24.744  24.752  1.00  0.00           O
ATOM   2240  O14 POPEL  66       9.014  25.954  23.052  1.00  0.00           O
ATOM   2241  O11 POPEL  66       8.784  26.794  25.452  1.00  0.00           O
ATOM   2242  O12 POPEL  66       6.916  26.964  23.902  1.00  0.00           O
ATOM   2243  C1  POPEL  66      10.104  26.584  25.952  1.00  0.00           C
ATOM   2246  C2  POPEL  66      10.284  25.354  26.902  1.00  0.00           C
ATOM   2248  O21 POPEL  66       9.194  25.254  27.832  1.00  0.00           O
ATOM   2249  C21 POPEL  66       9.414  25.644  29.062  1.00  0.00           C
ATOM   2250  O22 POPEL  66       9.964  26.674  29.412  1.00  0.00           O
ATOM   2251  C22 POPEL  66       8.974  24.524  29.992  1.00  0.00           C
ATOM   2254  C3  POPEL  66      11.724  25.254  27.562  1.00  0.00           C
ATOM   2257  O31 POPEL  66      11.814  24.374  28.712  1.00  0.00           O
ATOM   2258  C31 POPEL  66      12.644  23.334  28.732  1.00  0.00           C
ATOM   2259  O32 POPEL  66      13.344  22.984  27.792  1.00  0.00           O
ATOM   2260  C32 POPEL  66      12.534  22.654  30.122  1.00  0.00           C
ATOM   2263  C23 POPEL  66       9.304  24.774  31.472  1.00  0.00           C
ATOM   2266  C24 POPEL  66       8.544  23.774  32.342  1.00  0.00           C
ATOM   2269  C25 POPEL  66       8.704  24.034  33.852  1.00  0.00           C
ATOM   2272  C26 POPEL  66       8.034  25.324  34.342  1.00  0.00           C
ATOM   2275  C27 POPEL  66       8.384  25.614  35.812  1.00  0.00           C
ATOM   2278  C28 POPEL  66       7.176  25.764  36.752  1.00  0.00           C
ATOM   2281  C29 POPEL  66       6.616  27.164  36.772  1.00  0.00           C
ATOM   2283 0C21 POPEL  66       6.816  28.054  37.762  1.00  0.00           C
ATOM   2285 1C21 POPEL  66       7.666  27.794  38.982  1.00  0.00           C
ATOM   2288 2C21 POPEL  66       7.944  29.054  39.822  1.00  0.00           C
ATOM   2291 3C21 POPEL  66       6.746  29.484  40.692  1.00  0.00           C
ATOM   2294 4C21 POPEL  66       7.056  30.734  41.522  1.00  0.00           C
ATOM   2297 5C21 POPEL  66       6.076  30.934  42.682  1.00  0.00           C
ATOM   2300 6C21 POPEL  66       6.346  32.224  43.472  1.00  0.00           C
ATOM   2303 7C21 POPEL  66       5.406  32.414  44.662  1.00  0.00           C
ATOM   2306 8C21 POPEL  66       5.766  33.604  45.552  1.00  0.00           C
ATOM   2310  C33 POPEL  66      13.774  22.804  31.042  1.00  0.00           C
ATOM   2313  C34 POPEL  66      13.614  22.074  32.402  1.00  0.00           C
ATOM   2316  C35 POPEL  66      14.854  22.214  33.312  1.00  0.00           C
ATOM   2319  C36 POPEL  66      14.754  21.504  34.682  1.00  0.00           C
ATOM   2322  C37 POPEL  66      16.054  21.504  35.512  1.00  0.00           C
ATOM   2325  C38 POPEL  66      16.154  20.374  36.552  1.00  0.00           C
ATOM   2328  C39 POPEL  66      16.364  18.994  35.892  1.00  0.00           C
ATOM   2331 0C31 POPEL  66      17.264  18.044  36.702  1.00  0.00           C
ATOM   2334 1C31 POPEL  66      17.524  16.724  35.942  1.00  0.00           C
ATOM   2337 2C31 POPEL  66      18.684  15.884  36.512  1.00  0.00           C
ATOM   2340 3C31 POPEL  66      20.084  16.454  36.222  1.00  0.00           C
ATOM   2343 4C31 POPEL  66      20.474  16.404  34.732  1.00  0.00           C
ATOM   2346 5C31 POPEL  66      21.754  17.194  34.422  1.00  0.00           C
ATOM   2349 6C31 POPEL  66      21.944  17.394  32.922  1.00  0.00           C
ATOM   2353  NH3 POPEM  67      72.204  47.824  18.392  1.00  0.00           N
ATOM   2357  C12 POPEM  67      70.864  48.454  18.152  1.00  0.00           C
ATOM   2360  C11 POPEM  67      69.724  47.424  18.202  1.00  0.00           C
ATOM   2363  P   POPEM  67      67.664  49.074  18.092  1.00  0.00           P
ATOM   2364  O13 POPEM  67      68.474  50.314  18.102  1.00  0.00           O
ATOM   2365  O14 POPEM  67      66.454  49.044  17.242  1.00  0.00           O
ATOM   2366  O11 POPEM  67      67.384  48.574  19.572  1.00  0.00           O
ATOM   2367  O12 POPEM  67      68.584  47.914  17.532  1.00  0.00           O
ATOM   2368  C1  POPEM  67      66.674  49.304  20.572  1.00  0.00           C
ATOM   2371  C2  POPEM  67      67.114  48.904  22.032  1.00  0.00           C
ATOM   2373  O21 POPEM  67      67.034  50.014  22.942  1.00  0.00           O
ATOM   2374  C21 POPEM  67      65.814  50.404  23.252  1.00  0.00           C
ATOM   2375  O22 POPEM  67      64.774  50.054  22.712  1.00  0.00           O
ATOM   2376  C22 POPEM  67      65.884  51.374  24.442  1.00  0.00           C
ATOM   2379  C3  POPEM  67      68.554  48.304  22.032  1.00  0.00           C
ATOM   2382  O31 POPEM  67      69.024  47.894  23.342  1.00  0.00           O
ATOM   2383  C31 POPEM  67      70.084  48.524  23.832  1.00  0.00           C
ATOM   2384  O32 POPEM  67      70.634  49.494  23.312  1.00  0.00           O
ATOM   2385  C32 POPEM  67      70.664  47.774  25.012  1.00  0.00           C
ATOM   2388  C23 POPEM  67      65.564  50.694  25.812  1.00  0.00           C
ATOM   2391  C24 POPEM  67      66.564  49.604  26.212  1.00  0.00           C
ATOM   2394  C25 POPEM  67      66.554  49.254  27.712  1.00  0.00           C
ATOM   2397  C26 POPEM  67      67.374  50.264  28.532  1.00  0.00           C
ATOM   2400  C27 POPEM  67      67.504  49.934  30.022  1.00  0.00           C
ATOM   2403  C28 POPEM  67      68.104  51.134  30.772  1.00  0.00           C
ATOM   2406  C29 POPEM  67      68.694  50.854  32.132  1.00  0.00           C
ATOM   2408 0C21 POPEM  67      69.634  51.624  32.702  1.00  0.00           C
ATOM   2410 1C21 POPEM  67      70.204  52.874  32.062  1.00  0.00           C
ATOM   2413 2C21 POPEM  67      71.394  53.464  32.842  1.00  0.00           C
ATOM   2416 3C21 POPEM  67      72.154  54.524  32.032  1.00  0.00           C
ATOM   2419 4C21 POPEM  67      73.414  55.064  32.732  1.00  0.00           C
ATOM   2422 5C21 POPEM  67      73.094  56.104  33.822  1.00  0.00           C
ATOM   2425 6C21 POPEM  67      73.004  55.464  35.212  1.00  0.00           C
ATOM   2428 7C21 POPEM  67      72.124  56.254  36.192  1.00  0.00           C
ATOM   2431 8C21 POPEM  67      71.774  55.434  37.442  1.00  0.00           C
ATOM   2435  C33 POPEM  67      70.554  48.574  26.312  1.00  0.00           C
ATOM   2438  C34 POPEM  67      71.324  47.874  27.432  1.00  0.00           C
ATOM   2441  C35 POPEM  67      70.774  48.204  28.822  1.00  0.00           C
ATOM   2444  C36 POPEM  67      71.474  47.374  29.892  1.00  0.00           C
ATOM   2447  C37 POPEM  67      70.974  47.684  31.312  1.00  0.00           C
ATOM   2450  C38 POPEM  67      70.414  46.414  31.972  1.00  0.00           C
ATOM   2453  C39 POPEM  67      69.724  46.674  33.312  1.00  0.00           C
ATOM   2456 0C31 POPEM  67      70.664  47.254  34.382  1.00  0.00           C
ATOM   2459 1C31 POPEM  67      70.204  46.914  35.812  1.00  0.00           C
ATOM   2462 2C31 POPEM  67      70.574  45.484  36.212  1.00  0.00           C
ATOM   2465 3C31 POPEM  67      70.084  45.074  37.612  1.00  0.00           C
ATOM   2468 4C31 POPEM  67      69.194  43.824  37.552  1.00  0.00           C
ATOM   2471 5C31 POPEM  67      68.754  43.304  38.922  1.00  0.00           C
ATOM   2474 6C31 POPEM  67      67.864  42.054  38.812  1.00  0.00           C
ATOM   2478  NH3 POPEN  68     108.964  41.614  63.872  1.00  0.00           N
ATOM   2482  C12 POPEN  68     107.744  42.474  64.112  1.00  0.00           C
ATOM   2485  C11 POPEN  68     107.814  43.814  63.392  1.00  0.00           C
ATOM   2488  P   POPEN  68     105.354  44.754  63.602  1.00  0.00           P
ATOM   2489  O13 POPEN  68     104.654  43.654  64.302  1.00  0.00           O
ATOM   2490  O14 POPEN  68     104.824  46.104  63.892  1.00  0.00           O
ATOM   2491  O11 POPEN  68     105.324  44.494  62.042  1.00  0.00           O
ATOM   2492  O12 POPEN  68     106.884  44.724  63.972  1.00  0.00           O
ATOM   2493  C1  POPEN  68     104.214  43.844  61.412  1.00  0.00           C
ATOM   2496  C2  POPEN  68     104.464  43.604  59.882  1.00  0.00           C
ATOM   2498  O21 POPEN  68     104.594  44.824  59.142  1.00  0.00           O
ATOM   2499  C21 POPEN  68     103.484  45.484  58.822  1.00  0.00           C
ATOM   2500  O22 POPEN  68     102.384  45.324  59.302  1.00  0.00           O
ATOM   2501  C22 POPEN  68     103.814  46.524  57.762  1.00  0.00           C
ATOM   2504  C3  POPEN  68     103.424  42.604  59.272  1.00  0.00           C
ATOM   2507  O31 POPEN  68     103.364  42.644  57.822  1.00  0.00           O
ATOM   2508  C31 POPEN  68     102.884  41.524  57.282  1.00  0.00           C
ATOM   2509  O32 POPEN  68     102.804  40.454  57.852  1.00  0.00           O
ATOM   2510  C32 POPEN  68     102.324  41.814  55.882  1.00  0.00           C
ATOM   2513  C23 POPEN  68     103.484  46.114  56.302  1.00  0.00           C
ATOM   2516  C24 POPEN  68     102.264  46.884  55.782  1.00  0.00           C
ATOM   2519  C25 POPEN  68     101.974  46.754  54.282  1.00  0.00           C
ATOM   2522  C26 POPEN  68     103.084  47.254  53.352  1.00  0.00           C
ATOM   2525  C27 POPEN  68     102.504  47.634  51.972  1.00  0.00           C
ATOM   2528  C28 POPEN  68     103.564  47.694  50.852  1.00  0.00           C
ATOM   2531  C29 POPEN  68     104.114  46.324  50.552  1.00  0.00           C
ATOM   2533 0C21 POPEN  68     104.894  45.994  49.512  1.00  0.00           C
ATOM   2535 1C21 POPEN  68     105.394  46.934  48.442  1.00  0.00           C
ATOM   2538 2C21 POPEN  68     106.894  46.724  48.162  1.00  0.00           C
ATOM   2541 3C21 POPEN  68     107.364  47.554  46.952  1.00  0.00           C
ATOM   2544 4C21 POPEN  68     108.644  47.034  46.272  1.00  0.00           C
ATOM   2547 5C21 POPEN  68     109.964  47.574  46.842  1.00  0.00           C
ATOM   2550 6C21 POPEN  68     110.454  46.854  48.102  1.00  0.00           C
ATOM   2553 7C21 POPEN  68     111.774  47.434  48.612  1.00  0.00           C
ATOM   2556 8C21 POPEN  68     112.244  46.764  49.892  1.00  0.00           C
ATOM   2560  C33 POPEN  68     103.374  42.104  54.792  1.00  0.00           C
ATOM   2563  C34 POPEN  68     102.694  42.464  53.472  1.00  0.00           C
ATOM   2566  C35 POPEN  68     103.664  42.774  52.312  1.00  0.00           C
ATOM   2569  C36 POPEN  68     104.424  41.544  51.792  1.00  0.00           C
ATOM   2572  C37 POPEN  68     105.254  41.844  50.532  1.00  0.00           C
ATOM   2575  C38 POPEN  68     106.224  40.714  50.162  1.00  0.00           C
ATOM   2578  C39 POPEN  68     105.554  39.434  49.622  1.00  0.00           C
ATOM   2581 0C31 POPEN  68     105.274  39.414  48.112  1.00  0.00           C
ATOM   2584 1C31 POPEN  68     104.614  38.094  47.712  1.00  0.00           C
ATOM   2587 2C31 POPEN  68     104.564  37.784  46.212  1.00  0.00           C
ATOM   2590 3C31 POPEN  68     103.684  38.734  45.392  1.00  0.00           C
ATOM   2593 4C31 POPEN  68     103.384  38.174  44.002  1.00  0.00           C
ATOM   2596 5C31 POPEN  68     102.444  39.064  43.172  1.00  0.00           C
ATOM   2599 6C31 POPEN  68     102.224  38.534  41.752  1.00  0.00           C
ATOM   2603  NH3 POPEO  69      62.354 127.742  71.292  1.00  0.00           N
ATOM   2607  C12 POPEO  69      62.414 126.474  72.122  1.00  0.00           C
ATOM   2610  C11 POPEO  69      63.734 125.664  71.982  1.00  0.00           C
ATOM   2613  P   POPEO  69      66.194 126.004  71.022  1.00  0.00           P
ATOM   2614  O13 POPEO  69      66.694 127.062  70.132  1.00  0.00           O
ATOM   2615  O14 POPEO  69      67.074 125.794  72.182  1.00  0.00           O
ATOM   2616  O11 POPEO  69      66.004 124.684  70.172  1.00  0.00           O
ATOM   2617  O12 POPEO  69      64.774 126.474  71.462  1.00  0.00           O
ATOM   2618  C1  POPEO  69      65.294 124.734  68.922  1.00  0.00           C
ATOM   2621  C2  POPEO  69      66.214 125.024  67.692  1.00  0.00           C
ATOM   2623  O21 POPEO  69      65.614 124.464  66.502  1.00  0.00           O
ATOM   2624  C21 POPEO  69      64.754 125.264  65.862  1.00  0.00           C
ATOM   2625  O22 POPEO  69      64.484 126.404  66.172  1.00  0.00           O
ATOM   2626  C22 POPEO  69      64.154 124.494  64.682  1.00  0.00           C
ATOM   2629  C3  POPEO  69      67.614 124.364  67.892  1.00  0.00           C
ATOM   2632  O31 POPEO  69      68.384 124.204  66.682  1.00  0.00           O
ATOM   2633  C31 POPEO  69      68.934 125.314  66.202  1.00  0.00           C
ATOM   2634  O32 POPEO  69      68.844 126.424  66.712  1.00  0.00           O
ATOM   2635  C32 POPEO  69      69.734 125.014  64.942  1.00  0.00           C
ATOM   2638  C23 POPEO  69      63.334 125.364  63.682  1.00  0.00           C
ATOM   2641  C24 POPEO  69      63.614 124.964  62.232  1.00  0.00           C
ATOM   2644  C25 POPEO  69      62.574 125.484  61.232  1.00  0.00           C
ATOM   2647  C26 POPEO  69      63.094 125.564  59.782  1.00  0.00           C
ATOM   2650  C27 POPEO  69      63.764 124.274  59.282  1.00  0.00           C
ATOM   2653  C28 POPEO  69      64.144 124.334  57.792  1.00  0.00           C
ATOM   2656  C29 POPEO  69      65.344 125.194  57.502  1.00  0.00           C
ATOM   2658 0C21 POPEO  69      66.044 125.184  56.352  1.00  0.00           C
ATOM   2660 1C21 POPEO  69      65.684 124.364  55.142  1.00  0.00           C
ATOM   2663 2C21 POPEO  69      66.354 122.974  55.092  1.00  0.00           C
ATOM   2666 3C21 POPEO  69      65.784 122.144  53.932  1.00  0.00           C
ATOM   2669 4C21 POPEO  69      66.414 120.744  53.762  1.00  0.00           C
ATOM   2672 5C21 POPEO  69      65.694 119.984  52.642  1.00  0.00           C
ATOM   2675 6C21 POPEO  69      66.324 118.624  52.282  1.00  0.00           C
ATOM   2678 7C21 POPEO  69      65.684 118.034  51.012  1.00  0.00           C
ATOM   2681 8C21 POPEO  69      66.694 117.714  49.902  1.00  0.00           C
ATOM   2685  C33 POPEO  69      69.274 125.824  63.702  1.00  0.00           C
ATOM   2688  C34 POPEO  69      69.034 124.974  62.452  1.00  0.00           C
ATOM   2691  C35 POPEO  69      69.134 125.804  61.162  1.00  0.00           C
ATOM   2694  C36 POPEO  69      67.944 126.754  60.902  1.00  0.00           C
ATOM   2697  C37 POPEO  69      68.054 127.342  59.492  1.00  0.00           C
ATOM   2700  C38 POPEO  69      66.914 128.302  59.112  1.00  0.00           C
ATOM   2703  C39 POPEO  69      66.944 129.622  59.882  1.00  0.00           C
ATOM   2706 0C31 POPEO  69      65.814 130.562  59.452  1.00  0.00           C
ATOM   2709 1C31 POPEO  69      65.874 131.912  60.172  1.00  0.00           C
ATOM   2712 2C31 POPEO  69      64.674 132.802  59.842  1.00  0.00           C
ATOM   2715 3C31 POPEO  69      64.684 133.442  58.432  1.00  0.00           C
ATOM   2718 4C31 POPEO  69      65.914 134.312  58.162  1.00  0.00           C
ATOM   2721 5C31 POPEO  69      65.724 135.322  57.012  1.00  0.00           C
ATOM   2724 6C31 POPEO  69      64.814 136.492  57.372  1.00  0.00           C
ATOM   2728  NH3 POPEP  70      87.834  48.674  18.422  1.00  0.00           N
ATOM   2732  C12 POPEP  70      86.974  47.644  19.092  1.00  0.00           C
ATOM   2735  C11 POPEP  70      87.564  47.234  20.452  1.00  0.00           C
ATOM   2738  P   POPEP  70      88.674  45.224  21.582  1.00  0.00           P
ATOM   2739  O13 POPEP  70      88.304  43.844  21.982  1.00  0.00           O
ATOM   2740  O14 POPEP  70      89.964  45.464  20.892  1.00  0.00           O
ATOM   2741  O11 POPEP  70      88.494  46.184  22.842  1.00  0.00           O
ATOM   2742  O12 POPEP  70      87.574  45.794  20.602  1.00  0.00           O
ATOM   2743  C1  POPEP  70      88.664  45.704  24.182  1.00  0.00           C
ATOM   2746  C2  POPEP  70      87.604  46.304  25.152  1.00  0.00           C
ATOM   2748  O21 POPEP  70      87.644  45.514  26.362  1.00  0.00           O
ATOM   2749  C21 POPEP  70      88.254  46.104  27.392  1.00  0.00           C
ATOM   2750  O22 POPEP  70      88.654  47.244  27.432  1.00  0.00           O
ATOM   2751  C22 POPEP  70      88.404  45.114  28.542  1.00  0.00           C
ATOM   2754  C3  POPEP  70      86.154  46.244  24.592  1.00  0.00           C
ATOM   2757  O31 POPEP  70      85.264  47.084  25.362  1.00  0.00           O
ATOM   2758  C31 POPEP  70      83.994  46.994  24.932  1.00  0.00           C
ATOM   2759  O32 POPEP  70      83.604  46.194  24.102  1.00  0.00           O
ATOM   2760  C32 POPEP  70      83.154  48.114  25.542  1.00  0.00           C
ATOM   2763  C23 POPEP  70      89.864  44.654  28.702  1.00  0.00           C
ATOM   2766  C24 POPEP  70      90.044  43.184  29.132  1.00  0.00           C
ATOM   2769  C25 POPEP  70      89.504  42.834  30.532  1.00  0.00           C
ATOM   2772  C26 POPEP  70      89.814  43.844  31.642  1.00  0.00           C
ATOM   2775  C27 POPEP  70      89.024  43.524  32.912  1.00  0.00           C
ATOM   2778  C28 POPEP  70      88.904  44.714  33.872  1.00  0.00           C
ATOM   2781  C29 POPEP  70      90.124  44.924  34.732  1.00  0.00           C
ATOM   2783 0C21 POPEP  70      90.284  44.414  35.962  1.00  0.00           C
ATOM   2785 1C21 POPEP  70      89.284  43.524  36.652  1.00  0.00           C
ATOM   2788 2C21 POPEP  70      89.694  43.154  38.092  1.00  0.00           C
ATOM   2791 3C21 POPEP  70      90.944  42.264  38.152  1.00  0.00           C
ATOM   2794 4C21 POPEP  70      91.734  42.444  39.452  1.00  0.00           C
ATOM   2797 5C21 POPEP  70      93.014  41.594  39.512  1.00  0.00           C
ATOM   2800 6C21 POPEP  70      94.114  42.054  38.542  1.00  0.00           C
ATOM   2803 7C21 POPEP  70      95.354  41.154  38.592  1.00  0.00           C
ATOM   2806 8C21 POPEP  70      96.504  41.634  37.702  1.00  0.00           C
ATOM   2810  C33 POPEP  70      81.824  47.624  26.152  1.00  0.00           C
ATOM   2813  C34 POPEP  70      81.464  48.414  27.422  1.00  0.00           C
ATOM   2816  C35 POPEP  70      82.144  47.844  28.672  1.00  0.00           C
ATOM   2819  C36 POPEP  70      81.674  48.544  29.952  1.00  0.00           C
ATOM   2822  C37 POPEP  70      82.394  48.044  31.202  1.00  0.00           C
ATOM   2825  C38 POPEP  70      81.814  48.664  32.492  1.00  0.00           C
ATOM   2828  C39 POPEP  70      82.744  48.474  33.692  1.00  0.00           C
ATOM   2831 0C31 POPEP  70      82.244  49.204  34.942  1.00  0.00           C
ATOM   2834 1C31 POPEP  70      83.294  49.184  36.062  1.00  0.00           C
ATOM   2837 2C31 POPEP  70      82.954  50.124  37.232  1.00  0.00           C
ATOM   2840 3C31 POPEP  70      83.354  51.594  36.972  1.00  0.00           C
ATOM   2843 4C31 POPEP  70      84.874  51.794  36.922  1.00  0.00           C
ATOM   2846 5C31 POPEP  70      85.274  53.254  36.702  1.00  0.00           C
ATOM   2849 6C31 POPEP  70      86.794  53.414  36.582  1.00  0.00           C
ATOM   2853  NH3 POPEQ  71      70.734  63.914  65.772  1.00  0.00           N
ATOM   2857  C12 POPEQ  71      70.794  65.114  66.682  1.00  0.00           C
ATOM   2860  C11 POPEQ  71      69.404  65.764  66.892  1.00  0.00           C
ATOM   2863  P   POPEQ  71      69.974  67.994  68.092  1.00  0.00           P
ATOM   2864  O13 POPEQ  71      69.724  68.714  69.382  1.00  0.00           O
ATOM   2865  O14 POPEQ  71      71.364  67.924  67.592  1.00  0.00           O
ATOM   2866  O11 POPEQ  71      69.154  68.674  66.932  1.00  0.00           O
ATOM   2867  O12 POPEQ  71      69.374  66.534  68.102  1.00  0.00           O
ATOM   2868  C1  POPEQ  71      68.254  69.754  67.242  1.00  0.00           C
ATOM   2871  C2  POPEQ  71      67.244  70.014  66.082  1.00  0.00           C
ATOM   2873  O21 POPEQ  71      67.824  69.774  64.782  1.00  0.00           O
ATOM   2874  C21 POPEQ  71      68.774  70.624  64.412  1.00  0.00           C
ATOM   2875  O22 POPEQ  71      69.214  71.554  65.082  1.00  0.00           O
ATOM   2876  C22 POPEQ  71      69.254  70.234  63.012  1.00  0.00           C
ATOM   2879  C3  POPEQ  71      66.534  71.394  66.182  1.00  0.00           C
ATOM   2882  O31 POPEQ  71      66.024  71.814  64.902  1.00  0.00           O
ATOM   2883  C31 POPEQ  71      64.964  71.134  64.522  1.00  0.00           C
ATOM   2884  O32 POPEQ  71      64.274  70.434  65.242  1.00  0.00           O
ATOM   2885  C32 POPEQ  71      64.744  71.294  63.022  1.00  0.00           C
ATOM   2888  C23 POPEQ  71      68.554  71.024  61.882  1.00  0.00           C
ATOM   2891  C24 POPEQ  71      68.724  70.344  60.522  1.00  0.00           C
ATOM   2894  C25 POPEQ  71      68.614  71.304  59.332  1.00  0.00           C
ATOM   2897  C26 POPEQ  71      67.214  71.904  59.172  1.00  0.00           C
ATOM   2900  C27 POPEQ  71      67.124  73.074  58.172  1.00  0.00           C
ATOM   2903  C28 POPEQ  71      65.714  73.714  58.182  1.00  0.00           C
ATOM   2906  C29 POPEQ  71      65.574  75.014  57.442  1.00  0.00           C
ATOM   2908 0C21 POPEQ  71      64.594  75.334  56.562  1.00  0.00           C
ATOM   2910 1C21 POPEQ  71      63.464  74.424  56.122  1.00  0.00           C
ATOM   2913 2C21 POPEQ  71      62.194  74.454  56.992  1.00  0.00           C
ATOM   2916 3C21 POPEQ  71      61.064  75.354  56.462  1.00  0.00           C
ATOM   2919 4C21 POPEQ  71      59.794  75.324  57.342  1.00  0.00           C
ATOM   2922 5C21 POPEQ  71      58.564  75.884  56.632  1.00  0.00           C
ATOM   2925 6C21 POPEQ  71      57.284  75.834  57.482  1.00  0.00           C
ATOM   2928 7C21 POPEQ  71      56.124  76.624  56.852  1.00  0.00           C
ATOM   2931 8C21 POPEQ  71      54.814  76.544  57.632  1.00  0.00           C
ATOM   2935  C33 POPEQ  71      63.244  71.294  62.662  1.00  0.00           C
ATOM   2938  C34 POPEQ  71      62.964  71.664  61.202  1.00  0.00           C
ATOM   2941  C35 POPEQ  71      63.774  70.864  60.182  1.00  0.00           C
ATOM   2944  C36 POPEQ  71      63.224  71.104  58.762  1.00  0.00           C
ATOM   2947  C37 POPEQ  71      63.944  70.324  57.652  1.00  0.00           C
ATOM   2950  C38 POPEQ  71      63.124  70.404  56.362  1.00  0.00           C
ATOM   2953  C39 POPEQ  71      63.644  69.554  55.192  1.00  0.00           C
ATOM   2956 0C31 POPEQ  71      64.934  70.094  54.562  1.00  0.00           C
ATOM   2959 1C31 POPEQ  71      65.414  69.244  53.372  1.00  0.00           C
ATOM   2962 2C31 POPEQ  71      66.944  69.114  53.332  1.00  0.00           C
ATOM   2965 3C31 POPEQ  71      67.464  68.164  52.242  1.00  0.00           C
ATOM   2968 4C31 POPEQ  71      67.774  68.864  50.902  1.00  0.00           C
ATOM   2971 5C31 POPEQ  71      66.874  68.434  49.742  1.00  0.00           C
ATOM   2974 6C31 POPEQ  71      67.264  69.114  48.432  1.00  0.00           C
ATOM   2978  NH3 POPER  72      85.694  60.784  64.732  1.00  0.00           N
ATOM   2982  C12 POPER  72      87.154  61.034  65.002  1.00  0.00           C
ATOM   2985  C11 POPER  72      87.884  61.614  63.792  1.00  0.00           C
ATOM   2988  P   POPER  72      90.254  62.764  63.452  1.00  0.00           P
ATOM   2989  O13 POPER  72      89.734  64.134  63.282  1.00  0.00           O
ATOM   2990  O14 POPER  72      91.544  62.694  64.192  1.00  0.00           O
ATOM   2991  O11 POPER  72      90.344  62.034  62.062  1.00  0.00           O
ATOM   2992  O12 POPER  72      89.194  61.924  64.222  1.00  0.00           O
ATOM   2993  C1  POPER  72      91.254  62.324  61.002  1.00  0.00           C
ATOM   2996  C2  POPER  72      90.524  63.004  59.802  1.00  0.00           C
ATOM   2998  O21 POPER  72      91.254  62.814  58.562  1.00  0.00           O
ATOM   2999  C21 POPER  72      90.624  62.034  57.672  1.00  0.00           C
ATOM   3000  O22 POPER  72      89.624  61.384  57.922  1.00  0.00           O
ATOM   3001  C22 POPER  72      91.404  61.974  56.352  1.00  0.00           C
ATOM   3004  C3  POPER  72      90.314  64.524  60.052  1.00  0.00           C
ATOM   3007  O31 POPER  72      89.624  65.154  58.962  1.00  0.00           O
ATOM   3008  C31 POPER  72      88.424  65.744  59.022  1.00  0.00           C
ATOM   3009  O32 POPER  72      87.954  66.394  58.102  1.00  0.00           O
ATOM   3010  C32 POPER  72      87.634  65.584  60.332  1.00  0.00           C
ATOM   3013  C23 POPER  72      90.694  61.144  55.242  1.00  0.00           C
ATOM   3016  C24 POPER  72      91.674  60.534  54.232  1.00  0.00           C
ATOM   3019  C25 POPER  72      92.384  61.534  53.312  1.00  0.00           C
ATOM   3022  C26 POPER  72      91.444  62.334  52.402  1.00  0.00           C
ATOM   3025  C27 POPER  72      92.154  62.864  51.152  1.00  0.00           C
ATOM   3028  C28 POPER  72      91.254  63.754  50.272  1.00  0.00           C
ATOM   3031  C29 POPER  72      92.024  64.414  49.152  1.00  0.00           C
ATOM   3033 0C21 POPER  72      91.684  64.414  47.852  1.00  0.00           C
ATOM   3035 1C21 POPER  72      90.444  63.804  47.252  1.00  0.00           C
ATOM   3038 2C21 POPER  72      90.604  62.294  46.982  1.00  0.00           C
ATOM   3041 3C21 POPER  72      89.294  61.664  46.472  1.00  0.00           C
ATOM   3044 4C21 POPER  72      89.514  60.554  45.442  1.00  0.00           C
ATOM   3047 5C21 POPER  72      90.094  59.254  46.012  1.00  0.00           C
ATOM   3050 6C21 POPER  72      90.254  58.164  44.942  1.00  0.00           C
ATOM   3053 7C21 POPER  72      90.314  56.754  45.542  1.00  0.00           C
ATOM   3056 8C21 POPER  72      90.454  55.634  44.502  1.00  0.00           C
ATOM   3060  C33 POPER  72      86.994  64.194  60.512  1.00  0.00           C
ATOM   3063  C34 POPER  72      85.864  63.944  59.502  1.00  0.00           C
ATOM   3066  C35 POPER  72      85.374  62.484  59.432  1.00  0.00           C
ATOM   3069  C36 POPER  72      84.094  62.394  58.602  1.00  0.00           C
ATOM   3072  C37 POPER  72      83.464  61.004  58.562  1.00  0.00           C
ATOM   3075  C38 POPER  72      81.964  61.054  58.222  1.00  0.00           C
ATOM   3078  C39 POPER  72      81.634  61.584  56.822  1.00  0.00           C
ATOM   3081 0C31 POPER  72      80.144  61.914  56.692  1.00  0.00           C
ATOM   3084 1C31 POPER  72      79.634  62.084  55.262  1.00  0.00           C
ATOM   3087 2C31 POPER  72      78.214  62.684  55.152  1.00  0.00           C
ATOM   3090 3C31 POPER  72      77.124  61.704  54.712  1.00  0.00           C
ATOM   3093 4C31 POPER  72      76.344  61.054  55.862  1.00  0.00           C
ATOM   3096 5C31 POPER  72      75.164  60.214  55.342  1.00  0.00           C
ATOM   3099 6C31 POPER  72      74.104  59.894  56.402  1.00  0.00           C
ATOM   3103  NH3 POPES  73      98.914   8.254  21.012  1.00  0.00           N
ATOM   3107  C12 POPES  73      99.004   6.794  21.342  1.00  0.00           C
ATOM   3110  C11 POPES  73     100.414   6.304  21.082  1.00  0.00           C
ATOM   3113  P   POPES  73     100.974   3.804  20.432  1.00  0.00           P
ATOM   3114  O13 POPES  73     100.484   2.504  20.912  1.00  0.00           O
ATOM   3115  O14 POPES  73     100.664   4.104  19.022  1.00  0.00           O
ATOM   3116  O11 POPES  73     102.544   3.914  20.682  1.00  0.00           O
ATOM   3117  O12 POPES  73     100.444   4.934  21.382  1.00  0.00           O
ATOM   3118  C1  POPES  73     103.064   3.164  21.792  1.00  0.00           C
ATOM   3121  C2  POPES  73     104.424   3.684  22.342  1.00  0.00           C
ATOM   3123  O21 POPES  73     104.704   3.044  23.602  1.00  0.00           O
ATOM   3124  C21 POPES  73     105.284   1.854  23.472  1.00  0.00           C
ATOM   3125  O22 POPES  73     105.464   1.284  22.382  1.00  0.00           O
ATOM   3126  C22 POPES  73     105.764   1.394  24.842  1.00  0.00           C
ATOM   3129  C3  POPES  73     104.494   5.234  22.522  1.00  0.00           C
ATOM   3132  O31 POPES  73     105.514   5.764  23.422  1.00  0.00           O
ATOM   3133  C31 POPES  73     106.774   5.364  23.332  1.00  0.00           C
ATOM   3134  O32 POPES  73     107.184   4.354  22.782  1.00  0.00           O
ATOM   3135  C32 POPES  73     107.654   6.474  23.922  1.00  0.00           C
ATOM   3138  C23 POPES  73     106.754   0.204  24.792  1.00  0.00           C
ATOM   3141  C24 POPES  73     107.834   0.274  25.872  1.00  0.00           C
ATOM   3144  C25 POPES  73     107.394  -0.196  27.272  1.00  0.00           C
ATOM   3147  C26 POPES  73     108.624  -0.526  28.132  1.00  0.00           C
ATOM   3150  C27 POPES  73     108.284  -1.036  29.542  1.00  0.00           C
ATOM   3153  C28 POPES  73     109.504  -1.656  30.272  1.00  0.00           C
ATOM   3156  C29 POPES  73     109.534  -3.164  30.202  1.00  0.00           C
ATOM   3158 0C21 POPES  73     110.444  -3.964  30.782  1.00  0.00           C
ATOM   3160 1C21 POPES  73     111.654  -3.524  31.572  1.00  0.00           C
ATOM   3163 2C21 POPES  73     111.344  -3.194  33.042  1.00  0.00           C
ATOM   3166 3C21 POPES  73     112.544  -2.584  33.772  1.00  0.00           C
ATOM   3169 4C21 POPES  73     112.244  -2.254  35.242  1.00  0.00           C
ATOM   3172 5C21 POPES  73     113.354  -1.416  35.902  1.00  0.00           C
ATOM   3175 6C21 POPES  73     112.884  -0.706  37.182  1.00  0.00           C
ATOM   3178 7C21 POPES  73     113.714   0.554  37.472  1.00  0.00           C
ATOM   3181 8C21 POPES  73     113.244   1.344  38.692  1.00  0.00           C
ATOM   3185  C33 POPES  73     108.924   6.014  24.692  1.00  0.00           C
ATOM   3188  C34 POPES  73     108.694   5.884  26.202  1.00  0.00           C
ATOM   3191  C35 POPES  73     109.994   5.634  26.982  1.00  0.00           C
ATOM   3194  C36 POPES  73     109.844   5.794  28.502  1.00  0.00           C
ATOM   3197  C37 POPES  73     111.184   5.904  29.242  1.00  0.00           C
ATOM   3200  C38 POPES  73     111.004   6.124  30.752  1.00  0.00           C
ATOM   3203  C39 POPES  73     112.324   6.204  31.532  1.00  0.00           C
ATOM   3206 0C31 POPES  73     112.134   6.444  33.042  1.00  0.00           C
ATOM   3209 1C31 POPES  73     113.464   6.494  33.802  1.00  0.00           C
ATOM   3212 2C31 POPES  73     113.384   6.314  35.332  1.00  0.00           C
ATOM   3215 3C31 POPES  73     112.414   7.244  36.072  1.00  0.00           C
ATOM   3218 4C31 POPES  73     112.344   6.934  37.572  1.00  0.00           C
ATOM   3221 5C31 POPES  73     111.224   7.704  38.302  1.00  0.00           C
ATOM   3224 6C31 POPES  73     111.244   7.494  39.822  1.00  0.00           C
ATOM   3228  NH3 POPET  74     111.764  34.534  64.582  1.00  0.00           N
ATOM   3232  C12 POPET  74     112.914  35.484  64.642  1.00  0.00           C
ATOM   3235  C11 POPET  74     113.644  35.534  63.292  1.00  0.00           C
ATOM   3238  P   POPET  74     115.804  36.894  62.772  1.00  0.00           P
ATOM   3239  O13 POPET  74     116.354  38.264  62.832  1.00  0.00           O
ATOM   3240  O14 POPET  74     116.524  35.784  63.472  1.00  0.00           O
ATOM   3241  O11 POPET  74     115.694  36.544  61.242  1.00  0.00           O
ATOM   3242  O12 POPET  74     114.254  36.824  63.132  1.00  0.00           O
ATOM   3243  C1  POPET  74     116.864  36.194  60.502  1.00  0.00           C
ATOM   3246  C2  POPET  74     117.144  37.144  59.302  1.00  0.00           C
ATOM   3248  O21 POPET  74     118.554  37.084  58.932  1.00  0.00           O
ATOM   3249  C21 POPET  74     118.814  36.254  57.932  1.00  0.00           C
ATOM   3250  O22 POPET  74     117.974  35.624  57.302  1.00  0.00           O
ATOM   3251  C22 POPET  74     120.314  36.224  57.612  1.00  0.00           C
ATOM   3254  C3  POPET  74     116.764  38.594  59.652  1.00  0.00           C
ATOM   3257  O31 POPET  74     117.104  39.484  58.562  1.00  0.00           O
ATOM   3258  C31 POPET  74     118.274  40.074  58.642  1.00  0.00           C
ATOM   3259  O32 POPET  74     119.034  40.064  59.602  1.00  0.00           O
ATOM   3260  C32 POPET  74     118.524  40.844  57.352  1.00  0.00           C
ATOM   3263  C23 POPET  74     120.544  35.634  56.202  1.00  0.00           C
ATOM   3266  C24 POPET  74     122.014  35.354  55.812  1.00  0.00           C
ATOM   3269  C25 POPET  74     122.074  34.814  54.372  1.00  0.00           C
ATOM   3272  C26 POPET  74     123.074  33.684  54.072  1.00  0.00           C
ATOM   3275  C27 POPET  74     122.644  32.914  52.802  1.00  0.00           C
ATOM   3278  C28 POPET  74     123.354  31.564  52.522  1.00  0.00           C
ATOM   3281  C29 POPET  74     123.114  30.554  53.612  1.00  0.00           C
ATOM   3283 0C21 POPET  74     121.994  29.854  53.902  1.00  0.00           C
ATOM   3285 1C21 POPET  74     120.634  29.814  53.232  1.00  0.00           C
ATOM   3288 2C21 POPET  74     120.494  29.924  51.702  1.00  0.00           C
ATOM   3291 3C21 POPET  74     119.044  29.654  51.262  1.00  0.00           C
ATOM   3294 4C21 POPET  74     118.784  29.904  49.772  1.00  0.00           C
ATOM   3297 5C21 POPET  74     117.444  29.324  49.302  1.00  0.00           C
ATOM   3300 6C21 POPET  74     117.264  29.384  47.772  1.00  0.00           C
ATOM   3303 7C21 POPET  74     116.704  30.724  47.272  1.00  0.00           C
ATOM   3306 8C21 POPET  74     116.754  30.844  45.752  1.00  0.00           C
ATOM   3310  C33 POPET  74     119.234  40.004  56.282  1.00  0.00           C
ATOM   3313  C34 POPET  74     119.684  40.894  55.112  1.00  0.00           C
ATOM   3316  C35 POPET  74     119.384  40.304  53.732  1.00  0.00           C
ATOM   3319  C36 POPET  74     120.154  39.024  53.392  1.00  0.00           C
ATOM   3322  C37 POPET  74     119.914  38.574  51.942  1.00  0.00           C
ATOM   3325  C38 POPET  74     120.824  37.424  51.482  1.00  0.00           C
ATOM   3328  C39 POPET  74     120.364  36.834  50.142  1.00  0.00           C
ATOM   3331 0C31 POPET  74     121.254  35.694  49.602  1.00  0.00           C
ATOM   3334 1C31 POPET  74     120.584  34.934  48.442  1.00  0.00           C
ATOM   3337 2C31 POPET  74     120.864  33.414  48.442  1.00  0.00           C
ATOM   3340 3C31 POPET  74     122.344  33.054  48.282  1.00  0.00           C
ATOM   3343 4C31 POPET  74     122.564  31.534  48.242  1.00  0.00           C
ATOM   3346 5C31 POPET  74     124.034  31.144  47.992  1.00  0.00           C
ATOM   3349 6C31 POPET  74     124.434  29.844  48.702  1.00  0.00           C
ATOM   3353  NH3 POPEU  75      57.534 119.844  32.052  1.00  0.00           N
ATOM   3357  C12 POPEU  75      57.514 120.654  30.782  1.00  0.00           C
ATOM   3360  C11 POPEU  75      57.654 122.144  31.112  1.00  0.00           C
ATOM   3363  P   POPEU  75      58.324 124.234  29.692  1.00  0.00           P
ATOM   3364  O13 POPEU  75      57.314 125.284  29.402  1.00  0.00           O
ATOM   3365  O14 POPEU  75      59.374 123.994  28.682  1.00  0.00           O
ATOM   3366  O11 POPEU  75      58.984 124.544  31.122  1.00  0.00           O
ATOM   3367  O12 POPEU  75      57.574 122.884  29.902  1.00  0.00           O
ATOM   3368  C1  POPEU  75      58.254 125.234  32.152  1.00  0.00           C
ATOM   3371  C2  POPEU  75      58.854 125.024  33.582  1.00  0.00           C
ATOM   3373  O21 POPEU  75      58.424 126.144  34.372  1.00  0.00           O
ATOM   3374  C21 POPEU  75      58.164 125.854  35.642  1.00  0.00           C
ATOM   3375  O22 POPEU  75      58.214 124.734  36.132  1.00  0.00           O
ATOM   3376  C22 POPEU  75      57.814 127.152  36.362  1.00  0.00           C
ATOM   3379  C3  POPEU  75      60.404 124.954  33.612  1.00  0.00           C
ATOM   3382  O31 POPEU  75      60.964 124.654  34.912  1.00  0.00           O
ATOM   3383  C31 POPEU  75      61.424 125.694  35.612  1.00  0.00           C
ATOM   3384  O32 POPEU  75      61.244 126.864  35.342  1.00  0.00           O
ATOM   3385  C32 POPEU  75      62.264 125.194  36.782  1.00  0.00           C
ATOM   3388  C23 POPEU  75      57.334 126.944  37.822  1.00  0.00           C
ATOM   3391  C24 POPEU  75      57.194 128.272  38.572  1.00  0.00           C
ATOM   3394  C25 POPEU  75      58.534 128.902  38.982  1.00  0.00           C
ATOM   3397  C26 POPEU  75      58.664 129.062  40.512  1.00  0.00           C
ATOM   3400  C27 POPEU  75      59.814 129.992  40.922  1.00  0.00           C
ATOM   3403  C28 POPEU  75      59.764 130.422  42.412  1.00  0.00           C
ATOM   3406  C29 POPEU  75      58.584 131.302  42.712  1.00  0.00           C
ATOM   3408 0C21 POPEU  75      58.264 131.802  43.912  1.00  0.00           C
ATOM   3410 1C21 POPEU  75      59.074 131.642  45.182  1.00  0.00           C
ATOM   3413 2C21 POPEU  75      59.124 132.972  45.952  1.00  0.00           C
ATOM   3416 3C21 POPEU  75      59.964 132.882  47.232  1.00  0.00           C
ATOM   3419 4C21 POPEU  75      60.294 134.272  47.792  1.00  0.00           C
ATOM   3422 5C21 POPEU  75      60.184 134.372  49.322  1.00  0.00           C
ATOM   3425 6C21 POPEU  75      58.734 134.432  49.812  1.00  0.00           C
ATOM   3428 7C21 POPEU  75      58.624 134.732  51.312  1.00  0.00           C
ATOM   3431 8C21 POPEU  75      57.314 135.422  51.702  1.00  0.00           C
ATOM   3435  C33 POPEU  75      61.614 125.484  38.152  1.00  0.00           C
ATOM   3438  C34 POPEU  75      62.344 124.724  39.262  1.00  0.00           C
ATOM   3441  C35 POPEU  75      61.634 124.804  40.622  1.00  0.00           C
ATOM   3444  C36 POPEU  75      62.184 123.774  41.612  1.00  0.00           C
ATOM   3447  C37 POPEU  75      61.234 123.474  42.772  1.00  0.00           C
ATOM   3450  C38 POPEU  75      61.394 122.044  43.292  1.00  0.00           C
ATOM   3453  C39 POPEU  75      60.344 121.644  44.332  1.00  0.00           C
ATOM   3456 0C31 POPEU  75      60.524 122.324  45.692  1.00  0.00           C
ATOM   3459 1C31 POPEU  75      59.504 121.814  46.722  1.00  0.00           C
ATOM   3462 2C31 POPEU  75      59.664 122.404  48.122  1.00  0.00           C
ATOM   3465 3C31 POPEU  75      60.964 122.014  48.842  1.00  0.00           C
ATOM   3468 4C31 POPEU  75      60.804 122.034  50.362  1.00  0.00           C
ATOM   3471 5C31 POPEU  75      62.094 121.744  51.132  1.00  0.00           C
ATOM   3474 6C31 POPEU  75      61.864 121.624  52.642  1.00  0.00           C
ATOM   3478  NH3 POPEV  76       2.826  17.614  66.482  1.00  0.00           N
ATOM   3482  C12 POPEV  76       3.956  18.604  66.462  1.00  0.00           C
ATOM   3485  C11 POPEV  76       5.216  18.154  65.672  1.00  0.00           C
ATOM   3488  P   POPEV  76       7.426  19.614  65.172  1.00  0.00           P
ATOM   3489  O13 POPEV  76       7.666  20.994  64.712  1.00  0.00           O
ATOM   3490  O14 POPEV  76       8.144  19.234  66.412  1.00  0.00           O
ATOM   3491  O11 POPEV  76       7.934  18.694  64.002  1.00  0.00           O
ATOM   3492  O12 POPEV  76       5.886  19.324  65.232  1.00  0.00           O
ATOM   3493  C1  POPEV  76       7.616  19.014  62.652  1.00  0.00           C
ATOM   3496  C2  POPEV  76       7.886  17.754  61.802  1.00  0.00           C
ATOM   3498  O21 POPEV  76       7.256  17.884  60.502  1.00  0.00           O
ATOM   3499  C21 POPEV  76       7.934  18.704  59.682  1.00  0.00           C
ATOM   3500  O22 POPEV  76       9.034  19.154  59.912  1.00  0.00           O
ATOM   3501  C22 POPEV  76       7.116  19.054  58.432  1.00  0.00           C
ATOM   3504  C3  POPEV  76       7.356  16.524  62.592  1.00  0.00           C
ATOM   3507  O31 POPEV  76       7.676  15.294  61.942  1.00  0.00           O
ATOM   3508  C31 POPEV  76       6.686  14.694  61.322  1.00  0.00           C
ATOM   3509  O32 POPEV  76       5.496  14.844  61.522  1.00  0.00           O
ATOM   3510  C32 POPEV  76       7.326  13.744  60.292  1.00  0.00           C
ATOM   3513  C23 POPEV  76       7.786  18.584  57.112  1.00  0.00           C
ATOM   3516  C24 POPEV  76       7.296  19.314  55.862  1.00  0.00           C
ATOM   3519  C25 POPEV  76       8.114  18.894  54.632  1.00  0.00           C
ATOM   3522  C26 POPEV  76       7.656  19.554  53.322  1.00  0.00           C
ATOM   3525  C27 POPEV  76       8.764  19.514  52.252  1.00  0.00           C
ATOM   3528  C28 POPEV  76       8.414  20.224  50.942  1.00  0.00           C
ATOM   3531  C29 POPEV  76       7.446  19.464  50.072  1.00  0.00           C
ATOM   3533 0C21 POPEV  76       6.716  20.014  49.082  1.00  0.00           C
ATOM   3535 1C21 POPEV  76       6.776  21.474  48.712  1.00  0.00           C
ATOM   3538 2C21 POPEV  76       5.866  21.844  47.532  1.00  0.00           C
ATOM   3541 3C21 POPEV  76       5.786  23.364  47.282  1.00  0.00           C
ATOM   3544 4C21 POPEV  76       7.076  23.964  46.692  1.00  0.00           C
ATOM   3547 5C21 POPEV  76       6.926  25.444  46.322  1.00  0.00           C
ATOM   3550 6C21 POPEV  76       8.154  26.004  45.602  1.00  0.00           C
ATOM   3553 7C21 POPEV  76       7.886  27.364  44.932  1.00  0.00           C
ATOM   3556 8C21 POPEV  76       9.144  28.194  44.672  1.00  0.00           C
ATOM   3560  C33 POPEV  76       6.296  13.174  59.302  1.00  0.00           C
ATOM   3563  C34 POPEV  76       6.826  13.004  57.872  1.00  0.00           C
ATOM   3566  C35 POPEV  76       5.776  12.304  56.992  1.00  0.00           C
ATOM   3569  C36 POPEV  76       6.126  12.334  55.502  1.00  0.00           C
ATOM   3572  C37 POPEV  76       5.716  11.034  54.802  1.00  0.00           C
ATOM   3575  C38 POPEV  76       5.806  11.104  53.272  1.00  0.00           C
ATOM   3578  C39 POPEV  76       7.186  11.444  52.692  1.00  0.00           C
ATOM   3581 0C31 POPEV  76       7.396  12.934  52.412  1.00  0.00           C
ATOM   3584 1C31 POPEV  76       8.214  13.154  51.132  1.00  0.00           C
ATOM   3587 2C31 POPEV  76       8.364  14.624  50.762  1.00  0.00           C
ATOM   3590 3C31 POPEV  76       9.144  14.814  49.452  1.00  0.00           C
ATOM   3593 4C31 POPEV  76       9.224  16.294  49.062  1.00  0.00           C
ATOM   3596 5C31 POPEV  76      10.114  16.544  47.842  1.00  0.00           C
ATOM   3599 6C31 POPEV  76      10.274  18.044  47.582  1.00  0.00           C
ATOM   3603  NH3 POPEW  77      34.574   0.324  71.422  1.00  0.00           N
ATOM   3607  C12 POPEW  77      33.714   1.044  70.422  1.00  0.00           C
ATOM   3610  C11 POPEW  77      32.864   2.184  71.062  1.00  0.00           C
ATOM   3613  P   POPEW  77      34.864   3.614  72.012  1.00  0.00           P
ATOM   3614  O13 POPEW  77      34.784   4.924  72.692  1.00  0.00           O
ATOM   3615  O14 POPEW  77      35.864   2.634  72.472  1.00  0.00           O
ATOM   3616  O11 POPEW  77      34.924   3.734  70.452  1.00  0.00           O
ATOM   3617  O12 POPEW  77      33.494   2.854  72.152  1.00  0.00           O
ATOM   3618  C1  POPEW  77      35.994   4.294  69.712  1.00  0.00           C
ATOM   3621  C2  POPEW  77      35.374   4.594  68.332  1.00  0.00           C
ATOM   3623  O21 POPEW  77      36.234   4.924  67.222  1.00  0.00           O
ATOM   3624  C21 POPEW  77      37.494   4.574  67.112  1.00  0.00           C
ATOM   3625  O22 POPEW  77      38.224   4.124  67.972  1.00  0.00           O
ATOM   3626  C22 POPEW  77      37.884   4.734  65.632  1.00  0.00           C
ATOM   3629  C3  POPEW  77      34.234   5.644  68.472  1.00  0.00           C
ATOM   3632  O31 POPEW  77      33.414   5.594  67.302  1.00  0.00           O
ATOM   3633  C31 POPEW  77      32.104   5.564  67.452  1.00  0.00           C
ATOM   3634  O32 POPEW  77      31.474   5.464  68.492  1.00  0.00           O
ATOM   3635  C32 POPEW  77      31.504   5.644  66.042  1.00  0.00           C
ATOM   3638  C23 POPEW  77      37.174   3.704  64.722  1.00  0.00           C
ATOM   3641  C24 POPEW  77      36.774   4.224  63.332  1.00  0.00           C
ATOM   3644  C25 POPEW  77      37.824   4.014  62.232  1.00  0.00           C
ATOM   3647  C26 POPEW  77      37.434   2.924  61.212  1.00  0.00           C
ATOM   3650  C27 POPEW  77      36.254   3.324  60.302  1.00  0.00           C
ATOM   3653  C28 POPEW  77      35.794   2.134  59.432  1.00  0.00           C
ATOM   3656  C29 POPEW  77      34.804   2.504  58.342  1.00  0.00           C
ATOM   3658 0C21 POPEW  77      35.094   2.604  57.032  1.00  0.00           C
ATOM   3660 1C21 POPEW  77      36.454   2.424  56.412  1.00  0.00           C
ATOM   3663 2C21 POPEW  77      36.894   0.954  56.262  1.00  0.00           C
ATOM   3666 3C21 POPEW  77      36.064   0.154  55.252  1.00  0.00           C
ATOM   3669 4C21 POPEW  77      36.564  -1.276  55.082  1.00  0.00           C
ATOM   3672 5C21 POPEW  77      35.894  -1.974  53.882  1.00  0.00           C
ATOM   3675 6C21 POPEW  77      35.844  -3.494  54.012  1.00  0.00           C
ATOM   3678 7C21 POPEW  77      35.024  -4.134  52.892  1.00  0.00           C
ATOM   3681 8C21 POPEW  77      34.904  -5.654  52.992  1.00  0.00           C
ATOM   3685  C33 POPEW  77      32.424   6.394  65.032  1.00  0.00           C
ATOM   3688  C34 POPEW  77      31.924   6.364  63.582  1.00  0.00           C
ATOM   3691  C35 POPEW  77      30.664   7.204  63.352  1.00  0.00           C
ATOM   3694  C36 POPEW  77      30.944   8.714  63.372  1.00  0.00           C
ATOM   3697  C37 POPEW  77      29.704   9.544  63.032  1.00  0.00           C
ATOM   3700  C38 POPEW  77      29.964  11.054  63.002  1.00  0.00           C
ATOM   3703  C39 POPEW  77      30.974  11.434  61.922  1.00  0.00           C
ATOM   3706 0C31 POPEW  77      31.064  12.944  61.672  1.00  0.00           C
ATOM   3709 1C31 POPEW  77      32.244  13.264  60.742  1.00  0.00           C
ATOM   3712 2C31 POPEW  77      32.424  14.744  60.382  1.00  0.00           C
ATOM   3715 3C31 POPEW  77      31.414  15.294  59.372  1.00  0.00           C
ATOM   3718 4C31 POPEW  77      31.704  14.904  57.912  1.00  0.00           C
ATOM   3721 5C31 POPEW  77      30.704  15.544  56.942  1.00  0.00           C
ATOM   3724 6C31 POPEW  77      30.834  15.064  55.492  1.00  0.00           C
ATOM   3728  NH3 POPEX  78      38.314  91.514  71.962  1.00  0.00           N
ATOM   3732  C12 POPEX  78      38.244  90.054  71.572  1.00  0.00           C
ATOM   3735  C11 POPEX  78      39.604  89.434  71.262  1.00  0.00           C
ATOM   3738  P   POPEX  78      41.104  91.234  70.122  1.00  0.00           P
ATOM   3739  O13 POPEX  78      41.764  91.204  71.442  1.00  0.00           O
ATOM   3740  O14 POPEX  78      41.894  91.144  68.882  1.00  0.00           O
ATOM   3741  O11 POPEX  78      40.014  92.384  70.052  1.00  0.00           O
ATOM   3742  O12 POPEX  78      40.154  89.984  70.072  1.00  0.00           O
ATOM   3743  C1  POPEX  78      39.314  92.634  68.822  1.00  0.00           C
ATOM   3746  C2  POPEX  78      39.634  94.064  68.332  1.00  0.00           C
ATOM   3748  O21 POPEX  78      38.574  94.544  67.482  1.00  0.00           O
ATOM   3749  C21 POPEX  78      37.674  95.314  68.042  1.00  0.00           C
ATOM   3750  O22 POPEX  78      37.394  95.344  69.232  1.00  0.00           O
ATOM   3751  C22 POPEX  78      36.904  96.024  66.942  1.00  0.00           C
ATOM   3754  C3  POPEX  78      40.974  94.154  67.562  1.00  0.00           C
ATOM   3757  O31 POPEX  78      41.094  95.434  66.912  1.00  0.00           O
ATOM   3758  C31 POPEX  78      40.514  95.534  65.732  1.00  0.00           C
ATOM   3759  O32 POPEX  78      40.064  94.604  65.072  1.00  0.00           O
ATOM   3760  C32 POPEX  78      40.414  97.004  65.322  1.00  0.00           C
ATOM   3763  C23 POPEX  78      35.584  95.294  66.592  1.00  0.00           C
ATOM   3766  C24 POPEX  78      35.074  95.644  65.202  1.00  0.00           C
ATOM   3769  C25 POPEX  78      33.564  95.414  65.052  1.00  0.00           C
ATOM   3772  C26 POPEX  78      33.014  96.204  63.862  1.00  0.00           C
ATOM   3775  C27 POPEX  78      31.524  95.974  63.642  1.00  0.00           C
ATOM   3778  C28 POPEX  78      30.924  96.904  62.572  1.00  0.00           C
ATOM   3781  C29 POPEX  78      29.564  96.444  62.092  1.00  0.00           C
ATOM   3783 0C21 POPEX  78      29.264  96.094  60.832  1.00  0.00           C
ATOM   3785 1C21 POPEX  78      30.244  96.084  59.692  1.00  0.00           C
ATOM   3788 2C21 POPEX  78      29.904  95.134  58.532  1.00  0.00           C
ATOM   3791 3C21 POPEX  78      29.974  93.654  58.912  1.00  0.00           C
ATOM   3794 4C21 POPEX  78      29.864  92.744  57.682  1.00  0.00           C
ATOM   3797 5C21 POPEX  78      29.694  91.254  58.022  1.00  0.00           C
ATOM   3800 6C21 POPEX  78      29.194  90.464  56.802  1.00  0.00           C
ATOM   3803 7C21 POPEX  78      28.834  89.004  57.112  1.00  0.00           C
ATOM   3806 8C21 POPEX  78      28.254  88.254  55.912  1.00  0.00           C
ATOM   3810  C33 POPEX  78      39.404  97.264  64.182  1.00  0.00           C
ATOM   3813  C34 POPEX  78      40.044  97.344  62.782  1.00  0.00           C
ATOM   3816  C35 POPEX  78      40.664  96.044  62.262  1.00  0.00           C
ATOM   3819  C36 POPEX  78      41.134  96.244  60.812  1.00  0.00           C
ATOM   3822  C37 POPEX  78      41.894  95.044  60.232  1.00  0.00           C
ATOM   3825  C38 POPEX  78      41.844  95.014  58.702  1.00  0.00           C
ATOM   3828  C39 POPEX  78      42.614  96.174  58.062  1.00  0.00           C
ATOM   3831 0C31 POPEX  78      42.004  96.634  56.732  1.00  0.00           C
ATOM   3834 1C31 POPEX  78      42.804  97.814  56.152  1.00  0.00           C
ATOM   3837 2C31 POPEX  78      42.334  98.224  54.762  1.00  0.00           C
ATOM   3840 3C31 POPEX  78      43.324  99.204  54.112  1.00  0.00           C
ATOM   3843 4C31 POPEX  78      43.194  99.254  52.592  1.00  0.00           C
ATOM   3846 5C31 POPEX  78      44.264 100.154  51.962  1.00  0.00           C
ATOM   3849 6C31 POPEX  78      44.354 100.084  50.432  1.00  0.00           C
ATOM   3853  NH3 POPEY  79     102.814  78.714  19.672  1.00  0.00           N
ATOM   3857  C12 POPEY  79     104.144  79.364  19.962  1.00  0.00           C
ATOM   3860  C11 POPEY  79     104.044  80.894  20.032  1.00  0.00           C
ATOM   3863  P   POPEY  79     106.394  81.974  20.432  1.00  0.00           P
ATOM   3864  O13 POPEY  79     106.974  81.024  19.462  1.00  0.00           O
ATOM   3865  O14 POPEY  79     106.204  83.364  19.982  1.00  0.00           O
ATOM   3866  O11 POPEY  79     107.364  81.994  21.672  1.00  0.00           O
ATOM   3867  O12 POPEY  79     105.014  81.414  20.942  1.00  0.00           O
ATOM   3868  C1  POPEY  79     106.924  81.714  23.002  1.00  0.00           C
ATOM   3871  C2  POPEY  79     108.024  80.884  23.722  1.00  0.00           C
ATOM   3873  O21 POPEY  79     107.874  80.844  25.152  1.00  0.00           O
ATOM   3874  C21 POPEY  79     106.804  80.314  25.662  1.00  0.00           C
ATOM   3875  O22 POPEY  79     105.854  79.844  25.052  1.00  0.00           O
ATOM   3876  C22 POPEY  79     106.964  80.304  27.202  1.00  0.00           C
ATOM   3879  C3  POPEY  79     109.404  81.524  23.442  1.00  0.00           C
ATOM   3882  O31 POPEY  79     110.454  81.004  24.302  1.00  0.00           O
ATOM   3883  C31 POPEY  79     111.494  80.494  23.662  1.00  0.00           C
ATOM   3884  O32 POPEY  79     111.514  80.234  22.472  1.00  0.00           O
ATOM   3885  C32 POPEY  79     112.684  80.344  24.612  1.00  0.00           C
ATOM   3888  C23 POPEY  79     108.374  80.704  27.752  1.00  0.00           C
ATOM   3891  C24 POPEY  79     108.394  80.994  29.272  1.00  0.00           C
ATOM   3894  C25 POPEY  79     108.694  79.814  30.212  1.00  0.00           C
ATOM   3897  C26 POPEY  79     108.614  80.214  31.702  1.00  0.00           C
ATOM   3900  C27 POPEY  79     109.354  79.264  32.662  1.00  0.00           C
ATOM   3903  C28 POPEY  79     109.184  79.574  34.172  1.00  0.00           C
ATOM   3906  C29 POPEY  79     107.774  79.374  34.692  1.00  0.00           C
ATOM   3908 0C21 POPEY  79     107.374  78.694  35.792  1.00  0.00           C
ATOM   3910 1C21 POPEY  79     108.214  77.984  36.822  1.00  0.00           C
ATOM   3913 2C21 POPEY  79     107.554  77.934  38.222  1.00  0.00           C
ATOM   3916 3C21 POPEY  79     106.234  77.134  38.292  1.00  0.00           C
ATOM   3919 4C21 POPEY  79     105.644  77.014  39.712  1.00  0.00           C
ATOM   3922 5C21 POPEY  79     104.274  76.314  39.722  1.00  0.00           C
ATOM   3925 6C21 POPEY  79     103.734  75.984  41.122  1.00  0.00           C
ATOM   3928 7C21 POPEY  79     102.354  75.314  41.072  1.00  0.00           C
ATOM   3931 8C21 POPEY  79     101.724  75.054  42.442  1.00  0.00           C
ATOM   3935  C33 POPEY  79     112.434  80.394  26.142  1.00  0.00           C
ATOM   3938  C34 POPEY  79     113.774  80.444  26.902  1.00  0.00           C
ATOM   3941  C35 POPEY  79     113.704  80.144  28.412  1.00  0.00           C
ATOM   3944  C36 POPEY  79     112.904  81.184  29.212  1.00  0.00           C
ATOM   3947  C37 POPEY  79     113.574  81.534  30.552  1.00  0.00           C
ATOM   3950  C38 POPEY  79     112.654  82.364  31.462  1.00  0.00           C
ATOM   3953  C39 POPEY  79     113.314  82.844  32.762  1.00  0.00           C
ATOM   3956 0C31 POPEY  79     113.904  81.724  33.642  1.00  0.00           C
ATOM   3959 1C31 POPEY  79     114.554  82.264  34.922  1.00  0.00           C
ATOM   3962 2C31 POPEY  79     115.304  81.184  35.732  1.00  0.00           C
ATOM   3965 3C31 POPEY  79     114.414  80.034  36.232  1.00  0.00           C
ATOM   3968 4C31 POPEY  79     113.474  80.424  37.382  1.00  0.00           C
ATOM   3971 5C31 POPEY  79     112.464  79.324  37.712  1.00  0.00           C
ATOM   3974 6C31 POPEY  79     111.574  79.634  38.922  1.00  0.00           C
ATOM   3978  NH3 POPEZ  80      50.954  85.654  24.802  1.00  0.00           N
ATOM   3982  C12 POPEZ  80      51.094  84.764  23.602  1.00  0.00           C
ATOM   3985  C11 POPEZ  80      52.154  85.304  22.622  1.00  0.00           C
ATOM   3988  P   POPEZ  80      54.784  84.824  22.882  1.00  0.00           P
ATOM   3989  O13 POPEZ  80      54.554  83.774  21.852  1.00  0.00           O
ATOM   3990  O14 POPEZ  80      55.704  85.944  22.562  1.00  0.00           O
ATOM   3991  O11 POPEZ  80      55.134  84.204  24.302  1.00  0.00           O
ATOM   3992  O12 POPEZ  80      53.424  85.574  23.212  1.00  0.00           O
ATOM   3993  C1  POPEZ  80      55.154  85.074  25.442  1.00  0.00           C
ATOM   3996  C2  POPEZ  80      55.224  84.294  26.802  1.00  0.00           C
ATOM   3998  O21 POPEZ  80      54.774  85.104  27.882  1.00  0.00           O
ATOM   3999  C21 POPEZ  80      53.494  85.414  27.952  1.00  0.00           C
ATOM   4000  O22 POPEZ  80      52.624  85.104  27.162  1.00  0.00           O
ATOM   4001  C22 POPEZ  80      53.354  86.264  29.222  1.00  0.00           C
ATOM   4004  C3  POPEZ  80      56.644  83.734  27.142  1.00  0.00           C
ATOM   4007  O31 POPEZ  80      56.634  82.804  28.252  1.00  0.00           O
ATOM   4008  C31 POPEZ  80      56.784  83.324  29.462  1.00  0.00           C
ATOM   4009  O32 POPEZ  80      56.954  84.504  29.712  1.00  0.00           O
ATOM   4010  C32 POPEZ  80      56.634  82.214  30.512  1.00  0.00           C
ATOM   4013  C23 POPEZ  80      52.944  85.474  30.492  1.00  0.00           C
ATOM   4016  C24 POPEZ  80      51.774  86.184  31.172  1.00  0.00           C
ATOM   4019  C25 POPEZ  80      51.274  85.524  32.462  1.00  0.00           C
ATOM   4022  C26 POPEZ  80      52.064  85.914  33.712  1.00  0.00           C
ATOM   4025  C27 POPEZ  80      51.244  85.684  34.982  1.00  0.00           C
ATOM   4028  C28 POPEZ  80      51.804  86.424  36.212  1.00  0.00           C
ATOM   4031  C29 POPEZ  80      50.694  87.024  37.052  1.00  0.00           C
ATOM   4033 0C21 POPEZ  80      50.394  86.764  38.332  1.00  0.00           C
ATOM   4035 1C21 POPEZ  80      51.094  85.794  39.252  1.00  0.00           C
ATOM   4038 2C21 POPEZ  80      51.924  86.474  40.342  1.00  0.00           C
ATOM   4041 3C21 POPEZ  80      51.094  87.314  41.322  1.00  0.00           C
ATOM   4044 4C21 POPEZ  80      51.854  87.604  42.622  1.00  0.00           C
ATOM   4047 5C21 POPEZ  80      51.114  88.624  43.502  1.00  0.00           C
ATOM   4050 6C21 POPEZ  80      52.064  89.354  44.442  1.00  0.00           C
ATOM   4053 7C21 POPEZ  80      51.324  90.334  45.362  1.00  0.00           C
ATOM   4056 8C21 POPEZ  80      52.274  91.054  46.302  1.00  0.00           C
ATOM   4060  C33 POPEZ  80      57.354  82.544  31.842  1.00  0.00           C
ATOM   4063  C34 POPEZ  80      56.624  83.614  32.672  1.00  0.00           C
ATOM   4066  C35 POPEZ  80      55.654  83.054  33.722  1.00  0.00           C
ATOM   4069  C36 POPEZ  80      56.334  82.374  34.932  1.00  0.00           C
ATOM   4072  C37 POPEZ  80      55.514  81.194  35.442  1.00  0.00           C
ATOM   4075  C38 POPEZ  80      55.934  80.604  36.792  1.00  0.00           C
ATOM   4078  C39 POPEZ  80      55.074  79.364  37.062  1.00  0.00           C
ATOM   4081 0C31 POPEZ  80      55.064  78.834  38.502  1.00  0.00           C
ATOM   4084 1C31 POPEZ  80      54.084  77.654  38.612  1.00  0.00           C
ATOM   4087 2C31 POPEZ  80      53.734  77.244  40.042  1.00  0.00           C
ATOM   4090 3C31 POPEZ  80      52.484  77.954  40.562  1.00  0.00           C
ATOM   4093 4C31 POPEZ  80      52.214  77.634  42.032  1.00  0.00           C
ATOM   4096 5C31 POPEZ  80      50.934  78.284  42.552  1.00  0.00           C
ATOM   4099 6C31 POPEZ  80      50.904  78.324  44.082  1.00  0.00           C
ATOM   4103  NH3 POPEa  81      97.104  70.054  65.402  1.00  0.00           N
ATOM   4107  C12 POPEa  81      97.384  70.564  66.792  1.00  0.00           C
ATOM   4110  C11 POPEa  81      97.584  72.084  66.832  1.00  0.00           C
ATOM   4113  P   POPEa  81      96.394  74.354  66.602  1.00  0.00           P
ATOM   4114  O13 POPEa  81      95.104  74.924  67.062  1.00  0.00           O
ATOM   4115  O14 POPEa  81      97.634  74.864  67.212  1.00  0.00           O
ATOM   4116  O11 POPEa  81      96.444  74.664  65.052  1.00  0.00           O
ATOM   4117  O12 POPEa  81      96.334  72.764  66.642  1.00  0.00           O
ATOM   4118  C1  POPEa  81      95.404  74.074  64.252  1.00  0.00           C
ATOM   4121  C2  POPEa  81      95.504  74.644  62.832  1.00  0.00           C
ATOM   4123  O21 POPEa  81      94.184  74.754  62.262  1.00  0.00           O
ATOM   4124  C21 POPEa  81      93.624  73.724  61.662  1.00  0.00           C
ATOM   4125  O22 POPEa  81      94.044  72.584  61.602  1.00  0.00           O
ATOM   4126  C22 POPEa  81      92.324  74.224  61.062  1.00  0.00           C
ATOM   4129  C3  POPEa  81      96.554  73.884  61.972  1.00  0.00           C
ATOM   4132  O31 POPEa  81      96.434  74.224  60.572  1.00  0.00           O
ATOM   4133  C31 POPEa  81      97.564  74.454  59.922  1.00  0.00           C
ATOM   4134  O32 POPEa  81      98.684  74.414  60.422  1.00  0.00           O
ATOM   4135  C32 POPEa  81      97.294  74.774  58.452  1.00  0.00           C
ATOM   4138  C23 POPEa  81      92.194  73.934  59.542  1.00  0.00           C
ATOM   4141  C24 POPEa  81      91.064  74.804  58.982  1.00  0.00           C
ATOM   4144  C25 POPEa  81      90.544  74.414  57.602  1.00  0.00           C
ATOM   4147  C26 POPEa  81      91.534  74.704  56.472  1.00  0.00           C
ATOM   4150  C27 POPEa  81      90.874  75.354  55.252  1.00  0.00           C
ATOM   4153  C28 POPEa  81      91.854  75.414  54.062  1.00  0.00           C
ATOM   4156  C29 POPEa  81      91.244  76.064  52.842  1.00  0.00           C
ATOM   4158 0C21 POPEa  81      91.154  75.504  51.632  1.00  0.00           C
ATOM   4160 1C21 POPEa  81      91.684  74.144  51.252  1.00  0.00           C
ATOM   4163 2C21 POPEa  81      92.084  74.044  49.762  1.00  0.00           C
ATOM   4166 3C21 POPEa  81      90.904  74.204  48.802  1.00  0.00           C
ATOM   4169 4C21 POPEa  81      91.294  74.014  47.332  1.00  0.00           C
ATOM   4172 5C21 POPEa  81      90.204  74.524  46.382  1.00  0.00           C
ATOM   4175 6C21 POPEa  81      89.724  73.504  45.342  1.00  0.00           C
ATOM   4178 7C21 POPEa  81      88.754  74.154  44.352  1.00  0.00           C
ATOM   4181 8C21 POPEa  81      88.334  73.274  43.172  1.00  0.00           C
ATOM   4185  C33 POPEa  81      97.934  73.694  57.542  1.00  0.00           C
ATOM   4188  C34 POPEa  81      97.984  74.014  56.032  1.00  0.00           C
ATOM   4191  C35 POPEa  81      96.634  74.254  55.322  1.00  0.00           C
ATOM   4194  C36 POPEa  81      96.774  74.064  53.802  1.00  0.00           C
ATOM   4197  C37 POPEa  81      95.484  74.284  52.992  1.00  0.00           C
ATOM   4200  C38 POPEa  81      95.154  75.744  52.632  1.00  0.00           C
ATOM   4203  C39 POPEa  81      96.214  76.494  51.802  1.00  0.00           C
ATOM   4206 0C31 POPEa  81      96.484  75.804  50.472  1.00  0.00           C
ATOM   4209 1C31 POPEa  81      97.344  76.634  49.502  1.00  0.00           C
ATOM   4212 2C31 POPEa  81      97.804  75.814  48.292  1.00  0.00           C
ATOM   4215 3C31 POPEa  81      96.654  75.224  47.462  1.00  0.00           C
ATOM   4218 4C31 POPEa  81      97.114  74.224  46.402  1.00  0.00           C
ATOM   4221 5C31 POPEa  81      96.034  73.924  45.372  1.00  0.00           C
ATOM   4224 6C31 POPEa  81      96.544  73.094  44.202  1.00  0.00           C
ATOM   4228  NH3 POPEb  82     104.404  16.394  60.632  1.00  0.00           N
ATOM   4232  C12 POPEb  82     103.984  17.664  59.932  1.00  0.00           C
ATOM   4235  C11 POPEb  82     102.944  18.484  60.742  1.00  0.00           C
ATOM   4238  P   POPEb  82     102.284  20.234  58.862  1.00  0.00           P
ATOM   4239  O13 POPEb  82     101.174  21.194  58.882  1.00  0.00           O
ATOM   4240  O14 POPEb  82     103.634  20.734  59.202  1.00  0.00           O
ATOM   4241  O11 POPEb  82     102.284  19.414  57.502  1.00  0.00           O
ATOM   4242  O12 POPEb  82     101.954  19.074  59.902  1.00  0.00           O
ATOM   4243  C1  POPEb  82     103.134  19.794  56.412  1.00  0.00           C
ATOM   4246  C2  POPEb  82     102.504  19.394  55.052  1.00  0.00           C
ATOM   4248  O21 POPEb  82     103.324  19.854  53.962  1.00  0.00           O
ATOM   4249  C21 POPEb  82     104.384  19.134  53.622  1.00  0.00           C
ATOM   4250  O22 POPEb  82     104.764  18.114  54.152  1.00  0.00           O
ATOM   4251  C22 POPEb  82     105.034  19.794  52.402  1.00  0.00           C
ATOM   4254  C3  POPEb  82     101.094  20.024  54.902  1.00  0.00           C
ATOM   4257  O31 POPEb  82     100.524  19.784  53.582  1.00  0.00           O
ATOM   4258  C31 POPEb  82     100.034  20.854  52.942  1.00  0.00           C
ATOM   4259  O32 POPEb  82      99.974  21.984  53.382  1.00  0.00           O
ATOM   4260  C32 POPEb  82      99.634  20.494  51.492  1.00  0.00           C
ATOM   4263  C23 POPEb  82     106.304  20.614  52.752  1.00  0.00           C
ATOM   4266  C24 POPEb  82     106.494  21.854  51.852  1.00  0.00           C
ATOM   4269  C25 POPEb  82     106.954  21.574  50.412  1.00  0.00           C
ATOM   4272  C26 POPEb  82     105.814  21.254  49.432  1.00  0.00           C
ATOM   4275  C27 POPEb  82     106.294  20.644  48.112  1.00  0.00           C
ATOM   4278  C28 POPEb  82     105.164  20.534  47.072  1.00  0.00           C
ATOM   4281  C29 POPEb  82     105.494  19.664  45.892  1.00  0.00           C
ATOM   4283 0C21 POPEb  82     106.174  20.044  44.792  1.00  0.00           C
ATOM   4285 1C21 POPEb  82     106.784  21.394  44.572  1.00  0.00           C
ATOM   4288 2C21 POPEb  82     107.864  21.374  43.462  1.00  0.00           C
ATOM   4291 3C21 POPEb  82     109.174  20.684  43.872  1.00  0.00           C
ATOM   4294 4C21 POPEb  82     110.214  20.764  42.742  1.00  0.00           C
ATOM   4297 5C21 POPEb  82     111.624  20.244  43.102  1.00  0.00           C
ATOM   4300 6C21 POPEb  82     112.194  20.844  44.402  1.00  0.00           C
ATOM   4303 7C21 POPEb  82     113.724  20.754  44.502  1.00  0.00           C
ATOM   4306 8C21 POPEb  82     114.254  21.204  45.862  1.00  0.00           C
ATOM   4310  C33 POPEb  82      99.844  21.734  50.602  1.00  0.00           C
ATOM   4313  C34 POPEb  82      99.324  21.664  49.152  1.00  0.00           C
ATOM   4316  C35 POPEb  82      99.884  22.794  48.232  1.00  0.00           C
ATOM   4319  C36 POPEb  82      99.594  24.214  48.752  1.00  0.00           C
ATOM   4322  C37 POPEb  82     100.514  25.324  48.212  1.00  0.00           C
ATOM   4325  C38 POPEb  82     100.304  26.624  49.012  1.00  0.00           C
ATOM   4328  C39 POPEb  82     101.364  27.714  48.812  1.00  0.00           C
ATOM   4331 0C31 POPEb  82     101.324  28.414  47.442  1.00  0.00           C
ATOM   4334 1C31 POPEb  82     102.094  29.734  47.472  1.00  0.00           C
ATOM   4337 2C31 POPEb  82     102.244  30.414  46.112  1.00  0.00           C
ATOM   4340 3C31 POPEb  82     102.794  31.844  46.262  1.00  0.00           C
ATOM   4343 4C31 POPEb  82     103.124  32.504  44.912  1.00  0.00           C
ATOM   4346 5C31 POPEb  82     103.714  33.914  45.092  1.00  0.00           C
ATOM   4349 6C31 POPEb  82     104.144  34.554  43.772  1.00  0.00           C
ATOM   4353  NH3 POPEc  83      70.614  63.994  23.842  1.00  0.00           N
ATOM   4357  C12 POPEc  83      69.204  63.704  23.432  1.00  0.00           C
ATOM   4360  C11 POPEc  83      68.284  64.574  24.292  1.00  0.00           C
ATOM   4363  P   POPEc  83      66.024  64.404  25.502  1.00  0.00           P
ATOM   4364  O13 POPEc  83      64.784  63.594  25.482  1.00  0.00           O
ATOM   4365  O14 POPEc  83      65.854  65.884  25.512  1.00  0.00           O
ATOM   4366  O11 POPEc  83      66.934  64.014  26.722  1.00  0.00           O
ATOM   4367  O12 POPEc  83      66.954  64.044  24.272  1.00  0.00           O
ATOM   4368  C1  POPEc  83      66.594  63.084  27.742  1.00  0.00           C
ATOM   4371  C2  POPEc  83      67.434  61.794  27.592  1.00  0.00           C
ATOM   4373  O21 POPEc  83      67.104  60.674  28.462  1.00  0.00           O
ATOM   4374  C21 POPEc  83      66.554  60.824  29.652  1.00  0.00           C
ATOM   4375  O22 POPEc  83      66.104  61.834  30.142  1.00  0.00           O
ATOM   4376  C22 POPEc  83      66.534  59.474  30.372  1.00  0.00           C
ATOM   4379  C3  POPEc  83      68.954  62.104  27.722  1.00  0.00           C
ATOM   4382  O31 POPEc  83      69.314  62.194  29.112  1.00  0.00           O
ATOM   4383  C31 POPEc  83      70.494  61.684  29.422  1.00  0.00           C
ATOM   4384  O32 POPEc  83      71.334  61.274  28.632  1.00  0.00           O
ATOM   4385  C32 POPEc  83      70.604  61.524  30.932  1.00  0.00           C
ATOM   4388  C23 POPEc  83      65.244  59.234  31.212  1.00  0.00           C
ATOM   4391  C24 POPEc  83      65.564  58.884  32.662  1.00  0.00           C
ATOM   4394  C25 POPEc  83      64.434  58.184  33.432  1.00  0.00           C
ATOM   4397  C26 POPEc  83      64.614  58.374  34.932  1.00  0.00           C
ATOM   4400  C27 POPEc  83      63.524  57.754  35.812  1.00  0.00           C
ATOM   4403  C28 POPEc  83      63.694  58.094  37.302  1.00  0.00           C
ATOM   4406  C29 POPEc  83      63.344  59.524  37.612  1.00  0.00           C
ATOM   4408 0C21 POPEc  83      63.204  60.034  38.852  1.00  0.00           C
ATOM   4410 1C21 POPEc  83      63.464  59.294  40.132  1.00  0.00           C
ATOM   4413 2C21 POPEc  83      63.854  60.254  41.272  1.00  0.00           C
ATOM   4416 3C21 POPEc  83      65.124  61.084  41.022  1.00  0.00           C
ATOM   4419 4C21 POPEc  83      65.194  62.334  41.902  1.00  0.00           C
ATOM   4422 5C21 POPEc  83      64.314  63.504  41.412  1.00  0.00           C
ATOM   4425 6C21 POPEc  83      64.744  64.074  40.052  1.00  0.00           C
ATOM   4428 7C21 POPEc  83      64.324  65.544  39.862  1.00  0.00           C
ATOM   4431 8C21 POPEc  83      64.924  66.214  38.632  1.00  0.00           C
ATOM   4435  C33 POPEc  83      71.644  60.424  31.222  1.00  0.00           C
ATOM   4438  C34 POPEc  83      71.564  59.854  32.632  1.00  0.00           C
ATOM   4441  C35 POPEc  83      71.674  60.914  33.712  1.00  0.00           C
ATOM   4444  C36 POPEc  83      72.004  60.234  35.032  1.00  0.00           C
ATOM   4447  C37 POPEc  83      71.934  61.164  36.232  1.00  0.00           C
ATOM   4450  C38 POPEc  83      72.484  60.454  37.462  1.00  0.00           C
ATOM   4453  C39 POPEc  83      72.184  61.194  38.752  1.00  0.00           C
ATOM   4456 0C31 POPEc  83      72.674  60.374  39.952  1.00  0.00           C
ATOM   4459 1C31 POPEc  83      72.424  61.124  41.262  1.00  0.00           C
ATOM   4462 2C31 POPEc  83      73.204  60.534  42.442  1.00  0.00           C
ATOM   4465 3C31 POPEc  83      72.774  59.094  42.732  1.00  0.00           C
ATOM   4468 4C31 POPEc  83      72.784  58.764  44.232  1.00  0.00           C
ATOM   4471 5C31 POPEc  83      72.114  57.414  44.522  1.00  0.00           C
ATOM   4474 6C31 POPEc  83      72.064  57.064  46.012  1.00  0.00           C
ATOM   4478  NH3 POPEd  84      42.104 127.752  29.382  1.00  0.00           N
ATOM   4482  C12 POPEd  84      43.574 127.832  29.182  1.00  0.00           C
ATOM   4485  C11 POPEd  84      44.244 126.534  29.642  1.00  0.00           C
ATOM   4488  P   POPEd  84      46.194 125.974  31.282  1.00  0.00           P
ATOM   4489  O13 POPEd  84      46.794 124.824  30.582  1.00  0.00           O
ATOM   4490  O14 POPEd  84      47.094 126.844  32.072  1.00  0.00           O
ATOM   4491  O11 POPEd  84      45.024 125.484  32.232  1.00  0.00           O
ATOM   4492  O12 POPEd  84      45.504 126.884  30.202  1.00  0.00           O
ATOM   4493  C1  POPEd  84      45.094 124.144  32.742  1.00  0.00           C
ATOM   4496  C2  POPEd  84      44.864 124.124  34.262  1.00  0.00           C
ATOM   4498  O21 POPEd  84      45.384 122.864  34.712  1.00  0.00           O
ATOM   4499  C21 POPEd  84      44.744 121.884  35.272  1.00  0.00           C
ATOM   4500  O22 POPEd  84      43.574 121.864  35.632  1.00  0.00           O
ATOM   4501  C22 POPEd  84      45.704 120.694  35.362  1.00  0.00           C
ATOM   4504  C3  POPEd  84      43.404 124.514  34.622  1.00  0.00           C
ATOM   4507  O31 POPEd  84      43.214 124.714  36.032  1.00  0.00           O
ATOM   4508  C31 POPEd  84      42.214 125.514  36.362  1.00  0.00           C
ATOM   4509  O32 POPEd  84      41.654 126.304  35.622  1.00  0.00           O
ATOM   4510  C32 POPEd  84      41.804 125.234  37.792  1.00  0.00           C
ATOM   4513  C23 POPEd  84      45.314 119.644  36.422  1.00  0.00           C
ATOM   4516  C24 POPEd  84      45.464 120.164  37.862  1.00  0.00           C
ATOM   4519  C25 POPEd  84      45.174 119.074  38.912  1.00  0.00           C
ATOM   4522  C26 POPEd  84      45.214 119.624  40.342  1.00  0.00           C
ATOM   4525  C27 POPEd  84      44.614 118.674  41.392  1.00  0.00           C
ATOM   4528  C28 POPEd  84      44.284 119.414  42.702  1.00  0.00           C
ATOM   4531  C29 POPEd  84      43.334 118.654  43.602  1.00  0.00           C
ATOM   4533 0C21 POPEd  84      43.384 118.564  44.952  1.00  0.00           C
ATOM   4535 1C21 POPEd  84      44.424 119.164  45.862  1.00  0.00           C
ATOM   4538 2C21 POPEd  84      44.064 120.544  46.452  1.00  0.00           C
ATOM   4541 3C21 POPEd  84      42.984 120.524  47.552  1.00  0.00           C
ATOM   4544 4C21 POPEd  84      43.344 121.454  48.722  1.00  0.00           C
ATOM   4547 5C21 POPEd  84      42.314 121.454  49.862  1.00  0.00           C
ATOM   4550 6C21 POPEd  84      42.764 122.304  51.062  1.00  0.00           C
ATOM   4553 7C21 POPEd  84      41.884 122.174  52.302  1.00  0.00           C
ATOM   4556 8C21 POPEd  84      42.424 122.994  53.472  1.00  0.00           C
ATOM   4560  C33 POPEd  84      41.454 123.744  37.962  1.00  0.00           C
ATOM   4563  C34 POPEd  84      41.044 123.414  39.392  1.00  0.00           C
ATOM   4566  C35 POPEd  84      42.174 123.764  40.362  1.00  0.00           C
ATOM   4569  C36 POPEd  84      42.024 123.134  41.742  1.00  0.00           C
ATOM   4572  C37 POPEd  84      43.264 123.444  42.582  1.00  0.00           C
ATOM   4575  C38 POPEd  84      43.024 123.414  44.092  1.00  0.00           C
ATOM   4578  C39 POPEd  84      42.684 124.804  44.652  1.00  0.00           C
ATOM   4581 0C31 POPEd  84      42.724 124.824  46.192  1.00  0.00           C
ATOM   4584 1C31 POPEd  84      42.804 126.244  46.762  1.00  0.00           C
ATOM   4587 2C31 POPEd  84      42.894 126.254  48.292  1.00  0.00           C
ATOM   4590 3C31 POPEd  84      41.534 126.054  48.982  1.00  0.00           C
ATOM   4593 4C31 POPEd  84      40.694 127.342  49.002  1.00  0.00           C
ATOM   4596 5C31 POPEd  84      39.304 127.112  49.602  1.00  0.00           C
ATOM   4599 6C31 POPEd  84      38.424 128.362  49.592  1.00  0.00           C
ATOM   4603  NH3 POPEe  85     133.504   2.994  20.512  1.00  0.00           N
ATOM   4607  C12 POPEe  85     132.104   2.454  20.442  1.00  0.00           C
ATOM   4610  C11 POPEe  85     131.354   3.044  19.242  1.00  0.00           C
ATOM   4613  P   POPEe  85     128.934   3.894  19.752  1.00  0.00           P
ATOM   4614  O13 POPEe  85     129.034   5.074  18.862  1.00  0.00           O
ATOM   4615  O14 POPEe  85     127.634   3.234  19.942  1.00  0.00           O
ATOM   4616  O11 POPEe  85     129.514   4.264  21.162  1.00  0.00           O
ATOM   4617  O12 POPEe  85     129.954   2.754  19.312  1.00  0.00           O
ATOM   4618  C1  POPEe  85     128.964   3.624  22.322  1.00  0.00           C
ATOM   4621  C2  POPEe  85     129.164   4.544  23.532  1.00  0.00           C
ATOM   4623  O21 POPEe  85     128.864   3.804  24.742  1.00  0.00           O
ATOM   4624  C21 POPEe  85     127.594   3.614  25.092  1.00  0.00           C
ATOM   4625  O22 POPEe  85     126.604   3.974  24.492  1.00  0.00           O
ATOM   4626  C22 POPEe  85     127.604   2.834  26.402  1.00  0.00           C
ATOM   4629  C3  POPEe  85     128.384   5.874  23.352  1.00  0.00           C
ATOM   4632  O31 POPEe  85     128.214   6.554  24.612  1.00  0.00           O
ATOM   4633  C31 POPEe  85     129.194   7.384  24.932  1.00  0.00           C
ATOM   4634  O32 POPEe  85     130.144   7.664  24.212  1.00  0.00           O
ATOM   4635  C32 POPEe  85     128.904   7.954  26.332  1.00  0.00           C
ATOM   4638  C23 POPEe  85     126.364   3.104  27.292  1.00  0.00           C
ATOM   4641  C24 POPEe  85     126.674   2.804  28.762  1.00  0.00           C
ATOM   4644  C25 POPEe  85     125.494   3.054  29.712  1.00  0.00           C
ATOM   4647  C26 POPEe  85     125.934   3.034  31.182  1.00  0.00           C
ATOM   4650  C27 POPEe  85     124.844   3.454  32.162  1.00  0.00           C
ATOM   4653  C28 POPEe  85     125.414   3.894  33.522  1.00  0.00           C
ATOM   4656  C29 POPEe  85     124.344   4.384  34.472  1.00  0.00           C
ATOM   4658 0C21 POPEe  85     123.874   3.774  35.572  1.00  0.00           C
ATOM   4660 1C21 POPEe  85     124.324   2.444  36.142  1.00  0.00           C
ATOM   4663 2C21 POPEe  85     124.654   2.544  37.642  1.00  0.00           C
ATOM   4666 3C21 POPEe  85     125.894   3.384  37.972  1.00  0.00           C
ATOM   4669 4C21 POPEe  85     126.304   3.304  39.462  1.00  0.00           C
ATOM   4672 5C21 POPEe  85     126.854   1.924  39.852  1.00  0.00           C
ATOM   4675 6C21 POPEe  85     127.024   1.734  41.362  1.00  0.00           C
ATOM   4678 7C21 POPEe  85     126.544   0.344  41.812  1.00  0.00           C
ATOM   4681 8C21 POPEe  85     126.804   0.034  43.282  1.00  0.00           C
ATOM   4685  C33 POPEe  85     127.794   7.194  27.102  1.00  0.00           C
ATOM   4688  C34 POPEe  85     127.414   7.824  28.452  1.00  0.00           C
ATOM   4691  C35 POPEe  85     127.434   6.824  29.612  1.00  0.00           C
ATOM   4694  C36 POPEe  85     128.844   6.604  30.182  1.00  0.00           C
ATOM   4697  C37 POPEe  85     128.864   5.504  31.262  1.00  0.00           C
ATOM   4700  C38 POPEe  85     130.164   5.424  32.072  1.00  0.00           C
ATOM   4703  C39 POPEe  85     130.204   6.294  33.352  1.00  0.00           C
ATOM   4706 0C31 POPEe  85     129.104   5.924  34.362  1.00  0.00           C
ATOM   4709 1C31 POPEe  85     129.474   6.234  35.822  1.00  0.00           C
ATOM   4712 2C31 POPEe  85     128.284   6.024  36.782  1.00  0.00           C
ATOM   4715 3C31 POPEe  85     128.544   6.474  38.232  1.00  0.00           C
ATOM   4718 4C31 POPEe  85     129.624   5.664  38.952  1.00  0.00           C
ATOM   4721 5C31 POPEe  85     129.724   5.984  40.442  1.00  0.00           C
ATOM   4724 6C31 POPEe  85     130.894   5.284  41.122  1.00  0.00           C
ATOM   4728  NH3 POPEf  86     121.974  65.494  19.352  1.00  0.00           N
ATOM   4732  C12 POPEf  86     122.344  65.904  17.962  1.00  0.00           C
ATOM   4735  C11 POPEf  86     122.334  67.444  17.822  1.00  0.00           C
ATOM   4738  P   POPEf  86     120.994  68.954  19.522  1.00  0.00           P
ATOM   4739  O13 POPEf  86     122.164  69.854  19.592  1.00  0.00           O
ATOM   4740  O14 POPEf  86     119.644  69.534  19.512  1.00  0.00           O
ATOM   4741  O11 POPEf  86     121.074  67.824  20.642  1.00  0.00           O
ATOM   4742  O12 POPEf  86     121.094  67.994  18.262  1.00  0.00           O
ATOM   4743  C1  POPEf  86     119.914  67.074  21.032  1.00  0.00           C
ATOM   4746  C2  POPEf  86     119.584  67.214  22.532  1.00  0.00           C
ATOM   4748  O21 POPEf  86     118.644  66.174  22.832  1.00  0.00           O
ATOM   4749  C21 POPEf  86     118.524  65.614  24.032  1.00  0.00           C
ATOM   4750  O22 POPEf  86     117.524  65.024  24.412  1.00  0.00           O
ATOM   4751  C22 POPEf  86     119.784  65.654  24.902  1.00  0.00           C
ATOM   4754  C3  POPEf  86     118.984  68.614  22.792  1.00  0.00           C
ATOM   4757  O31 POPEf  86     118.544  68.804  24.152  1.00  0.00           O
ATOM   4758  C31 POPEf  86     119.514  69.144  24.982  1.00  0.00           C
ATOM   4759  O32 POPEf  86     120.714  69.164  24.712  1.00  0.00           O
ATOM   4760  C32 POPEf  86     118.934  69.384  26.382  1.00  0.00           C
ATOM   4763  C23 POPEf  86     119.684  64.744  26.162  1.00  0.00           C
ATOM   4766  C24 POPEf  86     120.804  65.074  27.172  1.00  0.00           C
ATOM   4769  C25 POPEf  86     121.144  63.974  28.192  1.00  0.00           C
ATOM   4772  C26 POPEf  86     121.534  62.654  27.522  1.00  0.00           C
ATOM   4775  C27 POPEf  86     122.544  61.824  28.332  1.00  0.00           C
ATOM   4778  C28 POPEf  86     122.794  60.464  27.662  1.00  0.00           C
ATOM   4781  C29 POPEf  86     124.074  59.814  28.102  1.00  0.00           C
ATOM   4783 0C21 POPEf  86     124.174  58.904  29.082  1.00  0.00           C
ATOM   4785 1C21 POPEf  86     123.044  58.424  29.962  1.00  0.00           C
ATOM   4788 2C21 POPEf  86     123.574  58.204  31.382  1.00  0.00           C
ATOM   4791 3C21 POPEf  86     122.484  57.784  32.372  1.00  0.00           C
ATOM   4794 4C21 POPEf  86     123.114  57.264  33.662  1.00  0.00           C
ATOM   4797 5C21 POPEf  86     122.144  56.444  34.522  1.00  0.00           C
ATOM   4800 6C21 POPEf  86     121.074  57.294  35.212  1.00  0.00           C
ATOM   4803 7C21 POPEf  86     119.984  56.424  35.852  1.00  0.00           C
ATOM   4806 8C21 POPEf  86     119.044  57.244  36.722  1.00  0.00           C
ATOM   4810  C33 POPEf  86     119.504  68.404  27.422  1.00  0.00           C
ATOM   4813  C34 POPEf  86     119.294  68.864  28.862  1.00  0.00           C
ATOM   4816  C35 POPEf  86     119.924  67.854  29.822  1.00  0.00           C
ATOM   4819  C36 POPEf  86     119.744  68.214  31.302  1.00  0.00           C
ATOM   4822  C37 POPEf  86     120.614  67.314  32.192  1.00  0.00           C
ATOM   4825  C38 POPEf  86     120.114  67.264  33.632  1.00  0.00           C
ATOM   4828  C39 POPEf  86     121.184  67.574  34.692  1.00  0.00           C
ATOM   4831 0C31 POPEf  86     121.564  66.354  35.532  1.00  0.00           C
ATOM   4834 1C31 POPEf  86     122.374  66.724  36.772  1.00  0.00           C
ATOM   4837 2C31 POPEf  86     122.334  65.624  37.842  1.00  0.00           C
ATOM   4840 3C31 POPEf  86     123.354  65.814  38.972  1.00  0.00           C
ATOM   4843 4C31 POPEf  86     124.804  65.714  38.482  1.00  0.00           C
ATOM   4846 5C31 POPEf  86     125.824  65.624  39.612  1.00  0.00           C
ATOM   4849 6C31 POPEf  86     127.264  65.544  39.082  1.00  0.00           C
ATOM   4853  NH3 POPEg  87     123.624 108.864  66.502  1.00  0.00           N
ATOM   4857  C12 POPEg  87     122.724 108.174  65.512  1.00  0.00           C
ATOM   4860  C11 POPEg  87     121.474 109.014  65.262  1.00  0.00           C
ATOM   4863  P   POPEg  87     120.834 111.484  64.822  1.00  0.00           P
ATOM   4864  O13 POPEg  87     120.504 111.664  66.252  1.00  0.00           O
ATOM   4865  O14 POPEg  87     121.414 112.654  64.122  1.00  0.00           O
ATOM   4866  O11 POPEg  87     119.604 110.934  64.012  1.00  0.00           O
ATOM   4867  O12 POPEg  87     121.854 110.284  64.722  1.00  0.00           O
ATOM   4868  C1  POPEg  87     119.114 111.564  62.822  1.00  0.00           C
ATOM   4871  C2  POPEg  87     119.364 110.674  61.562  1.00  0.00           C
ATOM   4873  O21 POPEg  87     118.644 111.014  60.362  1.00  0.00           O
ATOM   4874  C21 POPEg  87     118.474 112.284  60.012  1.00  0.00           C
ATOM   4875  O22 POPEg  87     118.484 113.254  60.742  1.00  0.00           O
ATOM   4876  C22 POPEg  87     118.584 112.394  58.492  1.00  0.00           C
ATOM   4879  C3  POPEg  87     119.114 109.174  61.932  1.00  0.00           C
ATOM   4882  O31 POPEg  87     118.924 108.264  60.832  1.00  0.00           O
ATOM   4883  C31 POPEg  87     119.934 108.104  60.012  1.00  0.00           C
ATOM   4884  O32 POPEg  87     121.034 108.624  60.102  1.00  0.00           O
ATOM   4885  C32 POPEg  87     119.534 107.114  58.912  1.00  0.00           C
ATOM   4888  C23 POPEg  87     117.244 112.594  57.752  1.00  0.00           C
ATOM   4891  C24 POPEg  87     117.294 111.994  56.342  1.00  0.00           C
ATOM   4894  C25 POPEg  87     118.094 112.874  55.382  1.00  0.00           C
ATOM   4897  C26 POPEg  87     118.284 112.254  53.992  1.00  0.00           C
ATOM   4900  C27 POPEg  87     119.144 113.144  53.082  1.00  0.00           C
ATOM   4903  C28 POPEg  87     119.484 112.474  51.742  1.00  0.00           C
ATOM   4906  C29 POPEg  87     120.484 113.274  50.932  1.00  0.00           C
ATOM   4908 0C21 POPEg  87     121.654 112.824  50.442  1.00  0.00           C
ATOM   4910 1C21 POPEg  87     122.204 111.434  50.642  1.00  0.00           C
ATOM   4913 2C21 POPEg  87     123.694 111.274  50.292  1.00  0.00           C
ATOM   4916 3C21 POPEg  87     124.264 109.944  50.812  1.00  0.00           C
ATOM   4919 4C21 POPEg  87     125.644 109.574  50.242  1.00  0.00           C
ATOM   4922 5C21 POPEg  87     126.784 110.534  50.592  1.00  0.00           C
ATOM   4925 6C21 POPEg  87     128.114 110.094  49.952  1.00  0.00           C
ATOM   4928 7C21 POPEg  87     129.264 111.084  50.162  1.00  0.00           C
ATOM   4931 8C21 POPEg  87     130.604 110.514  49.682  1.00  0.00           C
ATOM   4935  C33 POPEg  87     119.984 107.564  57.512  1.00  0.00           C
ATOM   4938  C34 POPEg  87     119.604 106.544  56.432  1.00  0.00           C
ATOM   4941  C35 POPEg  87     120.114 106.964  55.052  1.00  0.00           C
ATOM   4944  C36 POPEg  87     118.994 107.274  54.052  1.00  0.00           C
ATOM   4947  C37 POPEg  87     119.554 108.024  52.842  1.00  0.00           C
ATOM   4950  C38 POPEg  87     118.664 107.954  51.602  1.00  0.00           C
ATOM   4953  C39 POPEg  87     119.374 108.574  50.402  1.00  0.00           C
ATOM   4956 0C31 POPEg  87     118.764 108.194  49.052  1.00  0.00           C
ATOM   4959 1C31 POPEg  87     119.744 108.544  47.922  1.00  0.00           C
ATOM   4962 2C31 POPEg  87     119.174 108.304  46.532  1.00  0.00           C
ATOM   4965 3C31 POPEg  87     120.134 108.754  45.422  1.00  0.00           C
ATOM   4968 4C31 POPEg  87     120.404 110.254  45.452  1.00  0.00           C
ATOM   4971 5C31 POPEg  87     121.154 110.724  44.202  1.00  0.00           C
ATOM   4974 6C31 POPEg  87     121.354 112.234  44.162  1.00  0.00           C
ATOM   4978  NH3 POPEh  88     112.444  29.134  61.842  1.00  0.00           N
ATOM   4982  C12 POPEh  88     112.594  30.544  62.332  1.00  0.00           C
ATOM   4985  C11 POPEh  88     111.254  31.274  62.242  1.00  0.00           C
ATOM   4988  P   POPEh  88     110.524  33.674  61.562  1.00  0.00           P
ATOM   4989  O13 POPEh  88     109.164  33.154  61.392  1.00  0.00           O
ATOM   4990  O14 POPEh  88     110.644  34.974  62.252  1.00  0.00           O
ATOM   4991  O11 POPEh  88     111.254  33.834  60.172  1.00  0.00           O
ATOM   4992  O12 POPEh  88     111.454  32.674  62.382  1.00  0.00           O
ATOM   4993  C1  POPEh  88     110.454  34.234  59.052  1.00  0.00           C
ATOM   4996  C2  POPEh  88     111.034  33.544  57.812  1.00  0.00           C
ATOM   4998  O21 POPEh  88     110.274  33.854  56.632  1.00  0.00           O
ATOM   4999  C21 POPEh  88     110.794  34.774  55.832  1.00  0.00           C
ATOM   5000  O22 POPEh  88     111.534  35.684  56.182  1.00  0.00           O
ATOM   5001  C22 POPEh  88     110.414  34.404  54.392  1.00  0.00           C
ATOM   5004  C3  POPEh  88     110.934  32.014  58.042  1.00  0.00           C
ATOM   5007  O31 POPEh  88     112.084  31.344  57.502  1.00  0.00           O
ATOM   5008  C31 POPEh  88     112.454  30.264  58.172  1.00  0.00           C
ATOM   5009  O32 POPEh  88     112.364  30.104  59.372  1.00  0.00           O
ATOM   5010  C32 POPEh  88     112.774  29.164  57.172  1.00  0.00           C
ATOM   5013  C23 POPEh  88     111.604  34.414  53.392  1.00  0.00           C
ATOM   5016  C24 POPEh  88     111.534  35.504  52.312  1.00  0.00           C
ATOM   5019  C25 POPEh  88     111.754  36.934  52.812  1.00  0.00           C
ATOM   5022  C26 POPEh  88     112.214  37.844  51.672  1.00  0.00           C
ATOM   5025  C27 POPEh  88     112.304  39.314  52.092  1.00  0.00           C
ATOM   5028  C28 POPEh  88     112.654  40.244  50.912  1.00  0.00           C
ATOM   5031  C29 POPEh  88     113.944  40.984  51.112  1.00  0.00           C
ATOM   5033 0C21 POPEh  88     115.124  40.794  50.482  1.00  0.00           C
ATOM   5035 1C21 POPEh  88     115.444  39.734  49.462  1.00  0.00           C
ATOM   5038 2C21 POPEh  88     115.954  40.294  48.112  1.00  0.00           C
ATOM   5041 3C21 POPEh  88     117.334  40.954  48.172  1.00  0.00           C
ATOM   5044 4C21 POPEh  88     117.874  41.344  46.782  1.00  0.00           C
ATOM   5047 5C21 POPEh  88     117.154  42.524  46.122  1.00  0.00           C
ATOM   5050 6C21 POPEh  88     117.414  43.874  46.832  1.00  0.00           C
ATOM   5053 7C21 POPEh  88     116.864  45.074  46.062  1.00  0.00           C
ATOM   5056 8C21 POPEh  88     117.034  46.414  46.802  1.00  0.00           C
ATOM   5060  C33 POPEh  88     111.544  28.884  56.282  1.00  0.00           C
ATOM   5063  C34 POPEh  88     111.504  29.814  55.072  1.00  0.00           C
ATOM   5066  C35 POPEh  88     110.354  29.514  54.112  1.00  0.00           C
ATOM   5069  C36 POPEh  88     110.564  30.244  52.792  1.00  0.00           C
ATOM   5072  C37 POPEh  88     110.054  29.474  51.572  1.00  0.00           C
ATOM   5075  C38 POPEh  88     108.524  29.464  51.462  1.00  0.00           C
ATOM   5078  C39 POPEh  88     108.054  28.924  50.112  1.00  0.00           C
ATOM   5081 0C31 POPEh  88     108.364  29.834  48.912  1.00  0.00           C
ATOM   5084 1C31 POPEh  88     107.894  29.184  47.602  1.00  0.00           C
ATOM   5087 2C31 POPEh  88     107.934  30.124  46.392  1.00  0.00           C
ATOM   5090 3C31 POPEh  88     106.664  29.954  45.532  1.00  0.00           C
ATOM   5093 4C31 POPEh  88     106.614  28.654  44.712  1.00  0.00           C
ATOM   5096 5C31 POPEh  88     107.274  28.774  43.322  1.00  0.00           C
ATOM   5099 6C31 POPEh  88     107.014  27.554  42.432  1.00  0.00           C
ATOM   5103  NH3 POPEi  89      10.474  93.894  24.142  1.00  0.00           N
ATOM   5107  C12 POPEi  89      10.044  93.644  22.722  1.00  0.00           C
ATOM   5110  C11 POPEi  89      10.594  94.704  21.752  1.00  0.00           C
ATOM   5113  P   POPEi  89       9.634  96.714  20.372  1.00  0.00           P
ATOM   5114  O13 POPEi  89      11.054  97.014  20.102  1.00  0.00           O
ATOM   5115  O14 POPEi  89       8.694  96.674  19.232  1.00  0.00           O
ATOM   5116  O11 POPEi  89       9.064  97.764  21.392  1.00  0.00           O
ATOM   5117  O12 POPEi  89       9.504  95.354  21.142  1.00  0.00           O
ATOM   5118  C1  POPEi  89       9.914  98.254  22.432  1.00  0.00           C
ATOM   5121  C2  POPEi  89       9.034  98.624  23.632  1.00  0.00           C
ATOM   5123  O21 POPEi  89       9.804  98.954  24.792  1.00  0.00           O
ATOM   5124  C21 POPEi  89      10.594  98.004  25.272  1.00  0.00           C
ATOM   5125  O22 POPEi  89      10.534  96.814  25.002  1.00  0.00           O
ATOM   5126  C22 POPEi  89      11.554  98.604  26.292  1.00  0.00           C
ATOM   5129  C3  POPEi  89       7.904  97.584  23.902  1.00  0.00           C
ATOM   5132  O31 POPEi  89       7.316  97.804  25.192  1.00  0.00           O
ATOM   5133  C31 POPEi  89       7.206  96.754  25.992  1.00  0.00           C
ATOM   5134  O32 POPEi  89       7.406  95.584  25.682  1.00  0.00           O
ATOM   5135  C32 POPEi  89       6.926  97.214  27.412  1.00  0.00           C
ATOM   5138  C23 POPEi  89      10.844  99.134  27.562  1.00  0.00           C
ATOM   5141  C24 POPEi  89      11.794  99.134  28.762  1.00  0.00           C
ATOM   5144  C25 POPEi  89      11.244  99.914  29.962  1.00  0.00           C
ATOM   5147  C26 POPEi  89      12.334 100.394  30.922  1.00  0.00           C
ATOM   5150  C27 POPEi  89      13.114  99.284  31.642  1.00  0.00           C
ATOM   5153  C28 POPEi  89      12.654  99.034  33.102  1.00  0.00           C
ATOM   5156  C29 POPEi  89      11.274  98.464  33.332  1.00  0.00           C
ATOM   5158 0C21 POPEi  89      10.964  97.554  34.272  1.00  0.00           C
ATOM   5160 1C21 POPEi  89      11.924  96.984  35.292  1.00  0.00           C
ATOM   5163 2C21 POPEi  89      11.284  96.664  36.662  1.00  0.00           C
ATOM   5166 3C21 POPEi  89      10.944  97.874  37.542  1.00  0.00           C
ATOM   5169 4C21 POPEi  89      10.214  97.474  38.842  1.00  0.00           C
ATOM   5172 5C21 POPEi  89      11.004  96.484  39.722  1.00  0.00           C
ATOM   5175 6C21 POPEi  89      10.284  96.124  41.032  1.00  0.00           C
ATOM   5178 7C21 POPEi  89      11.154  95.244  41.942  1.00  0.00           C
ATOM   5181 8C21 POPEi  89      10.564  94.944  43.322  1.00  0.00           C
ATOM   5185  C33 POPEi  89       7.826  96.494  28.422  1.00  0.00           C
ATOM   5188  C34 POPEi  89       7.796  97.094  29.832  1.00  0.00           C
ATOM   5191  C35 POPEi  89       8.534  96.184  30.832  1.00  0.00           C
ATOM   5194  C36 POPEi  89       7.716  94.944  31.222  1.00  0.00           C
ATOM   5197  C37 POPEi  89       8.554  93.664  31.342  1.00  0.00           C
ATOM   5200  C38 POPEi  89       9.564  93.724  32.492  1.00  0.00           C
ATOM   5203  C39 POPEi  89       8.944  93.314  33.822  1.00  0.00           C
ATOM   5206 0C31 POPEi  89       9.814  93.754  34.992  1.00  0.00           C
ATOM   5209 1C31 POPEi  89       9.384  93.144  36.322  1.00  0.00           C
ATOM   5212 2C31 POPEi  89      10.554  92.654  37.182  1.00  0.00           C
ATOM   5215 3C31 POPEi  89      10.044  91.784  38.332  1.00  0.00           C
ATOM   5218 4C31 POPEi  89      11.094  91.464  39.392  1.00  0.00           C
ATOM   5221 5C31 POPEi  89      10.454  90.744  40.582  1.00  0.00           C
ATOM   5224 6C31 POPEi  89      11.384  90.574  41.782  1.00  0.00           C
ATOM   5228  NH3 POPEj  90     109.074  66.164  19.412  1.00  0.00           N
ATOM   5232  C12 POPEj  90     109.824  64.854  19.362  1.00  0.00           C
ATOM   5235  C11 POPEj  90     108.954  63.694  18.792  1.00  0.00           C
ATOM   5238  P   POPEj  90     106.394  64.084  18.932  1.00  0.00           P
ATOM   5239  O13 POPEj  90     106.814  65.324  18.242  1.00  0.00           O
ATOM   5240  O14 POPEj  90     105.694  63.104  18.082  1.00  0.00           O
ATOM   5241  O11 POPEj  90     105.504  64.474  20.152  1.00  0.00           O
ATOM   5242  O12 POPEj  90     107.724  63.464  19.522  1.00  0.00           O
ATOM   5243  C1  POPEj  90     105.734  64.094  21.502  1.00  0.00           C
ATOM   5246  C2  POPEj  90     104.384  64.064  22.262  1.00  0.00           C
ATOM   5248  O21 POPEj  90     104.534  63.324  23.482  1.00  0.00           O
ATOM   5249  C21 POPEj  90     105.094  64.004  24.482  1.00  0.00           C
ATOM   5250  O22 POPEj  90     105.414  65.174  24.452  1.00  0.00           O
ATOM   5251  C22 POPEj  90     105.274  63.044  25.662  1.00  0.00           C
ATOM   5254  C3  POPEj  90     103.294  63.394  21.392  1.00  0.00           C
ATOM   5257  O31 POPEj  90     102.064  63.374  22.112  1.00  0.00           O
ATOM   5258  C31 POPEj  90     100.944  63.264  21.422  1.00  0.00           C
ATOM   5259  O32 POPEj  90     100.844  63.364  20.212  1.00  0.00           O
ATOM   5260  C32 POPEj  90      99.834  62.884  22.422  1.00  0.00           C
ATOM   5263  C23 POPEj  90     106.034  63.664  26.862  1.00  0.00           C
ATOM   5266  C24 POPEj  90     105.164  64.594  27.712  1.00  0.00           C
ATOM   5269  C25 POPEj  90     105.934  65.264  28.862  1.00  0.00           C
ATOM   5272  C26 POPEj  90     106.024  64.444  30.162  1.00  0.00           C
ATOM   5275  C27 POPEj  90     107.274  64.844  30.962  1.00  0.00           C
ATOM   5278  C28 POPEj  90     107.364  64.214  32.362  1.00  0.00           C
ATOM   5281  C29 POPEj  90     108.704  64.474  33.002  1.00  0.00           C
ATOM   5283 0C21 POPEj  90     109.014  64.324  34.302  1.00  0.00           C
ATOM   5285 1C21 POPEj  90     108.084  63.854  35.382  1.00  0.00           C
ATOM   5288 2C21 POPEj  90     108.124  64.744  36.632  1.00  0.00           C
ATOM   5291 3C21 POPEj  90     107.124  64.234  37.672  1.00  0.00           C
ATOM   5294 4C21 POPEj  90     107.014  65.134  38.912  1.00  0.00           C
ATOM   5297 5C21 POPEj  90     106.064  64.504  39.932  1.00  0.00           C
ATOM   5300 6C21 POPEj  90     106.004  65.274  41.252  1.00  0.00           C
ATOM   5303 7C21 POPEj  90     105.404  64.424  42.372  1.00  0.00           C
ATOM   5306 8C21 POPEj  90     105.384  65.184  43.702  1.00  0.00           C
ATOM   5310  C33 POPEj  90     100.344  62.084  23.662  1.00  0.00           C
ATOM   5313  C34 POPEj  90      99.304  61.914  24.782  1.00  0.00           C
ATOM   5316  C35 POPEj  90      99.894  62.204  26.172  1.00  0.00           C
ATOM   5319  C36 POPEj  90     100.934  61.174  26.652  1.00  0.00           C
ATOM   5322  C37 POPEj  90     101.614  61.694  27.922  1.00  0.00           C
ATOM   5325  C38 POPEj  90     102.384  60.684  28.792  1.00  0.00           C
ATOM   5328  C39 POPEj  90     102.374  61.124  30.272  1.00  0.00           C
ATOM   5331 0C31 POPEj  90     102.224  60.034  31.342  1.00  0.00           C
ATOM   5334 1C31 POPEj  90     102.134  60.604  32.762  1.00  0.00           C
ATOM   5337 2C31 POPEj  90     101.864  59.524  33.812  1.00  0.00           C
ATOM   5340 3C31 POPEj  90     103.024  58.534  33.942  1.00  0.00           C
ATOM   5343 4C31 POPEj  90     102.854  57.544  35.102  1.00  0.00           C
ATOM   5346 5C31 POPEj  90     104.164  56.794  35.392  1.00  0.00           C
ATOM   5349 6C31 POPEj  90     104.044  55.734  36.492  1.00  0.00           C
ATOM   5353  NH3 POPEk  91     125.574  93.924  67.332  1.00  0.00           N
ATOM   5357  C12 POPEk  91     126.954  93.614  67.832  1.00  0.00           C
ATOM   5360  C11 POPEk  91     128.004  94.044  66.772  1.00  0.00           C
ATOM   5363  P   POPEk  91     129.034  91.774  66.072  1.00  0.00           P
ATOM   5364  O13 POPEk  91     129.904  90.884  66.862  1.00  0.00           O
ATOM   5365  O14 POPEk  91     127.614  91.404  65.922  1.00  0.00           O
ATOM   5366  O11 POPEk  91     129.704  91.994  64.652  1.00  0.00           O
ATOM   5367  O12 POPEk  91     129.164  93.214  66.732  1.00  0.00           O
ATOM   5368  C1  POPEk  91     129.054  91.564  63.442  1.00  0.00           C
ATOM   5371  C2  POPEk  91     128.234  92.704  62.762  1.00  0.00           C
ATOM   5373  O21 POPEk  91     127.994  92.394  61.362  1.00  0.00           O
ATOM   5374  C21 POPEk  91     126.794  91.964  61.022  1.00  0.00           C
ATOM   5375  O22 POPEk  91     125.904  91.594  61.772  1.00  0.00           O
ATOM   5376  C22 POPEk  91     126.654  92.054  59.492  1.00  0.00           C
ATOM   5379  C3  POPEk  91     129.014  94.064  62.792  1.00  0.00           C
ATOM   5382  O31 POPEk  91     130.074  94.064  61.822  1.00  0.00           O
ATOM   5383  C31 POPEk  91     131.324  93.884  62.192  1.00  0.00           C
ATOM   5384  O32 POPEk  91     131.774  94.014  63.322  1.00  0.00           O
ATOM   5385  C32 POPEk  91     132.134  93.504  60.962  1.00  0.00           C
ATOM   5388  C23 POPEk  91     126.824  90.694  58.792  1.00  0.00           C
ATOM   5391  C24 POPEk  91     126.814  90.754  57.252  1.00  0.00           C
ATOM   5394  C25 POPEk  91     125.914  91.844  56.642  1.00  0.00           C
ATOM   5397  C26 POPEk  91     125.934  91.864  55.102  1.00  0.00           C
ATOM   5400  C27 POPEk  91     125.354  93.174  54.542  1.00  0.00           C
ATOM   5403  C28 POPEk  91     125.454  93.274  53.012  1.00  0.00           C
ATOM   5406  C29 POPEk  91     124.994  94.624  52.522  1.00  0.00           C
ATOM   5408 0C21 POPEk  91     124.644  94.884  51.252  1.00  0.00           C
ATOM   5410 1C21 POPEk  91     124.674  93.874  50.142  1.00  0.00           C
ATOM   5413 2C21 POPEk  91     124.094  94.414  48.822  1.00  0.00           C
ATOM   5416 3C21 POPEk  91     122.574  94.584  48.872  1.00  0.00           C
ATOM   5419 4C21 POPEk  91     122.014  95.004  47.502  1.00  0.00           C
ATOM   5422 5C21 POPEk  91     120.494  95.184  47.542  1.00  0.00           C
ATOM   5425 6C21 POPEk  91     119.954  95.754  46.222  1.00  0.00           C
ATOM   5428 7C21 POPEk  91     118.464  96.084  46.282  1.00  0.00           C
ATOM   5431 8C21 POPEk  91     117.974  96.814  45.042  1.00  0.00           C
ATOM   5435  C33 POPEk  91     131.924  92.044  60.502  1.00  0.00           C
ATOM   5438  C34 POPEk  91     132.814  91.674  59.292  1.00  0.00           C
ATOM   5441  C35 POPEk  91     132.324  92.294  57.972  1.00  0.00           C
ATOM   5444  C36 POPEk  91     133.354  92.254  56.822  1.00  0.00           C
ATOM   5447  C37 POPEk  91     133.554  90.884  56.162  1.00  0.00           C
ATOM   5450  C38 POPEk  91     132.544  90.604  55.042  1.00  0.00           C
ATOM   5453  C39 POPEk  91     132.864  89.364  54.192  1.00  0.00           C
ATOM   5456 0C31 POPEk  91     131.924  89.244  52.982  1.00  0.00           C
ATOM   5459 1C31 POPEk  91     132.334  88.154  51.982  1.00  0.00           C
ATOM   5462 2C31 POPEk  91     132.524  88.704  50.552  1.00  0.00           C
ATOM   5465 3C31 POPEk  91     133.844  89.464  50.352  1.00  0.00           C
ATOM   5468 4C31 POPEk  91     134.774  88.784  49.332  1.00  0.00           C
ATOM   5471 5C31 POPEk  91     136.074  89.554  49.082  1.00  0.00           C
ATOM   5474 6C31 POPEk  91     136.962  88.904  48.012  1.00  0.00           C
ATOM   5478  NH3 POPEl  92      55.654  89.644  25.222  1.00  0.00           N
ATOM   5482  C12 POPEl  92      56.844  89.084  24.512  1.00  0.00           C
ATOM   5485  C11 POPEl  92      57.984  88.914  25.522  1.00  0.00           C
ATOM   5488  P   POPEl  92      60.364  87.884  25.662  1.00  0.00           P
ATOM   5489  O13 POPEl  92      60.224  86.554  26.282  1.00  0.00           O
ATOM   5490  O14 POPEl  92      61.484  87.964  24.712  1.00  0.00           O
ATOM   5491  O11 POPEl  92      60.454  88.964  26.832  1.00  0.00           O
ATOM   5492  O12 POPEl  92      59.044  88.224  24.882  1.00  0.00           O
ATOM   5493  C1  POPEl  92      61.144  88.584  28.042  1.00  0.00           C
ATOM   5496  C2  POPEl  92      60.224  88.584  29.292  1.00  0.00           C
ATOM   5498  O21 POPEl  92      61.094  88.874  30.412  1.00  0.00           O
ATOM   5499  C21 POPEl  92      60.944  90.054  30.972  1.00  0.00           C
ATOM   5500  O22 POPEl  92      60.044  90.844  30.752  1.00  0.00           O
ATOM   5501  C22 POPEl  92      62.154  90.324  31.862  1.00  0.00           C
ATOM   5504  C3  POPEl  92      59.494  87.244  29.542  1.00  0.00           C
ATOM   5507  O31 POPEl  92      58.314  87.454  30.352  1.00  0.00           O
ATOM   5508  C31 POPEl  92      58.204  86.814  31.512  1.00  0.00           C
ATOM   5509  O32 POPEl  92      59.044  86.074  32.002  1.00  0.00           O
ATOM   5510  C32 POPEl  92      56.894  87.224  32.202  1.00  0.00           C
ATOM   5513  C23 POPEl  92      61.894  89.894  33.312  1.00  0.00           C
ATOM   5516  C24 POPEl  92      61.434  88.444  33.412  1.00  0.00           C
ATOM   5519  C25 POPEl  92      61.694  87.864  34.802  1.00  0.00           C
ATOM   5522  C26 POPEl  92      60.714  86.754  35.152  1.00  0.00           C
ATOM   5525  C27 POPEl  92      61.144  85.944  36.382  1.00  0.00           C
ATOM   5528  C28 POPEl  92      61.144  86.764  37.682  1.00  0.00           C
ATOM   5531  C29 POPEl  92      62.464  87.414  37.962  1.00  0.00           C
ATOM   5533 0C21 POPEl  92      62.664  88.314  38.942  1.00  0.00           C
ATOM   5535 1C21 POPEl  92      61.604  88.854  39.852  1.00  0.00           C
ATOM   5538 2C21 POPEl  92      61.354  87.974  41.092  1.00  0.00           C
ATOM   5541 3C21 POPEl  92      60.804  88.824  42.252  1.00  0.00           C
ATOM   5544 4C21 POPEl  92      60.374  88.024  43.492  1.00  0.00           C
ATOM   5547 5C21 POPEl  92      61.464  87.134  44.122  1.00  0.00           C
ATOM   5550 6C21 POPEl  92      62.734  87.864  44.572  1.00  0.00           C
ATOM   5553 7C21 POPEl  92      63.654  86.914  45.352  1.00  0.00           C
ATOM   5556 8C21 POPEl  92      65.034  87.474  45.692  1.00  0.00           C
ATOM   5560  C33 POPEl  92      57.004  87.184  33.742  1.00  0.00           C
ATOM   5563  C34 POPEl  92      55.634  87.294  34.442  1.00  0.00           C
ATOM   5566  C35 POPEl  92      55.714  87.334  35.972  1.00  0.00           C
ATOM   5569  C36 POPEl  92      55.814  85.934  36.592  1.00  0.00           C
ATOM   5572  C37 POPEl  92      55.624  85.944  38.112  1.00  0.00           C
ATOM   5575  C38 POPEl  92      55.754  84.524  38.682  1.00  0.00           C
ATOM   5578  C39 POPEl  92      54.924  84.314  39.942  1.00  0.00           C
ATOM   5581 0C31 POPEl  92      54.894  82.854  40.382  1.00  0.00           C
ATOM   5584 1C31 POPEl  92      54.034  82.654  41.632  1.00  0.00           C
ATOM   5587 2C31 POPEl  92      54.074  81.224  42.182  1.00  0.00           C
ATOM   5590 3C31 POPEl  92      55.354  80.934  42.982  1.00  0.00           C
ATOM   5593 4C31 POPEl  92      55.234  79.644  43.802  1.00  0.00           C
ATOM   5596 5C31 POPEl  92      56.444  79.404  44.722  1.00  0.00           C
ATOM   5599 6C31 POPEl  92      56.094  79.494  46.202  1.00  0.00           C
ATOM   5603  NH3 POPEm  93      14.764  49.874  69.462  1.00  0.00           N
ATOM   5607  C12 POPEm  93      13.904  50.684  68.522  1.00  0.00           C
ATOM   5610  C11 POPEm  93      12.414  50.474  68.782  1.00  0.00           C
ATOM   5613  P   POPEm  93      10.824  52.564  68.872  1.00  0.00           P
ATOM   5614  O13 POPEm  93      11.424  52.744  70.212  1.00  0.00           O
ATOM   5615  O14 POPEm  93       9.384  52.254  68.792  1.00  0.00           O
ATOM   5616  O11 POPEm  93      11.054  53.864  67.952  1.00  0.00           O
ATOM   5617  O12 POPEm  93      11.664  51.474  68.102  1.00  0.00           O
ATOM   5618  C1  POPEm  93      11.594  53.744  66.632  1.00  0.00           C
ATOM   5621  C2  POPEm  93      10.574  53.274  65.542  1.00  0.00           C
ATOM   5623  O21 POPEm  93      10.704  51.844  65.392  1.00  0.00           O
ATOM   5624  C21 POPEm  93      10.574  51.304  64.192  1.00  0.00           C
ATOM   5625  O22 POPEm  93       9.524  50.934  63.672  1.00  0.00           O
ATOM   5626  C22 POPEm  93      11.914  51.304  63.472  1.00  0.00           C
ATOM   5629  C3  POPEm  93      10.734  54.154  64.242  1.00  0.00           C
ATOM   5632  O31 POPEm  93       9.874  53.764  63.152  1.00  0.00           O
ATOM   5633  C31 POPEm  93       8.624  54.214  63.212  1.00  0.00           C
ATOM   5634  O32 POPEm  93       8.164  54.904  64.102  1.00  0.00           O
ATOM   5635  C32 POPEm  93       7.896  53.754  61.942  1.00  0.00           C
ATOM   5638  C23 POPEm  93      12.354  49.914  62.972  1.00  0.00           C
ATOM   5641  C24 POPEm  93      13.414  50.024  61.872  1.00  0.00           C
ATOM   5644  C25 POPEm  93      12.794  50.124  60.472  1.00  0.00           C
ATOM   5647  C26 POPEm  93      13.684  50.814  59.442  1.00  0.00           C
ATOM   5650  C27 POPEm  93      13.204  50.514  58.022  1.00  0.00           C
ATOM   5653  C28 POPEm  93      14.024  51.174  56.902  1.00  0.00           C
ATOM   5656  C29 POPEm  93      15.484  50.784  56.872  1.00  0.00           C
ATOM   5658 0C21 POPEm  93      16.104  49.934  56.032  1.00  0.00           C
ATOM   5660 1C21 POPEm  93      15.424  49.124  54.962  1.00  0.00           C
ATOM   5663 2C21 POPEm  93      14.864  49.954  53.782  1.00  0.00           C
ATOM   5666 3C21 POPEm  93      13.524  49.384  53.292  1.00  0.00           C
ATOM   5669 4C21 POPEm  93      12.674  50.344  52.442  1.00  0.00           C
ATOM   5672 5C21 POPEm  93      12.244  51.604  53.212  1.00  0.00           C
ATOM   5675 6C21 POPEm  93      11.084  52.354  52.542  1.00  0.00           C
ATOM   5678 7C21 POPEm  93      10.804  53.684  53.242  1.00  0.00           C
ATOM   5681 8C21 POPEm  93       9.624  54.464  52.642  1.00  0.00           C
ATOM   5685  C33 POPEm  93       6.466  53.234  62.152  1.00  0.00           C
ATOM   5688  C34 POPEm  93       6.136  52.014  61.262  1.00  0.00           C
ATOM   5691  C35 POPEm  93       6.176  52.294  59.742  1.00  0.00           C
ATOM   5694  C36 POPEm  93       7.546  52.024  59.092  1.00  0.00           C
ATOM   5697  C37 POPEm  93       7.496  52.024  57.552  1.00  0.00           C
ATOM   5700  C38 POPEm  93       8.774  51.494  56.882  1.00  0.00           C
ATOM   5703  C39 POPEm  93       9.144  50.074  57.332  1.00  0.00           C
ATOM   5706 0C31 POPEm  93      10.054  49.324  56.342  1.00  0.00           C
ATOM   5709 1C31 POPEm  93      10.474  47.954  56.892  1.00  0.00           C
ATOM   5712 2C31 POPEm  93      11.344  47.144  55.932  1.00  0.00           C
ATOM   5715 3C31 POPEm  93      10.534  46.544  54.772  1.00  0.00           C
ATOM   5718 4C31 POPEm  93      11.404  46.204  53.562  1.00  0.00           C
ATOM   5721 5C31 POPEm  93      10.694  45.264  52.592  1.00  0.00           C
ATOM   5724 6C31 POPEm  93      11.504  44.924  51.342  1.00  0.00           C
ATOM   5728  NH3 POPEn  94      92.014  10.124  22.972  1.00  0.00           N
ATOM   5732  C12 POPEn  94      90.964   9.104  22.642  1.00  0.00           C
ATOM   5735  C11 POPEn  94      89.654   9.334  23.422  1.00  0.00           C
ATOM   5738  P   POPEn  94      89.114  11.784  24.222  1.00  0.00           P
ATOM   5739  O13 POPEn  94      89.014  13.084  23.512  1.00  0.00           O
ATOM   5740  O14 POPEn  94      88.104  11.454  25.242  1.00  0.00           O
ATOM   5741  O11 POPEn  94      90.564  11.654  24.872  1.00  0.00           O
ATOM   5742  O12 POPEn  94      89.144  10.624  23.152  1.00  0.00           O
ATOM   5743  C1  POPEn  94      90.924  12.374  26.062  1.00  0.00           C
ATOM   5746  C2  POPEn  94      91.504  11.504  27.232  1.00  0.00           C
ATOM   5748  O21 POPEn  94      92.954  11.474  27.102  1.00  0.00           O
ATOM   5749  C21 POPEn  94      93.674  11.514  28.242  1.00  0.00           C
ATOM   5750  O22 POPEn  94      93.194  11.474  29.362  1.00  0.00           O
ATOM   5751  C22 POPEn  94      95.164  11.724  27.942  1.00  0.00           C
ATOM   5754  C3  POPEn  94      90.874  10.084  27.242  1.00  0.00           C
ATOM   5757  O31 POPEn  94      91.304   9.274  28.352  1.00  0.00           O
ATOM   5758  C31 POPEn  94      92.334   8.454  28.122  1.00  0.00           C
ATOM   5759  O32 POPEn  94      92.974   8.404  27.082  1.00  0.00           O
ATOM   5760  C32 POPEn  94      92.504   7.524  29.312  1.00  0.00           C
ATOM   5763  C23 POPEn  94      96.074  10.534  28.332  1.00  0.00           C
ATOM   5766  C24 POPEn  94      97.564  10.864  28.152  1.00  0.00           C
ATOM   5769  C25 POPEn  94      98.534   9.724  28.532  1.00  0.00           C
ATOM   5772  C26 POPEn  94      98.534   9.354  30.022  1.00  0.00           C
ATOM   5775  C27 POPEn  94      99.554   8.254  30.352  1.00  0.00           C
ATOM   5778  C28 POPEn  94      99.324   7.594  31.722  1.00  0.00           C
ATOM   5781  C29 POPEn  94      99.834   8.424  32.872  1.00  0.00           C
ATOM   5783 0C21 POPEn  94     100.164   7.954  34.082  1.00  0.00           C
ATOM   5785 1C21 POPEn  94     100.064   6.514  34.552  1.00  0.00           C
ATOM   5788 2C21 POPEn  94     101.424   5.864  34.862  1.00  0.00           C
ATOM   5791 3C21 POPEn  94     102.424   5.924  33.692  1.00  0.00           C
ATOM   5794 4C21 POPEn  94     103.604   4.954  33.852  1.00  0.00           C
ATOM   5797 5C21 POPEn  94     104.474   4.934  32.592  1.00  0.00           C
ATOM   5800 6C21 POPEn  94     105.694   4.004  32.662  1.00  0.00           C
ATOM   5803 7C21 POPEn  94     106.574   4.144  31.412  1.00  0.00           C
ATOM   5806 8C21 POPEn  94     107.794   3.214  31.372  1.00  0.00           C
ATOM   5810  C33 POPEn  94      93.354   8.114  30.462  1.00  0.00           C
ATOM   5813  C34 POPEn  94      93.294   7.194  31.702  1.00  0.00           C
ATOM   5816  C35 POPEn  94      94.584   7.134  32.522  1.00  0.00           C
ATOM   5819  C36 POPEn  94      94.704   8.164  33.652  1.00  0.00           C
ATOM   5822  C37 POPEn  94      95.884   7.804  34.572  1.00  0.00           C
ATOM   5825  C38 POPEn  94      96.244   8.894  35.592  1.00  0.00           C
ATOM   5828  C39 POPEn  94      97.004  10.064  34.962  1.00  0.00           C
ATOM   5831 0C31 POPEn  94      97.634  11.014  35.982  1.00  0.00           C
ATOM   5834 1C31 POPEn  94      98.584  12.014  35.312  1.00  0.00           C
ATOM   5837 2C31 POPEn  94      99.364  12.894  36.292  1.00  0.00           C
ATOM   5840 3C31 POPEn  94     100.284  13.874  35.542  1.00  0.00           C
ATOM   5843 4C31 POPEn  94     101.494  14.314  36.382  1.00  0.00           C
ATOM   5846 5C31 POPEn  94     102.474  15.184  35.592  1.00  0.00           C
ATOM   5849 6C31 POPEn  94     103.714  15.564  36.402  1.00  0.00           C
ATOM   5853  NH3 POPEo  95      70.744 102.814  25.652  1.00  0.00           N
ATOM   5857  C12 POPEo  95      70.744 101.424  26.212  1.00  0.00           C
ATOM   5860  C11 POPEo  95      72.114 100.764  26.032  1.00  0.00           C
ATOM   5863  P   POPEo  95      73.344  98.684  26.862  1.00  0.00           P
ATOM   5864  O13 POPEo  95      72.714  97.794  25.882  1.00  0.00           O
ATOM   5865  O14 POPEo  95      74.664  99.214  26.422  1.00  0.00           O
ATOM   5866  O11 POPEo  95      73.514  97.884  28.212  1.00  0.00           O
ATOM   5867  O12 POPEo  95      72.364  99.894  27.162  1.00  0.00           O
ATOM   5868  C1  POPEo  95      73.244  98.344  29.542  1.00  0.00           C
ATOM   5871  C2  POPEo  95      72.054  97.604  30.232  1.00  0.00           C
ATOM   5873  O21 POPEo  95      72.494  97.154  31.542  1.00  0.00           O
ATOM   5874  C21 POPEo  95      71.694  97.444  32.572  1.00  0.00           C
ATOM   5875  O22 POPEo  95      70.674  98.114  32.512  1.00  0.00           O
ATOM   5876  C22 POPEo  95      72.234  96.834  33.872  1.00  0.00           C
ATOM   5879  C3  POPEo  95      71.524  96.384  29.422  1.00  0.00           C
ATOM   5882  O31 POPEo  95      70.474  95.744  30.172  1.00  0.00           O
ATOM   5883  C31 POPEo  95      69.914  94.664  29.662  1.00  0.00           C
ATOM   5884  O32 POPEo  95      70.304  94.074  28.672  1.00  0.00           O
ATOM   5885  C32 POPEo  95      68.664  94.274  30.482  1.00  0.00           C
ATOM   5888  C23 POPEo  95      71.184  95.924  34.562  1.00  0.00           C
ATOM   5891  C24 POPEo  95      71.724  95.094  35.732  1.00  0.00           C
ATOM   5894  C25 POPEo  95      71.954  95.944  36.982  1.00  0.00           C
ATOM   5897  C26 POPEo  95      71.664  95.184  38.282  1.00  0.00           C
ATOM   5900  C27 POPEo  95      71.764  96.094  39.512  1.00  0.00           C
ATOM   5903  C28 POPEo  95      70.744  95.764  40.622  1.00  0.00           C
ATOM   5906  C29 POPEo  95      70.964  94.444  41.292  1.00  0.00           C
ATOM   5908 0C21 POPEo  95      71.854  94.164  42.252  1.00  0.00           C
ATOM   5910 1C21 POPEo  95      72.874  95.084  42.872  1.00  0.00           C
ATOM   5913 2C21 POPEo  95      72.384  96.474  43.342  1.00  0.00           C
ATOM   5916 3C21 POPEo  95      72.974  96.844  44.702  1.00  0.00           C
ATOM   5919 4C21 POPEo  95      72.824  98.344  45.032  1.00  0.00           C
ATOM   5922 5C21 POPEo  95      73.574  98.754  46.312  1.00  0.00           C
ATOM   5925 6C21 POPEo  95      75.074  98.414  46.262  1.00  0.00           C
ATOM   5928 7C21 POPEo  95      75.884  99.084  47.382  1.00  0.00           C
ATOM   5931 8C21 POPEo  95      77.314  98.544  47.492  1.00  0.00           C
ATOM   5935  C33 POPEo  95      68.654  94.814  31.932  1.00  0.00           C
ATOM   5938  C34 POPEo  95      67.364  94.454  32.712  1.00  0.00           C
ATOM   5941  C35 POPEo  95      67.534  93.174  33.552  1.00  0.00           C
ATOM   5944  C36 POPEo  95      68.074  93.414  34.952  1.00  0.00           C
ATOM   5947  C37 POPEo  95      66.954  93.694  35.962  1.00  0.00           C
ATOM   5950  C38 POPEo  95      67.504  94.114  37.322  1.00  0.00           C
ATOM   5953  C39 POPEo  95      66.404  94.244  38.372  1.00  0.00           C
ATOM   5956 0C31 POPEo  95      66.914  94.814  39.702  1.00  0.00           C
ATOM   5959 1C31 POPEo  95      65.854  94.684  40.802  1.00  0.00           C
ATOM   5962 2C31 POPEo  95      66.134  95.564  42.022  1.00  0.00           C
ATOM   5965 3C31 POPEo  95      67.314  95.084  42.872  1.00  0.00           C
ATOM   5968 4C31 POPEo  95      67.594  96.044  44.032  1.00  0.00           C
ATOM   5971 5C31 POPEo  95      68.774  95.614  44.912  1.00  0.00           C
ATOM   5974 6C31 POPEo  95      69.154  96.694  45.932  1.00  0.00           C
ATOM   5978  NH3 POPEp  96      52.414  75.834  26.742  1.00  0.00           N
ATOM   5982  C12 POPEp  96      52.914  75.084  27.952  1.00  0.00           C
ATOM   5985  C11 POPEp  96      52.894  73.554  27.772  1.00  0.00           C
ATOM   5988  P   POPEp  96      50.704  72.704  28.892  1.00  0.00           P
ATOM   5989  O13 POPEp  96      50.524  71.234  28.992  1.00  0.00           O
ATOM   5990  O14 POPEp  96      49.464  73.484  28.892  1.00  0.00           O
ATOM   5991  O11 POPEp  96      51.664  73.154  30.052  1.00  0.00           O
ATOM   5992  O12 POPEp  96      51.564  73.044  27.602  1.00  0.00           O
ATOM   5993  C1  POPEp  96      51.304  73.934  31.182  1.00  0.00           C
ATOM   5996  C2  POPEp  96      52.594  74.584  31.752  1.00  0.00           C
ATOM   5998  O21 POPEp  96      53.104  73.804  32.862  1.00  0.00           O
ATOM   5999  C21 POPEp  96      52.794  74.094  34.102  1.00  0.00           C
ATOM   6000  O22 POPEp  96      52.024  74.954  34.472  1.00  0.00           O
ATOM   6001  C22 POPEp  96      53.584  73.194  35.042  1.00  0.00           C
ATOM   6004  C3  POPEp  96      52.444  76.124  31.952  1.00  0.00           C
ATOM   6007  O31 POPEp  96      53.684  76.664  32.412  1.00  0.00           O
ATOM   6008  C31 POPEp  96      53.794  77.934  32.842  1.00  0.00           C
ATOM   6009  O32 POPEp  96      54.794  78.354  33.402  1.00  0.00           O
ATOM   6010  C32 POPEp  96      52.564  78.814  32.572  1.00  0.00           C
ATOM   6013  C23 POPEp  96      53.764  73.824  36.442  1.00  0.00           C
ATOM   6016  C24 POPEp  96      54.084  72.764  37.492  1.00  0.00           C
ATOM   6019  C25 POPEp  96      54.214  73.324  38.912  1.00  0.00           C
ATOM   6022  C26 POPEp  96      54.144  72.184  39.932  1.00  0.00           C
ATOM   6025  C27 POPEp  96      54.304  72.644  41.392  1.00  0.00           C
ATOM   6028  C28 POPEp  96      54.024  71.534  42.422  1.00  0.00           C
ATOM   6031  C29 POPEp  96      54.914  70.344  42.172  1.00  0.00           C
ATOM   6033 0C21 POPEp  96      56.164  70.194  42.642  1.00  0.00           C
ATOM   6035 1C21 POPEp  96      56.924  71.124  43.542  1.00  0.00           C
ATOM   6038 2C21 POPEp  96      57.324  70.394  44.842  1.00  0.00           C
ATOM   6041 3C21 POPEp  96      58.144  71.284  45.782  1.00  0.00           C
ATOM   6044 4C21 POPEp  96      57.634  71.274  47.232  1.00  0.00           C
ATOM   6047 5C21 POPEp  96      57.564  69.874  47.852  1.00  0.00           C
ATOM   6050 6C21 POPEp  96      57.174  69.924  49.342  1.00  0.00           C
ATOM   6053 7C21 POPEp  96      56.534  68.614  49.822  1.00  0.00           C
ATOM   6056 8C21 POPEp  96      56.284  68.594  51.332  1.00  0.00           C
ATOM   6060  C33 POPEp  96      52.904  80.284  32.932  1.00  0.00           C
ATOM   6063  C34 POPEp  96      51.704  81.224  33.172  1.00  0.00           C
ATOM   6066  C35 POPEp  96      50.774  80.884  34.362  1.00  0.00           C
ATOM   6069  C36 POPEp  96      51.444  80.144  35.532  1.00  0.00           C
ATOM   6072  C37 POPEp  96      50.814  80.394  36.902  1.00  0.00           C
ATOM   6075  C38 POPEp  96      51.104  81.804  37.432  1.00  0.00           C
ATOM   6078  C39 POPEp  96      51.144  81.894  38.962  1.00  0.00           C
ATOM   6081 0C31 POPEp  96      49.814  81.564  39.652  1.00  0.00           C
ATOM   6084 1C31 POPEp  96      49.784  82.184  41.052  1.00  0.00           C
ATOM   6087 2C31 POPEp  96      48.484  81.904  41.822  1.00  0.00           C
ATOM   6090 3C31 POPEp  96      48.374  82.774  43.082  1.00  0.00           C
ATOM   6093 4C31 POPEp  96      49.294  82.324  44.222  1.00  0.00           C
ATOM   6096 5C31 POPEp  96      48.624  81.314  45.152  1.00  0.00           C
ATOM   6099 6C31 POPEp  96      49.524  80.944  46.342  1.00  0.00           C
ATOM   6103  NH3 POPEq  97     111.934  40.034  23.152  1.00  0.00           N
ATOM   6107  C12 POPEq  97     113.254  39.694  22.492  1.00  0.00           C
ATOM   6110  C11 POPEq  97     114.274  39.064  23.452  1.00  0.00           C
ATOM   6113  P   POPEq  97     116.414  39.594  24.872  1.00  0.00           P
ATOM   6114  O13 POPEq  97     116.354  38.154  25.132  1.00  0.00           O
ATOM   6115  O14 POPEq  97     117.684  40.134  24.322  1.00  0.00           O
ATOM   6116  O11 POPEq  97     116.134  40.384  26.212  1.00  0.00           O
ATOM   6117  O12 POPEq  97     115.244  40.024  23.882  1.00  0.00           O
ATOM   6118  C1  POPEq  97     117.034  40.214  27.322  1.00  0.00           C
ATOM   6121  C2  POPEq  97     116.244  40.434  28.642  1.00  0.00           C
ATOM   6123  O21 POPEq  97     117.104  40.544  29.802  1.00  0.00           O
ATOM   6124  C21 POPEq  97     117.744  39.454  30.182  1.00  0.00           C
ATOM   6125  O22 POPEq  97     117.984  38.474  29.512  1.00  0.00           O
ATOM   6126  C22 POPEq  97     118.314  39.674  31.582  1.00  0.00           C
ATOM   6129  C3  POPEq  97     115.104  39.394  28.842  1.00  0.00           C
ATOM   6132  O31 POPEq  97     113.964  39.934  29.542  1.00  0.00           O
ATOM   6133  C31 POPEq  97     114.014  39.924  30.872  1.00  0.00           C
ATOM   6134  O32 POPEq  97     114.994  39.694  31.562  1.00  0.00           O
ATOM   6135  C32 POPEq  97     112.634  40.324  31.402  1.00  0.00           C
ATOM   6138  C23 POPEq  97     118.104  38.464  32.522  1.00  0.00           C
ATOM   6141  C24 POPEq  97     119.314  38.234  33.432  1.00  0.00           C
ATOM   6144  C25 POPEq  97     119.164  37.004  34.342  1.00  0.00           C
ATOM   6147  C26 POPEq  97     118.624  37.334  35.732  1.00  0.00           C
ATOM   6150  C27 POPEq  97     118.434  36.094  36.612  1.00  0.00           C
ATOM   6153  C28 POPEq  97     118.384  36.444  38.112  1.00  0.00           C
ATOM   6156  C29 POPEq  97     118.084  35.244  38.972  1.00  0.00           C
ATOM   6158 0C21 POPEq  97     118.974  34.334  39.392  1.00  0.00           C
ATOM   6160 1C21 POPEq  97     120.464  34.324  39.112  1.00  0.00           C
ATOM   6163 2C21 POPEq  97     121.284  34.024  40.382  1.00  0.00           C
ATOM   6166 3C21 POPEq  97     121.194  35.104  41.462  1.00  0.00           C
ATOM   6169 4C21 POPEq  97     121.874  34.674  42.772  1.00  0.00           C
ATOM   6172 5C21 POPEq  97     121.634  35.654  43.942  1.00  0.00           C
ATOM   6175 6C21 POPEq  97     122.054  37.094  43.632  1.00  0.00           C
ATOM   6178 7C21 POPEq  97     122.144  37.984  44.872  1.00  0.00           C
ATOM   6181 8C21 POPEq  97     121.634  39.414  44.642  1.00  0.00           C
ATOM   6185  C33 POPEq  97     111.934  39.184  32.172  1.00  0.00           C
ATOM   6188  C34 POPEq  97     110.414  39.364  32.222  1.00  0.00           C
ATOM   6191  C35 POPEq  97     109.914  40.744  32.692  1.00  0.00           C
ATOM   6194  C36 POPEq  97     110.534  41.204  34.022  1.00  0.00           C
ATOM   6197  C37 POPEq  97     109.624  42.194  34.772  1.00  0.00           C
ATOM   6200  C38 POPEq  97     110.184  42.634  36.142  1.00  0.00           C
ATOM   6203  C39 POPEq  97     109.214  43.524  36.922  1.00  0.00           C
ATOM   6206 0C31 POPEq  97     108.934  43.014  38.342  1.00  0.00           C
ATOM   6209 1C31 POPEq  97     108.094  43.984  39.182  1.00  0.00           C
ATOM   6212 2C31 POPEq  97     107.404  43.324  40.382  1.00  0.00           C
ATOM   6215 3C31 POPEq  97     108.344  42.714  41.432  1.00  0.00           C
ATOM   6218 4C31 POPEq  97     107.564  41.854  42.422  1.00  0.00           C
ATOM   6221 5C31 POPEq  97     108.274  41.544  43.742  1.00  0.00           C
ATOM   6224 6C31 POPEq  97     107.364  40.804  44.732  1.00  0.00           C
ATOM   6228  NH3 POPEr  98      68.634  -4.194  26.062  1.00  0.00           N
ATOM   6232  C12 POPEr  98      69.364  -2.904  25.802  1.00  0.00           C
ATOM   6235  C11 POPEr  98      69.054  -1.894  26.922  1.00  0.00           C
ATOM   6238  P   POPEr  98      69.414   0.604  27.522  1.00  0.00           P
ATOM   6239  O13 POPEr  98      70.564   1.534  27.362  1.00  0.00           O
ATOM   6240  O14 POPEr  98      68.024   1.134  27.432  1.00  0.00           O
ATOM   6241  O11 POPEr  98      69.574  -0.096  28.912  1.00  0.00           O
ATOM   6242  O12 POPEr  98      69.564  -0.626  26.542  1.00  0.00           O
ATOM   6243  C1  POPEr  98      69.034   0.434  30.112  1.00  0.00           C
ATOM   6246  C2  POPEr  98      69.754   1.734  30.592  1.00  0.00           C
ATOM   6248  O21 POPEr  98      70.184   1.604  31.962  1.00  0.00           O
ATOM   6249  C21 POPEr  98      69.214   1.294  32.812  1.00  0.00           C
ATOM   6250  O22 POPEr  98      68.034   1.574  32.712  1.00  0.00           O
ATOM   6251  C22 POPEr  98      69.754   0.344  33.862  1.00  0.00           C
ATOM   6254  C3  POPEr  98      68.884   3.004  30.332  1.00  0.00           C
ATOM   6257  O31 POPEr  98      69.404   4.184  30.982  1.00  0.00           O
ATOM   6258  C31 POPEr  98      70.184   4.914  30.192  1.00  0.00           C
ATOM   6259  O32 POPEr  98      70.704   4.524  29.162  1.00  0.00           O
ATOM   6260  C32 POPEr  98      70.224   6.354  30.682  1.00  0.00           C
ATOM   6263  C23 POPEr  98      69.254   0.684  35.272  1.00  0.00           C
ATOM   6266  C24 POPEr  98      70.184   1.634  36.022  1.00  0.00           C
ATOM   6269  C25 POPEr  98      69.844   3.114  35.852  1.00  0.00           C
ATOM   6272  C26 POPEr  98      70.664   3.964  36.822  1.00  0.00           C
ATOM   6275  C27 POPEr  98      70.114   5.374  37.032  1.00  0.00           C
ATOM   6278  C28 POPEr  98      70.774   6.084  38.232  1.00  0.00           C
ATOM   6281  C29 POPEr  98      70.324   5.544  39.572  1.00  0.00           C
ATOM   6283 0C21 POPEr  98      70.214   6.244  40.712  1.00  0.00           C
ATOM   6285 1C21 POPEr  98      70.504   7.714  40.922  1.00  0.00           C
ATOM   6288 2C21 POPEr  98      71.904   7.944  41.532  1.00  0.00           C
ATOM   6291 3C21 POPEr  98      72.044   9.264  42.292  1.00  0.00           C
ATOM   6294 4C21 POPEr  98      72.094  10.534  41.422  1.00  0.00           C
ATOM   6297 5C21 POPEr  98      72.434  11.744  42.302  1.00  0.00           C
ATOM   6300 6C21 POPEr  98      72.444  13.104  41.602  1.00  0.00           C
ATOM   6303 7C21 POPEr  98      72.774  14.214  42.622  1.00  0.00           C
ATOM   6306 8C21 POPEr  98      72.744  15.624  42.052  1.00  0.00           C
ATOM   6310  C33 POPEr  98      71.084   6.554  31.942  1.00  0.00           C
ATOM   6313  C34 POPEr  98      71.204   8.024  32.342  1.00  0.00           C
ATOM   6316  C35 POPEr  98      72.394   8.294  33.262  1.00  0.00           C
ATOM   6319  C36 POPEr  98      72.414   7.514  34.592  1.00  0.00           C
ATOM   6322  C37 POPEr  98      73.684   7.854  35.372  1.00  0.00           C
ATOM   6325  C38 POPEr  98      73.794   7.204  36.752  1.00  0.00           C
ATOM   6328  C39 POPEr  98      75.054   7.644  37.512  1.00  0.00           C
ATOM   6331 0C31 POPEr  98      75.254   6.924  38.852  1.00  0.00           C
ATOM   6334 1C31 POPEr  98      76.394   7.554  39.662  1.00  0.00           C
ATOM   6337 2C31 POPEr  98      76.744   6.784  40.942  1.00  0.00           C
ATOM   6340 3C31 POPEr  98      75.794   7.054  42.112  1.00  0.00           C
ATOM   6343 4C31 POPEr  98      75.884   8.504  42.622  1.00  0.00           C
ATOM   6346 5C31 POPEr  98      75.434   8.614  44.082  1.00  0.00           C
ATOM   6349 6C31 POPEr  98      75.504  10.044  44.652  1.00  0.00           C
ATOM   6353  NH3 POPEs  99      79.184  84.634  64.262  1.00  0.00           N
ATOM   6357  C12 POPEs  99      79.444  84.534  65.742  1.00  0.00           C
ATOM   6360  C11 POPEs  99      80.674  85.374  66.112  1.00  0.00           C
ATOM   6363  P   POPEs  99      80.294  87.864  65.272  1.00  0.00           P
ATOM   6364  O13 POPEs  99      79.554  89.034  65.802  1.00  0.00           O
ATOM   6365  O14 POPEs  99      81.674  88.084  64.802  1.00  0.00           O
ATOM   6366  O11 POPEs  99      79.524  87.164  64.072  1.00  0.00           O
ATOM   6367  O12 POPEs  99      80.314  86.724  66.362  1.00  0.00           O
ATOM   6368  C1  POPEs  99      78.464  87.774  63.332  1.00  0.00           C
ATOM   6371  C2  POPEs  99      78.934  88.334  61.942  1.00  0.00           C
ATOM   6373  O21 POPEs  99      77.864  88.414  60.972  1.00  0.00           O
ATOM   6374  C21 POPEs  99      77.424  87.214  60.522  1.00  0.00           C
ATOM   6375  O22 POPEs  99      77.804  86.134  60.912  1.00  0.00           O
ATOM   6376  C22 POPEs  99      76.474  87.424  59.352  1.00  0.00           C
ATOM   6379  C3  POPEs  99      80.184  87.664  61.292  1.00  0.00           C
ATOM   6382  O31 POPEs  99      80.284  88.074  59.882  1.00  0.00           O
ATOM   6383  C31 POPEs  99      81.554  88.314  59.502  1.00  0.00           C
ATOM   6384  O32 POPEs  99      82.454  88.584  60.282  1.00  0.00           O
ATOM   6385  C32 POPEs  99      81.664  88.364  57.972  1.00  0.00           C
ATOM   6388  C23 POPEs  99      77.074  88.274  58.202  1.00  0.00           C
ATOM   6391  C24 POPEs  99      76.184  88.304  56.962  1.00  0.00           C
ATOM   6394  C25 POPEs  99      76.704  87.484  55.772  1.00  0.00           C
ATOM   6397  C26 POPEs  99      76.134  86.054  55.722  1.00  0.00           C
ATOM   6400  C27 POPEs  99      76.314  85.394  54.342  1.00  0.00           C
ATOM   6403  C28 POPEs  99      75.194  84.414  53.942  1.00  0.00           C
ATOM   6406  C29 POPEs  99      73.854  85.064  53.722  1.00  0.00           C
ATOM   6408 0C21 POPEs  99      73.284  85.394  52.542  1.00  0.00           C
ATOM   6410 1C21 POPEs  99      73.864  85.134  51.182  1.00  0.00           C
ATOM   6413 2C21 POPEs  99      72.804  84.664  50.162  1.00  0.00           C
ATOM   6416 3C21 POPEs  99      72.054  83.384  50.602  1.00  0.00           C
ATOM   6419 4C21 POPEs  99      71.234  82.744  49.482  1.00  0.00           C
ATOM   6422 5C21 POPEs  99      71.784  81.374  49.052  1.00  0.00           C
ATOM   6425 6C21 POPEs  99      71.144  80.824  47.782  1.00  0.00           C
ATOM   6428 7C21 POPEs  99      71.504  79.354  47.522  1.00  0.00           C
ATOM   6431 8C21 POPEs  99      70.904  78.784  46.232  1.00  0.00           C
ATOM   6435  C33 POPEs  99      83.094  88.774  57.522  1.00  0.00           C
ATOM   6438  C34 POPEs  99      83.624  88.034  56.292  1.00  0.00           C
ATOM   6441  C35 POPEs  99      82.894  88.344  54.972  1.00  0.00           C
ATOM   6444  C36 POPEs  99      83.044  89.814  54.552  1.00  0.00           C
ATOM   6447  C37 POPEs  99      82.254  90.164  53.292  1.00  0.00           C
ATOM   6450  C38 POPEs  99      82.304  91.674  53.012  1.00  0.00           C
ATOM   6453  C39 POPEs  99      81.554  92.084  51.742  1.00  0.00           C
ATOM   6456 0C31 POPEs  99      82.314  91.814  50.432  1.00  0.00           C
ATOM   6459 1C31 POPEs  99      81.584  92.454  49.242  1.00  0.00           C
ATOM   6462 2C31 POPEs  99      82.384  92.364  47.932  1.00  0.00           C
ATOM   6465 3C31 POPEs  99      81.594  92.824  46.692  1.00  0.00           C
ATOM   6468 4C31 POPEs  99      80.924  94.194  46.832  1.00  0.00           C
ATOM   6471 5C31 POPEs  99      80.284  94.684  45.522  1.00  0.00           C
ATOM   6474 6C31 POPEs  99      79.504  95.994  45.652  1.00  0.00           C
ATOM   6478  NH3 POPEt 100      21.854  65.804  22.862  1.00  0.00           N
ATOM   6482  C12 POPEt 100      22.844  65.374  23.882  1.00  0.00           C
ATOM   6485  C11 POPEt 100      24.154  66.124  23.672  1.00  0.00           C
ATOM   6488  P   POPEt 100      26.074  64.434  24.182  1.00  0.00           P
ATOM   6489  O13 POPEt 100      27.444  65.004  24.102  1.00  0.00           O
ATOM   6490  O14 POPEt 100      25.564  63.784  22.942  1.00  0.00           O
ATOM   6491  O11 POPEt 100      25.934  63.524  25.472  1.00  0.00           O
ATOM   6492  O12 POPEt 100      25.124  65.614  24.562  1.00  0.00           O
ATOM   6493  C1  POPEt 100      26.934  63.584  26.512  1.00  0.00           C
ATOM   6496  C2  POPEt 100      26.634  64.554  27.702  1.00  0.00           C
ATOM   6498  O21 POPEt 100      27.604  64.174  28.702  1.00  0.00           O
ATOM   6499  C21 POPEt 100      27.384  64.284  29.992  1.00  0.00           C
ATOM   6500  O22 POPEt 100      27.024  65.264  30.602  1.00  0.00           O
ATOM   6501  C22 POPEt 100      27.594  62.894  30.622  1.00  0.00           C
ATOM   6504  C3  POPEt 100      25.154  64.414  28.162  1.00  0.00           C
ATOM   6507  O31 POPEt 100      24.784  65.414  29.142  1.00  0.00           O
ATOM   6508  C31 POPEt 100      23.854  65.014  30.002  1.00  0.00           C
ATOM   6509  O32 POPEt 100      23.304  63.924  29.962  1.00  0.00           O
ATOM   6510  C32 POPEt 100      23.564  66.074  31.062  1.00  0.00           C
ATOM   6513  C23 POPEt 100      26.674  62.604  31.832  1.00  0.00           C
ATOM   6516  C24 POPEt 100      25.414  61.824  31.462  1.00  0.00           C
ATOM   6519  C25 POPEt 100      24.394  61.764  32.612  1.00  0.00           C
ATOM   6522  C26 POPEt 100      25.044  61.324  33.932  1.00  0.00           C
ATOM   6525  C27 POPEt 100      24.004  60.914  34.972  1.00  0.00           C
ATOM   6528  C28 POPEt 100      24.614  60.414  36.292  1.00  0.00           C
ATOM   6531  C29 POPEt 100      24.974  61.524  37.242  1.00  0.00           C
ATOM   6533 0C21 POPEt 100      24.064  62.194  37.982  1.00  0.00           C
ATOM   6535 1C21 POPEt 100      22.574  61.974  37.922  1.00  0.00           C
ATOM   6538 2C21 POPEt 100      22.024  61.204  39.132  1.00  0.00           C
ATOM   6541 3C21 POPEt 100      21.844  62.094  40.372  1.00  0.00           C
ATOM   6544 4C21 POPEt 100      21.074  61.374  41.482  1.00  0.00           C
ATOM   6547 5C21 POPEt 100      20.694  62.304  42.642  1.00  0.00           C
ATOM   6550 6C21 POPEt 100      19.514  63.224  42.312  1.00  0.00           C
ATOM   6553 7C21 POPEt 100      19.104  64.074  43.512  1.00  0.00           C
ATOM   6556 8C21 POPEt 100      17.914  64.984  43.212  1.00  0.00           C
ATOM   6560  C33 POPEt 100      22.214  65.754  31.762  1.00  0.00           C
ATOM   6563  C34 POPEt 100      21.884  66.664  32.962  1.00  0.00           C
ATOM   6566  C35 POPEt 100      20.554  66.304  33.642  1.00  0.00           C
ATOM   6569  C36 POPEt 100      20.684  65.144  34.642  1.00  0.00           C
ATOM   6572  C37 POPEt 100      19.334  64.524  35.022  1.00  0.00           C
ATOM   6575  C38 POPEt 100      19.054  64.434  36.522  1.00  0.00           C
ATOM   6578  C39 POPEt 100      18.394  63.104  36.882  1.00  0.00           C
ATOM   6581 0C31 POPEt 100      17.954  63.024  38.342  1.00  0.00           C
ATOM   6584 1C31 POPEt 100      16.594  63.674  38.612  1.00  0.00           C
ATOM   6587 2C31 POPEt 100      16.154  63.434  40.052  1.00  0.00           C
ATOM   6590 3C31 POPEt 100      14.644  63.554  40.312  1.00  0.00           C
ATOM   6593 4C31 POPEt 100      14.314  63.074  41.722  1.00  0.00           C
ATOM   6596 5C31 POPEt 100      12.824  62.844  41.992  1.00  0.00           C
ATOM   6599 6C31 POPEt 100      12.554  62.504  43.462  1.00  0.00           C
ATOM   6603  NH3 POPEu 101      61.504  41.804  21.682  1.00  0.00           N
ATOM   6607  C12 POPEu 101      61.514  43.054  22.512  1.00  0.00           C
ATOM   6610  C11 POPEu 101      61.904  44.274  21.672  1.00  0.00           C
ATOM   6613  P   POPEu 101      60.804  46.694  21.732  1.00  0.00           P
ATOM   6614  O13 POPEu 101      60.014  46.304  20.552  1.00  0.00           O
ATOM   6615  O14 POPEu 101      61.754  47.814  21.592  1.00  0.00           O
ATOM   6616  O11 POPEu 101      59.774  47.034  22.862  1.00  0.00           O
ATOM   6617  O12 POPEu 101      61.534  45.464  22.362  1.00  0.00           O
ATOM   6618  C1  POPEu 101      60.204  47.594  24.102  1.00  0.00           C
ATOM   6621  C2  POPEu 101      59.714  46.724  25.272  1.00  0.00           C
ATOM   6623  O21 POPEu 101      60.404  47.284  26.392  1.00  0.00           O
ATOM   6624  C21 POPEu 101      60.624  46.514  27.432  1.00  0.00           C
ATOM   6625  O22 POPEu 101      59.824  46.334  28.332  1.00  0.00           O
ATOM   6626  C22 POPEu 101      62.064  45.984  27.332  1.00  0.00           C
ATOM   6629  C3  POPEu 101      59.924  45.184  25.002  1.00  0.00           C
ATOM   6632  O31 POPEu 101      59.434  44.384  26.102  1.00  0.00           O
ATOM   6633  C31 POPEu 101      59.664  43.084  26.002  1.00  0.00           C
ATOM   6634  O32 POPEu 101      60.224  42.524  25.072  1.00  0.00           O
ATOM   6635  C32 POPEu 101      59.124  42.344  27.222  1.00  0.00           C
ATOM   6638  C23 POPEu 101      62.754  45.674  28.682  1.00  0.00           C
ATOM   6641  C24 POPEu 101      62.434  44.284  29.232  1.00  0.00           C
ATOM   6644  C25 POPEu 101      61.374  44.314  30.332  1.00  0.00           C
ATOM   6647  C26 POPEu 101      61.994  44.364  31.732  1.00  0.00           C
ATOM   6650  C27 POPEu 101      60.954  44.574  32.832  1.00  0.00           C
ATOM   6653  C28 POPEu 101      61.514  44.124  34.192  1.00  0.00           C
ATOM   6656  C29 POPEu 101      61.154  44.984  35.372  1.00  0.00           C
ATOM   6658 0C21 POPEu 101      60.284  44.714  36.362  1.00  0.00           C
ATOM   6660 1C21 POPEu 101      59.394  43.504  36.502  1.00  0.00           C
ATOM   6663 2C21 POPEu 101      59.164  43.094  37.972  1.00  0.00           C
ATOM   6666 3C21 POPEu 101      58.314  44.084  38.782  1.00  0.00           C
ATOM   6669 4C21 POPEu 101      58.064  43.594  40.212  1.00  0.00           C
ATOM   6672 5C21 POPEu 101      56.994  44.384  40.972  1.00  0.00           C
ATOM   6675 6C21 POPEu 101      57.404  45.814  41.392  1.00  0.00           C
ATOM   6678 7C21 POPEu 101      56.274  46.504  42.172  1.00  0.00           C
ATOM   6681 8C21 POPEu 101      56.714  47.754  42.942  1.00  0.00           C
ATOM   6685  C33 POPEu 101      59.874  41.024  27.522  1.00  0.00           C
ATOM   6688  C34 POPEu 101      59.124  40.114  28.512  1.00  0.00           C
ATOM   6691  C35 POPEu 101      58.694  40.834  29.792  1.00  0.00           C
ATOM   6694  C36 POPEu 101      58.134  39.884  30.862  1.00  0.00           C
ATOM   6697  C37 POPEu 101      57.614  40.654  32.092  1.00  0.00           C
ATOM   6700  C38 POPEu 101      56.824  39.774  33.072  1.00  0.00           C
ATOM   6703  C39 POPEu 101      56.254  40.544  34.272  1.00  0.00           C
ATOM   6706 0C31 POPEu 101      55.654  39.584  35.302  1.00  0.00           C
ATOM   6709 1C31 POPEu 101      55.014  40.274  36.522  1.00  0.00           C
ATOM   6712 2C31 POPEu 101      54.784  39.264  37.662  1.00  0.00           C
ATOM   6715 3C31 POPEu 101      53.864  39.754  38.792  1.00  0.00           C
ATOM   6718 4C31 POPEu 101      54.344  40.974  39.592  1.00  0.00           C
ATOM   6721 5C31 POPEu 101      53.314  41.334  40.672  1.00  0.00           C
ATOM   6724 6C31 POPEu 101      53.734  42.524  41.532  1.00  0.00           C
ATOM   6728  NH3 POPEv 102     116.614  42.274  63.982  1.00  0.00           N
ATOM   6732  C12 POPEv 102     117.684  41.334  64.482  1.00  0.00           C
ATOM   6735  C11 POPEv 102     118.234  41.674  65.872  1.00  0.00           C
ATOM   6738  P   POPEv 102     120.584  40.894  66.872  1.00  0.00           P
ATOM   6739  O13 POPEv 102     120.654  42.224  67.502  1.00  0.00           O
ATOM   6740  O14 POPEv 102     121.044  39.754  67.702  1.00  0.00           O
ATOM   6741  O11 POPEv 102     121.504  41.064  65.612  1.00  0.00           O
ATOM   6742  O12 POPEv 102     119.114  40.644  66.332  1.00  0.00           O
ATOM   6743  C1  POPEv 102     121.184  40.494  64.362  1.00  0.00           C
ATOM   6746  C2  POPEv 102     122.394  39.684  63.822  1.00  0.00           C
ATOM   6748  O21 POPEv 102     122.544  39.844  62.412  1.00  0.00           O
ATOM   6749  C21 POPEv 102     122.614  41.044  61.932  1.00  0.00           C
ATOM   6750  O22 POPEv 102     122.904  42.064  62.542  1.00  0.00           O
ATOM   6751  C22 POPEv 102     122.144  40.954  60.482  1.00  0.00           C
ATOM   6754  C3  POPEv 102     122.204  38.164  64.112  1.00  0.00           C
ATOM   6757  O31 POPEv 102     123.304  37.364  63.632  1.00  0.00           O
ATOM   6758  C31 POPEv 102     123.274  37.034  62.332  1.00  0.00           C
ATOM   6759  O32 POPEv 102     122.354  37.184  61.552  1.00  0.00           O
ATOM   6760  C32 POPEv 102     124.674  36.524  61.972  1.00  0.00           C
ATOM   6763  C23 POPEv 102     123.274  41.094  59.442  1.00  0.00           C
ATOM   6766  C24 POPEv 102     122.974  40.254  58.202  1.00  0.00           C
ATOM   6769  C25 POPEv 102     123.914  40.534  57.032  1.00  0.00           C
ATOM   6772  C26 POPEv 102     123.634  39.634  55.822  1.00  0.00           C
ATOM   6775  C27 POPEv 102     124.394  40.094  54.572  1.00  0.00           C
ATOM   6778  C28 POPEv 102     124.284  39.174  53.352  1.00  0.00           C
ATOM   6781  C29 POPEv 102     124.784  37.764  53.582  1.00  0.00           C
ATOM   6783 0C21 POPEv 102     124.934  36.834  52.622  1.00  0.00           C
ATOM   6785 1C21 POPEv 102     124.624  37.004  51.152  1.00  0.00           C
ATOM   6788 2C21 POPEv 102     125.784  36.634  50.212  1.00  0.00           C
ATOM   6791 3C21 POPEv 102     126.074  35.124  50.142  1.00  0.00           C
ATOM   6794 4C21 POPEv 102     127.064  34.744  49.032  1.00  0.00           C
ATOM   6797 5C21 POPEv 102     127.564  33.304  49.192  1.00  0.00           C
ATOM   6800 6C21 POPEv 102     128.564  32.854  48.112  1.00  0.00           C
ATOM   6803 7C21 POPEv 102     129.354  31.624  48.562  1.00  0.00           C
ATOM   6806 8C21 POPEv 102     130.374  31.104  47.542  1.00  0.00           C
ATOM   6810  C33 POPEv 102     124.804  35.544  60.782  1.00  0.00           C
ATOM   6813  C34 POPEv 102     124.744  36.204  59.402  1.00  0.00           C
ATOM   6816  C35 POPEv 102     125.734  35.564  58.412  1.00  0.00           C
ATOM   6819  C36 POPEv 102     125.384  34.124  58.022  1.00  0.00           C
ATOM   6822  C37 POPEv 102     126.494  33.434  57.202  1.00  0.00           C
ATOM   6825  C38 POPEv 102     125.994  32.104  56.602  1.00  0.00           C
ATOM   6828  C39 POPEv 102     127.084  31.194  56.042  1.00  0.00           C
ATOM   6831 0C31 POPEv 102     127.804  31.734  54.802  1.00  0.00           C
ATOM   6834 1C31 POPEv 102     128.564  30.644  54.042  1.00  0.00           C
ATOM   6837 2C31 POPEv 102     129.604  31.214  53.062  1.00  0.00           C
ATOM   6840 3C31 POPEv 102     129.874  30.304  51.852  1.00  0.00           C
ATOM   6843 4C31 POPEv 102     130.404  28.904  52.192  1.00  0.00           C
ATOM   6846 5C31 POPEv 102     130.704  28.084  50.922  1.00  0.00           C
ATOM   6849 6C31 POPEv 102     131.214  26.674  51.242  1.00  0.00           C
ATOM   6853  NH3 POPEw 103      92.394  30.644  61.532  1.00  0.00           N
ATOM   6857  C12 POPEw 103      90.914  30.544  61.752  1.00  0.00           C
ATOM   6860  C11 POPEw 103      90.084  31.384  60.732  1.00  0.00           C
ATOM   6863  P   POPEw 103      91.414  33.184  59.382  1.00  0.00           P
ATOM   6864  O13 POPEw 103      92.384  33.234  60.512  1.00  0.00           O
ATOM   6865  O14 POPEw 103      91.934  33.424  58.022  1.00  0.00           O
ATOM   6866  O11 POPEw 103      90.234  34.184  59.702  1.00  0.00           O
ATOM   6867  O12 POPEw 103      90.774  31.734  59.512  1.00  0.00           O
ATOM   6868  C1  POPEw 103      88.944  34.064  59.082  1.00  0.00           C
ATOM   6871  C2  POPEw 103      88.984  34.124  57.522  1.00  0.00           C
ATOM   6873  O21 POPEw 103      88.044  35.034  56.952  1.00  0.00           O
ATOM   6874  C21 POPEw 103      86.754  34.824  57.032  1.00  0.00           C
ATOM   6875  O22 POPEw 103      86.174  33.974  57.692  1.00  0.00           O
ATOM   6876  C22 POPEw 103      86.084  35.724  56.012  1.00  0.00           C
ATOM   6879  C3  POPEw 103      88.854  32.734  56.872  1.00  0.00           C
ATOM   6882  O31 POPEw 103      88.814  32.864  55.432  1.00  0.00           O
ATOM   6883  C31 POPEw 103      89.644  32.114  54.732  1.00  0.00           C
ATOM   6884  O32 POPEw 103      90.214  31.134  55.162  1.00  0.00           O
ATOM   6885  C32 POPEw 103      89.704  32.614  53.292  1.00  0.00           C
ATOM   6888  C23 POPEw 103      85.924  34.984  54.672  1.00  0.00           C
ATOM   6891  C24 POPEw 103      86.354  35.854  53.492  1.00  0.00           C
ATOM   6894  C25 POPEw 103      86.284  35.064  52.192  1.00  0.00           C
ATOM   6897  C26 POPEw 103      86.224  35.964  50.962  1.00  0.00           C
ATOM   6900  C27 POPEw 103      85.744  35.174  49.732  1.00  0.00           C
ATOM   6903  C28 POPEw 103      85.874  35.994  48.452  1.00  0.00           C
ATOM   6906  C29 POPEw 103      85.164  35.304  47.312  1.00  0.00           C
ATOM   6908 0C21 POPEw 103      83.954  35.654  46.852  1.00  0.00           C
ATOM   6910 1C21 POPEw 103      83.124  36.774  47.432  1.00  0.00           C
ATOM   6913 2C21 POPEw 103      81.874  37.044  46.602  1.00  0.00           C
ATOM   6916 3C21 POPEw 103      82.164  37.874  45.352  1.00  0.00           C
ATOM   6919 4C21 POPEw 103      81.004  37.834  44.352  1.00  0.00           C
ATOM   6922 5C21 POPEw 103      79.664  38.284  44.952  1.00  0.00           C
ATOM   6925 6C21 POPEw 103      78.524  37.894  44.022  1.00  0.00           C
ATOM   6928 7C21 POPEw 103      77.134  38.144  44.612  1.00  0.00           C
ATOM   6931 8C21 POPEw 103      76.014  37.754  43.652  1.00  0.00           C
ATOM   6935  C33 POPEw 103      90.594  33.874  53.132  1.00  0.00           C
ATOM   6938  C34 POPEw 103      90.614  34.424  51.692  1.00  0.00           C
ATOM   6941  C35 POPEw 103      91.364  33.494  50.712  1.00  0.00           C
ATOM   6944  C36 POPEw 103      91.444  34.024  49.272  1.00  0.00           C
ATOM   6947  C37 POPEw 103      92.054  32.984  48.322  1.00  0.00           C
ATOM   6950  C38 POPEw 103      92.284  33.484  46.882  1.00  0.00           C
ATOM   6953  C39 POPEw 103      93.514  34.394  46.772  1.00  0.00           C
ATOM   6956 0C31 POPEw 103      93.944  34.654  45.322  1.00  0.00           C
ATOM   6959 1C31 POPEw 103      95.184  35.564  45.242  1.00  0.00           C
ATOM   6962 2C31 POPEw 103      96.244  35.034  44.262  1.00  0.00           C
ATOM   6965 3C31 POPEw 103      97.534  35.884  44.212  1.00  0.00           C
ATOM   6968 4C31 POPEw 103      98.304  35.914  45.542  1.00  0.00           C
ATOM   6971 5C31 POPEw 103      99.654  36.644  45.432  1.00  0.00           C
ATOM   6974 6C31 POPEw 103     100.414  36.674  46.762  1.00  0.00           C
ATOM   6978  NH3 POPEx 104      63.474  14.714  66.082  1.00  0.00           N
ATOM   6982  C12 POPEx 104      63.884  14.444  67.492  1.00  0.00           C
ATOM   6985  C11 POPEx 104      64.234  12.964  67.602  1.00  0.00           C
ATOM   6988  P   POPEx 104      65.684  11.114  66.492  1.00  0.00           P
ATOM   6989  O13 POPEx 104      65.104  10.304  67.582  1.00  0.00           O
ATOM   6990  O14 POPEx 104      65.434  10.674  65.102  1.00  0.00           O
ATOM   6991  O11 POPEx 104      67.264  11.274  66.662  1.00  0.00           O
ATOM   6992  O12 POPEx 104      65.194  12.614  66.602  1.00  0.00           O
ATOM   6993  C1  POPEx 104      68.114  10.114  66.632  1.00  0.00           C
ATOM   6996  C2  POPEx 104      68.834   9.914  65.262  1.00  0.00           C
ATOM   6998  O21 POPEx 104      69.244   8.544  65.202  1.00  0.00           O
ATOM   6999  C21 POPEx 104      69.274   7.784  64.092  1.00  0.00           C
ATOM   7000  O22 POPEx 104      69.494   6.584  64.132  1.00  0.00           O
ATOM   7001  C22 POPEx 104      68.984   8.524  62.782  1.00  0.00           C
ATOM   7004  C3  POPEx 104      70.084  10.844  65.162  1.00  0.00           C
ATOM   7007  O31 POPEx 104      70.294  11.344  63.822  1.00  0.00           O
ATOM   7008  C31 POPEx 104      71.534  11.284  63.352  1.00  0.00           C
ATOM   7009  O32 POPEx 104      72.434  10.584  63.792  1.00  0.00           O
ATOM   7010  C32 POPEx 104      71.664  12.244  62.172  1.00  0.00           C
ATOM   7013  C23 POPEx 104      69.064   7.684  61.472  1.00  0.00           C
ATOM   7016  C24 POPEx 104      68.854   8.594  60.252  1.00  0.00           C
ATOM   7019  C25 POPEx 104      68.664   7.874  58.902  1.00  0.00           C
ATOM   7022  C26 POPEx 104      69.834   7.014  58.412  1.00  0.00           C
ATOM   7025  C27 POPEx 104      69.564   6.524  56.982  1.00  0.00           C
ATOM   7028  C28 POPEx 104      70.674   5.654  56.362  1.00  0.00           C
ATOM   7031  C29 POPEx 104      70.344   5.374  54.912  1.00  0.00           C
ATOM   7033 0C21 POPEx 104      70.014   4.184  54.372  1.00  0.00           C
ATOM   7035 1C21 POPEx 104      69.914   2.854  55.072  1.00  0.00           C
ATOM   7038 2C21 POPEx 104      71.024   1.874  54.652  1.00  0.00           C
ATOM   7041 3C21 POPEx 104      71.034   1.524  53.152  1.00  0.00           C
ATOM   7044 4C21 POPEx 104      71.584   0.124  52.862  1.00  0.00           C
ATOM   7047 5C21 POPEx 104      73.094   0.004  53.102  1.00  0.00           C
ATOM   7050 6C21 POPEx 104      73.684  -1.316  52.592  1.00  0.00           C
ATOM   7053 7C21 POPEx 104      75.194  -1.406  52.852  1.00  0.00           C
ATOM   7056 8C21 POPEx 104      75.834  -2.644  52.232  1.00  0.00           C
ATOM   7060  C33 POPEx 104      70.794  11.874  60.952  1.00  0.00           C
ATOM   7063  C34 POPEx 104      70.794  13.004  59.912  1.00  0.00           C
ATOM   7066  C35 POPEx 104      70.064  12.624  58.612  1.00  0.00           C
ATOM   7069  C36 POPEx 104      70.064  13.774  57.592  1.00  0.00           C
ATOM   7072  C37 POPEx 104      70.454  13.324  56.172  1.00  0.00           C
ATOM   7075  C38 POPEx 104      70.334  14.474  55.152  1.00  0.00           C
ATOM   7078  C39 POPEx 104      70.574  14.034  53.702  1.00  0.00           C
ATOM   7081 0C31 POPEx 104      72.044  13.794  53.332  1.00  0.00           C
ATOM   7084 1C31 POPEx 104      72.224  13.774  51.812  1.00  0.00           C
ATOM   7087 2C31 POPEx 104      73.684  13.654  51.322  1.00  0.00           C
ATOM   7090 3C31 POPEx 104      73.704  13.674  49.792  1.00  0.00           C
ATOM   7093 4C31 POPEx 104      75.094  13.634  49.152  1.00  0.00           C
ATOM   7096 5C31 POPEx 104      75.004  13.904  47.632  1.00  0.00           C
ATOM   7099 6C31 POPEx 104      76.344  13.954  46.902  1.00  0.00           C
ATOM   7103  NH3 POPEy 105      47.534   0.174  70.622  1.00  0.00           N
ATOM   7107  C12 POPEy 105      46.454   1.134  70.232  1.00  0.00           C
ATOM   7110  C11 POPEy 105      45.994   1.924  71.472  1.00  0.00           C
ATOM   7113  P   POPEy 105      44.954   3.914  70.082  1.00  0.00           P
ATOM   7114  O13 POPEy 105      46.384   4.184  69.782  1.00  0.00           O
ATOM   7115  O14 POPEy 105      44.144   5.014  70.622  1.00  0.00           O
ATOM   7116  O11 POPEy 105      44.254   3.184  68.872  1.00  0.00           O
ATOM   7117  O12 POPEy 105      44.894   2.794  71.202  1.00  0.00           O
ATOM   7118  C1  POPEy 105      42.884   2.784  68.892  1.00  0.00           C
ATOM   7121  C2  POPEy 105      42.114   3.294  67.632  1.00  0.00           C
ATOM   7123  O21 POPEy 105      42.514   2.504  66.492  1.00  0.00           O
ATOM   7124  C21 POPEy 105      41.504   2.094  65.732  1.00  0.00           C
ATOM   7125  O22 POPEy 105      40.324   2.174  66.012  1.00  0.00           O
ATOM   7126  C22 POPEy 105      42.044   1.474  64.442  1.00  0.00           C
ATOM   7129  C3  POPEy 105      42.444   4.804  67.412  1.00  0.00           C
ATOM   7132  O31 POPEy 105      41.434   5.524  66.672  1.00  0.00           O
ATOM   7133  C31 POPEy 105      41.724   5.674  65.372  1.00  0.00           C
ATOM   7134  O32 POPEy 105      42.294   4.844  64.682  1.00  0.00           O
ATOM   7135  C32 POPEy 105      41.284   7.044  64.882  1.00  0.00           C
ATOM   7138  C23 POPEy 105      40.934   0.814  63.592  1.00  0.00           C
ATOM   7141  C24 POPEy 105      41.494   0.264  62.272  1.00  0.00           C
ATOM   7144  C25 POPEy 105      40.434  -0.016  61.192  1.00  0.00           C
ATOM   7147  C26 POPEy 105      41.054  -0.646  59.932  1.00  0.00           C
ATOM   7150  C27 POPEy 105      40.494  -0.106  58.612  1.00  0.00           C
ATOM   7153  C28 POPEy 105      40.964  -0.906  57.372  1.00  0.00           C
ATOM   7156  C29 POPEy 105      42.464  -0.856  57.172  1.00  0.00           C
ATOM   7158 0C21 POPEy 105      43.314  -1.904  57.062  1.00  0.00           C
ATOM   7160 1C21 POPEy 105      42.984  -3.374  57.122  1.00  0.00           C
ATOM   7163 2C21 POPEy 105      42.434  -3.874  58.472  1.00  0.00           C
ATOM   7166 3C21 POPEy 105      43.294  -3.514  59.692  1.00  0.00           C
ATOM   7169 4C21 POPEy 105      42.624  -3.914  61.022  1.00  0.00           C
ATOM   7172 5C21 POPEy 105      42.734  -5.404  61.352  1.00  0.00           C
ATOM   7175 6C21 POPEy 105      44.134  -5.754  61.882  1.00  0.00           C
ATOM   7178 7C21 POPEy 105      44.324  -7.254  62.142  1.00  0.00           C
ATOM   7181 8C21 POPEy 105      45.654  -7.534  62.852  1.00  0.00           C
ATOM   7185  C33 POPEy 105      40.604   7.014  63.502  1.00  0.00           C
ATOM   7188  C34 POPEy 105      40.724   8.394  62.822  1.00  0.00           C
ATOM   7191  C35 POPEy 105      39.864   8.524  61.552  1.00  0.00           C
ATOM   7194  C36 POPEy 105      40.314   7.554  60.462  1.00  0.00           C
ATOM   7197  C37 POPEy 105      39.444   7.584  59.202  1.00  0.00           C
ATOM   7200  C38 POPEy 105      39.844   6.444  58.262  1.00  0.00           C
ATOM   7203  C39 POPEy 105      40.034   6.934  56.822  1.00  0.00           C
ATOM   7206 0C31 POPEy 105      38.724   7.344  56.162  1.00  0.00           C
ATOM   7209 1C31 POPEy 105      38.924   8.464  55.142  1.00  0.00           C
ATOM   7212 2C31 POPEy 105      37.614   8.884  54.452  1.00  0.00           C
ATOM   7215 3C31 POPEy 105      36.954   7.734  53.682  1.00  0.00           C
ATOM   7218 4C31 POPEy 105      35.664   8.144  52.972  1.00  0.00           C
ATOM   7221 5C31 POPEy 105      35.014   6.964  52.242  1.00  0.00           C
ATOM   7224 6C31 POPEy 105      33.804   7.354  51.402  1.00  0.00           C
ATOM   7228  NH3 POPEz 106     103.444 119.714  64.712  1.00  0.00           N
ATOM   7232  C12 POPEz 106     104.544 119.274  63.772  1.00  0.00           C
ATOM   7235  C11 POPEz 106     105.984 119.574  64.272  1.00  0.00           C
ATOM   7238  P   POPEz 106     107.554 117.894  63.002  1.00  0.00           P
ATOM   7239  O13 POPEz 106     107.094 117.024  64.102  1.00  0.00           O
ATOM   7240  O14 POPEz 106     109.024 117.984  62.812  1.00  0.00           O
ATOM   7241  O11 POPEz 106     106.874 117.444  61.642  1.00  0.00           O
ATOM   7242  O12 POPEz 106     106.954 119.344  63.242  1.00  0.00           O
ATOM   7243  C1  POPEz 106     106.844 118.274  60.472  1.00  0.00           C
ATOM   7246  C2  POPEz 106     108.244 118.484  59.822  1.00  0.00           C
ATOM   7248  O21 POPEz 106     108.124 118.884  58.442  1.00  0.00           O
ATOM   7249  C21 POPEz 106     107.964 120.174  58.222  1.00  0.00           C
ATOM   7250  O22 POPEz 106     107.784 121.024  59.082  1.00  0.00           O
ATOM   7251  C22 POPEz 106     108.074 120.444  56.722  1.00  0.00           C
ATOM   7254  C3  POPEz 106     109.094 117.174  59.832  1.00  0.00           C
ATOM   7257  O31 POPEz 106     110.474 117.484  59.562  1.00  0.00           O
ATOM   7258  C31 POPEz 106     110.954 117.354  58.322  1.00  0.00           C
ATOM   7259  O32 POPEz 106     111.744 118.124  57.812  1.00  0.00           O
ATOM   7260  C32 POPEz 106     110.534 116.054  57.652  1.00  0.00           C
ATOM   7263  C23 POPEz 106     108.274 121.944  56.352  1.00  0.00           C
ATOM   7266  C24 POPEz 106     108.944 122.174  54.982  1.00  0.00           C
ATOM   7269  C25 POPEz 106     108.364 121.384  53.792  1.00  0.00           C
ATOM   7272  C26 POPEz 106     109.424 121.064  52.732  1.00  0.00           C
ATOM   7275  C27 POPEz 106     108.954 120.064  51.662  1.00  0.00           C
ATOM   7278  C28 POPEz 106     107.964 120.654  50.632  1.00  0.00           C
ATOM   7281  C29 POPEz 106     107.144 119.584  49.952  1.00  0.00           C
ATOM   7283 0C21 POPEz 106     107.324 119.084  48.712  1.00  0.00           C
ATOM   7285 1C21 POPEz 106     108.434 119.454  47.752  1.00  0.00           C
ATOM   7288 2C21 POPEz 106     108.034 120.634  46.842  1.00  0.00           C
ATOM   7291 3C21 POPEz 106     109.064 120.874  45.722  1.00  0.00           C
ATOM   7294 4C21 POPEz 106     108.774 122.144  44.902  1.00  0.00           C
ATOM   7297 5C21 POPEz 106     109.114 123.464  45.622  1.00  0.00           C
ATOM   7300 6C21 POPEz 106     110.624 123.754  45.752  1.00  0.00           C
ATOM   7303 7C21 POPEz 106     111.254 123.334  47.082  1.00  0.00           C
ATOM   7306 8C21 POPEz 106     112.464 124.174  47.482  1.00  0.00           C
ATOM   7310  C33 POPEz 106     109.514 116.314  56.532  1.00  0.00           C
ATOM   7313  C34 POPEz 106     109.104 115.054  55.762  1.00  0.00           C
ATOM   7316  C35 POPEz 106     108.484 113.974  56.662  1.00  0.00           C
ATOM   7319  C36 POPEz 106     108.044 112.724  55.882  1.00  0.00           C
ATOM   7322  C37 POPEz 106     108.164 111.434  56.702  1.00  0.00           C
ATOM   7325  C38 POPEz 106     107.134 110.354  56.322  1.00  0.00           C
ATOM   7328  C39 POPEz 106     106.964 110.114  54.822  1.00  0.00           C
ATOM   7331 0C31 POPEz 106     108.184 109.514  54.112  1.00  0.00           C
ATOM   7334 1C31 POPEz 106     107.934 109.424  52.602  1.00  0.00           C
ATOM   7337 2C31 POPEz 106     108.804 108.404  51.872  1.00  0.00           C
ATOM   7340 3C31 POPEz 106     108.434 106.954  52.222  1.00  0.00           C
ATOM   7343 4C31 POPEz 106     109.074 105.894  51.322  1.00  0.00           C
ATOM   7346 5C31 POPEz 106     108.444 104.524  51.582  1.00  0.00           C
ATOM   7349 6C31 POPEz 106     109.084 103.374  50.782  1.00  0.00           C
ATOM   7353  NH3 POPE0 107      99.984  30.864  24.262  1.00  0.00           N
ATOM   7357  C12 POPE0 107     101.264  31.094  23.502  1.00  0.00           C
ATOM   7360  C11 POPE0 107     101.194  30.504  22.082  1.00  0.00           C
ATOM   7363  P   POPE0 107     100.434  27.954  22.182  1.00  0.00           P
ATOM   7364  O13 POPE0 107      99.854  27.164  21.092  1.00  0.00           O
ATOM   7365  O14 POPE0 107     101.864  27.694  22.492  1.00  0.00           O
ATOM   7366  O11 POPE0 107      99.594  27.814  23.522  1.00  0.00           O
ATOM   7367  O12 POPE0 107     100.214  29.484  21.922  1.00  0.00           O
ATOM   7368  C1  POPE0 107      99.014  26.604  24.022  1.00  0.00           C
ATOM   7371  C2  POPE0 107      99.674  26.204  25.372  1.00  0.00           C
ATOM   7373  O21 POPE0 107      99.134  24.964  25.882  1.00  0.00           O
ATOM   7374  C21 POPE0 107      97.954  24.924  26.492  1.00  0.00           C
ATOM   7375  O22 POPE0 107      97.174  25.844  26.642  1.00  0.00           O
ATOM   7376  C22 POPE0 107      97.664  23.454  26.842  1.00  0.00           C
ATOM   7379  C3  POPE0 107      99.674  27.394  26.372  1.00  0.00           C
ATOM   7382  O31 POPE0 107     100.454  27.134  27.552  1.00  0.00           O
ATOM   7383  C31 POPE0 107     101.684  27.654  27.552  1.00  0.00           C
ATOM   7384  O32 POPE0 107     102.264  28.084  26.572  1.00  0.00           O
ATOM   7385  C32 POPE0 107     102.234  27.614  28.972  1.00  0.00           C
ATOM   7388  C23 POPE0 107      96.904  23.254  28.172  1.00  0.00           C
ATOM   7391  C24 POPE0 107      97.794  23.324  29.412  1.00  0.00           C
ATOM   7394  C25 POPE0 107      98.004  24.754  29.902  1.00  0.00           C
ATOM   7397  C26 POPE0 107      98.434  24.774  31.372  1.00  0.00           C
ATOM   7400  C27 POPE0 107      98.524  26.184  31.972  1.00  0.00           C
ATOM   7403  C28 POPE0 107      98.814  26.194  33.492  1.00  0.00           C
ATOM   7406  C29 POPE0 107      97.674  25.634  34.312  1.00  0.00           C
ATOM   7408 0C21 POPE0 107      97.444  25.874  35.612  1.00  0.00           C
ATOM   7410 1C21 POPE0 107      98.284  26.714  36.542  1.00  0.00           C
ATOM   7413 2C21 POPE0 107      99.104  25.864  37.532  1.00  0.00           C
ATOM   7416 3C21 POPE0 107      98.264  24.944  38.422  1.00  0.00           C
ATOM   7419 4C21 POPE0 107      99.094  24.304  39.552  1.00  0.00           C
ATOM   7422 5C21 POPE0 107      98.274  23.404  40.492  1.00  0.00           C
ATOM   7425 6C21 POPE0 107      97.634  22.184  39.792  1.00  0.00           C
ATOM   7428 7C21 POPE0 107      97.484  20.994  40.742  1.00  0.00           C
ATOM   7431 8C21 POPE0 107      96.884  19.754  40.072  1.00  0.00           C
ATOM   7435  C33 POPE0 107     103.324  28.684  29.242  1.00  0.00           C
ATOM   7438  C34 POPE0 107     103.844  28.654  30.702  1.00  0.00           C
ATOM   7441  C35 POPE0 107     102.744  28.954  31.742  1.00  0.00           C
ATOM   7444  C36 POPE0 107     103.184  28.754  33.202  1.00  0.00           C
ATOM   7447  C37 POPE0 107     102.024  29.104  34.142  1.00  0.00           C
ATOM   7450  C38 POPE0 107     102.244  28.784  35.632  1.00  0.00           C
ATOM   7453  C39 POPE0 107     102.194  27.284  35.962  1.00  0.00           C
ATOM   7456 0C31 POPE0 107     103.574  26.614  36.072  1.00  0.00           C
ATOM   7459 1C31 POPE0 107     103.444  25.104  36.302  1.00  0.00           C
ATOM   7462 2C31 POPE0 107     104.714  24.304  35.952  1.00  0.00           C
ATOM   7465 3C31 POPE0 107     105.874  24.494  36.932  1.00  0.00           C
ATOM   7468 4C31 POPE0 107     105.494  24.154  38.382  1.00  0.00           C
ATOM   7471 5C31 POPE0 107     106.694  24.084  39.332  1.00  0.00           C
ATOM   7474 6C31 POPE0 107     106.284  23.814  40.782  1.00  0.00           C
ATOM   7478  NH3 POPE1 108      45.824  39.874  29.022  1.00  0.00           N
ATOM   7482  C12 POPE1 108      47.314  39.664  29.182  1.00  0.00           C
ATOM   7485  C11 POPE1 108      47.864  38.284  28.782  1.00  0.00           C
ATOM   7488  P   POPE1 108      46.584  36.294  29.802  1.00  0.00           P
ATOM   7489  O13 POPE1 108      45.374  37.044  29.432  1.00  0.00           O
ATOM   7490  O14 POPE1 108      47.014  35.154  28.962  1.00  0.00           O
ATOM   7491  O11 POPE1 108      46.474  35.774  31.302  1.00  0.00           O
ATOM   7492  O12 POPE1 108      47.764  37.344  29.862  1.00  0.00           O
ATOM   7493  C1  POPE1 108      47.554  35.024  31.882  1.00  0.00           C
ATOM   7496  C2  POPE1 108      47.474  33.474  31.622  1.00  0.00           C
ATOM   7498  O21 POPE1 108      46.814  32.824  32.732  1.00  0.00           O
ATOM   7499  C21 POPE1 108      45.814  31.974  32.522  1.00  0.00           C
ATOM   7500  O22 POPE1 108      45.344  31.684  31.442  1.00  0.00           O
ATOM   7501  C22 POPE1 108      45.474  31.254  33.832  1.00  0.00           C
ATOM   7504  C3  POPE1 108      48.934  32.914  31.472  1.00  0.00           C
ATOM   7507  O31 POPE1 108      48.954  31.494  31.202  1.00  0.00           O
ATOM   7508  C31 POPE1 108      48.874  30.554  32.162  1.00  0.00           C
ATOM   7509  O32 POPE1 108      48.394  29.454  31.962  1.00  0.00           O
ATOM   7510  C32 POPE1 108      49.474  31.004  33.492  1.00  0.00           C
ATOM   7513  C23 POPE1 108      43.974  31.304  34.232  1.00  0.00           C
ATOM   7516  C24 POPE1 108      43.754  31.814  35.672  1.00  0.00           C
ATOM   7519  C25 POPE1 108      43.534  30.704  36.712  1.00  0.00           C
ATOM   7522  C26 POPE1 108      43.674  31.204  38.162  1.00  0.00           C
ATOM   7525  C27 POPE1 108      43.194  30.174  39.202  1.00  0.00           C
ATOM   7528  C28 POPE1 108      44.254  29.854  40.282  1.00  0.00           C
ATOM   7531  C29 POPE1 108      43.814  28.784  41.252  1.00  0.00           C
ATOM   7533 0C21 POPE1 108      43.284  28.974  42.472  1.00  0.00           C
ATOM   7535 1C21 POPE1 108      42.994  30.304  43.132  1.00  0.00           C
ATOM   7538 2C21 POPE1 108      41.514  30.694  43.012  1.00  0.00           C
ATOM   7541 3C21 POPE1 108      40.534  29.774  43.772  1.00  0.00           C
ATOM   7544 4C21 POPE1 108      39.114  30.344  43.682  1.00  0.00           C
ATOM   7547 5C21 POPE1 108      37.994  29.364  44.032  1.00  0.00           C
ATOM   7550 6C21 POPE1 108      36.634  30.044  43.812  1.00  0.00           C
ATOM   7553 7C21 POPE1 108      35.414  29.144  44.052  1.00  0.00           C
ATOM   7556 8C21 POPE1 108      34.104  29.914  43.912  1.00  0.00           C
ATOM   7560  C33 POPE1 108      49.444  29.924  34.602  1.00  0.00           C
ATOM   7563  C34 POPE1 108      49.164  30.514  35.992  1.00  0.00           C
ATOM   7566  C35 POPE1 108      50.254  31.474  36.472  1.00  0.00           C
ATOM   7569  C36 POPE1 108      49.804  32.434  37.582  1.00  0.00           C
ATOM   7572  C37 POPE1 108      50.994  33.294  38.012  1.00  0.00           C
ATOM   7575  C38 POPE1 108      50.674  34.314  39.102  1.00  0.00           C
ATOM   7578  C39 POPE1 108      51.954  34.784  39.792  1.00  0.00           C
ATOM   7581 0C31 POPE1 108      51.764  36.094  40.552  1.00  0.00           C
ATOM   7584 1C31 POPE1 108      52.594  36.204  41.832  1.00  0.00           C
ATOM   7587 2C31 POPE1 108      52.284  37.524  42.552  1.00  0.00           C
ATOM   7590 3C31 POPE1 108      52.954  37.694  43.912  1.00  0.00           C
ATOM   7593 4C31 POPE1 108      54.484  37.784  43.872  1.00  0.00           C
ATOM   7596 5C31 POPE1 108      55.064  38.364  45.172  1.00  0.00           C
ATOM   7599 6C31 POPE1 108      56.584  38.404  45.222  1.00  0.00           C
ATOM   7603  NH3 POPE2 109      22.274  54.384  67.022  1.00  0.00           N
ATOM   7607  C12 POPE2 109      21.534  54.454  68.322  1.00  0.00           C
ATOM   7610  C11 POPE2 109      20.074  54.904  68.082  1.00  0.00           C
ATOM   7613  P   POPE2 109      18.804  52.844  69.112  1.00  0.00           P
ATOM   7614  O13 POPE2 109      19.394  52.244  70.332  1.00  0.00           O
ATOM   7615  O14 POPE2 109      17.364  52.624  68.852  1.00  0.00           O
ATOM   7616  O11 POPE2 109      19.654  52.304  67.892  1.00  0.00           O
ATOM   7617  O12 POPE2 109      19.164  54.394  69.072  1.00  0.00           O
ATOM   7618  C1  POPE2 109      19.154  51.674  66.732  1.00  0.00           C
ATOM   7621  C2  POPE2 109      20.324  51.564  65.722  1.00  0.00           C
ATOM   7623  O21 POPE2 109      19.884  51.584  64.362  1.00  0.00           O
ATOM   7624  C21 POPE2 109      19.324  50.454  63.952  1.00  0.00           C
ATOM   7625  O22 POPE2 109      18.834  49.594  64.652  1.00  0.00           O
ATOM   7626  C22 POPE2 109      19.514  50.384  62.432  1.00  0.00           C
ATOM   7629  C3  POPE2 109      21.324  50.414  66.032  1.00  0.00           C
ATOM   7632  O31 POPE2 109      22.424  50.414  65.092  1.00  0.00           O
ATOM   7633  C31 POPE2 109      23.444  51.194  65.442  1.00  0.00           C
ATOM   7634  O32 POPE2 109      23.454  51.964  66.392  1.00  0.00           O
ATOM   7635  C32 POPE2 109      24.574  51.084  64.422  1.00  0.00           C
ATOM   7638  C23 POPE2 109      18.364  49.594  61.762  1.00  0.00           C
ATOM   7641  C24 POPE2 109      17.034  50.364  61.772  1.00  0.00           C
ATOM   7644  C25 POPE2 109      17.144  51.814  61.282  1.00  0.00           C
ATOM   7647  C26 POPE2 109      17.794  51.894  59.902  1.00  0.00           C
ATOM   7650  C27 POPE2 109      18.064  53.314  59.392  1.00  0.00           C
ATOM   7653  C28 POPE2 109      18.474  53.214  57.922  1.00  0.00           C
ATOM   7656  C29 POPE2 109      18.964  54.494  57.322  1.00  0.00           C
ATOM   7658 0C21 POPE2 109      20.144  54.664  56.702  1.00  0.00           C
ATOM   7660 1C21 POPE2 109      21.254  53.674  56.492  1.00  0.00           C
ATOM   7663 2C21 POPE2 109      21.204  53.184  55.032  1.00  0.00           C
ATOM   7666 3C21 POPE2 109      21.304  54.314  54.002  1.00  0.00           C
ATOM   7669 4C21 POPE2 109      20.954  53.884  52.582  1.00  0.00           C
ATOM   7672 5C21 POPE2 109      20.844  55.104  51.672  1.00  0.00           C
ATOM   7675 6C21 POPE2 109      20.484  54.744  50.232  1.00  0.00           C
ATOM   7678 7C21 POPE2 109      20.404  55.984  49.332  1.00  0.00           C
ATOM   7681 8C21 POPE2 109      20.174  55.644  47.862  1.00  0.00           C
ATOM   7685  C33 POPE2 109      24.134  51.204  62.932  1.00  0.00           C
ATOM   7688  C34 POPE2 109      25.354  51.134  62.002  1.00  0.00           C
ATOM   7691  C35 POPE2 109      25.324  52.074  60.782  1.00  0.00           C
ATOM   7694  C36 POPE2 109      24.804  51.424  59.492  1.00  0.00           C
ATOM   7697  C37 POPE2 109      25.654  51.784  58.262  1.00  0.00           C
ATOM   7700  C38 POPE2 109      25.224  51.014  57.002  1.00  0.00           C
ATOM   7703  C39 POPE2 109      26.204  51.154  55.822  1.00  0.00           C
ATOM   7706 0C31 POPE2 109      26.384  52.594  55.332  1.00  0.00           C
ATOM   7709 1C31 POPE2 109      27.254  52.674  54.062  1.00  0.00           C
ATOM   7712 2C31 POPE2 109      27.454  54.114  53.542  1.00  0.00           C
ATOM   7715 3C31 POPE2 109      26.224  54.734  52.872  1.00  0.00           C
ATOM   7718 4C31 POPE2 109      25.964  54.194  51.462  1.00  0.00           C
ATOM   7721 5C31 POPE2 109      24.844  54.934  50.752  1.00  0.00           C
ATOM   7724 6C31 POPE2 109      24.624  54.484  49.312  1.00  0.00           C
ATOM   7728  NH3 POPE3 110      68.484  31.174  68.052  1.00  0.00           N
ATOM   7732  C12 POPE3 110      68.814  30.484  69.342  1.00  0.00           C
ATOM   7735  C11 POPE3 110      67.604  30.304  70.282  1.00  0.00           C
ATOM   7738  P   POPE3 110      65.254  31.274  69.552  1.00  0.00           P
ATOM   7739  O13 POPE3 110      64.904  29.844  69.402  1.00  0.00           O
ATOM   7740  O14 POPE3 110      64.254  32.194  70.112  1.00  0.00           O
ATOM   7741  O11 POPE3 110      65.724  31.754  68.112  1.00  0.00           O
ATOM   7742  O12 POPE3 110      66.664  31.384  70.252  1.00  0.00           O
ATOM   7743  C1  POPE3 110      65.174  32.964  67.582  1.00  0.00           C
ATOM   7746  C2  POPE3 110      65.904  33.254  66.252  1.00  0.00           C
ATOM   7748  O21 POPE3 110      65.324  34.374  65.572  1.00  0.00           O
ATOM   7749  C21 POPE3 110      64.244  34.244  64.822  1.00  0.00           C
ATOM   7750  O22 POPE3 110      63.534  33.264  64.722  1.00  0.00           O
ATOM   7751  C22 POPE3 110      64.104  35.584  64.082  1.00  0.00           C
ATOM   7754  C3  POPE3 110      66.014  31.934  65.412  1.00  0.00           C
ATOM   7757  O31 POPE3 110      66.564  32.154  64.112  1.00  0.00           O
ATOM   7758  C31 POPE3 110      67.434  31.254  63.672  1.00  0.00           C
ATOM   7759  O32 POPE3 110      68.084  30.494  64.382  1.00  0.00           O
ATOM   7760  C32 POPE3 110      67.384  31.264  62.152  1.00  0.00           C
ATOM   7763  C23 POPE3 110      63.034  35.624  62.972  1.00  0.00           C
ATOM   7766  C24 POPE3 110      63.424  34.804  61.742  1.00  0.00           C
ATOM   7769  C25 POPE3 110      62.704  35.294  60.472  1.00  0.00           C
ATOM   7772  C26 POPE3 110      63.044  34.444  59.242  1.00  0.00           C
ATOM   7775  C27 POPE3 110      62.234  34.864  58.002  1.00  0.00           C
ATOM   7778  C28 POPE3 110      62.574  34.034  56.752  1.00  0.00           C
ATOM   7781  C29 POPE3 110      63.674  34.594  55.892  1.00  0.00           C
ATOM   7783 0C21 POPE3 110      64.044  34.034  54.722  1.00  0.00           C
ATOM   7785 1C21 POPE3 110      63.474  32.764  54.162  1.00  0.00           C
ATOM   7788 2C21 POPE3 110      62.374  32.984  53.112  1.00  0.00           C
ATOM   7791 3C21 POPE3 110      62.854  33.644  51.812  1.00  0.00           C
ATOM   7794 4C21 POPE3 110      61.844  33.454  50.672  1.00  0.00           C
ATOM   7797 5C21 POPE3 110      61.974  34.514  49.572  1.00  0.00           C
ATOM   7800 6C21 POPE3 110      61.204  34.134  48.302  1.00  0.00           C
ATOM   7803 7C21 POPE3 110      60.944  35.314  47.372  1.00  0.00           C
ATOM   7806 8C21 POPE3 110      60.264  34.904  46.062  1.00  0.00           C
ATOM   7810  C33 POPE3 110      67.464  32.684  61.562  1.00  0.00           C
ATOM   7813  C34 POPE3 110      67.074  32.734  60.082  1.00  0.00           C
ATOM   7816  C35 POPE3 110      67.524  34.044  59.432  1.00  0.00           C
ATOM   7819  C36 POPE3 110      66.984  34.234  58.002  1.00  0.00           C
ATOM   7822  C37 POPE3 110      67.844  35.204  57.182  1.00  0.00           C
ATOM   7825  C38 POPE3 110      67.294  35.414  55.762  1.00  0.00           C
ATOM   7828  C39 POPE3 110      68.344  35.924  54.772  1.00  0.00           C
ATOM   7831 0C31 POPE3 110      67.764  36.064  53.352  1.00  0.00           C
ATOM   7834 1C31 POPE3 110      68.834  36.334  52.292  1.00  0.00           C
ATOM   7837 2C31 POPE3 110      68.244  36.444  50.872  1.00  0.00           C
ATOM   7840 3C31 POPE3 110      68.954  35.574  49.822  1.00  0.00           C
ATOM   7843 4C31 POPE3 110      70.364  36.054  49.452  1.00  0.00           C
ATOM   7846 5C31 POPE3 110      70.944  35.294  48.252  1.00  0.00           C
ATOM   7849 6C31 POPE3 110      72.354  35.734  47.872  1.00  0.00           C
ATOM   7853  NH3 POPE4 111      14.814  79.934  69.752  1.00  0.00           N
ATOM   7857  C12 POPE4 111      13.594  79.064  69.642  1.00  0.00           C
ATOM   7860  C11 POPE4 111      13.694  78.014  68.502  1.00  0.00           C
ATOM   7863  P   POPE4 111      15.754  78.154  66.922  1.00  0.00           P
ATOM   7864  O13 POPE4 111      15.894  76.704  66.612  1.00  0.00           O
ATOM   7865  O14 POPE4 111      16.554  78.634  68.062  1.00  0.00           O
ATOM   7866  O11 POPE4 111      16.114  79.014  65.652  1.00  0.00           O
ATOM   7867  O12 POPE4 111      14.254  78.534  67.282  1.00  0.00           O
ATOM   7868  C1  POPE4 111      17.174  78.504  64.822  1.00  0.00           C
ATOM   7871  C2  POPE4 111      16.604  77.674  63.652  1.00  0.00           C
ATOM   7873  O21 POPE4 111      17.564  76.704  63.222  1.00  0.00           O
ATOM   7874  C21 POPE4 111      18.644  77.174  62.602  1.00  0.00           C
ATOM   7875  O22 POPE4 111      18.944  78.354  62.482  1.00  0.00           O
ATOM   7876  C22 POPE4 111      19.414  76.014  62.002  1.00  0.00           C
ATOM   7879  C3  POPE4 111      15.984  78.524  62.492  1.00  0.00           C
ATOM   7882  O31 POPE4 111      14.764  77.974  61.972  1.00  0.00           O
ATOM   7883  C31 POPE4 111      14.904  76.994  61.082  1.00  0.00           C
ATOM   7884  O32 POPE4 111      15.924  76.374  60.862  1.00  0.00           O
ATOM   7885  C32 POPE4 111      13.534  76.714  60.442  1.00  0.00           C
ATOM   7888  C23 POPE4 111      19.204  75.984  60.482  1.00  0.00           C
ATOM   7891  C24 POPE4 111      20.214  75.094  59.772  1.00  0.00           C
ATOM   7894  C25 POPE4 111      20.044  75.184  58.252  1.00  0.00           C
ATOM   7897  C26 POPE4 111      21.074  74.314  57.532  1.00  0.00           C
ATOM   7900  C27 POPE4 111      20.774  74.134  56.042  1.00  0.00           C
ATOM   7903  C28 POPE4 111      21.784  73.194  55.362  1.00  0.00           C
ATOM   7906  C29 POPE4 111      23.114  73.854  55.112  1.00  0.00           C
ATOM   7908 0C21 POPE4 111      23.414  74.544  54.002  1.00  0.00           C
ATOM   7910 1C21 POPE4 111      22.434  74.794  52.882  1.00  0.00           C
ATOM   7913 2C21 POPE4 111      22.684  76.134  52.182  1.00  0.00           C
ATOM   7916 3C21 POPE4 111      21.624  76.424  51.112  1.00  0.00           C
ATOM   7919 4C21 POPE4 111      22.024  77.584  50.192  1.00  0.00           C
ATOM   7922 5C21 POPE4 111      21.624  77.374  48.732  1.00  0.00           C
ATOM   7925 6C21 POPE4 111      20.114  77.534  48.472  1.00  0.00           C
ATOM   7928 7C21 POPE4 111      19.804  77.594  46.972  1.00  0.00           C
ATOM   7931 8C21 POPE4 111      18.354  77.974  46.662  1.00  0.00           C
ATOM   7935  C33 POPE4 111      13.594  75.794  59.192  1.00  0.00           C
ATOM   7938  C34 POPE4 111      14.084  76.534  57.942  1.00  0.00           C
ATOM   7941  C35 POPE4 111      13.014  77.394  57.252  1.00  0.00           C
ATOM   7944  C36 POPE4 111      13.534  78.524  56.342  1.00  0.00           C
ATOM   7947  C37 POPE4 111      12.514  78.874  55.242  1.00  0.00           C
ATOM   7950  C38 POPE4 111      12.534  80.334  54.752  1.00  0.00           C
ATOM   7953  C39 POPE4 111      13.634  80.684  53.752  1.00  0.00           C
ATOM   7956 0C31 POPE4 111      13.204  81.804  52.782  1.00  0.00           C
ATOM   7959 1C31 POPE4 111      14.364  82.334  51.942  1.00  0.00           C
ATOM   7962 2C31 POPE4 111      13.954  83.364  50.872  1.00  0.00           C
ATOM   7965 3C31 POPE4 111      13.314  84.644  51.422  1.00  0.00           C
ATOM   7968 4C31 POPE4 111      13.324  85.784  50.382  1.00  0.00           C
ATOM   7971 5C31 POPE4 111      12.574  87.044  50.832  1.00  0.00           C
ATOM   7974 6C31 POPE4 111      13.014  88.314  50.092  1.00  0.00           C
ATOM   7978  NH3 POPE5 112      47.294  82.984  70.302  1.00  0.00           N
ATOM   7982  C12 POPE5 112      47.884  81.634  70.612  1.00  0.00           C
ATOM   7985  C11 POPE5 112      49.404  81.654  70.372  1.00  0.00           C
ATOM   7988  P   POPE5 112      51.384  80.074  69.802  1.00  0.00           P
ATOM   7989  O13 POPE5 112      52.304  80.704  70.772  1.00  0.00           O
ATOM   7990  O14 POPE5 112      51.554  78.634  69.552  1.00  0.00           O
ATOM   7991  O11 POPE5 112      51.494  80.824  68.412  1.00  0.00           O
ATOM   7992  O12 POPE5 112      49.884  80.324  70.222  1.00  0.00           O
ATOM   7993  C1  POPE5 112      51.914  80.114  67.232  1.00  0.00           C
ATOM   7996  C2  POPE5 112      50.744  79.624  66.322  1.00  0.00           C
ATOM   7998  O21 POPE5 112      51.244  79.754  64.992  1.00  0.00           O
ATOM   7999  C21 POPE5 112      50.744  78.994  64.042  1.00  0.00           C
ATOM   8000  O22 POPE5 112      50.044  78.014  64.192  1.00  0.00           O
ATOM   8001  C22 POPE5 112      51.104  79.674  62.712  1.00  0.00           C
ATOM   8004  C3  POPE5 112      49.454  80.484  66.492  1.00  0.00           C
ATOM   8007  O31 POPE5 112      48.264  79.834  65.982  1.00  0.00           O
ATOM   8008  C31 POPE5 112      47.744  80.304  64.842  1.00  0.00           C
ATOM   8009  O32 POPE5 112      48.264  81.124  64.102  1.00  0.00           O
ATOM   8010  C32 POPE5 112      46.314  79.794  64.742  1.00  0.00           C
ATOM   8013  C23 POPE5 112      51.544  78.824  61.492  1.00  0.00           C
ATOM   8016  C24 POPE5 112      51.714  79.794  60.312  1.00  0.00           C
ATOM   8019  C25 POPE5 112      52.604  79.334  59.142  1.00  0.00           C
ATOM   8022  C26 POPE5 112      52.904  80.514  58.202  1.00  0.00           C
ATOM   8025  C27 POPE5 112      54.014  80.234  57.172  1.00  0.00           C
ATOM   8028  C28 POPE5 112      54.174  81.354  56.112  1.00  0.00           C
ATOM   8031  C29 POPE5 112      54.534  82.704  56.682  1.00  0.00           C
ATOM   8033 0C21 POPE5 112      54.484  83.864  56.012  1.00  0.00           C
ATOM   8035 1C21 POPE5 112      54.124  84.014  54.552  1.00  0.00           C
ATOM   8038 2C21 POPE5 112      54.684  85.314  53.922  1.00  0.00           C
ATOM   8041 3C21 POPE5 112      53.924  86.574  54.372  1.00  0.00           C
ATOM   8044 4C21 POPE5 112      54.454  87.874  53.752  1.00  0.00           C
ATOM   8047 5C21 POPE5 112      53.494  89.054  53.992  1.00  0.00           C
ATOM   8050 6C21 POPE5 112      54.084  90.414  53.612  1.00  0.00           C
ATOM   8053 7C21 POPE5 112      53.004  91.484  53.422  1.00  0.00           C
ATOM   8056 8C21 POPE5 112      53.564  92.884  53.142  1.00  0.00           C
ATOM   8060  C33 POPE5 112      45.884  79.234  63.362  1.00  0.00           C
ATOM   8063  C34 POPE5 112      46.214  77.744  63.192  1.00  0.00           C
ATOM   8066  C35 POPE5 112      47.354  77.464  62.222  1.00  0.00           C
ATOM   8069  C36 POPE5 112      46.954  77.674  60.752  1.00  0.00           C
ATOM   8072  C37 POPE5 112      48.004  77.084  59.822  1.00  0.00           C
ATOM   8075  C38 POPE5 112      47.754  77.404  58.342  1.00  0.00           C
ATOM   8078  C39 POPE5 112      48.894  76.884  57.472  1.00  0.00           C
ATOM   8081 0C31 POPE5 112      48.624  77.044  55.972  1.00  0.00           C
ATOM   8084 1C31 POPE5 112      49.904  76.894  55.142  1.00  0.00           C
ATOM   8087 2C31 POPE5 112      49.724  77.234  53.652  1.00  0.00           C
ATOM   8090 3C31 POPE5 112      49.314  76.034  52.772  1.00  0.00           C
ATOM   8093 4C31 POPE5 112      49.544  76.324  51.282  1.00  0.00           C
ATOM   8096 5C31 POPE5 112      49.094  75.194  50.352  1.00  0.00           C
ATOM   8099 6C31 POPE5 112      49.564  75.384  48.902  1.00  0.00           C
ATOM   8103  NH3 POPE6 113      61.874 123.254  27.942  1.00  0.00           N
ATOM   8107  C12 POPE6 113      61.774 121.804  28.382  1.00  0.00           C
ATOM   8110  C11 POPE6 113      62.204 120.724  27.362  1.00  0.00           C
ATOM   8113  P   POPE6 113      62.514 118.074  27.282  1.00  0.00           P
ATOM   8114  O13 POPE6 113      61.404 117.364  26.642  1.00  0.00           O
ATOM   8115  O14 POPE6 113      63.714 118.354  26.472  1.00  0.00           O
ATOM   8116  O11 POPE6 113      63.054 117.264  28.522  1.00  0.00           O
ATOM   8117  O12 POPE6 113      62.004 119.434  27.942  1.00  0.00           O
ATOM   8118  C1  POPE6 113      62.654 117.464  29.872  1.00  0.00           C
ATOM   8121  C2  POPE6 113      63.834 118.054  30.702  1.00  0.00           C
ATOM   8123  O21 POPE6 113      63.974 117.444  32.002  1.00  0.00           O
ATOM   8124  C21 POPE6 113      62.974 117.624  32.832  1.00  0.00           C
ATOM   8125  O22 POPE6 113      62.004 118.334  32.632  1.00  0.00           O
ATOM   8126  C22 POPE6 113      63.164 116.794  34.082  1.00  0.00           C
ATOM   8129  C3  POPE6 113      63.884 119.624  30.752  1.00  0.00           C
ATOM   8132  O31 POPE6 113      65.244 120.054  30.772  1.00  0.00           O
ATOM   8133  C31 POPE6 113      65.864 120.774  31.732  1.00  0.00           C
ATOM   8134  O32 POPE6 113      67.074 120.754  31.882  1.00  0.00           O
ATOM   8135  C32 POPE6 113      64.994 121.674  32.592  1.00  0.00           C
ATOM   8138  C23 POPE6 113      62.424 117.344  35.322  1.00  0.00           C
ATOM   8141  C24 POPE6 113      63.054 118.644  35.822  1.00  0.00           C
ATOM   8144  C25 POPE6 113      62.564 119.094  37.202  1.00  0.00           C
ATOM   8147  C26 POPE6 113      61.104 119.574  37.242  1.00  0.00           C
ATOM   8150  C27 POPE6 113      60.734 120.154  38.612  1.00  0.00           C
ATOM   8153  C28 POPE6 113      59.534 121.124  38.602  1.00  0.00           C
ATOM   8156  C29 POPE6 113      59.414 121.784  39.952  1.00  0.00           C
ATOM   8158 0C21 POPE6 113      58.364 121.764  40.802  1.00  0.00           C
ATOM   8160 1C21 POPE6 113      57.014 121.124  40.572  1.00  0.00           C
ATOM   8163 2C21 POPE6 113      55.834 122.064  40.922  1.00  0.00           C
ATOM   8166 3C21 POPE6 113      55.624 122.354  42.412  1.00  0.00           C
ATOM   8169 4C21 POPE6 113      54.204 122.864  42.692  1.00  0.00           C
ATOM   8172 5C21 POPE6 113      53.954 123.264  44.152  1.00  0.00           C
ATOM   8175 6C21 POPE6 113      52.644 124.034  44.342  1.00  0.00           C
ATOM   8178 7C21 POPE6 113      52.424 124.494  45.792  1.00  0.00           C
ATOM   8181 8C21 POPE6 113      51.244 125.464  45.952  1.00  0.00           C
ATOM   8185  C33 POPE6 113      65.264 121.384  34.092  1.00  0.00           C
ATOM   8188  C34 POPE6 113      64.754 122.494  35.022  1.00  0.00           C
ATOM   8191  C35 POPE6 113      65.074 122.184  36.492  1.00  0.00           C
ATOM   8194  C36 POPE6 113      65.634 123.394  37.242  1.00  0.00           C
ATOM   8197  C37 POPE6 113      65.964 123.074  38.702  1.00  0.00           C
ATOM   8200  C38 POPE6 113      66.604 124.274  39.422  1.00  0.00           C
ATOM   8203  C39 POPE6 113      66.464 124.214  40.952  1.00  0.00           C
ATOM   8206 0C31 POPE6 113      67.164 123.014  41.612  1.00  0.00           C
ATOM   8209 1C31 POPE6 113      66.984 123.044  43.132  1.00  0.00           C
ATOM   8212 2C31 POPE6 113      67.634 121.854  43.852  1.00  0.00           C
ATOM   8215 3C31 POPE6 113      66.614 120.824  44.382  1.00  0.00           C
ATOM   8218 4C31 POPE6 113      65.814 121.294  45.602  1.00  0.00           C
ATOM   8221 5C31 POPE6 113      65.274 120.104  46.402  1.00  0.00           C
ATOM   8224 6C31 POPE6 113      64.204 120.464  47.442  1.00  0.00           C
ATOM   8228  NH3 POPE7 114     123.904  84.594  65.722  1.00  0.00           N
ATOM   8232  C12 POPE7 114     124.724  85.044  64.542  1.00  0.00           C
ATOM   8235  C11 POPE7 114     125.464  86.354  64.872  1.00  0.00           C
ATOM   8238  P   POPE7 114     123.454  88.024  65.462  1.00  0.00           P
ATOM   8239  O13 POPE7 114     123.984  88.524  66.752  1.00  0.00           O
ATOM   8240  O14 POPE7 114     122.464  86.924  65.472  1.00  0.00           O
ATOM   8241  O11 POPE7 114     122.924  89.244  64.602  1.00  0.00           O
ATOM   8242  O12 POPE7 114     124.694  87.534  64.622  1.00  0.00           O
ATOM   8243  C1  POPE7 114     123.224  89.284  63.202  1.00  0.00           C
ATOM   8246  C2  POPE7 114     122.484  88.204  62.372  1.00  0.00           C
ATOM   8248  O21 POPE7 114     123.064  88.254  61.052  1.00  0.00           O
ATOM   8249  C21 POPE7 114     123.904  87.294  60.762  1.00  0.00           C
ATOM   8250  O22 POPE7 114     124.134  86.294  61.412  1.00  0.00           O
ATOM   8251  C22 POPE7 114     124.634  87.664  59.472  1.00  0.00           C
ATOM   8254  C3  POPE7 114     120.944  88.484  62.342  1.00  0.00           C
ATOM   8257  O31 POPE7 114     120.454  88.694  61.002  1.00  0.00           O
ATOM   8258  C31 POPE7 114     120.684  89.904  60.512  1.00  0.00           C
ATOM   8259  O32 POPE7 114     121.024  90.884  61.152  1.00  0.00           O
ATOM   8260  C32 POPE7 114     120.554  89.854  59.002  1.00  0.00           C
ATOM   8263  C23 POPE7 114     124.084  86.964  58.212  1.00  0.00           C
ATOM   8266  C24 POPE7 114     124.704  87.584  56.952  1.00  0.00           C
ATOM   8269  C25 POPE7 114     124.044  87.134  55.642  1.00  0.00           C
ATOM   8272  C26 POPE7 114     124.574  85.784  55.132  1.00  0.00           C
ATOM   8275  C27 POPE7 114     123.874  85.354  53.842  1.00  0.00           C
ATOM   8278  C28 POPE7 114     124.764  84.484  52.922  1.00  0.00           C
ATOM   8281  C29 POPE7 114     123.934  83.794  51.872  1.00  0.00           C
ATOM   8283 0C21 POPE7 114     123.944  84.034  50.552  1.00  0.00           C
ATOM   8285 1C21 POPE7 114     124.854  84.984  49.822  1.00  0.00           C
ATOM   8288 2C21 POPE7 114     125.154  84.514  48.392  1.00  0.00           C
ATOM   8291 3C21 POPE7 114     125.744  83.094  48.282  1.00  0.00           C
ATOM   8294 4C21 POPE7 114     126.044  82.694  46.842  1.00  0.00           C
ATOM   8297 5C21 POPE7 114     126.234  81.174  46.672  1.00  0.00           C
ATOM   8300 6C21 POPE7 114     126.604  80.804  45.232  1.00  0.00           C
ATOM   8303 7C21 POPE7 114     126.044  79.474  44.742  1.00  0.00           C
ATOM   8306 8C21 POPE7 114     126.344  79.224  43.262  1.00  0.00           C
ATOM   8310  C33 POPE7 114     121.834  90.384  58.322  1.00  0.00           C
ATOM   8313  C34 POPE7 114     121.884  90.114  56.822  1.00  0.00           C
ATOM   8316  C35 POPE7 114     121.134  91.144  55.972  1.00  0.00           C
ATOM   8319  C36 POPE7 114     121.324  90.854  54.472  1.00  0.00           C
ATOM   8322  C37 POPE7 114     120.944  92.044  53.582  1.00  0.00           C
ATOM   8325  C38 POPE7 114     121.524  91.924  52.162  1.00  0.00           C
ATOM   8328  C39 POPE7 114     121.074  90.674  51.392  1.00  0.00           C
ATOM   8331 0C31 POPE7 114     121.464  90.764  49.922  1.00  0.00           C
ATOM   8334 1C31 POPE7 114     120.834  89.664  49.062  1.00  0.00           C
ATOM   8337 2C31 POPE7 114     121.104  89.864  47.562  1.00  0.00           C
ATOM   8340 3C31 POPE7 114     119.904  89.484  46.692  1.00  0.00           C
ATOM   8343 4C31 POPE7 114     119.444  88.024  46.842  1.00  0.00           C
ATOM   8346 5C31 POPE7 114     118.204  87.724  45.972  1.00  0.00           C
ATOM   8349 6C31 POPE7 114     117.734  86.274  46.012  1.00  0.00           C
ATOM   8353  NH3 POPE8 115       0.616  66.934  23.982  1.00  0.00           N
ATOM   8357  C12 POPE8 115       0.776  68.264  23.302  1.00  0.00           C
ATOM   8360  C11 POPE8 115       2.156  68.874  23.592  1.00  0.00           C
ATOM   8363  P   POPE8 115       2.366  70.994  22.072  1.00  0.00           P
ATOM   8364  O13 POPE8 115       3.386  71.884  22.672  1.00  0.00           O
ATOM   8365  O14 POPE8 115       2.196  71.044  20.602  1.00  0.00           O
ATOM   8366  O11 POPE8 115       0.956  71.294  22.692  1.00  0.00           O
ATOM   8367  O12 POPE8 115       2.666  69.494  22.422  1.00  0.00           O
ATOM   8368  C1  POPE8 115       0.716  72.594  23.282  1.00  0.00           C
ATOM   8371  C2  POPE8 115       0.936  72.524  24.802  1.00  0.00           C
ATOM   8373  O21 POPE8 115      -0.174  71.764  25.302  1.00  0.00           O
ATOM   8374  C21 POPE8 115       0.066  71.064  26.372  1.00  0.00           C
ATOM   8375  O22 POPE8 115       1.136  70.914  26.922  1.00  0.00           O
ATOM   8376  C22 POPE8 115      -1.274  70.394  26.732  1.00  0.00           C
ATOM   8379  C3  POPE8 115       1.006  73.924  25.492  1.00  0.00           C
ATOM   8382  O31 POPE8 115       1.706  73.864  26.752  1.00  0.00           O
ATOM   8383  C31 POPE8 115       3.046  73.864  26.662  1.00  0.00           C
ATOM   8384  O32 POPE8 115       3.676  74.074  25.642  1.00  0.00           O
ATOM   8385  C32 POPE8 115       3.636  73.544  28.042  1.00  0.00           C
ATOM   8388  C23 POPE8 115      -1.344  69.954  28.212  1.00  0.00           C
ATOM   8391  C24 POPE8 115      -1.354  71.154  29.152  1.00  0.00           C
ATOM   8394  C25 POPE8 115      -0.554  70.864  30.432  1.00  0.00           C
ATOM   8397  C26 POPE8 115      -0.214  72.134  31.222  1.00  0.00           C
ATOM   8400  C27 POPE8 115       0.426  71.844  32.582  1.00  0.00           C
ATOM   8403  C28 POPE8 115      -0.504  72.104  33.782  1.00  0.00           C
ATOM   8406  C29 POPE8 115      -1.824  71.394  33.652  1.00  0.00           C
ATOM   8408 0C21 POPE8 115      -2.134  70.194  34.182  1.00  0.00           C
ATOM   8410 1C21 POPE8 115      -1.184  69.344  34.992  1.00  0.00           C
ATOM   8413 2C21 POPE8 115      -1.284  69.704  36.482  1.00  0.00           C
ATOM   8416 3C21 POPE8 115      -0.204  69.014  37.322  1.00  0.00           C
ATOM   8419 4C21 POPE8 115      -0.474  69.134  38.822  1.00  0.00           C
ATOM   8422 5C21 POPE8 115       0.476  68.264  39.662  1.00  0.00           C
ATOM   8425 6C21 POPE8 115       1.806  68.954  40.012  1.00  0.00           C
ATOM   8428 7C21 POPE8 115       2.786  67.984  40.672  1.00  0.00           C
ATOM   8431 8C21 POPE8 115       3.916  68.684  41.432  1.00  0.00           C
ATOM   8435  C33 POPE8 115       5.096  74.024  28.282  1.00  0.00           C
ATOM   8438  C34 POPE8 115       6.016  72.824  28.532  1.00  0.00           C
ATOM   8441  C35 POPE8 115       7.346  73.044  29.282  1.00  0.00           C
ATOM   8444  C36 POPE8 115       7.256  73.374  30.782  1.00  0.00           C
ATOM   8447  C37 POPE8 115       8.624  73.194  31.472  1.00  0.00           C
ATOM   8450  C38 POPE8 115       8.754  73.984  32.782  1.00  0.00           C
ATOM   8453  C39 POPE8 115       7.944  73.394  33.932  1.00  0.00           C
ATOM   8456 0C31 POPE8 115       8.054  74.254  35.202  1.00  0.00           C
ATOM   8459 1C31 POPE8 115       7.964  73.414  36.492  1.00  0.00           C
ATOM   8462 2C31 POPE8 115       9.264  72.654  36.792  1.00  0.00           C
ATOM   8465 3C31 POPE8 115      10.344  73.504  37.482  1.00  0.00           C
ATOM   8468 4C31 POPE8 115      10.744  72.944  38.852  1.00  0.00           C
ATOM   8471 5C31 POPE8 115      12.044  73.534  39.402  1.00  0.00           C
ATOM   8474 6C31 POPE8 115      12.304  73.184  40.872  1.00  0.00           C
ATOM   8478  NH3 POPE9 116      88.064  72.544  66.632  1.00  0.00           N
ATOM   8482  C12 POPE9 116      87.434  72.304  65.292  1.00  0.00           C
ATOM   8485  C11 POPE9 116      87.944  71.034  64.602  1.00  0.00           C
ATOM   8488  P   POPE9 116      90.284  69.794  64.592  1.00  0.00           P
ATOM   8489  O13 POPE9 116      91.704  70.204  64.632  1.00  0.00           O
ATOM   8490  O14 POPE9 116      89.774  68.984  65.722  1.00  0.00           O
ATOM   8491  O11 POPE9 116      89.974  69.024  63.242  1.00  0.00           O
ATOM   8492  O12 POPE9 116      89.374  71.074  64.442  1.00  0.00           O
ATOM   8493  C1  POPE9 116      90.604  69.504  62.032  1.00  0.00           C
ATOM   8496  C2  POPE9 116      89.634  69.574  60.832  1.00  0.00           C
ATOM   8498  O21 POPE9 116      90.314  70.174  59.722  1.00  0.00           O
ATOM   8499  C21 POPE9 116      91.074  69.354  59.012  1.00  0.00           C
ATOM   8500  O22 POPE9 116      91.204  68.154  59.192  1.00  0.00           O
ATOM   8501  C22 POPE9 116      91.734  70.204  57.932  1.00  0.00           C
ATOM   8504  C3  POPE9 116      88.384  70.454  61.132  1.00  0.00           C
ATOM   8507  O31 POPE9 116      87.494  70.544  59.992  1.00  0.00           O
ATOM   8508  C31 POPE9 116      87.624  71.594  59.192  1.00  0.00           C
ATOM   8509  O32 POPE9 116      88.374  72.534  59.372  1.00  0.00           O
ATOM   8510  C32 POPE9 116      86.564  71.494  58.092  1.00  0.00           C
ATOM   8513  C23 POPE9 116      92.344  69.364  56.792  1.00  0.00           C
ATOM   8516  C24 POPE9 116      92.984  70.274  55.722  1.00  0.00           C
ATOM   8519  C25 POPE9 116      93.114  69.564  54.372  1.00  0.00           C
ATOM   8522  C26 POPE9 116      93.844  70.394  53.312  1.00  0.00           C
ATOM   8525  C27 POPE9 116      94.144  69.554  52.062  1.00  0.00           C
ATOM   8528  C28 POPE9 116      94.754  70.384  50.912  1.00  0.00           C
ATOM   8531  C29 POPE9 116      95.704  69.544  50.082  1.00  0.00           C
ATOM   8533 0C21 POPE9 116      96.944  69.864  49.682  1.00  0.00           C
ATOM   8535 1C21 POPE9 116      97.684  71.164  49.932  1.00  0.00           C
ATOM   8538 2C21 POPE9 116      99.144  70.984  50.402  1.00  0.00           C
ATOM   8541 3C21 POPE9 116     100.024  72.164  49.962  1.00  0.00           C
ATOM   8544 4C21 POPE9 116     101.394  72.234  50.652  1.00  0.00           C
ATOM   8547 5C21 POPE9 116     102.294  71.004  50.462  1.00  0.00           C
ATOM   8550 6C21 POPE9 116     103.584  71.154  51.282  1.00  0.00           C
ATOM   8553 7C21 POPE9 116     104.454  69.894  51.332  1.00  0.00           C
ATOM   8556 8C21 POPE9 116     105.634  70.034  52.292  1.00  0.00           C
ATOM   8560  C33 POPE9 116      87.154  71.414  56.672  1.00  0.00           C
ATOM   8563  C34 POPE9 116      87.744  70.024  56.352  1.00  0.00           C
ATOM   8566  C35 POPE9 116      88.584  70.034  55.052  1.00  0.00           C
ATOM   8569  C36 POPE9 116      87.774  70.354  53.782  1.00  0.00           C
ATOM   8572  C37 POPE9 116      88.674  70.694  52.592  1.00  0.00           C
ATOM   8575  C38 POPE9 116      87.904  71.254  51.392  1.00  0.00           C
ATOM   8578  C39 POPE9 116      88.734  71.304  50.102  1.00  0.00           C
ATOM   8581 0C31 POPE9 116      88.994  69.904  49.522  1.00  0.00           C
ATOM   8584 1C31 POPE9 116      89.944  69.934  48.322  1.00  0.00           C
ATOM   8587 2C31 POPE9 116      90.564  68.554  48.042  1.00  0.00           C
ATOM   8590 3C31 POPE9 116      92.094  68.614  47.972  1.00  0.00           C
ATOM   8593 4C31 POPE9 116      92.614  69.274  46.692  1.00  0.00           C
ATOM   8596 5C31 POPE9 116      94.094  69.664  46.812  1.00  0.00           C
ATOM   8599 6C31 POPE9 116      94.704  70.104  45.482  1.00  0.00           C
ATOM   8603  NH3 POPE  117      17.394  74.224  66.662  1.00  0.00           N
ATOM   8607  C12 POPE  117      18.884  73.954  66.772  1.00  0.00           C
ATOM   8610  C11 POPE  117      19.654  75.104  67.482  1.00  0.00           C
ATOM   8613  P   POPE  117      20.874  73.724  69.312  1.00  0.00           P
ATOM   8614  O13 POPE  117      21.994  73.924  70.252  1.00  0.00           O
ATOM   8615  O14 POPE  117      19.504  73.794  69.882  1.00  0.00           O
ATOM   8616  O11 POPE  117      21.084  72.354  68.592  1.00  0.00           O
ATOM   8617  O12 POPE  117      20.904  74.714  68.072  1.00  0.00           O
ATOM   8618  C1  POPE  117      22.344  71.874  68.112  1.00  0.00           C
ATOM   8621  C2  POPE  117      22.844  72.534  66.792  1.00  0.00           C
ATOM   8623  O21 POPE  117      21.734  72.744  65.912  1.00  0.00           O
ATOM   8624  C21 POPE  117      21.724  73.624  64.902  1.00  0.00           C
ATOM   8625  O22 POPE  117      20.924  73.564  63.992  1.00  0.00           O
ATOM   8626  C22 POPE  117      22.664  74.824  65.092  1.00  0.00           C
ATOM   8629  C3  POPE  117      23.954  71.704  66.072  1.00  0.00           C
ATOM   8632  O31 POPE  117      25.274  72.264  66.202  1.00  0.00           O
ATOM   8633  C31 POPE  117      25.764  72.894  65.122  1.00  0.00           C
ATOM   8634  O32 POPE  117      25.104  73.264  64.172  1.00  0.00           O
ATOM   8635  C32 POPE  117      27.264  73.044  65.212  1.00  0.00           C
ATOM   8638  C23 POPE  117      23.024  75.534  63.762  1.00  0.00           C
ATOM   8641  C24 POPE  117      23.844  76.784  64.052  1.00  0.00           C
ATOM   8644  C25 POPE  117      24.504  77.414  62.812  1.00  0.00           C
ATOM   8647  C26 POPE  117      23.634  77.644  61.572  1.00  0.00           C
ATOM   8650  C27 POPE  117      24.384  78.514  60.552  1.00  0.00           C
ATOM   8653  C28 POPE  117      23.564  78.904  59.302  1.00  0.00           C
ATOM   8656  C29 POPE  117      23.444  77.784  58.302  1.00  0.00           C
ATOM   8658 0C21 POPE  117      23.474  77.904  56.962  1.00  0.00           C
ATOM   8660 1C21 POPE  117      23.564  79.184  56.152  1.00  0.00           C
ATOM   8663 2C21 POPE  117      24.734  79.214  55.152  1.00  0.00           C
ATOM   8666 3C21 POPE  117      26.094  79.604  55.752  1.00  0.00           C
ATOM   8669 4C21 POPE  117      27.204  79.554  54.692  1.00  0.00           C
ATOM   8672 5C21 POPE  117      28.554  80.164  55.122  1.00  0.00           C
ATOM   8675 6C21 POPE  117      28.524  81.694  55.112  1.00  0.00           C
ATOM   8678 7C21 POPE  117      29.914  82.334  54.972  1.00  0.00           C
ATOM   8681 8C21 POPE  117      29.854  83.864  55.012  1.00  0.00           C
ATOM   8685  C33 POPE  117      27.804  73.944  64.082  1.00  0.00           C
ATOM   8688  C34 POPE  117      27.634  75.444  64.382  1.00  0.00           C
ATOM   8691  C35 POPE  117      28.614  76.344  63.612  1.00  0.00           C
ATOM   8694  C36 POPE  117      28.514  76.204  62.082  1.00  0.00           C
ATOM   8697  C37 POPE  117      29.404  77.224  61.372  1.00  0.00           C
ATOM   8700  C38 POPE  117      29.384  77.094  59.842  1.00  0.00           C
ATOM   8703  C39 POPE  117      30.264  78.144  59.142  1.00  0.00           C
ATOM   8706 0C31 POPE  117      29.704  79.574  59.182  1.00  0.00           C
ATOM   8709 1C31 POPE  117      30.734  80.614  58.722  1.00  0.00           C
ATOM   8712 2C31 POPE  117      30.184  82.044  58.702  1.00  0.00           C
ATOM   8715 3C31 POPE  117      29.914  82.614  60.092  1.00  0.00           C
ATOM   8718 4C31 POPE  117      29.544  84.104  60.072  1.00  0.00           C
ATOM   8721 5C31 POPE  117      29.504  84.724  61.472  1.00  0.00           C
ATOM   8724 6C31 POPE  117      29.024  86.174  61.492  1.00  0.00           C
ATOM   8728  NH3 POPE  118      70.084  73.644  25.612  1.00  0.00           N
ATOM   8732  C12 POPE  118      70.774  72.314  25.562  1.00  0.00           C
ATOM   8735  C11 POPE  118      72.314  72.434  25.552  1.00  0.00           C
ATOM   8738  P   POPE  118      74.274  73.754  24.382  1.00  0.00           P
ATOM   8739  O13 POPE  118      74.284  75.104  24.992  1.00  0.00           O
ATOM   8740  O14 POPE  118      74.834  73.724  23.012  1.00  0.00           O
ATOM   8741  O11 POPE  118      75.144  72.774  25.272  1.00  0.00           O
ATOM   8742  O12 POPE  118      72.774  73.174  24.412  1.00  0.00           O
ATOM   8743  C1  POPE  118      75.414  73.014  26.662  1.00  0.00           C
ATOM   8746  C2  POPE  118      76.854  73.554  26.932  1.00  0.00           C
ATOM   8748  O21 POPE  118      77.514  72.574  27.752  1.00  0.00           O
ATOM   8749  C21 POPE  118      78.814  72.494  27.772  1.00  0.00           C
ATOM   8750  O22 POPE  118      79.594  73.194  27.152  1.00  0.00           O
ATOM   8751  C22 POPE  118      79.194  71.324  28.672  1.00  0.00           C
ATOM   8754  C3  POPE  118      76.774  74.944  27.642  1.00  0.00           C
ATOM   8757  O31 POPE  118      78.084  75.484  27.882  1.00  0.00           O
ATOM   8758  C31 POPE  118      78.364  75.844  29.132  1.00  0.00           C
ATOM   8759  O32 POPE  118      77.554  75.984  30.032  1.00  0.00           O
ATOM   8760  C32 POPE  118      79.894  75.874  29.272  1.00  0.00           C
ATOM   8763  C23 POPE  118      80.534  71.494  29.422  1.00  0.00           C
ATOM   8766  C24 POPE  118      80.664  70.464  30.542  1.00  0.00           C
ATOM   8769  C25 POPE  118      81.894  70.664  31.432  1.00  0.00           C
ATOM   8772  C26 POPE  118      81.634  70.264  32.892  1.00  0.00           C
ATOM   8775  C27 POPE  118      82.914  69.884  33.672  1.00  0.00           C
ATOM   8778  C28 POPE  118      82.694  69.264  35.082  1.00  0.00           C
ATOM   8781  C29 POPE  118      81.594  68.224  35.152  1.00  0.00           C
ATOM   8783 0C21 POPE  118      81.624  66.934  35.532  1.00  0.00           C
ATOM   8785 1C21 POPE  118      82.774  66.094  36.052  1.00  0.00           C
ATOM   8788 2C21 POPE  118      83.614  66.674  37.202  1.00  0.00           C
ATOM   8791 3C21 POPE  118      84.464  65.624  37.932  1.00  0.00           C
ATOM   8794 4C21 POPE  118      84.714  65.954  39.412  1.00  0.00           C
ATOM   8797 5C21 POPE  118      85.654  64.934  40.062  1.00  0.00           C
ATOM   8800 6C21 POPE  118      86.064  65.324  41.482  1.00  0.00           C
ATOM   8803 7C21 POPE  118      86.934  64.254  42.162  1.00  0.00           C
ATOM   8806 8C21 POPE  118      87.394  64.654  43.572  1.00  0.00           C
ATOM   8810  C33 POPE  118      80.444  76.294  30.662  1.00  0.00           C
ATOM   8813  C34 POPE  118      80.544  77.814  30.842  1.00  0.00           C
ATOM   8816  C35 POPE  118      79.534  78.374  31.852  1.00  0.00           C
ATOM   8819  C36 POPE  118      79.904  78.084  33.312  1.00  0.00           C
ATOM   8822  C37 POPE  118      78.904  78.694  34.302  1.00  0.00           C
ATOM   8825  C38 POPE  118      79.204  78.364  35.772  1.00  0.00           C
ATOM   8828  C39 POPE  118      77.954  77.994  36.582  1.00  0.00           C
ATOM   8831 0C31 POPE  118      77.214  79.174  37.222  1.00  0.00           C
ATOM   8834 1C31 POPE  118      77.734  79.504  38.622  1.00  0.00           C
ATOM   8837 2C31 POPE  118      76.914  80.564  39.362  1.00  0.00           C
ATOM   8840 3C31 POPE  118      76.964  80.394  40.892  1.00  0.00           C
ATOM   8843 4C31 POPE  118      78.364  80.584  41.512  1.00  0.00           C
ATOM   8846 5C31 POPE  118      78.384  80.244  43.012  1.00  0.00           C
ATOM   8849 6C31 POPE  118      79.774  80.334  43.642  1.00  0.00           C
ATOM   8853  NH3 POPE  119      23.014 120.794  25.202  1.00  0.00           N
ATOM   8857  C12 POPE  119      22.134 120.234  24.122  1.00  0.00           C
ATOM   8860  C11 POPE  119      22.784 119.004  23.472  1.00  0.00           C
ATOM   8863  P   POPE  119      21.094 117.044  23.592  1.00  0.00           P
ATOM   8864  O13 POPE  119      21.854 115.824  23.252  1.00  0.00           O
ATOM   8865  O14 POPE  119      19.644 117.044  23.302  1.00  0.00           O
ATOM   8866  O11 POPE  119      21.424 117.364  25.112  1.00  0.00           O
ATOM   8867  O12 POPE  119      21.784 118.214  22.832  1.00  0.00           O
ATOM   8868  C1  POPE  119      21.494 116.444  26.212  1.00  0.00           C
ATOM   8871  C2  POPE  119      22.884 115.724  26.512  1.00  0.00           C
ATOM   8873  O21 POPE  119      22.714 114.634  27.462  1.00  0.00           O
ATOM   8874  C21 POPE  119      22.254 114.934  28.672  1.00  0.00           C
ATOM   8875  O22 POPE  119      21.994 116.044  29.062  1.00  0.00           O
ATOM   8876  C22 POPE  119      22.204 113.684  29.582  1.00  0.00           C
ATOM   8879  C3  POPE  119      24.104 116.684  26.862  1.00  0.00           C
ATOM   8882  O31 POPE  119      25.194 116.094  27.632  1.00  0.00           O
ATOM   8883  C31 POPE  119      26.464 116.504  27.492  1.00  0.00           C
ATOM   8884  O32 POPE  119      26.864 117.344  26.702  1.00  0.00           O
ATOM   8885  C32 POPE  119      27.424 115.784  28.452  1.00  0.00           C
ATOM   8888  C23 POPE  119      22.404 114.064  31.082  1.00  0.00           C
ATOM   8891  C24 POPE  119      23.034 112.974  31.982  1.00  0.00           C
ATOM   8894  C25 POPE  119      23.474 113.564  33.332  1.00  0.00           C
ATOM   8897  C26 POPE  119      23.704 112.544  34.462  1.00  0.00           C
ATOM   8900  C27 POPE  119      24.034 113.244  35.802  1.00  0.00           C
ATOM   8903  C28 POPE  119      23.664 112.424  37.052  1.00  0.00           C
ATOM   8906  C29 POPE  119      24.564 111.234  37.292  1.00  0.00           C
ATOM   8908 0C21 POPE  119      25.634 111.194  38.122  1.00  0.00           C
ATOM   8910 1C21 POPE  119      26.164 112.324  38.962  1.00  0.00           C
ATOM   8913 2C21 POPE  119      26.094 112.064  40.482  1.00  0.00           C
ATOM   8916 3C21 POPE  119      27.304 111.304  41.052  1.00  0.00           C
ATOM   8919 4C21 POPE  119      27.444 111.494  42.572  1.00  0.00           C
ATOM   8922 5C21 POPE  119      26.234 110.994  43.382  1.00  0.00           C
ATOM   8925 6C21 POPE  119      26.254 111.464  44.842  1.00  0.00           C
ATOM   8928 7C21 POPE  119      24.994 111.044  45.622  1.00  0.00           C
ATOM   8931 8C21 POPE  119      24.874 111.734  46.982  1.00  0.00           C
ATOM   8935  C33 POPE  119      28.014 116.614  29.622  1.00  0.00           C
ATOM   8938  C34 POPE  119      27.044 117.494  30.442  1.00  0.00           C
ATOM   8941  C35 POPE  119      26.034 116.694  31.272  1.00  0.00           C
ATOM   8944  C36 POPE  119      26.024 116.944  32.782  1.00  0.00           C
ATOM   8947  C37 POPE  119      27.274 116.374  33.452  1.00  0.00           C
ATOM   8950  C38 POPE  119      27.514 116.924  34.862  1.00  0.00           C
ATOM   8953  C39 POPE  119      26.384 116.564  35.822  1.00  0.00           C
ATOM   8956 0C31 POPE  119      26.574 117.264  37.162  1.00  0.00           C
ATOM   8959 1C31 POPE  119      25.624 116.704  38.232  1.00  0.00           C
ATOM   8962 2C31 POPE  119      26.124 117.044  39.632  1.00  0.00           C
ATOM   8965 3C31 POPE  119      25.644 116.044  40.692  1.00  0.00           C
ATOM   8968 4C31 POPE  119      24.114 115.954  40.802  1.00  0.00           C
ATOM   8971 5C31 POPE  119      23.684 114.994  41.912  1.00  0.00           C
ATOM   8974 6C31 POPE  119      22.184 115.044  42.182  1.00  0.00           C
ATOM   8978  NH3 POPE  120     125.754  15.024  66.832  1.00  0.00           N
ATOM   8982  C12 POPE  120     127.084  14.774  66.162  1.00  0.00           C
ATOM   8985  C11 POPE  120     128.304  15.074  67.072  1.00  0.00           C
ATOM   8988  P   POPE  120     130.814  14.234  66.732  1.00  0.00           P
ATOM   8989  O13 POPE  120     131.774  15.134  67.402  1.00  0.00           O
ATOM   8990  O14 POPE  120     130.414  13.004  67.452  1.00  0.00           O
ATOM   8991  O11 POPE  120     131.424  13.844  65.332  1.00  0.00           O
ATOM   8992  O12 POPE  120     129.514  15.034  66.312  1.00  0.00           O
ATOM   8993  C1  POPE  120     130.594  13.214  64.352  1.00  0.00           C
ATOM   8996  C2  POPE  120     131.384  13.064  63.032  1.00  0.00           C
ATOM   8998  O21 POPE  120     130.624  12.364  62.032  1.00  0.00           O
ATOM   8999  C21 POPE  120     129.554  12.994  61.562  1.00  0.00           C
ATOM   9000  O22 POPE  120     129.204  14.134  61.832  1.00  0.00           O
ATOM   9001  C22 POPE  120     128.814  12.044  60.642  1.00  0.00           C
ATOM   9004  C3  POPE  120     132.734  12.324  63.342  1.00  0.00           C
ATOM   9007  O31 POPE  120     133.204  11.484  62.262  1.00  0.00           O
ATOM   9008  C31 POPE  120     132.714  10.254  62.262  1.00  0.00           C
ATOM   9009  O32 POPE  120     131.854   9.804  62.992  1.00  0.00           O
ATOM   9010  C32 POPE  120     133.324   9.454  61.112  1.00  0.00           C
ATOM   9013  C23 POPE  120     129.094  12.314  59.152  1.00  0.00           C
ATOM   9016  C24 POPE  120     128.664  11.144  58.262  1.00  0.00           C
ATOM   9019  C25 POPE  120     127.194  10.784  58.412  1.00  0.00           C
ATOM   9022  C26 POPE  120     126.254  11.944  58.072  1.00  0.00           C
ATOM   9025  C27 POPE  120     124.824  11.694  58.552  1.00  0.00           C
ATOM   9028  C28 POPE  120     124.184  10.384  58.052  1.00  0.00           C
ATOM   9031  C29 POPE  120     124.044  10.404  56.552  1.00  0.00           C
ATOM   9033 0C21 POPE  120     122.954  10.034  55.862  1.00  0.00           C
ATOM   9035 1C21 POPE  120     121.684   9.474  56.432  1.00  0.00           C
ATOM   9038 2C21 POPE  120     120.414  10.204  55.972  1.00  0.00           C
ATOM   9041 3C21 POPE  120     120.094   9.974  54.492  1.00  0.00           C
ATOM   9044 4C21 POPE  120     118.804  10.664  54.042  1.00  0.00           C
ATOM   9047 5C21 POPE  120     118.494  10.294  52.592  1.00  0.00           C
ATOM   9050 6C21 POPE  120     117.334  11.064  51.982  1.00  0.00           C
ATOM   9053 7C21 POPE  120     117.304  10.934  50.462  1.00  0.00           C
ATOM   9056 8C21 POPE  120     116.144  11.654  49.782  1.00  0.00           C
ATOM   9060  C33 POPE  120     132.354   9.354  59.902  1.00  0.00           C
ATOM   9063  C34 POPE  120     132.274   7.944  59.312  1.00  0.00           C
ATOM   9066  C35 POPE  120     131.194   7.824  58.232  1.00  0.00           C
ATOM   9069  C36 POPE  120     131.434   8.654  56.962  1.00  0.00           C
ATOM   9072  C37 POPE  120     130.314   8.474  55.932  1.00  0.00           C
ATOM   9075  C38 POPE  120     130.384   9.374  54.692  1.00  0.00           C
ATOM   9078  C39 POPE  120     129.254   8.994  53.722  1.00  0.00           C
ATOM   9081 0C31 POPE  120     128.884  10.084  52.702  1.00  0.00           C
ATOM   9084 1C31 POPE  120     127.624   9.704  51.892  1.00  0.00           C
ATOM   9087 2C31 POPE  120     127.094  10.824  50.992  1.00  0.00           C
ATOM   9090 3C31 POPE  120     128.104  11.264  49.912  1.00  0.00           C
ATOM   9093 4C31 POPE  120     127.554  12.324  48.952  1.00  0.00           C
ATOM   9096 5C31 POPE  120     128.654  12.874  48.032  1.00  0.00           C
ATOM   9099 6C31 POPE  120     128.134  13.804  46.922  1.00  0.00           C
ATOM   9103  NH3 POPE  121      94.184   8.904  62.782  1.00  0.00           N
ATOM   9107  C12 POPE  121      92.744   8.624  63.112  1.00  0.00           C
ATOM   9110  C11 POPE  121      92.364   8.804  64.622  1.00  0.00           C
ATOM   9113  P   POPE  121      93.354  11.214  65.012  1.00  0.00           P
ATOM   9114  O13 POPE  121      94.724  11.334  64.472  1.00  0.00           O
ATOM   9115  O14 POPE  121      92.964  12.104  66.122  1.00  0.00           O
ATOM   9116  O11 POPE  121      92.374  11.394  63.772  1.00  0.00           O
ATOM   9117  O12 POPE  121      93.174   9.694  65.402  1.00  0.00           O
ATOM   9118  C1  POPE  121      92.114  12.674  63.192  1.00  0.00           C
ATOM   9121  C2  POPE  121      92.544  12.824  61.692  1.00  0.00           C
ATOM   9123  O21 POPE  121      91.674  12.094  60.792  1.00  0.00           O
ATOM   9124  C21 POPE  121      90.584  12.764  60.422  1.00  0.00           C
ATOM   9125  O22 POPE  121      90.244  13.844  60.872  1.00  0.00           O
ATOM   9126  C22 POPE  121      89.814  11.974  59.332  1.00  0.00           C
ATOM   9129  C3  POPE  121      94.024  12.404  61.482  1.00  0.00           C
ATOM   9132  O31 POPE  121      94.394  12.464  60.082  1.00  0.00           O
ATOM   9133  C31 POPE  121      94.134  11.354  59.392  1.00  0.00           C
ATOM   9134  O32 POPE  121      93.924  10.254  59.872  1.00  0.00           O
ATOM   9135  C32 POPE  121      94.144  11.774  57.922  1.00  0.00           C
ATOM   9138  C23 POPE  121      88.914  12.864  58.422  1.00  0.00           C
ATOM   9141  C24 POPE  121      87.754  12.144  57.712  1.00  0.00           C
ATOM   9144  C25 POPE  121      88.084  11.444  56.382  1.00  0.00           C
ATOM   9147  C26 POPE  121      88.194  12.404  55.172  1.00  0.00           C
ATOM   9150  C27 POPE  121      88.064  11.674  53.812  1.00  0.00           C
ATOM   9153  C28 POPE  121      88.344  12.574  52.592  1.00  0.00           C
ATOM   9156  C29 POPE  121      87.994  11.924  51.272  1.00  0.00           C
ATOM   9158 0C21 POPE  121      88.024  12.514  50.062  1.00  0.00           C
ATOM   9160 1C21 POPE  121      88.444  13.934  49.772  1.00  0.00           C
ATOM   9163 2C21 POPE  121      88.204  14.374  48.312  1.00  0.00           C
ATOM   9166 3C21 POPE  121      88.354  15.904  48.152  1.00  0.00           C
ATOM   9169 4C21 POPE  121      88.074  16.374  46.712  1.00  0.00           C
ATOM   9172 5C21 POPE  121      87.674  17.864  46.632  1.00  0.00           C
ATOM   9175 6C21 POPE  121      87.044  18.234  45.292  1.00  0.00           C
ATOM   9178 7C21 POPE  121      86.374  19.624  45.292  1.00  0.00           C
ATOM   9181 8C21 POPE  121      85.444  19.834  44.102  1.00  0.00           C
ATOM   9185  C33 POPE  121      93.294  10.944  56.932  1.00  0.00           C
ATOM   9188  C34 POPE  121      93.914  11.044  55.542  1.00  0.00           C
ATOM   9191  C35 POPE  121      93.114  10.364  54.422  1.00  0.00           C
ATOM   9194  C36 POPE  121      93.834  10.544  53.082  1.00  0.00           C
ATOM   9197  C37 POPE  121      92.924  10.264  51.872  1.00  0.00           C
ATOM   9200  C38 POPE  121      93.614  10.624  50.552  1.00  0.00           C
ATOM   9203  C39 POPE  121      92.914  10.034  49.322  1.00  0.00           C
ATOM   9206 0C31 POPE  121      91.474  10.534  49.112  1.00  0.00           C
ATOM   9209 1C31 POPE  121      90.864   9.924  47.832  1.00  0.00           C
ATOM   9212 2C31 POPE  121      89.444  10.424  47.572  1.00  0.00           C
ATOM   9215 3C31 POPE  121      88.774   9.734  46.382  1.00  0.00           C
ATOM   9218 4C31 POPE  121      88.154   8.384  46.752  1.00  0.00           C
ATOM   9221 5C31 POPE  121      87.594   7.634  45.542  1.00  0.00           C
ATOM   9224 6C31 POPE  121      86.894   6.324  45.902  1.00  0.00           C
ATOM   9228  NH3 POPE  122      82.204  -1.366  24.532  1.00  0.00           N
ATOM   9232  C12 POPE  122      83.264  -0.706  23.672  1.00  0.00           C
ATOM   9235  C11 POPE  122      84.254   0.164  24.462  1.00  0.00           C
ATOM   9238  P   POPE  122      86.484   1.494  23.952  1.00  0.00           P
ATOM   9239  O13 POPE  122      87.564   1.094  23.032  1.00  0.00           O
ATOM   9240  O14 POPE  122      86.064   2.924  23.982  1.00  0.00           O
ATOM   9241  O11 POPE  122      86.724   0.974  25.432  1.00  0.00           O
ATOM   9242  O12 POPE  122      85.174   0.714  23.532  1.00  0.00           O
ATOM   9243  C1  POPE  122      86.694   1.884  26.532  1.00  0.00           C
ATOM   9246  C2  POPE  122      87.104   1.134  27.832  1.00  0.00           C
ATOM   9248  O21 POPE  122      86.184   1.294  28.922  1.00  0.00           O
ATOM   9249  C21 POPE  122      84.994   0.774  28.822  1.00  0.00           C
ATOM   9250  O22 POPE  122      84.394   0.474  27.802  1.00  0.00           O
ATOM   9251  C22 POPE  122      84.394   0.594  30.202  1.00  0.00           C
ATOM   9254  C3  POPE  122      88.524   1.584  28.322  1.00  0.00           C
ATOM   9257  O31 POPE  122      88.904   1.054  29.632  1.00  0.00           O
ATOM   9258  C31 POPE  122      88.924   1.954  30.642  1.00  0.00           C
ATOM   9259  O32 POPE  122      88.454   3.074  30.562  1.00  0.00           O
ATOM   9260  C32 POPE  122      89.674   1.404  31.842  1.00  0.00           C
ATOM   9263  C23 POPE  122      84.664   1.714  31.232  1.00  0.00           C
ATOM   9266  C24 POPE  122      84.194   1.244  32.612  1.00  0.00           C
ATOM   9269  C25 POPE  122      83.954   2.384  33.602  1.00  0.00           C
ATOM   9272  C26 POPE  122      83.324   1.844  34.892  1.00  0.00           C
ATOM   9275  C27 POPE  122      83.224   2.904  36.012  1.00  0.00           C
ATOM   9278  C28 POPE  122      83.094   2.284  37.422  1.00  0.00           C
ATOM   9281  C29 POPE  122      84.354   1.574  37.822  1.00  0.00           C
ATOM   9283 0C21 POPE  122      84.824   1.404  39.062  1.00  0.00           C
ATOM   9285 1C21 POPE  122      84.164   1.824  40.342  1.00  0.00           C
ATOM   9288 2C21 POPE  122      84.874   3.044  40.952  1.00  0.00           C
ATOM   9291 3C21 POPE  122      86.304   2.784  41.442  1.00  0.00           C
ATOM   9294 4C21 POPE  122      86.904   4.004  42.162  1.00  0.00           C
ATOM   9297 5C21 POPE  122      87.224   5.194  41.262  1.00  0.00           C
ATOM   9300 6C21 POPE  122      87.544   6.454  42.072  1.00  0.00           C
ATOM   9303 7C21 POPE  122      87.864   7.644  41.162  1.00  0.00           C
ATOM   9306 8C21 POPE  122      88.104   8.934  41.942  1.00  0.00           C
ATOM   9310  C33 POPE  122      90.274   2.494  32.762  1.00  0.00           C
ATOM   9313  C34 POPE  122      91.454   1.934  33.582  1.00  0.00           C
ATOM   9316  C35 POPE  122      92.004   2.974  34.572  1.00  0.00           C
ATOM   9319  C36 POPE  122      93.264   2.464  35.292  1.00  0.00           C
ATOM   9322  C37 POPE  122      94.084   3.554  36.002  1.00  0.00           C
ATOM   9325  C38 POPE  122      95.174   2.924  36.872  1.00  0.00           C
ATOM   9328  C39 POPE  122      96.124   3.894  37.582  1.00  0.00           C
ATOM   9331 0C31 POPE  122      95.434   4.884  38.532  1.00  0.00           C
ATOM   9334 1C31 POPE  122      96.424   5.504  39.542  1.00  0.00           C
ATOM   9337 2C31 POPE  122      95.734   6.444  40.532  1.00  0.00           C
ATOM   9340 3C31 POPE  122      96.664   7.024  41.612  1.00  0.00           C
ATOM   9343 4C31 POPE  122      97.214   5.954  42.572  1.00  0.00           C
ATOM   9346 5C31 POPE  122      97.844   6.544  43.842  1.00  0.00           C
ATOM   9349 6C31 POPE  122      98.214   5.494  44.892  1.00  0.00           C
ATOM   9353  NH3 POPE  123       9.234  55.814  67.202  1.00  0.00           N
ATOM   9357  C12 POPE  123       8.104  56.314  68.042  1.00  0.00           C
ATOM   9360  C11 POPE  123       6.786  55.644  67.642  1.00  0.00           C
ATOM   9363  P   POPE  123       5.006  57.544  67.262  1.00  0.00           P
ATOM   9364  O13 POPE  123       3.716  57.884  67.902  1.00  0.00           O
ATOM   9365  O14 POPE  123       5.926  58.674  66.942  1.00  0.00           O
ATOM   9366  O11 POPE  123       4.686  56.734  65.942  1.00  0.00           O
ATOM   9367  O12 POPE  123       5.706  56.434  68.142  1.00  0.00           O
ATOM   9368  C1  POPE  123       4.046  57.384  64.842  1.00  0.00           C
ATOM   9371  C2  POPE  123       5.096  58.034  63.892  1.00  0.00           C
ATOM   9373  O21 POPE  123       4.566  59.084  63.062  1.00  0.00           O
ATOM   9374  C21 POPE  123       3.376  58.864  62.492  1.00  0.00           C
ATOM   9375  O22 POPE  123       2.886  57.774  62.262  1.00  0.00           O
ATOM   9376  C22 POPE  123       2.636  60.174  62.262  1.00  0.00           C
ATOM   9379  C3  POPE  123       6.026  56.994  63.182  1.00  0.00           C
ATOM   9382  O31 POPE  123       5.976  56.974  61.742  1.00  0.00           O
ATOM   9383  C31 POPE  123       6.836  57.724  61.102  1.00  0.00           C
ATOM   9384  O32 POPE  123       7.636  58.514  61.572  1.00  0.00           O
ATOM   9385  C32 POPE  123       6.766  57.414  59.592  1.00  0.00           C
ATOM   9388  C23 POPE  123       2.096  60.314  60.822  1.00  0.00           C
ATOM   9391  C24 POPE  123       2.996  61.224  59.982  1.00  0.00           C
ATOM   9394  C25 POPE  123       2.536  61.404  58.532  1.00  0.00           C
ATOM   9397  C26 POPE  123       2.986  60.304  57.552  1.00  0.00           C
ATOM   9400  C27 POPE  123       2.956  60.824  56.112  1.00  0.00           C
ATOM   9403  C28 POPE  123       3.286  59.764  55.042  1.00  0.00           C
ATOM   9406  C29 POPE  123       3.796  60.404  53.772  1.00  0.00           C
ATOM   9408 0C21 POPE  123       3.126  60.584  52.612  1.00  0.00           C
ATOM   9410 1C21 POPE  123       1.696  60.214  52.332  1.00  0.00           C
ATOM   9413 2C21 POPE  123       1.556  58.904  51.542  1.00  0.00           C
ATOM   9416 3C21 POPE  123       2.326  58.904  50.212  1.00  0.00           C
ATOM   9419 4C21 POPE  123       1.976  57.704  49.332  1.00  0.00           C
ATOM   9422 5C21 POPE  123       2.826  57.614  48.052  1.00  0.00           C
ATOM   9425 6C21 POPE  123       3.986  56.614  48.182  1.00  0.00           C
ATOM   9428 7C21 POPE  123       4.826  56.464  46.902  1.00  0.00           C
ATOM   9431 8C21 POPE  123       5.886  55.364  47.022  1.00  0.00           C
ATOM   9435  C33 POPE  123       5.546  56.584  59.142  1.00  0.00           C
ATOM   9438  C34 POPE  123       5.656  56.064  57.692  1.00  0.00           C
ATOM   9441  C35 POPE  123       6.026  57.114  56.642  1.00  0.00           C
ATOM   9444  C36 POPE  123       5.796  56.584  55.212  1.00  0.00           C
ATOM   9447  C37 POPE  123       6.386  57.474  54.102  1.00  0.00           C
ATOM   9450  C38 POPE  123       5.816  57.134  52.722  1.00  0.00           C
ATOM   9453  C39 POPE  123       6.456  57.894  51.552  1.00  0.00           C
ATOM   9456 0C31 POPE  123       7.776  57.274  51.052  1.00  0.00           C
ATOM   9459 1C31 POPE  123       8.184  57.744  49.642  1.00  0.00           C
ATOM   9462 2C31 POPE  123       9.184  56.804  48.962  1.00  0.00           C
ATOM   9465 3C31 POPE  123       9.544  57.204  47.522  1.00  0.00           C
ATOM   9468 4C31 POPE  123      10.594  56.264  46.912  1.00  0.00           C
ATOM   9471 5C31 POPE  123      10.874  56.564  45.432  1.00  0.00           C
ATOM   9474 6C31 POPE  123      12.074  55.814  44.862  1.00  0.00           C
ATOM   9478  NH3 POPE  124     113.704  83.334  67.312  1.00  0.00           N
ATOM   9482  C12 POPE  124     114.884  83.154  66.392  1.00  0.00           C
ATOM   9485  C11 POPE  124     115.114  84.294  65.362  1.00  0.00           C
ATOM   9488  P   POPE  124     115.654  86.834  65.072  1.00  0.00           P
ATOM   9489  O13 POPE  124     114.464  87.334  64.362  1.00  0.00           O
ATOM   9490  O14 POPE  124     116.344  87.864  65.872  1.00  0.00           O
ATOM   9491  O11 POPE  124     116.664  86.204  64.032  1.00  0.00           O
ATOM   9492  O12 POPE  124     115.234  85.594  65.982  1.00  0.00           O
ATOM   9493  C1  POPE  124     116.734  86.704  62.702  1.00  0.00           C
ATOM   9496  C2  POPE  124     117.844  85.984  61.882  1.00  0.00           C
ATOM   9498  O21 POPE  124     117.294  85.144  60.852  1.00  0.00           O
ATOM   9499  C21 POPE  124     116.534  84.124  61.182  1.00  0.00           C
ATOM   9500  O22 POPE  124     116.284  83.714  62.312  1.00  0.00           O
ATOM   9501  C22 POPE  124     116.004  83.454  59.902  1.00  0.00           C
ATOM   9504  C3  POPE  124     118.914  85.264  62.792  1.00  0.00           C
ATOM   9507  O31 POPE  124     120.194  85.134  62.122  1.00  0.00           O
ATOM   9508  C31 POPE  124     120.364  84.044  61.382  1.00  0.00           C
ATOM   9509  O32 POPE  124     119.614  83.074  61.382  1.00  0.00           O
ATOM   9510  C32 POPE  124     121.634  84.204  60.542  1.00  0.00           C
ATOM   9513  C23 POPE  124     117.094  83.244  58.822  1.00  0.00           C
ATOM   9516  C24 POPE  124     116.584  82.544  57.552  1.00  0.00           C
ATOM   9519  C25 POPE  124     115.624  83.424  56.732  1.00  0.00           C
ATOM   9522  C26 POPE  124     115.384  82.924  55.302  1.00  0.00           C
ATOM   9525  C27 POPE  124     115.044  84.074  54.352  1.00  0.00           C
ATOM   9528  C28 POPE  124     114.564  83.614  52.972  1.00  0.00           C
ATOM   9531  C29 POPE  124     114.294  84.834  52.132  1.00  0.00           C
ATOM   9533 0C21 POPE  124     113.104  85.254  51.652  1.00  0.00           C
ATOM   9535 1C21 POPE  124     111.754  84.594  51.752  1.00  0.00           C
ATOM   9538 2C21 POPE  124     111.164  84.254  50.352  1.00  0.00           C
ATOM   9541 3C21 POPE  124     111.164  85.434  49.362  1.00  0.00           C
ATOM   9544 4C21 POPE  124     112.404  85.464  48.442  1.00  0.00           C
ATOM   9547 5C21 POPE  124     112.974  86.874  48.182  1.00  0.00           C
ATOM   9550 6C21 POPE  124     111.924  87.904  47.742  1.00  0.00           C
ATOM   9553 7C21 POPE  124     112.524  89.314  47.632  1.00  0.00           C
ATOM   9556 8C21 POPE  124     111.464  90.414  47.492  1.00  0.00           C
ATOM   9560  C33 POPE  124     121.474  83.594  59.122  1.00  0.00           C
ATOM   9563  C34 POPE  124     122.824  83.294  58.422  1.00  0.00           C
ATOM   9566  C35 POPE  124     122.664  82.114  57.472  1.00  0.00           C
ATOM   9569  C36 POPE  124     123.904  81.444  56.872  1.00  0.00           C
ATOM   9572  C37 POPE  124     124.154  81.764  55.392  1.00  0.00           C
ATOM   9575  C38 POPE  124     125.064  80.714  54.742  1.00  0.00           C
ATOM   9578  C39 POPE  124     124.304  79.464  54.252  1.00  0.00           C
ATOM   9581 0C31 POPE  124     123.674  79.644  52.862  1.00  0.00           C
ATOM   9584 1C31 POPE  124     122.364  78.854  52.672  1.00  0.00           C
ATOM   9587 2C31 POPE  124     121.774  78.984  51.252  1.00  0.00           C
ATOM   9590 3C31 POPE  124     122.624  78.294  50.172  1.00  0.00           C
ATOM   9593 4C31 POPE  124     122.084  78.534  48.752  1.00  0.00           C
ATOM   9596 5C31 POPE  124     123.104  78.144  47.672  1.00  0.00           C
ATOM   9599 6C31 POPE  124     122.604  78.434  46.262  1.00  0.00           C
ATOM   9603  NH3 POPE  125     102.774  91.824  20.092  1.00  0.00           N
ATOM   9607  C12 POPE  125     101.794  90.774  19.632  1.00  0.00           C
ATOM   9610  C11 POPE  125     102.094  89.404  20.272  1.00  0.00           C
ATOM   9613  P   POPE  125     101.384  86.914  20.132  1.00  0.00           P
ATOM   9614  O13 POPE  125     100.394  86.064  19.462  1.00  0.00           O
ATOM   9615  O14 POPE  125     102.784  86.544  19.802  1.00  0.00           O
ATOM   9616  O11 POPE  125     101.224  86.864  21.692  1.00  0.00           O
ATOM   9617  O12 POPE  125     101.164  88.434  19.782  1.00  0.00           O
ATOM   9618  C1  POPE  125     100.294  85.984  22.322  1.00  0.00           C
ATOM   9621  C2  POPE  125     100.724  85.704  23.792  1.00  0.00           C
ATOM   9623  O21 POPE  125     100.304  86.834  24.582  1.00  0.00           O
ATOM   9624  C21 POPE  125     100.194  86.664  25.892  1.00  0.00           C
ATOM   9625  O22 POPE  125     100.094  85.584  26.452  1.00  0.00           O
ATOM   9626  C22 POPE  125     100.244  88.064  26.532  1.00  0.00           C
ATOM   9629  C3  POPE  125     102.264  85.504  23.822  1.00  0.00           C
ATOM   9632  O31 POPE  125     102.784  84.644  24.862  1.00  0.00           O
ATOM   9633  C31 POPE  125     103.314  85.274  25.912  1.00  0.00           C
ATOM   9634  O32 POPE  125     103.174  86.454  26.182  1.00  0.00           O
ATOM   9635  C32 POPE  125     104.184  84.304  26.702  1.00  0.00           C
ATOM   9638  C23 POPE  125      99.724  88.204  27.982  1.00  0.00           C
ATOM   9641  C24 POPE  125     100.664  87.594  29.032  1.00  0.00           C
ATOM   9644  C25 POPE  125     100.314  88.034  30.462  1.00  0.00           C
ATOM   9647  C26 POPE  125     100.954  87.114  31.512  1.00  0.00           C
ATOM   9650  C27 POPE  125      99.974  86.574  32.562  1.00  0.00           C
ATOM   9653  C28 POPE  125     100.564  85.394  33.342  1.00  0.00           C
ATOM   9656  C29 POPE  125     101.624  85.824  34.332  1.00  0.00           C
ATOM   9658 0C21 POPE  125     101.414  86.044  35.642  1.00  0.00           C
ATOM   9660 1C21 POPE  125     100.064  85.904  36.302  1.00  0.00           C
ATOM   9663 2C21 POPE  125     100.084  86.044  37.842  1.00  0.00           C
ATOM   9666 3C21 POPE  125     100.854  84.924  38.552  1.00  0.00           C
ATOM   9669 4C21 POPE  125     100.624  84.934  40.072  1.00  0.00           C
ATOM   9672 5C21 POPE  125     101.374  83.804  40.792  1.00  0.00           C
ATOM   9675 6C21 POPE  125     101.374  83.944  42.322  1.00  0.00           C
ATOM   9678 7C21 POPE  125     102.044  82.764  43.022  1.00  0.00           C
ATOM   9681 8C21 POPE  125     102.294  82.994  44.512  1.00  0.00           C
ATOM   9685  C33 POPE  125     105.314  85.014  27.482  1.00  0.00           C
ATOM   9688  C34 POPE  125     105.894  84.084  28.552  1.00  0.00           C
ATOM   9691  C35 POPE  125     107.134  84.614  29.272  1.00  0.00           C
ATOM   9694  C36 POPE  125     107.184  84.234  30.762  1.00  0.00           C
ATOM   9697  C37 POPE  125     108.644  84.134  31.242  1.00  0.00           C
ATOM   9700  C38 POPE  125     108.884  84.264  32.752  1.00  0.00           C
ATOM   9703  C39 POPE  125     107.964  83.474  33.682  1.00  0.00           C
ATOM   9706 0C31 POPE  125     108.534  83.494  35.112  1.00  0.00           C
ATOM   9709 1C31 POPE  125     107.574  82.944  36.182  1.00  0.00           C
ATOM   9712 2C31 POPE  125     108.184  83.004  37.582  1.00  0.00           C
ATOM   9715 3C31 POPE  125     107.264  82.414  38.652  1.00  0.00           C
ATOM   9718 4C31 POPE  125     107.914  82.424  40.032  1.00  0.00           C
ATOM   9721 5C31 POPE  125     107.034  81.754  41.092  1.00  0.00           C
ATOM   9724 6C31 POPE  125     107.644  81.824  42.492  1.00  0.00           C
ATOM   9728  NH3 POPE  126      88.074  41.094  22.542  1.00  0.00           N
ATOM   9732  C12 POPE  126      89.554  40.864  22.412  1.00  0.00           C
ATOM   9735  C11 POPE  126      89.934  39.414  22.732  1.00  0.00           C
ATOM   9738  P   POPE  126      89.274  37.304  24.062  1.00  0.00           P
ATOM   9739  O13 POPE  126      88.464  36.934  25.232  1.00  0.00           O
ATOM   9740  O14 POPE  126      88.894  36.704  22.752  1.00  0.00           O
ATOM   9741  O11 POPE  126      90.794  37.004  24.412  1.00  0.00           O
ATOM   9742  O12 POPE  126      89.254  38.904  23.902  1.00  0.00           O
ATOM   9743  C1  POPE  126      91.124  35.744  25.022  1.00  0.00           C
ATOM   9746  C2  POPE  126      92.404  35.804  25.912  1.00  0.00           C
ATOM   9748  O21 POPE  126      92.014  36.044  27.282  1.00  0.00           O
ATOM   9749  C21 POPE  126      91.874  34.934  28.002  1.00  0.00           C
ATOM   9750  O22 POPE  126      92.004  33.794  27.592  1.00  0.00           O
ATOM   9751  C22 POPE  126      91.624  35.304  29.452  1.00  0.00           C
ATOM   9754  C3  POPE  126      93.434  36.884  25.482  1.00  0.00           C
ATOM   9757  O31 POPE  126      94.574  36.874  26.352  1.00  0.00           O
ATOM   9758  C31 POPE  126      94.564  37.414  27.582  1.00  0.00           C
ATOM   9759  O32 POPE  126      95.274  37.014  28.492  1.00  0.00           O
ATOM   9760  C32 POPE  126      93.594  38.604  27.742  1.00  0.00           C
ATOM   9763  C23 POPE  126      90.394  36.194  29.722  1.00  0.00           C
ATOM   9766  C24 POPE  126      89.984  36.094  31.192  1.00  0.00           C
ATOM   9769  C25 POPE  126      90.884  36.954  32.092  1.00  0.00           C
ATOM   9772  C26 POPE  126      90.564  36.814  33.582  1.00  0.00           C
ATOM   9775  C27 POPE  126      91.434  37.744  34.442  1.00  0.00           C
ATOM   9778  C28 POPE  126      91.074  37.744  35.942  1.00  0.00           C
ATOM   9781  C29 POPE  126      91.134  36.394  36.612  1.00  0.00           C
ATOM   9783 0C21 POPE  126      91.364  36.164  37.912  1.00  0.00           C
ATOM   9785 1C21 POPE  126      91.584  37.204  38.982  1.00  0.00           C
ATOM   9788 2C21 POPE  126      90.254  37.644  39.622  1.00  0.00           C
ATOM   9791 3C21 POPE  126      90.444  38.584  40.822  1.00  0.00           C
ATOM   9794 4C21 POPE  126      89.134  38.924  41.562  1.00  0.00           C
ATOM   9797 5C21 POPE  126      88.074  39.574  40.662  1.00  0.00           C
ATOM   9800 6C21 POPE  126      86.694  39.704  41.322  1.00  0.00           C
ATOM   9803 7C21 POPE  126      85.634  40.204  40.332  1.00  0.00           C
ATOM   9806 8C21 POPE  126      84.204  39.894  40.772  1.00  0.00           C
ATOM   9810  C33 POPE  126      94.094  39.634  28.782  1.00  0.00           C
ATOM   9813  C34 POPE  126      93.104  40.794  29.002  1.00  0.00           C
ATOM   9816  C35 POPE  126      93.804  42.064  29.502  1.00  0.00           C
ATOM   9819  C36 POPE  126      94.504  41.874  30.852  1.00  0.00           C
ATOM   9822  C37 POPE  126      95.634  42.884  31.042  1.00  0.00           C
ATOM   9825  C38 POPE  126      96.564  42.524  32.202  1.00  0.00           C
ATOM   9828  C39 POPE  126      95.924  42.544  33.602  1.00  0.00           C
ATOM   9831 0C31 POPE  126      95.234  43.884  33.902  1.00  0.00           C
ATOM   9834 1C31 POPE  126      95.164  44.184  35.402  1.00  0.00           C
ATOM   9837 2C31 POPE  126      94.574  45.564  35.662  1.00  0.00           C
ATOM   9840 3C31 POPE  126      94.774  46.034  37.112  1.00  0.00           C
ATOM   9843 4C31 POPE  126      95.384  47.434  37.152  1.00  0.00           C
ATOM   9846 5C31 POPE  126      95.464  48.004  38.562  1.00  0.00           C
ATOM   9849 6C31 POPE  126      96.024  49.424  38.602  1.00  0.00           C
ATOM   9853  NH3 POPE  127     109.314  33.394  24.462  1.00  0.00           N
ATOM   9857  C12 POPE  127     108.674  33.884  23.192  1.00  0.00           C
ATOM   9860  C11 POPE  127     109.434  35.054  22.542  1.00  0.00           C
ATOM   9863  P   POPE  127     109.284  37.354  23.822  1.00  0.00           P
ATOM   9864  O13 POPE  127     108.424  38.534  23.582  1.00  0.00           O
ATOM   9865  O14 POPE  127     110.754  37.544  23.702  1.00  0.00           O
ATOM   9866  O11 POPE  127     108.894  36.664  25.182  1.00  0.00           O
ATOM   9867  O12 POPE  127     108.764  36.284  22.792  1.00  0.00           O
ATOM   9868  C1  POPE  127     107.594  36.774  25.742  1.00  0.00           C
ATOM   9871  C2  POPE  127     107.714  36.424  27.252  1.00  0.00           C
ATOM   9873  O21 POPE  127     106.454  36.104  27.872  1.00  0.00           O
ATOM   9874  C21 POPE  127     105.614  37.114  28.072  1.00  0.00           C
ATOM   9875  O22 POPE  127     105.764  38.244  27.642  1.00  0.00           O
ATOM   9876  C22 POPE  127     104.524  36.694  29.072  1.00  0.00           C
ATOM   9879  C3  POPE  127     108.564  37.494  27.992  1.00  0.00           C
ATOM   9882  O31 POPE  127     109.544  36.894  28.832  1.00  0.00           O
ATOM   9883  C31 POPE  127     109.414  36.654  30.132  1.00  0.00           C
ATOM   9884  O32 POPE  127     110.324  36.284  30.842  1.00  0.00           O
ATOM   9885  C32 POPE  127     107.984  36.844  30.682  1.00  0.00           C
ATOM   9888  C23 POPE  127     104.004  37.904  29.892  1.00  0.00           C
ATOM   9891  C24 POPE  127     102.784  37.594  30.782  1.00  0.00           C
ATOM   9894  C25 POPE  127     103.114  37.144  32.212  1.00  0.00           C
ATOM   9897  C26 POPE  127     101.844  36.814  33.012  1.00  0.00           C
ATOM   9900  C27 POPE  127     102.084  36.444  34.492  1.00  0.00           C
ATOM   9903  C28 POPE  127     101.994  37.644  35.472  1.00  0.00           C
ATOM   9906  C29 POPE  127     100.574  38.124  35.722  1.00  0.00           C
ATOM   9908 0C21 POPE  127      99.944  38.234  36.902  1.00  0.00           C
ATOM   9910 1C21 POPE  127     100.484  37.844  38.262  1.00  0.00           C
ATOM   9913 2C21 POPE  127      99.384  37.314  39.202  1.00  0.00           C
ATOM   9916 3C21 POPE  127      98.544  38.424  39.852  1.00  0.00           C
ATOM   9919 4C21 POPE  127      97.274  37.904  40.522  1.00  0.00           C
ATOM   9922 5C21 POPE  127      96.694  38.914  41.532  1.00  0.00           C
ATOM   9925 6C21 POPE  127      95.194  38.744  41.782  1.00  0.00           C
ATOM   9928 7C21 POPE  127      94.744  39.454  43.062  1.00  0.00           C
ATOM   9931 8C21 POPE  127      93.224  39.454  43.242  1.00  0.00           C
ATOM   9935  C33 POPE  127     107.824  36.444  32.172  1.00  0.00           C
ATOM   9938  C34 POPE  127     106.904  37.414  32.932  1.00  0.00           C
ATOM   9941  C35 POPE  127     106.514  36.924  34.332  1.00  0.00           C
ATOM   9944  C36 POPE  127     107.024  37.814  35.482  1.00  0.00           C
ATOM   9947  C37 POPE  127     106.284  37.554  36.802  1.00  0.00           C
ATOM   9950  C38 POPE  127     106.744  38.474  37.952  1.00  0.00           C
ATOM   9953  C39 POPE  127     107.964  37.924  38.722  1.00  0.00           C
ATOM   9956 0C31 POPE  127     108.524  38.934  39.742  1.00  0.00           C
ATOM   9959 1C31 POPE  127     109.684  38.404  40.592  1.00  0.00           C
ATOM   9962 2C31 POPE  127     109.274  37.894  41.992  1.00  0.00           C
ATOM   9965 3C31 POPE  127     108.204  36.784  41.982  1.00  0.00           C
ATOM   9968 4C31 POPE  127     108.654  35.504  41.272  1.00  0.00           C
ATOM   9971 5C31 POPE  127     107.494  34.584  40.872  1.00  0.00           C
ATOM   9974 6C31 POPE  127     107.954  33.324  40.142  1.00  0.00           C
ATOM   9978  NH3 POPE  128      22.944  46.574  28.252  1.00  0.00           N
ATOM   9982  C12 POPE  128      22.174  45.784  27.232  1.00  0.00           C
ATOM   9985  C11 POPE  128      22.214  46.474  25.842  1.00  0.00           C
ATOM   9988  P   POPE  128      21.184  44.434  24.532  1.00  0.00           P
ATOM   9989  O13 POPE  128      19.884  44.954  25.002  1.00  0.00           O
ATOM   9990  O14 POPE  128      21.264  43.874  23.172  1.00  0.00           O
ATOM   9991  O11 POPE  128      21.674  43.334  25.562  1.00  0.00           O
ATOM   9992  O12 POPE  128      22.274  45.544  24.752  1.00  0.00           O
ATOM   9993  C1  POPE  128      21.004  42.084  25.742  1.00  0.00           C
ATOM   9996  C2  POPE  128      20.084  42.114  27.002  1.00  0.00           C
ATOM   9998  O21 POPE  128      20.244  40.934  27.812  1.00  0.00           O
ATOM   9999  C21 POPE  128      21.144  41.054  28.782  1.00  0.00           C
ATOM  10000  O22 POPE  128      22.064  41.864  28.772  1.00  0.00           O
ATOM  10001  C22 POPE  128      20.784  40.134  29.952  1.00  0.00           C
ATOM  10004  C3  POPE  128      18.604  42.254  26.592  1.00  0.00           C
ATOM  10007  O31 POPE  128      17.694  41.984  27.672  1.00  0.00           O
ATOM  10008  C31 POPE  128      17.294  43.044  28.362  1.00  0.00           C
ATOM  10009  O32 POPE  128      17.874  44.124  28.392  1.00  0.00           O
ATOM  10010  C32 POPE  128      16.024  42.684  29.112  1.00  0.00           C
ATOM  10013  C23 POPE  128      21.354  40.644  31.292  1.00  0.00           C
ATOM  10016  C24 POPE  128      20.754  39.934  32.522  1.00  0.00           C
ATOM  10019  C25 POPE  128      21.094  40.634  33.852  1.00  0.00           C
ATOM  10022  C26 POPE  128      20.334  40.034  35.042  1.00  0.00           C
ATOM  10025  C27 POPE  128      20.494  40.844  36.342  1.00  0.00           C
ATOM  10028  C28 POPE  128      19.374  40.524  37.362  1.00  0.00           C
ATOM  10031  C29 POPE  128      19.474  41.324  38.642  1.00  0.00           C
ATOM  10033 0C21 POPE  128      19.114  40.904  39.882  1.00  0.00           C
ATOM  10035 1C21 POPE  128      18.514  39.574  40.242  1.00  0.00           C
ATOM  10038 2C21 POPE  128      17.174  39.664  40.992  1.00  0.00           C
ATOM  10041 3C21 POPE  128      17.294  39.974  42.492  1.00  0.00           C
ATOM  10044 4C21 POPE  128      15.954  39.684  43.162  1.00  0.00           C
ATOM  10047 5C21 POPE  128      15.844  40.194  44.602  1.00  0.00           C
ATOM  10050 6C21 POPE  128      14.454  39.914  45.162  1.00  0.00           C
ATOM  10053 7C21 POPE  128      14.204  40.604  46.502  1.00  0.00           C
ATOM  10056 8C21 POPE  128      12.764  40.454  46.972  1.00  0.00           C
ATOM  10060  C33 POPE  128      15.694  43.654  30.272  1.00  0.00           C
ATOM  10063  C34 POPE  128      16.634  43.534  31.482  1.00  0.00           C
ATOM  10066  C35 POPE  128      16.174  44.434  32.642  1.00  0.00           C
ATOM  10069  C36 POPE  128      14.954  43.874  33.372  1.00  0.00           C
ATOM  10072  C37 POPE  128      14.274  44.904  34.272  1.00  0.00           C
ATOM  10075  C38 POPE  128      13.054  44.294  34.972  1.00  0.00           C
ATOM  10078  C39 POPE  128      12.354  45.254  35.942  1.00  0.00           C
ATOM  10081 0C31 POPE  128      13.194  45.544  37.192  1.00  0.00           C
ATOM  10084 1C31 POPE  128      12.474  46.464  38.182  1.00  0.00           C
ATOM  10087 2C31 POPE  128      13.404  46.894  39.312  1.00  0.00           C
ATOM  10090 3C31 POPE  128      12.774  47.864  40.332  1.00  0.00           C
ATOM  10093 4C31 POPE  128      11.844  47.174  41.342  1.00  0.00           C
ATOM  10096 5C31 POPE  128      11.614  48.054  42.582  1.00  0.00           C
ATOM  10099 6C31 POPE  128      10.764  47.394  43.672  1.00  0.00           C
ATOM  10103  NH3 POPE  129     111.294  77.914  21.222  1.00  0.00           N
ATOM  10107  C12 POPE  129     112.434  77.994  20.252  1.00  0.00           C
ATOM  10110  C11 POPE  129     113.664  78.514  20.982  1.00  0.00           C
ATOM  10113  P   POPE  129     115.314  76.834  22.162  1.00  0.00           P
ATOM  10114  O13 POPE  129     114.964  75.504  22.662  1.00  0.00           O
ATOM  10115  O14 POPE  129     115.974  76.904  20.832  1.00  0.00           O
ATOM  10116  O11 POPE  129     116.124  77.654  23.252  1.00  0.00           O
ATOM  10117  O12 POPE  129     113.984  77.674  22.092  1.00  0.00           O
ATOM  10118  C1  POPE  129     116.974  77.004  24.202  1.00  0.00           C
ATOM  10121  C2  POPE  129     116.514  77.264  25.672  1.00  0.00           C
ATOM  10123  O21 POPE  129     117.284  76.394  26.522  1.00  0.00           O
ATOM  10124  C21 POPE  129     117.774  76.904  27.652  1.00  0.00           C
ATOM  10125  O22 POPE  129     117.634  78.044  28.042  1.00  0.00           O
ATOM  10126  C22 POPE  129     118.474  75.764  28.402  1.00  0.00           C
ATOM  10129  C3  POPE  129     114.994  76.964  25.842  1.00  0.00           C
ATOM  10132  O31 POPE  129     114.614  76.904  27.242  1.00  0.00           O
ATOM  10133  C31 POPE  129     114.634  75.774  27.952  1.00  0.00           C
ATOM  10134  O32 POPE  129     114.784  75.764  29.162  1.00  0.00           O
ATOM  10135  C32 POPE  129     114.394  74.514  27.132  1.00  0.00           C
ATOM  10138  C23 POPE  129     118.834  76.074  29.872  1.00  0.00           C
ATOM  10141  C24 POPE  129     119.224  74.814  30.662  1.00  0.00           C
ATOM  10144  C25 POPE  129     118.054  73.854  30.922  1.00  0.00           C
ATOM  10147  C26 POPE  129     118.364  72.804  32.002  1.00  0.00           C
ATOM  10150  C27 POPE  129     117.304  71.694  32.092  1.00  0.00           C
ATOM  10153  C28 POPE  129     117.504  70.724  33.282  1.00  0.00           C
ATOM  10156  C29 POPE  129     117.044  71.314  34.592  1.00  0.00           C
ATOM  10158 0C21 POPE  129     117.384  70.914  35.832  1.00  0.00           C
ATOM  10160 1C21 POPE  129     118.294  69.774  36.202  1.00  0.00           C
ATOM  10163 2C21 POPE  129     117.594  68.674  37.032  1.00  0.00           C
ATOM  10166 3C21 POPE  129     118.594  67.614  37.532  1.00  0.00           C
ATOM  10169 4C21 POPE  129     117.944  66.444  38.272  1.00  0.00           C
ATOM  10172 5C21 POPE  129     117.364  65.394  37.312  1.00  0.00           C
ATOM  10175 6C21 POPE  129     116.644  64.264  38.052  1.00  0.00           C
ATOM  10178 7C21 POPE  129     116.234  63.124  37.112  1.00  0.00           C
ATOM  10181 8C21 POPE  129     115.494  62.004  37.842  1.00  0.00           C
ATOM  10185  C33 POPE  129     114.334  73.254  28.032  1.00  0.00           C
ATOM  10188  C34 POPE  129     114.424  71.964  27.202  1.00  0.00           C
ATOM  10191  C35 POPE  129     114.224  70.694  28.032  1.00  0.00           C
ATOM  10194  C36 POPE  129     115.334  70.434  29.072  1.00  0.00           C
ATOM  10197  C37 POPE  129     114.964  69.334  30.092  1.00  0.00           C
ATOM  10200  C38 POPE  129     115.464  67.924  29.742  1.00  0.00           C
ATOM  10203  C39 POPE  129     115.134  67.474  28.322  1.00  0.00           C
ATOM  10206 0C31 POPE  129     115.544  66.014  28.082  1.00  0.00           C
ATOM  10209 1C31 POPE  129     114.934  65.424  26.802  1.00  0.00           C
ATOM  10212 2C31 POPE  129     115.324  63.954  26.572  1.00  0.00           C
ATOM  10215 3C31 POPE  129     114.734  62.994  27.612  1.00  0.00           C
ATOM  10218 4C31 POPE  129     114.894  61.524  27.222  1.00  0.00           C
ATOM  10221 5C31 POPE  129     114.624  60.594  28.412  1.00  0.00           C
ATOM  10224 6C31 POPE  129     114.404  59.144  28.012  1.00  0.00           C
ATOM  10228  NH3 POPE  130      90.234  87.444  62.622  1.00  0.00           N
ATOM  10232  C12 POPE  130      90.754  87.534  64.042  1.00  0.00           C
ATOM  10235  C11 POPE  130      91.254  88.954  64.442  1.00  0.00           C
ATOM  10238  P   POPE  130      93.444  88.824  65.852  1.00  0.00           P
ATOM  10239  O13 POPE  130      94.054  89.964  65.132  1.00  0.00           O
ATOM  10240  O14 POPE  130      93.844  88.674  67.282  1.00  0.00           O
ATOM  10241  O11 POPE  130      93.684  87.474  65.092  1.00  0.00           O
ATOM  10242  O12 POPE  130      91.864  88.954  65.752  1.00  0.00           O
ATOM  10243  C1  POPE  130      94.834  87.184  64.302  1.00  0.00           C
ATOM  10246  C2  POPE  130      94.494  87.244  62.782  1.00  0.00           C
ATOM  10248  O21 POPE  130      94.634  85.934  62.162  1.00  0.00           O
ATOM  10249  C21 POPE  130      93.544  85.484  61.552  1.00  0.00           C
ATOM  10250  O22 POPE  130      92.414  85.894  61.712  1.00  0.00           O
ATOM  10251  C22 POPE  130      93.904  84.414  60.522  1.00  0.00           C
ATOM  10254  C3  POPE  130      95.444  88.234  62.062  1.00  0.00           C
ATOM  10257  O31 POPE  130      95.014  88.394  60.692  1.00  0.00           O
ATOM  10258  C31 POPE  130      95.704  89.254  59.972  1.00  0.00           C
ATOM  10259  O32 POPE  130      96.784  89.744  60.282  1.00  0.00           O
ATOM  10260  C32 POPE  130      94.974  89.474  58.652  1.00  0.00           C
ATOM  10263  C23 POPE  130      94.694  85.024  59.342  1.00  0.00           C
ATOM  10266  C24 POPE  130      94.974  84.084  58.162  1.00  0.00           C
ATOM  10269  C25 POPE  130      93.754  83.814  57.262  1.00  0.00           C
ATOM  10272  C26 POPE  130      94.104  82.874  56.092  1.00  0.00           C
ATOM  10275  C27 POPE  130      92.874  82.354  55.322  1.00  0.00           C
ATOM  10278  C28 POPE  130      93.144  81.064  54.512  1.00  0.00           C
ATOM  10281  C29 POPE  130      93.954  81.264  53.252  1.00  0.00           C
ATOM  10283 0C21 POPE  130      93.904  80.484  52.152  1.00  0.00           C
ATOM  10285 1C21 POPE  130      93.044  79.254  51.952  1.00  0.00           C
ATOM  10288 2C21 POPE  130      92.214  79.264  50.652  1.00  0.00           C
ATOM  10291 3C21 POPE  130      93.014  79.104  49.362  1.00  0.00           C
ATOM  10294 4C21 POPE  130      92.254  78.294  48.302  1.00  0.00           C
ATOM  10297 5C21 POPE  130      90.924  78.924  47.832  1.00  0.00           C
ATOM  10300 6C21 POPE  130      90.134  77.964  46.922  1.00  0.00           C
ATOM  10303 7C21 POPE  130      88.804  78.534  46.422  1.00  0.00           C
ATOM  10306 8C21 POPE  130      88.004  77.534  45.572  1.00  0.00           C
ATOM  10310  C33 POPE  130      95.804  90.264  57.632  1.00  0.00           C
ATOM  10313  C34 POPE  130      94.974  90.674  56.402  1.00  0.00           C
ATOM  10316  C35 POPE  130      94.764  89.564  55.362  1.00  0.00           C
ATOM  10319  C36 POPE  130      95.264  89.974  53.972  1.00  0.00           C
ATOM  10322  C37 POPE  130      94.794  89.084  52.822  1.00  0.00           C
ATOM  10325  C38 POPE  130      95.394  89.514  51.472  1.00  0.00           C
ATOM  10328  C39 POPE  130      94.954  88.674  50.262  1.00  0.00           C
ATOM  10331 0C31 POPE  130      93.434  88.654  50.032  1.00  0.00           C
ATOM  10334 1C31 POPE  130      93.044  88.504  48.552  1.00  0.00           C
ATOM  10337 2C31 POPE  130      91.514  88.474  48.352  1.00  0.00           C
ATOM  10340 3C31 POPE  130      91.034  89.224  47.092  1.00  0.00           C
ATOM  10343 4C31 POPE  130      91.004  88.384  45.802  1.00  0.00           C
ATOM  10346 5C31 POPE  130      92.364  87.804  45.392  1.00  0.00           C
ATOM  10349 6C31 POPE  130      92.434  87.364  43.932  1.00  0.00           C
ATOM  10353  NH3 POPE  131      77.184  79.234  64.422  1.00  0.00           N
ATOM  10357  C12 POPE  131      78.194  78.234  64.902  1.00  0.00           C
ATOM  10360  C11 POPE  131      77.494  77.114  65.702  1.00  0.00           C
ATOM  10363  P   POPE  131      78.974  75.214  64.732  1.00  0.00           P
ATOM  10364  O13 POPE  131      78.974  73.744  64.942  1.00  0.00           O
ATOM  10365  O14 POPE  131      80.274  75.824  64.382  1.00  0.00           O
ATOM  10366  O11 POPE  131      77.954  75.554  63.572  1.00  0.00           O
ATOM  10367  O12 POPE  131      78.374  76.024  65.952  1.00  0.00           O
ATOM  10368  C1  POPE  131      76.954  74.654  63.102  1.00  0.00           C
ATOM  10371  C2  POPE  131      76.604  75.014  61.632  1.00  0.00           C
ATOM  10373  O21 POPE  131      75.824  74.024  60.952  1.00  0.00           O
ATOM  10374  C21 POPE  131      74.594  73.724  61.362  1.00  0.00           C
ATOM  10375  O22 POPE  131      74.094  74.014  62.432  1.00  0.00           O
ATOM  10376  C22 POPE  131      73.904  72.934  60.252  1.00  0.00           C
ATOM  10379  C3  POPE  131      77.924  75.164  60.812  1.00  0.00           C
ATOM  10382  O31 POPE  131      78.434  76.524  60.712  1.00  0.00           O
ATOM  10383  C31 POPE  131      79.514  76.504  59.902  1.00  0.00           C
ATOM  10384  O32 POPE  131      79.954  75.494  59.392  1.00  0.00           O
ATOM  10385  C32 POPE  131      80.064  77.884  59.572  1.00  0.00           C
ATOM  10388  C23 POPE  131      72.894  73.744  59.402  1.00  0.00           C
ATOM  10391  C24 POPE  131      72.094  72.824  58.462  1.00  0.00           C
ATOM  10394  C25 POPE  131      71.224  73.594  57.462  1.00  0.00           C
ATOM  10397  C26 POPE  131      70.874  72.794  56.202  1.00  0.00           C
ATOM  10400  C27 POPE  131      70.834  73.694  54.962  1.00  0.00           C
ATOM  10403  C28 POPE  131      70.604  72.914  53.662  1.00  0.00           C
ATOM  10406  C29 POPE  131      69.134  72.594  53.472  1.00  0.00           C
ATOM  10408 0C21 POPE  131      68.384  72.964  52.422  1.00  0.00           C
ATOM  10410 1C21 POPE  131      68.884  73.734  51.222  1.00  0.00           C
ATOM  10413 2C21 POPE  131      67.764  74.314  50.332  1.00  0.00           C
ATOM  10416 3C21 POPE  131      66.844  73.234  49.752  1.00  0.00           C
ATOM  10419 4C21 POPE  131      66.014  73.694  48.552  1.00  0.00           C
ATOM  10422 5C21 POPE  131      65.234  72.534  47.902  1.00  0.00           C
ATOM  10425 6C21 POPE  131      64.184  71.924  48.842  1.00  0.00           C
ATOM  10428 7C21 POPE  131      63.434  70.724  48.242  1.00  0.00           C
ATOM  10431 8C21 POPE  131      62.314  70.214  49.152  1.00  0.00           C
ATOM  10435  C33 POPE  131      80.794  77.794  58.212  1.00  0.00           C
ATOM  10438  C34 POPE  131      81.874  78.854  58.012  1.00  0.00           C
ATOM  10441  C35 POPE  131      82.654  78.664  56.692  1.00  0.00           C
ATOM  10444  C36 POPE  131      81.924  79.184  55.432  1.00  0.00           C
ATOM  10447  C37 POPE  131      82.914  79.354  54.272  1.00  0.00           C
ATOM  10450  C38 POPE  131      82.414  80.184  53.082  1.00  0.00           C
ATOM  10453  C39 POPE  131      83.524  80.344  52.042  1.00  0.00           C
ATOM  10456 0C31 POPE  131      83.284  81.314  50.882  1.00  0.00           C
ATOM  10459 1C31 POPE  131      84.474  81.254  49.912  1.00  0.00           C
ATOM  10462 2C31 POPE  131      84.604  82.454  48.962  1.00  0.00           C
ATOM  10465 3C31 POPE  131      85.884  82.354  48.112  1.00  0.00           C
ATOM  10468 4C31 POPE  131      86.774  83.604  48.202  1.00  0.00           C
ATOM  10471 5C31 POPE  131      88.164  83.384  47.602  1.00  0.00           C
ATOM  10474 6C31 POPE  131      88.994  84.664  47.472  1.00  0.00           C
ATOM  10478  NH3 POPE  132     126.384  80.084  67.932  1.00  0.00           N
ATOM  10482  C12 POPE  132     126.294  79.624  69.362  1.00  0.00           C
ATOM  10485  C11 POPE  132     126.884  78.204  69.532  1.00  0.00           C
ATOM  10488  P   POPE  132     126.214  76.804  67.382  1.00  0.00           P
ATOM  10489  O13 POPE  132     127.144  77.804  66.812  1.00  0.00           O
ATOM  10490  O14 POPE  132     126.554  75.364  67.362  1.00  0.00           O
ATOM  10491  O11 POPE  132     124.714  77.134  67.022  1.00  0.00           O
ATOM  10492  O12 POPE  132     126.094  77.184  68.912  1.00  0.00           O
ATOM  10493  C1  POPE  132     123.884  76.374  66.182  1.00  0.00           C
ATOM  10496  C2  POPE  132     123.124  77.214  65.102  1.00  0.00           C
ATOM  10498  O21 POPE  132     123.944  77.404  63.942  1.00  0.00           O
ATOM  10499  C21 POPE  132     124.904  78.314  64.002  1.00  0.00           C
ATOM  10500  O22 POPE  132     125.224  78.984  64.962  1.00  0.00           O
ATOM  10501  C22 POPE  132     125.484  78.554  62.612  1.00  0.00           C
ATOM  10504  C3  POPE  132     122.414  78.514  65.582  1.00  0.00           C
ATOM  10507  O31 POPE  132     121.664  79.084  64.482  1.00  0.00           O
ATOM  10508  C31 POPE  132     122.164  80.154  63.892  1.00  0.00           C
ATOM  10509  O32 POPE  132     123.064  80.864  64.312  1.00  0.00           O
ATOM  10510  C32 POPE  132     121.434  80.394  62.582  1.00  0.00           C
ATOM  10513  C23 POPE  132     125.784  80.064  62.442  1.00  0.00           C
ATOM  10516  C24 POPE  132     126.414  80.384  61.082  1.00  0.00           C
ATOM  10519  C25 POPE  132     126.424  81.884  60.752  1.00  0.00           C
ATOM  10522  C26 POPE  132     127.064  82.184  59.382  1.00  0.00           C
ATOM  10525  C27 POPE  132     126.734  83.594  58.842  1.00  0.00           C
ATOM  10528  C28 POPE  132     127.054  83.764  57.332  1.00  0.00           C
ATOM  10531  C29 POPE  132     128.514  83.664  56.972  1.00  0.00           C
ATOM  10533 0C21 POPE  132     129.014  83.144  55.842  1.00  0.00           C
ATOM  10535 1C21 POPE  132     128.204  82.594  54.692  1.00  0.00           C
ATOM  10538 2C21 POPE  132     128.824  82.784  53.292  1.00  0.00           C
ATOM  10541 3C21 POPE  132     128.814  84.234  52.782  1.00  0.00           C
ATOM  10544 4C21 POPE  132     128.534  84.354  51.262  1.00  0.00           C
ATOM  10547 5C21 POPE  132     129.634  83.804  50.332  1.00  0.00           C
ATOM  10550 6C21 POPE  132     130.794  84.774  50.082  1.00  0.00           C
ATOM  10553 7C21 POPE  132     131.764  84.244  49.012  1.00  0.00           C
ATOM  10556 8C21 POPE  132     133.044  85.064  48.822  1.00  0.00           C
ATOM  10560  C33 POPE  132     121.664  79.264  61.552  1.00  0.00           C
ATOM  10563  C34 POPE  132     120.864  79.514  60.272  1.00  0.00           C
ATOM  10566  C35 POPE  132     120.914  78.344  59.282  1.00  0.00           C
ATOM  10569  C36 POPE  132     122.294  78.024  58.702  1.00  0.00           C
ATOM  10572  C37 POPE  132     122.174  77.274  57.362  1.00  0.00           C
ATOM  10575  C38 POPE  132     123.094  76.054  57.262  1.00  0.00           C
ATOM  10578  C39 POPE  132     124.574  76.444  57.172  1.00  0.00           C
ATOM  10581 0C31 POPE  132     125.504  75.234  57.062  1.00  0.00           C
ATOM  10584 1C31 POPE  132     126.884  75.654  56.552  1.00  0.00           C
ATOM  10587 2C31 POPE  132     127.714  74.504  55.942  1.00  0.00           C
ATOM  10590 3C31 POPE  132     128.994  74.954  55.222  1.00  0.00           C
ATOM  10593 4C31 POPE  132     128.714  75.904  54.042  1.00  0.00           C
ATOM  10596 5C31 POPE  132     129.934  76.134  53.142  1.00  0.00           C
ATOM  10599 6C31 POPE  132     129.664  77.134  52.012  1.00  0.00           C
ATOM  10603  NH3 POPE  133      74.654  55.744  20.112  1.00  0.00           N
ATOM  10607  C12 POPE  133      74.044  54.974  21.252  1.00  0.00           C
ATOM  10610  C11 POPE  133      72.544  55.284  21.362  1.00  0.00           C
ATOM  10613  P   POPE  133      72.684  57.884  21.462  1.00  0.00           P
ATOM  10614  O13 POPE  133      74.124  58.024  21.822  1.00  0.00           O
ATOM  10615  O14 POPE  133      72.374  57.944  20.022  1.00  0.00           O
ATOM  10616  O11 POPE  133      71.854  58.954  22.272  1.00  0.00           O
ATOM  10617  O12 POPE  133      72.234  56.504  22.032  1.00  0.00           O
ATOM  10618  C1  POPE  133      71.874  58.984  23.712  1.00  0.00           C
ATOM  10621  C2  POPE  133      70.434  58.754  24.232  1.00  0.00           C
ATOM  10623  O21 POPE  133      70.304  59.054  25.642  1.00  0.00           O
ATOM  10624  C21 POPE  133      70.654  58.104  26.502  1.00  0.00           C
ATOM  10625  O22 POPE  133      71.294  57.104  26.262  1.00  0.00           O
ATOM  10626  C22 POPE  133      70.124  58.434  27.892  1.00  0.00           C
ATOM  10629  C3  POPE  133      69.914  57.354  23.782  1.00  0.00           C
ATOM  10632  O31 POPE  133      68.654  57.004  24.402  1.00  0.00           O
ATOM  10633  C31 POPE  133      68.214  55.834  23.922  1.00  0.00           C
ATOM  10634  O32 POPE  133      68.684  55.234  22.982  1.00  0.00           O
ATOM  10635  C32 POPE  133      66.944  55.434  24.662  1.00  0.00           C
ATOM  10638  C23 POPE  133      69.424  57.234  28.572  1.00  0.00           C
ATOM  10641  C24 POPE  133      69.354  57.464  30.082  1.00  0.00           C
ATOM  10644  C25 POPE  133      68.404  56.514  30.832  1.00  0.00           C
ATOM  10647  C26 POPE  133      68.624  56.594  32.342  1.00  0.00           C
ATOM  10650  C27 POPE  133      67.664  55.714  33.152  1.00  0.00           C
ATOM  10653  C28 POPE  133      68.124  55.574  34.612  1.00  0.00           C
ATOM  10656  C29 POPE  133      67.084  54.854  35.432  1.00  0.00           C
ATOM  10658 0C21 POPE  133      67.024  54.804  36.772  1.00  0.00           C
ATOM  10660 1C21 POPE  133      68.004  55.444  37.722  1.00  0.00           C
ATOM  10663 2C21 POPE  133      68.394  54.544  38.912  1.00  0.00           C
ATOM  10666 3C21 POPE  133      67.204  54.124  39.782  1.00  0.00           C
ATOM  10669 4C21 POPE  133      67.594  53.544  41.142  1.00  0.00           C
ATOM  10672 5C21 POPE  133      66.404  53.484  42.112  1.00  0.00           C
ATOM  10675 6C21 POPE  133      66.794  52.914  43.482  1.00  0.00           C
ATOM  10678 7C21 POPE  133      65.764  53.194  44.582  1.00  0.00           C
ATOM  10681 8C21 POPE  133      66.124  52.534  45.922  1.00  0.00           C
ATOM  10685  C33 POPE  133      67.094  55.394  26.192  1.00  0.00           C
ATOM  10688  C34 POPE  133      66.314  54.214  26.782  1.00  0.00           C
ATOM  10691  C35 POPE  133      65.874  54.434  28.232  1.00  0.00           C
ATOM  10694  C36 POPE  133      64.564  55.234  28.302  1.00  0.00           C
ATOM  10697  C37 POPE  133      64.184  55.734  29.702  1.00  0.00           C
ATOM  10700  C38 POPE  133      63.634  54.674  30.672  1.00  0.00           C
ATOM  10703  C39 POPE  133      64.694  53.734  31.262  1.00  0.00           C
ATOM  10706 0C31 POPE  133      64.284  53.154  32.622  1.00  0.00           C
ATOM  10709 1C31 POPE  133      65.314  52.144  33.132  1.00  0.00           C
ATOM  10712 2C31 POPE  133      65.014  51.614  34.552  1.00  0.00           C
ATOM  10715 3C31 POPE  133      66.094  50.634  35.042  1.00  0.00           C
ATOM  10718 4C31 POPE  133      67.264  51.374  35.682  1.00  0.00           C
ATOM  10721 5C31 POPE  133      68.464  50.484  36.042  1.00  0.00           C
ATOM  10724 6C31 POPE  133      69.544  51.284  36.772  1.00  0.00           C
ATOM  10728  NH3 POPE  134     124.834 101.764  64.812  1.00  0.00           N
ATOM  10732  C12 POPE  134     123.754 102.724  65.222  1.00  0.00           C
ATOM  10735  C11 POPE  134     124.174 104.194  64.982  1.00  0.00           C
ATOM  10738  P   POPE  134     122.214 105.264  63.562  1.00  0.00           P
ATOM  10739  O13 POPE  134     120.824 105.704  63.842  1.00  0.00           O
ATOM  10740  O14 POPE  134     123.054 106.164  62.732  1.00  0.00           O
ATOM  10741  O11 POPE  134     122.184 103.854  62.842  1.00  0.00           O
ATOM  10742  O12 POPE  134     123.034 105.034  64.872  1.00  0.00           O
ATOM  10743  C1  POPE  134     122.914 103.734  61.612  1.00  0.00           C
ATOM  10746  C2  POPE  134     122.534 102.454  60.832  1.00  0.00           C
ATOM  10748  O21 POPE  134     121.994 102.864  59.562  1.00  0.00           O
ATOM  10749  C21 POPE  134     122.634 102.414  58.492  1.00  0.00           C
ATOM  10750  O22 POPE  134     123.604 101.694  58.492  1.00  0.00           O
ATOM  10751  C22 POPE  134     121.954 102.924  57.222  1.00  0.00           C
ATOM  10754  C3  POPE  134     121.484 101.584  61.582  1.00  0.00           C
ATOM  10757  O31 POPE  134     121.294 100.344  60.872  1.00  0.00           O
ATOM  10758  C31 POPE  134     120.424 100.384  59.892  1.00  0.00           C
ATOM  10759  O32 POPE  134     119.494 101.164  59.782  1.00  0.00           O
ATOM  10760  C32 POPE  134     120.804  99.364  58.822  1.00  0.00           C
ATOM  10763  C23 POPE  134     122.914 103.734  56.322  1.00  0.00           C
ATOM  10766  C24 POPE  134     122.664 103.534  54.832  1.00  0.00           C
ATOM  10769  C25 POPE  134     123.044 102.124  54.352  1.00  0.00           C
ATOM  10772  C26 POPE  134     123.374 102.084  52.852  1.00  0.00           C
ATOM  10775  C27 POPE  134     123.774 100.684  52.372  1.00  0.00           C
ATOM  10778  C28 POPE  134     124.074 100.614  50.862  1.00  0.00           C
ATOM  10781  C29 POPE  134     125.404 101.204  50.472  1.00  0.00           C
ATOM  10783 0C21 POPE  134     126.384 100.604  49.772  1.00  0.00           C
ATOM  10785 1C21 POPE  134     126.394  99.204  49.212  1.00  0.00           C
ATOM  10788 2C21 POPE  134     125.984  99.164  47.732  1.00  0.00           C
ATOM  10791 3C21 POPE  134     126.084  97.764  47.112  1.00  0.00           C
ATOM  10794 4C21 POPE  134     125.294  97.644  45.802  1.00  0.00           C
ATOM  10797 5C21 POPE  134     125.264  96.234  45.222  1.00  0.00           C
ATOM  10800 6C21 POPE  134     124.294  96.114  44.032  1.00  0.00           C
ATOM  10803 7C21 POPE  134     124.264  94.714  43.412  1.00  0.00           C
ATOM  10806 8C21 POPE  134     123.404  94.604  42.142  1.00  0.00           C
ATOM  10810  C33 POPE  134     120.034  99.644  57.512  1.00  0.00           C
ATOM  10813  C34 POPE  134     120.754  99.094  56.282  1.00  0.00           C
ATOM  10816  C35 POPE  134     120.024  97.904  55.652  1.00  0.00           C
ATOM  10819  C36 POPE  134     120.824  97.304  54.492  1.00  0.00           C
ATOM  10822  C37 POPE  134     120.114  96.094  53.872  1.00  0.00           C
ATOM  10825  C38 POPE  134     120.504  95.894  52.402  1.00  0.00           C
ATOM  10828  C39 POPE  134     119.314  95.914  51.432  1.00  0.00           C
ATOM  10831 0C31 POPE  134     118.434  97.174  51.542  1.00  0.00           C
ATOM  10834 1C31 POPE  134     117.534  97.394  50.322  1.00  0.00           C
ATOM  10837 2C31 POPE  134     116.444  98.444  50.592  1.00  0.00           C
ATOM  10840 3C31 POPE  134     115.464  98.654  49.422  1.00  0.00           C
ATOM  10843 4C31 POPE  134     116.104  99.334  48.202  1.00  0.00           C
ATOM  10846 5C31 POPE  134     115.074  99.694  47.122  1.00  0.00           C
ATOM  10849 6C31 POPE  134     115.724 100.144  45.812  1.00  0.00           C
ATOM  10853  NH3 POPE  135     106.564  12.094  21.932  1.00  0.00           N
ATOM  10857  C12 POPE  135     105.494  11.354  21.182  1.00  0.00           C
ATOM  10860  C11 POPE  135     104.364  10.884  22.092  1.00  0.00           C
ATOM  10863  P   POPE  135     101.774  10.734  21.602  1.00  0.00           P
ATOM  10864  O13 POPE  135     101.184  11.604  20.552  1.00  0.00           O
ATOM  10865  O14 POPE  135     101.144   9.414  21.742  1.00  0.00           O
ATOM  10866  O11 POPE  135     101.804  11.434  23.012  1.00  0.00           O
ATOM  10867  O12 POPE  135     103.284  10.494  21.262  1.00  0.00           O
ATOM  10868  C1  POPE  135     101.324  12.734  23.302  1.00  0.00           C
ATOM  10871  C2  POPE  135     102.274  13.424  24.332  1.00  0.00           C
ATOM  10873  O21 POPE  135     101.674  13.654  25.622  1.00  0.00           O
ATOM  10874  C21 POPE  135     100.574  14.384  25.642  1.00  0.00           C
ATOM  10875  O22 POPE  135     100.034  14.874  24.662  1.00  0.00           O
ATOM  10876  C22 POPE  135      99.984  14.514  27.062  1.00  0.00           C
ATOM  10879  C3  POPE  135     103.014  14.684  23.772  1.00  0.00           C
ATOM  10882  O31 POPE  135     104.204  14.924  24.532  1.00  0.00           O
ATOM  10883  C31 POPE  135     104.784  16.104  24.382  1.00  0.00           C
ATOM  10884  O32 POPE  135     104.474  16.964  23.572  1.00  0.00           O
ATOM  10885  C32 POPE  135     105.894  16.234  25.412  1.00  0.00           C
ATOM  10888  C23 POPE  135     100.964  14.334  28.252  1.00  0.00           C
ATOM  10891  C24 POPE  135     100.334  13.604  29.432  1.00  0.00           C
ATOM  10894  C25 POPE  135      99.264  14.384  30.212  1.00  0.00           C
ATOM  10897  C26 POPE  135      98.514  13.464  31.172  1.00  0.00           C
ATOM  10900  C27 POPE  135      97.484  14.194  32.042  1.00  0.00           C
ATOM  10903  C28 POPE  135      96.374  13.244  32.522  1.00  0.00           C
ATOM  10906  C29 POPE  135      95.404  13.934  33.442  1.00  0.00           C
ATOM  10908 0C21 POPE  135      94.184  13.474  33.752  1.00  0.00           C
ATOM  10910 1C21 POPE  135      93.624  12.164  33.262  1.00  0.00           C
ATOM  10913 2C21 POPE  135      92.124  12.044  33.512  1.00  0.00           C
ATOM  10916 3C21 POPE  135      91.614  10.634  33.212  1.00  0.00           C
ATOM  10919 4C21 POPE  135      90.274  10.354  33.912  1.00  0.00           C
ATOM  10922 5C21 POPE  135      89.754   8.934  33.692  1.00  0.00           C
ATOM  10925 6C21 POPE  135      89.544   8.584  32.212  1.00  0.00           C
ATOM  10928 7C21 POPE  135      88.584   7.404  32.042  1.00  0.00           C
ATOM  10931 8C21 POPE  135      88.384   7.004  30.582  1.00  0.00           C
ATOM  10935  C33 POPE  135     105.384  16.894  26.712  1.00  0.00           C
ATOM  10938  C34 POPE  135     104.544  15.944  27.582  1.00  0.00           C
ATOM  10941  C35 POPE  135     104.014  16.584  28.872  1.00  0.00           C
ATOM  10944  C36 POPE  135     105.094  17.254  29.732  1.00  0.00           C
ATOM  10947  C37 POPE  135     104.704  17.324  31.212  1.00  0.00           C
ATOM  10950  C38 POPE  135     105.314  18.524  31.962  1.00  0.00           C
ATOM  10953  C39 POPE  135     106.844  18.614  31.942  1.00  0.00           C
ATOM  10956 0C31 POPE  135     107.294  19.964  32.522  1.00  0.00           C
ATOM  10959 1C31 POPE  135     108.804  20.254  32.452  1.00  0.00           C
ATOM  10962 2C31 POPE  135     109.154  21.444  33.372  1.00  0.00           C
ATOM  10965 3C31 POPE  135     110.654  21.684  33.612  1.00  0.00           C
ATOM  10968 4C31 POPE  135     111.464  21.914  32.332  1.00  0.00           C
ATOM  10971 5C31 POPE  135     112.924  22.334  32.632  1.00  0.00           C
ATOM  10974 6C31 POPE  135     113.074  23.794  33.052  1.00  0.00           C
ATOM  10978  NH3 POPE  136       9.654  97.704  66.102  1.00  0.00           N
ATOM  10982  C12 POPE  136      10.374  98.664  67.032  1.00  0.00           C
ATOM  10985  C11 POPE  136      10.534 100.084  66.442  1.00  0.00           C
ATOM  10988  P   POPE  136      13.004 100.974  66.432  1.00  0.00           P
ATOM  10989  O13 POPE  136      12.504 102.154  67.172  1.00  0.00           O
ATOM  10990  O14 POPE  136      13.694  99.954  67.252  1.00  0.00           O
ATOM  10991  O11 POPE  136      13.944 101.444  65.242  1.00  0.00           O
ATOM  10992  O12 POPE  136      11.784 100.244  65.742  1.00  0.00           O
ATOM  10993  C1  POPE  136      13.994 102.834  64.882  1.00  0.00           C
ATOM  10996  C2  POPE  136      15.264 103.244  64.072  1.00  0.00           C
ATOM  10998  O21 POPE  136      15.014 103.114  62.662  1.00  0.00           O
ATOM  10999  C21 POPE  136      15.434 102.094  61.982  1.00  0.00           C
ATOM  11000  O22 POPE  136      15.834 101.034  62.432  1.00  0.00           O
ATOM  11001  C22 POPE  136      15.374 102.414  60.482  1.00  0.00           C
ATOM  11004  C3  POPE  136      16.554 102.604  64.682  1.00  0.00           C
ATOM  11007  O31 POPE  136      17.754 103.144  64.092  1.00  0.00           O
ATOM  11008  C31 POPE  136      18.344 102.474  63.102  1.00  0.00           C
ATOM  11009  O32 POPE  136      18.574 102.944  62.012  1.00  0.00           O
ATOM  11010  C32 POPE  136      18.894 101.104  63.542  1.00  0.00           C
ATOM  11013  C23 POPE  136      16.314 101.504  59.652  1.00  0.00           C
ATOM  11016  C24 POPE  136      16.564 101.994  58.222  1.00  0.00           C
ATOM  11019  C25 POPE  136      15.594 101.424  57.182  1.00  0.00           C
ATOM  11022  C26 POPE  136      15.854 101.984  55.772  1.00  0.00           C
ATOM  11025  C27 POPE  136      14.914 101.364  54.742  1.00  0.00           C
ATOM  11028  C28 POPE  136      14.964 102.094  53.382  1.00  0.00           C
ATOM  11031  C29 POPE  136      14.074 101.384  52.392  1.00  0.00           C
ATOM  11033 0C21 POPE  136      14.454 100.844  51.212  1.00  0.00           C
ATOM  11035 1C21 POPE  136      15.834 100.844  50.622  1.00  0.00           C
ATOM  11038 2C21 POPE  136      15.944 101.964  49.582  1.00  0.00           C
ATOM  11041 3C21 POPE  136      17.194 101.854  48.692  1.00  0.00           C
ATOM  11044 4C21 POPE  136      17.254 103.014  47.692  1.00  0.00           C
ATOM  11047 5C21 POPE  136      18.544 103.034  46.852  1.00  0.00           C
ATOM  11050 6C21 POPE  136      18.594 104.214  45.872  1.00  0.00           C
ATOM  11053 7C21 POPE  136      19.834 104.154  44.972  1.00  0.00           C
ATOM  11056 8C21 POPE  136      19.884 105.264  43.922  1.00  0.00           C
ATOM  11060  C33 POPE  136      19.104 100.154  62.342  1.00  0.00           C
ATOM  11063  C34 POPE  136      19.544  98.744  62.772  1.00  0.00           C
ATOM  11066  C35 POPE  136      19.634  97.724  61.622  1.00  0.00           C
ATOM  11069  C36 POPE  136      20.474  98.224  60.452  1.00  0.00           C
ATOM  11072  C37 POPE  136      20.764  97.174  59.372  1.00  0.00           C
ATOM  11075  C38 POPE  136      21.074  97.744  57.972  1.00  0.00           C
ATOM  11078  C39 POPE  136      21.184  96.674  56.882  1.00  0.00           C
ATOM  11081 0C31 POPE  136      22.614  96.144  56.692  1.00  0.00           C
ATOM  11084 1C31 POPE  136      22.704  94.984  55.692  1.00  0.00           C
ATOM  11087 2C31 POPE  136      21.914  95.244  54.402  1.00  0.00           C
ATOM  11090 3C31 POPE  136      22.044  94.134  53.352  1.00  0.00           C
ATOM  11093 4C31 POPE  136      21.004  94.304  52.242  1.00  0.00           C
ATOM  11096 5C31 POPE  136      21.454  93.754  50.882  1.00  0.00           C
ATOM  11099 6C31 POPE  136      20.404  94.024  49.792  1.00  0.00           C
ATOM  11103  NH3 POPE  137      17.014  86.004  67.772  1.00  0.00           N
ATOM  11107  C12 POPE  137      16.174  86.044  69.022  1.00  0.00           C
ATOM  11110  C11 POPE  137      15.954  84.684  69.702  1.00  0.00           C
ATOM  11113  P   POPE  137      13.454  83.744  70.132  1.00  0.00           P
ATOM  11114  O13 POPE  137      13.954  82.354  70.162  1.00  0.00           O
ATOM  11115  O14 POPE  137      12.394  84.074  71.102  1.00  0.00           O
ATOM  11116  O11 POPE  137      12.924  84.024  68.652  1.00  0.00           O
ATOM  11117  O12 POPE  137      14.664  84.734  70.332  1.00  0.00           O
ATOM  11118  C1  POPE  137      13.814  84.094  67.532  1.00  0.00           C
ATOM  11121  C2  POPE  137      13.124  83.794  66.172  1.00  0.00           C
ATOM  11123  O21 POPE  137      12.044  84.704  65.932  1.00  0.00           O
ATOM  11124  C21 POPE  137      12.424  85.944  65.632  1.00  0.00           C
ATOM  11125  O22 POPE  137      13.584  86.284  65.412  1.00  0.00           O
ATOM  11126  C22 POPE  137      11.244  86.914  65.742  1.00  0.00           C
ATOM  11129  C3  POPE  137      12.634  82.324  66.202  1.00  0.00           C
ATOM  11132  O31 POPE  137      12.194  81.854  64.912  1.00  0.00           O
ATOM  11133  C31 POPE  137      13.154  81.524  64.062  1.00  0.00           C
ATOM  11134  O32 POPE  137      14.354  81.614  64.262  1.00  0.00           O
ATOM  11135  C32 POPE  137      12.494  80.984  62.802  1.00  0.00           C
ATOM  11138  C23 POPE  137      10.954  87.644  64.412  1.00  0.00           C
ATOM  11141  C24 POPE  137      10.524  86.704  63.292  1.00  0.00           C
ATOM  11144  C25 POPE  137       9.144  86.064  63.492  1.00  0.00           C
ATOM  11147  C26 POPE  137       8.714  85.264  62.252  1.00  0.00           C
ATOM  11150  C27 POPE  137       7.236  84.884  62.272  1.00  0.00           C
ATOM  11153  C28 POPE  137       6.726  84.314  60.942  1.00  0.00           C
ATOM  11156  C29 POPE  137       5.246  84.034  60.962  1.00  0.00           C
ATOM  11158 0C21 POPE  137       4.466  83.964  59.872  1.00  0.00           C
ATOM  11160 1C21 POPE  137       4.946  84.094  58.452  1.00  0.00           C
ATOM  11163 2C21 POPE  137       4.436  85.384  57.762  1.00  0.00           C
ATOM  11166 3C21 POPE  137       5.346  85.844  56.612  1.00  0.00           C
ATOM  11169 4C21 POPE  137       5.666  84.774  55.572  1.00  0.00           C
ATOM  11172 5C21 POPE  137       4.446  84.214  54.832  1.00  0.00           C
ATOM  11175 6C21 POPE  137       4.876  83.494  53.552  1.00  0.00           C
ATOM  11178 7C21 POPE  137       3.726  82.814  52.802  1.00  0.00           C
ATOM  11181 8C21 POPE  137       4.186  82.154  51.492  1.00  0.00           C
ATOM  11185  C33 POPE  137      12.554  81.974  61.612  1.00  0.00           C
ATOM  11188  C34 POPE  137      13.014  81.214  60.372  1.00  0.00           C
ATOM  11191  C35 POPE  137      13.124  82.034  59.082  1.00  0.00           C
ATOM  11194  C36 POPE  137      14.254  83.064  59.122  1.00  0.00           C
ATOM  11197  C37 POPE  137      14.554  83.674  57.752  1.00  0.00           C
ATOM  11200  C38 POPE  137      15.944  84.304  57.712  1.00  0.00           C
ATOM  11203  C39 POPE  137      15.994  85.664  57.002  1.00  0.00           C
ATOM  11206 0C31 POPE  137      15.804  85.544  55.492  1.00  0.00           C
ATOM  11209 1C31 POPE  137      16.274  86.814  54.762  1.00  0.00           C
ATOM  11212 2C31 POPE  137      15.974  86.774  53.262  1.00  0.00           C
ATOM  11215 3C31 POPE  137      16.594  87.944  52.482  1.00  0.00           C
ATOM  11218 4C31 POPE  137      16.054  89.314  52.902  1.00  0.00           C
ATOM  11221 5C31 POPE  137      16.694  90.464  52.102  1.00  0.00           C
ATOM  11224 6C31 POPE  137      16.354  91.854  52.632  1.00  0.00           C
ATOM  11228  NH3 POPE  138      81.364  95.344  22.172  1.00  0.00           N
ATOM  11232  C12 POPE  138      80.934  96.724  21.792  1.00  0.00           C
ATOM  11235  C11 POPE  138      82.134  97.624  21.462  1.00  0.00           C
ATOM  11238  P   POPE  138      83.034  99.464  23.042  1.00  0.00           P
ATOM  11239  O13 POPE  138      83.894 100.104  22.022  1.00  0.00           O
ATOM  11240  O14 POPE  138      81.694 100.034  23.232  1.00  0.00           O
ATOM  11241  O11 POPE  138      83.874  99.454  24.392  1.00  0.00           O
ATOM  11242  O12 POPE  138      82.884  97.944  22.652  1.00  0.00           O
ATOM  11243  C1  POPE  138      83.194  99.554  25.652  1.00  0.00           C
ATOM  11246  C2  POPE  138      84.064 100.244  26.742  1.00  0.00           C
ATOM  11248  O21 POPE  138      83.294 100.354  27.942  1.00  0.00           O
ATOM  11249  C21 POPE  138      83.154  99.214  28.622  1.00  0.00           C
ATOM  11250  O22 POPE  138      83.774  98.184  28.412  1.00  0.00           O
ATOM  11251  C22 POPE  138      81.964  99.364  29.562  1.00  0.00           C
ATOM  11254  C3  POPE  138      84.584 101.644  26.302  1.00  0.00           C
ATOM  11257  O31 POPE  138      85.284 102.354  27.352  1.00  0.00           O
ATOM  11258  C31 POPE  138      85.464 103.654  27.112  1.00  0.00           C
ATOM  11259  O32 POPE  138      85.044 104.264  26.142  1.00  0.00           O
ATOM  11260  C32 POPE  138      86.274 104.294  28.242  1.00  0.00           C
ATOM  11263  C23 POPE  138      82.024  98.494  30.842  1.00  0.00           C
ATOM  11266  C24 POPE  138      83.024  99.014  31.882  1.00  0.00           C
ATOM  11269  C25 POPE  138      82.844  98.464  33.312  1.00  0.00           C
ATOM  11272  C26 POPE  138      81.384  98.384  33.772  1.00  0.00           C
ATOM  11275  C27 POPE  138      81.154  98.094  35.262  1.00  0.00           C
ATOM  11278  C28 POPE  138      81.304  96.614  35.662  1.00  0.00           C
ATOM  11281  C29 POPE  138      82.704  96.224  36.092  1.00  0.00           C
ATOM  11283 0C21 POPE  138      83.074  95.914  37.342  1.00  0.00           C
ATOM  11285 1C21 POPE  138      82.204  95.964  38.572  1.00  0.00           C
ATOM  11288 2C21 POPE  138      81.234  94.794  38.812  1.00  0.00           C
ATOM  11291 3C21 POPE  138      81.914  93.424  38.902  1.00  0.00           C
ATOM  11294 4C21 POPE  138      80.954  92.294  39.282  1.00  0.00           C
ATOM  11297 5C21 POPE  138      80.554  92.264  40.752  1.00  0.00           C
ATOM  11300 6C21 POPE  138      79.094  91.814  40.932  1.00  0.00           C
ATOM  11303 7C21 POPE  138      78.804  91.284  42.332  1.00  0.00           C
ATOM  11306 8C21 POPE  138      77.324  90.984  42.592  1.00  0.00           C
ATOM  11310  C33 POPE  138      87.144 105.494  27.772  1.00  0.00           C
ATOM  11313  C34 POPE  138      87.664 106.344  28.942  1.00  0.00           C
ATOM  11316  C35 POPE  138      88.764 107.344  28.542  1.00  0.00           C
ATOM  11319  C36 POPE  138      89.144 108.314  29.672  1.00  0.00           C
ATOM  11322  C37 POPE  138      90.304 107.814  30.552  1.00  0.00           C
ATOM  11325  C38 POPE  138      90.634 108.674  31.792  1.00  0.00           C
ATOM  11328  C39 POPE  138      91.984 108.344  32.442  1.00  0.00           C
ATOM  11331 0C31 POPE  138      91.914 108.364  33.972  1.00  0.00           C
ATOM  11334 1C31 POPE  138      93.244 108.044  34.672  1.00  0.00           C
ATOM  11337 2C31 POPE  138      93.844 109.244  35.422  1.00  0.00           C
ATOM  11340 3C31 POPE  138      94.664 108.824  36.652  1.00  0.00           C
ATOM  11343 4C31 POPE  138      95.134 110.004  37.532  1.00  0.00           C
ATOM  11346 5C31 POPE  138      93.974 110.854  38.052  1.00  0.00           C
ATOM  11349 6C31 POPE  138      94.384 111.894  39.102  1.00  0.00           C
ATOM  11353  NH3 POPE  139      76.244  40.904  20.512  1.00  0.00           N
ATOM  11357  C12 POPE  139      75.304  42.044  20.772  1.00  0.00           C
ATOM  11360  C11 POPE  139      74.874  42.674  19.452  1.00  0.00           C
ATOM  11363  P   POPE  139      73.284  44.824  19.572  1.00  0.00           P
ATOM  11364  O13 POPE  139      73.544  46.174  20.112  1.00  0.00           O
ATOM  11365  O14 POPE  139      72.704  44.744  18.212  1.00  0.00           O
ATOM  11366  O11 POPE  139      72.344  44.034  20.592  1.00  0.00           O
ATOM  11367  O12 POPE  139      74.624  44.044  19.682  1.00  0.00           O
ATOM  11368  C1  POPE  139      72.784  43.904  21.952  1.00  0.00           C
ATOM  11371  C2  POPE  139      71.804  44.534  22.992  1.00  0.00           C
ATOM  11373  O21 POPE  139      72.484  44.854  24.212  1.00  0.00           O
ATOM  11374  C21 POPE  139      73.194  43.904  24.812  1.00  0.00           C
ATOM  11375  O22 POPE  139      73.374  42.774  24.422  1.00  0.00           O
ATOM  11376  C22 POPE  139      73.834  44.474  26.052  1.00  0.00           C
ATOM  11379  C3  POPE  139      70.504  43.724  23.252  1.00  0.00           C
ATOM  11382  O31 POPE  139      69.674  44.384  24.242  1.00  0.00           O
ATOM  11383  C31 POPE  139      69.364  43.664  25.312  1.00  0.00           C
ATOM  11384  O32 POPE  139      69.514  42.464  25.432  1.00  0.00           O
ATOM  11385  C32 POPE  139      68.854  44.554  26.432  1.00  0.00           C
ATOM  11388  C23 POPE  139      73.134  43.984  27.332  1.00  0.00           C
ATOM  11391  C24 POPE  139      73.734  44.634  28.582  1.00  0.00           C
ATOM  11394  C25 POPE  139      74.354  43.634  29.572  1.00  0.00           C
ATOM  11397  C26 POPE  139      74.084  44.104  31.002  1.00  0.00           C
ATOM  11400  C27 POPE  139      74.634  43.184  32.102  1.00  0.00           C
ATOM  11403  C28 POPE  139      73.934  43.414  33.452  1.00  0.00           C
ATOM  11406  C29 POPE  139      73.984  44.864  33.882  1.00  0.00           C
ATOM  11408 0C21 POPE  139      74.364  45.344  35.082  1.00  0.00           C
ATOM  11410 1C21 POPE  139      74.754  44.514  36.272  1.00  0.00           C
ATOM  11413 2C21 POPE  139      74.444  45.254  37.582  1.00  0.00           C
ATOM  11416 3C21 POPE  139      74.934  44.454  38.792  1.00  0.00           C
ATOM  11419 4C21 POPE  139      74.654  45.134  40.142  1.00  0.00           C
ATOM  11422 5C21 POPE  139      73.184  45.114  40.572  1.00  0.00           C
ATOM  11425 6C21 POPE  139      73.014  45.654  42.002  1.00  0.00           C
ATOM  11428 7C21 POPE  139      71.694  45.234  42.662  1.00  0.00           C
ATOM  11431 8C21 POPE  139      71.494  45.834  44.062  1.00  0.00           C
ATOM  11435  C33 POPE  139      68.764  43.774  27.762  1.00  0.00           C
ATOM  11438  C34 POPE  139      68.604  44.664  29.002  1.00  0.00           C
ATOM  11441  C35 POPE  139      67.194  45.264  29.162  1.00  0.00           C
ATOM  11444  C36 POPE  139      67.004  45.934  30.542  1.00  0.00           C
ATOM  11447  C37 POPE  139      65.534  46.164  30.902  1.00  0.00           C
ATOM  11450  C38 POPE  139      65.304  46.744  32.312  1.00  0.00           C
ATOM  11453  C39 POPE  139      65.864  45.864  33.442  1.00  0.00           C
ATOM  11456 0C31 POPE  139      65.314  46.254  34.822  1.00  0.00           C
ATOM  11459 1C31 POPE  139      66.114  45.654  35.982  1.00  0.00           C
ATOM  11462 2C31 POPE  139      65.424  45.754  37.352  1.00  0.00           C
ATOM  11465 3C31 POPE  139      65.074  47.174  37.832  1.00  0.00           C
ATOM  11468 4C31 POPE  139      66.234  47.924  38.522  1.00  0.00           C
ATOM  11471 5C31 POPE  139      65.744  49.204  39.202  1.00  0.00           C
ATOM  11474 6C31 POPE  139      66.834  49.984  39.942  1.00  0.00           C
ATOM  11478  NH3 POPE  140      83.154 107.624  26.162  1.00  0.00           N
ATOM  11482  C12 POPE  140      84.014 108.854  26.112  1.00  0.00           C
ATOM  11485  C11 POPE  140      83.864 109.744  27.372  1.00  0.00           C
ATOM  11488  P   POPE  140      81.284 110.474  27.102  1.00  0.00           P
ATOM  11489  O13 POPE  140      80.614 111.784  27.062  1.00  0.00           O
ATOM  11490  O14 POPE  140      81.144 109.564  25.952  1.00  0.00           O
ATOM  11491  O11 POPE  140      80.914 109.634  28.392  1.00  0.00           O
ATOM  11492  O12 POPE  140      82.834 110.724  27.282  1.00  0.00           O
ATOM  11493  C1  POPE  140      81.104 110.124  29.712  1.00  0.00           C
ATOM  11496  C2  POPE  140      79.794 110.624  30.322  1.00  0.00           C
ATOM  11498  O21 POPE  140      80.064 111.064  31.662  1.00  0.00           O
ATOM  11499  C21 POPE  140      80.274 112.354  31.852  1.00  0.00           C
ATOM  11500  O22 POPE  140      80.224 113.224  31.002  1.00  0.00           O
ATOM  11501  C22 POPE  140      80.644 112.534  33.332  1.00  0.00           C
ATOM  11504  C3  POPE  140      78.744 109.494  30.412  1.00  0.00           C
ATOM  11507  O31 POPE  140      77.544 109.964  31.052  1.00  0.00           O
ATOM  11508  C31 POPE  140      76.734 110.664  30.252  1.00  0.00           C
ATOM  11509  O32 POPE  140      76.924 110.824  29.052  1.00  0.00           O
ATOM  11510  C32 POPE  140      75.634 111.314  31.062  1.00  0.00           C
ATOM  11513  C23 POPE  140      79.654 113.394  34.162  1.00  0.00           C
ATOM  11516  C24 POPE  140      79.424 112.834  35.582  1.00  0.00           C
ATOM  11519  C25 POPE  140      79.004 113.914  36.592  1.00  0.00           C
ATOM  11522  C26 POPE  140      80.224 114.504  37.302  1.00  0.00           C
ATOM  11525  C27 POPE  140      79.854 115.594  38.312  1.00  0.00           C
ATOM  11528  C28 POPE  140      80.904 115.794  39.422  1.00  0.00           C
ATOM  11531  C29 POPE  140      82.294 116.054  38.882  1.00  0.00           C
ATOM  11533 0C21 POPE  140      82.814 117.264  38.612  1.00  0.00           C
ATOM  11535 1C21 POPE  140      82.114 118.574  38.812  1.00  0.00           C
ATOM  11538 2C21 POPE  140      83.064 119.774  38.712  1.00  0.00           C
ATOM  11541 3C21 POPE  140      84.034 119.924  39.892  1.00  0.00           C
ATOM  11544 4C21 POPE  140      84.934 121.154  39.712  1.00  0.00           C
ATOM  11547 5C21 POPE  140      85.774 121.534  40.942  1.00  0.00           C
ATOM  11550 6C21 POPE  140      86.584 120.364  41.532  1.00  0.00           C
ATOM  11553 7C21 POPE  140      87.664 120.824  42.512  1.00  0.00           C
ATOM  11556 8C21 POPE  140      88.374 119.654  43.212  1.00  0.00           C
ATOM  11560  C33 POPE  140      74.724 110.264  31.722  1.00  0.00           C
ATOM  11563  C34 POPE  140      75.164 109.874  33.132  1.00  0.00           C
ATOM  11566  C35 POPE  140      74.044 109.174  33.882  1.00  0.00           C
ATOM  11569  C36 POPE  140      73.934 107.654  33.742  1.00  0.00           C
ATOM  11572  C37 POPE  140      72.704 107.164  34.512  1.00  0.00           C
ATOM  11575  C38 POPE  140      72.434 105.664  34.342  1.00  0.00           C
ATOM  11578  C39 POPE  140      71.294 105.194  35.252  1.00  0.00           C
ATOM  11581 0C31 POPE  140      71.694 105.094  36.722  1.00  0.00           C
ATOM  11584 1C31 POPE  140      70.474 104.894  37.632  1.00  0.00           C
ATOM  11587 2C31 POPE  140      70.814 104.124  38.912  1.00  0.00           C
ATOM  11590 3C31 POPE  140      69.854 104.414  40.072  1.00  0.00           C
ATOM  11593 4C31 POPE  140      68.364 104.374  39.712  1.00  0.00           C
ATOM  11596 5C31 POPE  140      67.484 104.804  40.892  1.00  0.00           C
ATOM  11599 6C31 POPE  140      66.004 104.894  40.532  1.00  0.00           C
ATOM  11603  NH3 POPE  141      89.644  93.774  22.562  1.00  0.00           N
ATOM  11607  C12 POPE  141      88.224  93.284  22.442  1.00  0.00           C
ATOM  11610  C11 POPE  141      87.414  94.184  21.482  1.00  0.00           C
ATOM  11613  P   POPE  141      84.884  94.384  22.172  1.00  0.00           P
ATOM  11614  O13 POPE  141      85.164  95.824  22.332  1.00  0.00           O
ATOM  11615  O14 POPE  141      83.574  94.024  21.602  1.00  0.00           O
ATOM  11616  O11 POPE  141      85.064  93.684  23.562  1.00  0.00           O
ATOM  11617  O12 POPE  141      86.064  93.734  21.332  1.00  0.00           O
ATOM  11618  C1  POPE  141      85.364  94.474  24.712  1.00  0.00           C
ATOM  11621  C2  POPE  141      85.214  93.614  25.982  1.00  0.00           C
ATOM  11623  O21 POPE  141      85.864  94.124  27.142  1.00  0.00           O
ATOM  11624  C21 POPE  141      85.944  95.394  27.452  1.00  0.00           C
ATOM  11625  O22 POPE  141      86.024  96.344  26.682  1.00  0.00           O
ATOM  11626  C22 POPE  141      85.754  95.474  28.972  1.00  0.00           C
ATOM  11629  C3  POPE  141      85.704  92.164  25.712  1.00  0.00           C
ATOM  11632  O31 POPE  141      86.134  91.454  26.902  1.00  0.00           O
ATOM  11633  C31 POPE  141      85.154  91.054  27.692  1.00  0.00           C
ATOM  11634  O32 POPE  141      83.964  91.284  27.552  1.00  0.00           O
ATOM  11635  C32 POPE  141      85.744  90.184  28.812  1.00  0.00           C
ATOM  11638  C23 POPE  141      86.634  96.444  29.772  1.00  0.00           C
ATOM  11641  C24 POPE  141      86.284  96.374  31.272  1.00  0.00           C
ATOM  11644  C25 POPE  141      87.064  97.354  32.132  1.00  0.00           C
ATOM  11647  C26 POPE  141      86.634  97.304  33.602  1.00  0.00           C
ATOM  11650  C27 POPE  141      87.404  98.314  34.462  1.00  0.00           C
ATOM  11653  C28 POPE  141      87.234  98.044  35.972  1.00  0.00           C
ATOM  11656  C29 POPE  141      87.994  99.054  36.792  1.00  0.00           C
ATOM  11658 0C21 POPE  141      87.664 100.354  36.892  1.00  0.00           C
ATOM  11660 1C21 POPE  141      86.444 100.954  36.262  1.00  0.00           C
ATOM  11663 2C21 POPE  141      85.754 101.914  37.242  1.00  0.00           C
ATOM  11666 3C21 POPE  141      86.334 103.324  37.132  1.00  0.00           C
ATOM  11669 4C21 POPE  141      85.774 104.364  38.112  1.00  0.00           C
ATOM  11672 5C21 POPE  141      86.154 104.154  39.572  1.00  0.00           C
ATOM  11675 6C21 POPE  141      85.154 104.894  40.462  1.00  0.00           C
ATOM  11678 7C21 POPE  141      85.644 105.104  41.892  1.00  0.00           C
ATOM  11681 8C21 POPE  141      84.574 105.764  42.752  1.00  0.00           C
ATOM  11685  C33 POPE  141      85.834  90.904  30.172  1.00  0.00           C
ATOM  11688  C34 POPE  141      86.794  90.214  31.142  1.00  0.00           C
ATOM  11691  C35 POPE  141      86.384  88.794  31.562  1.00  0.00           C
ATOM  11694  C36 POPE  141      85.054  88.744  32.322  1.00  0.00           C
ATOM  11697  C37 POPE  141      85.074  87.694  33.442  1.00  0.00           C
ATOM  11700  C38 POPE  141      83.714  87.414  34.092  1.00  0.00           C
ATOM  11703  C39 POPE  141      82.924  88.684  34.402  1.00  0.00           C
ATOM  11706 0C31 POPE  141      81.614  88.364  35.132  1.00  0.00           C
ATOM  11709 1C31 POPE  141      80.744  89.604  35.382  1.00  0.00           C
ATOM  11712 2C31 POPE  141      79.604  89.254  36.332  1.00  0.00           C
ATOM  11715 3C31 POPE  141      78.634  90.414  36.562  1.00  0.00           C
ATOM  11718 4C31 POPE  141      77.574  90.044  37.592  1.00  0.00           C
ATOM  11721 5C31 POPE  141      76.594  91.194  37.862  1.00  0.00           C
ATOM  11724 6C31 POPE  141      75.584  90.864  38.952  1.00  0.00           C
ATOM  11728  NH3 POPE  142      20.994  46.104  67.402  1.00  0.00           N
ATOM  11732  C12 POPE  142      21.564  44.714  67.402  1.00  0.00           C
ATOM  11735  C11 POPE  142      20.424  43.684  67.492  1.00  0.00           C
ATOM  11738  P   POPE  142      17.794  43.854  66.992  1.00  0.00           P
ATOM  11739  O13 POPE  142      17.564  42.524  67.592  1.00  0.00           O
ATOM  11740  O14 POPE  142      17.304  45.054  67.702  1.00  0.00           O
ATOM  11741  O11 POPE  142      17.244  43.884  65.522  1.00  0.00           O
ATOM  11742  O12 POPE  142      19.324  44.094  66.702  1.00  0.00           O
ATOM  11743  C1  POPE  142      17.794  43.054  64.492  1.00  0.00           C
ATOM  11746  C2  POPE  142      18.514  43.894  63.412  1.00  0.00           C
ATOM  11748  O21 POPE  142      19.104  43.014  62.432  1.00  0.00           O
ATOM  11749  C21 POPE  142      18.454  42.914  61.292  1.00  0.00           C
ATOM  11750  O22 POPE  142      17.384  43.434  61.002  1.00  0.00           O
ATOM  11751  C22 POPE  142      19.384  42.254  60.262  1.00  0.00           C
ATOM  11754  C3  POPE  142      19.634  44.784  63.992  1.00  0.00           C
ATOM  11757  O31 POPE  142      20.274  45.544  62.952  1.00  0.00           O
ATOM  11758  C31 POPE  142      20.984  46.564  63.412  1.00  0.00           C
ATOM  11759  O32 POPE  142      21.204  46.794  64.592  1.00  0.00           O
ATOM  11760  C32 POPE  142      21.464  47.394  62.222  1.00  0.00           C
ATOM  11763  C23 POPE  142      18.974  40.844  59.782  1.00  0.00           C
ATOM  11766  C24 POPE  142      19.974  40.284  58.742  1.00  0.00           C
ATOM  11769  C25 POPE  142      20.014  41.104  57.432  1.00  0.00           C
ATOM  11772  C26 POPE  142      21.194  40.754  56.502  1.00  0.00           C
ATOM  11775  C27 POPE  142      21.444  41.884  55.492  1.00  0.00           C
ATOM  11778  C28 POPE  142      22.204  41.464  54.212  1.00  0.00           C
ATOM  11781  C29 POPE  142      21.394  40.504  53.392  1.00  0.00           C
ATOM  11783 0C21 POPE  142      21.854  39.664  52.442  1.00  0.00           C
ATOM  11785 1C21 POPE  142      23.264  39.564  51.932  1.00  0.00           C
ATOM  11788 2C21 POPE  142      23.274  39.554  50.392  1.00  0.00           C
ATOM  11791 3C21 POPE  142      24.674  39.414  49.782  1.00  0.00           C
ATOM  11794 4C21 POPE  142      24.694  39.774  48.282  1.00  0.00           C
ATOM  11797 5C21 POPE  142      24.314  38.604  47.372  1.00  0.00           C
ATOM  11800 6C21 POPE  142      23.864  39.064  45.982  1.00  0.00           C
ATOM  11803 7C21 POPE  142      23.254  37.944  45.142  1.00  0.00           C
ATOM  11806 8C21 POPE  142      22.544  38.454  43.892  1.00  0.00           C
ATOM  11810  C33 POPE  142      22.164  46.584  61.102  1.00  0.00           C
ATOM  11813  C34 POPE  142      22.584  47.514  59.942  1.00  0.00           C
ATOM  11816  C35 POPE  142      23.034  46.794  58.672  1.00  0.00           C
ATOM  11819  C36 POPE  142      24.344  46.004  58.822  1.00  0.00           C
ATOM  11822  C37 POPE  142      25.014  45.694  57.472  1.00  0.00           C
ATOM  11825  C38 POPE  142      26.504  45.354  57.642  1.00  0.00           C
ATOM  11828  C39 POPE  142      27.254  45.024  56.342  1.00  0.00           C
ATOM  11831 0C31 POPE  142      27.064  46.064  55.232  1.00  0.00           C
ATOM  11834 1C31 POPE  142      28.154  45.954  54.162  1.00  0.00           C
ATOM  11837 2C31 POPE  142      27.844  46.704  52.862  1.00  0.00           C
ATOM  11840 3C31 POPE  142      26.674  46.134  52.062  1.00  0.00           C
ATOM  11843 4C31 POPE  142      26.874  44.694  51.562  1.00  0.00           C
ATOM  11846 5C31 POPE  142      25.574  44.114  51.002  1.00  0.00           C
ATOM  11849 6C31 POPE  142      25.774  42.854  50.162  1.00  0.00           C
ATOM  11853  NH3 POPE  143      21.764  92.414  24.482  1.00  0.00           N
ATOM  11857  C12 POPE  143      20.674  91.384  24.552  1.00  0.00           C
ATOM  11860  C11 POPE  143      20.614  90.684  25.922  1.00  0.00           C
ATOM  11863  P   POPE  143      19.354  88.544  25.232  1.00  0.00           P
ATOM  11864  O13 POPE  143      18.724  88.754  23.922  1.00  0.00           O
ATOM  11865  O14 POPE  143      20.674  87.864  25.222  1.00  0.00           O
ATOM  11866  O11 POPE  143      18.394  87.614  26.052  1.00  0.00           O
ATOM  11867  O12 POPE  143      19.434  89.884  26.042  1.00  0.00           O
ATOM  11868  C1  POPE  143      18.604  87.074  27.352  1.00  0.00           C
ATOM  11871  C2  POPE  143      17.514  87.574  28.352  1.00  0.00           C
ATOM  11873  O21 POPE  143      17.884  87.364  29.722  1.00  0.00           O
ATOM  11874  C21 POPE  143      18.234  86.164  30.132  1.00  0.00           C
ATOM  11875  O22 POPE  143      18.204  85.134  29.472  1.00  0.00           O
ATOM  11876  C22 POPE  143      18.784  86.274  31.552  1.00  0.00           C
ATOM  11879  C3  POPE  143      16.084  87.044  28.022  1.00  0.00           C
ATOM  11882  O31 POPE  143      15.044  87.934  28.452  1.00  0.00           O
ATOM  11883  C31 POPE  143      14.104  87.544  29.322  1.00  0.00           C
ATOM  11884  O32 POPE  143      12.944  87.924  29.292  1.00  0.00           O
ATOM  11885  C32 POPE  143      14.694  86.714  30.492  1.00  0.00           C
ATOM  11888  C23 POPE  143      18.554  85.024  32.422  1.00  0.00           C
ATOM  11891  C24 POPE  143      19.244  85.134  33.782  1.00  0.00           C
ATOM  11894  C25 POPE  143      18.474  85.954  34.822  1.00  0.00           C
ATOM  11897  C26 POPE  143      19.244  86.124  36.142  1.00  0.00           C
ATOM  11900  C27 POPE  143      18.404  86.764  37.252  1.00  0.00           C
ATOM  11903  C28 POPE  143      19.184  86.834  38.582  1.00  0.00           C
ATOM  11906  C29 POPE  143      18.304  87.334  39.692  1.00  0.00           C
ATOM  11908 0C21 POPE  143      18.034  86.684  40.842  1.00  0.00           C
ATOM  11910 1C21 POPE  143      18.634  85.354  41.252  1.00  0.00           C
ATOM  11913 2C21 POPE  143      18.684  85.184  42.782  1.00  0.00           C
ATOM  11916 3C21 POPE  143      17.314  84.864  43.372  1.00  0.00           C
ATOM  11919 4C21 POPE  143      17.344  84.784  44.902  1.00  0.00           C
ATOM  11922 5C21 POPE  143      15.974  85.044  45.522  1.00  0.00           C
ATOM  11925 6C21 POPE  143      15.674  86.544  45.622  1.00  0.00           C
ATOM  11928 7C21 POPE  143      14.264  86.864  46.142  1.00  0.00           C
ATOM  11931 8C21 POPE  143      14.094  88.364  46.402  1.00  0.00           C
ATOM  11935  C33 POPE  143      13.854  86.844  31.782  1.00  0.00           C
ATOM  11938  C34 POPE  143      14.594  86.494  33.082  1.00  0.00           C
ATOM  11941  C35 POPE  143      14.224  87.484  34.202  1.00  0.00           C
ATOM  11944  C36 POPE  143      14.764  87.164  35.602  1.00  0.00           C
ATOM  11947  C37 POPE  143      14.594  88.384  36.522  1.00  0.00           C
ATOM  11950  C38 POPE  143      14.774  88.114  38.022  1.00  0.00           C
ATOM  11953  C39 POPE  143      14.914  89.444  38.782  1.00  0.00           C
ATOM  11956 0C31 POPE  143      14.914  89.304  40.302  1.00  0.00           C
ATOM  11959 1C31 POPE  143      15.094  90.664  40.992  1.00  0.00           C
ATOM  11962 2C31 POPE  143      15.324  90.574  42.512  1.00  0.00           C
ATOM  11965 3C31 POPE  143      16.704  90.004  42.872  1.00  0.00           C
ATOM  11968 4C31 POPE  143      17.654  91.064  43.442  1.00  0.00           C
ATOM  11971 5C31 POPE  143      19.074  90.514  43.662  1.00  0.00           C
ATOM  11974 6C31 POPE  143      20.114  91.594  43.962  1.00  0.00           C
ATOM  11978  NH3 POPE  144     106.994  78.314  67.072  1.00  0.00           N
ATOM  11982  C12 POPE  144     107.634  79.674  67.052  1.00  0.00           C
ATOM  11985  C11 POPE  144     109.074  79.604  67.542  1.00  0.00           C
ATOM  11988  P   POPE  144     110.324  81.704  66.672  1.00  0.00           P
ATOM  11989  O13 POPE  144     110.904  82.954  67.212  1.00  0.00           O
ATOM  11990  O14 POPE  144     111.294  80.794  66.032  1.00  0.00           O
ATOM  11991  O11 POPE  144     109.204  82.004  65.592  1.00  0.00           O
ATOM  11992  O12 POPE  144     109.524  80.934  67.802  1.00  0.00           O
ATOM  11993  C1  POPE  144     108.494  83.234  65.442  1.00  0.00           C
ATOM  11996  C2  POPE  144     108.624  83.824  64.002  1.00  0.00           C
ATOM  11998  O21 POPE  144     108.004  82.944  63.032  1.00  0.00           O
ATOM  11999  C21 POPE  144     107.744  83.534  61.862  1.00  0.00           C
ATOM  12000  O22 POPE  144     108.234  84.574  61.472  1.00  0.00           O
ATOM  12001  C22 POPE  144     106.694  82.734  61.092  1.00  0.00           C
ATOM  12004  C3  POPE  144     110.104  84.204  63.682  1.00  0.00           C
ATOM  12007  O31 POPE  144     110.394  85.464  64.322  1.00  0.00           O
ATOM  12008  C31 POPE  144     111.104  86.444  63.762  1.00  0.00           C
ATOM  12009  O32 POPE  144     111.104  87.594  64.172  1.00  0.00           O
ATOM  12010  C32 POPE  144     112.014  85.994  62.602  1.00  0.00           C
ATOM  12013  C23 POPE  144     106.844  82.974  59.572  1.00  0.00           C
ATOM  12016  C24 POPE  144     107.934  82.094  58.942  1.00  0.00           C
ATOM  12019  C25 POPE  144     108.444  82.624  57.592  1.00  0.00           C
ATOM  12022  C26 POPE  144     109.654  83.564  57.752  1.00  0.00           C
ATOM  12025  C27 POPE  144     110.144  84.114  56.402  1.00  0.00           C
ATOM  12028  C28 POPE  144     111.164  85.254  56.562  1.00  0.00           C
ATOM  12031  C29 POPE  144     111.484  85.914  55.242  1.00  0.00           C
ATOM  12033 0C21 POPE  144     110.904  87.034  54.762  1.00  0.00           C
ATOM  12035 1C21 POPE  144     109.814  87.834  55.412  1.00  0.00           C
ATOM  12038 2C21 POPE  144     110.324  88.814  56.482  1.00  0.00           C
ATOM  12041 3C21 POPE  144     109.254  89.824  56.912  1.00  0.00           C
ATOM  12044 4C21 POPE  144     109.764  90.814  57.972  1.00  0.00           C
ATOM  12047 5C21 POPE  144     108.704  91.834  58.452  1.00  0.00           C
ATOM  12050 6C21 POPE  144     108.204  92.724  57.312  1.00  0.00           C
ATOM  12053 7C21 POPE  144     107.244  93.824  57.752  1.00  0.00           C
ATOM  12056 8C21 POPE  144     106.724  94.624  56.562  1.00  0.00           C
ATOM  12060  C33 POPE  144     111.444  86.244  61.182  1.00  0.00           C
ATOM  12063  C34 POPE  144     112.534  86.084  60.122  1.00  0.00           C
ATOM  12066  C35 POPE  144     113.304  87.384  59.852  1.00  0.00           C
ATOM  12069  C36 POPE  144     114.604  87.164  59.062  1.00  0.00           C
ATOM  12072  C37 POPE  144     114.914  88.304  58.092  1.00  0.00           C
ATOM  12075  C38 POPE  144     116.294  88.174  57.442  1.00  0.00           C
ATOM  12078  C39 POPE  144     116.414  89.004  56.162  1.00  0.00           C
ATOM  12081 0C31 POPE  144     115.774  88.314  54.952  1.00  0.00           C
ATOM  12084 1C31 POPE  144     115.074  89.304  54.012  1.00  0.00           C
ATOM  12087 2C31 POPE  144     114.604  88.634  52.712  1.00  0.00           C
ATOM  12090 3C31 POPE  144     113.864  89.604  51.782  1.00  0.00           C
ATOM  12093 4C31 POPE  144     112.414  89.834  52.222  1.00  0.00           C
ATOM  12096 5C31 POPE  144     111.624  90.664  51.212  1.00  0.00           C
ATOM  12099 6C31 POPE  144     110.124  90.364  51.232  1.00  0.00           C
ATOM  12103  NH3 POPE  145      59.134   5.964  69.832  1.00  0.00           N
ATOM  12107  C12 POPE  145      58.054   6.714  70.542  1.00  0.00           C
ATOM  12110  C11 POPE  145      57.244   5.764  71.462  1.00  0.00           C
ATOM  12113  P   POPE  145      55.074   7.204  71.432  1.00  0.00           P
ATOM  12114  O13 POPE  145      53.794   6.974  72.142  1.00  0.00           O
ATOM  12115  O14 POPE  145      55.474   8.594  71.152  1.00  0.00           O
ATOM  12116  O11 POPE  145      55.074   6.394  70.062  1.00  0.00           O
ATOM  12117  O12 POPE  145      56.264   6.474  72.222  1.00  0.00           O
ATOM  12118  C1  POPE  145      53.864   6.114  69.342  1.00  0.00           C
ATOM  12121  C2  POPE  145      53.754   6.954  68.032  1.00  0.00           C
ATOM  12123  O21 POPE  145      53.604   6.094  66.872  1.00  0.00           O
ATOM  12124  C21 POPE  145      52.344   5.944  66.482  1.00  0.00           C
ATOM  12125  O22 POPE  145      51.364   6.394  67.042  1.00  0.00           O
ATOM  12126  C22 POPE  145      52.324   5.134  65.182  1.00  0.00           C
ATOM  12129  C3  POPE  145      55.024   7.834  67.842  1.00  0.00           C
ATOM  12132  O31 POPE  145      55.174   8.414  66.542  1.00  0.00           O
ATOM  12133  C31 POPE  145      54.294   9.334  66.192  1.00  0.00           C
ATOM  12134  O32 POPE  145      53.204   9.534  66.682  1.00  0.00           O
ATOM  12135  C32 POPE  145      54.864  10.034  64.962  1.00  0.00           C
ATOM  12138  C23 POPE  145      52.884   5.944  63.982  1.00  0.00           C
ATOM  12141  C24 POPE  145      52.614   5.294  62.612  1.00  0.00           C
ATOM  12144  C25 POPE  145      51.164   5.414  62.132  1.00  0.00           C
ATOM  12147  C26 POPE  145      51.014   4.924  60.682  1.00  0.00           C
ATOM  12150  C27 POPE  145      49.604   5.144  60.112  1.00  0.00           C
ATOM  12153  C28 POPE  145      49.514   4.844  58.602  1.00  0.00           C
ATOM  12156  C29 POPE  145      48.114   5.054  58.072  1.00  0.00           C
ATOM  12158 0C21 POPE  145      47.684   6.064  57.272  1.00  0.00           C
ATOM  12160 1C21 POPE  145      48.514   7.214  56.772  1.00  0.00           C
ATOM  12163 2C21 POPE  145      49.094   6.924  55.382  1.00  0.00           C
ATOM  12166 3C21 POPE  145      50.144   7.974  54.952  1.00  0.00           C
ATOM  12169 4C21 POPE  145      50.654   7.694  53.532  1.00  0.00           C
ATOM  12172 5C21 POPE  145      52.014   8.334  53.212  1.00  0.00           C
ATOM  12175 6C21 POPE  145      52.084   9.844  53.392  1.00  0.00           C
ATOM  12178 7C21 POPE  145      53.094  10.484  52.432  1.00  0.00           C
ATOM  12181 8C21 POPE  145      53.244  11.994  52.622  1.00  0.00           C
ATOM  12185  C33 POPE  145      54.754   9.164  63.692  1.00  0.00           C
ATOM  12188  C34 POPE  145      55.314   9.864  62.442  1.00  0.00           C
ATOM  12191  C35 POPE  145      56.634   9.284  61.932  1.00  0.00           C
ATOM  12194  C36 POPE  145      57.034   9.924  60.592  1.00  0.00           C
ATOM  12197  C37 POPE  145      58.374   9.394  60.092  1.00  0.00           C
ATOM  12200  C38 POPE  145      58.684   9.814  58.652  1.00  0.00           C
ATOM  12203  C39 POPE  145      60.104   9.404  58.262  1.00  0.00           C
ATOM  12206 0C31 POPE  145      60.484   9.854  56.842  1.00  0.00           C
ATOM  12209 1C31 POPE  145      61.924   9.444  56.492  1.00  0.00           C
ATOM  12212 2C31 POPE  145      62.594  10.414  55.512  1.00  0.00           C
ATOM  12215 3C31 POPE  145      61.964  10.434  54.112  1.00  0.00           C
ATOM  12218 4C31 POPE  145      62.314   9.204  53.252  1.00  0.00           C
ATOM  12221 5C31 POPE  145      61.874   9.384  51.802  1.00  0.00           C
ATOM  12224 6C31 POPE  145      62.384   8.284  50.862  1.00  0.00           C
ATOM  12228  NH3 POPE  146      59.434  92.604  28.892  1.00  0.00           N
ATOM  12232  C12 POPE  146      58.954  92.114  27.572  1.00  0.00           C
ATOM  12235  C11 POPE  146      57.444  92.104  27.542  1.00  0.00           C
ATOM  12238  P   POPE  146      55.534  92.884  26.042  1.00  0.00           P
ATOM  12239  O13 POPE  146      55.374  94.314  26.362  1.00  0.00           O
ATOM  12240  O14 POPE  146      55.114  92.354  24.722  1.00  0.00           O
ATOM  12241  O11 POPE  146      54.894  91.984  27.152  1.00  0.00           O
ATOM  12242  O12 POPE  146      57.034  92.404  26.212  1.00  0.00           O
ATOM  12243  C1  POPE  146      53.624  92.324  27.712  1.00  0.00           C
ATOM  12246  C2  POPE  146      53.794  93.294  28.902  1.00  0.00           C
ATOM  12248  O21 POPE  146      54.284  92.524  30.012  1.00  0.00           O
ATOM  12249  C21 POPE  146      55.514  92.764  30.392  1.00  0.00           C
ATOM  12250  O22 POPE  146      56.184  93.744  30.102  1.00  0.00           O
ATOM  12251  C22 POPE  146      56.044  91.554  31.152  1.00  0.00           C
ATOM  12254  C3  POPE  146      52.424  93.904  29.252  1.00  0.00           C
ATOM  12257  O31 POPE  146      52.474  94.974  30.222  1.00  0.00           O
ATOM  12258  C31 POPE  146      52.854  96.144  29.722  1.00  0.00           C
ATOM  12259  O32 POPE  146      53.384  96.324  28.642  1.00  0.00           O
ATOM  12260  C32 POPE  146      52.504  97.224  30.732  1.00  0.00           C
ATOM  12263  C23 POPE  146      56.414  91.904  32.602  1.00  0.00           C
ATOM  12266  C24 POPE  146      56.714  90.654  33.432  1.00  0.00           C
ATOM  12269  C25 POPE  146      56.604  90.864  34.952  1.00  0.00           C
ATOM  12272  C26 POPE  146      57.944  91.164  35.642  1.00  0.00           C
ATOM  12275  C27 POPE  146      57.764  91.664  37.082  1.00  0.00           C
ATOM  12278  C28 POPE  146      58.194  90.614  38.122  1.00  0.00           C
ATOM  12281  C29 POPE  146      58.054  91.094  39.552  1.00  0.00           C
ATOM  12283 0C21 POPE  146      58.924  91.864  40.222  1.00  0.00           C
ATOM  12285 1C21 POPE  146      60.224  92.414  39.672  1.00  0.00           C
ATOM  12288 2C21 POPE  146      61.044  93.284  40.642  1.00  0.00           C
ATOM  12291 3C21 POPE  146      61.604  92.544  41.872  1.00  0.00           C
ATOM  12294 4C21 POPE  146      60.704  92.604  43.122  1.00  0.00           C
ATOM  12297 5C21 POPE  146      61.214  93.514  44.252  1.00  0.00           C
ATOM  12300 6C21 POPE  146      61.604  94.924  43.772  1.00  0.00           C
ATOM  12303 7C21 POPE  146      61.214  96.034  44.752  1.00  0.00           C
ATOM  12306 8C21 POPE  146      61.464  97.434  44.172  1.00  0.00           C
ATOM  12310  C33 POPE  146      53.394  98.484  30.632  1.00  0.00           C
ATOM  12313  C34 POPE  146      53.014  99.514  31.692  1.00  0.00           C
ATOM  12316  C35 POPE  146      53.744  99.334  33.032  1.00  0.00           C
ATOM  12319  C36 POPE  146      53.154 100.244  34.122  1.00  0.00           C
ATOM  12322  C37 POPE  146      54.074 100.404  35.332  1.00  0.00           C
ATOM  12325  C38 POPE  146      55.114 101.514  35.092  1.00  0.00           C
ATOM  12328  C39 POPE  146      54.734 102.844  35.762  1.00  0.00           C
ATOM  12331 0C31 POPE  146      55.054 102.794  37.252  1.00  0.00           C
ATOM  12334 1C31 POPE  146      54.424 103.904  38.102  1.00  0.00           C
ATOM  12337 2C31 POPE  146      54.704 103.614  39.582  1.00  0.00           C
ATOM  12340 3C31 POPE  146      54.294 104.734  40.542  1.00  0.00           C
ATOM  12343 4C31 POPE  146      54.924 104.524  41.922  1.00  0.00           C
ATOM  12346 5C31 POPE  146      54.594 105.644  42.902  1.00  0.00           C
ATOM  12349 6C31 POPE  146      55.504 105.604  44.132  1.00  0.00           C
ATOM  12353  NH3 POPE  147       0.466 105.434  68.112  1.00  0.00           N
ATOM  12357  C12 POPE  147       1.146 105.934  66.862  1.00  0.00           C
ATOM  12360  C11 POPE  147       0.176 105.904  65.652  1.00  0.00           C
ATOM  12363  P   POPE  147      -1.864 107.444  66.442  1.00  0.00           P
ATOM  12364  O13 POPE  147      -3.164 107.214  65.772  1.00  0.00           O
ATOM  12365  O14 POPE  147      -1.674 106.904  67.802  1.00  0.00           O
ATOM  12366  O11 POPE  147      -1.724 109.004  66.542  1.00  0.00           O
ATOM  12367  O12 POPE  147      -0.644 107.054  65.522  1.00  0.00           O
ATOM  12368  C1  POPE  147      -2.104 109.814  65.422  1.00  0.00           C
ATOM  12371  C2  POPE  147      -0.964 110.054  64.372  1.00  0.00           C
ATOM  12373  O21 POPE  147      -0.954 111.414  63.922  1.00  0.00           O
ATOM  12374  C21 POPE  147      -2.074 111.954  63.482  1.00  0.00           C
ATOM  12375  O22 POPE  147      -3.174 111.424  63.452  1.00  0.00           O
ATOM  12376  C22 POPE  147      -1.764 113.344  62.942  1.00  0.00           C
ATOM  12379  C3  POPE  147      -1.074 109.104  63.152  1.00  0.00           C
ATOM  12382  O31 POPE  147      -0.114 109.384  62.122  1.00  0.00           O
ATOM  12383  C31 POPE  147       1.066 108.784  62.272  1.00  0.00           C
ATOM  12384  O32 POPE  147       1.376 108.044  63.192  1.00  0.00           O
ATOM  12385  C32 POPE  147       1.886 109.004  61.012  1.00  0.00           C
ATOM  12388  C23 POPE  147      -1.194 113.264  61.522  1.00  0.00           C
ATOM  12391  C24 POPE  147      -1.354 114.574  60.742  1.00  0.00           C
ATOM  12394  C25 POPE  147      -1.324 114.424  59.222  1.00  0.00           C
ATOM  12397  C26 POPE  147       0.036 113.964  58.682  1.00  0.00           C
ATOM  12400  C27 POPE  147       0.066 113.934  57.152  1.00  0.00           C
ATOM  12403  C28 POPE  147       1.276 113.204  56.562  1.00  0.00           C
ATOM  12406  C29 POPE  147       2.456 114.084  56.232  1.00  0.00           C
ATOM  12408 0C21 POPE  147       3.546 113.654  55.562  1.00  0.00           C
ATOM  12410 1C21 POPE  147       3.746 112.234  55.082  1.00  0.00           C
ATOM  12413 2C21 POPE  147       3.666 112.074  53.552  1.00  0.00           C
ATOM  12416 3C21 POPE  147       5.026 112.054  52.832  1.00  0.00           C
ATOM  12419 4C21 POPE  147       5.966 113.194  53.222  1.00  0.00           C
ATOM  12422 5C21 POPE  147       7.226 113.284  52.352  1.00  0.00           C
ATOM  12425 6C21 POPE  147       6.976 113.924  50.982  1.00  0.00           C
ATOM  12428 7C21 POPE  147       8.284 114.214  50.242  1.00  0.00           C
ATOM  12431 8C21 POPE  147       8.114 114.534  48.752  1.00  0.00           C
ATOM  12435  C33 POPE  147       1.816 107.764  60.092  1.00  0.00           C
ATOM  12438  C34 POPE  147       2.616 107.924  58.802  1.00  0.00           C
ATOM  12441  C35 POPE  147       1.906 108.754  57.722  1.00  0.00           C
ATOM  12444  C36 POPE  147       1.646 107.944  56.442  1.00  0.00           C
ATOM  12447  C37 POPE  147       1.316 108.804  55.222  1.00  0.00           C
ATOM  12450  C38 POPE  147       1.576 108.064  53.892  1.00  0.00           C
ATOM  12453  C39 POPE  147       0.736 106.794  53.692  1.00  0.00           C
ATOM  12456 0C31 POPE  147      -0.754 107.084  53.462  1.00  0.00           C
ATOM  12459 1C31 POPE  147      -1.534 105.844  53.012  1.00  0.00           C
ATOM  12462 2C31 POPE  147      -3.034 106.104  52.902  1.00  0.00           C
ATOM  12465 3C31 POPE  147      -3.634 105.474  51.642  1.00  0.00           C
ATOM  12468 4C31 POPE  147      -5.144 105.714  51.512  1.00  0.00           C
ATOM  12471 5C31 POPE  147      -5.694 105.244  50.152  1.00  0.00           C
ATOM  12474 6C31 POPE  147      -7.224 105.154  50.132  1.00  0.00           C
ATOM  12478  NH3 POPE  148      89.184  66.404  64.592  1.00  0.00           N
ATOM  12482  C12 POPE  148      87.694  66.224  64.462  1.00  0.00           C
ATOM  12485  C11 POPE  148      87.194  65.204  65.482  1.00  0.00           C
ATOM  12488  P   POPE  148      84.914  64.254  66.312  1.00  0.00           P
ATOM  12489  O13 POPE  148      84.844  62.774  66.232  1.00  0.00           O
ATOM  12490  O14 POPE  148      85.194  64.894  67.602  1.00  0.00           O
ATOM  12491  O11 POPE  148      83.554  64.894  65.842  1.00  0.00           O
ATOM  12492  O12 POPE  148      85.844  64.854  65.172  1.00  0.00           O
ATOM  12493  C1  POPE  148      82.964  64.654  64.562  1.00  0.00           C
ATOM  12496  C2  POPE  148      82.594  65.994  63.862  1.00  0.00           C
ATOM  12498  O21 POPE  148      81.574  65.844  62.862  1.00  0.00           O
ATOM  12499  C21 POPE  148      81.894  65.124  61.802  1.00  0.00           C
ATOM  12500  O22 POPE  148      82.924  64.504  61.632  1.00  0.00           O
ATOM  12501  C22 POPE  148      80.814  65.184  60.702  1.00  0.00           C
ATOM  12504  C3  POPE  148      83.844  66.784  63.332  1.00  0.00           C
ATOM  12507  O31 POPE  148      83.444  68.044  62.752  1.00  0.00           O
ATOM  12508  C31 POPE  148      83.094  68.184  61.472  1.00  0.00           C
ATOM  12509  O32 POPE  148      82.114  68.824  61.112  1.00  0.00           O
ATOM  12510  C32 POPE  148      84.094  67.564  60.512  1.00  0.00           C
ATOM  12513  C23 POPE  148      79.664  66.214  60.872  1.00  0.00           C
ATOM  12516  C24 POPE  148      79.104  66.704  59.522  1.00  0.00           C
ATOM  12519  C25 POPE  148      78.414  65.614  58.682  1.00  0.00           C
ATOM  12522  C26 POPE  148      77.994  66.054  57.262  1.00  0.00           C
ATOM  12525  C27 POPE  148      79.194  66.084  56.302  1.00  0.00           C
ATOM  12528  C28 POPE  148      78.874  66.504  54.852  1.00  0.00           C
ATOM  12531  C29 POPE  148      80.134  67.034  54.192  1.00  0.00           C
ATOM  12533 0C21 POPE  148      81.014  66.334  53.472  1.00  0.00           C
ATOM  12535 1C21 POPE  148      80.924  64.884  53.092  1.00  0.00           C
ATOM  12538 2C21 POPE  148      81.444  64.644  51.672  1.00  0.00           C
ATOM  12541 3C21 POPE  148      80.644  65.374  50.582  1.00  0.00           C
ATOM  12544 4C21 POPE  148      81.324  65.254  49.202  1.00  0.00           C
ATOM  12547 5C21 POPE  148      80.784  66.254  48.172  1.00  0.00           C
ATOM  12550 6C21 POPE  148      79.364  65.924  47.692  1.00  0.00           C
ATOM  12553 7C21 POPE  148      78.854  66.924  46.642  1.00  0.00           C
ATOM  12556 8C21 POPE  148      77.384  66.734  46.272  1.00  0.00           C
ATOM  12560  C33 POPE  148      83.614  67.724  59.052  1.00  0.00           C
ATOM  12563  C34 POPE  148      84.724  67.304  58.082  1.00  0.00           C
ATOM  12566  C35 POPE  148      84.314  67.394  56.612  1.00  0.00           C
ATOM  12569  C36 POPE  148      83.654  68.724  56.232  1.00  0.00           C
ATOM  12572  C37 POPE  148      83.754  68.964  54.722  1.00  0.00           C
ATOM  12575  C38 POPE  148      83.104  70.274  54.272  1.00  0.00           C
ATOM  12578  C39 POPE  148      83.024  70.384  52.742  1.00  0.00           C
ATOM  12581 0C31 POPE  148      84.394  70.374  52.052  1.00  0.00           C
ATOM  12584 1C31 POPE  148      84.414  69.574  50.732  1.00  0.00           C
ATOM  12587 2C31 POPE  148      83.864  70.324  49.512  1.00  0.00           C
ATOM  12590 3C31 POPE  148      84.704  71.554  49.162  1.00  0.00           C
ATOM  12593 4C31 POPE  148      84.294  72.214  47.832  1.00  0.00           C
ATOM  12596 5C31 POPE  148      85.194  73.414  47.502  1.00  0.00           C
ATOM  12599 6C31 POPE  148      84.844  74.084  46.172  1.00  0.00           C
ATOM  12603  NH3 POPE  149     126.274  50.284  66.652  1.00  0.00           N
ATOM  12607  C12 POPE  149     127.164  49.724  67.732  1.00  0.00           C
ATOM  12610  C11 POPE  149     126.434  48.624  68.542  1.00  0.00           C
ATOM  12613  P   POPE  149     126.214  46.474  66.962  1.00  0.00           P
ATOM  12614  O13 POPE  149     127.354  45.824  67.642  1.00  0.00           O
ATOM  12615  O14 POPE  149     125.044  45.604  66.642  1.00  0.00           O
ATOM  12616  O11 POPE  149     126.804  47.104  65.642  1.00  0.00           O
ATOM  12617  O12 POPE  149     125.674  47.744  67.722  1.00  0.00           O
ATOM  12618  C1  POPE  149     126.204  47.084  64.352  1.00  0.00           C
ATOM  12621  C2  POPE  149     126.394  48.464  63.652  1.00  0.00           C
ATOM  12623  O21 POPE  149     126.014  48.414  62.262  1.00  0.00           O
ATOM  12624  C21 POPE  149     124.714  48.574  62.032  1.00  0.00           C
ATOM  12625  O22 POPE  149     123.844  48.654  62.872  1.00  0.00           O
ATOM  12626  C22 POPE  149     124.494  48.674  60.512  1.00  0.00           C
ATOM  12629  C3  POPE  149     127.834  49.044  63.752  1.00  0.00           C
ATOM  12632  O31 POPE  149     127.784  50.404  64.212  1.00  0.00           O
ATOM  12633  C31 POPE  149     127.404  51.424  63.422  1.00  0.00           C
ATOM  12634  O32 POPE  149     126.894  52.434  63.882  1.00  0.00           O
ATOM  12635  C32 POPE  149     127.714  51.234  61.932  1.00  0.00           C
ATOM  12638  C23 POPE  149     123.914  50.034  60.062  1.00  0.00           C
ATOM  12641  C24 POPE  149     124.574  50.544  58.772  1.00  0.00           C
ATOM  12644  C25 POPE  149     124.264  49.694  57.522  1.00  0.00           C
ATOM  12647  C26 POPE  149     125.524  49.354  56.702  1.00  0.00           C
[truncated: 1,667,860 more chars]
