# Supplementary material for: Characterizing Membrane Association and Periplasmic Transfer of Bacterial Lipoproteins through Molecular Dynamics Simulations
Source: Structure. 2020 Apr 7;28(4):475–487.e3. doi: 10.1016/j.str.2020.01.012 (PMC7139219; doi:10.1016/j.str.2020.01.012)
Supplement: Data S1. Final Coordinates from Simulations (Y–Z), Related to Figure 3 [file mmc3.zip › Y-Z/YGDI-4-atomistic.pdb]

TITLE     Protein
REMARK    THIS IS A SIMULATION BOX
CRYST1  129.059  129.059  105.349  90.00  90.00  90.00 P 1           1
MODEL        1
ATOM      1  N   CYSTA   1      56.564  60.869  63.535  1.00  0.00           N
ATOM      3  CA  CYSTA   1      55.884  61.908  62.815  1.00  0.00           C
ATOM      5  C   CYSTA   1      55.265  62.849  63.894  1.00  0.00           C
ATOM      6  O   CYSTA   1      55.224  64.059  63.714  1.00  0.00           O
ATOM      7  CB  CYSTA   1      54.954  61.249  61.744  1.00  0.00           C
ATOM     10  SG  CYSTA   1      55.545  59.579  61.135  1.00  0.00           S
ATOM     11  C1  CYSTA   1      56.765  59.769  59.764  1.00  0.00           C
ATOM     14  CA1 CYSTA   1      57.784  60.819  64.044  1.00  0.00           C
ATOM     15  OA1 CYSTA   1      57.924  59.849  64.774  1.00  0.00           O
ATOM     16  CA2 CYSTA   1      58.934  61.769  63.804  1.00  0.00           C
ATOM     19  C11 CYSTA   1      57.404  58.489  59.114  1.00  0.00           C
ATOM     21  O11 CYSTA   1      56.434  57.409  58.995  1.00  0.00           O
ATOM     22  CX1 CYSTA   1      56.604  56.209  59.525  1.00  0.00           C
ATOM     23  OX1 CYSTA   1      57.505  55.859  60.264  1.00  0.00           O
ATOM     24  CX2 CYSTA   1      55.515  55.219  59.084  1.00  0.00           C
ATOM     27  C12 CYSTA   1      58.844  58.139  59.634  1.00  0.00           C
ATOM     30  O12 CYSTA   1      59.484  57.139  58.795  1.00  0.00           O
ATOM     31  CD1 CYSTA   1      60.484  57.549  58.015  1.00  0.00           C
ATOM     32  OD1 CYSTA   1      60.935  58.669  57.994  1.00  0.00           O
ATOM     33  CD2 CYSTA   1      60.964  56.439  57.085  1.00  0.00           C
ATOM     36  CA3 CYSTA   1      58.594  63.239  63.454  1.00  0.00           C
ATOM     39  CA4 CYSTA   1      59.654  64.239  63.904  1.00  0.00           C
ATOM     42  CA5 CYSTA   1      60.494  64.619  62.705  1.00  0.00           C
ATOM     45  CA6 CYSTA   1      59.894  65.749  61.874  1.00  0.00           C
ATOM     48  CA7 CYSTA   1      60.424  65.639  60.445  1.00  0.00           C
ATOM     51  CA8 CYSTA   1      60.405  66.939  59.644  1.00  0.00           C
ATOM     54  CA9 CYSTA   1      61.084  66.809  58.275  1.00  0.00           C
ATOM     57 0CA1 CYSTA   1      62.565  66.399  58.365  1.00  0.00           C
ATOM     60 1CA1 CYSTA   1      63.165  66.029  57.004  1.00  0.00           C
ATOM     63 2CA1 CYSTA   1      64.524  65.329  57.144  1.00  0.00           C
ATOM     66 3CA1 CYSTA   1      64.964  64.639  55.844  1.00  0.00           C
ATOM     69 4CA1 CYSTA   1      65.174  65.600  54.664  1.00  0.00           C
ATOM     72 5CA1 CYSTA   1      65.405  64.849  53.344  1.00  0.00           C
ATOM     75 6CA1 CYSTA   1      65.655  65.779  52.164  1.00  0.00           C
ATOM     79  CD3 CYSTA   1      60.195  56.450  55.734  1.00  0.00           C
ATOM     82  CD4 CYSTA   1      58.724  56.019  55.814  1.00  0.00           C
ATOM     85  CD5 CYSTA   1      57.905  56.520  54.615  1.00  0.00           C
ATOM     88  CD6 CYSTA   1      58.115  55.769  53.295  1.00  0.00           C
ATOM     91  CD7 CYSTA   1      57.304  56.419  52.164  1.00  0.00           C
ATOM     94  CD8 CYSTA   1      57.295  55.599  50.865  1.00  0.00           C
ATOM     97  CD9 CYSTA   1      56.804  56.379  49.634  1.00  0.00           C
ATOM    100 0CD1 CYSTA   1      55.335  56.839  49.725  1.00  0.00           C
ATOM    103 1CD1 CYSTA   1      54.814  57.509  48.454  1.00  0.00           C
ATOM    106 2CD1 CYSTA   1      53.304  57.789  48.484  1.00  0.00           C
ATOM    109 3CD1 CYSTA   1      52.874  58.709  47.334  1.00  0.00           C
ATOM    112 4CD1 CYSTA   1      51.364  58.919  47.234  1.00  0.00           C
ATOM    115 5CD1 CYSTA   1      50.585  57.729  46.664  1.00  0.00           C
ATOM    118 6CD1 CYSTA   1      49.095  58.039  46.455  1.00  0.00           C
ATOM    122  CX3 CYSTA   1      56.115  54.069  58.205  1.00  0.00           C
ATOM    125  CX4 CYSTA   1      55.094  53.199  57.455  1.00  0.00           C
ATOM    128  CX5 CYSTA   1      55.764  52.159  56.525  1.00  0.00           C
ATOM    131  CX6 CYSTA   1      54.744  51.249  55.814  1.00  0.00           C
ATOM    134  CX7 CYSTA   1      55.335  50.239  54.804  1.00  0.00           C
ATOM    137  CX8 CYSTA   1      54.254  49.548  53.934  1.00  0.00           C
ATOM    140  CX9 CYSTA   1      54.825  48.729  52.804  1.00  0.00           C
ATOM    142 0CX1 CYSTA   1      54.265  47.679  52.164  1.00  0.00           C
ATOM    144 1CX1 CYSTA   1      52.924  47.029  52.394  1.00  0.00           C
ATOM    147 2CX1 CYSTA   1      53.004  45.489  52.504  1.00  0.00           C
ATOM    150 3CX1 CYSTA   1      51.644  44.789  52.324  1.00  0.00           C
ATOM    153 4CX1 CYSTA   1      51.754  43.248  52.404  1.00  0.00           C
ATOM    156 5CX1 CYSTA   1      50.434  42.519  52.105  1.00  0.00           C
ATOM    159 6CX1 CYSTA   1      50.574  40.989  51.965  1.00  0.00           C
ATOM    162 7CX1 CYSTA   1      49.265  40.279  51.594  1.00  0.00           C
ATOM    165 8CX1 CYSTA   1      49.384  38.759  51.455  1.00  0.00           C
ATOM    169  N   SER A   2      54.935  62.329  65.115  1.00  0.00           N
ATOM    171  CA  SER A   2      55.655  62.469  66.404  1.00  0.00           C
ATOM    173  CB  SER A   2      56.944  63.369  66.584  1.00  0.00           C
ATOM    176  OG  SER A   2      57.984  62.579  67.164  1.00  0.00           O
ATOM    178  C   SER A   2      54.784  62.649  67.644  1.00  0.00           C
ATOM    179  O   SER A   2      53.564  62.729  67.624  1.00  0.00           O
ATOM    180  N   GLY A   3      55.484  62.629  68.804  1.00  0.00           N
ATOM    182  CA  GLY A   3      55.014  62.989  70.135  1.00  0.00           C
ATOM    185  C   GLY A   3      55.504  64.329  70.575  1.00  0.00           C
ATOM    186  O   GLY A   3      55.244  64.799  71.674  1.00  0.00           O
ATOM    187  N   SER A   4      56.294  64.989  69.704  1.00  0.00           N
ATOM    189  CA  SER A   4      57.124  66.130  70.034  1.00  0.00           C
ATOM    191  CB  SER A   4      56.334  67.450  70.254  1.00  0.00           C
ATOM    194  OG  SER A   4      56.455  68.299  69.114  1.00  0.00           O
ATOM    196  C   SER A   4      58.174  65.799  71.074  1.00  0.00           C
ATOM    197  O   SER A   4      58.564  66.619  71.895  1.00  0.00           O
ATOM    198  N   ASN A   5      58.634  64.529  70.995  1.00  0.00           N
ATOM    200  CA  ASN A   5      59.044  63.679  72.094  1.00  0.00           C
ATOM    202  CB  ASN A   5      58.404  62.269  71.895  1.00  0.00           C
ATOM    205  CG  ASN A   5      57.635  61.879  73.134  1.00  0.00           C
ATOM    206  OD1 ASN A   5      56.614  62.489  73.444  1.00  0.00           O
ATOM    207  ND2 ASN A   5      58.085  60.829  73.865  1.00  0.00           N
ATOM    210  C   ASN A   5      60.545  63.509  72.045  1.00  0.00           C
ATOM    211  O   ASN A   5      61.134  63.189  71.014  1.00  0.00           O
ATOM    212  N   TYR A   6      61.245  63.789  73.155  1.00  0.00           N
ATOM    214  CA  TYR A   6      62.534  64.389  73.005  1.00  0.00           C
ATOM    216  CB  TYR A   6      62.325  65.869  72.534  1.00  0.00           C
ATOM    219  CG  TYR A   6      63.204  66.329  71.404  1.00  0.00           C
ATOM    220  CD1 TYR A   6      62.614  66.829  70.214  1.00  0.00           C
ATOM    222  CE1 TYR A   6      63.365  67.609  69.325  1.00  0.00           C
ATOM    224  CZ  TYR A   6      64.694  67.910  69.634  1.00  0.00           C
ATOM    225  OH  TYR A   6      65.384  68.879  68.894  1.00  0.00           O
ATOM    227  CD2 TYR A   6      64.575  66.520  71.604  1.00  0.00           C
ATOM    229  CE2 TYR A   6      65.314  67.319  70.725  1.00  0.00           C
ATOM    231  C   TYR A   6      63.155  64.379  74.385  1.00  0.00           C
ATOM    232  O   TYR A   6      62.544  64.789  75.375  1.00  0.00           O
ATOM    233  N   VAL A   7      64.414  63.919  74.494  1.00  0.00           N
ATOM    235  CA  VAL A   7      65.225  64.209  75.674  1.00  0.00           C
ATOM    237  CB  VAL A   7      65.725  63.029  76.514  1.00  0.00           C
ATOM    239  CG1 VAL A   7      65.045  61.719  76.124  1.00  0.00           C
ATOM    243  CG2 VAL A   7      65.374  63.309  77.984  1.00  0.00           C
ATOM    247  C   VAL A   7      66.405  64.978  75.194  1.00  0.00           C
ATOM    248  O   VAL A   7      66.905  64.810  74.094  1.00  0.00           O
ATOM    249  N   MET A   8      66.914  65.859  76.044  1.00  0.00           N
ATOM    251  CA  MET A   8      68.295  66.249  75.934  1.00  0.00           C
ATOM    253  CB  MET A   8      68.454  67.779  75.875  1.00  0.00           C
ATOM    256  CG  MET A   8      68.194  68.520  77.184  1.00  0.00           C
ATOM    259  SD  MET A   8      67.905  70.299  76.964  1.00  0.00           S
ATOM    260  CE  MET A   8      67.505  70.519  78.714  1.00  0.00           C
ATOM    264  C   MET A   8      68.975  65.609  77.125  1.00  0.00           C
ATOM    265  O   MET A   8      68.334  65.118  78.045  1.00  0.00           O
ATOM    266  N   HIS A   9      70.304  65.569  77.064  1.00  0.00           N
ATOM    268  CA  HIS A   9      71.155  65.209  78.174  1.00  0.00           C
ATOM    270  CB  HIS A   9      72.045  63.999  77.814  1.00  0.00           C
ATOM    273  ND1 HIS A   9      74.435  63.989  78.544  1.00  0.00           N
ATOM    274  CG  HIS A   9      73.115  63.688  78.824  1.00  0.00           C
ATOM    275  CE1 HIS A   9      75.114  63.539  79.575  1.00  0.00           C
ATOM    277  NE2 HIS A   9      74.325  62.939  80.484  1.00  0.00           N
ATOM    279  CD2 HIS A   9      73.024  63.029  80.004  1.00  0.00           C
ATOM    281  C   HIS A   9      71.964  66.450  78.524  1.00  0.00           C
ATOM    282  O   HIS A   9      72.174  67.319  77.684  1.00  0.00           O
ATOM    283  N   THR A  10      72.384  66.599  79.794  1.00  0.00           N
ATOM    285  CA  THR A  10      73.075  67.809  80.234  1.00  0.00           C
ATOM    287  CB  THR A  10      72.295  68.630  81.264  1.00  0.00           C
ATOM    289  OG1 THR A  10      71.664  67.829  82.254  1.00  0.00           O
ATOM    291  CG2 THR A  10      71.185  69.389  80.524  1.00  0.00           C
ATOM    295  C   THR A  10      74.494  67.529  80.675  1.00  0.00           C
ATOM    296  O   THR A  10      74.875  66.410  81.004  1.00  0.00           O
ATOM    297  N   ASN A  11      75.354  68.569  80.664  1.00  0.00           N
ATOM    299  CA  ASN A  11      76.774  68.499  81.004  1.00  0.00           C
ATOM    301  CB  ASN A  11      77.424  69.910  80.895  1.00  0.00           C
ATOM    304  CG  ASN A  11      78.924  69.910  81.214  1.00  0.00           C
ATOM    305  OD1 ASN A  11      79.784  69.679  80.364  1.00  0.00           O
ATOM    306  ND2 ASN A  11      79.265  70.200  82.495  1.00  0.00           N
ATOM    309  C   ASN A  11      76.994  67.959  82.405  1.00  0.00           C
ATOM    310  O   ASN A  11      77.765  67.039  82.664  1.00  0.00           O
ATOM    311  N   ASP A  12      76.195  68.509  83.344  1.00  0.00           N
ATOM    313  CA  ASP A  12      75.834  67.869  84.575  1.00  0.00           C
ATOM    315  CB  ASP A  12      75.174  68.879  85.545  1.00  0.00           C
ATOM    318  CG  ASP A  12      76.005  70.139  85.705  1.00  0.00           C
ATOM    319  OD1 ASP A  12      77.185  70.049  86.144  1.00  0.00           O
ATOM    320  OD2 ASP A  12      75.444  71.228  85.425  1.00  0.00           O
ATOM    321  C   ASP A  12      74.784  66.839  84.204  1.00  0.00           C
ATOM    322  O   ASP A  12      73.664  67.229  83.865  1.00  0.00           O
ATOM    323  N   GLY A  13      75.125  65.529  84.264  1.00  0.00           N
ATOM    325  CA  GLY A  13      74.384  64.389  83.714  1.00  0.00           C
ATOM    328  C   GLY A  13      72.994  64.099  84.234  1.00  0.00           C
ATOM    329  O   GLY A  13      72.644  62.969  84.565  1.00  0.00           O
ATOM    330  N   ARG A  14      72.144  65.118  84.225  1.00  0.00           N
ATOM    332  CA  ARG A  14      70.714  64.999  84.295  1.00  0.00           C
ATOM    334  CB  ARG A  14      70.015  66.279  84.824  1.00  0.00           C
ATOM    337  CG  ARG A  14      70.234  66.520  86.334  1.00  0.00           C
ATOM    340  CD  ARG A  14      71.604  67.079  86.774  1.00  0.00           C
ATOM    343  NE  ARG A  14      71.674  68.509  86.315  1.00  0.00           N
ATOM    345  CZ  ARG A  14      71.475  69.559  87.094  1.00  0.00           C
ATOM    346  NH1 ARG A  14      71.155  69.429  88.364  1.00  0.00           N
ATOM    349  NH2 ARG A  14      71.515  70.769  86.575  1.00  0.00           N
ATOM    352  C   ARG A  14      70.174  64.609  82.934  1.00  0.00           C
ATOM    353  O   ARG A  14      70.774  64.839  81.885  1.00  0.00           O
ATOM    354  N   THR A  15      68.984  64.008  82.954  1.00  0.00           N
ATOM    356  CA  THR A  15      68.214  63.709  81.764  1.00  0.00           C
ATOM    358  CB  THR A  15      67.994  62.209  81.605  1.00  0.00           C
ATOM    360  OG1 THR A  15      69.234  61.559  81.385  1.00  0.00           O
ATOM    362  CG2 THR A  15      67.125  61.869  80.414  1.00  0.00           C
ATOM    366  C   THR A  15      66.894  64.419  81.925  1.00  0.00           C
ATOM    367  O   THR A  15      66.185  64.209  82.904  1.00  0.00           O
ATOM    368  N   ILE A  16      66.564  65.340  80.994  1.00  0.00           N
ATOM    370  CA  ILE A  16      65.435  66.249  81.105  1.00  0.00           C
ATOM    372  CB  ILE A  16      65.875  67.719  81.135  1.00  0.00           C
ATOM    374  CG2 ILE A  16      64.654  68.679  81.044  1.00  0.00           C
ATOM    378  CG1 ILE A  16      66.705  68.029  82.405  1.00  0.00           C
ATOM    381  CD  ILE A  16      67.695  69.189  82.215  1.00  0.00           C
ATOM    385  C   ILE A  16      64.505  66.039  79.934  1.00  0.00           C
ATOM    386  O   ILE A  16      64.854  66.279  78.775  1.00  0.00           O
ATOM    387  N   VAL A  17      63.274  65.579  80.224  1.00  0.00           N
ATOM    389  CA  VAL A  17      62.174  65.549  79.274  1.00  0.00           C
ATOM    391  CB  VAL A  17      61.045  64.619  79.734  1.00  0.00           C
ATOM    393  CG1 VAL A  17      59.644  65.270  79.754  1.00  0.00           C
ATOM    397  CG2 VAL A  17      61.064  63.439  78.764  1.00  0.00           C
ATOM    401  C   VAL A  17      61.694  66.919  78.824  1.00  0.00           C
ATOM    402  O   VAL A  17      61.725  67.898  79.575  1.00  0.00           O
ATOM    403  N   SER A  18      61.234  67.019  77.565  1.00  0.00           N
ATOM    405  CA  SER A  18      60.774  68.269  76.994  1.00  0.00           C
ATOM    407  CB  SER A  18      61.954  69.069  76.365  1.00  0.00           C
ATOM    410  OG  SER A  18      61.564  70.229  75.624  1.00  0.00           O
ATOM    412  C   SER A  18      59.654  67.999  76.004  1.00  0.00           C
ATOM    413  O   SER A  18      59.615  66.949  75.364  1.00  0.00           O
ATOM    414  N   ASP A  19      58.685  68.939  75.895  1.00  0.00           N
ATOM    416  CA  ASP A  19      57.575  68.889  74.964  1.00  0.00           C
ATOM    418  CB  ASP A  19      56.234  69.269  75.674  1.00  0.00           C
ATOM    421  CG  ASP A  19      55.484  68.100  76.295  1.00  0.00           C
ATOM    422  OD1 ASP A  19      55.385  67.039  75.644  1.00  0.00           O
ATOM    423  OD2 ASP A  19      54.795  68.349  77.315  1.00  0.00           O
ATOM    424  C   ASP A  19      57.814  69.899  73.854  1.00  0.00           C
ATOM    425  O   ASP A  19      57.594  71.109  74.025  1.00  0.00           O
ATOM    426  N   GLY A  20      58.185  69.419  72.644  1.00  0.00           N
ATOM    428  CA  GLY A  20      58.474  70.249  71.484  1.00  0.00           C
ATOM    431  C   GLY A  20      59.914  70.659  71.455  1.00  0.00           C
ATOM    432  O   GLY A  20      60.475  71.020  72.484  1.00  0.00           O
ATOM    433  N   LYS A  21      60.545  70.649  70.264  1.00  0.00           N
ATOM    435  CA  LYS A  21      61.935  71.029  70.054  1.00  0.00           C
ATOM    437  CB  LYS A  21      62.244  71.228  68.535  1.00  0.00           C
ATOM    440  CG  LYS A  21      63.624  71.859  68.264  1.00  0.00           C
ATOM    443  CD  LYS A  21      64.054  71.929  66.794  1.00  0.00           C
ATOM    446  CE  LYS A  21      64.335  70.538  66.194  1.00  0.00           C
ATOM    449  NZ  LYS A  21      65.755  70.389  65.795  1.00  0.00           N
ATOM    453  C   LYS A  21      62.444  72.249  70.824  1.00  0.00           C
ATOM    454  O   LYS A  21      62.034  73.369  70.515  1.00  0.00           O
ATOM    455  N   PRO A  22      63.325  72.119  71.814  1.00  0.00           N
ATOM    456  CD  PRO A  22      63.615  70.880  72.545  1.00  0.00           C
ATOM    459  CA  PRO A  22      64.034  73.249  72.394  1.00  0.00           C
ATOM    461  CB  PRO A  22      65.005  72.599  73.374  1.00  0.00           C
ATOM    464  CG  PRO A  22      64.194  71.410  73.854  1.00  0.00           C
ATOM    467  C   PRO A  22      64.724  74.148  71.414  1.00  0.00           C
ATOM    468  O   PRO A  22      65.304  73.669  70.445  1.00  0.00           O
ATOM    469  N   GLN A  23      64.665  75.459  71.644  1.00  0.00           N
ATOM    471  CA  GLN A  23      65.174  76.450  70.744  1.00  0.00           C
ATOM    473  CB  GLN A  23      64.185  77.618  70.534  1.00  0.00           C
ATOM    476  CG  GLN A  23      62.955  77.189  69.704  1.00  0.00           C
ATOM    479  CD  GLN A  23      63.404  76.609  68.365  1.00  0.00           C
ATOM    480  OE1 GLN A  23      63.825  77.329  67.464  1.00  0.00           O
ATOM    481  NE2 GLN A  23      63.334  75.279  68.205  1.00  0.00           N
ATOM    484  C   GLN A  23      66.515  76.959  71.175  1.00  0.00           C
ATOM    485  O   GLN A  23      66.755  77.289  72.334  1.00  0.00           O
ATOM    486  N   THR A  24      67.424  76.999  70.184  1.00  0.00           N
ATOM    488  CA  THR A  24      68.755  77.529  70.344  1.00  0.00           C
ATOM    490  CB  THR A  24      69.834  76.689  69.624  1.00  0.00           C
ATOM    492  OG1 THR A  24      69.665  76.699  68.205  1.00  0.00           O
ATOM    494  CG2 THR A  24      69.854  75.200  70.014  1.00  0.00           C
ATOM    498  C   THR A  24      68.685  78.950  69.774  1.00  0.00           C
ATOM    499  O   THR A  24      68.415  79.179  68.605  1.00  0.00           O
ATOM    500  N   ASP A  25      68.954  79.949  70.624  1.00  0.00           N
ATOM    502  CA  ASP A  25      69.075  81.319  70.184  1.00  0.00           C
ATOM    504  CB  ASP A  25      68.375  82.270  71.194  1.00  0.00           C
ATOM    507  CG  ASP A  25      66.865  82.348  71.175  1.00  0.00           C
ATOM    508  OD1 ASP A  25      66.195  81.889  70.234  1.00  0.00           O
ATOM    509  OD2 ASP A  25      66.335  82.989  72.144  1.00  0.00           O
ATOM    510  C   ASP A  25      70.575  81.599  70.245  1.00  0.00           C
ATOM    511  O   ASP A  25      71.174  81.459  71.304  1.00  0.00           O
ATOM    512  N   ASN A  26      71.255  81.959  69.135  1.00  0.00           N
ATOM    514  CA  ASN A  26      72.704  82.149  69.205  1.00  0.00           C
ATOM    516  CB  ASN A  26      73.325  82.499  67.824  1.00  0.00           C
ATOM    519  CG  ASN A  26      73.524  81.319  66.895  1.00  0.00           C
ATOM    520  OD1 ASN A  26      73.734  80.169  67.285  1.00  0.00           O
ATOM    521  ND2 ASN A  26      73.444  81.599  65.575  1.00  0.00           N
ATOM    524  C   ASN A  26      73.155  83.259  70.154  1.00  0.00           C
ATOM    525  O   ASN A  26      73.994  83.049  71.024  1.00  0.00           O
ATOM    526  N   ASP A  27      72.575  84.468  69.995  1.00  0.00           N
ATOM    528  CA  ASP A  27      73.115  85.709  70.494  1.00  0.00           C
ATOM    530  CB  ASP A  27      72.265  86.880  69.955  1.00  0.00           C
ATOM    533  CG  ASP A  27      72.244  86.908  68.444  1.00  0.00           C
ATOM    534  OD1 ASP A  27      72.935  86.129  67.745  1.00  0.00           O
ATOM    535  OD2 ASP A  27      71.414  87.700  67.914  1.00  0.00           O
ATOM    536  C   ASP A  27      73.144  85.749  72.004  1.00  0.00           C
ATOM    537  O   ASP A  27      74.064  86.279  72.635  1.00  0.00           O
ATOM    538  N   THR A  28      72.064  85.219  72.615  1.00  0.00           N
ATOM    540  CA  THR A  28      71.825  85.159  74.044  1.00  0.00           C
ATOM    542  CB  THR A  28      70.314  85.049  74.284  1.00  0.00           C
ATOM    544  OG1 THR A  28      69.905  84.978  75.655  1.00  0.00           O
ATOM    546  CG2 THR A  28      69.814  83.790  73.584  1.00  0.00           C
ATOM    550  C   THR A  28      72.585  84.008  74.684  1.00  0.00           C
ATOM    551  O   THR A  28      72.865  83.999  75.884  1.00  0.00           O
ATOM    552  N   GLY A  29      73.015  83.008  73.874  1.00  0.00           N
ATOM    554  CA  GLY A  29      73.795  81.869  74.365  1.00  0.00           C
ATOM    557  C   GLY A  29      73.064  80.949  75.305  1.00  0.00           C
ATOM    558  O   GLY A  29      73.634  80.398  76.234  1.00  0.00           O
ATOM    559  N   MET A  30      71.755  80.749  75.095  1.00  0.00           N
ATOM    561  CA  MET A  30      70.935  79.879  75.914  1.00  0.00           C
ATOM    563  CB  MET A  30      70.064  80.639  76.964  1.00  0.00           C
ATOM    566  CG  MET A  30      69.064  81.679  76.434  1.00  0.00           C
ATOM    569  SD  MET A  30      67.575  81.030  75.615  1.00  0.00           S
ATOM    570  CE  MET A  30      66.705  82.599  75.375  1.00  0.00           C
ATOM    574  C   MET A  30      70.075  79.008  75.034  1.00  0.00           C
ATOM    575  O   MET A  30      69.935  79.219  73.834  1.00  0.00           O
ATOM    576  N   ILE A  31      69.494  77.969  75.655  1.00  0.00           N
ATOM    578  CA  ILE A  31      68.454  77.130  75.104  1.00  0.00           C
ATOM    580  CB  ILE A  31      68.714  75.639  75.264  1.00  0.00           C
ATOM    582  CG2 ILE A  31      67.655  74.810  74.494  1.00  0.00           C
ATOM    586  CG1 ILE A  31      70.144  75.258  74.835  1.00  0.00           C
ATOM    589  CD  ILE A  31      70.435  75.659  73.394  1.00  0.00           C
ATOM    593  C   ILE A  31      67.185  77.438  75.875  1.00  0.00           C
ATOM    594  O   ILE A  31      67.194  77.529  77.094  1.00  0.00           O
ATOM    595  N   SER A  32      66.055  77.590  75.165  1.00  0.00           N
ATOM    597  CA  SER A  32      64.735  77.639  75.755  1.00  0.00           C
ATOM    599  CB  SER A  32      63.935  78.849  75.235  1.00  0.00           C
ATOM    602  OG  SER A  32      62.614  78.909  75.805  1.00  0.00           O
ATOM    604  C   SER A  32      64.005  76.359  75.425  1.00  0.00           C
ATOM    605  O   SER A  32      63.954  75.929  74.274  1.00  0.00           O
ATOM    606  N   TYR A  33      63.435  75.689  76.444  1.00  0.00           N
ATOM    608  CA  TYR A  33      62.835  74.389  76.295  1.00  0.00           C
ATOM    610  CB  TYR A  33      63.784  73.229  76.734  1.00  0.00           C
ATOM    613  CG  TYR A  33      64.144  73.189  78.185  1.00  0.00           C
ATOM    614  CD1 TYR A  33      65.265  73.868  78.694  1.00  0.00           C
ATOM    616  CE1 TYR A  33      65.604  73.749  80.045  1.00  0.00           C
ATOM    618  CZ  TYR A  33      64.825  72.969  80.895  1.00  0.00           C
ATOM    619  OH  TYR A  33      65.045  72.939  82.285  1.00  0.00           O
ATOM    621  CD2 TYR A  33      63.384  72.380  79.054  1.00  0.00           C
ATOM    623  CE2 TYR A  33      63.714  72.279  80.404  1.00  0.00           C
ATOM    625  C   TYR A  33      61.564  74.389  77.115  1.00  0.00           C
ATOM    626  O   TYR A  33      61.394  75.239  77.995  1.00  0.00           O
ATOM    627  N   LYS A  34      60.655  73.459  76.854  1.00  0.00           N
ATOM    629  CA  LYS A  34      59.475  73.289  77.684  1.00  0.00           C
ATOM    631  CB  LYS A  34      58.214  73.269  76.784  1.00  0.00           C
ATOM    634  CG  LYS A  34      57.835  74.689  76.304  1.00  0.00           C
ATOM    637  CD  LYS A  34      56.874  74.770  75.095  1.00  0.00           C
ATOM    640  CE  LYS A  34      56.684  76.228  74.615  1.00  0.00           C
ATOM    643  NZ  LYS A  34      55.714  76.399  73.504  1.00  0.00           N
ATOM    647  C   LYS A  34      59.624  72.069  78.585  1.00  0.00           C
ATOM    648  O   LYS A  34      60.114  71.029  78.164  1.00  0.00           O
ATOM    649  N   ASP A  35      59.234  72.159  79.874  1.00  0.00           N
ATOM    651  CA  ASP A  35      59.034  71.020  80.755  1.00  0.00           C
ATOM    653  CB  ASP A  35      59.104  71.529  82.244  1.00  0.00           C
ATOM    656  CG  ASP A  35      58.914  70.589  83.445  1.00  0.00           C
ATOM    657  OD1 ASP A  35      58.085  69.639  83.404  1.00  0.00           O
ATOM    658  OD2 ASP A  35      59.444  70.959  84.514  1.00  0.00           O
ATOM    659  C   ASP A  35      57.734  70.299  80.364  1.00  0.00           C
ATOM    660  O   ASP A  35      56.824  70.880  79.765  1.00  0.00           O
ATOM    661  N   ALA A  36      57.625  69.008  80.755  1.00  0.00           N
ATOM    663  CA  ALA A  36      56.445  68.169  80.784  1.00  0.00           C
ATOM    665  CB  ALA A  36      56.824  66.919  81.594  1.00  0.00           C
ATOM    669  C   ALA A  36      55.234  68.770  81.494  1.00  0.00           C
ATOM    670  O   ALA A  36      54.075  68.469  81.214  1.00  0.00           O
ATOM    671  N   ASN A  37      55.484  69.639  82.484  1.00  0.00           N
ATOM    673  CA  ASN A  37      54.464  70.389  83.164  1.00  0.00           C
ATOM    675  CB  ASN A  37      55.014  70.839  84.555  1.00  0.00           C
ATOM    678  CG  ASN A  37      54.884  69.679  85.545  1.00  0.00           C
ATOM    679  OD1 ASN A  37      54.124  68.728  85.334  1.00  0.00           O
ATOM    680  ND2 ASN A  37      55.624  69.740  86.675  1.00  0.00           N
ATOM    683  C   ASN A  37      53.945  71.579  82.364  1.00  0.00           C
ATOM    684  O   ASN A  37      52.934  72.169  82.734  1.00  0.00           O
ATOM    685  N   GLY A  38      54.575  71.949  81.225  1.00  0.00           N
ATOM    687  CA  GLY A  38      54.144  73.079  80.414  1.00  0.00           C
ATOM    690  C   GLY A  38      54.795  74.359  80.844  1.00  0.00           C
ATOM    691  O   GLY A  38      54.514  75.449  80.355  1.00  0.00           O
ATOM    692  N   ASN A  39      55.734  74.229  81.795  1.00  0.00           N
ATOM    694  CA  ASN A  39      56.564  75.279  82.324  1.00  0.00           C
ATOM    696  CB  ASN A  39      57.194  74.868  83.694  1.00  0.00           C
ATOM    699  CG  ASN A  39      56.134  74.579  84.754  1.00  0.00           C
ATOM    700  OD1 ASN A  39      54.995  75.029  84.695  1.00  0.00           O
ATOM    701  ND2 ASN A  39      56.494  73.758  85.764  1.00  0.00           N
ATOM    704  C   ASN A  39      57.714  75.529  81.365  1.00  0.00           C
ATOM    705  O   ASN A  39      58.464  74.630  81.004  1.00  0.00           O
ATOM    706  N   LYS A  40      57.905  76.779  80.904  1.00  0.00           N
ATOM    708  CA  LYS A  40      59.095  77.089  80.145  1.00  0.00           C
ATOM    710  CB  LYS A  40      58.854  78.380  79.315  1.00  0.00           C
ATOM    713  CG  LYS A  40      58.584  79.669  80.115  1.00  0.00           C
ATOM    716  CD  LYS A  40      59.825  80.429  80.615  1.00  0.00           C
ATOM    719  CE  LYS A  40      60.804  80.809  79.505  1.00  0.00           C
ATOM    722  NZ  LYS A  40      61.994  81.499  80.034  1.00  0.00           N
ATOM    726  C   LYS A  40      60.325  77.149  81.044  1.00  0.00           C
ATOM    727  O   LYS A  40      60.224  77.429  82.234  1.00  0.00           O
ATOM    728  N   GLN A  41      61.515  76.879  80.504  1.00  0.00           N
ATOM    730  CA  GLN A  41      62.734  77.099  81.254  1.00  0.00           C
ATOM    732  CB  GLN A  41      63.174  75.829  82.044  1.00  0.00           C
ATOM    735  CG  GLN A  41      63.724  76.118  83.465  1.00  0.00           C
ATOM    738  CD  GLN A  41      62.674  76.709  84.414  1.00  0.00           C
ATOM    739  OE1 GLN A  41      62.845  77.749  85.054  1.00  0.00           O
ATOM    740  NE2 GLN A  41      61.525  75.999  84.525  1.00  0.00           N
ATOM    743  C   GLN A  41      63.814  77.489  80.275  1.00  0.00           C
ATOM    744  O   GLN A  41      63.604  77.508  79.054  1.00  0.00           O
ATOM    745  N   GLN A  42      64.984  77.859  80.794  1.00  0.00           N
ATOM    747  CA  GLN A  42      66.115  78.309  80.025  1.00  0.00           C
ATOM    749  CB  GLN A  42      66.064  79.848  79.964  1.00  0.00           C
ATOM    752  CG  GLN A  42      67.204  80.559  79.204  1.00  0.00           C
ATOM    755  CD  GLN A  42      66.914  82.048  79.184  1.00  0.00           C
ATOM    756  OE1 GLN A  42      67.555  82.879  79.844  1.00  0.00           O
ATOM    757  NE2 GLN A  42      65.854  82.459  78.454  1.00  0.00           N
ATOM    760  C   GLN A  42      67.414  77.829  80.654  1.00  0.00           C
ATOM    761  O   GLN A  42      67.604  77.949  81.865  1.00  0.00           O
ATOM    762  N   ILE A  43      68.345  77.289  79.835  1.00  0.00           N
ATOM    764  CA  ILE A  43      69.595  76.689  80.275  1.00  0.00           C
ATOM    766  CB  ILE A  43      69.505  75.160  80.224  1.00  0.00           C
ATOM    768  CG2 ILE A  43      69.155  74.679  78.795  1.00  0.00           C
ATOM    772  CG1 ILE A  43      70.774  74.449  80.745  1.00  0.00           C
ATOM    775  CD  ILE A  43      70.564  72.949  80.974  1.00  0.00           C
ATOM    779  C   ILE A  43      70.674  77.249  79.344  1.00  0.00           C
ATOM    780  O   ILE A  43      70.354  77.689  78.244  1.00  0.00           O
ATOM    781  N   ASN A  44      71.964  77.310  79.754  1.00  0.00           N
ATOM    783  CA  ASN A  44      73.075  77.700  78.874  1.00  0.00           C
ATOM    785  CB  ASN A  44      74.414  77.789  79.674  1.00  0.00           C
ATOM    788  CG  ASN A  44      75.534  78.569  78.974  1.00  0.00           C
ATOM    789  OD1 ASN A  44      75.494  78.849  77.775  1.00  0.00           O
ATOM    790  ND2 ASN A  44      76.585  78.959  79.734  1.00  0.00           N
ATOM    793  C   ASN A  44      73.214  76.719  77.715  1.00  0.00           C
ATOM    794  O   ASN A  44      72.994  75.519  77.894  1.00  0.00           O
ATOM    795  N   ARG A  45      73.664  77.169  76.535  1.00  0.00           N
ATOM    797  CA  ARG A  45      74.085  76.249  75.475  1.00  0.00           C
ATOM    799  CB  ARG A  45      74.524  77.009  74.204  1.00  0.00           C
ATOM    802  CG  ARG A  45      73.345  77.719  73.514  1.00  0.00           C
ATOM    805  CD  ARG A  45      73.784  78.699  72.434  1.00  0.00           C
ATOM    808  NE  ARG A  45      74.274  77.949  71.245  1.00  0.00           N
ATOM    810  CZ  ARG A  45      74.834  78.598  70.234  1.00  0.00           C
ATOM    811  NH1 ARG A  45      75.094  79.889  70.264  1.00  0.00           N
ATOM    814  NH2 ARG A  45      75.094  77.999  69.104  1.00  0.00           N
ATOM    817  C   ARG A  45      75.204  75.309  75.904  1.00  0.00           C
ATOM    818  O   ARG A  45      75.204  74.129  75.574  1.00  0.00           O
ATOM    819  N   THR A  46      76.164  75.769  76.734  1.00  0.00           N
ATOM    821  CA  THR A  46      77.284  74.938  77.174  1.00  0.00           C
ATOM    823  CB  THR A  46      78.424  75.729  77.844  1.00  0.00           C
ATOM    825  OG1 THR A  46      78.095  76.309  79.094  1.00  0.00           O
ATOM    827  CG2 THR A  46      78.844  76.909  76.964  1.00  0.00           C
ATOM    831  C   THR A  46      76.905  73.809  78.135  1.00  0.00           C
ATOM    832  O   THR A  46      77.655  72.859  78.354  1.00  0.00           O
ATOM    833  N   ASP A  47      75.694  73.910  78.714  1.00  0.00           N
ATOM    835  CA  ASP A  47      75.214  73.038  79.765  1.00  0.00           C
ATOM    837  CB  ASP A  47      74.365  73.910  80.755  1.00  0.00           C
ATOM    840  CG  ASP A  47      75.185  74.849  81.624  1.00  0.00           C
ATOM    841  OD1 ASP A  47      76.364  74.539  81.894  1.00  0.00           O
ATOM    842  OD2 ASP A  47      74.615  75.829  82.164  1.00  0.00           O
ATOM    843  C   ASP A  47      74.365  71.879  79.194  1.00  0.00           C
ATOM    844  O   ASP A  47      74.054  70.939  79.934  1.00  0.00           O
ATOM    845  N   VAL A  48      74.045  71.889  77.884  1.00  0.00           N
ATOM    847  CA  VAL A  48      73.314  70.829  77.204  1.00  0.00           C
ATOM    849  CB  VAL A  48      72.115  71.309  76.385  1.00  0.00           C
ATOM    851  CG1 VAL A  48      71.064  71.909  77.335  1.00  0.00           C
ATOM    855  CG2 VAL A  48      72.515  72.368  75.334  1.00  0.00           C
ATOM    859  C   VAL A  48      74.295  70.059  76.345  1.00  0.00           C
ATOM    860  O   VAL A  48      75.125  70.639  75.655  1.00  0.00           O
ATOM    861  N   LYS A  49      74.255  68.719  76.424  1.00  0.00           N
ATOM    863  CA  LYS A  49      75.304  67.869  75.904  1.00  0.00           C
ATOM    865  CB  LYS A  49      75.405  66.639  76.844  1.00  0.00           C
ATOM    868  CG  LYS A  49      76.554  65.669  76.535  1.00  0.00           C
ATOM    871  CD  LYS A  49      77.844  66.099  77.244  1.00  0.00           C
ATOM    874  CE  LYS A  49      79.075  65.289  76.824  1.00  0.00           C
ATOM    877  NZ  LYS A  49      78.765  63.849  76.885  1.00  0.00           N
ATOM    881  C   LYS A  49      74.935  67.368  74.514  1.00  0.00           C
ATOM    882  O   LYS A  49      75.674  67.508  73.545  1.00  0.00           O
ATOM    883  N   GLU A  50      73.744  66.759  74.435  1.00  0.00           N
ATOM    885  CA  GLU A  50      73.185  66.179  73.244  1.00  0.00           C
ATOM    887  CB  GLU A  50      73.485  64.669  73.064  1.00  0.00           C
ATOM    890  CG  GLU A  50      74.974  64.359  72.775  1.00  0.00           C
ATOM    893  CD  GLU A  50      75.204  62.869  72.565  1.00  0.00           C
ATOM    894  OE1 GLU A  50      74.214  62.099  72.404  1.00  0.00           O
ATOM    895  OE2 GLU A  50      76.394  62.469  72.554  1.00  0.00           O
ATOM    896  C   GLU A  50      71.685  66.319  73.335  1.00  0.00           C
ATOM    897  O   GLU A  50      71.104  66.130  74.405  1.00  0.00           O
ATOM    898  N   MET A  51      71.015  66.629  72.215  1.00  0.00           N
ATOM    900  CA  MET A  51      69.575  66.609  72.194  1.00  0.00           C
ATOM    902  CB  MET A  51      68.984  67.969  71.755  1.00  0.00           C
ATOM    905  CG  MET A  51      69.615  69.219  72.404  1.00  0.00           C
ATOM    908  SD  MET A  51      69.265  70.719  71.444  1.00  0.00           S
ATOM    909  CE  MET A  51      69.854  71.899  72.674  1.00  0.00           C
ATOM    913  C   MET A  51      69.134  65.529  71.234  1.00  0.00           C
ATOM    914  O   MET A  51      69.454  65.579  70.045  1.00  0.00           O
ATOM    915  N   VAL A  52      68.394  64.529  71.765  1.00  0.00           N
ATOM    917  CA  VAL A  52      68.064  63.298  71.084  1.00  0.00           C
ATOM    919  CB  VAL A  52      68.545  62.048  71.854  1.00  0.00           C
ATOM    921  CG1 VAL A  52      68.655  60.899  70.855  1.00  0.00           C
ATOM    925  CG2 VAL A  52      69.924  62.289  72.525  1.00  0.00           C
ATOM    929  C   VAL A  52      66.554  63.239  70.975  1.00  0.00           C
ATOM    930  O   VAL A  52      65.825  63.209  71.975  1.00  0.00           O
ATOM    931  N   GLU A  53      66.015  63.199  69.745  1.00  0.00           N
ATOM    933  CA  GLU A  53      64.654  62.739  69.514  1.00  0.00           C
ATOM    935  CB  GLU A  53      64.274  62.889  68.025  1.00  0.00           C
ATOM    938  CG  GLU A  53      65.284  62.248  67.045  1.00  0.00           C
ATOM    941  CD  GLU A  53      64.914  62.509  65.594  1.00  0.00           C
ATOM    942  OE1 GLU A  53      63.724  62.829  65.315  1.00  0.00           O
ATOM    943  OE2 GLU A  53      65.845  62.449  64.745  1.00  0.00           O
ATOM    944  C   GLU A  53      64.394  61.319  70.025  1.00  0.00           C
ATOM    945  O   GLU A  53      65.314  60.509  70.154  1.00  0.00           O
ATOM    946  N   LEU A  54      63.155  61.009  70.464  1.00  0.00           N
ATOM    948  CA  LEU A  54      62.924  59.829  71.295  1.00  0.00           C
ATOM    950  CB  LEU A  54      62.394  60.209  72.694  1.00  0.00           C
ATOM    953  CG  LEU A  54      63.284  59.699  73.845  1.00  0.00           C
ATOM    955  CD1 LEU A  54      62.544  59.899  75.154  1.00  0.00           C
ATOM    959  CD2 LEU A  54      63.745  58.228  73.775  1.00  0.00           C
ATOM    963  C   LEU A  54      62.034  58.769  70.715  1.00  0.00           C
ATOM    964  O   LEU A  54      61.505  57.939  71.455  1.00  0.00           O
ATOM    965  N   ASP A  55      61.905  58.699  69.384  1.00  0.00           N
ATOM    967  CA  ASP A  55      61.385  57.519  68.724  1.00  0.00           C
ATOM    969  CB  ASP A  55      62.474  56.949  67.754  1.00  0.00           C
ATOM    972  CG  ASP A  55      63.155  57.979  66.864  1.00  0.00           C
ATOM    973  OD1 ASP A  55      63.704  58.979  67.404  1.00  0.00           O
ATOM    974  OD2 ASP A  55      63.174  57.729  65.634  1.00  0.00           O
ATOM    975  C   ASP A  55      59.944  57.709  68.145  1.00  0.00           C
ATOM    976  OT1 ASP A  55      59.165  58.509  68.734  1.00  0.00           O
ATOM    977  OT2 ASP A  55      59.554  56.959  67.204  1.00  0.00           O
ATOM    978  NH3 POPEB  56       1.984  18.709  64.574  1.00  0.00           N
ATOM    982  C12 POPEB  56       1.804  20.069  65.184  1.00  0.00           C
ATOM    985  C11 POPEB  56       1.964  21.159  64.114  1.00  0.00           C
ATOM    988  P   POPEB  56       4.324  22.249  64.405  1.00  0.00           P
ATOM    989  O13 POPEB  56       3.884  22.499  65.785  1.00  0.00           O
ATOM    990  O14 POPEB  56       4.454  23.449  63.554  1.00  0.00           O
ATOM    991  O11 POPEB  56       5.664  21.409  64.455  1.00  0.00           O
ATOM    992  O12 POPEB  56       3.334  21.239  63.714  1.00  0.00           O
ATOM    993  C1  POPEB  56       6.044  20.499  63.425  1.00  0.00           C
ATOM    996  C2  POPEB  56       7.424  20.919  62.844  1.00  0.00           C
ATOM    998  O21 POPEB  56       7.894  20.219  61.684  1.00  0.00           O
ATOM    999  C21 POPEB  56       7.304  19.159  61.184  1.00  0.00           C
ATOM   1000  O22 POPEB  56       6.614  18.339  61.775  1.00  0.00           O
ATOM   1001  C22 POPEB  56       7.634  19.099  59.684  1.00  0.00           C
ATOM   1004  C3  POPEB  56       8.524  21.049  63.944  1.00  0.00           C
ATOM   1007  O31 POPEB  56       9.774  21.519  63.414  1.00  0.00           O
ATOM   1008  C31 POPEB  56      10.594  20.539  63.005  1.00  0.00           C
ATOM   1009  O32 POPEB  56      10.424  19.349  63.225  1.00  0.00           O
ATOM   1010  C32 POPEB  56      11.764  21.129  62.234  1.00  0.00           C
ATOM   1013  C23 POPEB  56       6.354  19.119  58.804  1.00  0.00           C
ATOM   1016  C24 POPEB  56       6.634  19.009  57.295  1.00  0.00           C
ATOM   1019  C25 POPEB  56       7.374  17.719  56.905  1.00  0.00           C
ATOM   1022  C26 POPEB  56       7.394  17.489  55.385  1.00  0.00           C
ATOM   1025  C27 POPEB  56       7.984  16.119  55.014  1.00  0.00           C
ATOM   1028  C28 POPEB  56       8.154  15.929  53.495  1.00  0.00           C
ATOM   1031  C29 POPEB  56       9.284  16.739  52.924  1.00  0.00           C
ATOM   1033 0C21 POPEB  56      10.294  16.309  52.144  1.00  0.00           C
ATOM   1035 1C21 POPEB  56      10.514  14.889  51.674  1.00  0.00           C
ATOM   1038 2C21 POPEB  56       9.974  14.629  50.254  1.00  0.00           C
ATOM   1041 3C21 POPEB  56      10.374  13.229  49.764  1.00  0.00           C
ATOM   1044 4C21 POPEB  56       9.954  12.979  48.314  1.00  0.00           C
ATOM   1047 5C21 POPEB  56      10.554  11.689  47.745  1.00  0.00           C
ATOM   1050 6C21 POPEB  56       9.845  10.419  48.215  1.00  0.00           C
ATOM   1053 7C21 POPEB  56      10.094   9.259  47.245  1.00  0.00           C
ATOM   1056 8C21 POPEB  56       9.404   7.959  47.654  1.00  0.00           C
ATOM   1060  C33 POPEB  56      11.384  22.429  61.495  1.00  0.00           C
ATOM   1063  C34 POPEB  56      12.374  22.779  60.375  1.00  0.00           C
ATOM   1066  C35 POPEB  56      12.064  22.049  59.054  1.00  0.00           C
ATOM   1069  C36 POPEB  56      10.864  22.649  58.304  1.00  0.00           C
ATOM   1072  C37 POPEB  56      10.254  21.719  57.245  1.00  0.00           C
ATOM   1075  C38 POPEB  56      11.264  21.129  56.234  1.00  0.00           C
ATOM   1078  C39 POPEB  56      12.034  22.219  55.484  1.00  0.00           C
ATOM   1081 0C31 POPEB  56      12.884  21.709  54.314  1.00  0.00           C
ATOM   1084 1C31 POPEB  56      12.774  22.589  53.054  1.00  0.00           C
ATOM   1087 2C31 POPEB  56      13.665  22.079  51.914  1.00  0.00           C
ATOM   1090 3C31 POPEB  56      13.284  22.619  50.525  1.00  0.00           C
ATOM   1093 4C31 POPEB  56      13.674  24.079  50.294  1.00  0.00           C
ATOM   1096 5C31 POPEB  56      13.414  24.509  48.844  1.00  0.00           C
ATOM   1099 6C31 POPEB  56      13.744  25.979  48.565  1.00  0.00           C
ATOM   1103  NH3 POPEC  57      40.784  12.559  29.284  1.00  0.00           N
ATOM   1107  C12 POPEC  57      41.795  13.119  28.334  1.00  0.00           C
ATOM   1110  C11 POPEC  57      43.174  13.309  28.975  1.00  0.00           C
ATOM   1113  P   POPEC  57      44.225  15.329  27.535  1.00  0.00           P
ATOM   1114  O13 POPEC  57      44.774  15.259  26.164  1.00  0.00           O
ATOM   1115  O14 POPEC  57      42.894  15.979  27.684  1.00  0.00           O
ATOM   1116  O11 POPEC  57      45.234  15.969  28.564  1.00  0.00           O
ATOM   1117  O12 POPEC  57      44.104  13.839  28.044  1.00  0.00           O
ATOM   1118  C1  POPEC  57      44.814  16.469  29.844  1.00  0.00           C
ATOM   1121  C2  POPEC  57      45.345  15.599  31.014  1.00  0.00           C
ATOM   1123  O21 POPEC  57      44.874  16.129  32.264  1.00  0.00           O
ATOM   1124  C21 POPEC  57      43.734  15.669  32.734  1.00  0.00           C
ATOM   1125  O22 POPEC  57      42.915  15.009  32.105  1.00  0.00           O
ATOM   1126  C22 POPEC  57      43.624  16.099  34.214  1.00  0.00           C
ATOM   1129  C3  POPEC  57      46.905  15.599  31.044  1.00  0.00           C
ATOM   1132  O31 POPEC  57      47.425  15.909  32.354  1.00  0.00           O
ATOM   1133  C31 POPEC  57      47.555  14.879  33.174  1.00  0.00           C
ATOM   1134  O32 POPEC  57      47.365  13.709  32.884  1.00  0.00           O
ATOM   1135  C32 POPEC  57      47.885  15.389  34.574  1.00  0.00           C
ATOM   1138  C23 POPEC  57      43.134  15.039  35.245  1.00  0.00           C
ATOM   1141  C24 POPEC  57      43.514  15.469  36.674  1.00  0.00           C
ATOM   1144  C25 POPEC  57      42.684  14.879  37.844  1.00  0.00           C
ATOM   1147  C26 POPEC  57      42.744  13.359  37.955  1.00  0.00           C
ATOM   1150  C27 POPEC  57      42.274  12.749  39.294  1.00  0.00           C
ATOM   1153  C28 POPEC  57      40.784  12.939  39.634  1.00  0.00           C
ATOM   1156  C29 POPEC  57      40.444  14.289  40.205  1.00  0.00           C
ATOM   1158 0C21 POPEC  57      39.315  14.599  40.874  1.00  0.00           C
ATOM   1160 1C21 POPEC  57      38.165  13.659  41.124  1.00  0.00           C
ATOM   1163 2C21 POPEC  57      38.295  12.909  42.454  1.00  0.00           C
ATOM   1166 3C21 POPEC  57      37.984  13.769  43.694  1.00  0.00           C
ATOM   1169 4C21 POPEC  57      38.194  13.039  45.024  1.00  0.00           C
ATOM   1172 5C21 POPEC  57      37.494  11.669  45.074  1.00  0.00           C
ATOM   1175 6C21 POPEC  57      37.604  10.989  46.445  1.00  0.00           C
ATOM   1178 7C21 POPEC  57      36.885   9.639  46.464  1.00  0.00           C
ATOM   1181 8C21 POPEC  57      36.935   8.949  47.834  1.00  0.00           C
ATOM   1185  C33 POPEC  57      48.964  14.519  35.254  1.00  0.00           C
ATOM   1188  C34 POPEC  57      49.424  15.149  36.574  1.00  0.00           C
ATOM   1191  C35 POPEC  57      50.854  14.739  36.934  1.00  0.00           C
ATOM   1194  C36 POPEC  57      51.305  15.349  38.275  1.00  0.00           C
ATOM   1197  C37 POPEC  57      52.784  15.089  38.605  1.00  0.00           C
ATOM   1200  C38 POPEC  57      53.054  14.959  40.104  1.00  0.00           C
ATOM   1203  C39 POPEC  57      52.765  13.539  40.604  1.00  0.00           C
ATOM   1206 0C31 POPEC  57      52.854  13.399  42.134  1.00  0.00           C
ATOM   1209 1C31 POPEC  57      52.604  11.939  42.545  1.00  0.00           C
ATOM   1212 2C31 POPEC  57      52.885  11.599  44.014  1.00  0.00           C
ATOM   1215 3C31 POPEC  57      52.034  12.389  45.034  1.00  0.00           C
ATOM   1218 4C31 POPEC  57      50.525  12.129  44.944  1.00  0.00           C
ATOM   1221 5C31 POPEC  57      49.784  12.879  46.064  1.00  0.00           C
ATOM   1224 6C31 POPEC  57      48.264  12.719  46.004  1.00  0.00           C
ATOM   1228  NH3 POPED  58     106.674 100.600  23.734  1.00  0.00           N
ATOM   1232  C12 POPED  58     106.064 101.779  24.445  1.00  0.00           C
ATOM   1235  C11 POPED  58     105.014 102.549  23.604  1.00  0.00           C
ATOM   1238  P   POPED  58     103.475 103.609  25.424  1.00  0.00           P
ATOM   1239  O13 POPED  58     102.255 103.209  26.154  1.00  0.00           O
ATOM   1240  O14 POPED  58     103.615 105.009  24.965  1.00  0.00           O
ATOM   1241  O11 POPED  58     104.674 103.340  26.384  1.00  0.00           O
ATOM   1242  O12 POPED  58     103.745 102.599  24.234  1.00  0.00           O
ATOM   1243  C1  POPED  58     104.704 104.020  27.634  1.00  0.00           C
ATOM   1246  C2  POPED  58     106.164 103.989  28.125  1.00  0.00           C
ATOM   1248  O21 POPED  58     106.534 102.669  28.574  1.00  0.00           O
ATOM   1249  C21 POPED  58     105.884 102.229  29.644  1.00  0.00           C
ATOM   1250  O22 POPED  58     105.275 102.919  30.444  1.00  0.00           O
ATOM   1251  C22 POPED  58     105.924 100.700  29.724  1.00  0.00           C
ATOM   1254  C3  POPED  58     106.464 105.180  29.104  1.00  0.00           C
ATOM   1257  O31 POPED  58     107.705 105.798  28.794  1.00  0.00           O
ATOM   1258  C31 POPED  58     108.834 105.189  29.124  1.00  0.00           C
ATOM   1259  O32 POPED  58     109.855 105.258  28.464  1.00  0.00           O
ATOM   1260  C32 POPED  58     108.804 104.559  30.514  1.00  0.00           C
ATOM   1263  C23 POPED  58     105.524 100.169  31.124  1.00  0.00           C
ATOM   1266  C24 POPED  58     106.654 100.099  32.164  1.00  0.00           C
ATOM   1269  C25 POPED  58     106.094 100.189  33.594  1.00  0.00           C
ATOM   1272  C26 POPED  58     107.094  99.770  34.664  1.00  0.00           C
ATOM   1275  C27 POPED  58     106.584 100.060  36.084  1.00  0.00           C
ATOM   1278  C28 POPED  58     107.185  99.090  37.124  1.00  0.00           C
ATOM   1281  C29 POPED  58     106.724  99.329  38.545  1.00  0.00           C
ATOM   1283 0C21 POPED  58     107.444  99.929  39.514  1.00  0.00           C
ATOM   1285 1C21 POPED  58     108.804 100.559  39.335  1.00  0.00           C
ATOM   1288 2C21 POPED  58     109.125 101.669  40.344  1.00  0.00           C
ATOM   1291 3C21 POPED  58     108.044 102.770  40.434  1.00  0.00           C
ATOM   1294 4C21 POPED  58     108.564 104.039  41.094  1.00  0.00           C
ATOM   1297 5C21 POPED  58     107.505 105.149  41.235  1.00  0.00           C
ATOM   1300 6C21 POPED  58     108.095 106.389  41.905  1.00  0.00           C
ATOM   1303 7C21 POPED  58     107.185 107.608  42.014  1.00  0.00           C
ATOM   1306 8C21 POPED  58     107.924 108.779  42.664  1.00  0.00           C
ATOM   1310  C33 POPED  58     110.254 104.219  30.955  1.00  0.00           C
ATOM   1313  C34 POPED  58     110.345 103.749  32.414  1.00  0.00           C
ATOM   1316  C35 POPED  58     111.754 103.939  32.984  1.00  0.00           C
ATOM   1319  C36 POPED  58     112.784 102.868  32.584  1.00  0.00           C
ATOM   1322  C37 POPED  58     114.165 103.259  33.125  1.00  0.00           C
ATOM   1325  C38 POPED  58     115.054 102.090  33.564  1.00  0.00           C
ATOM   1328  C39 POPED  58     116.415 102.608  34.054  1.00  0.00           C
ATOM   1331 0C31 POPED  58     117.584 101.618  33.934  1.00  0.00           C
ATOM   1334 1C31 POPED  58     118.734 102.068  34.855  1.00  0.00           C
ATOM   1337 2C31 POPED  58     120.025 101.240  34.764  1.00  0.00           C
ATOM   1340 3C31 POPED  58     121.175 101.889  35.564  1.00  0.00           C
ATOM   1343 4C31 POPED  58     120.975 101.799  37.085  1.00  0.00           C
ATOM   1346 5C31 POPED  58     122.015 102.608  37.864  1.00  0.00           C
ATOM   1349 6C31 POPED  58     121.914 102.429  39.384  1.00  0.00           C
ATOM   1353  NH3 POPEE  59      62.964  -2.740  24.705  1.00  0.00           N
ATOM   1357  C12 POPEE  59      62.314  -1.740  25.625  1.00  0.00           C
ATOM   1360  C11 POPEE  59      60.814  -1.521  25.374  1.00  0.00           C
ATOM   1363  P   POPEE  59      58.934   0.080  26.324  1.00  0.00           P
ATOM   1364  O13 POPEE  59      57.885  -0.830  26.834  1.00  0.00           O
ATOM   1365  O14 POPEE  59      58.704   0.769  25.035  1.00  0.00           O
ATOM   1366  O11 POPEE  59      59.205   1.250  27.354  1.00  0.00           O
ATOM   1367  O12 POPEE  59      60.325  -0.671  26.404  1.00  0.00           O
ATOM   1368  C1  POPEE  59      58.174   1.709  28.224  1.00  0.00           C
ATOM   1371  C2  POPEE  59      58.284   1.160  29.684  1.00  0.00           C
ATOM   1373  O21 POPEE  59      57.994   2.240  30.604  1.00  0.00           O
ATOM   1374  C21 POPEE  59      58.604   2.510  31.734  1.00  0.00           C
ATOM   1375  O22 POPEE  59      59.604   1.990  32.184  1.00  0.00           O
ATOM   1376  C22 POPEE  59      57.864   3.660  32.424  1.00  0.00           C
ATOM   1379  C3  POPEE  59      59.545   0.300  29.965  1.00  0.00           C
ATOM   1382  O31 POPEE  59      59.244  -0.550  31.074  1.00  0.00           O
ATOM   1383  C31 POPEE  59      60.255  -1.010  31.775  1.00  0.00           C
ATOM   1384  O32 POPEE  59      61.434  -0.990  31.464  1.00  0.00           O
ATOM   1385  C32 POPEE  59      59.624  -1.600  33.034  1.00  0.00           C
ATOM   1388  C23 POPEE  59      57.825   3.479  33.964  1.00  0.00           C
ATOM   1391  C24 POPEE  59      56.954   4.530  34.664  1.00  0.00           C
ATOM   1394  C25 POPEE  59      56.705   4.209  36.144  1.00  0.00           C
ATOM   1397  C26 POPEE  59      57.644   4.950  37.115  1.00  0.00           C
ATOM   1400  C27 POPEE  59      57.064   6.290  37.584  1.00  0.00           C
ATOM   1403  C28 POPEE  59      57.734   6.869  38.844  1.00  0.00           C
ATOM   1406  C29 POPEE  59      56.994   8.099  39.335  1.00  0.00           C
ATOM   1408 0C21 POPEE  59      56.245   8.179  40.445  1.00  0.00           C
ATOM   1410 1C21 POPEE  59      56.014   7.059  41.414  1.00  0.00           C
ATOM   1413 2C21 POPEE  59      57.095   7.068  42.514  1.00  0.00           C
ATOM   1416 3C21 POPEE  59      57.034   8.289  43.434  1.00  0.00           C
ATOM   1419 4C21 POPEE  59      57.644   7.969  44.814  1.00  0.00           C
ATOM   1422 5C21 POPEE  59      57.765   9.179  45.744  1.00  0.00           C
ATOM   1425 6C21 POPEE  59      56.494  10.049  45.795  1.00  0.00           C
ATOM   1428 7C21 POPEE  59      56.375  10.829  47.105  1.00  0.00           C
ATOM   1431 8C21 POPEE  59      55.284  11.899  47.094  1.00  0.00           C
ATOM   1435  C33 POPEE  59      60.615  -2.290  33.995  1.00  0.00           C
ATOM   1438  C34 POPEE  59      59.844  -2.790  35.214  1.00  0.00           C
ATOM   1441  C35 POPEE  59      60.734  -3.270  36.365  1.00  0.00           C
ATOM   1444  C36 POPEE  59      59.865  -3.630  37.565  1.00  0.00           C
ATOM   1447  C37 POPEE  59      60.655  -3.930  38.844  1.00  0.00           C
ATOM   1450  C38 POPEE  59      59.714  -4.021  40.055  1.00  0.00           C
ATOM   1453  C39 POPEE  59      59.165  -2.651  40.494  1.00  0.00           C
ATOM   1456 0C31 POPEE  59      57.765  -2.750  41.105  1.00  0.00           C
ATOM   1459 1C31 POPEE  59      57.174  -1.370  41.434  1.00  0.00           C
ATOM   1462 2C31 POPEE  59      55.674  -1.430  41.765  1.00  0.00           C
ATOM   1465 3C31 POPEE  59      55.354  -1.261  43.254  1.00  0.00           C
ATOM   1468 4C31 POPEE  59      55.865  -2.410  44.135  1.00  0.00           C
ATOM   1471 5C31 POPEE  59      55.774  -2.061  45.624  1.00  0.00           C
ATOM   1474 6C31 POPEE  59      56.564  -3.010  46.525  1.00  0.00           C
ATOM   1478  NH3 POPEF  60     117.675  86.990  23.934  1.00  0.00           N
ATOM   1482  C12 POPEF  60     117.694  87.529  22.524  1.00  0.00           C
ATOM   1485  C11 POPEF  60     116.295  87.669  21.884  1.00  0.00           C
ATOM   1488  P   POPEF  60     114.324  88.249  23.544  1.00  0.00           P
ATOM   1489  O13 POPEF  60     113.055  88.989  23.324  1.00  0.00           O
ATOM   1490  O14 POPEF  60     114.195  86.788  23.644  1.00  0.00           O
ATOM   1491  O11 POPEF  60     114.914  88.728  24.904  1.00  0.00           O
ATOM   1492  O12 POPEF  60     115.455  88.660  22.514  1.00  0.00           O
ATOM   1493  C1  POPEF  60     114.184  88.419  26.104  1.00  0.00           C
ATOM   1496  C2  POPEF  60     114.844  89.219  27.235  1.00  0.00           C
ATOM   1498  O21 POPEF  60     114.154  89.148  28.494  1.00  0.00           O
ATOM   1499  C21 POPEF  60     112.955  89.660  28.684  1.00  0.00           C
ATOM   1500  O22 POPEF  60     112.134  89.939  27.814  1.00  0.00           O
ATOM   1501  C22 POPEF  60     112.805  89.889  30.214  1.00  0.00           C
ATOM   1504  C3  POPEF  60     115.205  90.678  26.775  1.00  0.00           C
ATOM   1507  O31 POPEF  60     114.725  91.688  27.644  1.00  0.00           O
ATOM   1508  C31 POPEF  60     115.165  91.819  28.904  1.00  0.00           C
ATOM   1509  O32 POPEF  60     114.554  92.509  29.714  1.00  0.00           O
ATOM   1510  C32 POPEF  60     116.504  91.139  29.224  1.00  0.00           C
ATOM   1513  C23 POPEF  60     111.824  91.008  30.664  1.00  0.00           C
ATOM   1516  C24 POPEF  60     111.954  91.329  32.174  1.00  0.00           C
ATOM   1519  C25 POPEF  60     113.244  92.068  32.594  1.00  0.00           C
ATOM   1522  C26 POPEF  60     113.344  92.319  34.114  1.00  0.00           C
ATOM   1525  C27 POPEF  60     114.655  93.038  34.514  1.00  0.00           C
ATOM   1528  C28 POPEF  60     114.855  93.289  36.024  1.00  0.00           C
ATOM   1531  C29 POPEF  60     115.104  92.048  36.854  1.00  0.00           C
ATOM   1533 0C21 POPEF  60     116.204  91.749  37.565  1.00  0.00           C
ATOM   1535 1C21 POPEF  60     117.474  92.560  37.654  1.00  0.00           C
ATOM   1538 2C21 POPEF  60     117.405  93.679  38.714  1.00  0.00           C
ATOM   1541 3C21 POPEF  60     118.675  94.539  38.805  1.00  0.00           C
ATOM   1544 4C21 POPEF  60     118.454  95.749  39.725  1.00  0.00           C
ATOM   1547 5C21 POPEF  60     119.645  96.729  39.774  1.00  0.00           C
ATOM   1550 6C21 POPEF  60     119.424  97.789  40.865  1.00  0.00           C
ATOM   1553 7C21 POPEF  60     120.664  98.629  41.184  1.00  0.00           C
ATOM   1556 8C21 POPEF  60     120.474  99.499  42.434  1.00  0.00           C
ATOM   1560  C33 POPEF  60     116.765  91.049  30.744  1.00  0.00           C
ATOM   1563  C34 POPEF  60     118.235  90.749  31.044  1.00  0.00           C
ATOM   1566  C35 POPEF  60     118.505  90.719  32.554  1.00  0.00           C
ATOM   1569  C36 POPEF  60     119.984  90.728  32.924  1.00  0.00           C
ATOM   1572  C37 POPEF  60     120.154  91.148  34.395  1.00  0.00           C
ATOM   1575  C38 POPEF  60     121.614  91.078  34.865  1.00  0.00           C
ATOM   1578  C39 POPEF  60     122.015  89.649  35.214  1.00  0.00           C
ATOM   1581 0C31 POPEF  60     123.395  89.548  35.874  1.00  0.00           C
ATOM   1584 1C31 POPEF  60     123.484  88.259  36.695  1.00  0.00           C
ATOM   1587 2C31 POPEF  60     124.855  88.009  37.334  1.00  0.00           C
ATOM   1590 3C31 POPEF  60     124.795  86.819  38.304  1.00  0.00           C
ATOM   1593 4C31 POPEF  60     124.265  87.188  39.694  1.00  0.00           C
ATOM   1596 5C31 POPEF  60     124.075  85.969  40.604  1.00  0.00           C
ATOM   1599 6C31 POPEF  60     123.475  86.319  41.965  1.00  0.00           C
ATOM   1603  NH3 POPEG  61      89.674  66.939  22.884  1.00  0.00           N
ATOM   1607  C12 POPEG  61      88.454  66.200  23.364  1.00  0.00           C
ATOM   1610  C11 POPEG  61      88.384  66.149  24.884  1.00  0.00           C
ATOM   1613  P   POPEG  61      85.965  65.239  25.384  1.00  0.00           P
ATOM   1614  O13 POPEG  61      85.604  66.520  24.744  1.00  0.00           O
ATOM   1615  O14 POPEG  61      85.364  64.008  24.814  1.00  0.00           O
ATOM   1616  O11 POPEG  61      85.664  65.369  26.954  1.00  0.00           O
ATOM   1617  O12 POPEG  61      87.535  65.079  25.295  1.00  0.00           O
ATOM   1618  C1  POPEG  61      86.705  65.699  27.895  1.00  0.00           C
ATOM   1621  C2  POPEG  61      86.684  64.699  29.075  1.00  0.00           C
ATOM   1623  O21 POPEG  61      86.994  65.389  30.295  1.00  0.00           O
ATOM   1624  C21 POPEG  61      85.954  65.990  30.834  1.00  0.00           C
ATOM   1625  O22 POPEG  61      84.795  65.859  30.484  1.00  0.00           O
ATOM   1626  C22 POPEG  61      86.425  66.850  32.014  1.00  0.00           C
ATOM   1629  C3  POPEG  61      87.685  63.529  28.874  1.00  0.00           C
ATOM   1632  O31 POPEG  61      87.344  62.469  29.784  1.00  0.00           O
ATOM   1633  C31 POPEG  61      88.344  61.719  30.214  1.00  0.00           C
ATOM   1634  O32 POPEG  61      89.524  61.859  29.924  1.00  0.00           O
ATOM   1635  C32 POPEG  61      87.805  60.629  31.154  1.00  0.00           C
ATOM   1638  C23 POPEG  61      85.345  67.019  33.104  1.00  0.00           C
ATOM   1641  C24 POPEG  61      85.804  67.829  34.325  1.00  0.00           C
ATOM   1644  C25 POPEG  61      86.595  66.999  35.354  1.00  0.00           C
ATOM   1647  C26 POPEG  61      86.845  67.749  36.674  1.00  0.00           C
ATOM   1650  C27 POPEG  61      87.395  66.788  37.754  1.00  0.00           C
ATOM   1653  C28 POPEG  61      87.624  67.438  39.125  1.00  0.00           C
ATOM   1656  C29 POPEG  61      88.144  66.429  40.115  1.00  0.00           C
ATOM   1658 0C21 POPEG  61      89.274  66.508  40.855  1.00  0.00           C
ATOM   1660 1C21 POPEG  61      90.254  67.660  40.855  1.00  0.00           C
ATOM   1663 2C21 POPEG  61      91.575  67.270  41.544  1.00  0.00           C
ATOM   1666 3C21 POPEG  61      92.584  68.439  41.565  1.00  0.00           C
ATOM   1669 4C21 POPEG  61      93.985  68.049  42.064  1.00  0.00           C
ATOM   1672 5C21 POPEG  61      94.844  69.269  42.425  1.00  0.00           C
ATOM   1675 6C21 POPEG  61      96.255  68.879  42.885  1.00  0.00           C
ATOM   1678 7C21 POPEG  61      97.075  70.069  43.384  1.00  0.00           C
ATOM   1681 8C21 POPEG  61      98.515  69.699  43.754  1.00  0.00           C
ATOM   1685  C33 POPEG  61      86.404  60.879  31.784  1.00  0.00           C
ATOM   1688  C34 POPEG  61      85.825  59.579  32.365  1.00  0.00           C
ATOM   1691  C35 POPEG  61      84.305  59.579  32.544  1.00  0.00           C
ATOM   1694  C36 POPEG  61      83.815  60.289  33.815  1.00  0.00           C
ATOM   1697  C37 POPEG  61      82.304  60.509  33.754  1.00  0.00           C
ATOM   1700  C38 POPEG  61      81.714  61.289  34.925  1.00  0.00           C
ATOM   1703  C39 POPEG  61      81.185  60.389  36.054  1.00  0.00           C
ATOM   1706 0C31 POPEG  61      81.105  61.199  37.344  1.00  0.00           C
ATOM   1709 1C31 POPEG  61      80.655  60.449  38.605  1.00  0.00           C
ATOM   1712 2C31 POPEG  61      80.725  61.429  39.785  1.00  0.00           C
ATOM   1715 3C31 POPEG  61      80.315  60.829  41.134  1.00  0.00           C
ATOM   1718 4C31 POPEG  61      81.315  59.819  41.705  1.00  0.00           C
ATOM   1721 5C31 POPEG  61      81.064  59.548  43.184  1.00  0.00           C
ATOM   1724 6C31 POPEG  61      81.865  58.369  43.745  1.00  0.00           C
ATOM   1728  NH3 POPEH  62     128.314  32.029  19.904  1.00  0.00           N
ATOM   1732  C12 POPEH  62     127.474  30.829  20.195  1.00  0.00           C
ATOM   1735  C11 POPEH  62     127.595  29.769  19.094  1.00  0.00           C
ATOM   1738  P   POPEH  62     125.294  28.529  19.405  1.00  0.00           P
ATOM   1739  O13 POPEH  62     124.874  29.399  18.294  1.00  0.00           O
ATOM   1740  O14 POPEH  62     124.865  27.109  19.484  1.00  0.00           O
ATOM   1741  O11 POPEH  62     124.974  29.199  20.804  1.00  0.00           O
ATOM   1742  O12 POPEH  62     126.875  28.599  19.464  1.00  0.00           O
ATOM   1743  C1  POPEH  62     125.364  28.519  22.014  1.00  0.00           C
ATOM   1746  C2  POPEH  62     124.725  29.149  23.285  1.00  0.00           C
ATOM   1748  O21 POPEH  62     123.515  28.449  23.615  1.00  0.00           O
ATOM   1749  C21 POPEH  62     122.985  28.409  24.834  1.00  0.00           C
ATOM   1750  O22 POPEH  62     121.824  28.109  25.054  1.00  0.00           O
ATOM   1751  C22 POPEH  62     123.974  28.679  25.964  1.00  0.00           C
ATOM   1754  C3  POPEH  62     124.435  30.639  23.004  1.00  0.00           C
ATOM   1757  O31 POPEH  62     123.985  31.329  24.184  1.00  0.00           O
ATOM   1758  C31 POPEH  62     123.344  32.469  23.945  1.00  0.00           C
ATOM   1759  O32 POPEH  62     122.854  32.799  22.865  1.00  0.00           O
ATOM   1760  C32 POPEH  62     123.414  33.329  25.195  1.00  0.00           C
ATOM   1763  C23 POPEH  62     123.335  28.449  27.354  1.00  0.00           C
ATOM   1766  C24 POPEH  62     124.205  28.999  28.494  1.00  0.00           C
ATOM   1769  C25 POPEH  62     123.424  29.219  29.784  1.00  0.00           C
ATOM   1772  C26 POPEH  62     123.125  27.929  30.555  1.00  0.00           C
ATOM   1775  C27 POPEH  62     122.325  28.199  31.834  1.00  0.00           C
ATOM   1778  C28 POPEH  62     122.015  26.909  32.614  1.00  0.00           C
ATOM   1781  C29 POPEH  62     123.295  26.399  33.225  1.00  0.00           C
ATOM   1783 0C21 POPEH  62     123.825  26.839  34.374  1.00  0.00           C
ATOM   1785 1C21 POPEH  62     123.214  27.869  35.284  1.00  0.00           C
ATOM   1788 2C21 POPEH  62     122.904  27.249  36.654  1.00  0.00           C
ATOM   1791 3C21 POPEH  62     121.774  26.209  36.614  1.00  0.00           C
ATOM   1794 4C21 POPEH  62     121.824  25.259  37.815  1.00  0.00           C
ATOM   1797 5C21 POPEH  62     120.854  24.079  37.695  1.00  0.00           C
ATOM   1800 6C21 POPEH  62     119.435  24.419  38.155  1.00  0.00           C
ATOM   1803 7C21 POPEH  62     118.494  23.209  38.114  1.00  0.00           C
ATOM   1806 8C21 POPEH  62     117.115  23.499  38.724  1.00  0.00           C
ATOM   1810  C33 POPEH  62     122.454  32.849  26.294  1.00  0.00           C
ATOM   1813  C34 POPEH  62     122.614  33.689  27.565  1.00  0.00           C
ATOM   1816  C35 POPEH  62     123.764  33.189  28.434  1.00  0.00           C
ATOM   1819  C36 POPEH  62     124.004  34.069  29.654  1.00  0.00           C
ATOM   1822  C37 POPEH  62     125.214  33.619  30.494  1.00  0.00           C
ATOM   1825  C38 POPEH  62     124.874  32.579  31.574  1.00  0.00           C
ATOM   1828  C39 POPEH  62     126.115  32.009  32.264  1.00  0.00           C
ATOM   1831 0C31 POPEH  62     125.825  31.579  33.714  1.00  0.00           C
ATOM   1834 1C31 POPEH  62     127.064  31.019  34.424  1.00  0.00           C
ATOM   1837 2C31 POPEH  62     127.005  31.129  35.954  1.00  0.00           C
ATOM   1840 3C31 POPEH  62     125.835  30.379  36.594  1.00  0.00           C
ATOM   1843 4C31 POPEH  62     125.844  30.459  38.134  1.00  0.00           C
ATOM   1846 5C31 POPEH  62     124.454  30.179  38.735  1.00  0.00           C
ATOM   1849 6C31 POPEH  62     124.435  30.179  40.264  1.00  0.00           C
ATOM   1853  NH3 POPEI  63      32.354  85.949  25.894  1.00  0.00           N
ATOM   1857  C12 POPEI  63      31.325  85.460  26.894  1.00  0.00           C
ATOM   1860  C11 POPEI  63      29.894  85.798  26.475  1.00  0.00           C
ATOM   1863  P   POPEI  63      27.484  86.109  27.404  1.00  0.00           P
ATOM   1864  O13 POPEI  63      27.444  87.589  27.484  1.00  0.00           O
ATOM   1865  O14 POPEI  63      26.915  85.519  26.184  1.00  0.00           O
ATOM   1866  O11 POPEI  63      26.714  85.479  28.624  1.00  0.00           O
ATOM   1867  O12 POPEI  63      28.974  85.589  27.554  1.00  0.00           O
ATOM   1868  C1  POPEI  63      27.275  85.320  29.924  1.00  0.00           C
ATOM   1871  C2  POPEI  63      27.705  83.839  30.164  1.00  0.00           C
ATOM   1873  O21 POPEI  63      27.115  83.298  31.374  1.00  0.00           O
ATOM   1874  C21 POPEI  63      27.654  83.699  32.514  1.00  0.00           C
ATOM   1875  O22 POPEI  63      28.495  84.559  32.644  1.00  0.00           O
ATOM   1876  C22 POPEI  63      27.064  82.879  33.674  1.00  0.00           C
ATOM   1879  C3  POPEI  63      29.255  83.660  30.014  1.00  0.00           C
ATOM   1882  O31 POPEI  63      29.745  82.560  30.804  1.00  0.00           O
ATOM   1883  C31 POPEI  63      31.054  82.628  31.044  1.00  0.00           C
ATOM   1884  O32 POPEI  63      31.874  83.209  30.365  1.00  0.00           O
ATOM   1885  C32 POPEI  63      31.325  81.928  32.374  1.00  0.00           C
ATOM   1888  C23 POPEI  63      27.074  83.689  34.995  1.00  0.00           C
ATOM   1891  C24 POPEI  63      26.984  82.829  36.264  1.00  0.00           C
ATOM   1894  C25 POPEI  63      25.744  81.928  36.394  1.00  0.00           C
ATOM   1897  C26 POPEI  63      25.724  81.249  37.775  1.00  0.00           C
ATOM   1900  C27 POPEI  63      24.594  80.219  37.955  1.00  0.00           C
ATOM   1903  C28 POPEI  63      24.415  79.780  39.424  1.00  0.00           C
ATOM   1906  C29 POPEI  63      25.634  79.109  40.004  1.00  0.00           C
ATOM   1908 0C21 POPEI  63      26.455  79.590  40.965  1.00  0.00           C
ATOM   1910 1C21 POPEI  63      26.334  80.910  41.684  1.00  0.00           C
ATOM   1913 2C21 POPEI  63      26.744  80.770  43.164  1.00  0.00           C
ATOM   1916 3C21 POPEI  63      26.674  82.090  43.945  1.00  0.00           C
ATOM   1919 4C21 POPEI  63      26.774  81.859  45.455  1.00  0.00           C
ATOM   1922 5C21 POPEI  63      26.685  83.148  46.295  1.00  0.00           C
ATOM   1925 6C21 POPEI  63      28.014  83.909  46.414  1.00  0.00           C
ATOM   1928 7C21 POPEI  63      27.984  84.910  47.574  1.00  0.00           C
ATOM   1931 8C21 POPEI  63      29.284  85.689  47.764  1.00  0.00           C
ATOM   1935  C33 POPEI  63      32.294  82.689  33.304  1.00  0.00           C
ATOM   1938  C34 POPEI  63      32.244  82.119  34.725  1.00  0.00           C
ATOM   1941  C35 POPEI  63      33.394  82.569  35.655  1.00  0.00           C
ATOM   1944  C36 POPEI  63      33.525  84.090  35.715  1.00  0.00           C
ATOM   1947  C37 POPEI  63      34.284  84.599  36.955  1.00  0.00           C
ATOM   1950  C38 POPEI  63      34.444  86.129  36.934  1.00  0.00           C
ATOM   1953  C39 POPEI  63      35.124  86.679  38.194  1.00  0.00           C
ATOM   1956 0C31 POPEI  63      35.314  88.200  38.155  1.00  0.00           C
ATOM   1959 1C31 POPEI  63      36.095  88.749  39.364  1.00  0.00           C
ATOM   1962 2C31 POPEI  63      37.284  89.618  38.945  1.00  0.00           C
ATOM   1965 3C31 POPEI  63      38.094  90.169  40.125  1.00  0.00           C
ATOM   1968 4C31 POPEI  63      39.284  91.030  39.664  1.00  0.00           C
ATOM   1971 5C31 POPEI  63      39.944  91.788  40.824  1.00  0.00           C
ATOM   1974 6C31 POPEI  63      41.264  92.478  40.445  1.00  0.00           C
ATOM   1978  NH3 POPEJ  64       2.904  85.049  72.365  1.00  0.00           N
ATOM   1982  C12 POPEJ  64       4.404  85.009  72.374  1.00  0.00           C
ATOM   1985  C11 POPEJ  64       4.964  85.219  70.965  1.00  0.00           C
ATOM   1988  P   POPEJ  64       3.394  86.969  69.785  1.00  0.00           P
ATOM   1989  O13 POPEJ  64       3.104  85.969  68.734  1.00  0.00           O
ATOM   1990  O14 POPEJ  64       2.354  87.139  70.824  1.00  0.00           O
ATOM   1991  O11 POPEJ  64       3.864  88.340  69.174  1.00  0.00           O
ATOM   1992  O12 POPEJ  64       4.724  86.549  70.515  1.00  0.00           O
ATOM   1993  C1  POPEJ  64       3.614  88.709  67.815  1.00  0.00           C
ATOM   1996  C2  POPEJ  64       4.924  88.759  66.955  1.00  0.00           C
ATOM   1998  O21 POPEJ  64       4.594  88.880  65.564  1.00  0.00           O
ATOM   1999  C21 POPEJ  64       4.064  87.859  64.925  1.00  0.00           C
ATOM   2000  O22 POPEJ  64       3.804  86.759  65.394  1.00  0.00           O
ATOM   2001  C22 POPEJ  64       3.764  88.279  63.495  1.00  0.00           C
ATOM   2004  C3  POPEJ  64       5.974  87.630  67.204  1.00  0.00           C
ATOM   2007  O31 POPEJ  64       6.954  87.538  66.144  1.00  0.00           O
ATOM   2008  C31 POPEJ  64       7.944  88.438  66.154  1.00  0.00           C
ATOM   2009  O32 POPEJ  64       8.114  89.299  67.004  1.00  0.00           O
ATOM   2010  C32 POPEJ  64       8.804  88.279  64.904  1.00  0.00           C
ATOM   2013  C23 POPEJ  64       2.814  87.299  62.764  1.00  0.00           C
ATOM   2016  C24 POPEJ  64       2.604  87.719  61.304  1.00  0.00           C
ATOM   2019  C25 POPEJ  64       1.634  86.809  60.554  1.00  0.00           C
ATOM   2022  C26 POPEJ  64       1.194  87.429  59.224  1.00  0.00           C
ATOM   2025  C27 POPEJ  64       0.055  86.648  58.584  1.00  0.00           C
ATOM   2028  C28 POPEJ  64      -0.625  87.410  57.444  1.00  0.00           C
ATOM   2031  C29 POPEJ  64      -1.635  86.508  56.784  1.00  0.00           C
ATOM   2033 0C21 POPEJ  64      -1.345  85.639  55.804  1.00  0.00           C
ATOM   2035 1C21 POPEJ  64       0.015  85.460  55.164  1.00  0.00           C
ATOM   2038 2C21 POPEJ  64      -0.085  84.789  53.784  1.00  0.00           C
ATOM   2041 3C21 POPEJ  64      -0.865  85.609  52.745  1.00  0.00           C
ATOM   2044 4C21 POPEJ  64      -1.425  84.729  51.625  1.00  0.00           C
ATOM   2047 5C21 POPEJ  64      -2.695  85.299  50.984  1.00  0.00           C
ATOM   2050 6C21 POPEJ  64      -2.445  86.508  50.074  1.00  0.00           C
ATOM   2053 7C21 POPEJ  64      -3.755  87.009  49.444  1.00  0.00           C
ATOM   2056 8C21 POPEJ  64      -3.585  87.538  48.015  1.00  0.00           C
ATOM   2060  C33 POPEJ  64       8.774  89.568  64.044  1.00  0.00           C
ATOM   2063  C34 POPEJ  64       9.464  89.450  62.674  1.00  0.00           C
ATOM   2066  C35 POPEJ  64       8.674  90.200  61.584  1.00  0.00           C
ATOM   2069  C36 POPEJ  64       9.224  89.990  60.164  1.00  0.00           C
ATOM   2072  C37 POPEJ  64       8.304  90.589  59.094  1.00  0.00           C
ATOM   2075  C38 POPEJ  64       8.784  90.309  57.664  1.00  0.00           C
ATOM   2078  C39 POPEJ  64       7.734  90.719  56.614  1.00  0.00           C
ATOM   2081 0C31 POPEJ  64       8.094  90.258  55.194  1.00  0.00           C
ATOM   2084 1C31 POPEJ  64       6.954  90.519  54.205  1.00  0.00           C
ATOM   2087 2C31 POPEJ  64       7.214  89.939  52.804  1.00  0.00           C
ATOM   2090 3C31 POPEJ  64       8.264  90.700  51.984  1.00  0.00           C
ATOM   2093 4C31 POPEJ  64       7.754  92.059  51.464  1.00  0.00           C
ATOM   2096 5C31 POPEJ  64       8.784  92.749  50.554  1.00  0.00           C
ATOM   2099 6C31 POPEJ  64       8.224  93.999  49.885  1.00  0.00           C
ATOM   2103  NH3 POPEK  65      28.394   0.319  27.884  1.00  0.00           N
ATOM   2107  C12 POPEK  65      28.234   1.400  26.854  1.00  0.00           C
ATOM   2110  C11 POPEK  65      26.825   1.990  26.934  1.00  0.00           C
ATOM   2113  P   POPEK  65      25.275   3.750  25.874  1.00  0.00           P
ATOM   2114  O13 POPEK  65      25.424   5.010  26.634  1.00  0.00           O
ATOM   2115  O14 POPEK  65      24.904   3.800  24.445  1.00  0.00           O
ATOM   2116  O11 POPEK  65      24.274   2.810  26.664  1.00  0.00           O
ATOM   2117  O12 POPEK  65      26.665   2.970  25.914  1.00  0.00           O
ATOM   2118  C1  POPEK  65      22.905   3.170  26.824  1.00  0.00           C
ATOM   2121  C2  POPEK  65      22.505   3.330  28.324  1.00  0.00           C
ATOM   2123  O21 POPEK  65      21.174   3.860  28.324  1.00  0.00           O
ATOM   2124  C21 POPEK  65      20.265   3.720  29.275  1.00  0.00           C
ATOM   2125  O22 POPEK  65      19.194   4.310  29.294  1.00  0.00           O
ATOM   2126  C22 POPEK  65      20.595   2.690  30.374  1.00  0.00           C
ATOM   2129  C3  POPEK  65      23.495   4.310  29.024  1.00  0.00           C
ATOM   2132  O31 POPEK  65      23.474   4.290  30.474  1.00  0.00           O
ATOM   2133  C31 POPEK  65      22.764   5.260  31.025  1.00  0.00           C
ATOM   2134  O32 POPEK  65      21.834   5.850  30.525  1.00  0.00           O
ATOM   2135  C32 POPEK  65      23.414   5.579  32.365  1.00  0.00           C
ATOM   2138  C23 POPEK  65      19.634   2.889  31.574  1.00  0.00           C
ATOM   2141  C24 POPEK  65      20.005   2.070  32.814  1.00  0.00           C
ATOM   2144  C25 POPEK  65      19.054   2.310  34.004  1.00  0.00           C
ATOM   2147  C26 POPEK  65      17.634   1.780  33.745  1.00  0.00           C
ATOM   2150  C27 POPEK  65      16.724   1.870  34.974  1.00  0.00           C
ATOM   2153  C28 POPEK  65      15.604   0.800  34.985  1.00  0.00           C
ATOM   2156  C29 POPEK  65      14.204   1.340  35.094  1.00  0.00           C
ATOM   2158 0C21 POPEK  65      13.384   1.160  36.134  1.00  0.00           C
ATOM   2160 1C21 POPEK  65      13.744   0.400  37.394  1.00  0.00           C
ATOM   2163 2C21 POPEK  65      12.644   0.480  38.454  1.00  0.00           C
ATOM   2166 3C21 POPEK  65      13.104  -0.060  39.814  1.00  0.00           C
ATOM   2169 4C21 POPEK  65      12.024   0.059  40.894  1.00  0.00           C
ATOM   2172 5C21 POPEK  65      11.734   1.499  41.334  1.00  0.00           C
ATOM   2175 6C21 POPEK  65      10.654   1.580  42.425  1.00  0.00           C
ATOM   2178 7C21 POPEK  65      10.484   3.009  42.934  1.00  0.00           C
ATOM   2181 8C21 POPEK  65       9.264   3.230  43.834  1.00  0.00           C
ATOM   2185  C33 POPEK  65      22.505   6.379  33.314  1.00  0.00           C
ATOM   2188  C34 POPEK  65      23.344   7.089  34.374  1.00  0.00           C
ATOM   2191  C35 POPEK  65      22.505   7.599  35.534  1.00  0.00           C
ATOM   2194  C36 POPEK  65      23.324   8.388  36.544  1.00  0.00           C
ATOM   2197  C37 POPEK  65      22.464   8.969  37.674  1.00  0.00           C
ATOM   2200  C38 POPEK  65      23.284   9.859  38.605  1.00  0.00           C
ATOM   2203  C39 POPEK  65      22.454  10.519  39.704  1.00  0.00           C
ATOM   2206 0C31 POPEK  65      21.974   9.549  40.785  1.00  0.00           C
ATOM   2209 1C31 POPEK  65      21.344  10.298  41.955  1.00  0.00           C
ATOM   2212 2C31 POPEK  65      20.894   9.389  43.104  1.00  0.00           C
ATOM   2215 3C31 POPEK  65      20.575  10.169  44.384  1.00  0.00           C
ATOM   2218 4C31 POPEK  65      19.424  11.179  44.224  1.00  0.00           C
ATOM   2221 5C31 POPEK  65      19.104  11.899  45.544  1.00  0.00           C
ATOM   2224 6C31 POPEK  65      17.904  12.849  45.424  1.00  0.00           C
ATOM   2228  NH3 POPEL  66       2.214  97.529  24.564  1.00  0.00           N
ATOM   2232  C12 POPEL  66       3.604  96.978  24.484  1.00  0.00           C
ATOM   2235  C11 POPEL  66       4.304  97.549  23.244  1.00  0.00           C
ATOM   2238  P   POPEL  66       6.504  98.578  24.164  1.00  0.00           P
ATOM   2239  O13 POPEL  66       5.674  99.789  24.334  1.00  0.00           O
ATOM   2240  O14 POPEL  66       7.834  98.810  23.594  1.00  0.00           O
ATOM   2241  O11 POPEL  66       6.704  97.879  25.564  1.00  0.00           O
ATOM   2242  O12 POPEL  66       5.734  97.459  23.344  1.00  0.00           O
ATOM   2243  C1  POPEL  66       7.374  96.609  25.604  1.00  0.00           C
ATOM   2246  C2  POPEL  66       6.464  95.519  26.215  1.00  0.00           C
ATOM   2248  O21 POPEL  66       5.744  96.039  27.334  1.00  0.00           O
ATOM   2249  C21 POPEL  66       6.434  96.389  28.404  1.00  0.00           C
ATOM   2250  O22 POPEL  66       7.624  96.249  28.594  1.00  0.00           O
ATOM   2251  C22 POPEL  66       5.414  96.928  29.405  1.00  0.00           C
ATOM   2254  C3  POPEL  66       7.204  94.188  26.524  1.00  0.00           C
ATOM   2257  O31 POPEL  66       6.284  93.139  26.894  1.00  0.00           O
ATOM   2258  C31 POPEL  66       5.824  93.139  28.144  1.00  0.00           C
ATOM   2259  O32 POPEL  66       4.684  93.458  28.455  1.00  0.00           O
ATOM   2260  C32 POPEL  66       6.884  92.669  29.134  1.00  0.00           C
ATOM   2263  C23 POPEL  66       6.024  97.459  30.725  1.00  0.00           C
ATOM   2266  C24 POPEL  66       4.884  98.069  31.545  1.00  0.00           C
ATOM   2269  C25 POPEL  66       5.294  98.950  32.725  1.00  0.00           C
ATOM   2272  C26 POPEL  66       5.944  98.200  33.894  1.00  0.00           C
ATOM   2275  C27 POPEL  66       6.214  99.179  35.045  1.00  0.00           C
ATOM   2278  C28 POPEL  66       6.864  98.559  36.284  1.00  0.00           C
ATOM   2281  C29 POPEL  66       5.874  97.770  37.115  1.00  0.00           C
ATOM   2283 0C21 POPEL  66       5.704  97.879  38.444  1.00  0.00           C
ATOM   2285 1C21 POPEL  66       6.494  98.799  39.344  1.00  0.00           C
ATOM   2288 2C21 POPEL  66       6.324  98.499  40.844  1.00  0.00           C
ATOM   2291 3C21 POPEL  66       7.214  97.350  41.344  1.00  0.00           C
ATOM   2294 4C21 POPEL  66       7.074  97.179  42.864  1.00  0.00           C
ATOM   2297 5C21 POPEL  66       8.054  96.189  43.494  1.00  0.00           C
ATOM   2300 6C21 POPEL  66       9.334  96.869  43.984  1.00  0.00           C
ATOM   2303 7C21 POPEL  66      10.304  95.919  44.694  1.00  0.00           C
ATOM   2306 8C21 POPEL  66      11.644  96.570  45.055  1.00  0.00           C
ATOM   2310  C33 POPEL  66       6.244  92.029  30.384  1.00  0.00           C
ATOM   2313  C34 POPEL  66       7.234  91.590  31.484  1.00  0.00           C
ATOM   2316  C35 POPEL  66       7.664  92.739  32.404  1.00  0.00           C
ATOM   2319  C36 POPEL  66       8.954  93.429  31.945  1.00  0.00           C
ATOM   2322  C37 POPEL  66       9.304  94.669  32.764  1.00  0.00           C
ATOM   2325  C38 POPEL  66      10.764  95.200  32.414  1.00  0.00           C
ATOM   2328  C39 POPEL  66      11.764  95.840  33.474  1.00  0.00           C
ATOM   2331 0C31 POPEL  66      11.054  96.349  34.744  1.00  0.00           C
ATOM   2334 1C31 POPEL  66      11.834  97.319  35.645  1.00  0.00           C
ATOM   2337 2C31 POPEL  66      10.964  97.770  36.835  1.00  0.00           C
ATOM   2340 3C31 POPEL  66      11.204  99.229  37.264  1.00  0.00           C
ATOM   2343 4C31 POPEL  66      10.405  99.669  38.494  1.00  0.00           C
ATOM   2346 5C31 POPEL  66      10.654  98.779  39.725  1.00  0.00           C
ATOM   2349 6C31 POPEL  66      10.474  99.490  41.054  1.00  0.00           C
ATOM   2353  NH3 POPEM  67      60.345  92.799  25.904  1.00  0.00           N
ATOM   2357  C12 POPEM  67      61.354  91.710  26.094  1.00  0.00           C
ATOM   2360  C11 POPEM  67      60.904  90.429  25.384  1.00  0.00           C
ATOM   2363  P   POPEM  67      62.394  88.270  25.714  1.00  0.00           P
ATOM   2364  O13 POPEM  67      61.185  87.439  25.885  1.00  0.00           O
ATOM   2365  O14 POPEM  67      63.534  87.669  25.014  1.00  0.00           O
ATOM   2366  O11 POPEM  67      62.994  88.600  27.114  1.00  0.00           O
ATOM   2367  O12 POPEM  67      62.054  89.660  25.054  1.00  0.00           O
ATOM   2368  C1  POPEM  67      62.264  88.839  28.294  1.00  0.00           C
ATOM   2371  C2  POPEM  67      62.835  87.989  29.434  1.00  0.00           C
ATOM   2373  O21 POPEM  67      62.144  88.449  30.584  1.00  0.00           O
ATOM   2374  C21 POPEM  67      61.874  87.529  31.484  1.00  0.00           C
ATOM   2375  O22 POPEM  67      62.255  86.368  31.455  1.00  0.00           O
ATOM   2376  C22 POPEM  67      60.974  88.139  32.544  1.00  0.00           C
ATOM   2379  C3  POPEM  67      64.374  88.158  29.584  1.00  0.00           C
ATOM   2382  O31 POPEM  67      65.005  87.149  30.414  1.00  0.00           O
ATOM   2383  C31 POPEM  67      65.185  87.529  31.684  1.00  0.00           C
ATOM   2384  O32 POPEM  67      64.854  88.609  32.144  1.00  0.00           O
ATOM   2385  C32 POPEM  67      65.825  86.409  32.504  1.00  0.00           C
ATOM   2388  C23 POPEM  67      61.635  88.109  33.934  1.00  0.00           C
ATOM   2391  C24 POPEM  67      60.845  88.979  34.925  1.00  0.00           C
ATOM   2394  C25 POPEM  67      59.335  88.779  34.774  1.00  0.00           C
ATOM   2397  C26 POPEM  67      58.464  89.099  35.994  1.00  0.00           C
ATOM   2400  C27 POPEM  67      56.994  88.989  35.564  1.00  0.00           C
ATOM   2403  C28 POPEM  67      55.984  89.509  36.594  1.00  0.00           C
ATOM   2406  C29 POPEM  67      54.654  89.669  35.884  1.00  0.00           C
ATOM   2408 0C21 POPEM  67      53.755  90.639  36.094  1.00  0.00           C
ATOM   2410 1C21 POPEM  67      53.815  91.699  37.164  1.00  0.00           C
ATOM   2413 2C21 POPEM  67      52.534  91.749  38.015  1.00  0.00           C
ATOM   2416 3C21 POPEM  67      52.314  90.559  38.955  1.00  0.00           C
ATOM   2419 4C21 POPEM  67      51.694  89.329  38.264  1.00  0.00           C
ATOM   2422 5C21 POPEM  67      51.045  88.349  39.255  1.00  0.00           C
ATOM   2425 6C21 POPEM  67      51.944  87.179  39.655  1.00  0.00           C
ATOM   2428 7C21 POPEM  67      51.344  86.389  40.814  1.00  0.00           C
ATOM   2431 8C21 POPEM  67      52.064  85.069  41.094  1.00  0.00           C
ATOM   2435  C33 POPEM  67      65.534  86.559  34.025  1.00  0.00           C
ATOM   2438  C34 POPEM  67      66.115  85.438  34.894  1.00  0.00           C
ATOM   2441  C35 POPEM  67      65.545  85.398  36.315  1.00  0.00           C
ATOM   2444  C36 POPEM  67      65.795  86.669  37.144  1.00  0.00           C
ATOM   2447  C37 POPEM  67      65.274  86.479  38.584  1.00  0.00           C
ATOM   2450  C38 POPEM  67      65.444  87.709  39.484  1.00  0.00           C
ATOM   2453  C39 POPEM  67      64.994  87.379  40.924  1.00  0.00           C
ATOM   2456 0C31 POPEM  67      65.314  88.469  41.955  1.00  0.00           C
ATOM   2459 1C31 POPEM  67      65.225  87.938  43.394  1.00  0.00           C
ATOM   2462 2C31 POPEM  67      63.835  88.089  44.044  1.00  0.00           C
ATOM   2465 3C31 POPEM  67      63.534  87.009  45.094  1.00  0.00           C
ATOM   2468 4C31 POPEM  67      64.674  86.669  46.054  1.00  0.00           C
ATOM   2471 5C31 POPEM  67      64.314  85.499  46.994  1.00  0.00           C
ATOM   2474 6C31 POPEM  67      65.545  84.759  47.534  1.00  0.00           C
ATOM   2478  NH3 POPEN  68       4.654  42.489  65.645  1.00  0.00           N
ATOM   2482  C12 POPEN  68       5.854  42.129  64.785  1.00  0.00           C
ATOM   2485  C11 POPEN  68       7.034  41.419  65.494  1.00  0.00           C
ATOM   2488  P   POPEN  68       8.764  40.139  63.834  1.00  0.00           P
ATOM   2489  O13 POPEN  68      10.144  39.869  64.304  1.00  0.00           O
ATOM   2490  O14 POPEN  68       7.834  38.979  63.854  1.00  0.00           O
ATOM   2491  O11 POPEN  68       8.884  40.658  62.355  1.00  0.00           O
ATOM   2492  O12 POPEN  68       8.164  41.379  64.624  1.00  0.00           O
ATOM   2493  C1  POPEN  68       8.534  41.969  61.924  1.00  0.00           C
ATOM   2496  C2  POPEN  68       7.134  41.989  61.254  1.00  0.00           C
ATOM   2498  O21 POPEN  68       7.094  41.169  60.054  1.00  0.00           O
ATOM   2499  C21 POPEN  68       7.134  41.669  58.834  1.00  0.00           C
ATOM   2500  O22 POPEN  68       7.394  42.819  58.524  1.00  0.00           O
ATOM   2501  C22 POPEN  68       6.894  40.549  57.815  1.00  0.00           C
ATOM   2504  C3  POPEN  68       6.604  43.449  61.135  1.00  0.00           C
ATOM   2507  O31 POPEN  68       5.314  43.419  60.515  1.00  0.00           O
ATOM   2508  C31 POPEN  68       4.714  44.599  60.464  1.00  0.00           C
ATOM   2509  O32 POPEN  68       5.144  45.639  60.934  1.00  0.00           O
ATOM   2510  C32 POPEN  68       3.404  44.449  59.704  1.00  0.00           C
ATOM   2513  C23 POPEN  68       5.504  40.549  57.134  1.00  0.00           C
ATOM   2516  C24 POPEN  68       5.534  39.709  55.844  1.00  0.00           C
ATOM   2519  C25 POPEN  68       4.164  39.478  55.164  1.00  0.00           C
ATOM   2522  C26 POPEN  68       4.374  38.999  53.724  1.00  0.00           C
ATOM   2525  C27 POPEN  68       3.104  38.889  52.864  1.00  0.00           C
ATOM   2528  C28 POPEN  68       3.424  38.329  51.464  1.00  0.00           C
ATOM   2531  C29 POPEN  68       2.274  38.459  50.494  1.00  0.00           C
ATOM   2533 0C21 POPEN  68       2.304  39.029  49.275  1.00  0.00           C
ATOM   2535 1C21 POPEN  68       3.464  39.699  48.584  1.00  0.00           C
ATOM   2538 2C21 POPEN  68       4.084  40.938  49.275  1.00  0.00           C
ATOM   2541 3C21 POPEN  68       3.044  41.879  49.904  1.00  0.00           C
ATOM   2544 4C21 POPEN  68       3.504  43.339  50.065  1.00  0.00           C
ATOM   2547 5C21 POPEN  68       3.774  44.059  48.734  1.00  0.00           C
ATOM   2550 6C21 POPEN  68       2.624  43.979  47.714  1.00  0.00           C
ATOM   2553 7C21 POPEN  68       2.864  44.879  46.504  1.00  0.00           C
ATOM   2556 8C21 POPEN  68       1.834  44.699  45.385  1.00  0.00           C
ATOM   2560  C33 POPEN  68       3.394  45.129  58.314  1.00  0.00           C
ATOM   2563  C34 POPEN  68       3.364  44.090  57.194  1.00  0.00           C
ATOM   2566  C35 POPEN  68       3.054  44.679  55.804  1.00  0.00           C
ATOM   2569  C36 POPEN  68       4.304  44.969  54.974  1.00  0.00           C
ATOM   2572  C37 POPEN  68       3.994  45.499  53.565  1.00  0.00           C
ATOM   2575  C38 POPEN  68       4.794  46.759  53.194  1.00  0.00           C
ATOM   2578  C39 POPEN  68       4.824  47.069  51.684  1.00  0.00           C
ATOM   2581 0C31 POPEN  68       3.484  47.569  51.115  1.00  0.00           C
ATOM   2584 1C31 POPEN  68       3.614  48.019  49.644  1.00  0.00           C
ATOM   2587 2C31 POPEN  68       2.294  48.449  48.974  1.00  0.00           C
ATOM   2590 3C31 POPEN  68       1.184  47.379  48.974  1.00  0.00           C
ATOM   2593 4C31 POPEN  68      -0.015  47.809  48.104  1.00  0.00           C
ATOM   2596 5C31 POPEN  68      -1.115  46.739  48.034  1.00  0.00           C
ATOM   2599 6C31 POPEN  68      -2.375  47.239  47.334  1.00  0.00           C
ATOM   2603  NH3 POPEO  69      78.784  98.619  70.094  1.00  0.00           N
ATOM   2607  C12 POPEO  69      78.604  97.188  69.655  1.00  0.00           C
ATOM   2610  C11 POPEO  69      78.124  96.269  70.785  1.00  0.00           C
ATOM   2613  P   POPEO  69      77.064  93.819  70.785  1.00  0.00           P
ATOM   2614  O13 POPEO  69      77.354  93.359  72.155  1.00  0.00           O
ATOM   2615  O14 POPEO  69      75.694  94.309  70.494  1.00  0.00           O
ATOM   2616  O11 POPEO  69      77.464  92.639  69.824  1.00  0.00           O
ATOM   2617  O12 POPEO  69      78.075  94.939  70.304  1.00  0.00           O
ATOM   2618  C1  POPEO  69      78.524  92.739  68.874  1.00  0.00           C
ATOM   2621  C2  POPEO  69      77.994  93.069  67.455  1.00  0.00           C
ATOM   2623  O21 POPEO  69      79.054  92.789  66.525  1.00  0.00           O
ATOM   2624  C21 POPEO  69      79.595  91.559  66.354  1.00  0.00           C
ATOM   2625  O22 POPEO  69      80.755  91.389  66.014  1.00  0.00           O
ATOM   2626  C22 POPEO  69      78.625  90.389  66.574  1.00  0.00           C
ATOM   2629  C3  POPEO  69      77.474  94.529  67.264  1.00  0.00           C
ATOM   2632  O31 POPEO  69      77.204  94.869  65.884  1.00  0.00           O
ATOM   2633  C31 POPEO  69      75.924  94.939  65.464  1.00  0.00           C
ATOM   2634  O32 POPEO  69      74.945  94.828  66.175  1.00  0.00           O
ATOM   2635  C32 POPEO  69      75.964  95.159  63.934  1.00  0.00           C
ATOM   2638  C23 POPEO  69      78.604  89.399  65.394  1.00  0.00           C
ATOM   2641  C24 POPEO  69      78.115  90.060  64.094  1.00  0.00           C
ATOM   2644  C25 POPEO  69      77.524  89.070  63.075  1.00  0.00           C
ATOM   2647  C26 POPEO  69      78.555  88.119  62.444  1.00  0.00           C
ATOM   2650  C27 POPEO  69      77.884  87.020  61.614  1.00  0.00           C
ATOM   2653  C28 POPEO  69      78.884  85.958  61.105  1.00  0.00           C
ATOM   2656  C29 POPEO  69      78.244  84.660  60.684  1.00  0.00           C
ATOM   2658 0C21 POPEO  69      78.444  83.950  59.564  1.00  0.00           C
ATOM   2660 1C21 POPEO  69      79.424  84.249  58.465  1.00  0.00           C
ATOM   2663 2C21 POPEO  69      78.835  84.999  57.254  1.00  0.00           C
ATOM   2666 3C21 POPEO  69      77.964  84.139  56.324  1.00  0.00           C
ATOM   2669 4C21 POPEO  69      77.655  84.829  54.984  1.00  0.00           C
ATOM   2672 5C21 POPEO  69      76.924  83.899  53.995  1.00  0.00           C
ATOM   2675 6C21 POPEO  69      76.405  84.608  52.745  1.00  0.00           C
ATOM   2678 7C21 POPEO  69      75.795  83.619  51.734  1.00  0.00           C
ATOM   2681 8C21 POPEO  69      74.894  84.269  50.684  1.00  0.00           C
ATOM   2685  C33 POPEO  69      74.654  95.429  63.155  1.00  0.00           C
ATOM   2688  C34 POPEO  69      74.964  95.559  61.644  1.00  0.00           C
ATOM   2691  C35 POPEO  69      73.734  95.619  60.725  1.00  0.00           C
ATOM   2694  C36 POPEO  69      73.954  94.929  59.354  1.00  0.00           C
ATOM   2697  C37 POPEO  69      75.045  95.549  58.465  1.00  0.00           C
ATOM   2700  C38 POPEO  69      75.405  94.649  57.264  1.00  0.00           C
ATOM   2703  C39 POPEO  69      74.424  94.699  56.084  1.00  0.00           C
ATOM   2706 0C31 POPEO  69      74.615  95.938  55.194  1.00  0.00           C
ATOM   2709 1C31 POPEO  69      73.864  95.818  53.854  1.00  0.00           C
ATOM   2712 2C31 POPEO  69      74.244  96.908  52.824  1.00  0.00           C
ATOM   2715 3C31 POPEO  69      73.464  98.228  52.945  1.00  0.00           C
ATOM   2718 4C31 POPEO  69      73.844  99.148  54.125  1.00  0.00           C
ATOM   2721 5C31 POPEO  69      75.314  99.568  54.184  1.00  0.00           C
ATOM   2724 6C31 POPEO  69      75.624 100.519  55.334  1.00  0.00           C
ATOM   2728  NH3 POPEP  70      28.575 121.839  27.324  1.00  0.00           N
ATOM   2732  C12 POPEP  70      27.664 122.840  26.684  1.00  0.00           C
ATOM   2735  C11 POPEP  70      28.295 124.239  26.824  1.00  0.00           C
ATOM   2738  P   POPEP  70      26.364 125.979  27.114  1.00  0.00           P
ATOM   2739  O13 POPEP  70      27.004 127.189  27.674  1.00  0.00           O
ATOM   2740  O14 POPEP  70      25.164 126.189  26.294  1.00  0.00           O
ATOM   2741  O11 POPEP  70      26.075 124.959  28.285  1.00  0.00           O
ATOM   2742  O12 POPEP  70      27.464 125.229  26.245  1.00  0.00           O
ATOM   2743  C1  POPEP  70      24.884 125.009  29.075  1.00  0.00           C
ATOM   2746  C2  POPEP  70      25.105 125.759  30.414  1.00  0.00           C
ATOM   2748  O21 POPEP  70      24.284 125.149  31.424  1.00  0.00           O
ATOM   2749  C21 POPEP  70      24.484 125.529  32.695  1.00  0.00           C
ATOM   2750  O22 POPEP  70      23.694 126.209  33.334  1.00  0.00           O
ATOM   2751  C22 POPEP  70      25.765 124.920  33.225  1.00  0.00           C
ATOM   2754  C3  POPEP  70      24.834 127.289  30.325  1.00  0.00           C
ATOM   2757  O31 POPEP  70      25.245 127.929  31.545  1.00  0.00           O
ATOM   2758  C31 POPEP  70      24.484 128.909  32.014  1.00  0.00           C
ATOM   2759  O32 POPEP  70      23.424 129.289  31.554  1.00  0.00           O
ATOM   2760  C32 POPEP  70      25.194 129.469  33.254  1.00  0.00           C
ATOM   2763  C23 POPEP  70      26.005 125.200  34.725  1.00  0.00           C
ATOM   2766  C24 POPEP  70      27.354 124.609  35.164  1.00  0.00           C
ATOM   2769  C25 POPEP  70      27.794 124.990  36.584  1.00  0.00           C
ATOM   2772  C26 POPEP  70      26.864 124.459  37.684  1.00  0.00           C
ATOM   2775  C27 POPEP  70      27.464 124.630  39.084  1.00  0.00           C
ATOM   2778  C28 POPEP  70      26.404 124.689  40.195  1.00  0.00           C
ATOM   2781  C29 POPEP  70      26.915 124.118  41.495  1.00  0.00           C
ATOM   2783 0C21 POPEP  70      26.774 124.619  42.734  1.00  0.00           C
ATOM   2785 1C21 POPEP  70      26.054 125.880  43.155  1.00  0.00           C
ATOM   2788 2C21 POPEP  70      26.934 126.809  44.004  1.00  0.00           C
ATOM   2791 3C21 POPEP  70      26.124 127.889  44.725  1.00  0.00           C
ATOM   2794 4C21 POPEP  70      26.944 128.740  45.705  1.00  0.00           C
ATOM   2797 5C21 POPEP  70      27.935 129.699  45.034  1.00  0.00           C
ATOM   2800 6C21 POPEP  70      28.544 130.689  46.035  1.00  0.00           C
ATOM   2803 7C21 POPEP  70      29.454 131.738  45.385  1.00  0.00           C
ATOM   2806 8C21 POPEP  70      29.964 132.789  46.375  1.00  0.00           C
ATOM   2810  C33 POPEP  70      24.655 130.840  33.724  1.00  0.00           C
ATOM   2813  C34 POPEP  70      25.314 131.249  35.055  1.00  0.00           C
ATOM   2816  C35 POPEP  70      24.944 132.659  35.515  1.00  0.00           C
ATOM   2819  C36 POPEP  70      25.674 133.039  36.814  1.00  0.00           C
ATOM   2822  C37 POPEP  70      25.435 134.479  37.254  1.00  0.00           C
ATOM   2825  C38 POPEP  70      26.255 134.879  38.484  1.00  0.00           C
ATOM   2828  C39 POPEP  70      25.415 135.240  39.715  1.00  0.00           C
ATOM   2831 0C31 POPEP  70      24.714 134.020  40.334  1.00  0.00           C
ATOM   2834 1C31 POPEP  70      23.955 134.378  41.625  1.00  0.00           C
ATOM   2837 2C31 POPEP  70      23.505 133.139  42.404  1.00  0.00           C
ATOM   2840 3C31 POPEP  70      22.705 133.490  43.675  1.00  0.00           C
ATOM   2843 4C31 POPEP  70      23.534 134.180  44.774  1.00  0.00           C
ATOM   2846 5C31 POPEP  70      22.705 134.479  46.024  1.00  0.00           C
ATOM   2849 6C31 POPEP  70      23.435 135.249  47.124  1.00  0.00           C
ATOM   2853  NH3 POPEQ  71     116.134 128.648  63.834  1.00  0.00           N
ATOM   2857  C12 POPEQ  71     114.865 127.868  64.044  1.00  0.00           C
ATOM   2860  C11 POPEQ  71     114.984 126.409  63.584  1.00  0.00           C
ATOM   2863  P   POPEQ  71     113.465 124.399  62.994  1.00  0.00           P
ATOM   2864  O13 POPEQ  71     114.265 123.499  63.834  1.00  0.00           O
ATOM   2865  O14 POPEQ  71     112.005 124.188  62.984  1.00  0.00           O
ATOM   2866  O11 POPEQ  71     113.985 124.529  61.504  1.00  0.00           O
ATOM   2867  O12 POPEQ  71     113.675 125.859  63.565  1.00  0.00           O
ATOM   2868  C1  POPEQ  71     113.484 125.579  60.655  1.00  0.00           C
ATOM   2871  C2  POPEQ  71     112.994 125.038  59.294  1.00  0.00           C
ATOM   2873  O21 POPEQ  71     112.015 125.929  58.724  1.00  0.00           O
ATOM   2874  C21 POPEQ  71     112.474 126.809  57.854  1.00  0.00           C
ATOM   2875  O22 POPEQ  71     113.624 126.899  57.464  1.00  0.00           O
ATOM   2876  C22 POPEQ  71     111.295 127.659  57.344  1.00  0.00           C
ATOM   2879  C3  POPEQ  71     112.355 123.619  59.405  1.00  0.00           C
ATOM   2882  O31 POPEQ  71     111.735 123.249  58.164  1.00  0.00           O
ATOM   2883  C31 POPEQ  71     112.595 123.009  57.175  1.00  0.00           C
ATOM   2884  O32 POPEQ  71     113.755 122.689  57.304  1.00  0.00           O
ATOM   2885  C32 POPEQ  71     111.905 123.359  55.855  1.00  0.00           C
ATOM   2888  C23 POPEQ  71     111.684 128.799  56.374  1.00  0.00           C
ATOM   2891  C24 POPEQ  71     110.515 129.788  56.205  1.00  0.00           C
ATOM   2894  C25 POPEQ  71     110.755 130.969  55.245  1.00  0.00           C
ATOM   2897  C26 POPEQ  71     110.685 130.579  53.764  1.00  0.00           C
ATOM   2900  C27 POPEQ  71     110.375 131.770  52.854  1.00  0.00           C
ATOM   2903  C28 POPEQ  71     109.974 131.339  51.434  1.00  0.00           C
ATOM   2906  C29 POPEQ  71     109.445 132.490  50.614  1.00  0.00           C
ATOM   2908 0C21 POPEQ  71     109.844 132.898  49.405  1.00  0.00           C
ATOM   2910 1C21 POPEQ  71     110.975 132.339  48.565  1.00  0.00           C
ATOM   2913 2C21 POPEQ  71     111.945 133.439  48.094  1.00  0.00           C
ATOM   2916 3C21 POPEQ  71     112.545 134.260  49.244  1.00  0.00           C
ATOM   2919 4C21 POPEQ  71     113.834 134.990  48.844  1.00  0.00           C
ATOM   2922 5C21 POPEQ  71     114.414 135.889  49.955  1.00  0.00           C
ATOM   2925 6C21 POPEQ  71     114.795 135.109  51.224  1.00  0.00           C
ATOM   2928 7C21 POPEQ  71     115.394 136.008  52.315  1.00  0.00           C
ATOM   2931 8C21 POPEQ  71     115.674 135.249  53.605  1.00  0.00           C
ATOM   2935  C33 POPEQ  71     111.035 122.199  55.294  1.00  0.00           C
ATOM   2938  C34 POPEQ  71     111.504 121.729  53.914  1.00  0.00           C
ATOM   2941  C35 POPEQ  71     112.955 121.228  53.865  1.00  0.00           C
ATOM   2944  C36 POPEQ  71     113.655 121.699  52.584  1.00  0.00           C
ATOM   2947  C37 POPEQ  71     115.114 121.240  52.495  1.00  0.00           C
ATOM   2950  C38 POPEQ  71     115.795 121.629  51.175  1.00  0.00           C
ATOM   2953  C39 POPEQ  71     115.875 123.139  50.894  1.00  0.00           C
ATOM   2956 0C31 POPEQ  71     116.724 123.389  49.644  1.00  0.00           C
ATOM   2959 1C31 POPEQ  71     116.784 124.850  49.174  1.00  0.00           C
ATOM   2962 2C31 POPEQ  71     117.794 125.049  48.034  1.00  0.00           C
ATOM   2965 3C31 POPEQ  71     117.554 124.099  46.844  1.00  0.00           C
ATOM   2968 4C31 POPEQ  71     118.484 124.329  45.645  1.00  0.00           C
ATOM   2971 5C31 POPEQ  71     118.235 123.289  44.554  1.00  0.00           C
ATOM   2974 6C31 POPEQ  71     119.104 123.449  43.314  1.00  0.00           C
ATOM   2978  NH3 POPER  72     108.475  22.229  59.925  1.00  0.00           N
ATOM   2982  C12 POPER  72     107.565  22.169  61.124  1.00  0.00           C
ATOM   2985  C11 POPER  72     106.644  20.929  61.035  1.00  0.00           C
ATOM   2988  P   POPER  72     104.195  20.559  61.965  1.00  0.00           P
ATOM   2989  O13 POPER  72     104.075  19.089  62.184  1.00  0.00           O
ATOM   2990  O14 POPER  72     103.395  21.449  62.824  1.00  0.00           O
ATOM   2991  O11 POPER  72     103.925  20.959  60.484  1.00  0.00           O
ATOM   2992  O12 POPER  72     105.714  20.929  62.134  1.00  0.00           O
ATOM   2993  C1  POPER  72     103.575  20.119  59.395  1.00  0.00           C
ATOM   2996  C2  POPER  72     102.834  21.029  58.414  1.00  0.00           C
ATOM   2998  O21 POPER  72     102.194  20.239  57.394  1.00  0.00           O
ATOM   2999  C21 POPER  72     101.155  20.849  56.844  1.00  0.00           C
ATOM   3000  O22 POPER  72     100.674  21.899  57.254  1.00  0.00           O
ATOM   3001  C22 POPER  72     100.755  20.119  55.564  1.00  0.00           C
ATOM   3004  C3  POPER  72     103.785  22.089  57.775  1.00  0.00           C
ATOM   3007  O31 POPER  72     104.655  21.469  56.814  1.00  0.00           O
ATOM   3008  C31 POPER  72     105.965  21.459  56.994  1.00  0.00           C
ATOM   3009  O32 POPER  72     106.584  22.069  57.854  1.00  0.00           O
ATOM   3010  C32 POPER  72     106.565  20.569  55.894  1.00  0.00           C
ATOM   3013  C23 POPER  72      99.414  19.339  55.585  1.00  0.00           C
ATOM   3016  C24 POPER  72      99.075  18.939  54.135  1.00  0.00           C
ATOM   3019  C25 POPER  72      97.754  18.199  53.924  1.00  0.00           C
ATOM   3022  C26 POPER  72      97.575  17.859  52.434  1.00  0.00           C
ATOM   3025  C27 POPER  72      96.115  17.599  52.025  1.00  0.00           C
ATOM   3028  C28 POPER  72      95.895  17.539  50.494  1.00  0.00           C
ATOM   3031  C29 POPER  72      96.194  18.859  49.824  1.00  0.00           C
ATOM   3033 0C21 POPER  72      96.374  19.059  48.504  1.00  0.00           C
ATOM   3035 1C21 POPER  72      96.295  18.029  47.414  1.00  0.00           C
ATOM   3038 2C21 POPER  72      97.694  17.639  46.884  1.00  0.00           C
ATOM   3041 3C21 POPER  72      97.635  16.619  45.734  1.00  0.00           C
ATOM   3044 4C21 POPER  72      97.554  17.259  44.335  1.00  0.00           C
ATOM   3047 5C21 POPER  72      97.514  16.189  43.234  1.00  0.00           C
ATOM   3050 6C21 POPER  72      97.474  16.769  41.814  1.00  0.00           C
ATOM   3053 7C21 POPER  72      97.365  15.669  40.744  1.00  0.00           C
ATOM   3056 8C21 POPER  72      97.225  16.209  39.325  1.00  0.00           C
ATOM   3060  C33 POPER  72     107.864  21.129  55.264  1.00  0.00           C
ATOM   3063  C34 POPER  72     108.384  20.289  54.094  1.00  0.00           C
ATOM   3066  C35 POPER  72     107.374  20.189  52.934  1.00  0.00           C
ATOM   3069  C36 POPER  72     107.875  19.439  51.695  1.00  0.00           C
ATOM   3072  C37 POPER  72     107.125  19.919  50.434  1.00  0.00           C
ATOM   3075  C38 POPER  72     106.614  18.789  49.525  1.00  0.00           C
ATOM   3078  C39 POPER  72     107.735  18.099  48.754  1.00  0.00           C
ATOM   3081 0C31 POPER  72     107.244  17.049  47.754  1.00  0.00           C
ATOM   3084 1C31 POPER  72     108.414  16.559  46.895  1.00  0.00           C
ATOM   3087 2C31 POPER  72     108.034  15.529  45.824  1.00  0.00           C
ATOM   3090 3C31 POPER  72     109.274  15.089  45.034  1.00  0.00           C
ATOM   3093 4C31 POPER  72     108.955  14.559  43.624  1.00  0.00           C
ATOM   3096 5C31 POPER  72     110.224  14.149  42.864  1.00  0.00           C
ATOM   3099 6C31 POPER  72     109.944  13.579  41.474  1.00  0.00           C
ATOM   3103  NH3 POPES  73      85.944  98.969  26.784  1.00  0.00           N
ATOM   3107  C12 POPES  73      87.015  97.938  26.754  1.00  0.00           C
ATOM   3110  C11 POPES  73      87.414  97.538  28.174  1.00  0.00           C
ATOM   3113  P   POPES  73      88.225  95.149  28.774  1.00  0.00           P
ATOM   3114  O13 POPES  73      86.894  94.639  28.394  1.00  0.00           O
ATOM   3115  O14 POPES  73      89.384  94.309  28.414  1.00  0.00           O
ATOM   3116  O11 POPES  73      88.255  95.519  30.314  1.00  0.00           O
ATOM   3117  O12 POPES  73      88.424  96.539  28.064  1.00  0.00           O
ATOM   3118  C1  POPES  73      87.784  94.590  31.304  1.00  0.00           C
ATOM   3121  C2  POPES  73      88.964  94.239  32.234  1.00  0.00           C
ATOM   3123  O21 POPES  73      88.894  92.910  32.754  1.00  0.00           O
ATOM   3124  C21 POPES  73      88.185  92.689  33.844  1.00  0.00           C
ATOM   3125  O22 POPES  73      87.344  93.429  34.325  1.00  0.00           O
ATOM   3126  C22 POPES  73      88.524  91.279  34.344  1.00  0.00           C
ATOM   3129  C3  POPES  73      89.265  95.359  33.274  1.00  0.00           C
ATOM   3132  O31 POPES  73      90.685  95.529  33.365  1.00  0.00           O
ATOM   3133  C31 POPES  73      91.015  96.559  34.144  1.00  0.00           C
ATOM   3134  O32 POPES  73      90.244  97.188  34.844  1.00  0.00           O
ATOM   3135  C32 POPES  73      92.495  96.850  34.025  1.00  0.00           C
ATOM   3138  C23 POPES  73      88.685  91.129  35.874  1.00  0.00           C
ATOM   3141  C24 POPES  73      89.114  89.688  36.204  1.00  0.00           C
ATOM   3144  C25 POPES  73      89.755  89.499  37.584  1.00  0.00           C
ATOM   3147  C26 POPES  73      90.254  88.059  37.764  1.00  0.00           C
ATOM   3150  C27 POPES  73      90.954  87.809  39.104  1.00  0.00           C
ATOM   3153  C28 POPES  73      91.555  86.389  39.164  1.00  0.00           C
ATOM   3156  C29 POPES  73      92.554  86.228  40.284  1.00  0.00           C
ATOM   3158 0C21 POPES  73      92.334  85.658  41.474  1.00  0.00           C
ATOM   3160 1C21 POPES  73      91.045  85.060  41.975  1.00  0.00           C
ATOM   3163 2C21 POPES  73      91.185  83.569  42.365  1.00  0.00           C
ATOM   3166 3C21 POPES  73      91.865  83.358  43.724  1.00  0.00           C
ATOM   3169 4C21 POPES  73      91.865  81.889  44.164  1.00  0.00           C
ATOM   3172 5C21 POPES  73      92.374  81.699  45.594  1.00  0.00           C
ATOM   3175 6C21 POPES  73      92.314  80.239  46.054  1.00  0.00           C
ATOM   3178 7C21 POPES  73      93.034  79.988  47.374  1.00  0.00           C
ATOM   3181 8C21 POPES  73      92.915  78.549  47.864  1.00  0.00           C
ATOM   3185  C33 POPES  73      93.204  96.499  35.344  1.00  0.00           C
ATOM   3188  C34 POPES  73      94.634  97.029  35.394  1.00  0.00           C
ATOM   3191  C35 POPES  73      95.275  96.618  36.724  1.00  0.00           C
ATOM   3194  C36 POPES  73      96.665  97.229  36.924  1.00  0.00           C
ATOM   3197  C37 POPES  73      97.314  96.719  38.215  1.00  0.00           C
ATOM   3200  C38 POPES  73      98.575  97.499  38.594  1.00  0.00           C
ATOM   3203  C39 POPES  73      99.224  96.999  39.884  1.00  0.00           C
ATOM   3206 0C31 POPES  73     100.305  97.960  40.385  1.00  0.00           C
ATOM   3209 1C31 POPES  73     100.804  97.589  41.784  1.00  0.00           C
ATOM   3212 2C31 POPES  73     102.034  98.410  42.194  1.00  0.00           C
ATOM   3215 3C31 POPES  73     102.744  97.868  43.444  1.00  0.00           C
ATOM   3218 4C31 POPES  73     101.945  98.009  44.744  1.00  0.00           C
ATOM   3221 5C31 POPES  73     102.754  97.538  45.965  1.00  0.00           C
ATOM   3224 6C31 POPES  73     102.045  97.729  47.304  1.00  0.00           C
ATOM   3228  NH3 POPET  74     107.085  41.590  62.144  1.00  0.00           N
ATOM   3232  C12 POPET  74     108.064  42.429  62.914  1.00  0.00           C
ATOM   3235  C11 POPET  74     107.705  43.919  62.834  1.00  0.00           C
ATOM   3238  P   POPET  74     105.284  44.509  61.944  1.00  0.00           P
ATOM   3239  O13 POPET  74     104.554  43.219  61.895  1.00  0.00           O
ATOM   3240  O14 POPET  74     105.165  45.329  63.174  1.00  0.00           O
ATOM   3241  O11 POPET  74     105.025  45.449  60.694  1.00  0.00           O
ATOM   3242  O12 POPET  74     106.805  44.169  61.765  1.00  0.00           O
ATOM   3243  C1  POPET  74     106.185  45.728  59.865  1.00  0.00           C
ATOM   3246  C2  POPET  74     105.935  46.849  58.824  1.00  0.00           C
ATOM   3248  O21 POPET  74     107.204  47.289  58.275  1.00  0.00           O
ATOM   3249  C21 POPET  74     107.825  46.369  57.525  1.00  0.00           C
ATOM   3250  O22 POPET  74     107.325  45.319  57.164  1.00  0.00           O
ATOM   3251  C22 POPET  74     109.244  46.809  57.184  1.00  0.00           C
ATOM   3254  C3  POPET  74     105.214  48.049  59.504  1.00  0.00           C
ATOM   3257  O31 POPET  74     104.865  49.090  58.565  1.00  0.00           O
ATOM   3258  C31 POPET  74     104.884  50.329  59.065  1.00  0.00           C
ATOM   3259  O32 POPET  74     105.275  50.639  60.164  1.00  0.00           O
ATOM   3260  C32 POPET  74     104.345  51.299  57.994  1.00  0.00           C
ATOM   3263  C23 POPET  74     109.694  46.239  55.814  1.00  0.00           C
ATOM   3266  C24 POPET  74     111.185  46.439  55.505  1.00  0.00           C
ATOM   3269  C25 POPET  74     111.625  45.759  54.195  1.00  0.00           C
ATOM   3272  C26 POPET  74     110.975  46.299  52.904  1.00  0.00           C
ATOM   3275  C27 POPET  74     111.334  47.759  52.615  1.00  0.00           C
ATOM   3278  C28 POPET  74     110.875  48.228  51.224  1.00  0.00           C
ATOM   3281  C29 POPET  74     111.584  49.519  50.884  1.00  0.00           C
ATOM   3283 0C21 POPET  74     112.104  49.889  49.704  1.00  0.00           C
ATOM   3285 1C21 POPET  74     112.075  49.139  48.394  1.00  0.00           C
ATOM   3288 2C21 POPET  74     110.875  49.569  47.525  1.00  0.00           C
ATOM   3291 3C21 POPET  74     111.084  49.239  46.035  1.00  0.00           C
ATOM   3294 4C21 POPET  74     109.795  49.229  45.205  1.00  0.00           C
ATOM   3297 5C21 POPET  74     108.904  48.029  45.534  1.00  0.00           C
ATOM   3300 6C21 POPET  74     107.825  47.779  44.475  1.00  0.00           C
ATOM   3303 7C21 POPET  74     106.935  46.579  44.804  1.00  0.00           C
ATOM   3306 8C21 POPET  74     105.895  46.269  43.724  1.00  0.00           C
ATOM   3310  C33 POPET  74     104.445  52.809  58.355  1.00  0.00           C
ATOM   3313  C34 POPET  74     105.035  53.689  57.225  1.00  0.00           C
ATOM   3316  C35 POPET  74     104.025  54.139  56.144  1.00  0.00           C
ATOM   3319  C36 POPET  74     103.864  53.158  54.964  1.00  0.00           C
ATOM   3322  C37 POPET  74     103.734  53.919  53.635  1.00  0.00           C
ATOM   3325  C38 POPET  74     103.764  53.019  52.385  1.00  0.00           C
ATOM   3328  C39 POPET  74     102.414  52.379  52.054  1.00  0.00           C
ATOM   3331 0C31 POPET  74     102.444  51.639  50.715  1.00  0.00           C
ATOM   3334 1C31 POPET  74     101.075  51.089  50.315  1.00  0.00           C
ATOM   3337 2C31 POPET  74     101.084  50.469  48.914  1.00  0.00           C
ATOM   3340 3C31 POPET  74      99.755  49.809  48.554  1.00  0.00           C
ATOM   3343 4C31 POPET  74      99.734  49.349  47.094  1.00  0.00           C
ATOM   3346 5C31 POPET  74      98.494  48.549  46.714  1.00  0.00           C
ATOM   3349 6C31 POPET  74      98.365  48.369  45.205  1.00  0.00           C
ATOM   3353  NH3 POPEU  75      39.814  45.089  25.374  1.00  0.00           N
ATOM   3357  C12 POPEU  75      38.444  45.689  25.204  1.00  0.00           C
ATOM   3360  C11 POPEU  75      38.454  47.159  25.625  1.00  0.00           C
ATOM   3363  P   POPEU  75      36.924  49.199  25.904  1.00  0.00           P
ATOM   3364  O13 POPEU  75      38.244  49.869  25.874  1.00  0.00           O
ATOM   3365  O14 POPEU  75      35.825  49.799  25.094  1.00  0.00           O
ATOM   3366  O11 POPEU  75      36.474  49.029  27.404  1.00  0.00           O
ATOM   3367  O12 POPEU  75      37.144  47.700  25.434  1.00  0.00           O
ATOM   3368  C1  POPEU  75      35.345  48.249  27.764  1.00  0.00           C
ATOM   3371  C2  POPEU  75      35.744  47.119  28.724  1.00  0.00           C
ATOM   3373  O21 POPEU  75      34.534  46.689  29.344  1.00  0.00           O
ATOM   3374  C21 POPEU  75      34.194  45.419  29.264  1.00  0.00           C
ATOM   3375  O22 POPEU  75      34.794  44.539  28.664  1.00  0.00           O
ATOM   3376  C22 POPEU  75      32.935  45.299  30.134  1.00  0.00           C
ATOM   3379  C3  POPEU  75      36.714  47.599  29.844  1.00  0.00           C
ATOM   3382  O31 POPEU  75      37.194  46.459  30.584  1.00  0.00           O
ATOM   3383  C31 POPEU  75      37.464  46.629  31.864  1.00  0.00           C
ATOM   3384  O32 POPEU  75      37.404  47.679  32.484  1.00  0.00           O
ATOM   3385  C32 POPEU  75      37.884  45.289  32.454  1.00  0.00           C
ATOM   3388  C23 POPEU  75      32.104  43.999  29.974  1.00  0.00           C
ATOM   3391  C24 POPEU  75      30.974  43.889  31.025  1.00  0.00           C
ATOM   3394  C25 POPEU  75      31.534  43.749  32.454  1.00  0.00           C
ATOM   3397  C26 POPEU  75      30.505  43.519  33.564  1.00  0.00           C
ATOM   3400  C27 POPEU  75      31.174  43.759  34.925  1.00  0.00           C
ATOM   3403  C28 POPEU  75      30.424  43.269  36.175  1.00  0.00           C
ATOM   3406  C29 POPEU  75      31.264  43.609  37.384  1.00  0.00           C
ATOM   3408 0C21 POPEU  75      30.854  43.829  38.644  1.00  0.00           C
ATOM   3410 1C21 POPEU  75      29.444  43.729  39.164  1.00  0.00           C
ATOM   3413 2C21 POPEU  75      29.314  42.629  40.234  1.00  0.00           C
ATOM   3416 3C21 POPEU  75      29.504  41.219  39.664  1.00  0.00           C
ATOM   3419 4C21 POPEU  75      29.185  40.119  40.684  1.00  0.00           C
ATOM   3422 5C21 POPEU  75      29.734  38.759  40.234  1.00  0.00           C
ATOM   3425 6C21 POPEU  75      29.064  38.239  38.945  1.00  0.00           C
ATOM   3428 7C21 POPEU  75      29.745  36.959  38.444  1.00  0.00           C
ATOM   3431 8C21 POPEU  75      29.095  36.369  37.194  1.00  0.00           C
ATOM   3435  C33 POPEU  75      36.665  44.489  32.994  1.00  0.00           C
ATOM   3438  C34 POPEU  75      36.944  43.789  34.335  1.00  0.00           C
ATOM   3441  C35 POPEU  75      37.404  44.758  35.424  1.00  0.00           C
ATOM   3444  C36 POPEU  75      37.134  44.239  36.844  1.00  0.00           C
ATOM   3447  C37 POPEU  75      37.584  45.309  37.844  1.00  0.00           C
ATOM   3450  C38 POPEU  75      37.334  44.949  39.304  1.00  0.00           C
ATOM   3453  C39 POPEU  75      37.554  46.189  40.184  1.00  0.00           C
ATOM   3456 0C31 POPEU  75      37.415  45.919  41.684  1.00  0.00           C
ATOM   3459 1C31 POPEU  75      37.454  47.219  42.504  1.00  0.00           C
ATOM   3462 2C31 POPEU  75      37.484  46.978  44.014  1.00  0.00           C
ATOM   3465 3C31 POPEU  75      38.834  46.459  44.545  1.00  0.00           C
ATOM   3468 4C31 POPEU  75      39.904  47.549  44.704  1.00  0.00           C
ATOM   3471 5C31 POPEU  75      41.204  46.989  45.284  1.00  0.00           C
ATOM   3474 6C31 POPEU  75      41.935  47.979  46.204  1.00  0.00           C
ATOM   3478  NH3 POPEV  76      63.594 114.020  71.835  1.00  0.00           N
ATOM   3482  C12 POPEV  76      62.365 113.399  71.214  1.00  0.00           C
ATOM   3485  C11 POPEV  76      61.134 113.600  72.124  1.00  0.00           C
ATOM   3488  P   POPEV  76      59.184 114.059  70.484  1.00  0.00           P
ATOM   3489  O13 POPEV  76      57.755 113.728  70.334  1.00  0.00           O
ATOM   3490  O14 POPEV  76      59.505 115.469  70.764  1.00  0.00           O
ATOM   3491  O11 POPEV  76      59.935 113.660  69.164  1.00  0.00           O
ATOM   3492  O12 POPEV  76      59.925 113.130  71.525  1.00  0.00           O
ATOM   3493  C1  POPEV  76      59.494 112.529  68.405  1.00  0.00           C
ATOM   3496  C2  POPEV  76      59.015 112.979  66.984  1.00  0.00           C
ATOM   3498  O21 POPEV  76      60.075 113.298  66.074  1.00  0.00           O
ATOM   3499  C21 POPEV  76      61.045 112.420  65.894  1.00  0.00           C
ATOM   3500  O22 POPEV  76      61.124 111.299  66.334  1.00  0.00           O
ATOM   3501  C22 POPEV  76      62.084 113.019  64.955  1.00  0.00           C
ATOM   3504  C3  POPEV  76      58.054 114.210  67.105  1.00  0.00           C
ATOM   3507  O31 POPEV  76      57.654 114.819  65.855  1.00  0.00           O
ATOM   3508  C31 POPEV  76      58.404 115.798  65.404  1.00  0.00           C
ATOM   3509  O32 POPEV  76      59.524 116.089  65.764  1.00  0.00           O
ATOM   3510  C32 POPEV  76      57.695 116.459  64.214  1.00  0.00           C
ATOM   3513  C23 POPEV  76      62.804 111.908  64.164  1.00  0.00           C
ATOM   3516  C24 POPEV  76      63.554 112.449  62.945  1.00  0.00           C
ATOM   3519  C25 POPEV  76      64.104 111.329  62.054  1.00  0.00           C
ATOM   3522  C26 POPEV  76      64.554 111.889  60.705  1.00  0.00           C
ATOM   3525  C27 POPEV  76      65.075 110.829  59.715  1.00  0.00           C
ATOM   3528  C28 POPEV  76      66.274 111.368  58.914  1.00  0.00           C
ATOM   3531  C29 POPEV  76      66.765 110.449  57.824  1.00  0.00           C
ATOM   3533 0C21 POPEV  76      67.134 110.798  56.584  1.00  0.00           C
ATOM   3535 1C21 POPEV  76      67.144 112.179  55.975  1.00  0.00           C
ATOM   3538 2C21 POPEV  76      66.545 112.188  54.554  1.00  0.00           C
ATOM   3541 3C21 POPEV  76      67.424 111.508  53.495  1.00  0.00           C
ATOM   3544 4C21 POPEV  76      66.705 111.319  52.144  1.00  0.00           C
ATOM   3547 5C21 POPEV  76      66.494 112.608  51.344  1.00  0.00           C
ATOM   3550 6C21 POPEV  76      65.704 112.350  50.065  1.00  0.00           C
ATOM   3553 7C21 POPEV  76      65.685 113.530  49.084  1.00  0.00           C
ATOM   3556 8C21 POPEV  76      64.854 113.249  47.824  1.00  0.00           C
ATOM   3560  C33 POPEV  76      58.004 117.979  64.205  1.00  0.00           C
ATOM   3563  C34 POPEV  76      57.695 118.660  62.864  1.00  0.00           C
ATOM   3566  C35 POPEV  76      58.714 118.340  61.765  1.00  0.00           C
ATOM   3569  C36 POPEV  76      58.435 119.070  60.434  1.00  0.00           C
ATOM   3572  C37 POPEV  76      59.444 118.689  59.344  1.00  0.00           C
ATOM   3575  C38 POPEV  76      59.244 119.428  58.015  1.00  0.00           C
ATOM   3578  C39 POPEV  76      57.894 119.109  57.344  1.00  0.00           C
ATOM   3581 0C31 POPEV  76      57.915 119.359  55.824  1.00  0.00           C
ATOM   3584 1C31 POPEV  76      56.845 118.530  55.094  1.00  0.00           C
ATOM   3587 2C31 POPEV  76      56.944 118.648  53.574  1.00  0.00           C
ATOM   3590 3C31 POPEV  76      56.525 117.369  52.854  1.00  0.00           C
ATOM   3593 4C31 POPEV  76      56.714 117.449  51.334  1.00  0.00           C
ATOM   3596 5C31 POPEV  76      56.494 116.109  50.645  1.00  0.00           C
ATOM   3599 6C31 POPEV  76      56.765 116.148  49.135  1.00  0.00           C
ATOM   3603  NH3 POPEW  77      30.175 107.319  66.864  1.00  0.00           N
ATOM   3607  C12 POPEW  77      29.775 108.259  65.744  1.00  0.00           C
ATOM   3610  C11 POPEW  77      28.474 107.840  65.045  1.00  0.00           C
ATOM   3613  P   POPEW  77      26.194 108.749  64.164  1.00  0.00           P
ATOM   3614  O13 POPEW  77      25.974 107.319  63.894  1.00  0.00           O
ATOM   3615  O14 POPEW  77      25.124 109.419  64.925  1.00  0.00           O
ATOM   3616  O11 POPEW  77      26.414 109.539  62.794  1.00  0.00           O
ATOM   3617  O12 POPEW  77      27.594 108.959  64.894  1.00  0.00           O
ATOM   3618  C1  POPEW  77      25.744 109.160  61.584  1.00  0.00           C
ATOM   3621  C2  POPEW  77      26.774 108.788  60.464  1.00  0.00           C
ATOM   3623  O21 POPEW  77      26.165 108.699  59.154  1.00  0.00           O
ATOM   3624  C21 POPEW  77      25.345 107.689  58.904  1.00  0.00           C
ATOM   3625  O22 POPEW  77      24.825 106.959  59.725  1.00  0.00           O
ATOM   3626  C22 POPEW  77      25.164 107.538  57.394  1.00  0.00           C
ATOM   3629  C3  POPEW  77      27.605 107.529  60.855  1.00  0.00           C
ATOM   3632  O31 POPEW  77      28.514 107.149  59.795  1.00  0.00           O
ATOM   3633  C31 POPEW  77      28.634 105.849  59.535  1.00  0.00           C
ATOM   3634  O32 POPEW  77      28.084 104.949  60.144  1.00  0.00           O
ATOM   3635  C32 POPEW  77      29.494 105.709  58.285  1.00  0.00           C
ATOM   3638  C23 POPEW  77      24.234 106.368  56.994  1.00  0.00           C
ATOM   3641  C24 POPEW  77      24.054 106.218  55.474  1.00  0.00           C
ATOM   3644  C25 POPEW  77      23.344 107.398  54.795  1.00  0.00           C
ATOM   3647  C26 POPEW  77      22.884 107.079  53.355  1.00  0.00           C
ATOM   3650  C27 POPEW  77      22.085 108.240  52.724  1.00  0.00           C
ATOM   3653  C28 POPEW  77      21.314 107.859  51.434  1.00  0.00           C
ATOM   3656  C29 POPEW  77      22.204 107.608  50.245  1.00  0.00           C
ATOM   3658 0C21 POPEW  77      21.944 107.949  48.974  1.00  0.00           C
ATOM   3660 1C21 POPEW  77      20.694 108.639  48.475  1.00  0.00           C
ATOM   3663 2C21 POPEW  77      20.804 109.079  46.994  1.00  0.00           C
ATOM   3666 3C21 POPEW  77      20.874 107.910  45.994  1.00  0.00           C
ATOM   3669 4C21 POPEW  77      19.534 107.199  45.775  1.00  0.00           C
ATOM   3672 5C21 POPEW  77      18.734 107.770  44.594  1.00  0.00           C
ATOM   3675 6C21 POPEW  77      18.674 106.809  43.394  1.00  0.00           C
ATOM   3678 7C21 POPEW  77      17.974 107.420  42.184  1.00  0.00           C
ATOM   3681 8C21 POPEW  77      17.734 106.419  41.054  1.00  0.00           C
ATOM   3685  C33 POPEW  77      29.704 104.229  57.904  1.00  0.00           C
ATOM   3688  C34 POPEW  77      30.304 104.029  56.514  1.00  0.00           C
ATOM   3691  C35 POPEW  77      29.484 104.688  55.404  1.00  0.00           C
ATOM   3694  C36 POPEW  77      29.954 104.319  53.995  1.00  0.00           C
ATOM   3697  C37 POPEW  77      29.224 105.149  52.934  1.00  0.00           C
ATOM   3700  C38 POPEW  77      29.804 104.939  51.525  1.00  0.00           C
ATOM   3703  C39 POPEW  77      29.054 105.719  50.445  1.00  0.00           C
ATOM   3706 0C31 POPEW  77      27.664 105.139  50.144  1.00  0.00           C
ATOM   3709 1C31 POPEW  77      27.024 105.740  48.885  1.00  0.00           C
ATOM   3712 2C31 POPEW  77      25.804 104.929  48.425  1.00  0.00           C
ATOM   3715 3C31 POPEW  77      25.294 105.320  47.035  1.00  0.00           C
ATOM   3718 4C31 POPEW  77      24.134 104.419  46.574  1.00  0.00           C
ATOM   3721 5C31 POPEW  77      23.614 104.758  45.184  1.00  0.00           C
ATOM   3724 6C31 POPEW  77      22.404 103.909  44.774  1.00  0.00           C
ATOM   3728  NH3 POPEX  78      35.974  87.770  71.934  1.00  0.00           N
ATOM   3732  C12 POPEX  78      35.764  86.618  72.885  1.00  0.00           C
ATOM   3735  C11 POPEX  78      34.295  86.160  72.984  1.00  0.00           C
ATOM   3738  P   POPEX  78      32.814  84.309  74.225  1.00  0.00           P
ATOM   3739  O13 POPEX  78      32.845  83.779  75.604  1.00  0.00           O
ATOM   3740  O14 POPEX  78      31.644  85.079  73.764  1.00  0.00           O
ATOM   3741  O11 POPEX  78      32.924  83.069  73.285  1.00  0.00           O
ATOM   3742  O12 POPEX  78      34.185  85.099  73.944  1.00  0.00           O
ATOM   3743  C1  POPEX  78      34.075  82.509  72.694  1.00  0.00           C
ATOM   3746  C2  POPEX  78      33.604  81.819  71.414  1.00  0.00           C
ATOM   3748  O21 POPEX  78      34.755  81.219  70.775  1.00  0.00           O
ATOM   3749  C21 POPEX  78      34.424  80.149  70.074  1.00  0.00           C
ATOM   3750  O22 POPEX  78      33.474  79.408  70.304  1.00  0.00           O
ATOM   3751  C22 POPEX  78      35.444  79.879  68.984  1.00  0.00           C
ATOM   3754  C3  POPEX  78      32.935  82.840  70.445  1.00  0.00           C
ATOM   3757  O31 POPEX  78      32.594  82.208  69.205  1.00  0.00           O
ATOM   3758  C31 POPEX  78      31.325  82.059  68.894  1.00  0.00           C
ATOM   3759  O32 POPEX  78      30.364  82.469  69.525  1.00  0.00           O
ATOM   3760  C32 POPEX  78      31.264  81.479  67.495  1.00  0.00           C
ATOM   3763  C23 POPEX  78      34.755  79.520  67.644  1.00  0.00           C
ATOM   3766  C24 POPEX  78      35.734  78.909  66.635  1.00  0.00           C
ATOM   3769  C25 POPEX  78      35.034  78.429  65.354  1.00  0.00           C
ATOM   3772  C26 POPEX  78      34.694  79.559  64.384  1.00  0.00           C
ATOM   3775  C27 POPEX  78      34.014  79.029  63.124  1.00  0.00           C
ATOM   3778  C28 POPEX  78      33.304  80.118  62.304  1.00  0.00           C
ATOM   3781  C29 POPEX  78      34.284  80.849  61.424  1.00  0.00           C
ATOM   3783 0C21 POPEX  78      34.134  81.098  60.115  1.00  0.00           C
ATOM   3785 1C21 POPEX  78      32.944  80.718  59.275  1.00  0.00           C
ATOM   3788 2C21 POPEX  78      33.325  80.658  57.784  1.00  0.00           C
ATOM   3791 3C21 POPEX  78      32.115  80.359  56.895  1.00  0.00           C
ATOM   3794 4C21 POPEX  78      32.514  80.040  55.445  1.00  0.00           C
ATOM   3797 5C21 POPEX  78      32.794  78.549  55.224  1.00  0.00           C
ATOM   3800 6C21 POPEX  78      33.234  78.229  53.784  1.00  0.00           C
ATOM   3803 7C21 POPEX  78      33.365  76.719  53.504  1.00  0.00           C
ATOM   3806 8C21 POPEX  78      34.794  76.249  53.225  1.00  0.00           C
ATOM   3810  C33 POPEX  78      30.084  80.508  67.285  1.00  0.00           C
ATOM   3813  C34 POPEX  78      29.964  80.118  65.814  1.00  0.00           C
ATOM   3816  C35 POPEX  78      29.585  81.269  64.874  1.00  0.00           C
ATOM   3819  C36 POPEX  78      29.284  80.749  63.465  1.00  0.00           C
ATOM   3822  C37 POPEX  78      29.174  81.850  62.414  1.00  0.00           C
ATOM   3825  C38 POPEX  78      28.804  81.249  61.065  1.00  0.00           C
ATOM   3828  C39 POPEX  78      28.674  82.270  59.934  1.00  0.00           C
ATOM   3831 0C31 POPEX  78      28.034  81.590  58.714  1.00  0.00           C
ATOM   3834 1C31 POPEX  78      27.874  82.499  57.495  1.00  0.00           C
ATOM   3837 2C31 POPEX  78      26.894  81.869  56.495  1.00  0.00           C
ATOM   3840 3C31 POPEX  78      27.264  82.068  55.025  1.00  0.00           C
ATOM   3843 4C31 POPEX  78      28.544  81.339  54.594  1.00  0.00           C
ATOM   3846 5C31 POPEX  78      28.654  81.228  53.064  1.00  0.00           C
ATOM   3849 6C31 POPEX  78      29.974  80.600  52.594  1.00  0.00           C
ATOM   3853  NH3 POPEY  79      26.755  89.439  25.724  1.00  0.00           N
ATOM   3857  C12 POPEY  79      27.964  90.089  25.084  1.00  0.00           C
ATOM   3860  C11 POPEY  79      28.804  89.049  24.314  1.00  0.00           C
ATOM   3863  P   POPEY  79      31.444  88.979  24.234  1.00  0.00           P
ATOM   3864  O13 POPEY  79      31.495  87.538  23.914  1.00  0.00           O
ATOM   3865  O14 POPEY  79      32.554  89.809  23.734  1.00  0.00           O
ATOM   3866  O11 POPEY  79      31.425  88.989  25.814  1.00  0.00           O
ATOM   3867  O12 POPEY  79      30.034  89.599  23.834  1.00  0.00           O
ATOM   3868  C1  POPEY  79      32.554  89.478  26.545  1.00  0.00           C
ATOM   3871  C2  POPEY  79      32.444  89.139  28.055  1.00  0.00           C
ATOM   3873  O21 POPEY  79      33.194  87.929  28.344  1.00  0.00           O
ATOM   3874  C21 POPEY  79      33.784  87.929  29.564  1.00  0.00           C
ATOM   3875  O22 POPEY  79      33.774  88.868  30.334  1.00  0.00           O
ATOM   3876  C22 POPEY  79      34.354  86.539  29.865  1.00  0.00           C
ATOM   3879  C3  POPEY  79      30.935  88.989  28.444  1.00  0.00           C
ATOM   3882  O31 POPEY  79      30.694  89.148  29.844  1.00  0.00           O
ATOM   3883  C31 POPEY  79      30.734  88.038  30.574  1.00  0.00           C
ATOM   3884  O32 POPEY  79      30.944  86.919  30.164  1.00  0.00           O
ATOM   3885  C32 POPEY  79      30.534  88.458  32.024  1.00  0.00           C
ATOM   3888  C23 POPEY  79      35.094  86.479  31.234  1.00  0.00           C
ATOM   3891  C24 POPEY  79      35.954  85.219  31.355  1.00  0.00           C
ATOM   3894  C25 POPEY  79      36.755  85.069  32.654  1.00  0.00           C
ATOM   3897  C26 POPEY  79      37.484  83.719  32.674  1.00  0.00           C
ATOM   3900  C27 POPEY  79      38.534  83.539  33.784  1.00  0.00           C
ATOM   3903  C28 POPEY  79      37.944  83.689  35.205  1.00  0.00           C
ATOM   3906  C29 POPEY  79      38.454  82.609  36.134  1.00  0.00           C
ATOM   3908 0C21 POPEY  79      38.725  82.689  37.444  1.00  0.00           C
ATOM   3910 1C21 POPEY  79      38.514  83.849  38.384  1.00  0.00           C
ATOM   3913 2C21 POPEY  79      37.464  83.380  39.405  1.00  0.00           C
ATOM   3916 3C21 POPEY  79      37.124  84.428  40.464  1.00  0.00           C
ATOM   3919 4C21 POPEY  79      35.665  84.299  40.894  1.00  0.00           C
ATOM   3922 5C21 POPEY  79      35.205  85.449  41.775  1.00  0.00           C
ATOM   3925 6C21 POPEY  79      33.674  85.538  41.835  1.00  0.00           C
ATOM   3928 7C21 POPEY  79      33.205  86.518  42.904  1.00  0.00           C
ATOM   3931 8C21 POPEY  79      31.704  86.799  42.854  1.00  0.00           C
ATOM   3935  C33 POPEY  79      30.474  87.270  32.994  1.00  0.00           C
ATOM   3938  C34 POPEY  79      30.234  87.729  34.434  1.00  0.00           C
ATOM   3941  C35 POPEY  79      30.354  86.570  35.424  1.00  0.00           C
ATOM   3944  C36 POPEY  79      30.024  86.950  36.874  1.00  0.00           C
ATOM   3947  C37 POPEY  79      30.424  85.858  37.885  1.00  0.00           C
ATOM   3950  C38 POPEY  79      29.644  84.548  37.724  1.00  0.00           C
ATOM   3953  C39 POPEY  79      30.124  83.410  38.615  1.00  0.00           C
ATOM   3956 0C31 POPEY  79      29.804  83.598  40.104  1.00  0.00           C
ATOM   3959 1C31 POPEY  79      30.374  82.439  40.944  1.00  0.00           C
ATOM   3962 2C31 POPEY  79      30.614  82.799  42.415  1.00  0.00           C
ATOM   3965 3C31 POPEY  79      31.464  81.729  43.124  1.00  0.00           C
ATOM   3968 4C31 POPEY  79      32.374  82.339  44.195  1.00  0.00           C
ATOM   3971 5C31 POPEY  79      33.435  81.349  44.694  1.00  0.00           C
ATOM   3974 6C31 POPEY  79      34.484  82.020  45.575  1.00  0.00           C
ATOM   3978  NH3 POPEZ  80      88.265 106.100  26.464  1.00  0.00           N
ATOM   3982  C12 POPEZ  80      88.685 106.880  27.674  1.00  0.00           C
ATOM   3985  C11 POPEZ  80      89.044 108.309  27.264  1.00  0.00           C
ATOM   3988  P   POPEZ  80      90.524 109.219  25.304  1.00  0.00           P
ATOM   3989  O13 POPEZ  80      91.005 108.399  24.184  1.00  0.00           O
ATOM   3990  O14 POPEZ  80      89.345 110.060  25.035  1.00  0.00           O
ATOM   3991  O11 POPEZ  80      91.644 110.279  25.674  1.00  0.00           O
ATOM   3992  O12 POPEZ  80      90.315 108.359  26.615  1.00  0.00           O
ATOM   3993  C1  POPEZ  80      92.005 110.489  27.035  1.00  0.00           C
ATOM   3996  C2  POPEZ  80      93.085 111.579  27.135  1.00  0.00           C
ATOM   3998  O21 POPEZ  80      93.414 111.749  28.514  1.00  0.00           O
ATOM   3999  C21 POPEZ  80      94.664 111.469  28.855  1.00  0.00           C
ATOM   4000  O22 POPEZ  80      95.595 111.288  28.084  1.00  0.00           O
ATOM   4001  C22 POPEZ  80      94.765 111.389  30.374  1.00  0.00           C
ATOM   4004  C3  POPEZ  80      92.635 112.938  26.534  1.00  0.00           C
ATOM   4007  O31 POPEZ  80      93.755 113.839  26.504  1.00  0.00           O
ATOM   4008  C31 POPEZ  80      94.125 114.660  27.504  1.00  0.00           C
ATOM   4009  O32 POPEZ  80      95.244 115.149  27.574  1.00  0.00           O
ATOM   4010  C32 POPEZ  80      93.064 114.929  28.574  1.00  0.00           C
ATOM   4013  C23 POPEZ  80      95.345 112.659  31.054  1.00  0.00           C
ATOM   4016  C24 POPEZ  80      96.075 112.328  32.354  1.00  0.00           C
ATOM   4019  C25 POPEZ  80      96.575 113.589  33.084  1.00  0.00           C
ATOM   4022  C26 POPEZ  80      97.365 113.289  34.364  1.00  0.00           C
ATOM   4025  C27 POPEZ  80      97.714 114.590  35.125  1.00  0.00           C
ATOM   4028  C28 POPEZ  80      98.764 114.439  36.245  1.00  0.00           C
ATOM   4031  C29 POPEZ  80      98.325 113.508  37.344  1.00  0.00           C
ATOM   4033 0C21 POPEZ  80      98.214 113.788  38.654  1.00  0.00           C
ATOM   4035 1C21 POPEZ  80      98.515 115.099  39.354  1.00  0.00           C
ATOM   4038 2C21 POPEZ  80      99.874 114.968  40.045  1.00  0.00           C
ATOM   4041 3C21 POPEZ  80     100.345 116.218  40.795  1.00  0.00           C
ATOM   4044 4C21 POPEZ  80     101.774 115.999  41.295  1.00  0.00           C
ATOM   4047 5C21 POPEZ  80     102.414 117.169  42.045  1.00  0.00           C
ATOM   4050 6C21 POPEZ  80     103.864 116.819  42.415  1.00  0.00           C
ATOM   4053 7C21 POPEZ  80     104.604 117.889  43.225  1.00  0.00           C
ATOM   4056 8C21 POPEZ  80     105.954 117.389  43.724  1.00  0.00           C
ATOM   4060  C33 POPEZ  80      93.645 115.519  29.884  1.00  0.00           C
ATOM   4063  C34 POPEZ  80      93.435 117.029  30.044  1.00  0.00           C
ATOM   4066  C35 POPEZ  80      94.014 117.618  31.344  1.00  0.00           C
ATOM   4069  C36 POPEZ  80      93.704 116.809  32.614  1.00  0.00           C
ATOM   4072  C37 POPEZ  80      94.265 117.490  33.865  1.00  0.00           C
ATOM   4075  C38 POPEZ  80      94.144 116.648  35.135  1.00  0.00           C
ATOM   4078  C39 POPEZ  80      94.694 117.410  36.354  1.00  0.00           C
ATOM   4081 0C31 POPEZ  80      94.814 116.539  37.604  1.00  0.00           C
ATOM   4084 1C31 POPEZ  80      95.114 117.359  38.875  1.00  0.00           C
ATOM   4087 2C31 POPEZ  80      93.845 117.989  39.475  1.00  0.00           C
ATOM   4090 3C31 POPEZ  80      94.104 118.858  40.715  1.00  0.00           C
ATOM   4093 4C31 POPEZ  80      94.664 118.069  41.905  1.00  0.00           C
ATOM   4096 5C31 POPEZ  80      94.844 118.950  43.155  1.00  0.00           C
ATOM   4099 6C31 POPEZ  80      95.534 118.209  44.294  1.00  0.00           C
ATOM   4103  NH3 POPEa  81      44.244  82.680  69.585  1.00  0.00           N
ATOM   4107  C12 POPEa  81      44.644  81.290  69.205  1.00  0.00           C
ATOM   4110  C11 POPEa  81      44.144  80.279  70.245  1.00  0.00           C
ATOM   4113  P   POPEa  81      43.404  77.929  69.395  1.00  0.00           P
ATOM   4114  O13 POPEa  81      44.095  76.909  68.594  1.00  0.00           O
ATOM   4115  O14 POPEa  81      42.635  77.529  70.594  1.00  0.00           O
ATOM   4116  O11 POPEa  81      42.484  78.790  68.434  1.00  0.00           O
ATOM   4117  O12 POPEa  81      44.494  78.959  69.844  1.00  0.00           O
ATOM   4118  C1  POPEa  81      42.864  79.099  67.085  1.00  0.00           C
ATOM   4121  C2  POPEa  81      42.425  78.049  66.014  1.00  0.00           C
ATOM   4123  O21 POPEa  81      42.555  78.619  64.704  1.00  0.00           O
ATOM   4124  C21 POPEa  81      43.704  78.339  64.104  1.00  0.00           C
ATOM   4125  O22 POPEa  81      44.665  77.840  64.664  1.00  0.00           O
ATOM   4126  C22 POPEa  81      43.624  78.799  62.635  1.00  0.00           C
ATOM   4129  C3  POPEa  81      40.944  77.590  66.135  1.00  0.00           C
ATOM   4132  O31 POPEa  81      40.584  76.799  64.984  1.00  0.00           O
ATOM   4133  C31 POPEa  81      40.254  75.519  65.074  1.00  0.00           C
ATOM   4134  O32 POPEa  81      40.254  74.829  66.074  1.00  0.00           O
ATOM   4135  C32 POPEa  81      39.724  75.079  63.705  1.00  0.00           C
ATOM   4138  C23 POPEa  81      43.774  77.669  61.584  1.00  0.00           C
ATOM   4141  C24 POPEa  81      43.894  78.209  60.144  1.00  0.00           C
ATOM   4144  C25 POPEa  81      42.654  78.919  59.585  1.00  0.00           C
ATOM   4147  C26 POPEa  81      42.975  79.579  58.225  1.00  0.00           C
ATOM   4150  C27 POPEa  81      41.784  80.279  57.554  1.00  0.00           C
ATOM   4153  C28 POPEa  81      42.204  81.089  56.304  1.00  0.00           C
ATOM   4156  C29 POPEa  81      42.794  80.229  55.214  1.00  0.00           C
ATOM   4158 0C21 POPEa  81      43.444  80.689  54.135  1.00  0.00           C
ATOM   4160 1C21 POPEa  81      43.685  82.139  53.804  1.00  0.00           C
ATOM   4163 2C21 POPEa  81      45.024  82.420  53.104  1.00  0.00           C
ATOM   4166 3C21 POPEa  81      46.255  82.048  53.955  1.00  0.00           C
ATOM   4169 4C21 POPEa  81      47.575  82.649  53.465  1.00  0.00           C
ATOM   4172 5C21 POPEa  81      48.325  81.788  52.425  1.00  0.00           C
ATOM   4175 6C21 POPEa  81      47.635  81.699  51.054  1.00  0.00           C
ATOM   4178 7C21 POPEa  81      48.545  81.079  49.984  1.00  0.00           C
ATOM   4181 8C21 POPEa  81      48.054  81.339  48.554  1.00  0.00           C
ATOM   4185  C33 POPEa  81      40.724  75.299  62.554  1.00  0.00           C
ATOM   4188  C34 POPEa  81      40.014  75.279  61.194  1.00  0.00           C
ATOM   4191  C35 POPEa  81      40.974  75.149  59.995  1.00  0.00           C
ATOM   4194  C36 POPEa  81      40.245  75.509  58.694  1.00  0.00           C
ATOM   4197  C37 POPEa  81      41.064  75.289  57.425  1.00  0.00           C
ATOM   4200  C38 POPEa  81      40.224  75.689  56.214  1.00  0.00           C
ATOM   4203  C39 POPEa  81      40.665  75.059  54.885  1.00  0.00           C
ATOM   4206 0C31 POPEa  81      39.615  75.340  53.804  1.00  0.00           C
ATOM   4209 1C31 POPEa  81      39.865  74.589  52.495  1.00  0.00           C
ATOM   4212 2C31 POPEa  81      38.674  74.679  51.534  1.00  0.00           C
ATOM   4215 3C31 POPEa  81      38.415  76.109  51.035  1.00  0.00           C
ATOM   4218 4C31 POPEa  81      37.634  76.109  49.715  1.00  0.00           C
ATOM   4221 5C31 POPEa  81      37.554  77.478  49.034  1.00  0.00           C
ATOM   4224 6C31 POPEa  81      36.774  77.489  47.724  1.00  0.00           C
ATOM   4228  NH3 POPEb  82       0.405  79.739  67.215  1.00  0.00           N
ATOM   4232  C12 POPEb  82       1.664  80.538  67.324  1.00  0.00           C
ATOM   4235  C11 POPEb  82       2.884  79.759  66.804  1.00  0.00           C
ATOM   4238  P   POPEb  82       4.694  80.709  68.475  1.00  0.00           P
ATOM   4239  O13 POPEb  82       3.934  81.399  69.554  1.00  0.00           O
ATOM   4240  O14 POPEb  82       6.024  80.180  68.834  1.00  0.00           O
ATOM   4241  O11 POPEb  82       4.794  81.719  67.264  1.00  0.00           O
ATOM   4242  O12 POPEb  82       3.814  79.548  67.864  1.00  0.00           O
ATOM   4243  C1  POPEb  82       6.034  81.999  66.614  1.00  0.00           C
ATOM   4246  C2  POPEb  82       5.804  82.879  65.354  1.00  0.00           C
ATOM   4248  O21 POPEb  82       5.304  82.038  64.304  1.00  0.00           O
ATOM   4249  C21 POPEb  82       4.034  82.139  64.004  1.00  0.00           C
ATOM   4250  O22 POPEb  82       3.184  82.749  64.644  1.00  0.00           O
ATOM   4251  C22 POPEb  82       3.844  81.389  62.684  1.00  0.00           C
ATOM   4254  C3  POPEb  82       7.074  83.598  64.834  1.00  0.00           C
ATOM   4257  O31 POPEb  82       6.814  84.258  63.565  1.00  0.00           O
ATOM   4258  C31 POPEb  82       7.884  84.459  62.815  1.00  0.00           C
ATOM   4259  O32 POPEb  82       9.034  84.148  63.094  1.00  0.00           O
ATOM   4260  C32 POPEb  82       7.444  85.069  61.484  1.00  0.00           C
ATOM   4263  C23 POPEb  82       2.504  81.590  61.934  1.00  0.00           C
ATOM   4266  C24 POPEb  82       2.674  81.368  60.414  1.00  0.00           C
ATOM   4269  C25 POPEb  82       3.034  82.639  59.634  1.00  0.00           C
ATOM   4272  C26 POPEb  82       3.184  82.410  58.124  1.00  0.00           C
ATOM   4275  C27 POPEb  82       3.474  83.699  57.344  1.00  0.00           C
ATOM   4278  C28 POPEb  82       3.944  83.479  55.884  1.00  0.00           C
ATOM   4281  C29 POPEb  82       2.944  82.809  54.984  1.00  0.00           C
ATOM   4283 0C21 POPEb  82       3.204  82.399  53.724  1.00  0.00           C
ATOM   4285 1C21 POPEb  82       4.524  82.519  53.025  1.00  0.00           C
ATOM   4288 2C21 POPEb  82       4.694  81.570  51.814  1.00  0.00           C
ATOM   4291 3C21 POPEb  82       3.824  81.939  50.604  1.00  0.00           C
ATOM   4294 4C21 POPEb  82       4.254  81.228  49.314  1.00  0.00           C
ATOM   4297 5C21 POPEb  82       3.594  81.799  48.054  1.00  0.00           C
ATOM   4300 6C21 POPEb  82       4.204  81.310  46.734  1.00  0.00           C
ATOM   4303 7C21 POPEb  82       3.524  81.919  45.505  1.00  0.00           C
ATOM   4306 8C21 POPEb  82       4.324  81.769  44.205  1.00  0.00           C
ATOM   4310  C33 POPEb  82       7.084  86.570  61.594  1.00  0.00           C
ATOM   4313  C34 POPEb  82       6.064  86.999  60.534  1.00  0.00           C
ATOM   4316  C35 POPEb  82       6.514  86.809  59.084  1.00  0.00           C
ATOM   4319  C36 POPEb  82       5.464  87.319  58.085  1.00  0.00           C
ATOM   4322  C37 POPEb  82       5.864  87.039  56.635  1.00  0.00           C
ATOM   4325  C38 POPEb  82       4.774  87.389  55.614  1.00  0.00           C
ATOM   4328  C39 POPEb  82       5.144  86.928  54.195  1.00  0.00           C
ATOM   4331 0C31 POPEb  82       4.084  87.299  53.155  1.00  0.00           C
ATOM   4334 1C31 POPEb  82       4.354  86.679  51.775  1.00  0.00           C
ATOM   4337 2C31 POPEb  82       3.474  87.289  50.684  1.00  0.00           C
ATOM   4340 3C31 POPEb  82       3.564  86.570  49.325  1.00  0.00           C
ATOM   4343 4C31 POPEb  82       2.424  85.578  49.094  1.00  0.00           C
ATOM   4346 5C31 POPEb  82       2.214  85.239  47.615  1.00  0.00           C
ATOM   4349 6C31 POPEb  82       1.044  84.288  47.385  1.00  0.00           C
ATOM   4353  NH3 POPEc  83     114.844   8.779  20.404  1.00  0.00           N
ATOM   4357  C12 POPEc  83     115.725   9.039  19.214  1.00  0.00           C
ATOM   4360  C11 POPEc  83     117.174   8.809  19.654  1.00  0.00           C
ATOM   4363  P   POPEc  83     118.955   9.509  21.334  1.00  0.00           P
ATOM   4364  O13 POPEc  83     119.704   8.539  20.525  1.00  0.00           O
ATOM   4365  O14 POPEc  83     119.604  10.839  21.445  1.00  0.00           O
ATOM   4366  O11 POPEc  83     118.755   8.949  22.774  1.00  0.00           O
ATOM   4367  O12 POPEc  83     117.444   9.619  20.804  1.00  0.00           O
ATOM   4368  C1  POPEc  83     117.884   9.619  23.674  1.00  0.00           C
ATOM   4371  C2  POPEc  83     118.384   9.369  25.105  1.00  0.00           C
ATOM   4373  O21 POPEc  83     117.495  10.039  26.014  1.00  0.00           O
ATOM   4374  C21 POPEc  83     116.595   9.189  26.504  1.00  0.00           C
ATOM   4375  O22 POPEc  83     115.515   8.959  25.985  1.00  0.00           O
ATOM   4376  C22 POPEc  83     117.085   8.689  27.854  1.00  0.00           C
ATOM   4379  C3  POPEc  83     119.825   9.899  25.274  1.00  0.00           C
ATOM   4382  O31 POPEc  83     120.224   9.939  26.664  1.00  0.00           O
ATOM   4383  C31 POPEc  83     120.485  11.139  27.184  1.00  0.00           C
ATOM   4384  O32 POPEc  83     120.544  12.179  26.545  1.00  0.00           O
ATOM   4385  C32 POPEc  83     120.804  11.029  28.674  1.00  0.00           C
ATOM   4388  C23 POPEc  83     116.544   9.559  29.004  1.00  0.00           C
ATOM   4391  C24 POPEc  83     117.244   9.229  30.334  1.00  0.00           C
ATOM   4394  C25 POPEc  83     116.665   9.999  31.534  1.00  0.00           C
ATOM   4397  C26 POPEc  83     115.555   9.219  32.244  1.00  0.00           C
ATOM   4400  C27 POPEc  83     114.964   9.979  33.444  1.00  0.00           C
ATOM   4403  C28 POPEc  83     114.554   9.069  34.615  1.00  0.00           C
ATOM   4406  C29 POPEc  83     115.765   8.649  35.424  1.00  0.00           C
ATOM   4408 0C21 POPEc  83     115.844   8.499  36.755  1.00  0.00           C
ATOM   4410 1C21 POPEc  83     114.744   8.669  37.784  1.00  0.00           C
ATOM   4413 2C21 POPEc  83     115.114   9.679  38.885  1.00  0.00           C
ATOM   4416 3C21 POPEc  83     114.244   9.529  40.144  1.00  0.00           C
ATOM   4419 4C21 POPEc  83     114.734  10.429  41.295  1.00  0.00           C
ATOM   4422 5C21 POPEc  83     114.305   9.979  42.705  1.00  0.00           C
ATOM   4425 6C21 POPEc  83     112.784   9.859  42.904  1.00  0.00           C
ATOM   4428 7C21 POPEc  83     112.435   9.569  44.374  1.00  0.00           C
ATOM   4431 8C21 POPEc  83     110.944   9.359  44.655  1.00  0.00           C
ATOM   4435  C33 POPEc  83     120.544  12.329  29.474  1.00  0.00           C
ATOM   4438  C34 POPEc  83     121.315  12.349  30.814  1.00  0.00           C
ATOM   4441  C35 POPEc  83     121.214  13.669  31.604  1.00  0.00           C
ATOM   4444  C36 POPEc  83     119.884  13.909  32.334  1.00  0.00           C
ATOM   4447  C37 POPEc  83     120.035  15.049  33.355  1.00  0.00           C
ATOM   4450  C38 POPEc  83     118.764  15.509  34.084  1.00  0.00           C
ATOM   4453  C39 POPEc  83     119.114  16.579  35.135  1.00  0.00           C
ATOM   4456 0C31 POPEc  83     117.924  17.089  35.965  1.00  0.00           C
ATOM   4459 1C31 POPEc  83     118.414  17.529  37.355  1.00  0.00           C
ATOM   4462 2C31 POPEc  83     117.344  18.189  38.244  1.00  0.00           C
ATOM   4465 3C31 POPEc  83     117.915  18.469  39.644  1.00  0.00           C
ATOM   4468 4C31 POPEc  83     117.075  19.429  40.494  1.00  0.00           C
ATOM   4471 5C31 POPEc  83     117.875  19.929  41.705  1.00  0.00           C
ATOM   4474 6C31 POPEc  83     117.115  20.939  42.565  1.00  0.00           C
ATOM   4478  NH3 POPEd  84      44.194   2.460  28.514  1.00  0.00           N
ATOM   4482  C12 POPEd  84      43.774   1.650  27.334  1.00  0.00           C
ATOM   4485  C11 POPEd  84      44.685   0.439  27.144  1.00  0.00           C
ATOM   4488  P   POPEd  84      44.464  -1.921  26.104  1.00  0.00           P
ATOM   4489  O13 POPEd  84      43.675  -2.540  25.024  1.00  0.00           O
ATOM   4490  O14 POPEd  84      45.935  -1.950  25.994  1.00  0.00           O
ATOM   4491  O11 POPEd  84      44.104  -2.600  27.504  1.00  0.00           O
ATOM   4492  O12 POPEd  84      43.984  -0.450  26.294  1.00  0.00           O
ATOM   4493  C1  POPEd  84      42.755  -2.570  28.004  1.00  0.00           C
ATOM   4496  C2  POPEd  84      42.544  -1.521  29.145  1.00  0.00           C
ATOM   4498  O21 POPEd  84      43.415  -1.830  30.234  1.00  0.00           O
ATOM   4499  C21 POPEd  84      43.924  -0.820  30.934  1.00  0.00           C
ATOM   4500  O22 POPEd  84      43.844   0.360  30.625  1.00  0.00           O
ATOM   4501  C22 POPEd  84      44.694  -1.420  32.135  1.00  0.00           C
ATOM   4504  C3  POPEd  84      41.054  -1.521  29.624  1.00  0.00           C
ATOM   4507  O31 POPEd  84      40.714  -0.341  30.384  1.00  0.00           O
ATOM   4508  C31 POPEd  84      40.744  -0.490  31.714  1.00  0.00           C
ATOM   4509  O32 POPEd  84      41.005  -1.530  32.294  1.00  0.00           O
ATOM   4510  C32 POPEd  84      40.534   0.860  32.394  1.00  0.00           C
ATOM   4513  C23 POPEd  84      44.314  -0.890  33.534  1.00  0.00           C
ATOM   4516  C24 POPEd  84      44.954  -1.750  34.644  1.00  0.00           C
ATOM   4519  C25 POPEd  84      44.314  -1.591  36.035  1.00  0.00           C
ATOM   4522  C26 POPEd  84      44.694  -0.330  36.814  1.00  0.00           C
ATOM   4525  C27 POPEd  84      45.415  -0.610  38.145  1.00  0.00           C
ATOM   4528  C28 POPEd  84      45.564   0.670  38.995  1.00  0.00           C
ATOM   4531  C29 POPEd  84      46.635   0.680  40.045  1.00  0.00           C
ATOM   4533 0C21 POPEd  84      46.595   1.330  41.224  1.00  0.00           C
ATOM   4535 1C21 POPEd  84      45.455   2.150  41.765  1.00  0.00           C
ATOM   4538 2C21 POPEd  84      45.244   1.930  43.275  1.00  0.00           C
ATOM   4541 3C21 POPEd  84      46.115   2.840  44.154  1.00  0.00           C
ATOM   4544 4C21 POPEd  84      46.144   2.470  45.645  1.00  0.00           C
ATOM   4547 5C21 POPEd  84      44.774   2.299  46.305  1.00  0.00           C
ATOM   4550 6C21 POPEd  84      44.865   2.190  47.834  1.00  0.00           C
ATOM   4553 7C21 POPEd  84      43.564   1.730  48.495  1.00  0.00           C
ATOM   4556 8C21 POPEd  84      43.704   1.350  49.974  1.00  0.00           C
ATOM   4560  C33 POPEd  84      39.554   0.870  33.594  1.00  0.00           C
ATOM   4563  C34 POPEd  84      39.915   1.920  34.674  1.00  0.00           C
ATOM   4566  C35 POPEd  84      40.075   3.370  34.164  1.00  0.00           C
ATOM   4569  C36 POPEd  84      41.084   4.200  34.985  1.00  0.00           C
ATOM   4572  C37 POPEd  84      40.575   4.620  36.375  1.00  0.00           C
ATOM   4575  C38 POPEd  84      41.684   5.249  37.234  1.00  0.00           C
ATOM   4578  C39 POPEd  84      41.255   5.550  38.684  1.00  0.00           C
ATOM   4581 0C31 POPEd  84      42.115   6.659  39.304  1.00  0.00           C
ATOM   4584 1C31 POPEd  84      41.474   7.309  40.544  1.00  0.00           C
ATOM   4587 2C31 POPEd  84      42.284   8.509  41.045  1.00  0.00           C
ATOM   4590 3C31 POPEd  84      41.604   9.279  42.194  1.00  0.00           C
ATOM   4593 4C31 POPEd  84      41.274   8.379  43.384  1.00  0.00           C
ATOM   4596 5C31 POPEd  84      40.674   9.149  44.564  1.00  0.00           C
ATOM   4599 6C31 POPEd  84      40.294   8.229  45.725  1.00  0.00           C
ATOM   4603  NH3 POPEe  85      63.015  19.529  27.024  1.00  0.00           N
ATOM   4607  C12 POPEe  85      63.884  20.739  26.764  1.00  0.00           C
ATOM   4610  C11 POPEe  85      65.204  20.319  26.094  1.00  0.00           C
ATOM   4613  P   POPEe  85      67.354  21.579  26.814  1.00  0.00           P
ATOM   4614  O13 POPEe  85      68.235  20.409  26.645  1.00  0.00           O
ATOM   4615  O14 POPEe  85      67.935  22.909  26.564  1.00  0.00           O
ATOM   4616  O11 POPEe  85      66.694  21.579  28.254  1.00  0.00           O
ATOM   4617  O12 POPEe  85      66.064  21.449  25.914  1.00  0.00           O
ATOM   4618  C1  POPEe  85      67.454  21.729  29.454  1.00  0.00           C
ATOM   4621  C2  POPEe  85      67.545  20.389  30.225  1.00  0.00           C
ATOM   4623  O21 POPEe  85      67.884  20.599  31.604  1.00  0.00           O
ATOM   4624  C21 POPEe  85      66.964  20.589  32.584  1.00  0.00           C
ATOM   4625  O22 POPEe  85      67.224  20.409  33.754  1.00  0.00           O
ATOM   4626  C22 POPEe  85      65.515  20.859  32.144  1.00  0.00           C
ATOM   4629  C3  POPEe  85      68.584  19.419  29.564  1.00  0.00           C
ATOM   4632  O31 POPEe  85      69.085  18.359  30.414  1.00  0.00           O
ATOM   4633  C31 POPEe  85      68.155  17.529  30.855  1.00  0.00           C
ATOM   4634  O32 POPEe  85      66.975  17.579  30.555  1.00  0.00           O
ATOM   4635  C32 POPEe  85      68.784  16.519  31.805  1.00  0.00           C
ATOM   4638  C23 POPEe  85      64.634  21.059  33.414  1.00  0.00           C
ATOM   4641  C24 POPEe  85      63.165  21.419  33.144  1.00  0.00           C
ATOM   4644  C25 POPEe  85      62.274  21.219  34.384  1.00  0.00           C
ATOM   4647  C26 POPEe  85      62.684  22.069  35.604  1.00  0.00           C
ATOM   4650  C27 POPEe  85      62.304  21.409  36.944  1.00  0.00           C
ATOM   4653  C28 POPEe  85      63.095  21.979  38.134  1.00  0.00           C
ATOM   4656  C29 POPEe  85      62.814  23.429  38.424  1.00  0.00           C
ATOM   4658 0C21 POPEe  85      63.584  24.249  39.164  1.00  0.00           C
ATOM   4660 1C21 POPEe  85      64.875  23.859  39.844  1.00  0.00           C
ATOM   4663 2C21 POPEe  85      65.884  25.009  39.934  1.00  0.00           C
ATOM   4666 3C21 POPEe  85      65.564  25.999  41.064  1.00  0.00           C
ATOM   4669 4C21 POPEe  85      66.765  26.889  41.424  1.00  0.00           C
ATOM   4672 5C21 POPEe  85      66.524  27.689  42.705  1.00  0.00           C
ATOM   4675 6C21 POPEe  85      67.814  28.219  43.335  1.00  0.00           C
ATOM   4678 7C21 POPEe  85      67.604  28.649  44.795  1.00  0.00           C
ATOM   4681 8C21 POPEe  85      68.854  29.229  45.434  1.00  0.00           C
ATOM   4685  C33 POPEe  85      68.194  16.629  33.225  1.00  0.00           C
ATOM   4688  C34 POPEe  85      68.795  15.569  34.154  1.00  0.00           C
ATOM   4691  C35 POPEe  85      68.155  15.509  35.544  1.00  0.00           C
ATOM   4694  C36 POPEe  85      68.115  16.879  36.245  1.00  0.00           C
ATOM   4697  C37 POPEe  85      67.614  16.779  37.684  1.00  0.00           C
ATOM   4700  C38 POPEe  85      67.375  18.149  38.324  1.00  0.00           C
ATOM   4703  C39 POPEe  85      66.515  18.049  39.585  1.00  0.00           C
ATOM   4706 0C31 POPEe  85      66.045  19.409  40.104  1.00  0.00           C
ATOM   4709 1C31 POPEe  85      64.994  19.249  41.214  1.00  0.00           C
ATOM   4712 2C31 POPEe  85      64.784  20.549  42.014  1.00  0.00           C
ATOM   4715 3C31 POPEe  85      63.464  20.569  42.794  1.00  0.00           C
ATOM   4718 4C31 POPEe  85      62.284  21.059  41.944  1.00  0.00           C
ATOM   4721 5C31 POPEe  85      60.994  21.219  42.754  1.00  0.00           C
ATOM   4724 6C31 POPEe  85      59.844  21.799  41.924  1.00  0.00           C
ATOM   4728  NH3 POPEf  86      79.244 122.299  23.374  1.00  0.00           N
ATOM   4732  C12 POPEf  86      78.644 122.289  24.744  1.00  0.00           C
ATOM   4735  C11 POPEf  86      77.154 121.939  24.684  1.00  0.00           C
ATOM   4738  P   POPEf  86      76.765 121.669  27.224  1.00  0.00           P
ATOM   4739  O13 POPEf  86      75.795 122.239  28.174  1.00  0.00           O
ATOM   4740  O14 POPEf  86      76.825 120.219  26.994  1.00  0.00           O
ATOM   4741  O11 POPEf  86      78.194 122.280  27.524  1.00  0.00           O
ATOM   4742  O12 POPEf  86      76.494 122.410  25.844  1.00  0.00           O
ATOM   4743  C1  POPEf  86      78.765 122.160  28.824  1.00  0.00           C
ATOM   4746  C2  POPEf  86      78.924 123.549  29.484  1.00  0.00           C
ATOM   4748  O21 POPEf  86      79.494 123.368  30.795  1.00  0.00           O
ATOM   4749  C21 POPEf  86      78.755 122.999  31.824  1.00  0.00           C
ATOM   4750  O22 POPEf  86      77.534 122.979  31.875  1.00  0.00           O
ATOM   4751  C22 POPEf  86      79.704 122.549  32.934  1.00  0.00           C
ATOM   4754  C3  POPEf  86      77.664 124.459  29.375  1.00  0.00           C
ATOM   4757  O31 POPEf  86      78.024 125.840  29.554  1.00  0.00           O
ATOM   4758  C31 POPEf  86      77.265 126.749  28.964  1.00  0.00           C
ATOM   4759  O32 POPEf  86      76.284 126.520  28.254  1.00  0.00           O
ATOM   4760  C32 POPEf  86      77.774 128.139  29.294  1.00  0.00           C
ATOM   4763  C23 POPEf  86      79.024 122.079  34.244  1.00  0.00           C
ATOM   4766  C24 POPEf  86      78.464 123.169  35.154  1.00  0.00           C
ATOM   4769  C25 POPEf  86      79.534 123.930  35.954  1.00  0.00           C
ATOM   4772  C26 POPEf  86      78.935 124.708  37.124  1.00  0.00           C
ATOM   4775  C27 POPEf  86      79.964 125.509  37.924  1.00  0.00           C
ATOM   4778  C28 POPEf  86      79.424 125.989  39.284  1.00  0.00           C
ATOM   4781  C29 POPEf  86      79.295 124.850  40.275  1.00  0.00           C
ATOM   4783 0C21 POPEf  86      79.155 124.968  41.604  1.00  0.00           C
ATOM   4785 1C21 POPEf  86      79.064 126.259  42.374  1.00  0.00           C
ATOM   4788 2C21 POPEf  86      80.284 126.520  43.285  1.00  0.00           C
ATOM   4791 3C21 POPEf  86      81.625 126.629  42.534  1.00  0.00           C
ATOM   4794 4C21 POPEf  86      82.805 126.839  43.504  1.00  0.00           C
ATOM   4797 5C21 POPEf  86      84.114 127.219  42.804  1.00  0.00           C
ATOM   4800 6C21 POPEf  86      84.205 128.710  42.485  1.00  0.00           C
ATOM   4803 7C21 POPEf  86      85.544 129.109  41.864  1.00  0.00           C
ATOM   4806 8C21 POPEf  86      85.555 130.559  41.385  1.00  0.00           C
ATOM   4810  C33 POPEf  86      77.284 128.609  30.674  1.00  0.00           C
ATOM   4813  C34 POPEf  86      77.914 127.829  31.834  1.00  0.00           C
ATOM   4816  C35 POPEf  86      77.305 128.219  33.184  1.00  0.00           C
ATOM   4819  C36 POPEf  86      77.944 127.459  34.364  1.00  0.00           C
ATOM   4822  C37 POPEf  86      77.975 128.290  35.655  1.00  0.00           C
ATOM   4825  C38 POPEf  86      79.284 129.079  35.835  1.00  0.00           C
ATOM   4828  C39 POPEf  86      79.634 130.008  34.655  1.00  0.00           C
ATOM   4831 0C31 POPEf  86      80.895 130.848  34.894  1.00  0.00           C
ATOM   4834 1C31 POPEf  86      81.724 130.999  33.615  1.00  0.00           C
ATOM   4837 2C31 POPEf  86      83.115 131.618  33.834  1.00  0.00           C
ATOM   4840 3C31 POPEf  86      83.085 133.128  34.084  1.00  0.00           C
ATOM   4843 4C31 POPEf  86      84.494 133.729  34.025  1.00  0.00           C
ATOM   4846 5C31 POPEf  86      84.545 135.189  34.494  1.00  0.00           C
ATOM   4849 6C31 POPEf  86      85.954 135.788  34.414  1.00  0.00           C
ATOM   4853  NH3 POPEg  87      95.334  87.160  67.664  1.00  0.00           N
ATOM   4857  C12 POPEg  87      95.415  88.449  68.434  1.00  0.00           C
ATOM   4860  C11 POPEg  87      94.075  88.839  69.074  1.00  0.00           C
ATOM   4863  P   POPEg  87      93.925  91.419  69.294  1.00  0.00           P
ATOM   4864  O13 POPEg  87      92.565  91.409  68.724  1.00  0.00           O
ATOM   4865  O14 POPEg  87      94.214  92.468  70.294  1.00  0.00           O
ATOM   4866  O11 POPEg  87      94.995  91.479  68.155  1.00  0.00           O
ATOM   4867  O12 POPEg  87      94.205  89.990  69.925  1.00  0.00           O
ATOM   4868  C1  POPEg  87      95.305  92.649  67.394  1.00  0.00           C
ATOM   4871  C2  POPEg  87      94.475  92.779  66.084  1.00  0.00           C
ATOM   4873  O21 POPEg  87      95.354  93.219  65.025  1.00  0.00           O
ATOM   4874  C21 POPEg  87      94.954  92.898  63.784  1.00  0.00           C
ATOM   4875  O22 POPEg  87      94.004  92.179  63.535  1.00  0.00           O
ATOM   4876  C22 POPEg  87      95.825  93.609  62.745  1.00  0.00           C
ATOM   4879  C3  POPEg  87      93.265  93.740  66.254  1.00  0.00           C
ATOM   4882  O31 POPEg  87      92.435  93.759  65.074  1.00  0.00           O
ATOM   4883  C31 POPEg  87      91.204  93.298  65.135  1.00  0.00           C
ATOM   4884  O32 POPEg  87      90.585  92.999  66.144  1.00  0.00           O
ATOM   4885  C32 POPEg  87      90.615  93.249  63.714  1.00  0.00           C
ATOM   4888  C23 POPEg  87      95.455  93.389  61.245  1.00  0.00           C
ATOM   4891  C24 POPEg  87      96.264  94.259  60.264  1.00  0.00           C
ATOM   4894  C25 POPEg  87      95.984  93.999  58.775  1.00  0.00           C
ATOM   4897  C26 POPEg  87      96.875  94.850  57.834  1.00  0.00           C
ATOM   4900  C27 POPEg  87      96.425  94.839  56.365  1.00  0.00           C
ATOM   4903  C28 POPEg  87      97.325  95.678  55.424  1.00  0.00           C
ATOM   4906  C29 POPEg  87      96.674  95.999  54.104  1.00  0.00           C
ATOM   4908 0C21 POPEg  87      97.174  95.910  52.854  1.00  0.00           C
ATOM   4910 1C21 POPEg  87      98.545  95.429  52.425  1.00  0.00           C
ATOM   4913 2C21 POPEg  87      98.405  94.329  51.344  1.00  0.00           C
ATOM   4916 3C21 POPEg  87      99.744  93.728  50.874  1.00  0.00           C
ATOM   4919 4C21 POPEg  87      99.715  92.188  50.754  1.00  0.00           C
ATOM   4922 5C21 POPEg  87      98.874  91.648  49.574  1.00  0.00           C
ATOM   4925 6C21 POPEg  87      98.584  90.149  49.715  1.00  0.00           C
ATOM   4928 7C21 POPEg  87      97.604  89.618  48.654  1.00  0.00           C
ATOM   4931 8C21 POPEg  87      97.054  88.228  48.995  1.00  0.00           C
ATOM   4935  C33 POPEg  87      90.175  91.850  63.234  1.00  0.00           C
ATOM   4938  C34 POPEg  87      89.454  91.899  61.874  1.00  0.00           C
ATOM   4941  C35 POPEg  87      88.685  90.619  61.514  1.00  0.00           C
ATOM   4944  C36 POPEg  87      89.545  89.428  61.094  1.00  0.00           C
ATOM   4947  C37 POPEg  87      88.804  88.469  60.135  1.00  0.00           C
ATOM   4950  C38 POPEg  87      88.664  89.029  58.714  1.00  0.00           C
ATOM   4953  C39 POPEg  87      88.024  88.049  57.724  1.00  0.00           C
ATOM   4956 0C31 POPEg  87      88.085  88.559  56.275  1.00  0.00           C
ATOM   4959 1C31 POPEg  87      87.474  87.589  55.264  1.00  0.00           C
ATOM   4962 2C31 POPEg  87      87.884  87.910  53.824  1.00  0.00           C
ATOM   4965 3C31 POPEg  87      87.244  86.990  52.775  1.00  0.00           C
ATOM   4968 4C31 POPEg  87      87.575  87.429  51.334  1.00  0.00           C
ATOM   4971 5C31 POPEg  87      86.865  86.590  50.254  1.00  0.00           C
ATOM   4974 6C31 POPEg  87      87.754  85.479  49.675  1.00  0.00           C
ATOM   4978  NH3 POPEh  88     110.364 126.228  62.924  1.00  0.00           N
ATOM   4982  C12 POPEh  88     108.955 125.740  63.164  1.00  0.00           C
ATOM   4985  C11 POPEh  88     108.944 124.359  63.874  1.00  0.00           C
ATOM   4988  P   POPEh  88     107.265 123.298  65.645  1.00  0.00           P
ATOM   4989  O13 POPEh  88     108.284 123.699  66.635  1.00  0.00           O
ATOM   4990  O14 POPEh  88     105.844 123.578  65.995  1.00  0.00           O
ATOM   4991  O11 POPEh  88     107.374 121.749  65.354  1.00  0.00           O
ATOM   4992  O12 POPEh  88     107.604 123.969  64.244  1.00  0.00           O
ATOM   4993  C1  POPEh  88     108.554 121.100  64.925  1.00  0.00           C
ATOM   4996  C2  POPEh  88     108.195 120.118  63.795  1.00  0.00           C
ATOM   4998  O21 POPEh  88     109.424 119.618  63.205  1.00  0.00           O
ATOM   4999  C21 POPEh  88     109.274 118.399  62.674  1.00  0.00           C
ATOM   5000  O22 POPEh  88     108.284 117.700  62.775  1.00  0.00           O
ATOM   5001  C22 POPEh  88     110.474 118.069  61.794  1.00  0.00           C
ATOM   5004  C3  POPEh  88     107.295 120.859  62.754  1.00  0.00           C
ATOM   5007  O31 POPEh  88     107.344 120.309  61.414  1.00  0.00           O
ATOM   5008  C31 POPEh  88     108.024 121.039  60.544  1.00  0.00           C
ATOM   5009  O32 POPEh  88     108.804 121.939  60.804  1.00  0.00           O
ATOM   5010  C32 POPEh  88     107.624 120.600  59.144  1.00  0.00           C
ATOM   5013  C23 POPEh  88     110.005 117.509  60.424  1.00  0.00           C
ATOM   5016  C24 POPEh  88     111.105 117.569  59.354  1.00  0.00           C
ATOM   5019  C25 POPEh  88     110.564 117.689  57.914  1.00  0.00           C
ATOM   5022  C26 POPEh  88     110.144 116.368  57.254  1.00  0.00           C
ATOM   5025  C27 POPEh  88     109.615 116.629  55.835  1.00  0.00           C
ATOM   5028  C28 POPEh  88     109.195 115.349  55.094  1.00  0.00           C
ATOM   5031  C29 POPEh  88     108.484 115.649  53.795  1.00  0.00           C
ATOM   5033 0C21 POPEh  88     108.825 115.239  52.554  1.00  0.00           C
ATOM   5035 1C21 POPEh  88     110.025 114.389  52.194  1.00  0.00           C
ATOM   5038 2C21 POPEh  88     109.694 112.889  52.054  1.00  0.00           C
ATOM   5041 3C21 POPEh  88     109.394 112.449  50.614  1.00  0.00           C
ATOM   5044 4C21 POPEh  88     109.214 110.929  50.505  1.00  0.00           C
ATOM   5047 5C21 POPEh  88     107.744 110.489  50.525  1.00  0.00           C
ATOM   5050 6C21 POPEh  88     107.614 108.959  50.624  1.00  0.00           C
ATOM   5053 7C21 POPEh  88     106.185 108.469  50.385  1.00  0.00           C
ATOM   5056 8C21 POPEh  88     106.134 106.978  50.025  1.00  0.00           C
ATOM   5060  C33 POPEh  88     108.444 121.288  58.034  1.00  0.00           C
ATOM   5063  C34 POPEh  88     107.675 121.358  56.705  1.00  0.00           C
ATOM   5066  C35 POPEh  88     107.694 120.069  55.865  1.00  0.00           C
ATOM   5069  C36 POPEh  88     107.125 120.359  54.465  1.00  0.00           C
ATOM   5072  C37 POPEh  88     107.164 119.179  53.484  1.00  0.00           C
ATOM   5075  C38 POPEh  88     106.784 119.649  52.064  1.00  0.00           C
ATOM   5078  C39 POPEh  88     107.034 118.619  50.954  1.00  0.00           C
ATOM   5081 0C31 POPEh  88     105.814 117.749  50.604  1.00  0.00           C
ATOM   5084 1C31 POPEh  88     106.094 116.899  49.364  1.00  0.00           C
ATOM   5087 2C31 POPEh  88     104.914 116.039  48.885  1.00  0.00           C
ATOM   5090 3C31 POPEh  88     104.104 116.669  47.745  1.00  0.00           C
ATOM   5093 4C31 POPEh  88     103.085 115.689  47.144  1.00  0.00           C
ATOM   5096 5C31 POPEh  88     102.244 116.310  46.024  1.00  0.00           C
ATOM   5099 6C31 POPEh  88     101.404 115.320  45.205  1.00  0.00           C
ATOM   5103  NH3 POPEi  89      47.544 116.279  26.034  1.00  0.00           N
ATOM   5107  C12 POPEi  89      46.644 115.340  25.295  1.00  0.00           C
ATOM   5110  C11 POPEi  89      46.255 115.958  23.934  1.00  0.00           C
ATOM   5113  P   POPEi  89      44.415 117.799  24.464  1.00  0.00           P
ATOM   5114  O13 POPEi  89      44.464 118.810  23.385  1.00  0.00           O
ATOM   5115  O14 POPEi  89      43.115 117.560  25.105  1.00  0.00           O
ATOM   5116  O11 POPEi  89      45.504 118.069  25.574  1.00  0.00           O
ATOM   5117  O12 POPEi  89      44.904 116.409  23.914  1.00  0.00           O
ATOM   5118  C1  POPEi  89      45.534 119.288  26.315  1.00  0.00           C
ATOM   5121  C2  POPEi  89      44.604 119.210  27.544  1.00  0.00           C
ATOM   5123  O21 POPEi  89      44.854 120.359  28.364  1.00  0.00           O
ATOM   5124  C21 POPEi  89      43.815 120.840  29.024  1.00  0.00           C
ATOM   5125  O22 POPEi  89      42.644 120.479  28.945  1.00  0.00           O
ATOM   5126  C22 POPEi  89      44.384 121.889  30.004  1.00  0.00           C
ATOM   5129  C3  POPEi  89      44.914 117.938  28.374  1.00  0.00           C
ATOM   5132  O31 POPEi  89      43.984 117.758  29.454  1.00  0.00           O
ATOM   5133  C31 POPEi  89      43.034 116.859  29.275  1.00  0.00           C
ATOM   5134  O32 POPEi  89      42.804 116.228  28.254  1.00  0.00           O
ATOM   5135  C32 POPEi  89      42.365 116.609  30.614  1.00  0.00           C
ATOM   5138  C23 POPEi  89      43.354 122.879  30.594  1.00  0.00           C
ATOM   5141  C24 POPEi  89      42.885 122.509  32.004  1.00  0.00           C
ATOM   5144  C25 POPEi  89      43.924 122.770  33.104  1.00  0.00           C
ATOM   5147  C26 POPEi  89      43.424 122.339  34.494  1.00  0.00           C
ATOM   5150  C27 POPEi  89      44.394 122.739  35.624  1.00  0.00           C
ATOM   5153  C28 POPEi  89      43.864 122.369  37.025  1.00  0.00           C
ATOM   5156  C29 POPEi  89      44.734 122.929  38.124  1.00  0.00           C
ATOM   5158 0C21 POPEi  89      44.314 123.619  39.195  1.00  0.00           C
ATOM   5160 1C21 POPEi  89      42.874 123.939  39.514  1.00  0.00           C
ATOM   5163 2C21 POPEi  89      42.635 124.599  40.894  1.00  0.00           C
ATOM   5166 3C21 POPEi  89      42.845 123.670  42.115  1.00  0.00           C
ATOM   5169 4C21 POPEi  89      44.205 123.868  42.804  1.00  0.00           C
ATOM   5172 5C21 POPEi  89      44.484 122.820  43.885  1.00  0.00           C
ATOM   5175 6C21 POPEi  89      45.904 122.960  44.465  1.00  0.00           C
ATOM   5178 7C21 POPEi  89      46.564 121.618  44.844  1.00  0.00           C
ATOM   5181 8C21 POPEi  89      48.045 121.769  45.174  1.00  0.00           C
ATOM   5185  C33 POPEi  89      42.584 115.159  31.074  1.00  0.00           C
ATOM   5188  C34 POPEi  89      43.354 115.049  32.384  1.00  0.00           C
ATOM   5191  C35 POPEi  89      42.505 115.489  33.564  1.00  0.00           C
ATOM   5194  C36 POPEi  89      43.155 115.169  34.904  1.00  0.00           C
ATOM   5197  C37 POPEi  89      42.185 115.469  36.045  1.00  0.00           C
ATOM   5200  C38 POPEi  89      42.794 115.180  37.415  1.00  0.00           C
ATOM   5203  C39 POPEi  89      41.845 115.658  38.514  1.00  0.00           C
ATOM   5206 0C31 POPEi  89      42.374 115.449  39.934  1.00  0.00           C
ATOM   5209 1C31 POPEi  89      41.284 115.770  40.965  1.00  0.00           C
ATOM   5212 2C31 POPEi  89      41.534 115.180  42.365  1.00  0.00           C
ATOM   5215 3C31 POPEi  89      40.214 114.879  43.085  1.00  0.00           C
ATOM   5218 4C31 POPEi  89      39.464 116.148  43.514  1.00  0.00           C
ATOM   5221 5C31 POPEi  89      37.994 115.899  43.844  1.00  0.00           C
ATOM   5224 6C31 POPEi  89      37.294 117.160  44.364  1.00  0.00           C
ATOM   5228  NH3 POPEj  90      60.394   3.690  26.294  1.00  0.00           N
ATOM   5232  C12 POPEj  90      59.624   4.989  26.334  1.00  0.00           C
ATOM   5235  C11 POPEj  90      60.475   6.120  26.945  1.00  0.00           C
ATOM   5238  P   POPEj  90      62.845   7.068  27.235  1.00  0.00           P
ATOM   5239  O13 POPEj  90      62.984   8.149  26.245  1.00  0.00           O
ATOM   5240  O14 POPEj  90      62.384   7.468  28.584  1.00  0.00           O
ATOM   5241  O11 POPEj  90      64.225   6.309  27.404  1.00  0.00           O
ATOM   5242  O12 POPEj  90      61.865   5.970  26.645  1.00  0.00           O
ATOM   5243  C1  POPEj  90      64.265   5.110  28.174  1.00  0.00           C
ATOM   5246  C2  POPEj  90      65.444   5.080  29.174  1.00  0.00           C
ATOM   5248  O21 POPEj  90      65.024   4.380  30.354  1.00  0.00           O
ATOM   5249  C21 POPEj  90      64.814   3.079  30.264  1.00  0.00           C
ATOM   5250  O22 POPEj  90      64.945   2.370  29.284  1.00  0.00           O
ATOM   5251  C22 POPEj  90      64.214   2.690  31.615  1.00  0.00           C
ATOM   5254  C3  POPEj  90      65.904   6.520  29.594  1.00  0.00           C
ATOM   5257  O31 POPEj  90      66.644   6.480  30.834  1.00  0.00           O
ATOM   5258  C31 POPEj  90      66.725   7.639  31.494  1.00  0.00           C
ATOM   5259  O32 POPEj  90      66.464   8.729  31.004  1.00  0.00           O
ATOM   5260  C32 POPEj  90      67.045   7.369  32.974  1.00  0.00           C
ATOM   5263  C23 POPEj  90      64.365   1.210  32.024  1.00  0.00           C
ATOM   5266  C24 POPEj  90      64.015   1.040  33.514  1.00  0.00           C
ATOM   5269  C25 POPEj  90      62.544   1.350  33.844  1.00  0.00           C
ATOM   5272  C26 POPEj  90      62.344   2.310  35.014  1.00  0.00           C
ATOM   5275  C27 POPEj  90      61.005   2.110  35.734  1.00  0.00           C
ATOM   5278  C28 POPEj  90      61.064   0.979  36.784  1.00  0.00           C
ATOM   5281  C29 POPEj  90      59.804   0.900  37.604  1.00  0.00           C
ATOM   5283 0C21 POPEj  90      59.734   0.979  38.945  1.00  0.00           C
ATOM   5285 1C21 POPEj  90      60.924   1.150  39.865  1.00  0.00           C
ATOM   5288 2C21 POPEj  90      60.475   1.429  41.315  1.00  0.00           C
ATOM   5291 3C21 POPEj  90      61.655   1.510  42.285  1.00  0.00           C
ATOM   5294 4C21 POPEj  90      61.204   1.490  43.754  1.00  0.00           C
ATOM   5297 5C21 POPEj  90      62.334   1.820  44.744  1.00  0.00           C
ATOM   5300 6C21 POPEj  90      63.464   0.780  44.754  1.00  0.00           C
ATOM   5303 7C21 POPEj  90      64.714   1.270  45.505  1.00  0.00           C
ATOM   5306 8C21 POPEj  90      65.924   0.380  45.254  1.00  0.00           C
ATOM   5310  C33 POPEj  90      65.804   7.219  33.904  1.00  0.00           C
ATOM   5313  C34 POPEj  90      66.214   6.869  35.354  1.00  0.00           C
ATOM   5316  C35 POPEj  90      65.195   7.269  36.455  1.00  0.00           C
ATOM   5319  C36 POPEj  90      63.854   6.520  36.424  1.00  0.00           C
ATOM   5322  C37 POPEj  90      63.134   6.550  37.784  1.00  0.00           C
ATOM   5325  C38 POPEj  90      61.694   6.010  37.734  1.00  0.00           C
ATOM   5328  C39 POPEj  90      61.154   5.439  39.065  1.00  0.00           C
ATOM   5331 0C31 POPEj  90      61.404   6.320  40.294  1.00  0.00           C
ATOM   5334 1C31 POPEj  90      60.804   5.740  41.584  1.00  0.00           C
ATOM   5337 2C31 POPEj  90      61.124   6.599  42.815  1.00  0.00           C
ATOM   5340 3C31 POPEj  90      60.865   5.890  44.144  1.00  0.00           C
ATOM   5343 4C31 POPEj  90      61.294   6.738  45.354  1.00  0.00           C
ATOM   5346 5C31 POPEj  90      60.974   6.049  46.684  1.00  0.00           C
ATOM   5349 6C31 POPEj  90      61.404   6.849  47.914  1.00  0.00           C
ATOM   5353  NH3 POPEk  91      36.935  39.229  66.994  1.00  0.00           N
ATOM   5357  C12 POPEk  91      36.354  39.489  68.355  1.00  0.00           C
ATOM   5360  C11 POPEk  91      36.595  40.949  68.764  1.00  0.00           C
ATOM   5363  P   POPEk  91      34.424  42.328  69.384  1.00  0.00           P
ATOM   5364  O13 POPEk  91      33.214  41.929  70.164  1.00  0.00           O
ATOM   5365  O14 POPEk  91      34.854  43.729  69.634  1.00  0.00           O
ATOM   5366  O11 POPEk  91      34.134  42.179  67.834  1.00  0.00           O
ATOM   5367  O12 POPEk  91      35.624  41.369  69.725  1.00  0.00           O
ATOM   5368  C1  POPEk  91      34.554  43.239  66.955  1.00  0.00           C
ATOM   5371  C2  POPEk  91      34.315  42.899  65.455  1.00  0.00           C
ATOM   5373  O21 POPEk  91      35.514  43.179  64.704  1.00  0.00           O
ATOM   5374  C21 POPEk  91      36.354  42.179  64.624  1.00  0.00           C
ATOM   5375  O22 POPEk  91      36.295  41.149  65.284  1.00  0.00           O
ATOM   5376  C22 POPEk  91      37.364  42.519  63.524  1.00  0.00           C
ATOM   5379  C3  POPEk  91      33.185  43.759  64.834  1.00  0.00           C
ATOM   5382  O31 POPEk  91      33.354  43.959  63.414  1.00  0.00           O
ATOM   5383  C31 POPEk  91      34.134  44.979  63.054  1.00  0.00           C
ATOM   5384  O32 POPEk  91      34.654  45.809  63.784  1.00  0.00           O
ATOM   5385  C32 POPEk  91      34.424  44.849  61.554  1.00  0.00           C
ATOM   5388  C23 POPEk  91      38.075  41.299  62.904  1.00  0.00           C
ATOM   5391  C24 POPEk  91      38.595  41.599  61.484  1.00  0.00           C
ATOM   5394  C25 POPEk  91      37.604  41.229  60.364  1.00  0.00           C
ATOM   5397  C26 POPEk  91      37.604  39.729  60.025  1.00  0.00           C
ATOM   5400  C27 POPEk  91      36.585  39.379  58.924  1.00  0.00           C
ATOM   5403  C28 POPEk  91      36.174  37.889  58.894  1.00  0.00           C
ATOM   5406  C29 POPEk  91      37.264  36.959  58.405  1.00  0.00           C
ATOM   5408 0C21 POPEk  91      37.404  36.549  57.134  1.00  0.00           C
ATOM   5410 1C21 POPEk  91      36.534  36.999  55.984  1.00  0.00           C
ATOM   5413 2C21 POPEk  91      37.034  36.529  54.594  1.00  0.00           C
ATOM   5416 3C21 POPEk  91      38.304  37.229  54.114  1.00  0.00           C
ATOM   5419 4C21 POPEk  91      38.825  36.669  52.775  1.00  0.00           C
ATOM   5422 5C21 POPEk  91      39.755  37.639  52.045  1.00  0.00           C
ATOM   5425 6C21 POPEk  91      40.294  37.069  50.725  1.00  0.00           C
ATOM   5428 7C21 POPEk  91      41.075  38.109  49.894  1.00  0.00           C
ATOM   5431 8C21 POPEk  91      41.714  37.529  48.635  1.00  0.00           C
ATOM   5435  C33 POPEk  91      35.724  45.569  61.105  1.00  0.00           C
ATOM   5438  C34 POPEk  91      35.554  47.069  60.824  1.00  0.00           C
ATOM   5441  C35 POPEk  91      35.214  47.439  59.364  1.00  0.00           C
ATOM   5444  C36 POPEk  91      33.904  46.819  58.854  1.00  0.00           C
ATOM   5447  C37 POPEk  91      33.454  47.389  57.504  1.00  0.00           C
ATOM   5450  C38 POPEk  91      32.075  46.839  57.105  1.00  0.00           C
ATOM   5453  C39 POPEk  91      31.544  47.329  55.754  1.00  0.00           C
ATOM   5456 0C31 POPEk  91      32.505  47.039  54.594  1.00  0.00           C
ATOM   5459 1C31 POPEk  91      31.904  47.309  53.215  1.00  0.00           C
ATOM   5462 2C31 POPEk  91      32.575  46.429  52.155  1.00  0.00           C
ATOM   5465 3C31 POPEk  91      31.935  46.569  50.764  1.00  0.00           C
ATOM   5468 4C31 POPEk  91      32.594  47.629  49.894  1.00  0.00           C
ATOM   5471 5C31 POPEk  91      31.964  47.689  48.495  1.00  0.00           C
ATOM   5474 6C31 POPEk  91      32.734  48.579  47.525  1.00  0.00           C
ATOM   5478  NH3 POPEl  92      75.615  -4.190  26.234  1.00  0.00           N
ATOM   5482  C12 POPEl  92      75.795  -3.200  25.114  1.00  0.00           C
ATOM   5485  C11 POPEl  92      77.244  -2.720  25.004  1.00  0.00           C
ATOM   5488  P   POPEl  92      78.924  -3.180  23.064  1.00  0.00           P
ATOM   5489  O13 POPEl  92      79.735  -4.300  22.544  1.00  0.00           O
ATOM   5490  O14 POPEl  92      77.994  -2.560  22.114  1.00  0.00           O
ATOM   5491  O11 POPEl  92      79.844  -2.050  23.624  1.00  0.00           O
ATOM   5492  O12 POPEl  92      78.054  -3.680  24.305  1.00  0.00           O
ATOM   5493  C1  POPEl  92      80.524  -2.130  24.874  1.00  0.00           C
ATOM   5496  C2  POPEl  92      80.784  -0.710  25.444  1.00  0.00           C
ATOM   5498  O21 POPEl  92      81.824  -0.741  26.424  1.00  0.00           O
ATOM   5499  C21 POPEl  92      81.565  -1.270  27.605  1.00  0.00           C
ATOM   5500  O22 POPEl  92      80.625  -1.980  27.904  1.00  0.00           O
ATOM   5501  C22 POPEl  92      82.665  -0.741  28.534  1.00  0.00           C
ATOM   5504  C3  POPEl  92      79.485   0.010  25.934  1.00  0.00           C
ATOM   5507  O31 POPEl  92      79.735   1.049  26.914  1.00  0.00           O
ATOM   5508  C31 POPEl  92      79.134   2.229  26.664  1.00  0.00           C
ATOM   5509  O32 POPEl  92      78.404   2.460  25.734  1.00  0.00           O
ATOM   5510  C32 POPEl  92      79.424   3.250  27.774  1.00  0.00           C
ATOM   5513  C23 POPEl  92      82.805  -1.420  29.914  1.00  0.00           C
ATOM   5516  C24 POPEl  92      84.065  -0.910  30.634  1.00  0.00           C
ATOM   5519  C25 POPEl  92      84.475  -1.740  31.854  1.00  0.00           C
ATOM   5522  C26 POPEl  92      83.764  -1.340  33.164  1.00  0.00           C
ATOM   5525  C27 POPEl  92      84.084  -2.340  34.284  1.00  0.00           C
ATOM   5528  C28 POPEl  92      83.295  -2.111  35.585  1.00  0.00           C
ATOM   5531  C29 POPEl  92      83.545  -3.230  36.574  1.00  0.00           C
ATOM   5533 0C21 POPEl  92      84.305  -3.311  37.684  1.00  0.00           C
ATOM   5535 1C21 POPEl  92      85.194  -2.310  38.384  1.00  0.00           C
ATOM   5538 2C21 POPEl  92      85.005  -0.800  38.145  1.00  0.00           C
ATOM   5541 3C21 POPEl  92      83.624  -0.280  38.574  1.00  0.00           C
ATOM   5544 4C21 POPEl  92      83.395   1.169  38.145  1.00  0.00           C
ATOM   5547 5C21 POPEl  92      82.054   1.730  38.624  1.00  0.00           C
ATOM   5550 6C21 POPEl  92      81.705   3.040  37.914  1.00  0.00           C
ATOM   5553 7C21 POPEl  92      81.914   4.300  38.754  1.00  0.00           C
ATOM   5556 8C21 POPEl  92      81.865   5.530  37.844  1.00  0.00           C
ATOM   5560  C33 POPEl  92      80.924   3.490  28.064  1.00  0.00           C
ATOM   5563  C34 POPEl  92      81.124   4.320  29.344  1.00  0.00           C
ATOM   5566  C35 POPEl  92      82.595   4.410  29.804  1.00  0.00           C
ATOM   5569  C36 POPEl  92      83.405   5.530  29.134  1.00  0.00           C
ATOM   5572  C37 POPEl  92      84.855   5.540  29.664  1.00  0.00           C
ATOM   5575  C38 POPEl  92      85.725   6.699  29.154  1.00  0.00           C
ATOM   5578  C39 POPEl  92      85.394   8.049  29.814  1.00  0.00           C
ATOM   5581 0C31 POPEl  92      86.304   9.199  29.334  1.00  0.00           C
ATOM   5584 1C31 POPEl  92      86.425  10.319  30.374  1.00  0.00           C
ATOM   5587 2C31 POPEl  92      87.234  11.539  29.914  1.00  0.00           C
ATOM   5590 3C31 POPEl  92      86.485  12.499  28.984  1.00  0.00           C
ATOM   5593 4C31 POPEl  92      85.485  13.388  29.735  1.00  0.00           C
ATOM   5596 5C31 POPEl  92      84.725  14.369  28.834  1.00  0.00           C
ATOM   5599 6C31 POPEl  92      83.734  15.228  29.614  1.00  0.00           C
ATOM   5603  NH3 POPEm  93      37.284 107.299  70.025  1.00  0.00           N
ATOM   5607  C12 POPEm  93      36.044 108.149  69.834  1.00  0.00           C
ATOM   5610  C11 POPEm  93      35.524 108.109  68.374  1.00  0.00           C
ATOM   5613  P   POPEm  93      33.784 109.090  66.695  1.00  0.00           P
ATOM   5614  O13 POPEm  93      32.874 107.949  66.455  1.00  0.00           O
ATOM   5615  O14 POPEm  93      33.205 110.429  66.464  1.00  0.00           O
ATOM   5616  O11 POPEm  93      35.104 108.909  65.814  1.00  0.00           O
ATOM   5617  O12 POPEm  93      34.404 108.979  68.164  1.00  0.00           O
ATOM   5618  C1  POPEm  93      35.094 108.329  64.514  1.00  0.00           C
ATOM   5621  C2  POPEm  93      36.304 107.379  64.294  1.00  0.00           C
ATOM   5623  O21 POPEm  93      36.084 106.559  63.124  1.00  0.00           O
ATOM   5624  C21 POPEm  93      36.455 107.160  61.984  1.00  0.00           C
ATOM   5625  O22 POPEm  93      36.904 108.289  61.905  1.00  0.00           O
ATOM   5626  C22 POPEm  93      36.435 106.119  60.865  1.00  0.00           C
ATOM   5629  C3  POPEm  93      36.534 106.439  65.515  1.00  0.00           C
ATOM   5632  O31 POPEm  93      37.334 105.279  65.194  1.00  0.00           O
ATOM   5633  C31 POPEm  93      38.345 104.959  66.004  1.00  0.00           C
ATOM   5634  O32 POPEm  93      38.725 105.649  66.934  1.00  0.00           O
ATOM   5635  C32 POPEm  93      38.894 103.569  65.664  1.00  0.00           C
ATOM   5638  C23 POPEm  93      35.314 106.279  59.815  1.00  0.00           C
ATOM   5641  C24 POPEm  93      35.484 105.239  58.694  1.00  0.00           C
ATOM   5644  C25 POPEm  93      34.344 105.200  57.674  1.00  0.00           C
ATOM   5647  C26 POPEm  93      34.714 104.269  56.525  1.00  0.00           C
ATOM   5650  C27 POPEm  93      33.814 104.350  55.284  1.00  0.00           C
ATOM   5653  C28 POPEm  93      34.584 104.079  53.964  1.00  0.00           C
ATOM   5656  C29 POPEm  93      35.014 105.309  53.184  1.00  0.00           C
ATOM   5658 0C21 POPEm  93      36.144 106.039  53.324  1.00  0.00           C
ATOM   5660 1C21 POPEm  93      37.244 105.840  54.335  1.00  0.00           C
ATOM   5663 2C21 POPEm  93      38.674 105.868  53.775  1.00  0.00           C
ATOM   5666 3C21 POPEm  93      39.114 104.529  53.174  1.00  0.00           C
ATOM   5669 4C21 POPEm  93      40.644 104.428  53.044  1.00  0.00           C
ATOM   5672 5C21 POPEm  93      41.104 103.249  52.184  1.00  0.00           C
ATOM   5675 6C21 POPEm  93      41.154 103.639  50.694  1.00  0.00           C
ATOM   5678 7C21 POPEm  93      41.705 102.519  49.804  1.00  0.00           C
ATOM   5681 8C21 POPEm  93      42.154 103.038  48.434  1.00  0.00           C
ATOM   5685  C33 POPEm  93      40.364 103.569  65.194  1.00  0.00           C
ATOM   5688  C34 POPEm  93      40.674 102.359  64.284  1.00  0.00           C
ATOM   5691  C35 POPEm  93      42.014 102.439  63.524  1.00  0.00           C
ATOM   5694  C36 POPEm  93      42.115 103.660  62.604  1.00  0.00           C
ATOM   5697  C37 POPEm  93      43.284 103.609  61.614  1.00  0.00           C
ATOM   5700  C38 POPEm  93      43.594 105.009  61.084  1.00  0.00           C
ATOM   5703  C39 POPEm  93      44.904 105.118  60.284  1.00  0.00           C
ATOM   5706 0C31 POPEm  93      44.734 104.889  58.784  1.00  0.00           C
ATOM   5709 1C31 POPEm  93      46.045 105.139  58.025  1.00  0.00           C
ATOM   5712 2C31 POPEm  93      45.874 105.108  56.495  1.00  0.00           C
ATOM   5715 3C31 POPEm  93      45.504 103.718  55.954  1.00  0.00           C
ATOM   5718 4C31 POPEm  93      45.494 103.670  54.424  1.00  0.00           C
ATOM   5721 5C31 POPEm  93      45.255 102.239  53.914  1.00  0.00           C
ATOM   5724 6C31 POPEm  93      45.655 102.029  52.455  1.00  0.00           C
ATOM   5728  NH3 POPEn  94      52.845 120.689  26.364  1.00  0.00           N
ATOM   5732  C12 POPEn  94      52.425 122.039  26.875  1.00  0.00           C
ATOM   5735  C11 POPEn  94      52.404 123.069  25.734  1.00  0.00           C
ATOM   5738  P   POPEn  94      54.494 124.239  24.535  1.00  0.00           P
ATOM   5739  O13 POPEn  94      53.984 125.549  25.004  1.00  0.00           O
ATOM   5740  O14 POPEn  94      54.685 124.049  23.074  1.00  0.00           O
ATOM   5741  O11 POPEn  94      55.865 123.969  25.264  1.00  0.00           O
ATOM   5742  O12 POPEn  94      53.654 123.038  25.074  1.00  0.00           O
ATOM   5743  C1  POPEn  94      56.154 124.509  26.554  1.00  0.00           C
ATOM   5746  C2  POPEn  94      55.704 123.549  27.684  1.00  0.00           C
ATOM   5748  O21 POPEn  94      56.104 124.099  28.964  1.00  0.00           O
ATOM   5749  C21 POPEn  94      55.335 123.660  29.984  1.00  0.00           C
ATOM   5750  O22 POPEn  94      54.575 122.719  29.914  1.00  0.00           O
ATOM   5751  C22 POPEn  94      55.525 124.520  31.245  1.00  0.00           C
ATOM   5754  C3  POPEn  94      56.264 122.118  27.365  1.00  0.00           C
ATOM   5757  O31 POPEn  94      55.725 121.049  28.174  1.00  0.00           O
ATOM   5758  C31 POPEn  94      56.575 120.538  29.064  1.00  0.00           C
ATOM   5759  O32 POPEn  94      57.714 120.958  29.244  1.00  0.00           O
ATOM   5760  C32 POPEn  94      55.884 119.478  29.924  1.00  0.00           C
ATOM   5763  C23 POPEn  94      56.194 123.749  32.404  1.00  0.00           C
ATOM   5766  C24 POPEn  94      55.915 124.269  33.824  1.00  0.00           C
ATOM   5769  C25 POPEn  94      55.764 123.169  34.904  1.00  0.00           C
ATOM   5772  C26 POPEn  94      56.874 122.099  34.974  1.00  0.00           C
ATOM   5775  C27 POPEn  94      58.194 122.549  35.604  1.00  0.00           C
ATOM   5778  C28 POPEn  94      59.254 121.419  35.664  1.00  0.00           C
ATOM   5781  C29 POPEn  94      60.604 121.899  36.124  1.00  0.00           C
ATOM   5783 0C21 POPEn  94      61.434 121.339  37.025  1.00  0.00           C
ATOM   5785 1C21 POPEn  94      61.224 120.069  37.815  1.00  0.00           C
ATOM   5788 2C21 POPEn  94      61.245 120.249  39.354  1.00  0.00           C
ATOM   5791 3C21 POPEn  94      62.635 120.479  39.964  1.00  0.00           C
ATOM   5794 4C21 POPEn  94      63.015 121.950  40.174  1.00  0.00           C
ATOM   5797 5C21 POPEn  94      64.435 122.139  40.715  1.00  0.00           C
ATOM   5800 6C21 POPEn  94      64.584 121.829  42.215  1.00  0.00           C
ATOM   5803 7C21 POPEn  94      66.045 121.889  42.654  1.00  0.00           C
ATOM   5806 8C21 POPEn  94      66.255 121.660  44.154  1.00  0.00           C
ATOM   5810  C33 POPEn  94      56.644 119.249  31.254  1.00  0.00           C
ATOM   5813  C34 POPEn  94      56.124 118.100  32.115  1.00  0.00           C
ATOM   5816  C35 POPEn  94      56.865 118.079  33.464  1.00  0.00           C
ATOM   5819  C36 POPEn  94      56.274 117.090  34.475  1.00  0.00           C
ATOM   5822  C37 POPEn  94      56.814 117.208  35.914  1.00  0.00           C
ATOM   5825  C38 POPEn  94      56.455 118.508  36.664  1.00  0.00           C
ATOM   5828  C39 POPEn  94      56.445 118.429  38.215  1.00  0.00           C
ATOM   5831 0C31 POPEn  94      55.214 117.680  38.764  1.00  0.00           C
ATOM   5834 1C31 POPEn  94      54.884 117.758  40.264  1.00  0.00           C
ATOM   5837 2C31 POPEn  94      53.494 117.149  40.505  1.00  0.00           C
ATOM   5840 3C31 POPEn  94      53.095 117.020  41.975  1.00  0.00           C
ATOM   5843 4C31 POPEn  94      51.595 116.710  42.155  1.00  0.00           C
ATOM   5846 5C31 POPEn  94      51.175 116.679  43.634  1.00  0.00           C
ATOM   5849 6C31 POPEn  94      49.654 116.639  43.844  1.00  0.00           C
ATOM   5853  NH3 POPEo  95      78.914  35.449  25.674  1.00  0.00           N
ATOM   5857  C12 POPEo  95      79.844  34.969  24.605  1.00  0.00           C
ATOM   5860  C11 POPEo  95      81.115  35.849  24.484  1.00  0.00           C
ATOM   5863  P   POPEo  95      83.235  34.429  23.975  1.00  0.00           P
ATOM   5864  O13 POPEo  95      83.605  33.439  22.914  1.00  0.00           O
ATOM   5865  O14 POPEo  95      84.305  35.369  24.354  1.00  0.00           O
ATOM   5866  O11 POPEo  95      82.635  33.609  25.154  1.00  0.00           O
ATOM   5867  O12 POPEo  95      82.005  35.309  23.494  1.00  0.00           O
ATOM   5868  C1  POPEo  95      82.924  33.729  26.534  1.00  0.00           C
ATOM   5871  C2  POPEo  95      83.874  32.589  27.004  1.00  0.00           C
ATOM   5873  O21 POPEo  95      83.444  32.159  28.314  1.00  0.00           O
ATOM   5874  C21 POPEo  95      83.764  30.899  28.615  1.00  0.00           C
ATOM   5875  O22 POPEo  95      84.274  30.099  27.854  1.00  0.00           O
ATOM   5876  C22 POPEo  95      83.465  30.709  30.124  1.00  0.00           C
ATOM   5879  C3  POPEo  95      85.345  33.099  26.934  1.00  0.00           C
ATOM   5882  O31 POPEo  95      86.245  32.439  27.844  1.00  0.00           O
ATOM   5883  C31 POPEo  95      86.985  31.449  27.365  1.00  0.00           C
ATOM   5884  O32 POPEo  95      86.964  31.049  26.204  1.00  0.00           O
ATOM   5885  C32 POPEo  95      87.945  31.049  28.474  1.00  0.00           C
ATOM   5888  C23 POPEo  95      83.505  29.259  30.684  1.00  0.00           C
ATOM   5891  C24 POPEo  95      83.615  29.259  32.224  1.00  0.00           C
ATOM   5894  C25 POPEo  95      83.615  27.849  32.834  1.00  0.00           C
ATOM   5897  C26 POPEo  95      83.894  27.819  34.354  1.00  0.00           C
ATOM   5900  C27 POPEo  95      83.444  26.509  35.034  1.00  0.00           C
ATOM   5903  C28 POPEo  95      84.174  25.249  34.545  1.00  0.00           C
ATOM   5906  C29 POPEo  95      84.025  23.939  35.304  1.00  0.00           C
ATOM   5908 0C21 POPEo  95      83.004  23.429  36.014  1.00  0.00           C
ATOM   5910 1C21 POPEo  95      81.634  23.999  36.284  1.00  0.00           C
ATOM   5913 2C21 POPEo  95      81.455  24.339  37.775  1.00  0.00           C
ATOM   5916 3C21 POPEo  95      81.264  23.099  38.665  1.00  0.00           C
ATOM   5919 4C21 POPEo  95      80.905  23.459  40.115  1.00  0.00           C
ATOM   5922 5C21 POPEo  95      82.075  23.279  41.094  1.00  0.00           C
ATOM   5925 6C21 POPEo  95      82.094  21.869  41.714  1.00  0.00           C
ATOM   5928 7C21 POPEo  95      83.155  21.709  42.804  1.00  0.00           C
ATOM   5931 8C21 POPEo  95      83.034  20.399  43.594  1.00  0.00           C
ATOM   5935  C33 POPEo  95      88.524  29.629  28.364  1.00  0.00           C
ATOM   5938  C34 POPEo  95      89.505  29.359  29.514  1.00  0.00           C
ATOM   5941  C35 POPEo  95      88.845  29.019  30.865  1.00  0.00           C
ATOM   5944  C36 POPEo  95      89.844  29.229  32.004  1.00  0.00           C
ATOM   5947  C37 POPEo  95      89.345  28.839  33.404  1.00  0.00           C
ATOM   5950  C38 POPEo  95      90.104  29.649  34.465  1.00  0.00           C
ATOM   5953  C39 POPEo  95      89.914  29.179  35.914  1.00  0.00           C
ATOM   5956 0C31 POPEo  95      90.424  30.239  36.905  1.00  0.00           C
ATOM   5959 1C31 POPEo  95      90.185  29.899  38.374  1.00  0.00           C
ATOM   5962 2C31 POPEo  95      90.305  31.119  39.304  1.00  0.00           C
ATOM   5965 3C31 POPEo  95      89.144  32.129  39.174  1.00  0.00           C
ATOM   5968 4C31 POPEo  95      87.805  31.599  39.684  1.00  0.00           C
ATOM   5971 5C31 POPEo  95      86.674  32.639  39.585  1.00  0.00           C
ATOM   5974 6C31 POPEo  95      85.325  32.129  40.084  1.00  0.00           C
ATOM   5978  NH3 POPEp  96      76.524  68.709  28.385  1.00  0.00           N
ATOM   5982  C12 POPEp  96      77.704  68.739  27.454  1.00  0.00           C
ATOM   5985  C11 POPEp  96      78.805  69.649  28.004  1.00  0.00           C
ATOM   5988  P   POPEp  96      79.034  72.179  27.284  1.00  0.00           P
ATOM   5989  O13 POPEp  96      79.865  71.689  26.164  1.00  0.00           O
ATOM   5990  O14 POPEp  96      78.034  73.199  26.905  1.00  0.00           O
ATOM   5991  O11 POPEp  96      79.954  72.929  28.324  1.00  0.00           O
ATOM   5992  O12 POPEp  96      78.354  70.990  28.094  1.00  0.00           O
ATOM   5993  C1  POPEp  96      79.654  72.898  29.714  1.00  0.00           C
ATOM   5996  C2  POPEp  96      78.325  73.630  30.074  1.00  0.00           C
ATOM   5998  O21 POPEp  96      78.545  74.559  31.144  1.00  0.00           O
ATOM   5999  C21 POPEp  96      78.394  74.119  32.384  1.00  0.00           C
ATOM   6000  O22 POPEp  96      78.584  72.989  32.784  1.00  0.00           O
ATOM   6001  C22 POPEp  96      78.024  75.340  33.225  1.00  0.00           C
ATOM   6004  C3  POPEp  96      77.104  72.669  30.284  1.00  0.00           C
ATOM   6007  O31 POPEp  96      76.005  73.279  30.994  1.00  0.00           O
ATOM   6008  C31 POPEp  96      75.195  74.020  30.244  1.00  0.00           C
ATOM   6009  O32 POPEp  96      75.424  74.379  29.104  1.00  0.00           O
ATOM   6010  C32 POPEp  96      73.935  74.329  31.064  1.00  0.00           C
ATOM   6013  C23 POPEp  96      77.295  75.029  34.554  1.00  0.00           C
ATOM   6016  C24 POPEp  96      76.685  76.319  35.125  1.00  0.00           C
ATOM   6019  C25 POPEp  96      77.685  77.059  36.024  1.00  0.00           C
ATOM   6022  C26 POPEp  96      77.634  76.508  37.444  1.00  0.00           C
ATOM   6025  C27 POPEp  96      78.774  77.049  38.304  1.00  0.00           C
ATOM   6028  C28 POPEp  96      78.575  76.689  39.785  1.00  0.00           C
ATOM   6031  C29 POPEp  96      79.564  77.459  40.614  1.00  0.00           C
ATOM   6033 0C21 POPEp  96      79.335  78.029  41.814  1.00  0.00           C
ATOM   6035 1C21 POPEp  96      78.054  77.959  42.615  1.00  0.00           C
ATOM   6038 2C21 POPEp  96      78.314  77.289  43.974  1.00  0.00           C
ATOM   6041 3C21 POPEp  96      77.095  77.399  44.894  1.00  0.00           C
ATOM   6044 4C21 POPEp  96      77.375  76.929  46.324  1.00  0.00           C
ATOM   6047 5C21 POPEp  96      77.284  75.410  46.495  1.00  0.00           C
ATOM   6050 6C21 POPEp  96      77.524  75.029  47.964  1.00  0.00           C
ATOM   6053 7C21 POPEp  96      77.224  73.560  48.264  1.00  0.00           C
ATOM   6056 8C21 POPEp  96      77.414  73.259  49.745  1.00  0.00           C
ATOM   6060  C33 POPEp  96      74.185  74.859  32.495  1.00  0.00           C
ATOM   6063  C34 POPEp  96      73.024  74.569  33.464  1.00  0.00           C
ATOM   6066  C35 POPEp  96      73.365  75.020  34.894  1.00  0.00           C
ATOM   6069  C36 POPEp  96      72.644  74.249  36.004  1.00  0.00           C
ATOM   6072  C37 POPEp  96      73.204  74.569  37.404  1.00  0.00           C
ATOM   6075  C38 POPEp  96      72.575  73.700  38.504  1.00  0.00           C
ATOM   6078  C39 POPEp  96      73.214  72.310  38.574  1.00  0.00           C
ATOM   6081 0C31 POPEp  96      72.394  71.279  39.354  1.00  0.00           C
ATOM   6084 1C31 POPEp  96      73.274  70.229  40.034  1.00  0.00           C
ATOM   6087 2C31 POPEp  96      72.505  69.099  40.734  1.00  0.00           C
ATOM   6090 3C31 POPEp  96      71.554  69.549  41.844  1.00  0.00           C
ATOM   6093 4C31 POPEp  96      71.284  68.419  42.844  1.00  0.00           C
ATOM   6096 5C31 POPEp  96      70.284  68.770  43.945  1.00  0.00           C
ATOM   6099 6C31 POPEp  96      70.134  67.660  44.985  1.00  0.00           C
ATOM   6103  NH3 POPEq  97      64.325  77.069  27.865  1.00  0.00           N
ATOM   6107  C12 POPEq  97      65.554  76.439  27.254  1.00  0.00           C
ATOM   6110  C11 POPEq  97      65.344  74.989  26.814  1.00  0.00           C
ATOM   6113  P   POPEq  97      67.765  73.959  27.205  1.00  0.00           P
ATOM   6114  O13 POPEq  97      68.164  72.618  26.734  1.00  0.00           O
ATOM   6115  O14 POPEq  97      68.795  75.008  27.275  1.00  0.00           O
ATOM   6116  O11 POPEq  97      67.125  73.799  28.634  1.00  0.00           O
ATOM   6117  O12 POPEq  97      66.564  74.439  26.285  1.00  0.00           O
ATOM   6118  C1  POPEq  97      67.685  72.849  29.554  1.00  0.00           C
ATOM   6121  C2  POPEq  97      66.765  72.629  30.795  1.00  0.00           C
ATOM   6123  O21 POPEq  97      67.474  71.959  31.854  1.00  0.00           O
ATOM   6124  C21 POPEq  97      68.474  72.639  32.424  1.00  0.00           C
ATOM   6125  O22 POPEq  97      68.744  73.819  32.214  1.00  0.00           O
ATOM   6126  C22 POPEq  97      69.164  71.719  33.444  1.00  0.00           C
ATOM   6129  C3  POPEq  97      65.505  71.788  30.404  1.00  0.00           C
ATOM   6132  O31 POPEq  97      64.514  71.679  31.464  1.00  0.00           O
ATOM   6133  C31 POPEq  97      64.284  70.459  31.945  1.00  0.00           C
ATOM   6134  O32 POPEq  97      64.945  69.469  31.674  1.00  0.00           O
ATOM   6135  C32 POPEq  97      63.064  70.419  32.865  1.00  0.00           C
ATOM   6138  C23 POPEq  97      70.225  72.349  34.374  1.00  0.00           C
ATOM   6141  C24 POPEq  97      70.144  71.759  35.785  1.00  0.00           C
ATOM   6144  C25 POPEq  97      68.975  72.339  36.584  1.00  0.00           C
ATOM   6147  C26 POPEq  97      68.954  71.879  38.044  1.00  0.00           C
ATOM   6150  C27 POPEq  97      67.695  72.339  38.774  1.00  0.00           C
ATOM   6153  C28 POPEq  97      67.774  72.069  40.284  1.00  0.00           C
ATOM   6156  C29 POPEq  97      66.454  72.380  40.934  1.00  0.00           C
ATOM   6158 0C21 POPEq  97      66.104  72.059  42.184  1.00  0.00           C
ATOM   6160 1C21 POPEq  97      66.964  71.368  43.215  1.00  0.00           C
ATOM   6163 2C21 POPEq  97      67.295  72.349  44.354  1.00  0.00           C
ATOM   6166 3C21 POPEq  97      67.804  71.648  45.624  1.00  0.00           C
ATOM   6169 4C21 POPEq  97      67.984  72.649  46.765  1.00  0.00           C
ATOM   6172 5C21 POPEq  97      68.435  72.009  48.085  1.00  0.00           C
ATOM   6175 6C21 POPEq  97      68.394  73.038  49.224  1.00  0.00           C
ATOM   6178 7C21 POPEq  97      68.864  72.499  50.575  1.00  0.00           C
ATOM   6181 8C21 POPEq  97      68.714  73.539  51.684  1.00  0.00           C
ATOM   6185  C33 POPEq  97      63.134  69.309  33.955  1.00  0.00           C
ATOM   6188  C34 POPEq  97      63.424  69.829  35.375  1.00  0.00           C
ATOM   6191  C35 POPEq  97      63.545  68.709  36.414  1.00  0.00           C
ATOM   6194  C36 POPEq  97      63.724  69.249  37.844  1.00  0.00           C
ATOM   6197  C37 POPEq  97      63.905  68.119  38.865  1.00  0.00           C
ATOM   6200  C38 POPEq  97      64.144  68.630  40.284  1.00  0.00           C
ATOM   6203  C39 POPEq  97      64.314  67.499  41.305  1.00  0.00           C
ATOM   6206 0C31 POPEq  97      64.884  67.989  42.635  1.00  0.00           C
ATOM   6209 1C31 POPEq  97      65.274  66.859  43.594  1.00  0.00           C
ATOM   6212 2C31 POPEq  97      66.224  67.310  44.704  1.00  0.00           C
ATOM   6215 3C31 POPEq  97      65.644  68.389  45.634  1.00  0.00           C
ATOM   6218 4C31 POPEq  97      64.475  67.910  46.504  1.00  0.00           C
ATOM   6221 5C31 POPEq  97      63.964  69.020  47.425  1.00  0.00           C
ATOM   6224 6C31 POPEq  97      62.674  68.669  48.174  1.00  0.00           C
ATOM   6228  NH3 POPEr  98      96.285 111.880  25.384  1.00  0.00           N
ATOM   6232  C12 POPEr  98      96.724 113.270  24.984  1.00  0.00           C
ATOM   6235  C11 POPEr  98      98.235 113.530  25.225  1.00  0.00           C
ATOM   6238  P   POPEr  98      99.464 111.399  24.305  1.00  0.00           P
ATOM   6239  O13 POPEr  98      98.244 110.609  24.145  1.00  0.00           O
ATOM   6240  O14 POPEr  98     100.615 111.059  23.464  1.00  0.00           O
ATOM   6241  O11 POPEr  98      99.964 111.279  25.774  1.00  0.00           O
ATOM   6242  O12 POPEr  98      99.084 112.938  24.224  1.00  0.00           O
ATOM   6243  C1  POPEr  98     100.515 110.019  26.164  1.00  0.00           C
ATOM   6246  C2  POPEr  98     100.254 109.929  27.654  1.00  0.00           C
ATOM   6248  O21 POPEr  98     101.134 108.939  28.204  1.00  0.00           O
ATOM   6249  C21 POPEr  98     101.805 109.099  29.354  1.00  0.00           C
ATOM   6250  O22 POPEr  98     102.395 108.178  29.894  1.00  0.00           O
ATOM   6251  C22 POPEr  98     101.754 110.529  29.924  1.00  0.00           C
ATOM   6254  C3  POPEr  98      98.764 109.618  27.914  1.00  0.00           C
ATOM   6257  O31 POPEr  98      98.435 109.799  29.314  1.00  0.00           O
ATOM   6258  C31 POPEr  98      98.515 108.689  30.035  1.00  0.00           C
ATOM   6259  O32 POPEr  98      98.734 107.569  29.614  1.00  0.00           O
ATOM   6260  C32 POPEr  98      98.365 109.029  31.494  1.00  0.00           C
ATOM   6263  C23 POPEr  98     102.525 110.678  31.245  1.00  0.00           C
ATOM   6266  C24 POPEr  98     101.945 111.799  32.115  1.00  0.00           C
ATOM   6269  C25 POPEr  98     102.314 111.579  33.584  1.00  0.00           C
ATOM   6272  C26 POPEr  98     101.714 112.618  34.535  1.00  0.00           C
ATOM   6275  C27 POPEr  98     101.845 112.160  35.994  1.00  0.00           C
ATOM   6278  C28 POPEr  98     102.464 113.178  36.975  1.00  0.00           C
ATOM   6281  C29 POPEr  98     103.874 113.539  36.584  1.00  0.00           C
ATOM   6283 0C21 POPEr  98     104.785 114.169  37.355  1.00  0.00           C
ATOM   6285 1C21 POPEr  98     104.615 114.649  38.774  1.00  0.00           C
ATOM   6288 2C21 POPEr  98     105.814 114.279  39.674  1.00  0.00           C
ATOM   6291 3C21 POPEr  98     105.704 112.889  40.324  1.00  0.00           C
ATOM   6294 4C21 POPEr  98     105.464 112.938  41.844  1.00  0.00           C
ATOM   6297 5C21 POPEr  98     106.735 112.709  42.674  1.00  0.00           C
ATOM   6300 6C21 POPEr  98     106.474 112.680  44.195  1.00  0.00           C
ATOM   6303 7C21 POPEr  98     107.685 112.160  44.974  1.00  0.00           C
ATOM   6306 8C21 POPEr  98     107.604 112.410  46.484  1.00  0.00           C
ATOM   6310  C33 POPEr  98      97.285 108.119  32.105  1.00  0.00           C
ATOM   6313  C34 POPEr  98      97.484 107.969  33.615  1.00  0.00           C
ATOM   6316  C35 POPEr  98      96.884 109.129  34.405  1.00  0.00           C
ATOM   6319  C36 POPEr  98      97.054 108.889  35.905  1.00  0.00           C
ATOM   6322  C37 POPEr  98      96.214 109.839  36.755  1.00  0.00           C
ATOM   6325  C38 POPEr  98      96.054 109.339  38.194  1.00  0.00           C
ATOM   6328  C39 POPEr  98      97.344 109.329  39.034  1.00  0.00           C
ATOM   6331 0C31 POPEr  98      96.994 109.020  40.494  1.00  0.00           C
ATOM   6334 1C31 POPEr  98      98.185 108.799  41.434  1.00  0.00           C
ATOM   6337 2C31 POPEr  98      97.744 108.829  42.904  1.00  0.00           C
ATOM   6340 3C31 POPEr  98      98.435 109.939  43.714  1.00  0.00           C
ATOM   6343 4C31 POPEr  98      97.825 110.079  45.115  1.00  0.00           C
ATOM   6346 5C31 POPEr  98      98.664 110.910  46.094  1.00  0.00           C
ATOM   6349 6C31 POPEr  98      98.125 110.899  47.525  1.00  0.00           C
ATOM   6353  NH3 POPEs  99      60.255  18.439  70.375  1.00  0.00           N
ATOM   6357  C12 POPEs  99      61.194  18.889  71.474  1.00  0.00           C
ATOM   6360  C11 POPEs  99      62.384  17.919  71.684  1.00  0.00           C
ATOM   6363  P   POPEs  99      64.514  16.869  70.655  1.00  0.00           P
ATOM   6364  O13 POPEs  99      65.735  17.509  71.184  1.00  0.00           O
ATOM   6365  O14 POPEs  99      64.075  15.569  71.205  1.00  0.00           O
ATOM   6366  O11 POPEs  99      64.844  16.589  69.144  1.00  0.00           O
ATOM   6367  O12 POPEs  99      63.274  17.879  70.544  1.00  0.00           O
ATOM   6368  C1  POPEs  99      63.814  16.259  68.194  1.00  0.00           C
ATOM   6371  C2  POPEs  99      63.935  17.149  66.924  1.00  0.00           C
ATOM   6373  O21 POPEs  99      63.255  16.499  65.835  1.00  0.00           O
ATOM   6374  C21 POPEs  99      61.964  16.739  65.754  1.00  0.00           C
ATOM   6375  O22 POPEs  99      61.315  17.429  66.525  1.00  0.00           O
ATOM   6376  C22 POPEs  99      61.385  16.069  64.494  1.00  0.00           C
ATOM   6379  C3  POPEs  99      65.444  17.369  66.574  1.00  0.00           C
ATOM   6382  O31 POPEs  99      65.725  17.279  65.164  1.00  0.00           O
ATOM   6383  C31 POPEs  99      65.435  18.339  64.444  1.00  0.00           C
ATOM   6384  O32 POPEs  99      65.204  19.459  64.885  1.00  0.00           O
ATOM   6385  C32 POPEs  99      65.394  17.919  62.974  1.00  0.00           C
ATOM   6388  C23 POPEs  99      60.255  16.889  63.824  1.00  0.00           C
ATOM   6391  C24 POPEs  99      60.694  17.609  62.534  1.00  0.00           C
ATOM   6394  C25 POPEs  99      60.984  16.629  61.385  1.00  0.00           C
ATOM   6397  C26 POPEs  99      60.984  17.279  59.984  1.00  0.00           C
ATOM   6400  C27 POPEs  99      60.814  16.259  58.854  1.00  0.00           C
ATOM   6403  C28 POPEs  99      60.534  16.909  57.484  1.00  0.00           C
ATOM   6406  C29 POPEs  99      61.795  17.289  56.744  1.00  0.00           C
ATOM   6408 0C21 POPEs  99      62.154  16.869  55.515  1.00  0.00           C
ATOM   6410 1C21 POPEs  99      61.334  15.979  54.615  1.00  0.00           C
ATOM   6413 2C21 POPEs  99      61.124  14.529  55.115  1.00  0.00           C
ATOM   6416 3C21 POPEs  99      59.734  13.959  54.754  1.00  0.00           C
ATOM   6419 4C21 POPEs  99      59.415  12.689  55.554  1.00  0.00           C
ATOM   6422 5C21 POPEs  99      57.994  12.139  55.315  1.00  0.00           C
ATOM   6425 6C21 POPEs  99      57.765  11.619  53.885  1.00  0.00           C
ATOM   6428 7C21 POPEs  99      56.595  10.639  53.815  1.00  0.00           C
ATOM   6431 8C21 POPEs  99      56.394   9.989  52.444  1.00  0.00           C
ATOM   6435  C33 POPEs  99      65.125  19.089  62.014  1.00  0.00           C
ATOM   6438  C34 POPEs  99      64.924  18.609  60.575  1.00  0.00           C
ATOM   6441  C35 POPEs  99      64.744  19.729  59.545  1.00  0.00           C
ATOM   6444  C36 POPEs  99      65.604  20.979  59.774  1.00  0.00           C
ATOM   6447  C37 POPEs  99      65.604  21.879  58.545  1.00  0.00           C
ATOM   6450  C38 POPEs  99      66.314  23.219  58.724  1.00  0.00           C
ATOM   6453  C39 POPEs  99      66.274  24.179  57.514  1.00  0.00           C
ATOM   6456 0C31 POPEs  99      64.935  24.919  57.385  1.00  0.00           C
ATOM   6459 1C31 POPEs  99      64.825  25.899  56.194  1.00  0.00           C
ATOM   6462 2C31 POPEs  99      63.424  26.529  56.135  1.00  0.00           C
ATOM   6465 3C31 POPEs  99      63.234  27.599  55.045  1.00  0.00           C
ATOM   6468 4C31 POPEs  99      64.094  28.839  55.275  1.00  0.00           C
ATOM   6471 5C31 POPEs  99      63.604  30.059  54.484  1.00  0.00           C
ATOM   6474 6C31 POPEs  99      64.435  31.299  54.815  1.00  0.00           C
ATOM   6478  NH3 POPEt 100      71.935  98.919  26.134  1.00  0.00           N
ATOM   6482  C12 POPEt 100      72.474  97.829  25.244  1.00  0.00           C
ATOM   6485  C11 POPEt 100      73.774  97.239  25.804  1.00  0.00           C
ATOM   6488  P   POPEt 100      76.115  96.729  24.744  1.00  0.00           P
ATOM   6489  O13 POPEt 100      75.725  95.600  23.864  1.00  0.00           O
ATOM   6490  O14 POPEt 100      77.274  97.549  24.405  1.00  0.00           O
ATOM   6491  O11 POPEt 100      76.354  96.199  26.204  1.00  0.00           O
ATOM   6492  O12 POPEt 100      74.865  97.669  24.984  1.00  0.00           O
ATOM   6493  C1  POPEt 100      76.755  94.859  26.494  1.00  0.00           C
ATOM   6496  C2  POPEt 100      76.214  94.399  27.874  1.00  0.00           C
ATOM   6498  O21 POPEt 100      77.115  94.639  28.975  1.00  0.00           O
ATOM   6499  C21 POPEt 100      77.405  95.889  29.264  1.00  0.00           C
ATOM   6500  O22 POPEt 100      77.115  96.880  28.615  1.00  0.00           O
ATOM   6501  C22 POPEt 100      78.244  95.938  30.544  1.00  0.00           C
ATOM   6504  C3  POPEt 100      75.974  92.868  27.844  1.00  0.00           C
ATOM   6507  O31 POPEt 100      75.655  92.369  29.154  1.00  0.00           O
ATOM   6508  C31 POPEt 100      74.365  92.139  29.384  1.00  0.00           C
ATOM   6509  O32 POPEt 100      73.454  92.350  28.604  1.00  0.00           O
ATOM   6510  C32 POPEt 100      74.234  91.419  30.714  1.00  0.00           C
ATOM   6513  C23 POPEt 100      77.445  95.630  31.834  1.00  0.00           C
ATOM   6516  C24 POPEt 100      78.325  95.559  33.094  1.00  0.00           C
ATOM   6519  C25 POPEt 100      79.454  96.599  33.094  1.00  0.00           C
ATOM   6522  C26 POPEt 100      79.995  96.919  34.494  1.00  0.00           C
ATOM   6525  C27 POPEt 100      81.045  98.038  34.444  1.00  0.00           C
ATOM   6528  C28 POPEt 100      81.325  98.629  35.835  1.00  0.00           C
ATOM   6531  C29 POPEt 100      82.085  99.929  35.705  1.00  0.00           C
ATOM   6533 0C21 POPEt 100      83.164 100.299  36.414  1.00  0.00           C
ATOM   6535 1C21 POPEt 100      83.785  99.509  37.524  1.00  0.00           C
ATOM   6538 2C21 POPEt 100      84.615 100.419  38.434  1.00  0.00           C
ATOM   6541 3C21 POPEt 100      85.205  99.669  39.634  1.00  0.00           C
ATOM   6544 4C21 POPEt 100      86.035 100.600  40.515  1.00  0.00           C
ATOM   6547 5C21 POPEt 100      86.644  99.920  41.744  1.00  0.00           C
ATOM   6550 6C21 POPEt 100      87.274 100.958  42.674  1.00  0.00           C
ATOM   6553 7C21 POPEt 100      88.015 100.340  43.865  1.00  0.00           C
ATOM   6556 8C21 POPEt 100      88.515 101.389  44.865  1.00  0.00           C
ATOM   6560  C33 POPEt 100      73.225  92.079  31.684  1.00  0.00           C
ATOM   6563  C34 POPEt 100      73.945  92.989  32.684  1.00  0.00           C
ATOM   6566  C35 POPEt 100      74.685  92.188  33.754  1.00  0.00           C
ATOM   6569  C36 POPEt 100      75.515  93.049  34.715  1.00  0.00           C
ATOM   6572  C37 POPEt 100      75.515  92.459  36.134  1.00  0.00           C
ATOM   6575  C38 POPEt 100      76.624  92.949  37.064  1.00  0.00           C
ATOM   6578  C39 POPEt 100      76.604  94.459  37.164  1.00  0.00           C
ATOM   6581 0C31 POPEt 100      77.474  94.999  38.295  1.00  0.00           C
ATOM   6584 1C31 POPEt 100      77.634  96.499  38.094  1.00  0.00           C
ATOM   6587 2C31 POPEt 100      78.404  97.199  39.205  1.00  0.00           C
ATOM   6590 3C31 POPEt 100      77.664  97.289  40.554  1.00  0.00           C
ATOM   6593 4C31 POPEt 100      76.545  98.340  40.554  1.00  0.00           C
ATOM   6596 5C31 POPEt 100      75.985  98.629  41.944  1.00  0.00           C
ATOM   6599 6C31 POPEt 100      75.195  99.939  42.004  1.00  0.00           C
ATOM   6603  NH3 POPEu 101      31.544 115.979  26.454  1.00  0.00           N
ATOM   6607  C12 POPEu 101      32.064 114.590  26.724  1.00  0.00           C
ATOM   6610  C11 POPEu 101      31.704 113.989  28.084  1.00  0.00           C
ATOM   6613  P   POPEu 101      31.614 111.349  27.814  1.00  0.00           P
ATOM   6614  O13 POPEu 101      30.284 111.618  27.205  1.00  0.00           O
ATOM   6615  O14 POPEu 101      32.615 110.529  27.084  1.00  0.00           O
ATOM   6616  O11 POPEu 101      31.484 110.709  29.224  1.00  0.00           O
ATOM   6617  O12 POPEu 101      32.334 112.709  28.155  1.00  0.00           O
ATOM   6618  C1  POPEu 101      30.264 110.630  29.944  1.00  0.00           C
ATOM   6621  C2  POPEu 101      30.524 109.959  31.315  1.00  0.00           C
ATOM   6623  O21 POPEu 101      30.524 110.989  32.304  1.00  0.00           O
ATOM   6624  C21 POPEu 101      30.364 110.569  33.544  1.00  0.00           C
ATOM   6625  O22 POPEu 101      30.044 109.450  33.885  1.00  0.00           O
ATOM   6626  C22 POPEu 101      30.514 111.779  34.465  1.00  0.00           C
ATOM   6629  C3  POPEu 101      31.885 109.169  31.304  1.00  0.00           C
ATOM   6632  O31 POPEu 101      31.935 108.079  32.244  1.00  0.00           O
ATOM   6633  C31 POPEu 101      32.744 108.200  33.274  1.00  0.00           C
ATOM   6634  O32 POPEu 101      33.255 109.219  33.684  1.00  0.00           O
ATOM   6635  C32 POPEu 101      32.975 106.788  33.834  1.00  0.00           C
ATOM   6638  C23 POPEu 101      30.105 111.479  35.914  1.00  0.00           C
ATOM   6641  C24 POPEu 101      31.255 110.880  36.724  1.00  0.00           C
ATOM   6644  C25 POPEu 101      30.804 110.589  38.155  1.00  0.00           C
ATOM   6647  C26 POPEu 101      31.955 110.060  39.025  1.00  0.00           C
ATOM   6650  C27 POPEu 101      31.574 108.769  39.754  1.00  0.00           C
ATOM   6653  C28 POPEu 101      32.664 108.380  40.744  1.00  0.00           C
ATOM   6656  C29 POPEu 101      32.494 106.999  41.324  1.00  0.00           C
ATOM   6658 0C21 POPEu 101      32.255 106.719  42.615  1.00  0.00           C
ATOM   6660 1C21 POPEu 101      32.104 107.739  43.714  1.00  0.00           C
ATOM   6663 2C21 POPEu 101      33.464 108.259  44.234  1.00  0.00           C
ATOM   6666 3C21 POPEu 101      34.404 107.139  44.694  1.00  0.00           C
ATOM   6669 4C21 POPEu 101      35.734 107.659  45.254  1.00  0.00           C
ATOM   6672 5C21 POPEu 101      36.704 106.508  45.534  1.00  0.00           C
ATOM   6675 6C21 POPEu 101      38.084 106.969  45.984  1.00  0.00           C
ATOM   6678 7C21 POPEu 101      39.085 105.809  46.035  1.00  0.00           C
ATOM   6681 8C21 POPEu 101      40.514 106.240  46.365  1.00  0.00           C
ATOM   6685  C33 POPEu 101      33.595 106.769  35.245  1.00  0.00           C
ATOM   6688  C34 POPEu 101      34.044 105.368  35.674  1.00  0.00           C
ATOM   6691  C35 POPEu 101      34.775 105.398  37.035  1.00  0.00           C
ATOM   6694  C36 POPEu 101      34.854 104.049  37.745  1.00  0.00           C
ATOM   6697  C37 POPEu 101      35.524 104.199  39.114  1.00  0.00           C
ATOM   6700  C38 POPEu 101      35.775 102.898  39.884  1.00  0.00           C
ATOM   6703  C39 POPEu 101      36.365 103.200  41.274  1.00  0.00           C
ATOM   6706 0C31 POPEu 101      36.984 101.990  41.984  1.00  0.00           C
ATOM   6709 1C31 POPEu 101      35.954 101.049  42.635  1.00  0.00           C
ATOM   6712 2C31 POPEu 101      36.614 100.099  43.644  1.00  0.00           C
ATOM   6715 3C31 POPEu 101      35.724  98.930  44.074  1.00  0.00           C
ATOM   6718 4C31 POPEu 101      36.025  98.469  45.515  1.00  0.00           C
ATOM   6721 5C31 POPEu 101      35.584  97.029  45.785  1.00  0.00           C
ATOM   6724 6C31 POPEu 101      35.694  96.618  47.254  1.00  0.00           C
ATOM   6728  NH3 POPEv 102      -4.595  15.789  60.925  1.00  0.00           N
ATOM   6732  C12 POPEv 102      -3.195  16.299  60.674  1.00  0.00           C
ATOM   6735  C11 POPEv 102      -2.935  17.589  61.464  1.00  0.00           C
ATOM   6738  P   POPEv 102      -0.355  17.709  62.054  1.00  0.00           P
ATOM   6739  O13 POPEv 102      -0.435  18.239  63.444  1.00  0.00           O
ATOM   6740  O14 POPEv 102      -0.165  16.239  62.045  1.00  0.00           O
ATOM   6741  O11 POPEv 102       0.864  18.399  61.354  1.00  0.00           O
ATOM   6742  O12 POPEv 102      -1.625  18.079  61.214  1.00  0.00           O
ATOM   6743  C1  POPEv 102       0.635  19.569  60.544  1.00  0.00           C
ATOM   6746  C2  POPEv 102       1.824  19.819  59.594  1.00  0.00           C
ATOM   6748  O21 POPEv 102       1.784  21.179  59.135  1.00  0.00           O
ATOM   6749  C21 POPEv 102       1.024  21.519  58.094  1.00  0.00           C
ATOM   6750  O22 POPEv 102       0.245  20.799  57.495  1.00  0.00           O
ATOM   6751  C22 POPEv 102       1.424  22.959  57.734  1.00  0.00           C
ATOM   6754  C3  POPEv 102       1.914  18.739  58.465  1.00  0.00           C
ATOM   6757  O31 POPEv 102       2.774  19.169  57.385  1.00  0.00           O
ATOM   6758  C31 POPEv 102       2.424  18.959  56.105  1.00  0.00           C
ATOM   6759  O32 POPEv 102       2.884  19.599  55.174  1.00  0.00           O
ATOM   6760  C32 POPEv 102       1.514  17.759  55.884  1.00  0.00           C
ATOM   6763  C23 POPEv 102       0.475  23.679  56.744  1.00  0.00           C
ATOM   6766  C24 POPEv 102       1.194  24.149  55.494  1.00  0.00           C
ATOM   6769  C25 POPEv 102       1.524  23.029  54.535  1.00  0.00           C
ATOM   6772  C26 POPEv 102       2.284  23.549  53.314  1.00  0.00           C
ATOM   6775  C27 POPEv 102       2.064  22.629  52.115  1.00  0.00           C
ATOM   6778  C28 POPEv 102       2.974  22.979  50.944  1.00  0.00           C
ATOM   6781  C29 POPEv 102       2.474  22.329  49.684  1.00  0.00           C
ATOM   6783 0C21 POPEv 102       3.104  22.399  48.504  1.00  0.00           C
ATOM   6785 1C21 POPEv 102       4.424  23.089  48.314  1.00  0.00           C
ATOM   6788 2C21 POPEv 102       4.994  22.769  46.914  1.00  0.00           C
ATOM   6791 3C21 POPEv 102       4.294  23.509  45.775  1.00  0.00           C
ATOM   6794 4C21 POPEv 102       4.464  25.039  45.824  1.00  0.00           C
ATOM   6797 5C21 POPEv 102       5.924  25.489  45.645  1.00  0.00           C
ATOM   6800 6C21 POPEv 102       6.124  27.009  45.694  1.00  0.00           C
ATOM   6803 7C21 POPEv 102       7.604  27.369  45.534  1.00  0.00           C
ATOM   6806 8C21 POPEv 102       7.874  28.839  45.174  1.00  0.00           C
ATOM   6810  C33 POPEv 102       1.444  17.399  54.374  1.00  0.00           C
ATOM   6813  C34 POPEv 102       2.734  16.799  53.795  1.00  0.00           C
ATOM   6816  C35 POPEv 102       2.974  15.319  54.144  1.00  0.00           C
ATOM   6819  C36 POPEv 102       4.134  14.719  53.355  1.00  0.00           C
ATOM   6822  C37 POPEv 102       4.354  13.229  53.644  1.00  0.00           C
ATOM   6825  C38 POPEv 102       5.364  12.559  52.694  1.00  0.00           C
ATOM   6828  C39 POPEv 102       5.524  11.069  53.025  1.00  0.00           C
ATOM   6831 0C31 POPEv 102       6.464  10.279  52.085  1.00  0.00           C
ATOM   6834 1C31 POPEv 102       6.644   8.839  52.584  1.00  0.00           C
ATOM   6837 2C31 POPEv 102       7.554   7.929  51.744  1.00  0.00           C
ATOM   6840 3C31 POPEv 102       6.854   7.259  50.554  1.00  0.00           C
ATOM   6843 4C31 POPEv 102       7.574   5.990  50.074  1.00  0.00           C
ATOM   6846 5C31 POPEv 102       6.944   5.360  48.824  1.00  0.00           C
ATOM   6849 6C31 POPEv 102       7.634   4.080  48.355  1.00  0.00           C
ATOM   6853  NH3 POPEw 103     113.515  99.850  67.264  1.00  0.00           N
ATOM   6857  C12 POPEw 103     114.825 100.419  66.794  1.00  0.00           C
ATOM   6860  C11 POPEw 103     115.135 101.829  67.324  1.00  0.00           C
ATOM   6863  P   POPEw 103     117.174 103.449  67.534  1.00  0.00           P
ATOM   6864  O13 POPEw 103     116.385 104.199  68.535  1.00  0.00           O
ATOM   6865  O14 POPEw 103     118.615 103.249  67.794  1.00  0.00           O
ATOM   6866  O11 POPEw 103     117.085 104.219  66.164  1.00  0.00           O
ATOM   6867  O12 POPEw 103     116.534 102.059  67.204  1.00  0.00           O
ATOM   6868  C1  POPEw 103     117.414 103.569  64.934  1.00  0.00           C
ATOM   6871  C2  POPEw 103     116.224 103.699  63.964  1.00  0.00           C
ATOM   6873  O21 POPEw 103     116.194 102.630  63.025  1.00  0.00           O
ATOM   6874  C21 POPEw 103     117.045 102.639  62.045  1.00  0.00           C
ATOM   6875  O22 POPEw 103     118.115 103.240  61.984  1.00  0.00           O
ATOM   6876  C22 POPEw 103     116.385 101.899  60.884  1.00  0.00           C
ATOM   6879  C3  POPEw 103     116.145 105.099  63.295  1.00  0.00           C
ATOM   6882  O31 POPEw 103     114.884 105.270  62.654  1.00  0.00           O
ATOM   6883  C31 POPEw 103     114.604 105.728  61.434  1.00  0.00           C
ATOM   6884  O32 POPEw 103     113.465 105.840  61.014  1.00  0.00           O
ATOM   6885  C32 POPEw 103     115.774 106.179  60.554  1.00  0.00           C
ATOM   6888  C23 POPEw 103     117.374 101.269  59.885  1.00  0.00           C
ATOM   6891  C24 POPEw 103     116.665 100.789  58.605  1.00  0.00           C
ATOM   6894  C25 POPEw 103     116.304 101.939  57.644  1.00  0.00           C
ATOM   6897  C26 POPEw 103     116.054 101.439  56.224  1.00  0.00           C
ATOM   6900  C27 POPEw 103     115.714 102.579  55.245  1.00  0.00           C
ATOM   6903  C28 POPEw 103     115.235 102.090  53.874  1.00  0.00           C
ATOM   6906  C29 POPEw 103     116.315 101.549  52.974  1.00  0.00           C
ATOM   6908 0C21 POPEw 103     116.455 101.819  51.654  1.00  0.00           C
ATOM   6910 1C21 POPEw 103     115.524 102.689  50.844  1.00  0.00           C
ATOM   6913 2C21 POPEw 103     115.345 102.239  49.374  1.00  0.00           C
ATOM   6916 3C21 POPEw 103     114.615 100.899  49.214  1.00  0.00           C
ATOM   6919 4C21 POPEw 103     114.174 100.630  47.764  1.00  0.00           C
ATOM   6922 5C21 POPEw 103     112.854 101.310  47.385  1.00  0.00           C
ATOM   6925 6C21 POPEw 103     112.595 101.329  45.865  1.00  0.00           C
ATOM   6928 7C21 POPEw 103     111.145 101.710  45.534  1.00  0.00           C
ATOM   6931 8C21 POPEw 103     110.914 102.009  44.054  1.00  0.00           C
ATOM   6935  C33 POPEw 103     115.994 105.299  59.294  1.00  0.00           C
ATOM   6938  C34 POPEw 103     116.684 106.078  58.164  1.00  0.00           C
ATOM   6941  C35 POPEw 103     115.725 106.939  57.334  1.00  0.00           C
ATOM   6944  C36 POPEw 103     115.305 106.288  56.004  1.00  0.00           C
ATOM   6947  C37 POPEw 103     114.604 107.309  55.104  1.00  0.00           C
ATOM   6950  C38 POPEw 103     114.384 106.819  53.664  1.00  0.00           C
ATOM   6953  C39 POPEw 103     114.014 107.999  52.764  1.00  0.00           C
ATOM   6956 0C31 POPEw 103     113.594 107.608  51.344  1.00  0.00           C
ATOM   6959 1C31 POPEw 103     112.244 108.228  50.954  1.00  0.00           C
ATOM   6962 2C31 POPEw 103     112.034 108.380  49.434  1.00  0.00           C
ATOM   6965 3C31 POPEw 103     112.934 109.428  48.764  1.00  0.00           C
ATOM   6968 4C31 POPEw 103     112.685 110.868  49.244  1.00  0.00           C
ATOM   6971 5C31 POPEw 103     113.704 111.869  48.694  1.00  0.00           C
ATOM   6974 6C31 POPEw 103     113.325 113.340  48.934  1.00  0.00           C
ATOM   6978  NH3 POPEx 104      95.975  10.599  65.824  1.00  0.00           N
ATOM   6982  C12 POPEx 104      95.124  11.769  66.245  1.00  0.00           C
ATOM   6985  C11 POPEx 104      94.414  12.459  65.045  1.00  0.00           C
ATOM   6988  P   POPEx 104      92.744  10.509  64.414  1.00  0.00           P
ATOM   6989  O13 POPEx 104      93.465   9.249  64.704  1.00  0.00           O
ATOM   6990  O14 POPEx 104      91.894  10.989  65.525  1.00  0.00           O
ATOM   6991  O11 POPEx 104      91.894  10.359  63.094  1.00  0.00           O
ATOM   6992  O12 POPEx 104      93.864  11.559  64.074  1.00  0.00           O
ATOM   6993  C1  POPEx 104      92.425  10.629  61.794  1.00  0.00           C
ATOM   6996  C2  POPEx 104      91.625  11.739  61.045  1.00  0.00           C
ATOM   6998  O21 POPEx 104      90.504  11.079  60.424  1.00  0.00           O
ATOM   6999  C21 POPEx 104      89.674  11.619  59.545  1.00  0.00           C
ATOM   7000  O22 POPEx 104      89.795  12.689  58.984  1.00  0.00           O
ATOM   7001  C22 POPEx 104      88.515  10.649  59.325  1.00  0.00           C
ATOM   7004  C3  POPEx 104      92.624  12.489  60.104  1.00  0.00           C
ATOM   7007  O31 POPEx 104      92.094  13.689  59.484  1.00  0.00           O
ATOM   7008  C31 POPEx 104      92.724  13.979  58.324  1.00  0.00           C
ATOM   7009  O32 POPEx 104      93.795  13.499  58.005  1.00  0.00           O
ATOM   7010  C32 POPEx 104      91.835  14.809  57.394  1.00  0.00           C
ATOM   7013  C23 POPEx 104      87.805  10.799  57.964  1.00  0.00           C
ATOM   7016  C24 POPEx 104      88.444   9.939  56.864  1.00  0.00           C
ATOM   7019  C25 POPEx 104      87.735   9.999  55.505  1.00  0.00           C
ATOM   7022  C26 POPEx 104      86.275   9.529  55.585  1.00  0.00           C
ATOM   7025  C27 POPEx 104      85.784   8.889  54.284  1.00  0.00           C
ATOM   7028  C28 POPEx 104      84.274   8.589  54.335  1.00  0.00           C
ATOM   7031  C29 POPEx 104      83.854   7.599  53.275  1.00  0.00           C
ATOM   7033 0C21 POPEx 104      83.064   7.829  52.204  1.00  0.00           C
ATOM   7035 1C21 POPEx 104      82.395   9.129  51.825  1.00  0.00           C
ATOM   7038 2C21 POPEx 104      80.924   8.929  51.414  1.00  0.00           C
ATOM   7041 3C21 POPEx 104      80.214  10.249  51.074  1.00  0.00           C
ATOM   7044 4C21 POPEx 104      78.844  10.049  50.424  1.00  0.00           C
ATOM   7047 5C21 POPEx 104      77.924  11.279  50.525  1.00  0.00           C
ATOM   7050 6C21 POPEx 104      78.505  12.559  49.914  1.00  0.00           C
ATOM   7053 7C21 POPEx 104      77.484  13.719  49.955  1.00  0.00           C
ATOM   7056 8C21 POPEx 104      78.015  15.029  49.384  1.00  0.00           C
ATOM   7060  C33 POPEx 104      91.315  13.919  56.245  1.00  0.00           C
ATOM   7063  C34 POPEx 104      90.644  14.649  55.084  1.00  0.00           C
ATOM   7066  C35 POPEx 104      90.124  13.659  54.014  1.00  0.00           C
ATOM   7069  C36 POPEx 104      91.204  12.739  53.434  1.00  0.00           C
ATOM   7072  C37 POPEx 104      90.714  11.919  52.234  1.00  0.00           C
ATOM   7075  C38 POPEx 104      91.654  10.749  51.905  1.00  0.00           C
ATOM   7078  C39 POPEx 104      91.364  10.099  50.544  1.00  0.00           C
ATOM   7081 0C31 POPEx 104      91.935  10.909  49.384  1.00  0.00           C
ATOM   7084 1C31 POPEx 104      91.565  10.349  48.005  1.00  0.00           C
ATOM   7087 2C31 POPEx 104      92.194  11.169  46.854  1.00  0.00           C
ATOM   7090 3C31 POPEx 104      91.654  10.759  45.484  1.00  0.00           C
ATOM   7093 4C31 POPEx 104      92.344  11.479  44.314  1.00  0.00           C
ATOM   7096 5C31 POPEx 104      91.814  10.979  42.974  1.00  0.00           C
ATOM   7099 6C31 POPEx 104      92.435  11.639  41.744  1.00  0.00           C
ATOM   7103  NH3 POPEy 105      23.024  39.399  67.115  1.00  0.00           N
ATOM   7107  C12 POPEy 105      23.744  39.789  68.394  1.00  0.00           C
ATOM   7110  C11 POPEy 105      24.664  41.029  68.225  1.00  0.00           C
ATOM   7113  P   POPEy 105      27.234  41.019  68.795  1.00  0.00           P
ATOM   7114  O13 POPEy 105      28.144  41.359  69.934  1.00  0.00           O
ATOM   7115  O14 POPEy 105      27.544  39.779  68.044  1.00  0.00           O
ATOM   7116  O11 POPEy 105      27.334  42.279  67.824  1.00  0.00           O
ATOM   7117  O12 POPEy 105      25.694  41.029  69.224  1.00  0.00           O
ATOM   7118  C1  POPEy 105      27.634  42.118  66.434  1.00  0.00           C
ATOM   7121  C2  POPEy 105      27.364  43.409  65.585  1.00  0.00           C
ATOM   7123  O21 POPEy 105      27.624  43.139  64.195  1.00  0.00           O
ATOM   7124  C21 POPEy 105      28.894  43.029  63.815  1.00  0.00           C
ATOM   7125  O22 POPEy 105      29.864  42.949  64.535  1.00  0.00           O
ATOM   7126  C22 POPEy 105      28.894  42.979  62.285  1.00  0.00           C
ATOM   7129  C3  POPEy 105      27.964  44.789  66.004  1.00  0.00           C
ATOM   7132  O31 POPEy 105      27.314  45.849  65.234  1.00  0.00           O
ATOM   7133  C31 POPEy 105      27.884  46.219  64.094  1.00  0.00           C
ATOM   7134  O32 POPEy 105      29.025  45.938  63.764  1.00  0.00           O
ATOM   7135  C32 POPEy 105      26.915  47.009  63.215  1.00  0.00           C
ATOM   7138  C23 POPEy 105      30.205  43.499  61.635  1.00  0.00           C
ATOM   7141  C24 POPEy 105      30.294  43.059  60.164  1.00  0.00           C
ATOM   7144  C25 POPEy 105      31.694  43.228  59.574  1.00  0.00           C
ATOM   7147  C26 POPEy 105      31.755  42.819  58.094  1.00  0.00           C
ATOM   7150  C27 POPEy 105      33.154  42.399  57.635  1.00  0.00           C
ATOM   7153  C28 POPEy 105      33.185  42.099  56.115  1.00  0.00           C
ATOM   7156  C29 POPEy 105      33.564  43.309  55.294  1.00  0.00           C
ATOM   7158 0C21 POPEy 105      34.014  43.298  54.025  1.00  0.00           C
ATOM   7160 1C21 POPEy 105      34.144  42.079  53.134  1.00  0.00           C
ATOM   7163 2C21 POPEy 105      33.514  42.279  51.744  1.00  0.00           C
ATOM   7166 3C21 POPEy 105      34.354  43.109  50.764  1.00  0.00           C
ATOM   7169 4C21 POPEy 105      33.725  43.169  49.364  1.00  0.00           C
ATOM   7172 5C21 POPEy 105      34.514  44.059  48.394  1.00  0.00           C
ATOM   7175 6C21 POPEy 105      33.804  44.259  47.045  1.00  0.00           C
ATOM   7178 7C21 POPEy 105      34.644  45.119  46.074  1.00  0.00           C
ATOM   7181 8C21 POPEy 105      33.834  45.709  44.925  1.00  0.00           C
ATOM   7185  C33 POPEy 105      27.364  46.939  61.724  1.00  0.00           C
ATOM   7188  C34 POPEy 105      26.624  47.879  60.754  1.00  0.00           C
ATOM   7191  C35 POPEy 105      27.354  47.859  59.395  1.00  0.00           C
ATOM   7194  C36 POPEy 105      26.934  48.909  58.355  1.00  0.00           C
ATOM   7197  C37 POPEy 105      27.754  48.739  57.064  1.00  0.00           C
ATOM   7200  C38 POPEy 105      27.474  49.819  56.004  1.00  0.00           C
ATOM   7203  C39 POPEy 105      28.335  49.669  54.734  1.00  0.00           C
ATOM   7206 0C31 POPEy 105      28.094  50.798  53.734  1.00  0.00           C
ATOM   7209 1C31 POPEy 105      28.825  50.619  52.394  1.00  0.00           C
ATOM   7212 2C31 POPEy 105      28.454  51.709  51.385  1.00  0.00           C
ATOM   7215 3C31 POPEy 105      29.085  51.520  49.995  1.00  0.00           C
ATOM   7218 4C31 POPEy 105      28.354  50.479  49.125  1.00  0.00           C
ATOM   7221 5C31 POPEy 105      28.884  50.459  47.684  1.00  0.00           C
ATOM   7224 6C31 POPEy 105      28.094  49.539  46.744  1.00  0.00           C
ATOM   7228  NH3 POPEz 106      83.854  17.789  67.514  1.00  0.00           N
ATOM   7232  C12 POPEz 106      83.594  16.299  67.425  1.00  0.00           C
ATOM   7235  C11 POPEz 106      84.615  15.599  66.504  1.00  0.00           C
ATOM   7238  P   POPEz 106      83.764  13.079  66.574  1.00  0.00           P
ATOM   7239  O13 POPEz 106      84.594  12.869  67.775  1.00  0.00           O
ATOM   7240  O14 POPEz 106      83.785  12.019  65.534  1.00  0.00           O
ATOM   7241  O11 POPEz 106      82.255  13.239  67.064  1.00  0.00           O
ATOM   7242  O12 POPEz 106      84.055  14.449  65.874  1.00  0.00           O
ATOM   7243  C1  POPEz 106      81.245  13.789  66.214  1.00  0.00           C
ATOM   7246  C2  POPEz 106      80.774  12.809  65.094  1.00  0.00           C
ATOM   7248  O21 POPEz 106      79.644  13.369  64.395  1.00  0.00           O
ATOM   7249  C21 POPEz 106      79.964  14.359  63.545  1.00  0.00           C
ATOM   7250  O22 POPEz 106      81.075  14.809  63.384  1.00  0.00           O
ATOM   7251  C22 POPEz 106      78.685  14.769  62.804  1.00  0.00           C
ATOM   7254  C3  POPEz 106      80.394  11.409  65.674  1.00  0.00           C
ATOM   7257  O31 POPEz 106      79.914  10.529  64.634  1.00  0.00           O
ATOM   7258  C31 POPEz 106      80.804   9.709  64.084  1.00  0.00           C
ATOM   7259  O32 POPEz 106      81.884   9.389  64.554  1.00  0.00           O
ATOM   7260  C32 POPEz 106      80.304   9.259  62.714  1.00  0.00           C
ATOM   7263  C23 POPEz 106      78.914  15.829  61.705  1.00  0.00           C
ATOM   7266  C24 POPEz 106      79.545  15.199  60.445  1.00  0.00           C
ATOM   7269  C25 POPEz 106      79.795  16.199  59.314  1.00  0.00           C
ATOM   7272  C26 POPEz 106      80.524  15.549  58.134  1.00  0.00           C
ATOM   7275  C27 POPEz 106      80.914  16.549  57.035  1.00  0.00           C
ATOM   7278  C28 POPEz 106      81.805  15.899  55.954  1.00  0.00           C
ATOM   7281  C29 POPEz 106      82.484  16.929  55.094  1.00  0.00           C
ATOM   7283 0C21 POPEz 106      82.464  17.039  53.754  1.00  0.00           C
ATOM   7285 1C21 POPEz 106      81.744  16.149  52.754  1.00  0.00           C
ATOM   7288 2C21 POPEz 106      82.694  15.379  51.814  1.00  0.00           C
ATOM   7291 3C21 POPEz 106      83.584  16.279  50.934  1.00  0.00           C
ATOM   7294 4C21 POPEz 106      84.345  15.499  49.844  1.00  0.00           C
ATOM   7297 5C21 POPEz 106      85.294  16.379  49.025  1.00  0.00           C
ATOM   7300 6C21 POPEz 106      85.844  15.659  47.775  1.00  0.00           C
ATOM   7303 7C21 POPEz 106      86.954  16.449  47.064  1.00  0.00           C
ATOM   7306 8C21 POPEz 106      87.575  15.699  45.894  1.00  0.00           C
ATOM   7310  C33 POPEz 106      80.424  10.389  61.674  1.00  0.00           C
ATOM   7313  C34 POPEz 106      79.714  10.069  60.354  1.00  0.00           C
ATOM   7316  C35 POPEz 106      78.185  10.089  60.455  1.00  0.00           C
ATOM   7319  C36 POPEz 106      77.534  10.149  59.065  1.00  0.00           C
ATOM   7322  C37 POPEz 106      76.005  10.209  59.135  1.00  0.00           C
ATOM   7325  C38 POPEz 106      75.384  10.709  57.824  1.00  0.00           C
ATOM   7328  C39 POPEz 106      75.704   9.829  56.604  1.00  0.00           C
ATOM   7331 0C31 POPEz 106      74.714  10.069  55.455  1.00  0.00           C
ATOM   7334 1C31 POPEz 106      75.155   9.519  54.094  1.00  0.00           C
ATOM   7337 2C31 POPEz 106      74.034   9.699  53.054  1.00  0.00           C
ATOM   7340 3C31 POPEz 106      74.505   9.619  51.594  1.00  0.00           C
ATOM   7343 4C31 POPEz 106      75.195   8.289  51.224  1.00  0.00           C
ATOM   7346 5C31 POPEz 106      75.505   8.189  49.734  1.00  0.00           C
ATOM   7349 6C31 POPEz 106      76.224   6.899  49.335  1.00  0.00           C
ATOM   7353  NH3 POPE0 107      84.844  37.629  22.834  1.00  0.00           N
ATOM   7357  C12 POPE0 107      86.224  38.059  23.214  1.00  0.00           C
ATOM   7360  C11 POPE0 107      86.705  39.309  22.454  1.00  0.00           C
ATOM   7363  P   POPE0 107      88.645  40.169  24.014  1.00  0.00           P
ATOM   7364  O13 POPE0 107      89.844  41.008  23.804  1.00  0.00           O
ATOM   7365  O14 POPE0 107      87.575  40.849  24.764  1.00  0.00           O
ATOM   7366  O11 POPE0 107      89.104  38.869  24.784  1.00  0.00           O
ATOM   7367  O12 POPE0 107      88.085  39.569  22.674  1.00  0.00           O
ATOM   7368  C1  POPE0 107      88.304  38.159  25.734  1.00  0.00           C
ATOM   7371  C2  POPE0 107      88.994  38.129  27.105  1.00  0.00           C
ATOM   7373  O21 POPE0 107      88.274  37.219  27.955  1.00  0.00           O
ATOM   7374  C21 POPE0 107      88.974  36.239  28.494  1.00  0.00           C
ATOM   7375  O22 POPE0 107      90.185  36.099  28.424  1.00  0.00           O
ATOM   7376  C22 POPE0 107      88.034  35.279  29.205  1.00  0.00           C
ATOM   7379  C3  POPE0 107      88.955  39.559  27.704  1.00  0.00           C
ATOM   7382  O31 POPE0 107      89.914  39.618  28.774  1.00  0.00           O
ATOM   7383  C31 POPE0 107      90.555  40.769  28.864  1.00  0.00           C
ATOM   7384  O32 POPE0 107      90.214  41.819  28.334  1.00  0.00           O
ATOM   7385  C32 POPE0 107      91.924  40.519  29.484  1.00  0.00           C
ATOM   7388  C23 POPE0 107      87.735  35.709  30.655  1.00  0.00           C
ATOM   7391  C24 POPE0 107      87.255  34.519  31.494  1.00  0.00           C
ATOM   7394  C25 POPE0 107      86.464  34.939  32.744  1.00  0.00           C
ATOM   7397  C26 POPE0 107      85.905  33.749  33.514  1.00  0.00           C
ATOM   7400  C27 POPE0 107      86.914  33.159  34.514  1.00  0.00           C
ATOM   7403  C28 POPE0 107      86.604  31.709  34.904  1.00  0.00           C
ATOM   7406  C29 POPE0 107      85.345  31.529  35.715  1.00  0.00           C
ATOM   7408 0C21 POPE0 107      85.154  30.519  36.574  1.00  0.00           C
ATOM   7410 1C21 POPE0 107      86.194  29.449  36.794  1.00  0.00           C
ATOM   7413 2C21 POPE0 107      85.774  28.339  37.775  1.00  0.00           C
ATOM   7416 3C21 POPE0 107      86.884  27.289  37.945  1.00  0.00           C
ATOM   7419 4C21 POPE0 107      86.494  26.159  38.904  1.00  0.00           C
ATOM   7422 5C21 POPE0 107      86.435  24.799  38.205  1.00  0.00           C
ATOM   7425 6C21 POPE0 107      85.994  23.679  39.144  1.00  0.00           C
ATOM   7428 7C21 POPE0 107      86.015  22.289  38.494  1.00  0.00           C
ATOM   7431 8C21 POPE0 107      85.865  21.159  39.504  1.00  0.00           C
ATOM   7435  C33 POPE0 107      91.914  40.069  30.964  1.00  0.00           C
ATOM   7438  C34 POPE0 107      91.304  38.689  31.234  1.00  0.00           C
ATOM   7441  C35 POPE0 107      91.374  38.369  32.734  1.00  0.00           C
ATOM   7444  C36 POPE0 107      90.804  36.989  33.084  1.00  0.00           C
ATOM   7447  C37 POPE0 107      90.644  36.799  34.594  1.00  0.00           C
ATOM   7450  C38 POPE0 107      90.555  35.319  34.974  1.00  0.00           C
ATOM   7453  C39 POPE0 107      90.424  35.059  36.484  1.00  0.00           C
ATOM   7456 0C31 POPE0 107      89.184  35.719  37.124  1.00  0.00           C
ATOM   7459 1C31 POPE0 107      89.454  37.099  37.764  1.00  0.00           C
ATOM   7462 2C31 POPE0 107      90.434  37.099  38.955  1.00  0.00           C
ATOM   7465 3C31 POPE0 107      90.284  35.889  39.894  1.00  0.00           C
ATOM   7468 4C31 POPE0 107      90.884  36.079  41.284  1.00  0.00           C
ATOM   7471 5C31 POPE0 107      90.984  34.749  42.045  1.00  0.00           C
ATOM   7474 6C31 POPE0 107      91.275  34.869  43.535  1.00  0.00           C
ATOM   7478  NH3 POPE1 108      99.345  73.859  23.014  1.00  0.00           N
ATOM   7482  C12 POPE1 108      99.174  73.380  21.584  1.00  0.00           C
ATOM   7485  C11 POPE1 108      97.934  72.489  21.384  1.00  0.00           C
ATOM   7488  P   POPE1 108      98.664  70.189  20.295  1.00  0.00           P
ATOM   7489  O13 POPE1 108      97.535  69.249  20.474  1.00  0.00           O
ATOM   7490  O14 POPE1 108      99.634  69.999  19.205  1.00  0.00           O
ATOM   7491  O11 POPE1 108      99.424  70.319  21.654  1.00  0.00           O
ATOM   7492  O12 POPE1 108      98.085  71.669  20.214  1.00  0.00           O
ATOM   7493  C1  POPE1 108     100.224  69.259  22.164  1.00  0.00           C
ATOM   7496  C2  POPE1 108     100.774  69.759  23.504  1.00  0.00           C
ATOM   7498  O21 POPE1 108     101.765  68.859  24.014  1.00  0.00           O
ATOM   7499  C21 POPE1 108     101.394  67.660  24.405  1.00  0.00           C
ATOM   7500  O22 POPE1 108     100.254  67.270  24.594  1.00  0.00           O
ATOM   7501  C22 POPE1 108     102.665  66.859  24.654  1.00  0.00           C
ATOM   7504  C3  POPE1 108      99.625  70.099  24.504  1.00  0.00           C
ATOM   7507  O31 POPE1 108     100.104  70.359  25.834  1.00  0.00           O
ATOM   7508  C31 POPE1 108     100.574  71.599  26.014  1.00  0.00           C
ATOM   7509  O32 POPE1 108     100.515  72.478  25.184  1.00  0.00           O
ATOM   7510  C32 POPE1 108     101.304  71.699  27.354  1.00  0.00           C
ATOM   7513  C23 POPE1 108     102.764  66.368  26.104  1.00  0.00           C
ATOM   7516  C24 POPE1 108     103.475  65.008  26.164  1.00  0.00           C
ATOM   7519  C25 POPE1 108     103.775  64.549  27.594  1.00  0.00           C
ATOM   7522  C26 POPE1 108     105.275  64.490  27.914  1.00  0.00           C
ATOM   7525  C27 POPE1 108     105.875  65.819  28.394  1.00  0.00           C
ATOM   7528  C28 POPE1 108     105.914  65.949  29.934  1.00  0.00           C
ATOM   7531  C29 POPE1 108     104.594  66.279  30.594  1.00  0.00           C
ATOM   7533 0C21 POPE1 108     104.414  67.059  31.674  1.00  0.00           C
ATOM   7535 1C21 POPE1 108     105.515  67.729  32.454  1.00  0.00           C
ATOM   7538 2C21 POPE1 108     105.965  66.949  33.694  1.00  0.00           C
ATOM   7541 3C21 POPE1 108     105.625  67.660  35.014  1.00  0.00           C
ATOM   7544 4C21 POPE1 108     106.264  66.949  36.214  1.00  0.00           C
ATOM   7547 5C21 POPE1 108     106.045  67.719  37.524  1.00  0.00           C
ATOM   7550 6C21 POPE1 108     106.794  67.069  38.694  1.00  0.00           C
ATOM   7553 7C21 POPE1 108     106.555  67.819  40.004  1.00  0.00           C
ATOM   7556 8C21 POPE1 108     107.525  67.389  41.105  1.00  0.00           C
ATOM   7560  C33 POPE1 108     101.435  70.340  28.084  1.00  0.00           C
ATOM   7563  C34 POPE1 108     102.274  70.379  29.364  1.00  0.00           C
ATOM   7566  C35 POPE1 108     101.534  70.979  30.564  1.00  0.00           C
ATOM   7569  C36 POPE1 108     102.344  70.859  31.864  1.00  0.00           C
ATOM   7572  C37 POPE1 108     101.584  70.139  32.994  1.00  0.00           C
ATOM   7575  C38 POPE1 108     102.454  69.959  34.255  1.00  0.00           C
ATOM   7578  C39 POPE1 108     101.735  69.339  35.474  1.00  0.00           C
ATOM   7581 0C31 POPE1 108     101.164  70.379  36.455  1.00  0.00           C
ATOM   7584 1C31 POPE1 108     100.544  69.819  37.745  1.00  0.00           C
ATOM   7587 2C31 POPE1 108     101.494  69.049  38.675  1.00  0.00           C
ATOM   7590 3C31 POPE1 108     100.685  68.329  39.754  1.00  0.00           C
ATOM   7593 4C31 POPE1 108     101.485  67.429  40.705  1.00  0.00           C
ATOM   7596 5C31 POPE1 108     101.945  68.149  41.975  1.00  0.00           C
ATOM   7599 6C31 POPE1 108     102.215  67.189  43.134  1.00  0.00           C
ATOM   7603  NH3 POPE2 109      45.624  76.200  66.625  1.00  0.00           N
ATOM   7607  C12 POPE2 109      47.084  76.179  67.004  1.00  0.00           C
ATOM   7610  C11 POPE2 109      47.644  77.559  67.365  1.00  0.00           C
ATOM   7613  P   POPE2 109      50.044  78.660  67.225  1.00  0.00           P
ATOM   7614  O13 POPE2 109      49.314  79.819  66.714  1.00  0.00           O
ATOM   7615  O14 POPE2 109      50.795  78.849  68.475  1.00  0.00           O
ATOM   7616  O11 POPE2 109      51.034  78.109  66.124  1.00  0.00           O
ATOM   7617  O12 POPE2 109      49.064  77.438  67.455  1.00  0.00           O
ATOM   7618  C1  POPE2 109      50.595  77.879  64.785  1.00  0.00           C
ATOM   7621  C2  POPE2 109      51.164  76.539  64.275  1.00  0.00           C
ATOM   7623  O21 POPE2 109      51.414  76.619  62.864  1.00  0.00           O
ATOM   7624  C21 POPE2 109      50.374  76.639  62.054  1.00  0.00           C
ATOM   7625  O22 POPE2 109      49.205  76.520  62.365  1.00  0.00           O
ATOM   7626  C22 POPE2 109      50.884  76.990  60.655  1.00  0.00           C
ATOM   7629  C3  POPE2 109      50.335  75.309  64.734  1.00  0.00           C
ATOM   7632  O31 POPE2 109      50.774  74.099  64.074  1.00  0.00           O
ATOM   7633  C31 POPE2 109      50.125  73.019  64.494  1.00  0.00           C
ATOM   7634  O32 POPE2 109      49.135  73.029  65.214  1.00  0.00           O
ATOM   7635  C32 POPE2 109      50.725  71.739  63.914  1.00  0.00           C
ATOM   7638  C23 POPE2 109      50.554  75.939  59.564  1.00  0.00           C
ATOM   7641  C24 POPE2 109      50.704  76.549  58.164  1.00  0.00           C
ATOM   7644  C25 POPE2 109      50.854  75.509  57.045  1.00  0.00           C
ATOM   7647  C26 POPE2 109      49.665  74.539  56.944  1.00  0.00           C
ATOM   7650  C27 POPE2 109      49.795  73.560  55.775  1.00  0.00           C
ATOM   7653  C28 POPE2 109      48.464  72.879  55.445  1.00  0.00           C
ATOM   7656  C29 POPE2 109      48.594  72.009  54.224  1.00  0.00           C
ATOM   7658 0C21 POPE2 109      47.885  72.069  53.085  1.00  0.00           C
ATOM   7660 1C21 POPE2 109      46.765  73.019  52.754  1.00  0.00           C
ATOM   7663 2C21 POPE2 109      45.464  72.270  52.394  1.00  0.00           C
ATOM   7666 3C21 POPE2 109      44.324  73.240  52.054  1.00  0.00           C
ATOM   7669 4C21 POPE2 109      43.004  72.569  51.635  1.00  0.00           C
ATOM   7672 5C21 POPE2 109      43.165  71.549  50.494  1.00  0.00           C
ATOM   7675 6C21 POPE2 109      41.835  71.188  49.815  1.00  0.00           C
ATOM   7678 7C21 POPE2 109      42.024  70.429  48.504  1.00  0.00           C
ATOM   7681 8C21 POPE2 109      40.734  70.258  47.705  1.00  0.00           C
ATOM   7685  C33 POPE2 109      49.734  71.039  62.955  1.00  0.00           C
ATOM   7688  C34 POPE2 109      50.335  69.910  62.115  1.00  0.00           C
ATOM   7691  C35 POPE2 109      50.825  70.379  60.744  1.00  0.00           C
ATOM   7694  C36 POPE2 109      51.874  71.489  60.844  1.00  0.00           C
ATOM   7697  C37 POPE2 109      52.524  71.839  59.514  1.00  0.00           C
ATOM   7700  C38 POPE2 109      53.604  72.910  59.684  1.00  0.00           C
ATOM   7703  C39 POPE2 109      54.194  73.309  58.335  1.00  0.00           C
ATOM   7706 0C31 POPE2 109      55.084  74.559  58.405  1.00  0.00           C
ATOM   7709 1C31 POPE2 109      55.345  75.079  56.984  1.00  0.00           C
ATOM   7712 2C31 POPE2 109      56.385  76.200  56.854  1.00  0.00           C
ATOM   7715 3C31 POPE2 109      56.264  77.380  57.824  1.00  0.00           C
ATOM   7718 4C31 POPE2 109      57.334  78.439  57.534  1.00  0.00           C
ATOM   7721 5C31 POPE2 109      57.204  79.689  58.425  1.00  0.00           C
ATOM   7724 6C31 POPE2 109      58.554  80.219  58.924  1.00  0.00           C
ATOM   7728  NH3 POPE3 110      92.104  36.719  68.804  1.00  0.00           N
ATOM   7732  C12 POPE3 110      93.274  37.189  67.984  1.00  0.00           C
ATOM   7735  C11 POPE3 110      94.604  37.149  68.754  1.00  0.00           C
ATOM   7738  P   POPE3 110      96.695  36.989  67.184  1.00  0.00           P
ATOM   7739  O13 POPE3 110      97.994  37.699  67.045  1.00  0.00           O
ATOM   7740  O14 POPE3 110      96.784  35.619  67.684  1.00  0.00           O
ATOM   7741  O11 POPE3 110      96.064  37.019  65.734  1.00  0.00           O
ATOM   7742  O12 POPE3 110      95.674  37.839  68.075  1.00  0.00           O
ATOM   7743  C1  POPE3 110      94.954  37.859  65.364  1.00  0.00           C
ATOM   7746  C2  POPE3 110      95.084  38.509  63.944  1.00  0.00           C
ATOM   7748  O21 POPE3 110      95.755  37.649  62.994  1.00  0.00           O
ATOM   7749  C21 POPE3 110      94.974  36.629  62.615  1.00  0.00           C
ATOM   7750  O22 POPE3 110      94.195  36.029  63.335  1.00  0.00           O
ATOM   7751  C22 POPE3 110      95.135  36.419  61.115  1.00  0.00           C
ATOM   7754  C3  POPE3 110      95.814  39.889  64.054  1.00  0.00           C
ATOM   7757  O31 POPE3 110      96.565  40.259  62.875  1.00  0.00           O
ATOM   7758  C31 POPE3 110      95.844  40.759  61.874  1.00  0.00           C
ATOM   7759  O32 POPE3 110      94.645  40.979  61.914  1.00  0.00           O
ATOM   7760  C32 POPE3 110      96.754  41.008  60.674  1.00  0.00           C
ATOM   7763  C23 POPE3 110      93.885  35.789  60.474  1.00  0.00           C
ATOM   7766  C24 POPE3 110      93.475  36.459  59.154  1.00  0.00           C
ATOM   7769  C25 POPE3 110      92.215  35.829  58.545  1.00  0.00           C
ATOM   7772  C26 POPE3 110      91.684  36.559  57.304  1.00  0.00           C
ATOM   7775  C27 POPE3 110      90.354  35.969  56.814  1.00  0.00           C
ATOM   7778  C28 POPE3 110      89.685  36.749  55.664  1.00  0.00           C
ATOM   7781  C29 POPE3 110      90.494  36.829  54.405  1.00  0.00           C
ATOM   7783 0C21 POPE3 110      90.045  37.309  53.225  1.00  0.00           C
ATOM   7785 1C21 POPE3 110      88.655  37.829  52.955  1.00  0.00           C
ATOM   7788 2C21 POPE3 110      88.214  37.549  51.504  1.00  0.00           C
ATOM   7791 3C21 POPE3 110      86.744  37.899  51.254  1.00  0.00           C
ATOM   7794 4C21 POPE3 110      86.385  37.839  49.754  1.00  0.00           C
ATOM   7797 5C21 POPE3 110      84.884  37.939  49.455  1.00  0.00           C
ATOM   7800 6C21 POPE3 110      84.104  36.669  49.834  1.00  0.00           C
ATOM   7803 7C21 POPE3 110      82.714  36.609  49.195  1.00  0.00           C
ATOM   7806 8C21 POPE3 110      81.695  37.579  49.804  1.00  0.00           C
ATOM   7810  C33 POPE3 110      96.394  40.079  59.494  1.00  0.00           C
ATOM   7813  C34 POPE3 110      97.045  40.519  58.174  1.00  0.00           C
ATOM   7816  C35 POPE3 110      98.554  40.259  58.085  1.00  0.00           C
ATOM   7819  C36 POPE3 110      99.075  40.429  56.644  1.00  0.00           C
ATOM   7822  C37 POPE3 110     100.515  39.929  56.464  1.00  0.00           C
ATOM   7825  C38 POPE3 110     100.984  39.919  55.004  1.00  0.00           C
ATOM   7828  C39 POPE3 110     100.194  38.939  54.114  1.00  0.00           C
ATOM   7831 0C31 POPE3 110     100.895  38.679  52.775  1.00  0.00           C
ATOM   7834 1C31 POPE3 110      99.974  37.949  51.784  1.00  0.00           C
ATOM   7837 2C31 POPE3 110     100.625  37.739  50.414  1.00  0.00           C
ATOM   7840 3C31 POPE3 110      99.575  37.519  49.304  1.00  0.00           C
ATOM   7843 4C31 POPE3 110      98.955  38.839  48.824  1.00  0.00           C
ATOM   7846 5C31 POPE3 110      97.845  38.639  47.794  1.00  0.00           C
ATOM   7849 6C31 POPE3 110      97.225  39.969  47.355  1.00  0.00           C
ATOM   7853  NH3 POPE4 111      63.564  13.229  70.194  1.00  0.00           N
ATOM   7857  C12 POPE4 111      62.104  12.899  70.115  1.00  0.00           C
ATOM   7860  C11 POPE4 111      61.305  13.909  70.934  1.00  0.00           C
ATOM   7863  P   POPE4 111      58.794  14.639  70.934  1.00  0.00           P
ATOM   7864  O13 POPE4 111      58.194  14.719  72.274  1.00  0.00           O
ATOM   7865  O14 POPE4 111      59.374  15.889  70.404  1.00  0.00           O
ATOM   7866  O11 POPE4 111      57.705  14.079  69.925  1.00  0.00           O
ATOM   7867  O12 POPE4 111      59.925  13.529  70.925  1.00  0.00           O
ATOM   7868  C1  POPE4 111      58.054  13.849  68.565  1.00  0.00           C
ATOM   7871  C2  POPE4 111      56.795  13.599  67.674  1.00  0.00           C
ATOM   7873  O21 POPE4 111      57.054  12.769  66.525  1.00  0.00           O
ATOM   7874  C21 POPE4 111      57.984  13.189  65.674  1.00  0.00           C
ATOM   7875  O22 POPE4 111      58.745  14.129  65.844  1.00  0.00           O
ATOM   7876  C22 POPE4 111      58.054  12.249  64.475  1.00  0.00           C
ATOM   7879  C3  POPE4 111      56.084  14.939  67.324  1.00  0.00           C
ATOM   7882  O31 POPE4 111      54.755  14.729  66.804  1.00  0.00           O
ATOM   7883  C31 POPE4 111      54.634  14.689  65.484  1.00  0.00           C
ATOM   7884  O32 POPE4 111      55.554  14.809  64.684  1.00  0.00           O
ATOM   7885  C32 POPE4 111      53.165  14.459  65.144  1.00  0.00           C
ATOM   7888  C23 POPE4 111      59.144  12.719  63.475  1.00  0.00           C
ATOM   7891  C24 POPE4 111      59.604  11.629  62.495  1.00  0.00           C
ATOM   7894  C25 POPE4 111      58.694  11.399  61.295  1.00  0.00           C
ATOM   7897  C26 POPE4 111      59.374  10.459  60.294  1.00  0.00           C
ATOM   7900  C27 POPE4 111      58.415   9.799  59.304  1.00  0.00           C
ATOM   7903  C28 POPE4 111      59.184   8.829  58.384  1.00  0.00           C
ATOM   7906  C29 POPE4 111      58.274   8.089  57.434  1.00  0.00           C
ATOM   7908 0C21 POPE4 111      58.494   7.989  56.105  1.00  0.00           C
ATOM   7910 1C21 POPE4 111      59.685   8.569  55.394  1.00  0.00           C
ATOM   7913 2C21 POPE4 111      59.685   8.269  53.894  1.00  0.00           C
ATOM   7916 3C21 POPE4 111      60.774   9.059  53.155  1.00  0.00           C
ATOM   7919 4C21 POPE4 111      60.634   8.919  51.635  1.00  0.00           C
ATOM   7922 5C21 POPE4 111      61.804   9.529  50.855  1.00  0.00           C
ATOM   7925 6C21 POPE4 111      61.795  11.069  50.835  1.00  0.00           C
ATOM   7928 7C21 POPE4 111      63.025  11.649  50.124  1.00  0.00           C
ATOM   7931 8C21 POPE4 111      63.045  13.179  50.084  1.00  0.00           C
ATOM   7935  C33 POPE4 111      52.944  14.149  63.644  1.00  0.00           C
ATOM   7938  C34 POPE4 111      51.705  13.289  63.374  1.00  0.00           C
ATOM   7941  C35 POPE4 111      51.674  12.669  61.975  1.00  0.00           C
ATOM   7944  C36 POPE4 111      50.595  11.589  61.825  1.00  0.00           C
ATOM   7947  C37 POPE4 111      50.795  10.729  60.564  1.00  0.00           C
ATOM   7950  C38 POPE4 111      49.844   9.519  60.515  1.00  0.00           C
ATOM   7953  C39 POPE4 111      50.065   8.599  59.304  1.00  0.00           C
ATOM   7956 0C31 POPE4 111      49.554   9.179  57.984  1.00  0.00           C
ATOM   7959 1C31 POPE4 111      49.984   8.379  56.755  1.00  0.00           C
ATOM   7962 2C31 POPE4 111      48.974   8.429  55.604  1.00  0.00           C
ATOM   7965 3C31 POPE4 111      47.654   7.719  55.944  1.00  0.00           C
ATOM   7968 4C31 POPE4 111      47.064   6.989  54.734  1.00  0.00           C
ATOM   7971 5C31 POPE4 111      45.904   6.060  55.115  1.00  0.00           C
ATOM   7974 6C31 POPE4 111      45.475   5.210  53.924  1.00  0.00           C
ATOM   7978  NH3 POPE5 112     102.024  23.599  62.004  1.00  0.00           N
ATOM   7982  C12 POPE5 112     101.005  24.209  62.924  1.00  0.00           C
ATOM   7985  C11 POPE5 112     101.705  24.699  64.195  1.00  0.00           C
ATOM   7988  P   POPE5 112     100.194  26.679  65.065  1.00  0.00           P
ATOM   7989  O13 POPE5 112      99.554  26.939  66.385  1.00  0.00           O
ATOM   7990  O14 POPE5 112     101.285  27.609  64.684  1.00  0.00           O
ATOM   7991  O11 POPE5 112      99.154  26.699  63.874  1.00  0.00           O
ATOM   7992  O12 POPE5 112     100.755  25.199  65.115  1.00  0.00           O
ATOM   7993  C1  POPE5 112      99.265  27.679  62.824  1.00  0.00           C
ATOM   7996  C2  POPE5 112      98.325  27.349  61.625  1.00  0.00           C
ATOM   7998  O21 POPE5 112      98.854  27.859  60.385  1.00  0.00           O
ATOM   7999  C21 POPE5 112      99.715  27.019  59.804  1.00  0.00           C
ATOM   8000  O22 POPE5 112     100.424  26.209  60.375  1.00  0.00           O
ATOM   8001  C22 POPE5 112      99.534  27.099  58.295  1.00  0.00           C
ATOM   8004  C3  POPE5 112      96.854  27.859  61.844  1.00  0.00           C
ATOM   8007  O31 POPE5 112      96.145  28.089  60.594  1.00  0.00           O
ATOM   8008  C31 POPE5 112      95.095  27.349  60.245  1.00  0.00           C
ATOM   8009  O32 POPE5 112      94.594  26.429  60.855  1.00  0.00           O
ATOM   8010  C32 POPE5 112      94.524  27.939  58.944  1.00  0.00           C
ATOM   8013  C23 POPE5 112     100.284  25.979  57.514  1.00  0.00           C
ATOM   8016  C24 POPE5 112      99.594  25.669  56.175  1.00  0.00           C
ATOM   8019  C25 POPE5 112     100.424  24.769  55.254  1.00  0.00           C
ATOM   8022  C26 POPE5 112     101.634  25.489  54.655  1.00  0.00           C
ATOM   8025  C27 POPE5 112     102.454  24.579  53.745  1.00  0.00           C
ATOM   8028  C28 POPE5 112     103.755  25.229  53.254  1.00  0.00           C
ATOM   8031  C29 POPE5 112     104.615  24.239  52.525  1.00  0.00           C
ATOM   8033 0C21 POPE5 112     104.804  24.119  51.194  1.00  0.00           C
ATOM   8035 1C21 POPE5 112     104.214  24.979  50.094  1.00  0.00           C
ATOM   8038 2C21 POPE5 112     105.224  25.529  49.074  1.00  0.00           C
ATOM   8041 3C21 POPE5 112     105.725  24.529  48.015  1.00  0.00           C
ATOM   8044 4C21 POPE5 112     106.854  23.579  48.454  1.00  0.00           C
ATOM   8047 5C21 POPE5 112     107.435  22.729  47.315  1.00  0.00           C
ATOM   8050 6C21 POPE5 112     108.085  23.559  46.194  1.00  0.00           C
ATOM   8053 7C21 POPE5 112     109.265  22.829  45.534  1.00  0.00           C
ATOM   8056 8C21 POPE5 112     109.974  23.659  44.465  1.00  0.00           C
ATOM   8060  C33 POPE5 112      95.235  27.389  57.705  1.00  0.00           C
ATOM   8063  C34 POPE5 112      94.795  28.059  56.404  1.00  0.00           C
ATOM   8066  C35 POPE5 112      95.275  27.259  55.194  1.00  0.00           C
ATOM   8069  C36 POPE5 112      94.804  27.799  53.844  1.00  0.00           C
ATOM   8072  C37 POPE5 112      95.305  26.919  52.694  1.00  0.00           C
ATOM   8075  C38 POPE5 112      94.765  27.319  51.324  1.00  0.00           C
ATOM   8078  C39 POPE5 112      95.644  26.789  50.184  1.00  0.00           C
ATOM   8081 0C31 POPE5 112      94.905  26.689  48.844  1.00  0.00           C
ATOM   8084 1C31 POPE5 112      95.865  26.339  47.694  1.00  0.00           C
ATOM   8087 2C31 POPE5 112      95.144  26.009  46.385  1.00  0.00           C
ATOM   8090 3C31 POPE5 112      94.774  24.529  46.245  1.00  0.00           C
ATOM   8093 4C31 POPE5 112      95.984  23.649  45.865  1.00  0.00           C
ATOM   8096 5C31 POPE5 112      95.644  22.159  45.814  1.00  0.00           C
ATOM   8099 6C31 POPE5 112      96.875  21.279  45.544  1.00  0.00           C
ATOM   8103  NH3 POPE6 113      27.845  20.039  26.025  1.00  0.00           N
ATOM   8107  C12 POPE6 113      26.665  20.269  25.124  1.00  0.00           C
ATOM   8110  C11 POPE6 113      26.734  19.559  23.764  1.00  0.00           C
ATOM   8113  P   POPE6 113      24.255  20.029  22.934  1.00  0.00           P
ATOM   8114  O13 POPE6 113      23.724  20.689  21.724  1.00  0.00           O
ATOM   8115  O14 POPE6 113      23.974  18.589  23.155  1.00  0.00           O
ATOM   8116  O11 POPE6 113      23.904  20.899  24.244  1.00  0.00           O
ATOM   8117  O12 POPE6 113      25.824  20.139  22.844  1.00  0.00           O
ATOM   8118  C1  POPE6 113      23.204  20.359  25.374  1.00  0.00           C
ATOM   8121  C2  POPE6 113      23.614  21.069  26.714  1.00  0.00           C
ATOM   8123  O21 POPE6 113      23.784  20.069  27.754  1.00  0.00           O
ATOM   8124  C21 POPE6 113      24.974  20.089  28.374  1.00  0.00           C
ATOM   8125  O22 POPE6 113      25.974  20.639  27.964  1.00  0.00           O
ATOM   8126  C22 POPE6 113      24.944  19.399  29.735  1.00  0.00           C
ATOM   8129  C3  POPE6 113      22.584  22.149  27.184  1.00  0.00           C
ATOM   8132  O31 POPE6 113      22.284  22.029  28.604  1.00  0.00           O
ATOM   8133  C31 POPE6 113      21.325  21.179  28.864  1.00  0.00           C
ATOM   8134  O32 POPE6 113      20.484  20.759  28.074  1.00  0.00           O
ATOM   8135  C32 POPE6 113      21.464  20.669  30.304  1.00  0.00           C
ATOM   8138  C23 POPE6 113      25.304  20.419  30.855  1.00  0.00           C
ATOM   8141  C24 POPE6 113      25.275  19.799  32.264  1.00  0.00           C
ATOM   8144  C25 POPE6 113      25.474  20.829  33.394  1.00  0.00           C
ATOM   8147  C26 POPE6 113      25.454  20.199  34.795  1.00  0.00           C
ATOM   8150  C27 POPE6 113      25.514  21.229  35.934  1.00  0.00           C
ATOM   8153  C28 POPE6 113      25.304  20.629  37.344  1.00  0.00           C
ATOM   8156  C29 POPE6 113      26.534  19.999  37.955  1.00  0.00           C
ATOM   8158 0C21 POPE6 113      26.624  19.539  39.214  1.00  0.00           C
ATOM   8160 1C21 POPE6 113      25.494  19.519  40.214  1.00  0.00           C
ATOM   8163 2C21 POPE6 113      25.795  18.739  41.514  1.00  0.00           C
ATOM   8166 3C21 POPE6 113      26.944  19.329  42.355  1.00  0.00           C
ATOM   8169 4C21 POPE6 113      26.744  19.209  43.875  1.00  0.00           C
ATOM   8172 5C21 POPE6 113      26.724  17.769  44.424  1.00  0.00           C
ATOM   8175 6C21 POPE6 113      26.585  17.769  45.954  1.00  0.00           C
ATOM   8178 7C21 POPE6 113      26.364  16.379  46.565  1.00  0.00           C
ATOM   8181 8C21 POPE6 113      26.165  16.409  48.085  1.00  0.00           C
ATOM   8185  C33 POPE6 113      21.224  21.749  31.374  1.00  0.00           C
ATOM   8188  C34 POPE6 113      21.314  21.209  32.804  1.00  0.00           C
ATOM   8191  C35 POPE6 113      20.984  22.289  33.834  1.00  0.00           C
ATOM   8194  C36 POPE6 113      21.104  21.789  35.284  1.00  0.00           C
ATOM   8197  C37 POPE6 113      20.584  22.829  36.284  1.00  0.00           C
ATOM   8200  C38 POPE6 113      20.964  22.549  37.745  1.00  0.00           C
ATOM   8203  C39 POPE6 113      20.184  23.469  38.704  1.00  0.00           C
ATOM   8206 0C31 POPE6 113      20.824  23.579  40.084  1.00  0.00           C
ATOM   8209 1C31 POPE6 113      20.094  24.579  41.004  1.00  0.00           C
ATOM   8212 2C31 POPE6 113      20.835  24.819  42.334  1.00  0.00           C
ATOM   8215 3C31 POPE6 113      20.584  23.739  43.405  1.00  0.00           C
ATOM   8218 4C31 POPE6 113      19.264  23.939  44.174  1.00  0.00           C
ATOM   8221 5C31 POPE6 113      19.054  22.889  45.275  1.00  0.00           C
ATOM   8224 6C31 POPE6 113      17.824  23.169  46.154  1.00  0.00           C
ATOM   8228  NH3 POPE7 114     120.194  10.989  66.775  1.00  0.00           N
ATOM   8232  C12 POPE7 114     118.724  10.929  66.484  1.00  0.00           C
ATOM   8235  C11 POPE7 114     118.414  11.689  65.184  1.00  0.00           C
ATOM   8238  P   POPE7 114     118.545  11.189  62.644  1.00  0.00           P
ATOM   8239  O13 POPE7 114     117.405  10.249  62.694  1.00  0.00           O
ATOM   8240  O14 POPE7 114     118.244  12.589  62.234  1.00  0.00           O
ATOM   8241  O11 POPE7 114     119.685  10.679  61.705  1.00  0.00           O
ATOM   8242  O12 POPE7 114     119.214  11.219  64.084  1.00  0.00           O
ATOM   8243  C1  POPE7 114     120.595   9.629  62.014  1.00  0.00           C
ATOM   8246  C2  POPE7 114     122.005  10.029  61.534  1.00  0.00           C
ATOM   8248  O21 POPE7 114     122.825   8.849  61.344  1.00  0.00           O
ATOM   8249  C21 POPE7 114     122.584   8.219  60.205  1.00  0.00           C
ATOM   8250  O22 POPE7 114     121.695   8.499  59.414  1.00  0.00           O
ATOM   8251  C22 POPE7 114     123.655   7.189  59.934  1.00  0.00           C
ATOM   8254  C3  POPE7 114     122.675  11.039  62.514  1.00  0.00           C
ATOM   8257  O31 POPE7 114     124.104  10.999  62.394  1.00  0.00           O
ATOM   8258  C31 POPE7 114     124.814  12.129  62.444  1.00  0.00           C
ATOM   8259  O32 POPE7 114     124.354  13.259  62.545  1.00  0.00           O
ATOM   8260  C32 POPE7 114     126.285  11.769  62.304  1.00  0.00           C
ATOM   8263  C23 POPE7 114     123.515   6.679  58.484  1.00  0.00           C
ATOM   8266  C24 POPE7 114     124.725   5.870  58.015  1.00  0.00           C
ATOM   8269  C25 POPE7 114     124.685   5.520  56.525  1.00  0.00           C
ATOM   8272  C26 POPE7 114     124.874   6.769  55.655  1.00  0.00           C
ATOM   8275  C27 POPE7 114     125.445   6.470  54.265  1.00  0.00           C
ATOM   8278  C28 POPE7 114     126.234   7.649  53.684  1.00  0.00           C
ATOM   8281  C29 POPE7 114     127.505   7.879  54.475  1.00  0.00           C
ATOM   8283 0C21 POPE7 114     128.734   7.469  54.144  1.00  0.00           C
ATOM   8285 1C21 POPE7 114     129.114   6.729  52.885  1.00  0.00           C
ATOM   8288 2C21 POPE7 114     129.564   7.729  51.794  1.00  0.00           C
ATOM   8291 3C21 POPE7 114     130.843   8.499  52.164  1.00  0.00           C
ATOM   8294 4C21 POPE7 114     131.264   9.519  51.084  1.00  0.00           C
ATOM   8297 5C21 POPE7 114     132.293   8.999  50.074  1.00  0.00           C
ATOM   8300 6C21 POPE7 114     131.954   7.649  49.424  1.00  0.00           C
ATOM   8303 7C21 POPE7 114     132.894   7.289  48.264  1.00  0.00           C
ATOM   8306 8C21 POPE7 114     132.684   5.860  47.745  1.00  0.00           C
ATOM   8310  C33 POPE7 114     126.544  11.079  60.954  1.00  0.00           C
ATOM   8313  C34 POPE7 114     127.994  10.659  60.715  1.00  0.00           C
ATOM   8316  C35 POPE7 114     128.155   9.989  59.344  1.00  0.00           C
ATOM   8319  C36 POPE7 114     129.584   9.539  59.014  1.00  0.00           C
ATOM   8322  C37 POPE7 114     129.725   8.979  57.594  1.00  0.00           C
ATOM   8325  C38 POPE7 114     130.963   9.489  56.844  1.00  0.00           C
ATOM   8328  C39 POPE7 114     132.293   9.139  57.534  1.00  0.00           C
ATOM   8331 0C31 POPE7 114     133.504   9.249  56.604  1.00  0.00           C
ATOM   8334 1C31 POPE7 114     134.853   9.199  57.344  1.00  0.00           C
ATOM   8337 2C31 POPE7 114     136.063   8.959  56.434  1.00  0.00           C
ATOM   8340 3C31 POPE7 114     137.393   8.979  57.204  1.00  0.00           C
ATOM   8343 4C31 POPE7 114     138.613   8.569  56.354  1.00  0.00           C
ATOM   8346 5C31 POPE7 114     139.944   8.549  57.134  1.00  0.00           C
ATOM   8349 6C31 POPE7 114     141.103   7.829  56.444  1.00  0.00           C
ATOM   8353  NH3 POPE8 115     122.174   9.839  21.264  1.00  0.00           N
ATOM   8357  C12 POPE8 115     122.444   9.759  19.794  1.00  0.00           C
ATOM   8360  C11 POPE8 115     122.575  11.159  19.154  1.00  0.00           C
ATOM   8363  P   POPE8 115     124.485  12.709  18.274  1.00  0.00           P
ATOM   8364  O13 POPE8 115     125.944  12.499  18.274  1.00  0.00           O
ATOM   8365  O14 POPE8 115     123.925  13.319  17.035  1.00  0.00           O
ATOM   8366  O11 POPE8 115     124.065  13.529  19.554  1.00  0.00           O
ATOM   8367  O12 POPE8 115     123.834  11.279  18.494  1.00  0.00           O
ATOM   8368  C1  POPE8 115     124.964  14.489  20.114  1.00  0.00           C
ATOM   8371  C2  POPE8 115     125.095  14.349  21.654  1.00  0.00           C
ATOM   8373  O21 POPE8 115     126.425  13.859  21.984  1.00  0.00           O
ATOM   8374  C21 POPE8 115     126.875  14.349  23.125  1.00  0.00           C
ATOM   8375  O22 POPE8 115     126.334  15.219  23.794  1.00  0.00           O
ATOM   8376  C22 POPE8 115     128.164  13.649  23.544  1.00  0.00           C
ATOM   8379  C3  POPE8 115     124.014  13.409  22.244  1.00  0.00           C
ATOM   8382  O31 POPE8 115     124.195  13.189  23.654  1.00  0.00           O
ATOM   8383  C31 POPE8 115     123.734  14.089  24.494  1.00  0.00           C
ATOM   8384  O32 POPE8 115     123.074  15.089  24.224  1.00  0.00           O
ATOM   8385  C32 POPE8 115     124.205  13.669  25.885  1.00  0.00           C
ATOM   8388  C23 POPE8 115     128.804  14.379  24.744  1.00  0.00           C
ATOM   8391  C24 POPE8 115     129.963  13.619  25.414  1.00  0.00           C
ATOM   8394  C25 POPE8 115     130.433  14.399  26.654  1.00  0.00           C
ATOM   8397  C26 POPE8 115     131.493  13.689  27.504  1.00  0.00           C
ATOM   8400  C27 POPE8 115     131.864  14.509  28.745  1.00  0.00           C
ATOM   8403  C28 POPE8 115     132.794  13.769  29.735  1.00  0.00           C
ATOM   8406  C29 POPE8 115     132.054  12.749  30.564  1.00  0.00           C
ATOM   8408 0C21 POPE8 115     131.923  12.799  31.905  1.00  0.00           C
ATOM   8410 1C21 POPE8 115     132.493  13.909  32.744  1.00  0.00           C
ATOM   8413 2C21 POPE8 115     132.194  13.839  34.255  1.00  0.00           C
ATOM   8416 3C21 POPE8 115     132.373  15.229  34.884  1.00  0.00           C
ATOM   8419 4C21 POPE8 115     132.144  15.289  36.394  1.00  0.00           C
ATOM   8422 5C21 POPE8 115     133.283  14.649  37.194  1.00  0.00           C
ATOM   8425 6C21 POPE8 115     133.144  14.909  38.694  1.00  0.00           C
ATOM   8428 7C21 POPE8 115     134.324  14.349  39.494  1.00  0.00           C
ATOM   8431 8C21 POPE8 115     134.183  14.609  40.984  1.00  0.00           C
ATOM   8435  C33 POPE8 115     123.894  14.689  26.994  1.00  0.00           C
ATOM   8438  C34 POPE8 115     124.655  14.329  28.274  1.00  0.00           C
ATOM   8441  C35 POPE8 115     124.394  15.319  29.414  1.00  0.00           C
ATOM   8444  C36 POPE8 115     125.045  14.839  30.714  1.00  0.00           C
ATOM   8447  C37 POPE8 115     124.615  15.679  31.924  1.00  0.00           C
ATOM   8450  C38 POPE8 115     124.914  14.979  33.254  1.00  0.00           C
ATOM   8453  C39 POPE8 115     123.904  15.369  34.344  1.00  0.00           C
ATOM   8456 0C31 POPE8 115     124.014  14.509  35.614  1.00  0.00           C
ATOM   8459 1C31 POPE8 115     122.934  14.879  36.635  1.00  0.00           C
ATOM   8462 2C31 POPE8 115     123.024  14.099  37.945  1.00  0.00           C
ATOM   8465 3C31 POPE8 115     122.024  14.599  39.004  1.00  0.00           C
ATOM   8468 4C31 POPE8 115     122.464  15.909  39.664  1.00  0.00           C
ATOM   8471 5C31 POPE8 115     121.435  16.469  40.655  1.00  0.00           C
ATOM   8474 6C31 POPE8 115     121.924  17.739  41.354  1.00  0.00           C
ATOM   8478  NH3 POPE9 116      73.104  25.449  65.245  1.00  0.00           N
ATOM   8482  C12 POPE9 116      73.584  26.729  65.865  1.00  0.00           C
ATOM   8485  C11 POPE9 116      74.735  26.459  66.864  1.00  0.00           C
ATOM   8488  P   POPE9 116      74.905  23.949  67.734  1.00  0.00           P
ATOM   8489  O13 POPE9 116      74.654  23.299  69.034  1.00  0.00           O
ATOM   8490  O14 POPE9 116      74.225  23.379  66.544  1.00  0.00           O
ATOM   8491  O11 POPE9 116      76.464  24.049  67.464  1.00  0.00           O
ATOM   8492  O12 POPE9 116      74.394  25.439  67.794  1.00  0.00           O
ATOM   8493  C1  POPE9 116      77.054  23.129  66.544  1.00  0.00           C
ATOM   8496  C2  POPE9 116      77.034  23.729  65.115  1.00  0.00           C
ATOM   8498  O21 POPE9 116      76.475  22.759  64.224  1.00  0.00           O
ATOM   8499  C21 POPE9 116      75.475  23.089  63.434  1.00  0.00           C
ATOM   8500  O22 POPE9 116      74.814  24.119  63.484  1.00  0.00           O
ATOM   8501  C22 POPE9 116      75.314  21.949  62.404  1.00  0.00           C
ATOM   8504  C3  POPE9 116      78.494  24.159  64.725  1.00  0.00           C
ATOM   8507  O31 POPE9 116      78.674  24.779  63.425  1.00  0.00           O
ATOM   8508  C31 POPE9 116      78.124  25.989  63.344  1.00  0.00           C
ATOM   8509  O32 POPE9 116      77.334  26.459  64.144  1.00  0.00           O
ATOM   8510  C32 POPE9 116      78.545  26.769  62.105  1.00  0.00           C
ATOM   8513  C23 POPE9 116      74.054  21.909  61.504  1.00  0.00           C
ATOM   8516  C24 POPE9 116      74.414  21.479  60.074  1.00  0.00           C
ATOM   8519  C25 POPE9 116      73.264  20.919  59.205  1.00  0.00           C
ATOM   8522  C26 POPE9 116      72.325  21.999  58.644  1.00  0.00           C
ATOM   8525  C27 POPE9 116      71.615  21.589  57.344  1.00  0.00           C
ATOM   8528  C28 POPE9 116      70.545  22.619  56.924  1.00  0.00           C
ATOM   8531  C29 POPE9 116      70.325  22.779  55.445  1.00  0.00           C
ATOM   8533 0C21 POPE9 116      70.005  23.949  54.844  1.00  0.00           C
ATOM   8535 1C21 POPE9 116      69.724  25.249  55.564  1.00  0.00           C
ATOM   8538 2C21 POPE9 116      68.545  26.049  54.974  1.00  0.00           C
ATOM   8541 3C21 POPE9 116      68.884  26.719  53.635  1.00  0.00           C
ATOM   8544 4C21 POPE9 116      67.774  27.639  53.114  1.00  0.00           C
ATOM   8547 5C21 POPE9 116      68.274  28.569  52.014  1.00  0.00           C
ATOM   8550 6C21 POPE9 116      67.154  29.389  51.354  1.00  0.00           C
ATOM   8553 7C21 POPE9 116      67.685  30.349  50.284  1.00  0.00           C
ATOM   8556 8C21 POPE9 116      66.575  31.199  49.664  1.00  0.00           C
ATOM   8560  C33 POPE9 116      79.454  26.069  61.084  1.00  0.00           C
ATOM   8563  C34 POPE9 116      79.524  26.899  59.795  1.00  0.00           C
ATOM   8566  C35 POPE9 116      79.954  26.129  58.545  1.00  0.00           C
ATOM   8569  C36 POPE9 116      79.024  24.939  58.254  1.00  0.00           C
ATOM   8572  C37 POPE9 116      79.024  24.499  56.784  1.00  0.00           C
ATOM   8575  C38 POPE9 116      77.975  25.209  55.925  1.00  0.00           C
ATOM   8578  C39 POPE9 116      76.554  24.619  56.024  1.00  0.00           C
ATOM   8581 0C31 POPE9 116      76.394  23.229  55.394  1.00  0.00           C
ATOM   8584 1C31 POPE9 116      74.945  22.969  54.944  1.00  0.00           C
ATOM   8587 2C31 POPE9 116      74.735  21.619  54.244  1.00  0.00           C
ATOM   8590 3C31 POPE9 116      73.545  21.679  53.275  1.00  0.00           C
ATOM   8593 4C31 POPE9 116      73.024  20.299  52.834  1.00  0.00           C
ATOM   8596 5C31 POPE9 116      71.914  20.409  51.784  1.00  0.00           C
ATOM   8599 6C31 POPE9 116      71.475  19.049  51.224  1.00  0.00           C
ATOM   8603  NH3 POPE  117      79.194 109.169  68.844  1.00  0.00           N
ATOM   8607  C12 POPE  117      77.765 109.129  69.244  1.00  0.00           C
ATOM   8610  C11 POPE  117      77.435 107.910  70.115  1.00  0.00           C
ATOM   8613  P   POPE  117      75.365 106.450  70.764  1.00  0.00           P
ATOM   8614  O13 POPE  117      76.284 105.910  71.775  1.00  0.00           O
ATOM   8615  O14 POPE  117      74.015 106.819  71.214  1.00  0.00           O
ATOM   8616  O11 POPE  117      75.125 105.320  69.694  1.00  0.00           O
ATOM   8617  O12 POPE  117      76.034 107.669  70.004  1.00  0.00           O
ATOM   8618  C1  POPE  117      75.845 105.270  68.465  1.00  0.00           C
ATOM   8621  C2  POPE  117      75.064 106.049  67.385  1.00  0.00           C
ATOM   8623  O21 POPE  117      74.615 105.149  66.365  1.00  0.00           O
ATOM   8624  C21 POPE  117      73.524 104.499  66.635  1.00  0.00           C
ATOM   8625  O22 POPE  117      72.825 104.609  67.635  1.00  0.00           O
ATOM   8626  C22 POPE  117      73.295 103.449  65.544  1.00  0.00           C
ATOM   8629  C3  POPE  117      75.935 107.160  66.755  1.00  0.00           C
ATOM   8632  O31 POPE  117      75.685 107.319  65.344  1.00  0.00           O
ATOM   8633  C31 POPE  117      76.424 106.499  64.594  1.00  0.00           C
ATOM   8634  O32 POPE  117      77.115 105.569  64.974  1.00  0.00           O
ATOM   8635  C32 POPE  117      76.284 106.950  63.145  1.00  0.00           C
ATOM   8638  C23 POPE  117      71.804 103.200  65.224  1.00  0.00           C
ATOM   8641  C24 POPE  117      71.255 104.079  64.084  1.00  0.00           C
ATOM   8644  C25 POPE  117      71.714 103.619  62.694  1.00  0.00           C
ATOM   8647  C26 POPE  117      71.144 104.469  61.554  1.00  0.00           C
ATOM   8650  C27 POPE  117      71.664 103.989  60.184  1.00  0.00           C
ATOM   8653  C28 POPE  117      71.204 104.879  59.014  1.00  0.00           C
ATOM   8656  C29 POPE  117      69.894 104.450  58.394  1.00  0.00           C
ATOM   8658 0C21 POPE  117      69.644 104.269  57.074  1.00  0.00           C
ATOM   8660 1C21 POPE  117      70.604 104.499  55.934  1.00  0.00           C
ATOM   8663 2C21 POPE  117      70.024 105.379  54.804  1.00  0.00           C
ATOM   8666 3C21 POPE  117      68.994 104.669  53.924  1.00  0.00           C
ATOM   8669 4C21 POPE  117      68.575 105.509  52.714  1.00  0.00           C
ATOM   8672 5C21 POPE  117      67.714 104.729  51.705  1.00  0.00           C
ATOM   8675 6C21 POPE  117      66.255 104.579  52.155  1.00  0.00           C
ATOM   8678 7C21 POPE  117      65.405 103.728  51.214  1.00  0.00           C
ATOM   8681 8C21 POPE  117      63.935 103.718  51.635  1.00  0.00           C
ATOM   8685  C33 POPE  117      76.115 105.770  62.164  1.00  0.00           C
ATOM   8688  C34 POPE  117      75.664 106.319  60.804  1.00  0.00           C
ATOM   8691  C35 POPE  117      75.644 105.289  59.684  1.00  0.00           C
ATOM   8694  C36 POPE  117      75.155 105.949  58.405  1.00  0.00           C
ATOM   8697  C37 POPE  117      75.045 105.019  57.194  1.00  0.00           C
ATOM   8700  C38 POPE  117      74.604 105.840  55.984  1.00  0.00           C
ATOM   8703  C39 POPE  117      74.424 105.029  54.694  1.00  0.00           C
ATOM   8706 0C31 POPE  117      74.085 105.979  53.535  1.00  0.00           C
ATOM   8709 1C31 POPE  117      73.404 105.279  52.365  1.00  0.00           C
ATOM   8712 2C31 POPE  117      72.854 106.299  51.365  1.00  0.00           C
ATOM   8715 3C31 POPE  117      71.935 105.689  50.304  1.00  0.00           C
ATOM   8718 4C31 POPE  117      72.604 104.660  49.395  1.00  0.00           C
ATOM   8721 5C31 POPE  117      71.554 103.799  48.684  1.00  0.00           C
ATOM   8724 6C31 POPE  117      72.154 102.739  47.775  1.00  0.00           C
ATOM   8728  NH3 POPE  118     109.284  24.089  20.314  1.00  0.00           N
ATOM   8732  C12 POPE  118     107.815  24.159  19.965  1.00  0.00           C
ATOM   8735  C11 POPE  118     107.545  25.099  18.764  1.00  0.00           C
ATOM   8738  P   POPE  118     105.224  26.309  19.224  1.00  0.00           P
ATOM   8739  O13 POPE  118     105.795  27.669  19.184  1.00  0.00           O
ATOM   8740  O14 POPE  118     103.815  26.179  18.784  1.00  0.00           O
ATOM   8741  O11 POPE  118     105.334  25.779  20.694  1.00  0.00           O
ATOM   8742  O12 POPE  118     106.145  25.259  18.485  1.00  0.00           O
ATOM   8743  C1  POPE  118     105.275  26.659  21.824  1.00  0.00           C
ATOM   8746  C2  POPE  118     106.625  26.669  22.595  1.00  0.00           C
ATOM   8748  O21 POPE  118     106.315  26.739  24.004  1.00  0.00           O
ATOM   8749  C21 POPE  118     107.164  26.159  24.824  1.00  0.00           C
ATOM   8750  O22 POPE  118     108.074  25.399  24.514  1.00  0.00           O
ATOM   8751  C22 POPE  118     106.805  26.549  26.254  1.00  0.00           C
ATOM   8754  C3  POPE  118     107.565  27.819  22.135  1.00  0.00           C
ATOM   8757  O31 POPE  118     108.734  27.949  22.974  1.00  0.00           O
ATOM   8758  C31 POPE  118     109.765  27.169  22.644  1.00  0.00           C
ATOM   8759  O32 POPE  118     109.785  26.399  21.694  1.00  0.00           O
ATOM   8760  C32 POPE  118     110.865  27.339  23.684  1.00  0.00           C
ATOM   8763  C23 POPE  118     108.044  27.009  27.054  1.00  0.00           C
ATOM   8766  C24 POPE  118     107.694  28.099  28.064  1.00  0.00           C
ATOM   8769  C25 POPE  118     108.935  28.609  28.815  1.00  0.00           C
ATOM   8772  C26 POPE  118     109.014  28.119  30.264  1.00  0.00           C
ATOM   8775  C27 POPE  118     110.424  28.169  30.844  1.00  0.00           C
ATOM   8778  C28 POPE  118     110.464  27.799  32.334  1.00  0.00           C
ATOM   8781  C29 POPE  118     110.084  26.369  32.624  1.00  0.00           C
ATOM   8783 0C21 POPE  118     110.844  25.479  33.285  1.00  0.00           C
ATOM   8785 1C21 POPE  118     112.215  25.779  33.815  1.00  0.00           C
ATOM   8788 2C21 POPE  118     112.155  26.479  35.184  1.00  0.00           C
ATOM   8791 3C21 POPE  118     112.104  25.489  36.344  1.00  0.00           C
ATOM   8794 4C21 POPE  118     112.535  26.119  37.674  1.00  0.00           C
ATOM   8797 5C21 POPE  118     113.274  25.099  38.535  1.00  0.00           C
ATOM   8800 6C21 POPE  118     112.355  24.049  39.135  1.00  0.00           C
ATOM   8803 7C21 POPE  118     113.164  22.969  39.834  1.00  0.00           C
ATOM   8806 8C21 POPE  118     112.295  21.989  40.604  1.00  0.00           C
ATOM   8810  C33 POPE  118     111.964  28.329  23.254  1.00  0.00           C
ATOM   8813  C34 POPE  118     113.174  28.309  24.205  1.00  0.00           C
ATOM   8816  C35 POPE  118     113.015  29.079  25.525  1.00  0.00           C
ATOM   8819  C36 POPE  118     114.125  28.689  26.514  1.00  0.00           C
ATOM   8822  C37 POPE  118     114.095  29.479  27.834  1.00  0.00           C
ATOM   8825  C38 POPE  118     115.354  29.249  28.694  1.00  0.00           C
ATOM   8828  C39 POPE  118     115.364  27.899  29.434  1.00  0.00           C
ATOM   8831 0C31 POPE  118     116.754  27.559  29.974  1.00  0.00           C
ATOM   8834 1C31 POPE  118     116.754  26.639  31.194  1.00  0.00           C
ATOM   8837 2C31 POPE  118     116.435  27.399  32.484  1.00  0.00           C
ATOM   8840 3C31 POPE  118     116.485  26.519  33.735  1.00  0.00           C
ATOM   8843 4C31 POPE  118     116.425  27.369  35.004  1.00  0.00           C
ATOM   8846 5C31 POPE  118     116.105  26.559  36.254  1.00  0.00           C
ATOM   8849 6C31 POPE  118     116.175  27.409  37.524  1.00  0.00           C
ATOM   8853  NH3 POPE  119      94.345  25.899  21.254  1.00  0.00           N
ATOM   8857  C12 POPE  119      95.175  25.049  20.325  1.00  0.00           C
ATOM   8860  C11 POPE  119      95.524  23.669  20.934  1.00  0.00           C
ATOM   8863  P   POPE  119      98.155  23.719  21.245  1.00  0.00           P
ATOM   8864  O13 POPE  119      98.994  22.529  21.454  1.00  0.00           O
ATOM   8865  O14 POPE  119      98.734  24.899  20.564  1.00  0.00           O
ATOM   8866  O11 POPE  119      97.554  24.179  22.634  1.00  0.00           O
ATOM   8867  O12 POPE  119      96.824  23.259  20.514  1.00  0.00           O
ATOM   8868  C1  POPE  119      98.295  24.049  23.844  1.00  0.00           C
ATOM   8871  C2  POPE  119      99.515  25.019  23.844  1.00  0.00           C
ATOM   8873  O21 POPE  119     100.434  24.889  24.944  1.00  0.00           O
ATOM   8874  C21 POPE  119     100.095  24.639  26.184  1.00  0.00           C
ATOM   8875  O22 POPE  119      98.974  24.449  26.624  1.00  0.00           O
ATOM   8876  C22 POPE  119     101.394  24.489  26.984  1.00  0.00           C
ATOM   8879  C3  POPE  119      99.014  26.479  23.694  1.00  0.00           C
ATOM   8882  O31 POPE  119      97.994  26.759  24.684  1.00  0.00           O
ATOM   8883  C31 POPE  119      98.155  27.859  25.384  1.00  0.00           C
ATOM   8884  O32 POPE  119      99.014  28.699  25.225  1.00  0.00           O
ATOM   8885  C32 POPE  119      97.064  27.929  26.445  1.00  0.00           C
ATOM   8888  C23 POPE  119     101.175  24.379  28.514  1.00  0.00           C
ATOM   8891  C24 POPE  119     102.425  24.789  29.305  1.00  0.00           C
ATOM   8894  C25 POPE  119     102.414  24.279  30.754  1.00  0.00           C
ATOM   8897  C26 POPE  119     101.425  25.009  31.674  1.00  0.00           C
ATOM   8900  C27 POPE  119     101.115  24.189  32.944  1.00  0.00           C
ATOM   8903  C28 POPE  119     100.275  24.949  33.974  1.00  0.00           C
ATOM   8906  C29 POPE  119     100.014  24.119  35.205  1.00  0.00           C
ATOM   8908 0C21 POPE  119     100.844  23.959  36.254  1.00  0.00           C
ATOM   8910 1C21 POPE  119     102.215  24.579  36.404  1.00  0.00           C
ATOM   8913 2C21 POPE  119     102.355  25.369  37.714  1.00  0.00           C
ATOM   8916 3C21 POPE  119     103.775  25.929  37.904  1.00  0.00           C
ATOM   8919 4C21 POPE  119     103.964  26.699  39.224  1.00  0.00           C
ATOM   8922 5C21 POPE  119     103.155  27.999  39.294  1.00  0.00           C
ATOM   8925 6C21 POPE  119     103.395  28.789  40.594  1.00  0.00           C
ATOM   8928 7C21 POPE  119     102.374  29.919  40.775  1.00  0.00           C
ATOM   8931 8C21 POPE  119     102.694  30.839  41.955  1.00  0.00           C
ATOM   8935  C33 POPE  119      97.304  29.149  27.365  1.00  0.00           C
ATOM   8938  C34 POPE  119      96.304  29.289  28.514  1.00  0.00           C
ATOM   8941  C35 POPE  119      96.015  27.959  29.224  1.00  0.00           C
ATOM   8944  C36 POPE  119      95.205  28.149  30.514  1.00  0.00           C
ATOM   8947  C37 POPE  119      96.084  28.499  31.705  1.00  0.00           C
ATOM   8950  C38 POPE  119      95.315  28.339  33.025  1.00  0.00           C
ATOM   8953  C39 POPE  119      96.245  28.529  34.214  1.00  0.00           C
ATOM   8956 0C31 POPE  119      95.585  28.269  35.564  1.00  0.00           C
ATOM   8959 1C31 POPE  119      96.644  28.229  36.654  1.00  0.00           C
ATOM   8962 2C31 POPE  119      96.105  28.309  38.085  1.00  0.00           C
ATOM   8965 3C31 POPE  119      97.244  28.049  39.074  1.00  0.00           C
ATOM   8968 4C31 POPE  119      96.875  28.309  40.534  1.00  0.00           C
ATOM   8971 5C31 POPE  119      98.044  27.929  41.464  1.00  0.00           C
ATOM   8974 6C31 POPE  119      97.724  28.119  42.945  1.00  0.00           C
ATOM   8978  NH3 POPE  120     121.134  77.450  66.124  1.00  0.00           N
ATOM   8982  C12 POPE  120     121.094  78.329  67.334  1.00  0.00           C
ATOM   8985  C11 POPE  120     122.384  79.160  67.425  1.00  0.00           C
ATOM   8988  P   POPE  120     124.645  78.249  66.474  1.00  0.00           P
ATOM   8989  O13 POPE  120     125.555  77.119  66.765  1.00  0.00           O
ATOM   8990  O14 POPE  120     125.244  79.590  66.404  1.00  0.00           O
ATOM   8991  O11 POPE  120     123.825  77.959  65.144  1.00  0.00           O
ATOM   8992  O12 POPE  120     123.515  78.309  67.594  1.00  0.00           O
ATOM   8993  C1  POPE  120     124.305  77.019  64.164  1.00  0.00           C
ATOM   8996  C2  POPE  120     123.515  77.169  62.824  1.00  0.00           C
ATOM   8998  O21 POPE  120     124.305  76.969  61.625  1.00  0.00           O
ATOM   8999  C21 POPE  120     124.445  75.699  61.254  1.00  0.00           C
ATOM   9000  O22 POPE  120     124.485  74.749  62.004  1.00  0.00           O
ATOM   9001  C22 POPE  120     124.354  75.609  59.725  1.00  0.00           C
ATOM   9004  C3  POPE  120     122.924  78.598  62.734  1.00  0.00           C
ATOM   9007  O31 POPE  120     122.215  78.799  61.495  1.00  0.00           O
ATOM   9008  C31 POPE  120     122.255  80.040  61.024  1.00  0.00           C
ATOM   9009  O32 POPE  120     122.864  80.979  61.504  1.00  0.00           O
ATOM   9010  C32 POPE  120     121.295  80.189  59.855  1.00  0.00           C
ATOM   9013  C23 POPE  120     125.544  74.929  59.004  1.00  0.00           C
ATOM   9016  C24 POPE  120     125.644  75.319  57.514  1.00  0.00           C
ATOM   9019  C25 POPE  120     124.345  75.139  56.695  1.00  0.00           C
ATOM   9022  C26 POPE  120     124.345  73.899  55.785  1.00  0.00           C
ATOM   9025  C27 POPE  120     122.964  73.719  55.124  1.00  0.00           C
ATOM   9028  C28 POPE  120     122.934  72.649  54.025  1.00  0.00           C
ATOM   9031  C29 POPE  120     121.514  72.450  53.535  1.00  0.00           C
ATOM   9033 0C21 POPE  120     121.015  72.770  52.324  1.00  0.00           C
ATOM   9035 1C21 POPE  120     121.735  73.439  51.184  1.00  0.00           C
ATOM   9038 2C21 POPE  120     120.984  74.689  50.664  1.00  0.00           C
ATOM   9041 3C21 POPE  120     119.725  74.350  49.855  1.00  0.00           C
ATOM   9044 4C21 POPE  120     118.944  75.609  49.434  1.00  0.00           C
ATOM   9047 5C21 POPE  120     117.744  75.299  48.524  1.00  0.00           C
ATOM   9050 6C21 POPE  120     118.155  74.910  47.094  1.00  0.00           C
ATOM   9053 7C21 POPE  120     116.935  74.589  46.214  1.00  0.00           C
ATOM   9056 8C21 POPE  120     117.314  74.179  44.795  1.00  0.00           C
ATOM   9060  C33 POPE  120     121.185  78.969  58.934  1.00  0.00           C
ATOM   9063  C34 POPE  120     120.604  79.339  57.565  1.00  0.00           C
ATOM   9066  C35 POPE  120     121.595  79.999  56.604  1.00  0.00           C
ATOM   9069  C36 POPE  120     122.575  78.989  55.995  1.00  0.00           C
ATOM   9072  C37 POPE  120     123.664  79.678  55.164  1.00  0.00           C
ATOM   9075  C38 POPE  120     124.785  78.728  54.764  1.00  0.00           C
ATOM   9078  C39 POPE  120     125.984  79.439  54.125  1.00  0.00           C
ATOM   9081 0C31 POPE  120     125.664  80.159  52.815  1.00  0.00           C
ATOM   9084 1C31 POPE  120     126.954  80.609  52.105  1.00  0.00           C
ATOM   9087 2C31 POPE  120     126.695  81.119  50.684  1.00  0.00           C
ATOM   9090 3C31 POPE  120     127.924  81.069  49.774  1.00  0.00           C
ATOM   9093 4C31 POPE  120     128.295  79.630  49.395  1.00  0.00           C
ATOM   9096 5C31 POPE  120     129.394  79.559  48.324  1.00  0.00           C
ATOM   9099 6C31 POPE  120     129.664  78.129  47.854  1.00  0.00           C
ATOM   9103  NH3 POPE  121      48.255 111.358  69.475  1.00  0.00           N
ATOM   9107  C12 POPE  121      47.165 112.379  69.265  1.00  0.00           C
ATOM   9110  C11 POPE  121      47.165 113.410  70.404  1.00  0.00           C
ATOM   9113  P   POPE  121      45.904 115.669  70.434  1.00  0.00           P
ATOM   9114  O13 POPE  121      45.734 115.410  71.874  1.00  0.00           O
ATOM   9115  O14 POPE  121      46.014 117.090  70.045  1.00  0.00           O
ATOM   9116  O11 POPE  121      44.685 115.079  69.634  1.00  0.00           O
ATOM   9117  O12 POPE  121      47.104 114.758  69.904  1.00  0.00           O
ATOM   9118  C1  POPE  121      44.685 115.299  68.215  1.00  0.00           C
ATOM   9121  C2  POPE  121      43.334 114.869  67.615  1.00  0.00           C
ATOM   9123  O21 POPE  121      43.284 115.200  66.205  1.00  0.00           O
ATOM   9124  C21 POPE  121      43.945 114.339  65.445  1.00  0.00           C
ATOM   9125  O22 POPE  121      44.615 113.399  65.844  1.00  0.00           O
ATOM   9126  C22 POPE  121      43.615 114.639  63.995  1.00  0.00           C
ATOM   9129  C3  POPE  121      42.154 115.559  68.344  1.00  0.00           C
ATOM   9132  O31 POPE  121      41.054 115.880  67.464  1.00  0.00           O
ATOM   9133  C31 POPE  121      40.205 114.889  67.254  1.00  0.00           C
ATOM   9134  O32 POPE  121      40.364 113.740  67.664  1.00  0.00           O
ATOM   9135  C32 POPE  121      39.014 115.349  66.414  1.00  0.00           C
ATOM   9138  C23 POPE  121      43.894 113.438  63.075  1.00  0.00           C
ATOM   9141  C24 POPE  121      43.454 113.699  61.635  1.00  0.00           C
ATOM   9144  C25 POPE  121      44.354 114.669  60.855  1.00  0.00           C
ATOM   9147  C26 POPE  121      44.184 114.529  59.335  1.00  0.00           C
ATOM   9150  C27 POPE  121      45.325 115.189  58.545  1.00  0.00           C
ATOM   9153  C28 POPE  121      45.464 114.609  57.124  1.00  0.00           C
ATOM   9156  C29 POPE  121      46.375 115.438  56.264  1.00  0.00           C
ATOM   9158 0C21 POPE  121      47.724 115.368  56.254  1.00  0.00           C
ATOM   9160 1C21 POPE  121      48.575 114.450  57.085  1.00  0.00           C
ATOM   9163 2C21 POPE  121      50.005 114.299  56.525  1.00  0.00           C
ATOM   9166 3C21 POPE  121      50.834 115.579  56.705  1.00  0.00           C
ATOM   9169 4C21 POPE  121      52.304 115.398  56.284  1.00  0.00           C
ATOM   9172 5C21 POPE  121      53.155 116.660  56.474  1.00  0.00           C
ATOM   9175 6C21 POPE  121      52.964 117.309  57.854  1.00  0.00           C
ATOM   9178 7C21 POPE  121      54.104 118.240  58.264  1.00  0.00           C
ATOM   9181 8C21 POPE  121      53.885 118.819  59.664  1.00  0.00           C
ATOM   9185  C33 POPE  121      39.354 115.410  64.904  1.00  0.00           C
ATOM   9188  C34 POPE  121      40.014 116.710  64.434  1.00  0.00           C
ATOM   9191  C35 POPE  121      40.335 116.618  62.934  1.00  0.00           C
ATOM   9194  C36 POPE  121      41.045 117.829  62.324  1.00  0.00           C
ATOM   9197  C37 POPE  121      41.394 117.519  60.855  1.00  0.00           C
ATOM   9200  C38 POPE  121      42.095 118.670  60.115  1.00  0.00           C
ATOM   9203  C39 POPE  121      42.625 118.259  58.724  1.00  0.00           C
ATOM   9206 0C31 POPE  121      41.575 117.608  57.815  1.00  0.00           C
ATOM   9209 1C31 POPE  121      42.124 117.208  56.444  1.00  0.00           C
ATOM   9212 2C31 POPE  121      41.164 116.299  55.655  1.00  0.00           C
ATOM   9215 3C31 POPE  121      41.604 116.039  54.205  1.00  0.00           C
ATOM   9218 4C31 POPE  121      40.724 114.968  53.524  1.00  0.00           C
ATOM   9221 5C31 POPE  121      41.185 114.609  52.105  1.00  0.00           C
ATOM   9224 6C31 POPE  121      40.385 113.449  51.495  1.00  0.00           C
ATOM   9228  NH3 POPE  122      92.094  85.619  26.694  1.00  0.00           N
ATOM   9232  C12 POPE  122      91.485  86.959  26.984  1.00  0.00           C
ATOM   9235  C11 POPE  122      91.695  87.350  28.455  1.00  0.00           C
ATOM   9238  P   POPE  122      93.764  86.869  30.035  1.00  0.00           P
ATOM   9239  O13 POPE  122      92.904  85.829  30.634  1.00  0.00           O
ATOM   9240  O14 POPE  122      95.154  86.469  29.684  1.00  0.00           O
ATOM   9241  O11 POPE  122      93.874  88.130  30.974  1.00  0.00           O
ATOM   9242  O12 POPE  122      93.095  87.420  28.715  1.00  0.00           O
ATOM   9243  C1  POPE  122      92.924  88.489  31.975  1.00  0.00           C
ATOM   9246  C2  POPE  122      93.655  89.070  33.225  1.00  0.00           C
ATOM   9248  O21 POPE  122      94.505  88.049  33.784  1.00  0.00           O
ATOM   9249  C21 POPE  122      94.725  87.960  35.074  1.00  0.00           C
ATOM   9250  O22 POPE  122      93.915  87.859  35.975  1.00  0.00           O
ATOM   9251  C22 POPE  122      96.245  88.038  35.214  1.00  0.00           C
ATOM   9254  C3  POPE  122      92.744  89.850  34.214  1.00  0.00           C
ATOM   9257  O31 POPE  122      93.545  90.709  35.055  1.00  0.00           O
ATOM   9258  C31 POPE  122      92.994  91.880  35.385  1.00  0.00           C
ATOM   9259  O32 POPE  122      91.884  92.258  35.055  1.00  0.00           O
ATOM   9260  C32 POPE  122      93.985  92.659  36.274  1.00  0.00           C
ATOM   9263  C23 POPE  122      96.805  87.680  36.594  1.00  0.00           C
ATOM   9266  C24 POPE  122      98.335  87.700  36.554  1.00  0.00           C
ATOM   9269  C25 POPE  122      99.025  87.169  37.804  1.00  0.00           C
ATOM   9272  C26 POPE  122      98.584  87.889  39.084  1.00  0.00           C
ATOM   9275  C27 POPE  122      99.174  87.229  40.334  1.00  0.00           C
ATOM   9278  C28 POPE  122      98.605  87.809  41.635  1.00  0.00           C
ATOM   9281  C29 POPE  122      97.134  87.499  41.804  1.00  0.00           C
ATOM   9283 0C21 POPE  122      96.455  87.639  42.945  1.00  0.00           C
ATOM   9285 1C21 POPE  122      97.054  88.149  44.234  1.00  0.00           C
ATOM   9288 2C21 POPE  122      97.444  86.990  45.164  1.00  0.00           C
ATOM   9291 3C21 POPE  122      96.234  86.199  45.694  1.00  0.00           C
ATOM   9294 4C21 POPE  122      96.625  85.169  46.775  1.00  0.00           C
ATOM   9297 5C21 POPE  122      95.445  84.350  47.315  1.00  0.00           C
ATOM   9300 6C21 POPE  122      94.254  85.189  47.794  1.00  0.00           C
ATOM   9303 7C21 POPE  122      93.204  84.380  48.565  1.00  0.00           C
ATOM   9306 8C21 POPE  122      92.034  85.229  49.065  1.00  0.00           C
ATOM   9310  C33 POPE  122      94.524  91.859  37.485  1.00  0.00           C
ATOM   9313  C34 POPE  122      93.685  92.029  38.764  1.00  0.00           C
ATOM   9316  C35 POPE  122      94.254  91.189  39.904  1.00  0.00           C
ATOM   9319  C36 POPE  122      93.584  91.439  41.254  1.00  0.00           C
ATOM   9322  C37 POPE  122      94.265  90.639  42.374  1.00  0.00           C
ATOM   9325  C38 POPE  122      93.704  90.949  43.764  1.00  0.00           C
ATOM   9328  C39 POPE  122      93.414  89.679  44.585  1.00  0.00           C
ATOM   9331 0C31 POPE  122      93.365  89.959  46.084  1.00  0.00           C
ATOM   9334 1C31 POPE  122      93.024  88.699  46.884  1.00  0.00           C
ATOM   9337 2C31 POPE  122      92.985  88.930  48.394  1.00  0.00           C
ATOM   9340 3C31 POPE  122      91.684  89.599  48.854  1.00  0.00           C
ATOM   9343 4C31 POPE  122      91.604  89.719  50.385  1.00  0.00           C
ATOM   9346 5C31 POPE  122      90.294  90.349  50.865  1.00  0.00           C
ATOM   9349 6C31 POPE  122      90.205  90.419  52.394  1.00  0.00           C
ATOM   9353  NH3 POPE  123      72.854  49.748  68.705  1.00  0.00           N
ATOM   9357  C12 POPE  123      72.454  48.649  69.634  1.00  0.00           C
ATOM   9360  C11 POPE  123      71.125  49.029  70.284  1.00  0.00           C
ATOM   9363  P   POPE  123      70.104  51.119  71.455  1.00  0.00           P
ATOM   9364  O13 POPE  123      69.075  50.309  72.134  1.00  0.00           O
ATOM   9365  O14 POPE  123      70.644  52.279  72.184  1.00  0.00           O
ATOM   9366  O11 POPE  123      69.575  51.559  70.034  1.00  0.00           O
ATOM   9367  O12 POPE  123      71.335  50.200  71.074  1.00  0.00           O
ATOM   9368  C1  POPE  123      68.255  51.139  69.684  1.00  0.00           C
ATOM   9371  C2  POPE  123      67.644  51.929  68.495  1.00  0.00           C
ATOM   9373  O21 POPE  123      67.704  51.119  67.324  1.00  0.00           O
ATOM   9374  C21 POPE  123      68.594  51.299  66.385  1.00  0.00           C
ATOM   9375  O22 POPE  123      69.514  52.089  66.365  1.00  0.00           O
ATOM   9376  C22 POPE  123      68.334  50.289  65.275  1.00  0.00           C
ATOM   9379  C3  POPE  123      68.024  53.449  68.374  1.00  0.00           C
ATOM   9382  O31 POPE  123      67.054  54.119  67.545  1.00  0.00           O
ATOM   9383  C31 POPE  123      67.474  55.029  66.664  1.00  0.00           C
ATOM   9384  O32 POPE  123      68.634  55.369  66.464  1.00  0.00           O
ATOM   9385  C32 POPE  123      66.255  55.639  65.995  1.00  0.00           C
ATOM   9388  C23 POPE  123      69.255  50.509  64.044  1.00  0.00           C
ATOM   9391  C24 POPE  123      68.644  51.349  62.904  1.00  0.00           C
ATOM   9394  C25 POPE  123      69.164  52.799  62.804  1.00  0.00           C
ATOM   9397  C26 POPE  123      68.975  53.349  61.385  1.00  0.00           C
ATOM   9400  C27 POPE  123      69.534  54.759  61.105  1.00  0.00           C
ATOM   9403  C28 POPE  123      69.514  55.069  59.594  1.00  0.00           C
ATOM   9406  C29 POPE  123      69.644  56.520  59.154  1.00  0.00           C
ATOM   9408 0C21 POPE  123      70.744  57.289  59.195  1.00  0.00           C
ATOM   9410 1C21 POPE  123      72.084  56.919  59.774  1.00  0.00           C
ATOM   9413 2C21 POPE  123      72.884  58.149  60.245  1.00  0.00           C
ATOM   9416 3C21 POPE  123      73.564  57.929  61.604  1.00  0.00           C
ATOM   9419 4C21 POPE  123      74.464  59.099  61.994  1.00  0.00           C
ATOM   9422 5C21 POPE  123      75.214  58.849  63.314  1.00  0.00           C
ATOM   9425 6C21 POPE  123      75.384  60.089  64.195  1.00  0.00           C
ATOM   9428 7C21 POPE  123      76.325  59.859  65.375  1.00  0.00           C
ATOM   9431 8C21 POPE  123      76.454  61.069  66.295  1.00  0.00           C
ATOM   9435  C33 POPE  123      66.585  56.489  64.754  1.00  0.00           C
ATOM   9438  C34 POPE  123      66.705  57.979  65.094  1.00  0.00           C
ATOM   9441  C35 POPE  123      66.464  58.889  63.894  1.00  0.00           C
ATOM   9444  C36 POPE  123      67.604  58.899  62.875  1.00  0.00           C
ATOM   9447  C37 POPE  123      67.334  59.909  61.755  1.00  0.00           C
ATOM   9450  C38 POPE  123      68.485  59.979  60.744  1.00  0.00           C
ATOM   9453  C39 POPE  123      68.284  61.079  59.704  1.00  0.00           C
ATOM   9456 0C31 POPE  123      69.414  61.109  58.664  1.00  0.00           C
ATOM   9459 1C31 POPE  123      69.185  62.159  57.574  1.00  0.00           C
ATOM   9462 2C31 POPE  123      70.155  61.999  56.394  1.00  0.00           C
ATOM   9465 3C31 POPE  123      69.784  62.840  55.174  1.00  0.00           C
ATOM   9468 4C31 POPE  123      69.755  64.350  55.445  1.00  0.00           C
ATOM   9471 5C31 POPE  123      69.374  65.149  54.184  1.00  0.00           C
ATOM   9474 6C31 POPE  123      69.205  66.648  54.444  1.00  0.00           C
ATOM   9478  NH3 POPE  124      12.114 101.209  72.274  1.00  0.00           N
ATOM   9482  C12 POPE  124      11.064 100.979  71.214  1.00  0.00           C
ATOM   9485  C11 POPE  124      11.165  99.609  70.544  1.00  0.00           C
ATOM   9488  P   POPE  124       8.874  98.349  70.445  1.00  0.00           P
ATOM   9489  O13 POPE  124       9.564  97.208  71.074  1.00  0.00           O
ATOM   9490  O14 POPE  124       7.874  99.049  71.264  1.00  0.00           O
ATOM   9491  O11 POPE  124       8.064  97.859  69.164  1.00  0.00           O
ATOM   9492  O12 POPE  124       9.945  99.359  69.855  1.00  0.00           O
ATOM   9493  C1  POPE  124       8.714  96.959  68.264  1.00  0.00           C
ATOM   9496  C2  POPE  124       9.694  97.680  67.285  1.00  0.00           C
ATOM   9498  O21 POPE  124       9.054  97.969  66.035  1.00  0.00           O
ATOM   9499  C21 POPE  124       8.334  99.079  65.995  1.00  0.00           C
ATOM   9500  O22 POPE  124       7.884  99.699  66.944  1.00  0.00           O
ATOM   9501  C22 POPE  124       8.304  99.529  64.535  1.00  0.00           C
ATOM   9504  C3  POPE  124      10.944  96.788  67.045  1.00  0.00           C
ATOM   9507  O31 POPE  124      11.544  96.939  65.744  1.00  0.00           O
ATOM   9508  C31 POPE  124      12.224  98.049  65.525  1.00  0.00           C
ATOM   9509  O32 POPE  124      12.314  99.008  66.264  1.00  0.00           O
ATOM   9510  C32 POPE  124      12.904  97.879  64.164  1.00  0.00           C
ATOM   9513  C23 POPE  124       7.574 100.868  64.314  1.00  0.00           C
ATOM   9516  C24 POPE  124       7.854 101.459  62.924  1.00  0.00           C
ATOM   9519  C25 POPE  124       7.014 100.849  61.804  1.00  0.00           C
ATOM   9522  C26 POPE  124       7.594 101.160  60.414  1.00  0.00           C
ATOM   9525  C27 POPE  124       6.724 100.639  59.265  1.00  0.00           C
ATOM   9528  C28 POPE  124       6.244 101.749  58.304  1.00  0.00           C
ATOM   9531  C29 POPE  124       5.334 102.758  58.955  1.00  0.00           C
ATOM   9533 0C21 POPE  124       4.104 103.109  58.545  1.00  0.00           C
ATOM   9535 1C21 POPE  124       3.394 102.560  57.334  1.00  0.00           C
ATOM   9538 2C21 POPE  124       2.124 103.340  56.955  1.00  0.00           C
ATOM   9541 3C21 POPE  124       1.054 103.340  58.054  1.00  0.00           C
ATOM   9544 4C21 POPE  124      -0.315 103.829  57.584  1.00  0.00           C
ATOM   9547 5C21 POPE  124      -1.345 103.899  58.724  1.00  0.00           C
ATOM   9550 6C21 POPE  124      -1.105 105.079  59.675  1.00  0.00           C
ATOM   9553 7C21 POPE  124      -2.145 105.130  60.804  1.00  0.00           C
ATOM   9556 8C21 POPE  124      -1.895 106.249  61.825  1.00  0.00           C
ATOM   9560  C33 POPE  124      13.354  99.188  63.475  1.00  0.00           C
ATOM   9563  C34 POPE  124      13.714  98.868  62.014  1.00  0.00           C
ATOM   9566  C35 POPE  124      12.484  98.880  61.094  1.00  0.00           C
ATOM   9569  C36 POPE  124      12.724  98.139  59.774  1.00  0.00           C
ATOM   9572  C37 POPE  124      11.534  98.228  58.815  1.00  0.00           C
ATOM   9575  C38 POPE  124      11.484  99.568  58.075  1.00  0.00           C
ATOM   9578  C39 POPE  124      12.374  99.599  56.814  1.00  0.00           C
ATOM   9581 0C31 POPE  124      11.684  98.939  55.604  1.00  0.00           C
ATOM   9584 1C31 POPE  124      12.434  99.188  54.294  1.00  0.00           C
ATOM   9587 2C31 POPE  124      11.544  98.909  53.064  1.00  0.00           C
ATOM   9590 3C31 POPE  124      12.224  99.219  51.724  1.00  0.00           C
ATOM   9593 4C31 POPE  124      13.344  98.240  51.365  1.00  0.00           C
ATOM   9596 5C31 POPE  124      14.294  98.810  50.304  1.00  0.00           C
ATOM   9599 6C31 POPE  124      15.544  97.960  50.094  1.00  0.00           C
ATOM   9603  NH3 POPE  125      87.265  54.489  25.855  1.00  0.00           N
ATOM   9607  C12 POPE  125      88.524  53.819  26.355  1.00  0.00           C
ATOM   9610  C11 POPE  125      89.765  54.389  25.664  1.00  0.00           C
ATOM   9613  P   POPE  125      92.225  55.019  26.164  1.00  0.00           P
ATOM   9614  O13 POPE  125      92.194  55.289  24.705  1.00  0.00           O
ATOM   9615  O14 POPE  125      92.395  56.169  27.074  1.00  0.00           O
ATOM   9616  O11 POPE  125      93.395  53.999  26.445  1.00  0.00           O
ATOM   9617  O12 POPE  125      90.905  54.229  26.524  1.00  0.00           O
ATOM   9618  C1  POPE  125      93.134  52.649  26.834  1.00  0.00           C
ATOM   9621  C2  POPE  125      93.274  51.729  25.604  1.00  0.00           C
ATOM   9623  O21 POPE  125      92.754  50.429  25.914  1.00  0.00           O
ATOM   9624  C21 POPE  125      91.435  50.359  25.974  1.00  0.00           C
ATOM   9625  O22 POPE  125      90.644  51.159  25.484  1.00  0.00           O
ATOM   9626  C22 POPE  125      91.015  49.229  26.924  1.00  0.00           C
ATOM   9629  C3  POPE  125      94.765  51.629  25.174  1.00  0.00           C
ATOM   9632  O31 POPE  125      95.364  50.379  25.555  1.00  0.00           O
ATOM   9633  C31 POPE  125      95.875  50.309  26.775  1.00  0.00           C
ATOM   9634  O32 POPE  125      95.884  51.199  27.614  1.00  0.00           O
ATOM   9635  C32 POPE  125      96.464  48.909  26.984  1.00  0.00           C
ATOM   9638  C23 POPE  125      92.094  48.158  27.214  1.00  0.00           C
ATOM   9641  C24 POPE  125      91.644  47.189  28.314  1.00  0.00           C
ATOM   9644  C25 POPE  125      92.604  46.019  28.525  1.00  0.00           C
ATOM   9647  C26 POPE  125      92.444  45.359  29.904  1.00  0.00           C
ATOM   9650  C27 POPE  125      91.035  44.819  30.214  1.00  0.00           C
ATOM   9653  C28 POPE  125      90.935  44.329  31.674  1.00  0.00           C
ATOM   9656  C29 POPE  125      89.674  43.549  31.984  1.00  0.00           C
ATOM   9658 0C21 POPE  125      89.545  42.759  33.074  1.00  0.00           C
ATOM   9660 1C21 POPE  125      90.625  42.579  34.104  1.00  0.00           C
ATOM   9663 2C21 POPE  125      90.364  41.559  35.224  1.00  0.00           C
ATOM   9666 3C21 POPE  125      89.265  41.998  36.194  1.00  0.00           C
ATOM   9669 4C21 POPE  125      89.214  41.159  37.474  1.00  0.00           C
ATOM   9672 5C21 POPE  125      88.214  41.709  38.514  1.00  0.00           C
ATOM   9675 6C21 POPE  125      86.765  41.709  38.005  1.00  0.00           C
ATOM   9678 7C21 POPE  125      85.765  42.379  38.945  1.00  0.00           C
ATOM   9681 8C21 POPE  125      84.365  42.509  38.324  1.00  0.00           C
ATOM   9685  C33 POPE  125      96.264  48.339  28.414  1.00  0.00           C
ATOM   9688  C34 POPE  125      97.145  47.099  28.654  1.00  0.00           C
ATOM   9691  C35 POPE  125      96.665  46.159  29.775  1.00  0.00           C
ATOM   9694  C36 POPE  125      96.854  46.709  31.194  1.00  0.00           C
ATOM   9697  C37 POPE  125      96.525  45.669  32.284  1.00  0.00           C
ATOM   9700  C38 POPE  125      96.964  46.109  33.684  1.00  0.00           C
ATOM   9703  C39 POPE  125      96.935  44.989  34.744  1.00  0.00           C
ATOM   9706 0C31 POPE  125      97.474  45.499  36.084  1.00  0.00           C
ATOM   9709 1C31 POPE  125      97.974  44.408  37.035  1.00  0.00           C
ATOM   9712 2C31 POPE  125      98.675  45.039  38.254  1.00  0.00           C
ATOM   9715 3C31 POPE  125      99.044  44.069  39.374  1.00  0.00           C
ATOM   9718 4C31 POPE  125      97.875  43.809  40.324  1.00  0.00           C
ATOM   9721 5C31 POPE  125      98.314  43.279  41.684  1.00  0.00           C
ATOM   9724 6C31 POPE  125      97.134  42.859  42.545  1.00  0.00           C
ATOM   9728  NH3 POPE  126      24.034  78.779  24.705  1.00  0.00           N
ATOM   9732  C12 POPE  126      23.254  78.619  25.994  1.00  0.00           C
ATOM   9735  C11 POPE  126      21.874  77.939  25.834  1.00  0.00           C
ATOM   9738  P   POPE  126      19.554  77.559  26.945  1.00  0.00           P
ATOM   9739  O13 POPE  126      19.024  78.189  25.704  1.00  0.00           O
ATOM   9740  O14 POPE  126      19.405  76.099  27.074  1.00  0.00           O
ATOM   9741  O11 POPE  126      18.884  78.249  28.184  1.00  0.00           O
ATOM   9742  O12 POPE  126      21.104  77.949  27.064  1.00  0.00           O
ATOM   9743  C1  POPE  126      18.824  79.660  28.344  1.00  0.00           C
ATOM   9746  C2  POPE  126      20.024  80.128  29.205  1.00  0.00           C
ATOM   9748  O21 POPE  126      19.774  80.149  30.625  1.00  0.00           O
ATOM   9749  C21 POPE  126      18.804  80.979  31.025  1.00  0.00           C
ATOM   9750  O22 POPE  126      18.114  81.688  30.314  1.00  0.00           O
ATOM   9751  C22 POPE  126      18.974  81.119  32.535  1.00  0.00           C
ATOM   9754  C3  POPE  126      20.665  81.450  28.734  1.00  0.00           C
ATOM   9757  O31 POPE  126      21.904  81.590  29.464  1.00  0.00           O
ATOM   9758  C31 POPE  126      23.005  81.629  28.694  1.00  0.00           C
ATOM   9759  O32 POPE  126      23.044  81.688  27.484  1.00  0.00           O
ATOM   9760  C32 POPE  126      24.174  81.329  29.605  1.00  0.00           C
ATOM   9763  C23 POPE  126      19.704  82.449  32.854  1.00  0.00           C
ATOM   9766  C24 POPE  126      18.714  83.530  33.285  1.00  0.00           C
ATOM   9769  C25 POPE  126      18.214  83.358  34.725  1.00  0.00           C
ATOM   9772  C26 POPE  126      19.204  83.819  35.795  1.00  0.00           C
ATOM   9775  C27 POPE  126      18.624  83.649  37.204  1.00  0.00           C
ATOM   9778  C28 POPE  126      19.634  83.868  38.344  1.00  0.00           C
ATOM   9781  C29 POPE  126      19.074  83.358  39.644  1.00  0.00           C
ATOM   9783 0C21 POPE  126      18.995  84.018  40.814  1.00  0.00           C
ATOM   9785 1C21 POPE  126      19.464  85.429  41.064  1.00  0.00           C
ATOM   9788 2C21 POPE  126      18.585  86.170  42.094  1.00  0.00           C
ATOM   9791 3C21 POPE  126      18.964  87.659  42.184  1.00  0.00           C
ATOM   9794 4C21 POPE  126      18.224  88.410  43.304  1.00  0.00           C
ATOM   9797 5C21 POPE  126      18.794  88.149  44.694  1.00  0.00           C
ATOM   9800 6C21 POPE  126      17.944  88.779  45.814  1.00  0.00           C
ATOM   9803 7C21 POPE  126      18.524  88.530  47.215  1.00  0.00           C
ATOM   9806 8C21 POPE  126      17.554  88.919  48.335  1.00  0.00           C
ATOM   9810  C33 POPE  126      24.384  79.799  29.635  1.00  0.00           C
ATOM   9813  C34 POPE  126      25.175  79.339  30.855  1.00  0.00           C
ATOM   9816  C35 POPE  126      24.364  79.179  32.135  1.00  0.00           C
ATOM   9819  C36 POPE  126      25.044  78.169  33.064  1.00  0.00           C
ATOM   9822  C37 POPE  126      24.334  78.069  34.414  1.00  0.00           C
ATOM   9825  C38 POPE  126      24.804  76.859  35.234  1.00  0.00           C
ATOM   9828  C39 POPE  126      26.214  76.999  35.814  1.00  0.00           C
ATOM   9831 0C31 POPE  126      26.624  75.699  36.525  1.00  0.00           C
ATOM   9834 1C31 POPE  126      27.804  75.849  37.485  1.00  0.00           C
ATOM   9837 2C31 POPE  126      28.265  74.479  37.994  1.00  0.00           C
ATOM   9840 3C31 POPE  126      29.234  74.589  39.184  1.00  0.00           C
ATOM   9843 4C31 POPE  126      29.934  73.259  39.484  1.00  0.00           C
ATOM   9846 5C31 POPE  126      30.275  73.059  40.965  1.00  0.00           C
ATOM   9849 6C31 POPE  126      30.824  71.660  41.235  1.00  0.00           C
ATOM   9853  NH3 POPE  127      16.444  15.529  26.545  1.00  0.00           N
ATOM   9857  C12 POPE  127      16.134  15.379  25.074  1.00  0.00           C
ATOM   9860  C11 POPE  127      16.274  16.719  24.334  1.00  0.00           C
ATOM   9863  P   POPE  127      14.554  18.149  25.785  1.00  0.00           P
ATOM   9864  O13 POPE  127      14.334  19.589  25.625  1.00  0.00           O
ATOM   9865  O14 POPE  127      13.504  17.259  26.304  1.00  0.00           O
ATOM   9866  O11 POPE  127      15.774  18.049  26.784  1.00  0.00           O
ATOM   9867  O12 POPE  127      15.124  17.529  24.464  1.00  0.00           O
ATOM   9868  C1  POPE  127      15.664  18.859  27.964  1.00  0.00           C
ATOM   9871  C2  POPE  127      16.595  18.319  29.075  1.00  0.00           C
ATOM   9873  O21 POPE  127      15.894  18.369  30.344  1.00  0.00           O
ATOM   9874  C21 POPE  127      15.274  17.239  30.644  1.00  0.00           C
ATOM   9875  O22 POPE  127      15.294  16.219  29.965  1.00  0.00           O
ATOM   9876  C22 POPE  127      14.634  17.279  32.024  1.00  0.00           C
ATOM   9879  C3  POPE  127      17.954  19.069  29.145  1.00  0.00           C
ATOM   9882  O31 POPE  127      18.514  19.009  30.474  1.00  0.00           O
ATOM   9883  C31 POPE  127      18.114  19.859  31.445  1.00  0.00           C
ATOM   9884  O32 POPE  127      18.274  19.639  32.635  1.00  0.00           O
ATOM   9885  C32 POPE  127      17.504  21.159  30.874  1.00  0.00           C
ATOM   9888  C23 POPE  127      15.284  16.249  32.984  1.00  0.00           C
ATOM   9891  C24 POPE  127      14.304  15.709  34.044  1.00  0.00           C
ATOM   9894  C25 POPE  127      14.824  15.879  35.474  1.00  0.00           C
ATOM   9897  C26 POPE  127      13.854  15.389  36.554  1.00  0.00           C
ATOM   9900  C27 POPE  127      14.214  15.879  37.964  1.00  0.00           C
ATOM   9903  C28 POPE  127      13.054  15.719  38.964  1.00  0.00           C
ATOM   9906  C29 POPE  127      13.434  16.189  40.354  1.00  0.00           C
ATOM   9908 0C21 POPE  127      12.674  16.919  41.194  1.00  0.00           C
ATOM   9910 1C21 POPE  127      11.254  17.379  40.965  1.00  0.00           C
ATOM   9913 2C21 POPE  127      10.474  17.589  42.285  1.00  0.00           C
ATOM   9916 3C21 POPE  127      10.044  16.289  42.984  1.00  0.00           C
ATOM   9919 4C21 POPE  127       9.714  16.509  44.475  1.00  0.00           C
ATOM   9922 5C21 POPE  127       8.494  15.719  44.964  1.00  0.00           C
ATOM   9925 6C21 POPE  127       7.184  16.509  44.904  1.00  0.00           C
ATOM   9928 7C21 POPE  127       6.124  15.969  45.874  1.00  0.00           C
ATOM   9931 8C21 POPE  127       4.814  16.779  45.855  1.00  0.00           C
ATOM   9935  C33 POPE  127      17.284  22.299  31.894  1.00  0.00           C
ATOM   9938  C34 POPE  127      15.814  22.569  32.194  1.00  0.00           C
ATOM   9941  C35 POPE  127      15.074  21.439  32.914  1.00  0.00           C
ATOM   9944  C36 POPE  127      15.494  21.269  34.384  1.00  0.00           C
ATOM   9947  C37 POPE  127      14.364  20.629  35.214  1.00  0.00           C
ATOM   9950  C38 POPE  127      14.694  20.309  36.684  1.00  0.00           C
ATOM   9953  C39 POPE  127      15.474  21.409  37.425  1.00  0.00           C
ATOM   9956 0C31 POPE  127      15.575  21.139  38.934  1.00  0.00           C
ATOM   9959 1C31 POPE  127      16.745  21.869  39.624  1.00  0.00           C
ATOM   9962 2C31 POPE  127      16.534  22.069  41.134  1.00  0.00           C
ATOM   9965 3C31 POPE  127      15.514  23.179  41.414  1.00  0.00           C
ATOM   9968 4C31 POPE  127      15.245  23.409  42.904  1.00  0.00           C
ATOM   9971 5C31 POPE  127      14.064  24.369  43.104  1.00  0.00           C
ATOM   9974 6C31 POPE  127      13.794  24.699  44.574  1.00  0.00           C
ATOM   9978  NH3 POPE  128     113.465  84.450  22.764  1.00  0.00           N
ATOM   9982  C12 POPE  128     112.125  83.819  22.565  1.00  0.00           C
ATOM   9985  C11 POPE  128     111.814  82.829  23.694  1.00  0.00           C
ATOM   9988  P   POPE  128     111.075  80.508  22.704  1.00  0.00           P
ATOM   9989  O13 POPE  128     111.315  80.529  21.245  1.00  0.00           O
ATOM   9990  O14 POPE  128     112.164  79.949  23.544  1.00  0.00           O
ATOM   9991  O11 POPE  128     109.704  79.809  23.044  1.00  0.00           O
ATOM   9992  O12 POPE  128     110.795  81.959  23.244  1.00  0.00           O
ATOM   9993  C1  POPE  128     108.475  80.538  23.244  1.00  0.00           C
ATOM   9996  C2  POPE  128     108.125  80.718  24.764  1.00  0.00           C
ATOM   9998  O21 POPE  128     107.255  79.639  25.154  1.00  0.00           O
ATOM   9999  C21 POPE  128     107.395  79.239  26.414  1.00  0.00           C
ATOM  10000  O22 POPE  128     108.274  79.590  27.174  1.00  0.00           O
ATOM  10001  C22 POPE  128     106.295  78.209  26.714  1.00  0.00           C
ATOM  10004  C3  POPE  128     107.454  82.090  25.084  1.00  0.00           C
ATOM  10007  O31 POPE  128     107.145  82.280  26.494  1.00  0.00           O
ATOM  10008  C31 POPE  128     108.185  82.719  27.214  1.00  0.00           C
ATOM  10009  O32 POPE  128     109.305  82.879  26.775  1.00  0.00           O
ATOM  10010  C32 POPE  128     107.744  83.069  28.644  1.00  0.00           C
ATOM  10013  C23 POPE  128     106.155  77.809  28.195  1.00  0.00           C
ATOM  10016  C24 POPE  128     104.884  76.979  28.385  1.00  0.00           C
ATOM  10019  C25 POPE  128     104.744  76.429  29.804  1.00  0.00           C
ATOM  10022  C26 POPE  128     104.144  77.450  30.764  1.00  0.00           C
ATOM  10025  C27 POPE  128     103.964  76.850  32.164  1.00  0.00           C
ATOM  10028  C28 POPE  128     103.125  77.758  33.074  1.00  0.00           C
ATOM  10031  C29 POPE  128     101.665  77.829  32.705  1.00  0.00           C
ATOM  10033 0C21 POPE  128     100.804  78.738  33.174  1.00  0.00           C
ATOM  10035 1C21 POPE  128     101.175  79.879  34.084  1.00  0.00           C
ATOM  10038 2C21 POPE  128     100.954  79.579  35.575  1.00  0.00           C
ATOM  10041 3C21 POPE  128     101.534  80.700  36.445  1.00  0.00           C
ATOM  10044 4C21 POPE  128     101.005  80.718  37.885  1.00  0.00           C
ATOM  10047 5C21 POPE  128     101.264  79.428  38.665  1.00  0.00           C
ATOM  10050 6C21 POPE  128     100.844  79.559  40.135  1.00  0.00           C
ATOM  10053 7C21 POPE  128     101.175  78.319  40.965  1.00  0.00           C
ATOM  10056 8C21 POPE  128     100.755  78.439  42.425  1.00  0.00           C
ATOM  10060  C33 POPE  128     108.734  82.680  29.764  1.00  0.00           C
ATOM  10063  C34 POPE  128     108.214  83.078  31.164  1.00  0.00           C
ATOM  10066  C35 POPE  128     107.255  82.029  31.724  1.00  0.00           C
ATOM  10069  C36 POPE  128     106.835  82.280  33.184  1.00  0.00           C
ATOM  10072  C37 POPE  128     105.804  81.259  33.714  1.00  0.00           C
ATOM  10075  C38 POPE  128     106.295  79.799  33.694  1.00  0.00           C
ATOM  10078  C39 POPE  128     107.215  79.428  34.865  1.00  0.00           C
ATOM  10081 0C31 POPE  128     106.654  78.299  35.764  1.00  0.00           C
ATOM  10084 1C31 POPE  128     105.254  78.589  36.334  1.00  0.00           C
ATOM  10087 2C31 POPE  128     104.984  77.829  37.635  1.00  0.00           C
ATOM  10090 3C31 POPE  128     105.494  78.579  38.865  1.00  0.00           C
ATOM  10093 4C31 POPE  128     106.134  77.679  39.925  1.00  0.00           C
ATOM  10096 5C31 POPE  128     106.835  78.499  41.014  1.00  0.00           C
ATOM  10099 6C31 POPE  128     107.614  77.649  42.014  1.00  0.00           C
ATOM  10103  NH3 POPE  129      90.455  18.809  21.784  1.00  0.00           N
ATOM  10107  C12 POPE  129      90.795  20.249  21.545  1.00  0.00           C
ATOM  10110  C11 POPE  129      92.094  20.649  22.265  1.00  0.00           C
ATOM  10113  P   POPE  129      91.604  23.239  22.434  1.00  0.00           P
ATOM  10114  O13 POPE  129      92.464  24.439  22.434  1.00  0.00           O
ATOM  10115  O14 POPE  129      90.345  23.269  21.664  1.00  0.00           O
ATOM  10116  O11 POPE  129      91.264  22.789  23.904  1.00  0.00           O
ATOM  10117  O12 POPE  129      92.454  21.999  21.934  1.00  0.00           O
ATOM  10118  C1  POPE  129      91.865  23.389  25.054  1.00  0.00           C
ATOM  10121  C2  POPE  129      93.015  22.519  25.625  1.00  0.00           C
ATOM  10123  O21 POPE  129      92.744  22.329  27.014  1.00  0.00           O
ATOM  10124  C21 POPE  129      93.484  21.519  27.754  1.00  0.00           C
ATOM  10125  O22 POPE  129      93.874  21.799  28.874  1.00  0.00           O
ATOM  10126  C22 POPE  129      93.745  20.149  27.124  1.00  0.00           C
ATOM  10129  C3  POPE  129      94.424  23.169  25.374  1.00  0.00           C
ATOM  10132  O31 POPE  129      95.494  22.249  25.625  1.00  0.00           O
ATOM  10133  C31 POPE  129      96.415  22.339  26.604  1.00  0.00           C
ATOM  10134  O32 POPE  129      97.255  21.469  26.794  1.00  0.00           O
ATOM  10135  C32 POPE  129      96.275  23.549  27.524  1.00  0.00           C
ATOM  10138  C23 POPE  129      94.585  19.279  28.094  1.00  0.00           C
ATOM  10141  C24 POPE  129      94.685  17.819  27.634  1.00  0.00           C
ATOM  10144  C25 POPE  129      95.214  16.849  28.704  1.00  0.00           C
ATOM  10147  C26 POPE  129      96.504  17.309  29.394  1.00  0.00           C
ATOM  10150  C27 POPE  129      97.054  16.249  30.365  1.00  0.00           C
ATOM  10153  C28 POPE  129      98.265  16.729  31.184  1.00  0.00           C
ATOM  10156  C29 POPE  129      97.884  17.839  32.135  1.00  0.00           C
ATOM  10158 0C21 POPE  129      97.894  17.779  33.474  1.00  0.00           C
ATOM  10160 1C21 POPE  129      98.314  16.599  34.304  1.00  0.00           C
ATOM  10163 2C21 POPE  129      98.104  16.789  35.824  1.00  0.00           C
ATOM  10166 3C21 POPE  129      99.014  17.869  36.445  1.00  0.00           C
ATOM  10169 4C21 POPE  129      98.284  19.149  36.854  1.00  0.00           C
ATOM  10172 5C21 POPE  129      99.244  20.289  37.225  1.00  0.00           C
ATOM  10175 6C21 POPE  129     100.005  20.089  38.554  1.00  0.00           C
ATOM  10178 7C21 POPE  129      99.114  20.189  39.795  1.00  0.00           C
ATOM  10181 8C21 POPE  129      99.895  20.119  41.115  1.00  0.00           C
ATOM  10185  C33 POPE  129      97.134  23.359  28.794  1.00  0.00           C
ATOM  10188  C34 POPE  129      97.265  24.659  29.605  1.00  0.00           C
ATOM  10191  C35 POPE  129      97.644  24.429  31.074  1.00  0.00           C
ATOM  10194  C36 POPE  129      96.444  23.909  31.875  1.00  0.00           C
ATOM  10197  C37 POPE  129      96.784  23.599  33.344  1.00  0.00           C
ATOM  10200  C38 POPE  129      95.865  22.529  33.934  1.00  0.00           C
ATOM  10203  C39 POPE  129      96.255  22.099  35.344  1.00  0.00           C
ATOM  10206 0C31 POPE  129      95.704  23.079  36.385  1.00  0.00           C
ATOM  10209 1C31 POPE  129      96.134  22.719  37.794  1.00  0.00           C
ATOM  10212 2C31 POPE  129      95.354  23.509  38.844  1.00  0.00           C
ATOM  10215 3C31 POPE  129      95.744  23.129  40.275  1.00  0.00           C
ATOM  10218 4C31 POPE  129      95.334  21.689  40.634  1.00  0.00           C
ATOM  10221 5C31 POPE  129      95.644  21.329  42.085  1.00  0.00           C
ATOM  10224 6C31 POPE  129      94.855  20.119  42.574  1.00  0.00           C
ATOM  10228  NH3 POPE  130      42.684  33.609  68.295  1.00  0.00           N
ATOM  10232  C12 POPE  130      43.085  35.039  68.064  1.00  0.00           C
ATOM  10235  C11 POPE  130      43.964  35.139  66.814  1.00  0.00           C
ATOM  10238  P   POPE  130      45.874  36.889  67.344  1.00  0.00           P
ATOM  10239  O13 POPE  130      46.024  36.379  68.724  1.00  0.00           O
ATOM  10240  O14 POPE  130      46.954  36.609  66.365  1.00  0.00           O
ATOM  10241  O11 POPE  130      45.634  38.459  67.334  1.00  0.00           O
ATOM  10242  O12 POPE  130      44.505  36.429  66.724  1.00  0.00           O
ATOM  10243  C1  POPE  130      45.224  39.020  66.065  1.00  0.00           C
ATOM  10246  C2  POPE  130      44.205  40.179  66.214  1.00  0.00           C
ATOM  10248  O21 POPE  130      43.904  40.719  64.925  1.00  0.00           O
ATOM  10249  C21 POPE  130      44.814  41.419  64.255  1.00  0.00           C
ATOM  10250  O22 POPE  130      45.924  41.739  64.664  1.00  0.00           O
ATOM  10251  C22 POPE  130      44.234  41.699  62.864  1.00  0.00           C
ATOM  10254  C3  POPE  130      44.615  41.249  67.254  1.00  0.00           C
ATOM  10257  O31 POPE  130      43.864  42.449  67.014  1.00  0.00           O
ATOM  10258  C31 POPE  130      43.934  43.379  67.914  1.00  0.00           C
ATOM  10259  O32 POPE  130      44.234  43.239  69.094  1.00  0.00           O
ATOM  10260  C32 POPE  130      43.575  44.709  67.254  1.00  0.00           C
ATOM  10263  C23 POPE  130      45.255  41.709  61.695  1.00  0.00           C
ATOM  10266  C24 POPE  130      45.795  43.109  61.354  1.00  0.00           C
ATOM  10269  C25 POPE  130      44.755  44.109  60.835  1.00  0.00           C
ATOM  10272  C26 POPE  130      44.135  43.729  59.484  1.00  0.00           C
ATOM  10275  C27 POPE  130      42.964  44.659  59.125  1.00  0.00           C
ATOM  10278  C28 POPE  130      42.534  44.539  57.664  1.00  0.00           C
ATOM  10281  C29 POPE  130      43.514  45.219  56.755  1.00  0.00           C
ATOM  10283 0C21 POPE  130      43.564  45.079  55.414  1.00  0.00           C
ATOM  10285 1C21 POPE  130      42.625  44.259  54.564  1.00  0.00           C
ATOM  10288 2C21 POPE  130      41.894  45.099  53.504  1.00  0.00           C
ATOM  10291 3C21 POPE  130      42.835  45.709  52.455  1.00  0.00           C
ATOM  10294 4C21 POPE  130      42.165  46.759  51.565  1.00  0.00           C
ATOM  10297 5C21 POPE  130      43.115  47.389  50.534  1.00  0.00           C
ATOM  10300 6C21 POPE  130      44.295  48.149  51.164  1.00  0.00           C
ATOM  10303 7C21 POPE  130      45.195  48.799  50.104  1.00  0.00           C
ATOM  10306 8C21 POPE  130      46.385  49.559  50.715  1.00  0.00           C
ATOM  10310  C33 POPE  130      44.335  44.939  65.914  1.00  0.00           C
ATOM  10313  C34 POPE  130      44.054  46.309  65.304  1.00  0.00           C
ATOM  10316  C35 POPE  130      44.634  46.429  63.885  1.00  0.00           C
ATOM  10319  C36 POPE  130      44.435  47.799  63.234  1.00  0.00           C
ATOM  10322  C37 POPE  130      44.484  47.689  61.705  1.00  0.00           C
ATOM  10325  C38 POPE  130      44.335  49.020  60.944  1.00  0.00           C
ATOM  10328  C39 POPE  130      44.225  48.799  59.424  1.00  0.00           C
ATOM  10331 0C31 POPE  130      45.345  49.459  58.624  1.00  0.00           C
ATOM  10334 1C31 POPE  130      45.354  49.049  57.144  1.00  0.00           C
ATOM  10337 2C31 POPE  130      46.364  49.829  56.284  1.00  0.00           C
ATOM  10340 3C31 POPE  130      45.944  51.269  55.965  1.00  0.00           C
ATOM  10343 4C31 POPE  130      44.784  51.339  54.964  1.00  0.00           C
ATOM  10346 5C31 POPE  130      44.394  52.779  54.594  1.00  0.00           C
ATOM  10349 6C31 POPE  130      43.404  52.869  53.434  1.00  0.00           C
ATOM  10353  NH3 POPE  131      90.075 130.579  65.734  1.00  0.00           N
ATOM  10357  C12 POPE  131      89.765 129.189  66.205  1.00  0.00           C
ATOM  10360  C11 POPE  131      90.104 128.118  65.174  1.00  0.00           C
ATOM  10363  P   POPE  131      90.434 125.899  66.525  1.00  0.00           P
ATOM  10364  O13 POPE  131      90.825 126.599  67.764  1.00  0.00           O
ATOM  10365  O14 POPE  131      91.494 125.329  65.674  1.00  0.00           O
ATOM  10366  O11 POPE  131      89.414 124.729  66.854  1.00  0.00           O
ATOM  10367  O12 POPE  131      89.585 126.879  65.624  1.00  0.00           O
ATOM  10368  C1  POPE  131      88.015 124.869  66.574  1.00  0.00           C
ATOM  10371  C2  POPE  131      87.705 124.520  65.104  1.00  0.00           C
ATOM  10373  O21 POPE  131      86.315 124.789  64.764  1.00  0.00           O
ATOM  10374  C21 POPE  131      85.965 125.549  63.684  1.00  0.00           C
ATOM  10375  O22 POPE  131      84.865 125.509  63.174  1.00  0.00           O
ATOM  10376  C22 POPE  131      87.104 126.439  63.184  1.00  0.00           C
ATOM  10379  C3  POPE  131      88.085 123.038  64.824  1.00  0.00           C
ATOM  10382  O31 POPE  131      87.875 122.689  63.434  1.00  0.00           O
ATOM  10383  C31 POPE  131      86.765 122.039  63.164  1.00  0.00           C
ATOM  10384  O32 POPE  131      85.975 121.599  63.974  1.00  0.00           O
ATOM  10385  C32 POPE  131      86.604 121.889  61.664  1.00  0.00           C
ATOM  10388  C23 POPE  131      86.784 127.378  62.004  1.00  0.00           C
ATOM  10391  C24 POPE  131      87.595 126.978  60.764  1.00  0.00           C
ATOM  10394  C25 POPE  131      87.595 128.029  59.655  1.00  0.00           C
ATOM  10397  C26 POPE  131      86.214 128.348  59.074  1.00  0.00           C
ATOM  10400  C27 POPE  131      86.264 129.508  58.064  1.00  0.00           C
ATOM  10403  C28 POPE  131      84.914 129.850  57.404  1.00  0.00           C
ATOM  10406  C29 POPE  131      84.475 128.779  56.444  1.00  0.00           C
ATOM  10408 0C21 POPE  131      83.874 128.969  55.254  1.00  0.00           C
ATOM  10410 1C21 POPE  131      83.484 130.288  54.644  1.00  0.00           C
ATOM  10413 2C21 POPE  131      84.674 130.919  53.894  1.00  0.00           C
ATOM  10416 3C21 POPE  131      84.284 131.960  52.834  1.00  0.00           C
ATOM  10419 4C21 POPE  131      85.524 132.499  52.105  1.00  0.00           C
ATOM  10422 5C21 POPE  131      85.404 132.520  50.575  1.00  0.00           C
ATOM  10425 6C21 POPE  131      84.505 133.639  50.045  1.00  0.00           C
ATOM  10428 7C21 POPE  131      84.464 133.660  48.504  1.00  0.00           C
ATOM  10431 8C21 POPE  131      83.624 134.799  47.924  1.00  0.00           C
ATOM  10435  C33 POPE  131      86.705 123.219  60.894  1.00  0.00           C
ATOM  10438  C34 POPE  131      86.435 122.979  59.405  1.00  0.00           C
ATOM  10441  C35 POPE  131      86.364 124.279  58.594  1.00  0.00           C
ATOM  10444  C36 POPE  131      85.685 124.099  57.234  1.00  0.00           C
ATOM  10447  C37 POPE  131      84.165 124.148  57.365  1.00  0.00           C
ATOM  10450  C38 POPE  131      83.454 123.810  56.054  1.00  0.00           C
ATOM  10453  C39 POPE  131      83.605 124.869  54.964  1.00  0.00           C
ATOM  10456 0C31 POPE  131      82.575 124.618  53.865  1.00  0.00           C
ATOM  10459 1C31 POPE  131      82.875 125.329  52.545  1.00  0.00           C
ATOM  10462 2C31 POPE  131      81.774 125.069  51.504  1.00  0.00           C
ATOM  10465 3C31 POPE  131      80.545 125.958  51.734  1.00  0.00           C
ATOM  10468 4C31 POPE  131      79.335 125.559  50.874  1.00  0.00           C
ATOM  10471 5C31 POPE  131      78.194 126.570  50.984  1.00  0.00           C
ATOM  10474 6C31 POPE  131      76.944 126.160  50.205  1.00  0.00           C
ATOM  10478  NH3 POPE  132     126.185   5.600  66.184  1.00  0.00           N
ATOM  10482  C12 POPE  132     125.315   6.799  66.004  1.00  0.00           C
ATOM  10485  C11 POPE  132     124.284   6.889  67.134  1.00  0.00           C
ATOM  10488  P   POPE  132     122.054   7.859  66.154  1.00  0.00           P
ATOM  10489  O13 POPE  132     121.015   7.339  67.054  1.00  0.00           O
ATOM  10490  O14 POPE  132     121.665   9.118  65.505  1.00  0.00           O
ATOM  10491  O11 POPE  132     122.344   6.769  65.045  1.00  0.00           O
ATOM  10492  O12 POPE  132     123.424   7.999  66.944  1.00  0.00           O
ATOM  10493  C1  POPE  132     121.485   5.630  64.894  1.00  0.00           C
ATOM  10496  C2  POPE  132     121.164   5.370  63.405  1.00  0.00           C
ATOM  10498  O21 POPE  132     119.874   4.729  63.405  1.00  0.00           O
ATOM  10499  C21 POPE  132     118.874   5.120  62.594  1.00  0.00           C
ATOM  10500  O22 POPE  132     117.694   4.930  62.885  1.00  0.00           O
ATOM  10501  C22 POPE  132     119.324   5.630  61.224  1.00  0.00           C
ATOM  10504  C3  POPE  132     122.304   4.510  62.745  1.00  0.00           C
ATOM  10507  O31 POPE  132     121.884   3.910  61.504  1.00  0.00           O
ATOM  10508  C31 POPE  132     122.854   3.540  60.674  1.00  0.00           C
ATOM  10509  O32 POPE  132     124.044   3.760  60.824  1.00  0.00           O
ATOM  10510  C32 POPE  132     122.255   2.760  59.514  1.00  0.00           C
ATOM  10513  C23 POPE  132     118.155   6.090  60.304  1.00  0.00           C
ATOM  10516  C24 POPE  132     118.605   6.679  58.955  1.00  0.00           C
ATOM  10519  C25 POPE  132     119.454   5.730  58.094  1.00  0.00           C
ATOM  10522  C26 POPE  132     119.825   6.309  56.705  1.00  0.00           C
ATOM  10525  C27 POPE  132     120.735   5.360  55.894  1.00  0.00           C
ATOM  10528  C28 POPE  132     120.924   5.760  54.414  1.00  0.00           C
ATOM  10531  C29 POPE  132     121.654   4.690  53.635  1.00  0.00           C
ATOM  10533 0C21 POPE  132     121.245   4.080  52.504  1.00  0.00           C
ATOM  10535 1C21 POPE  132     119.974   4.360  51.755  1.00  0.00           C
ATOM  10538 2C21 POPE  132     119.855   3.530  50.455  1.00  0.00           C
ATOM  10541 3C21 POPE  132     118.475   3.710  49.795  1.00  0.00           C
ATOM  10544 4C21 POPE  132     118.284   2.880  48.524  1.00  0.00           C
ATOM  10547 5C21 POPE  132     116.824   2.889  48.044  1.00  0.00           C
ATOM  10550 6C21 POPE  132     116.544   1.930  46.874  1.00  0.00           C
ATOM  10553 7C21 POPE  132     115.054   1.600  46.744  1.00  0.00           C
ATOM  10556 8C21 POPE  132     114.734   0.660  45.575  1.00  0.00           C
ATOM  10560  C33 POPE  132     122.964   2.950  58.164  1.00  0.00           C
ATOM  10563  C34 POPE  132     122.644   1.829  57.175  1.00  0.00           C
ATOM  10566  C35 POPE  132     123.454   1.960  55.884  1.00  0.00           C
ATOM  10569  C36 POPE  132     123.395   0.710  55.004  1.00  0.00           C
ATOM  10572  C37 POPE  132     124.494   0.710  53.934  1.00  0.00           C
ATOM  10575  C38 POPE  132     124.345  -0.400  52.885  1.00  0.00           C
ATOM  10578  C39 POPE  132     123.505   0.000  51.664  1.00  0.00           C
ATOM  10581 0C31 POPE  132     124.084   1.230  50.934  1.00  0.00           C
ATOM  10584 1C31 POPE  132     123.435   1.530  49.574  1.00  0.00           C
ATOM  10587 2C31 POPE  132     123.745   2.959  49.135  1.00  0.00           C
ATOM  10590 3C31 POPE  132     123.475   3.230  47.654  1.00  0.00           C
ATOM  10593 4C31 POPE  132     122.015   3.030  47.215  1.00  0.00           C
ATOM  10596 5C31 POPE  132     121.845   3.219  45.705  1.00  0.00           C
ATOM  10599 6C31 POPE  132     121.214   4.560  45.334  1.00  0.00           C
ATOM  10603  NH3 POPE  133     102.225 112.649  22.324  1.00  0.00           N
ATOM  10607  C12 POPE  133     103.685 112.719  22.024  1.00  0.00           C
ATOM  10610  C11 POPE  133     103.935 113.740  20.894  1.00  0.00           C
ATOM  10613  P   POPE  133     101.665 114.539  19.754  1.00  0.00           P
ATOM  10614  O13 POPE  133     101.534 115.079  18.385  1.00  0.00           O
ATOM  10615  O14 POPE  133     100.574 113.740  20.325  1.00  0.00           O
ATOM  10616  O11 POPE  133     101.905 115.709  20.774  1.00  0.00           O
ATOM  10617  O12 POPE  133     102.955 113.670  19.865  1.00  0.00           O
ATOM  10618  C1  POPE  133     101.035 115.859  21.914  1.00  0.00           C
ATOM  10621  C2  POPE  133     101.744 116.660  23.014  1.00  0.00           C
ATOM  10623  O21 POPE  133     100.924 116.679  24.194  1.00  0.00           O
ATOM  10624  C21 POPE  133     101.544 116.409  25.334  1.00  0.00           C
ATOM  10625  O22 POPE  133     102.654 115.889  25.444  1.00  0.00           O
ATOM  10626  C22 POPE  133     100.725 116.869  26.524  1.00  0.00           C
ATOM  10629  C3  POPE  133     101.964 118.119  22.524  1.00  0.00           C
ATOM  10632  O31 POPE  133     103.074 118.749  23.204  1.00  0.00           O
ATOM  10633  C31 POPE  133     102.735 119.389  24.324  1.00  0.00           C
ATOM  10634  O32 POPE  133     101.595 119.529  24.724  1.00  0.00           O
ATOM  10635  C32 POPE  133     103.994 119.949  24.974  1.00  0.00           C
ATOM  10638  C23 POPE  133     101.485 116.699  27.874  1.00  0.00           C
ATOM  10641  C24 POPE  133     100.695 117.328  29.014  1.00  0.00           C
ATOM  10644  C25 POPE  133     100.954 116.959  30.494  1.00  0.00           C
ATOM  10647  C26 POPE  133      99.855 117.659  31.324  1.00  0.00           C
ATOM  10650  C27 POPE  133      99.774 117.389  32.834  1.00  0.00           C
ATOM  10653  C28 POPE  133      98.535 118.049  33.484  1.00  0.00           C
ATOM  10656  C29 POPE  133      98.694 119.539  33.654  1.00  0.00           C
ATOM  10658 0C21 POPE  133      97.845 120.519  33.314  1.00  0.00           C
ATOM  10660 1C21 POPE  133      96.474 120.419  32.684  1.00  0.00           C
ATOM  10663 2C21 POPE  133      96.464 120.538  31.144  1.00  0.00           C
ATOM  10666 3C21 POPE  133      97.015 121.899  30.655  1.00  0.00           C
ATOM  10669 4C21 POPE  133      97.104 122.149  29.145  1.00  0.00           C
ATOM  10672 5C21 POPE  133      95.814 122.560  28.434  1.00  0.00           C
ATOM  10675 6C21 POPE  133      96.054 122.770  26.934  1.00  0.00           C
ATOM  10678 7C21 POPE  133      94.785 123.100  26.144  1.00  0.00           C
ATOM  10681 8C21 POPE  133      95.054 123.429  24.674  1.00  0.00           C
ATOM  10685  C33 POPE  133     103.685 121.179  25.855  1.00  0.00           C
ATOM  10688  C34 POPE  133     102.964 120.779  27.144  1.00  0.00           C
ATOM  10691  C35 POPE  133     102.675 121.919  28.114  1.00  0.00           C
ATOM  10694  C36 POPE  133     101.784 121.380  29.224  1.00  0.00           C
ATOM  10697  C37 POPE  133     101.665 122.299  30.434  1.00  0.00           C
ATOM  10700  C38 POPE  133     101.145 121.539  31.644  1.00  0.00           C
ATOM  10703  C39 POPE  133     101.264 122.328  32.944  1.00  0.00           C
ATOM  10706 0C31 POPE  133     100.375 123.578  32.984  1.00  0.00           C
ATOM  10709 1C31 POPE  133     100.615 124.369  34.265  1.00  0.00           C
ATOM  10712 2C31 POPE  133      99.645 125.538  34.424  1.00  0.00           C
ATOM  10715 3C31 POPE  133      99.855 126.310  35.734  1.00  0.00           C
ATOM  10718 4C31 POPE  133      99.615 125.449  36.975  1.00  0.00           C
ATOM  10721 5C31 POPE  133      99.494 126.288  38.244  1.00  0.00           C
ATOM  10724 6C31 POPE  133      98.915 125.489  39.424  1.00  0.00           C
ATOM  10728  NH3 POPE  134      88.704 115.630  68.405  1.00  0.00           N
ATOM  10732  C12 POPE  134      88.724 117.079  68.824  1.00  0.00           C
ATOM  10735  C11 POPE  134      89.265 118.049  67.745  1.00  0.00           C
ATOM  10738  P   POPE  134      91.665 118.728  66.804  1.00  0.00           P
ATOM  10739  O13 POPE  134      91.684 120.200  66.884  1.00  0.00           O
ATOM  10740  O14 POPE  134      92.974 118.089  67.004  1.00  0.00           O
ATOM  10741  O11 POPE  134      91.194 118.279  65.375  1.00  0.00           O
ATOM  10742  O12 POPE  134      90.674 118.069  67.815  1.00  0.00           O
ATOM  10743  C1  POPE  134      90.275 118.959  64.525  1.00  0.00           C
ATOM  10746  C2  POPE  134      90.415 118.520  63.034  1.00  0.00           C
ATOM  10748  O21 POPE  134      90.035 117.139  62.904  1.00  0.00           O
ATOM  10749  C21 POPE  134      89.954 116.710  61.654  1.00  0.00           C
ATOM  10750  O22 POPE  134      90.054 117.398  60.655  1.00  0.00           O
ATOM  10751  C22 POPE  134      89.734 115.200  61.604  1.00  0.00           C
ATOM  10754  C3  POPE  134      91.814 118.829  62.404  1.00  0.00           C
ATOM  10757  O31 POPE  134      92.705 117.700  62.344  1.00  0.00           O
ATOM  10758  C31 POPE  134      93.795 117.879  61.604  1.00  0.00           C
ATOM  10759  O32 POPE  134      94.235 118.969  61.264  1.00  0.00           O
ATOM  10760  C32 POPE  134      94.405 116.508  61.315  1.00  0.00           C
ATOM  10763  C23 POPE  134      90.924 114.520  60.905  1.00  0.00           C
ATOM  10766  C24 POPE  134      90.704 113.029  60.674  1.00  0.00           C
ATOM  10769  C25 POPE  134      91.975 112.398  60.115  1.00  0.00           C
ATOM  10772  C26 POPE  134      91.945 110.868  60.065  1.00  0.00           C
ATOM  10775  C27 POPE  134      93.335 110.299  60.375  1.00  0.00           C
ATOM  10778  C28 POPE  134      93.584 108.889  59.815  1.00  0.00           C
ATOM  10781  C29 POPE  134      93.885 108.959  58.344  1.00  0.00           C
ATOM  10783 0C21 POPE  134      93.405 108.189  57.355  1.00  0.00           C
ATOM  10785 1C21 POPE  134      92.414 107.079  57.495  1.00  0.00           C
ATOM  10788 2C21 POPE  134      91.185 107.350  56.594  1.00  0.00           C
ATOM  10791 3C21 POPE  134      91.525 107.328  55.094  1.00  0.00           C
ATOM  10794 4C21 POPE  134      90.275 107.270  54.205  1.00  0.00           C
ATOM  10797 5C21 POPE  134      89.464 108.569  54.174  1.00  0.00           C
ATOM  10800 6C21 POPE  134      90.035 109.599  53.194  1.00  0.00           C
ATOM  10803 7C21 POPE  134      89.324 110.958  53.275  1.00  0.00           C
ATOM  10806 8C21 POPE  134      89.804 111.959  52.234  1.00  0.00           C
ATOM  10810  C33 POPE  134      95.175 116.450  59.974  1.00  0.00           C
ATOM  10813  C34 POPE  134      95.644 115.029  59.624  1.00  0.00           C
ATOM  10816  C35 POPE  134      96.625 114.439  60.655  1.00  0.00           C
ATOM  10819  C36 POPE  134      97.085 113.009  60.304  1.00  0.00           C
ATOM  10822  C37 POPE  134      98.074 112.468  61.354  1.00  0.00           C
ATOM  10825  C38 POPE  134      98.475 110.999  61.175  1.00  0.00           C
ATOM  10828  C39 POPE  134      97.464 110.038  61.804  1.00  0.00           C
ATOM  10831 0C31 POPE  134      97.714 108.559  61.495  1.00  0.00           C
ATOM  10834 1C31 POPE  134      96.814 107.608  62.304  1.00  0.00           C
ATOM  10837 2C31 POPE  134      96.824 106.209  61.674  1.00  0.00           C
ATOM  10840 3C31 POPE  134      95.935 105.149  62.344  1.00  0.00           C
ATOM  10843 4C31 POPE  134      95.564 103.979  61.414  1.00  0.00           C
ATOM  10846 5C31 POPE  134      94.564 102.979  62.014  1.00  0.00           C
ATOM  10849 6C31 POPE  134      94.014 101.969  61.004  1.00  0.00           C
ATOM  10853  NH3 POPE  135      49.034  40.449  22.184  1.00  0.00           N
ATOM  10857  C12 POPE  135      50.304  41.008  22.744  1.00  0.00           C
ATOM  10860  C11 POPE  135      50.044  42.059  23.824  1.00  0.00           C
ATOM  10863  P   POPE  135      52.484  42.459  24.684  1.00  0.00           P
ATOM  10864  O13 POPE  135      53.325  43.679  24.694  1.00  0.00           O
ATOM  10865  O14 POPE  135      53.045  41.219  24.094  1.00  0.00           O
ATOM  10866  O11 POPE  135      51.984  42.209  26.144  1.00  0.00           O
ATOM  10867  O12 POPE  135      51.185  42.899  23.914  1.00  0.00           O
ATOM  10868  C1  POPE  135      52.984  42.149  27.174  1.00  0.00           C
ATOM  10871  C2  POPE  135      52.575  42.949  28.434  1.00  0.00           C
ATOM  10873  O21 POPE  135      52.964  42.139  29.544  1.00  0.00           O
ATOM  10874  C21 POPE  135      53.604  42.569  30.614  1.00  0.00           C
ATOM  10875  O22 POPE  135      53.934  41.829  31.534  1.00  0.00           O
ATOM  10876  C22 POPE  135      54.005  44.049  30.594  1.00  0.00           C
ATOM  10879  C3  POPE  135      51.054  43.239  28.534  1.00  0.00           C
ATOM  10882  O31 POPE  135      50.744  43.989  29.744  1.00  0.00           O
ATOM  10883  C31 POPE  135      50.195  43.269  30.725  1.00  0.00           C
ATOM  10884  O32 POPE  135      50.034  42.069  30.704  1.00  0.00           O
ATOM  10885  C32 POPE  135      49.865  44.160  31.914  1.00  0.00           C
ATOM  10888  C23 POPE  135      54.755  44.569  31.854  1.00  0.00           C
ATOM  10891  C24 POPE  135      55.354  45.969  31.644  1.00  0.00           C
ATOM  10894  C25 POPE  135      56.354  46.408  32.734  1.00  0.00           C
ATOM  10897  C26 POPE  135      55.755  46.569  34.135  1.00  0.00           C
ATOM  10900  C27 POPE  135      56.624  47.429  35.074  1.00  0.00           C
ATOM  10903  C28 POPE  135      55.935  47.709  36.424  1.00  0.00           C
ATOM  10906  C29 POPE  135      56.515  48.889  37.164  1.00  0.00           C
ATOM  10908 0C21 POPE  135      56.845  48.959  38.475  1.00  0.00           C
ATOM  10910 1C21 POPE  135      56.734  47.849  39.484  1.00  0.00           C
ATOM  10913 2C21 POPE  135      57.765  47.969  40.624  1.00  0.00           C
ATOM  10916 3C21 POPE  135      59.225  48.079  40.135  1.00  0.00           C
ATOM  10919 4C21 POPE  135      60.255  47.679  41.194  1.00  0.00           C
ATOM  10922 5C21 POPE  135      60.534  46.169  41.194  1.00  0.00           C
ATOM  10925 6C21 POPE  135      61.845  45.779  41.884  1.00  0.00           C
ATOM  10928 7C21 POPE  135      62.144  44.279  41.744  1.00  0.00           C
ATOM  10931 8C21 POPE  135      63.584  43.899  42.085  1.00  0.00           C
ATOM  10935  C33 POPE  135      48.875  43.469  32.884  1.00  0.00           C
ATOM  10938  C34 POPE  135      49.034  43.869  34.354  1.00  0.00           C
ATOM  10941  C35 POPE  135      50.265  43.199  34.985  1.00  0.00           C
ATOM  10944  C36 POPE  135      50.244  43.219  36.514  1.00  0.00           C
ATOM  10947  C37 POPE  135      51.544  42.669  37.115  1.00  0.00           C
ATOM  10950  C38 POPE  135      51.464  42.529  38.634  1.00  0.00           C
ATOM  10953  C39 POPE  135      52.814  42.149  39.275  1.00  0.00           C
ATOM  10956 0C31 POPE  135      53.745  43.339  39.535  1.00  0.00           C
ATOM  10959 1C31 POPE  135      53.374  44.139  40.795  1.00  0.00           C
ATOM  10962 2C31 POPE  135      54.494  45.099  41.204  1.00  0.00           C
ATOM  10965 3C31 POPE  135      54.194  45.938  42.454  1.00  0.00           C
ATOM  10968 4C31 POPE  135      54.165  45.109  43.754  1.00  0.00           C
ATOM  10971 5C31 POPE  135      54.284  45.989  45.004  1.00  0.00           C
ATOM  10974 6C31 POPE  135      54.365  45.189  46.305  1.00  0.00           C
ATOM  10978  NH3 POPE  136     114.065  17.349  62.184  1.00  0.00           N
ATOM  10982  C12 POPE  136     113.235  17.849  63.324  1.00  0.00           C
ATOM  10985  C11 POPE  136     112.675  19.249  63.015  1.00  0.00           C
ATOM  10988  P   POPE  136     111.094  20.499  61.394  1.00  0.00           P
ATOM  10989  O13 POPE  136     110.424  21.029  62.594  1.00  0.00           O
ATOM  10990  O14 POPE  136     110.214  20.229  60.234  1.00  0.00           O
ATOM  10991  O11 POPE  136     112.174  21.569  60.925  1.00  0.00           O
ATOM  10992  O12 POPE  136     111.945  19.209  61.775  1.00  0.00           O
ATOM  10993  C1  POPE  136     113.335  21.189  60.174  1.00  0.00           C
ATOM  10996  C2  POPE  136     113.074  21.039  58.644  1.00  0.00           C
ATOM  10998  O21 POPE  136     114.044  20.089  58.164  1.00  0.00           O
ATOM  10999  C21 POPE  136     113.594  19.229  57.254  1.00  0.00           C
ATOM  11000  O22 POPE  136     112.444  19.129  56.884  1.00  0.00           O
ATOM  11001  C22 POPE  136     114.774  18.399  56.734  1.00  0.00           C
ATOM  11004  C3  POPE  136     113.204  22.379  57.864  1.00  0.00           C
ATOM  11007  O31 POPE  136     113.004  22.179  56.444  1.00  0.00           O
ATOM  11008  C31 POPE  136     112.764  23.299  55.744  1.00  0.00           C
ATOM  11009  O32 POPE  136     112.775  24.429  56.194  1.00  0.00           O
ATOM  11010  C32 POPE  136     112.325  22.899  54.335  1.00  0.00           C
ATOM  11013  C23 POPE  136     114.485  17.749  55.364  1.00  0.00           C
ATOM  11016  C24 POPE  136     115.735  17.149  54.704  1.00  0.00           C
ATOM  11019  C25 POPE  136     116.905  18.149  54.655  1.00  0.00           C
ATOM  11022  C26 POPE  136     117.884  17.949  53.495  1.00  0.00           C
ATOM  11025  C27 POPE  136     118.845  19.139  53.384  1.00  0.00           C
ATOM  11028  C28 POPE  136     119.795  19.039  52.175  1.00  0.00           C
ATOM  11031  C29 POPE  136     119.144  19.289  50.844  1.00  0.00           C
ATOM  11033 0C21 POPE  136     119.625  18.889  49.655  1.00  0.00           C
ATOM  11035 1C21 POPE  136     120.884  18.089  49.405  1.00  0.00           C
ATOM  11038 2C21 POPE  136     121.884  18.839  48.514  1.00  0.00           C
ATOM  11041 3C21 POPE  136     123.185  18.059  48.314  1.00  0.00           C
ATOM  11044 4C21 POPE  136     124.214  18.859  47.514  1.00  0.00           C
ATOM  11047 5C21 POPE  136     125.574  18.149  47.484  1.00  0.00           C
ATOM  11050 6C21 POPE  136     126.654  18.939  46.724  1.00  0.00           C
ATOM  11053 7C21 POPE  136     127.985  18.179  46.664  1.00  0.00           C
ATOM  11056 8C21 POPE  136     129.055  18.909  45.865  1.00  0.00           C
ATOM  11060  C33 POPE  136     113.475  22.699  53.314  1.00  0.00           C
ATOM  11063  C34 POPE  136     113.164  21.599  52.285  1.00  0.00           C
ATOM  11066  C35 POPE  136     111.924  21.829  51.394  1.00  0.00           C
ATOM  11069  C36 POPE  136     112.155  22.949  50.364  1.00  0.00           C
ATOM  11072  C37 POPE  136     110.935  23.219  49.475  1.00  0.00           C
ATOM  11075  C38 POPE  136     111.245  24.189  48.324  1.00  0.00           C
ATOM  11078  C39 POPE  136     111.894  25.499  48.784  1.00  0.00           C
ATOM  11081 0C31 POPE  136     112.174  26.479  47.644  1.00  0.00           C
ATOM  11084 1C31 POPE  136     112.735  27.789  48.194  1.00  0.00           C
ATOM  11087 2C31 POPE  136     113.085  28.829  47.124  1.00  0.00           C
ATOM  11090 3C31 POPE  136     111.954  29.149  46.144  1.00  0.00           C
ATOM  11093 4C31 POPE  136     112.194  30.479  45.414  1.00  0.00           C
ATOM  11096 5C31 POPE  136     111.115  30.769  44.364  1.00  0.00           C
ATOM  11099 6C31 POPE  136     111.255  32.159  43.735  1.00  0.00           C
ATOM  11103  NH3 POPE  137      67.564  16.039  69.615  1.00  0.00           N
ATOM  11107  C12 POPE  137      67.825  14.559  69.745  1.00  0.00           C
ATOM  11110  C11 POPE  137      67.165  13.739  68.615  1.00  0.00           C
ATOM  11113  P   POPE  137      66.405  11.469  69.664  1.00  0.00           P
ATOM  11114  O13 POPE  137      67.725  11.449  70.304  1.00  0.00           O
ATOM  11115  O14 POPE  137      65.204  11.119  70.464  1.00  0.00           O
ATOM  11116  O11 POPE  137      66.424  10.639  68.314  1.00  0.00           O
ATOM  11117  O12 POPE  137      66.094  12.929  69.094  1.00  0.00           O
ATOM  11118  C1  POPE  137      65.414  10.879  67.315  1.00  0.00           C
ATOM  11121  C2  POPE  137      65.484   9.869  66.124  1.00  0.00           C
ATOM  11123  O21 POPE  137      64.174   9.269  65.914  1.00  0.00           O
ATOM  11124  C21 POPE  137      63.764   9.209  64.655  1.00  0.00           C
ATOM  11125  O22 POPE  137      64.194   9.869  63.734  1.00  0.00           O
ATOM  11126  C22 POPE  137      62.654   8.159  64.545  1.00  0.00           C
ATOM  11129  C3  POPE  137      66.505   8.709  66.344  1.00  0.00           C
ATOM  11132  O31 POPE  137      66.445   7.739  65.264  1.00  0.00           O
ATOM  11133  C31 POPE  137      67.014   8.179  64.135  1.00  0.00           C
ATOM  11134  O32 POPE  137      67.704   9.169  64.025  1.00  0.00           O
ATOM  11135  C32 POPE  137      66.554   7.249  63.005  1.00  0.00           C
ATOM  11138  C23 POPE  137      61.975   8.059  63.155  1.00  0.00           C
ATOM  11141  C24 POPE  137      60.804   7.059  63.205  1.00  0.00           C
ATOM  11144  C25 POPE  137      60.094   6.739  61.874  1.00  0.00           C
ATOM  11147  C26 POPE  137      60.954   6.170  60.734  1.00  0.00           C
ATOM  11150  C27 POPE  137      60.075   5.390  59.745  1.00  0.00           C
ATOM  11153  C28 POPE  137      60.825   4.980  58.454  1.00  0.00           C
ATOM  11156  C29 POPE  137      60.214   3.720  57.885  1.00  0.00           C
ATOM  11158 0C21 POPE  137      59.464   3.550  56.784  1.00  0.00           C
ATOM  11160 1C21 POPE  137      59.015   4.580  55.785  1.00  0.00           C
ATOM  11163 2C21 POPE  137      58.724   3.930  54.414  1.00  0.00           C
ATOM  11166 3C21 POPE  137      57.794   4.770  53.524  1.00  0.00           C
ATOM  11169 4C21 POPE  137      57.544   4.120  52.155  1.00  0.00           C
ATOM  11172 5C21 POPE  137      56.255   4.620  51.495  1.00  0.00           C
ATOM  11175 6C21 POPE  137      55.994   3.960  50.135  1.00  0.00           C
ATOM  11178 7C21 POPE  137      54.524   3.540  49.944  1.00  0.00           C
ATOM  11181 8C21 POPE  137      54.275   2.780  48.644  1.00  0.00           C
ATOM  11185  C33 POPE  137      66.484   7.919  61.604  1.00  0.00           C
ATOM  11188  C34 POPE  137      65.845   6.959  60.575  1.00  0.00           C
ATOM  11191  C35 POPE  137      65.814   7.469  59.114  1.00  0.00           C
ATOM  11194  C36 POPE  137      64.865   6.629  58.234  1.00  0.00           C
ATOM  11197  C37 POPE  137      64.974   6.929  56.734  1.00  0.00           C
ATOM  11200  C38 POPE  137      63.784   6.380  55.905  1.00  0.00           C
ATOM  11203  C39 POPE  137      64.045   6.310  54.384  1.00  0.00           C
ATOM  11206 0C31 POPE  137      64.714   7.559  53.795  1.00  0.00           C
ATOM  11209 1C31 POPE  137      64.974   7.479  52.285  1.00  0.00           C
ATOM  11212 2C31 POPE  137      65.674   8.759  51.794  1.00  0.00           C
ATOM  11215 3C31 POPE  137      66.244   8.729  50.375  1.00  0.00           C
ATOM  11218 4C31 POPE  137      65.214   8.609  49.255  1.00  0.00           C
ATOM  11221 5C31 POPE  137      65.825   8.959  47.894  1.00  0.00           C
ATOM  11224 6C31 POPE  137      64.865   8.779  46.714  1.00  0.00           C
ATOM  11228  NH3 POPE  138     112.204 115.019  21.224  1.00  0.00           N
ATOM  11232  C12 POPE  138     112.474 115.538  22.604  1.00  0.00           C
ATOM  11235  C11 POPE  138     111.155 115.919  23.314  1.00  0.00           C
ATOM  11238  P   POPE  138     111.325 118.499  23.044  1.00  0.00           P
ATOM  11239  O13 POPE  138     112.505 119.259  23.485  1.00  0.00           O
ATOM  11240  O14 POPE  138     111.345 118.029  21.645  1.00  0.00           O
ATOM  11241  O11 POPE  138     109.984 119.299  23.355  1.00  0.00           O
ATOM  11242  O12 POPE  138     111.224 117.199  23.945  1.00  0.00           O
ATOM  11243  C1  POPE  138     109.954 120.419  24.264  1.00  0.00           C
ATOM  11246  C2  POPE  138     108.775 120.340  25.284  1.00  0.00           C
ATOM  11248  O21 POPE  138     109.165 121.078  26.454  1.00  0.00           O
ATOM  11249  C21 POPE  138     108.185 121.660  27.135  1.00  0.00           C
ATOM  11250  O22 POPE  138     107.005 121.648  26.814  1.00  0.00           O
ATOM  11251  C22 POPE  138     108.764 122.389  28.344  1.00  0.00           C
ATOM  11254  C3  POPE  138     108.465 118.858  25.664  1.00  0.00           C
ATOM  11257  O31 POPE  138     107.274 118.779  26.475  1.00  0.00           O
ATOM  11258  C31 POPE  138     107.405 118.329  27.704  1.00  0.00           C
ATOM  11259  O32 POPE  138     108.344 117.700  28.144  1.00  0.00           O
ATOM  11260  C32 POPE  138     106.164 118.749  28.504  1.00  0.00           C
ATOM  11263  C23 POPE  138     107.724 123.240  29.115  1.00  0.00           C
ATOM  11266  C24 POPE  138     107.764 122.989  30.634  1.00  0.00           C
ATOM  11269  C25 POPE  138     106.575 123.619  31.355  1.00  0.00           C
ATOM  11272  C26 POPE  138     106.555 123.349  32.865  1.00  0.00           C
ATOM  11275  C27 POPE  138     105.284 123.909  33.514  1.00  0.00           C
ATOM  11278  C28 POPE  138     105.275 123.819  35.045  1.00  0.00           C
ATOM  11281  C29 POPE  138     105.135 122.410  35.554  1.00  0.00           C
ATOM  11283 0C21 POPE  138     105.305 122.020  36.825  1.00  0.00           C
ATOM  11285 1C21 POPE  138     105.664 122.910  37.994  1.00  0.00           C
ATOM  11288 2C21 POPE  138     104.485 123.178  38.945  1.00  0.00           C
ATOM  11291 3C21 POPE  138     103.935 121.919  39.634  1.00  0.00           C
ATOM  11294 4C21 POPE  138     102.705 122.199  40.494  1.00  0.00           C
ATOM  11297 5C21 POPE  138     102.005 120.919  40.965  1.00  0.00           C
ATOM  11300 6C21 POPE  138     100.544 121.160  41.354  1.00  0.00           C
ATOM  11303 7C21 POPE  138      99.774 119.859  41.584  1.00  0.00           C
ATOM  11306 8C21 POPE  138      98.265 120.060  41.765  1.00  0.00           C
ATOM  11310  C33 POPE  138     106.504 119.239  29.924  1.00  0.00           C
ATOM  11313  C34 POPE  138     105.275 119.839  30.634  1.00  0.00           C
ATOM  11316  C35 POPE  138     104.335 118.779  31.224  1.00  0.00           C
ATOM  11319  C36 POPE  138     104.765 118.298  32.624  1.00  0.00           C
ATOM  11322  C37 POPE  138     103.775 117.280  33.214  1.00  0.00           C
ATOM  11325  C38 POPE  138     104.134 116.739  34.615  1.00  0.00           C
ATOM  11328  C39 POPE  138     104.125 117.789  35.744  1.00  0.00           C
ATOM  11331 0C31 POPE  138     102.754 118.399  36.084  1.00  0.00           C
ATOM  11334 1C31 POPE  138     101.865 117.529  36.994  1.00  0.00           C
ATOM  11337 2C31 POPE  138     100.424 118.059  37.094  1.00  0.00           C
ATOM  11340 3C31 POPE  138     100.315 119.559  37.374  1.00  0.00           C
ATOM  11343 4C31 POPE  138      98.874 120.049  37.534  1.00  0.00           C
ATOM  11346 5C31 POPE  138      98.764 121.579  37.404  1.00  0.00           C
ATOM  11349 6C31 POPE  138      97.435 122.139  37.914  1.00  0.00           C
ATOM  11353  NH3 POPE  139      12.434  -0.180  21.144  1.00  0.00           N
ATOM  11357  C12 POPE  139      11.514   0.890  20.604  1.00  0.00           C
ATOM  11360  C11 POPE  139      11.994   2.320  20.944  1.00  0.00           C
ATOM  11363  P   POPE  139      14.614   2.349  21.204  1.00  0.00           P
ATOM  11364  O13 POPE  139      14.864   0.900  21.234  1.00  0.00           O
ATOM  11365  O14 POPE  139      15.704   3.250  20.755  1.00  0.00           O
ATOM  11366  O11 POPE  139      14.194   2.700  22.684  1.00  0.00           O
ATOM  11367  O12 POPE  139      13.284   2.610  20.404  1.00  0.00           O
ATOM  11368  C1  POPE  139      15.195   2.800  23.694  1.00  0.00           C
ATOM  11371  C2  POPE  139      14.864   2.010  24.995  1.00  0.00           C
ATOM  11373  O21 POPE  139      16.054   1.530  25.655  1.00  0.00           O
ATOM  11374  C21 POPE  139      16.754   2.510  26.234  1.00  0.00           C
ATOM  11375  O22 POPE  139      17.024   3.570  25.714  1.00  0.00           O
ATOM  11376  C22 POPE  139      16.864   2.240  27.725  1.00  0.00           C
ATOM  11379  C3  POPE  139      13.904   0.790  24.784  1.00  0.00           C
ATOM  11382  O31 POPE  139      13.604   0.090  26.025  1.00  0.00           O
ATOM  11383  C31 POPE  139      12.794   0.740  26.864  1.00  0.00           C
ATOM  11384  O32 POPE  139      12.204   1.770  26.604  1.00  0.00           O
ATOM  11385  C32 POPE  139      12.674   0.010  28.195  1.00  0.00           C
ATOM  11388  C23 POPE  139      16.034   3.339  28.424  1.00  0.00           C
ATOM  11391  C24 POPE  139      15.754   3.120  29.914  1.00  0.00           C
ATOM  11394  C25 POPE  139      15.454   4.469  30.594  1.00  0.00           C
ATOM  11397  C26 POPE  139      14.874   4.320  32.004  1.00  0.00           C
ATOM  11400  C27 POPE  139      14.884   5.649  32.775  1.00  0.00           C
ATOM  11403  C28 POPE  139      14.564   5.509  34.275  1.00  0.00           C
ATOM  11406  C29 POPE  139      13.134   5.080  34.535  1.00  0.00           C
ATOM  11408 0C21 POPE  139      12.354   5.450  35.564  1.00  0.00           C
ATOM  11410 1C21 POPE  139      12.745   6.350  36.714  1.00  0.00           C
ATOM  11413 2C21 POPE  139      13.014   5.579  38.025  1.00  0.00           C
ATOM  11416 3C21 POPE  139      14.274   4.700  37.964  1.00  0.00           C
ATOM  11419 4C21 POPE  139      14.604   3.970  39.275  1.00  0.00           C
ATOM  11422 5C21 POPE  139      15.104   4.900  40.394  1.00  0.00           C
ATOM  11425 6C21 POPE  139      16.134   4.230  41.324  1.00  0.00           C
ATOM  11428 7C21 POPE  139      16.474   5.090  42.545  1.00  0.00           C
ATOM  11431 8C21 POPE  139      17.594   4.510  43.414  1.00  0.00           C
ATOM  11435  C33 POPE  139      11.344  -0.760  28.244  1.00  0.00           C
ATOM  11438  C34 POPE  139      11.204  -1.700  29.434  1.00  0.00           C
ATOM  11441  C35 POPE  139      10.204  -1.210  30.494  1.00  0.00           C
ATOM  11444  C36 POPE  139       9.934  -2.280  31.554  1.00  0.00           C
ATOM  11447  C37 POPE  139       8.764  -1.921  32.484  1.00  0.00           C
ATOM  11450  C38 POPE  139       8.624  -2.870  33.684  1.00  0.00           C
ATOM  11453  C39 POPE  139       9.824  -2.850  34.644  1.00  0.00           C
ATOM  11456 0C31 POPE  139       9.544  -3.621  35.944  1.00  0.00           C
ATOM  11459 1C31 POPE  139      10.774  -3.750  36.844  1.00  0.00           C
ATOM  11462 2C31 POPE  139      10.454  -4.270  38.244  1.00  0.00           C
ATOM  11465 3C31 POPE  139      10.144  -3.130  39.224  1.00  0.00           C
ATOM  11468 4C31 POPE  139       9.644  -3.621  40.594  1.00  0.00           C
ATOM  11471 5C31 POPE  139       9.544  -2.460  41.594  1.00  0.00           C
ATOM  11474 6C31 POPE  139       8.794  -2.820  42.885  1.00  0.00           C
ATOM  11478  NH3 POPE  140     113.955 111.259  26.754  1.00  0.00           N
ATOM  11482  C12 POPE  140     112.834 111.648  25.824  1.00  0.00           C
ATOM  11485  C11 POPE  140     113.095 111.249  24.364  1.00  0.00           C
ATOM  11488  P   POPE  140     111.325 111.209  22.374  1.00  0.00           P
ATOM  11489  O13 POPE  140     111.684 112.589  21.974  1.00  0.00           O
ATOM  11490  O14 POPE  140     111.845 110.108  21.514  1.00  0.00           O
ATOM  11491  O11 POPE  140     109.765 111.109  22.674  1.00  0.00           O
ATOM  11492  O12 POPE  140     111.824 110.938  23.815  1.00  0.00           O
ATOM  11493  C1  POPE  140     109.134 112.208  23.394  1.00  0.00           C
ATOM  11496  C2  POPE  140     108.015 111.710  24.354  1.00  0.00           C
ATOM  11498  O21 POPE  140     107.474 112.849  25.074  1.00  0.00           O
ATOM  11499  C21 POPE  140     106.285 112.639  25.655  1.00  0.00           C
ATOM  11500  O22 POPE  140     105.615 111.629  25.525  1.00  0.00           O
ATOM  11501  C22 POPE  140     105.905 113.839  26.564  1.00  0.00           C
ATOM  11504  C3  POPE  140     108.634 110.639  25.304  1.00  0.00           C
ATOM  11507  O31 POPE  140     108.055 110.549  26.624  1.00  0.00           O
ATOM  11508  C31 POPE  140     108.664 111.299  27.544  1.00  0.00           C
ATOM  11509  O32 POPE  140     109.354 112.280  27.314  1.00  0.00           O
ATOM  11510  C32 POPE  140     108.375 110.749  28.954  1.00  0.00           C
ATOM  11513  C23 POPE  140     105.914 113.559  28.104  1.00  0.00           C
ATOM  11516  C24 POPE  140     106.285 114.819  28.914  1.00  0.00           C
ATOM  11519  C25 POPE  140     106.124 114.770  30.455  1.00  0.00           C
ATOM  11522  C26 POPE  140     106.894 113.648  31.174  1.00  0.00           C
ATOM  11525  C27 POPE  140     106.914 113.839  32.705  1.00  0.00           C
ATOM  11528  C28 POPE  140     107.705 112.739  33.455  1.00  0.00           C
ATOM  11531  C29 POPE  140     107.735 112.969  34.954  1.00  0.00           C
ATOM  11533 0C21 POPE  140     107.295 112.139  35.924  1.00  0.00           C
ATOM  11535 1C21 POPE  140     106.644 110.779  35.785  1.00  0.00           C
ATOM  11538 2C21 POPE  140     107.344 109.719  36.674  1.00  0.00           C
ATOM  11541 3C21 POPE  140     108.685 109.229  36.105  1.00  0.00           C
ATOM  11544 4C21 POPE  140     109.554 108.469  37.124  1.00  0.00           C
ATOM  11547 5C21 POPE  140     109.055 107.059  37.485  1.00  0.00           C
ATOM  11550 6C21 POPE  140     109.524 105.958  36.514  1.00  0.00           C
ATOM  11553 7C21 POPE  140     109.274 104.548  37.074  1.00  0.00           C
ATOM  11556 8C21 POPE  140     109.865 103.419  36.224  1.00  0.00           C
ATOM  11560  C33 POPE  140     107.125 109.850  29.174  1.00  0.00           C
ATOM  11563  C34 POPE  140     107.155 109.269  30.594  1.00  0.00           C
ATOM  11566  C35 POPE  140     105.994 108.329  30.964  1.00  0.00           C
ATOM  11569  C36 POPE  140     106.275 107.549  32.264  1.00  0.00           C
ATOM  11572  C37 POPE  140     105.244 106.439  32.535  1.00  0.00           C
ATOM  11575  C38 POPE  140     105.695 105.438  33.615  1.00  0.00           C
ATOM  11578  C39 POPE  140     105.725 106.039  35.024  1.00  0.00           C
ATOM  11581 0C31 POPE  140     105.334 105.029  36.115  1.00  0.00           C
ATOM  11584 1C31 POPE  140     105.124 105.678  37.485  1.00  0.00           C
ATOM  11587 2C31 POPE  140     104.165 104.898  38.394  1.00  0.00           C
ATOM  11590 3C31 POPE  140     102.735 104.819  37.834  1.00  0.00           C
ATOM  11593 4C31 POPE  140     101.674 105.368  38.805  1.00  0.00           C
ATOM  11596 5C31 POPE  140     100.244 105.149  38.304  1.00  0.00           C
ATOM  11599 6C31 POPE  140      99.174 105.789  39.205  1.00  0.00           C
ATOM  11603  NH3 POPE  141      31.595  58.969  24.054  1.00  0.00           N
ATOM  11607  C12 POPE  141      32.764  58.219  23.504  1.00  0.00           C
ATOM  11610  C11 POPE  141      32.975  56.908  24.305  1.00  0.00           C
ATOM  11613  P   POPE  141      31.614  54.709  24.894  1.00  0.00           P
ATOM  11614  O13 POPE  141      30.194  54.709  25.304  1.00  0.00           O
ATOM  11615  O14 POPE  141      32.054  53.789  23.815  1.00  0.00           O
ATOM  11616  O11 POPE  141      32.545  54.679  26.184  1.00  0.00           O
ATOM  11617  O12 POPE  141      31.755  56.179  24.344  1.00  0.00           O
ATOM  11618  C1  POPE  141      33.024  53.509  26.884  1.00  0.00           C
ATOM  11621  C2  POPE  141      32.415  53.269  28.334  1.00  0.00           C
ATOM  11623  O21 POPE  141      33.054  52.129  28.964  1.00  0.00           O
ATOM  11624  C21 POPE  141      33.014  52.029  30.304  1.00  0.00           C
ATOM  11625  O22 POPE  141      32.534  52.829  31.084  1.00  0.00           O
ATOM  11626  C22 POPE  141      33.725  50.739  30.785  1.00  0.00           C
ATOM  11629  C3  POPE  141      30.874  53.079  28.234  1.00  0.00           C
ATOM  11632  O31 POPE  141      30.254  52.949  29.535  1.00  0.00           O
ATOM  11633  C31 POPE  141      29.165  53.649  29.775  1.00  0.00           C
ATOM  11634  O32 POPE  141      28.554  54.339  28.964  1.00  0.00           O
ATOM  11635  C32 POPE  141      28.774  53.419  31.245  1.00  0.00           C
ATOM  11638  C23 POPE  141      32.744  49.709  31.414  1.00  0.00           C
ATOM  11641  C24 POPE  141      33.384  48.459  32.054  1.00  0.00           C
ATOM  11644  C25 POPE  141      34.315  48.649  33.264  1.00  0.00           C
ATOM  11647  C26 POPE  141      33.595  48.839  34.615  1.00  0.00           C
ATOM  11650  C27 POPE  141      34.534  48.629  35.824  1.00  0.00           C
ATOM  11653  C28 POPE  141      33.914  49.169  37.124  1.00  0.00           C
ATOM  11656  C29 POPE  141      34.775  48.869  38.324  1.00  0.00           C
ATOM  11658 0C21 POPE  141      34.334  48.549  39.554  1.00  0.00           C
ATOM  11660 1C21 POPE  141      32.905  48.439  40.034  1.00  0.00           C
ATOM  11663 2C21 POPE  141      32.424  49.659  40.844  1.00  0.00           C
ATOM  11666 3C21 POPE  141      33.474  50.249  41.804  1.00  0.00           C
ATOM  11669 4C21 POPE  141      32.864  51.169  42.875  1.00  0.00           C
ATOM  11672 5C21 POPE  141      32.334  50.379  44.074  1.00  0.00           C
ATOM  11675 6C21 POPE  141      31.464  51.219  45.024  1.00  0.00           C
ATOM  11678 7C21 POPE  141      32.174  52.459  45.585  1.00  0.00           C
ATOM  11681 8C21 POPE  141      31.434  53.099  46.755  1.00  0.00           C
ATOM  11685  C33 POPE  141      28.874  54.719  32.084  1.00  0.00           C
ATOM  11688  C34 POPE  141      30.294  55.059  32.544  1.00  0.00           C
ATOM  11691  C35 POPE  141      30.784  54.299  33.774  1.00  0.00           C
ATOM  11694  C36 POPE  141      30.154  54.719  35.104  1.00  0.00           C
ATOM  11697  C37 POPE  141      30.604  53.839  36.295  1.00  0.00           C
ATOM  11700  C38 POPE  141      29.994  54.309  37.625  1.00  0.00           C
ATOM  11703  C39 POPE  141      30.024  53.239  38.724  1.00  0.00           C
ATOM  11706 0C31 POPE  141      29.334  53.719  40.014  1.00  0.00           C
ATOM  11709 1C31 POPE  141      29.214  52.609  41.064  1.00  0.00           C
ATOM  11712 2C31 POPE  141      28.595  53.069  42.394  1.00  0.00           C
ATOM  11715 3C31 POPE  141      27.094  53.359  42.295  1.00  0.00           C
ATOM  11718 4C31 POPE  141      26.474  53.769  43.634  1.00  0.00           C
ATOM  11721 5C31 POPE  141      24.944  53.859  43.584  1.00  0.00           C
ATOM  11724 6C31 POPE  141      24.334  54.090  44.974  1.00  0.00           C
ATOM  11728  NH3 POPE  142     103.314 133.029  63.684  1.00  0.00           N
ATOM  11732  C12 POPE  142     102.904 132.960  65.124  1.00  0.00           C
ATOM  11735  C11 POPE  142     101.975 131.779  65.344  1.00  0.00           C
ATOM  11738  P   POPE  142     100.984 130.380  67.264  1.00  0.00           P
ATOM  11739  O13 POPE  142     101.684 129.249  67.914  1.00  0.00           O
ATOM  11740  O14 POPE  142      99.855 130.979  68.015  1.00  0.00           O
ATOM  11741  O11 POPE  142     100.415 129.820  65.905  1.00  0.00           O
ATOM  11742  O12 POPE  142     101.964 131.490  66.744  1.00  0.00           O
ATOM  11743  C1  POPE  142      99.454 128.770  65.905  1.00  0.00           C
ATOM  11746  C2  POPE  142      98.435 128.909  64.745  1.00  0.00           C
ATOM  11748  O21 POPE  142      97.815 127.639  64.545  1.00  0.00           O
ATOM  11749  C21 POPE  142      96.654 127.589  63.885  1.00  0.00           C
ATOM  11750  O22 POPE  142      95.965 128.538  63.565  1.00  0.00           O
ATOM  11751  C22 POPE  142      96.404 126.119  63.545  1.00  0.00           C
ATOM  11754  C3  POPE  142      99.114 129.478  63.444  1.00  0.00           C
ATOM  11757  O31 POPE  142      98.144 129.680  62.404  1.00  0.00           O
ATOM  11758  C31 POPE  142      98.465 130.469  61.394  1.00  0.00           C
ATOM  11759  O32 POPE  142      99.515 131.059  61.254  1.00  0.00           O
ATOM  11760  C32 POPE  142      97.314 130.460  60.394  1.00  0.00           C
ATOM  11763  C23 POPE  142      94.914 125.719  63.414  1.00  0.00           C
ATOM  11766  C24 POPE  142      94.804 124.319  62.775  1.00  0.00           C
ATOM  11769  C25 POPE  142      93.375 123.839  62.584  1.00  0.00           C
ATOM  11772  C26 POPE  142      93.274 122.739  61.514  1.00  0.00           C
ATOM  11775  C27 POPE  142      91.824 122.369  61.214  1.00  0.00           C
ATOM  11778  C28 POPE  142      91.674 121.389  60.025  1.00  0.00           C
ATOM  11781  C29 POPE  142      92.054 121.869  58.654  1.00  0.00           C
ATOM  11783 0C21 POPE  142      92.595 121.069  57.705  1.00  0.00           C
ATOM  11785 1C21 POPE  142      92.854 119.579  57.815  1.00  0.00           C
ATOM  11788 2C21 POPE  142      92.374 118.829  56.544  1.00  0.00           C
ATOM  11791 3C21 POPE  142      92.724 117.328  56.504  1.00  0.00           C
ATOM  11794 4C21 POPE  142      92.134 116.679  55.234  1.00  0.00           C
ATOM  11797 5C21 POPE  142      92.584 115.249  54.934  1.00  0.00           C
ATOM  11800 6C21 POPE  142      92.075 114.188  55.934  1.00  0.00           C
ATOM  11803 7C21 POPE  142      92.265 112.770  55.394  1.00  0.00           C
ATOM  11806 8C21 POPE  142      91.744 111.660  56.315  1.00  0.00           C
ATOM  11810  C33 POPE  142      97.484 129.339  59.335  1.00  0.00           C
ATOM  11813  C34 POPE  142      96.175 129.029  58.584  1.00  0.00           C
ATOM  11816  C35 POPE  142      95.534 130.299  58.015  1.00  0.00           C
ATOM  11819  C36 POPE  142      94.235 130.068  57.245  1.00  0.00           C
ATOM  11822  C37 POPE  142      93.535 131.400  56.955  1.00  0.00           C
ATOM  11825  C38 POPE  142      92.054 131.249  56.604  1.00  0.00           C
ATOM  11828  C39 POPE  142      91.784 130.790  55.174  1.00  0.00           C
ATOM  11831 0C31 POPE  142      90.325 130.398  54.984  1.00  0.00           C
ATOM  11834 1C31 POPE  142      89.935 130.199  53.514  1.00  0.00           C
ATOM  11837 2C31 POPE  142      88.424 129.969  53.344  1.00  0.00           C
ATOM  11840 3C31 POPE  142      87.875 128.749  54.104  1.00  0.00           C
ATOM  11843 4C31 POPE  142      88.524 127.428  53.694  1.00  0.00           C
ATOM  11846 5C31 POPE  142      87.994 126.240  54.514  1.00  0.00           C
ATOM  11849 6C31 POPE  142      88.535 124.898  54.004  1.00  0.00           C
ATOM  11853  NH3 POPE  143      68.914  15.589  26.964  1.00  0.00           N
ATOM  11857  C12 POPE  143      68.314  14.579  25.994  1.00  0.00           C
ATOM  11860  C11 POPE  143      69.015  14.569  24.624  1.00  0.00           C
ATOM  11863  P   POPE  143      70.335  12.419  24.024  1.00  0.00           P
ATOM  11864  O13 POPE  143      70.295  11.269  23.114  1.00  0.00           O
ATOM  11865  O14 POPE  143      71.464  13.349  23.844  1.00  0.00           O
ATOM  11866  O11 POPE  143      70.274  11.809  25.474  1.00  0.00           O
ATOM  11867  O12 POPE  143      69.015  13.289  23.984  1.00  0.00           O
ATOM  11868  C1  POPE  143      71.255  11.969  26.494  1.00  0.00           C
ATOM  11871  C2  POPE  143      70.545  12.199  27.844  1.00  0.00           C
ATOM  11873  O21 POPE  143      71.534  12.109  28.874  1.00  0.00           O
ATOM  11874  C21 POPE  143      71.954  13.289  29.294  1.00  0.00           C
ATOM  11875  O22 POPE  143      71.644  14.359  28.804  1.00  0.00           O
ATOM  11876  C22 POPE  143      72.755  13.049  30.564  1.00  0.00           C
ATOM  11879  C3  POPE  143      69.424  11.159  28.144  1.00  0.00           C
ATOM  11882  O31 POPE  143      68.674  11.549  29.324  1.00  0.00           O
ATOM  11883  C31 POPE  143      69.115  11.019  30.464  1.00  0.00           C
ATOM  11884  O32 POPE  143      69.974  10.169  30.574  1.00  0.00           O
ATOM  11885  C32 POPE  143      68.404  11.719  31.644  1.00  0.00           C
ATOM  11888  C23 POPE  143      72.095  13.719  31.784  1.00  0.00           C
ATOM  11891  C24 POPE  143      73.124  13.879  32.904  1.00  0.00           C
ATOM  11894  C25 POPE  143      72.564  14.599  34.135  1.00  0.00           C
ATOM  11897  C26 POPE  143      73.655  14.769  35.184  1.00  0.00           C
ATOM  11900  C27 POPE  143      73.124  15.229  36.544  1.00  0.00           C
ATOM  11903  C28 POPE  143      74.174  14.979  37.644  1.00  0.00           C
ATOM  11906  C29 POPE  143      73.744  15.509  38.984  1.00  0.00           C
ATOM  11908 0C21 POPE  143      74.475  15.419  40.115  1.00  0.00           C
ATOM  11910 1C21 POPE  143      75.825  14.739  40.224  1.00  0.00           C
ATOM  11913 2C21 POPE  143      76.954  15.679  40.694  1.00  0.00           C
ATOM  11916 3C21 POPE  143      77.464  16.629  39.605  1.00  0.00           C
ATOM  11919 4C21 POPE  143      78.704  17.419  40.055  1.00  0.00           C
ATOM  11922 5C21 POPE  143      79.314  18.289  38.934  1.00  0.00           C
ATOM  11925 6C21 POPE  143      80.784  18.629  39.214  1.00  0.00           C
ATOM  11928 7C21 POPE  143      81.504  19.249  38.005  1.00  0.00           C
ATOM  11931 8C21 POPE  143      83.004  19.449  38.215  1.00  0.00           C
ATOM  11935  C33 POPE  143      68.604  11.009  33.014  1.00  0.00           C
ATOM  11938  C34 POPE  143      69.015  11.969  34.144  1.00  0.00           C
ATOM  11941  C35 POPE  143      69.604  11.249  35.375  1.00  0.00           C
ATOM  11944  C36 POPE  143      68.644  10.259  36.035  1.00  0.00           C
ATOM  11947  C37 POPE  143      69.205   9.719  37.365  1.00  0.00           C
ATOM  11950  C38 POPE  143      68.244   8.789  38.104  1.00  0.00           C
ATOM  11953  C39 POPE  143      68.724   8.359  39.494  1.00  0.00           C
ATOM  11956 0C31 POPE  143      70.055   7.609  39.455  1.00  0.00           C
ATOM  11959 1C31 POPE  143      70.405   6.919  40.785  1.00  0.00           C
ATOM  11962 2C31 POPE  143      71.664   6.050  40.674  1.00  0.00           C
ATOM  11965 3C31 POPE  143      72.964   6.859  40.604  1.00  0.00           C
ATOM  11968 4C31 POPE  143      74.194   5.950  40.434  1.00  0.00           C
ATOM  11971 5C31 POPE  143      75.505   6.619  40.865  1.00  0.00           C
ATOM  11974 6C31 POPE  143      76.705   5.670  40.804  1.00  0.00           C
ATOM  11978  NH3 POPE  144     104.274  63.038  63.874  1.00  0.00           N
ATOM  11982  C12 POPE  144     103.545  63.269  65.174  1.00  0.00           C
ATOM  11985  C11 POPE  144     102.145  62.629  65.144  1.00  0.00           C
ATOM  11988  P   POPE  144     101.665  60.079  64.704  1.00  0.00           P
ATOM  11989  O13 POPE  144     100.205  59.899  64.644  1.00  0.00           O
ATOM  11990  O14 POPE  144     102.365  59.699  65.965  1.00  0.00           O
ATOM  11991  O11 POPE  144     102.325  59.309  63.495  1.00  0.00           O
ATOM  11992  O12 POPE  144     102.085  61.529  64.265  1.00  0.00           O
ATOM  11993  C1  POPE  144     101.555  58.369  62.745  1.00  0.00           C
ATOM  11996  C2  POPE  144     100.604  59.020  61.714  1.00  0.00           C
ATOM  11998  O21 POPE  144     100.384  58.019  60.715  1.00  0.00           O
ATOM  11999  C21 POPE  144      99.224  57.939  60.065  1.00  0.00           C
ATOM  12000  O22 POPE  144      99.144  57.840  58.844  1.00  0.00           O
ATOM  12001  C22 POPE  144      98.024  57.770  61.014  1.00  0.00           C
ATOM  12004  C3  POPE  144     101.185  60.349  61.105  1.00  0.00           C
ATOM  12007  O31 POPE  144     101.194  60.389  59.675  1.00  0.00           O
ATOM  12008  C31 POPE  144     102.234  59.959  58.944  1.00  0.00           C
ATOM  12009  O32 POPE  144     102.274  59.999  57.724  1.00  0.00           O
ATOM  12010  C32 POPE  144     103.405  59.349  59.734  1.00  0.00           C
ATOM  12013  C23 POPE  144      96.684  57.599  60.264  1.00  0.00           C
ATOM  12016  C24 POPE  144      96.315  56.149  59.934  1.00  0.00           C
ATOM  12019  C25 POPE  144      95.065  56.059  59.044  1.00  0.00           C
ATOM  12022  C26 POPE  144      95.345  56.349  57.565  1.00  0.00           C
ATOM  12025  C27 POPE  144      94.254  57.199  56.884  1.00  0.00           C
ATOM  12028  C28 POPE  144      94.445  57.329  55.364  1.00  0.00           C
ATOM  12031  C29 POPE  144      94.014  56.079  54.644  1.00  0.00           C
ATOM  12033 0C21 POPE  144      93.395  56.009  53.454  1.00  0.00           C
ATOM  12035 1C21 POPE  144      93.064  57.189  52.574  1.00  0.00           C
ATOM  12038 2C21 POPE  144      92.744  56.759  51.124  1.00  0.00           C
ATOM  12041 3C21 POPE  144      93.955  56.259  50.315  1.00  0.00           C
ATOM  12044 4C21 POPE  144      93.575  55.879  48.874  1.00  0.00           C
ATOM  12047 5C21 POPE  144      94.765  55.549  47.964  1.00  0.00           C
ATOM  12050 6C21 POPE  144      95.744  54.539  48.574  1.00  0.00           C
ATOM  12053 7C21 POPE  144      96.854  54.079  47.624  1.00  0.00           C
ATOM  12056 8C21 POPE  144      97.834  53.129  48.304  1.00  0.00           C
ATOM  12060  C33 POPE  144     104.524  58.849  58.784  1.00  0.00           C
ATOM  12063  C34 POPE  144     105.564  57.989  59.525  1.00  0.00           C
ATOM  12066  C35 POPE  144     106.875  57.849  58.734  1.00  0.00           C
ATOM  12069  C36 POPE  144     108.044  57.399  59.624  1.00  0.00           C
ATOM  12072  C37 POPE  144     109.424  57.479  58.934  1.00  0.00           C
ATOM  12075  C38 POPE  144     109.515  56.590  57.694  1.00  0.00           C
ATOM  12078  C39 POPE  144     109.384  57.389  56.394  1.00  0.00           C
ATOM  12081 0C31 POPE  144     110.725  57.979  55.925  1.00  0.00           C
ATOM  12084 1C31 POPE  144     110.655  58.489  54.484  1.00  0.00           C
ATOM  12087 2C31 POPE  144     112.024  58.929  53.934  1.00  0.00           C
ATOM  12090 3C31 POPE  144     111.924  59.349  52.455  1.00  0.00           C
ATOM  12093 4C31 POPE  144     112.915  60.459  52.094  1.00  0.00           C
ATOM  12096 5C31 POPE  144     112.654  61.059  50.705  1.00  0.00           C
ATOM  12099 6C31 POPE  144     113.405  62.369  50.484  1.00  0.00           C
ATOM  12103  NH3 POPE  145     113.435  94.649  65.385  1.00  0.00           N
ATOM  12107  C12 POPE  145     114.144  95.958  65.245  1.00  0.00           C
ATOM  12110  C11 POPE  145     113.414  96.919  64.284  1.00  0.00           C
ATOM  12113  P   POPE  145     111.214  97.680  65.424  1.00  0.00           P
ATOM  12114  O13 POPE  145     110.984  98.279  66.744  1.00  0.00           O
ATOM  12115  O14 POPE  145     110.284  98.038  64.354  1.00  0.00           O
ATOM  12116  O11 POPE  145     111.214  96.109  65.575  1.00  0.00           O
ATOM  12117  O12 POPE  145     112.714  97.938  65.004  1.00  0.00           O
ATOM  12118  C1  POPE  145     110.045  95.368  65.894  1.00  0.00           C
ATOM  12121  C2  POPE  145     109.424  94.639  64.664  1.00  0.00           C
ATOM  12123  O21 POPE  145     110.474  94.070  63.874  1.00  0.00           O
ATOM  12124  C21 POPE  145     110.135  92.960  63.244  1.00  0.00           C
ATOM  12125  O22 POPE  145     109.134  92.280  63.465  1.00  0.00           O
ATOM  12126  C22 POPE  145     111.145  92.680  62.134  1.00  0.00           C
ATOM  12129  C3  POPE  145     108.554  95.609  63.815  1.00  0.00           C
ATOM  12132  O31 POPE  145     107.635  94.898  62.955  1.00  0.00           O
ATOM  12133  C31 POPE  145     107.945  94.879  61.674  1.00  0.00           C
ATOM  12134  O32 POPE  145     108.974  95.320  61.184  1.00  0.00           O
ATOM  12135  C32 POPE  145     106.884  94.118  60.884  1.00  0.00           C
ATOM  12138  C23 POPE  145     110.474  92.199  60.835  1.00  0.00           C
ATOM  12141  C24 POPE  145     111.385  92.410  59.624  1.00  0.00           C
ATOM  12144  C25 POPE  145     110.865  91.710  58.365  1.00  0.00           C
ATOM  12147  C26 POPE  145     109.394  92.029  58.054  1.00  0.00           C
ATOM  12150  C27 POPE  145     109.004  91.579  56.635  1.00  0.00           C
ATOM  12153  C28 POPE  145     107.484  91.648  56.354  1.00  0.00           C
ATOM  12156  C29 POPE  145     106.735  90.469  56.924  1.00  0.00           C
ATOM  12158 0C21 POPE  145     105.515  90.069  56.554  1.00  0.00           C
ATOM  12160 1C21 POPE  145     104.594  90.719  55.534  1.00  0.00           C
ATOM  12163 2C21 POPE  145     103.365  91.349  56.224  1.00  0.00           C
ATOM  12166 3C21 POPE  145     102.145  91.469  55.304  1.00  0.00           C
ATOM  12169 4C21 POPE  145     101.005  92.258  55.975  1.00  0.00           C
ATOM  12172 5C21 POPE  145      99.625  92.029  55.324  1.00  0.00           C
ATOM  12175 6C21 POPE  145      98.935  90.740  55.795  1.00  0.00           C
ATOM  12178 7C21 POPE  145      98.225  90.899  57.155  1.00  0.00           C
ATOM  12181 8C21 POPE  145      97.685  89.590  57.724  1.00  0.00           C
ATOM  12185  C33 POPE  145     106.695  94.780  59.514  1.00  0.00           C
ATOM  12188  C34 POPE  145     105.524  94.210  58.684  1.00  0.00           C
ATOM  12191  C35 POPE  145     105.254  95.038  57.414  1.00  0.00           C
ATOM  12194  C36 POPE  145     106.544  95.499  56.714  1.00  0.00           C
ATOM  12197  C37 POPE  145     106.304  96.179  55.364  1.00  0.00           C
ATOM  12200  C38 POPE  145     107.474  95.949  54.405  1.00  0.00           C
ATOM  12203  C39 POPE  145     107.204  96.529  53.015  1.00  0.00           C
ATOM  12206 0C31 POPE  145     108.354  96.279  52.035  1.00  0.00           C
ATOM  12209 1C31 POPE  145     107.994  96.749  50.614  1.00  0.00           C
ATOM  12212 2C31 POPE  145     109.144  96.599  49.615  1.00  0.00           C
ATOM  12215 3C31 POPE  145     108.925  97.398  48.324  1.00  0.00           C
ATOM  12218 4C31 POPE  145     107.815  96.839  47.414  1.00  0.00           C
ATOM  12221 5C31 POPE  145     107.204  97.889  46.464  1.00  0.00           C
ATOM  12224 6C31 POPE  145     108.225  98.718  45.684  1.00  0.00           C
ATOM  12228  NH3 POPE  146      79.935  18.139  23.534  1.00  0.00           N
ATOM  12232  C12 POPE  146      80.504  19.529  23.514  1.00  0.00           C
ATOM  12235  C11 POPE  146      80.035  20.339  24.744  1.00  0.00           C
ATOM  12238  P   POPE  146      79.115  22.769  24.384  1.00  0.00           P
ATOM  12239  O13 POPE  146      79.634  24.029  23.834  1.00  0.00           O
ATOM  12240  O14 POPE  146      78.005  22.129  23.634  1.00  0.00           O
ATOM  12241  O11 POPE  146      78.655  23.029  25.864  1.00  0.00           O
ATOM  12242  O12 POPE  146      80.304  21.729  24.544  1.00  0.00           O
ATOM  12243  C1  POPE  146      79.584  23.209  26.954  1.00  0.00           C
ATOM  12246  C2  POPE  146      79.485  24.619  27.644  1.00  0.00           C
ATOM  12248  O21 POPE  146      78.584  24.559  28.764  1.00  0.00           O
ATOM  12249  C21 POPE  146      78.975  24.979  29.984  1.00  0.00           C
ATOM  12250  O22 POPE  146      78.264  25.639  30.725  1.00  0.00           O
ATOM  12251  C22 POPE  146      80.394  24.549  30.374  1.00  0.00           C
ATOM  12254  C3  POPE  146      79.024  25.759  26.684  1.00  0.00           C
ATOM  12257  O31 POPE  146      78.584  26.979  27.324  1.00  0.00           O
ATOM  12258  C31 POPE  146      79.405  27.539  28.214  1.00  0.00           C
ATOM  12259  O32 POPE  146      80.564  27.249  28.404  1.00  0.00           O
ATOM  12260  C32 POPE  146      78.604  28.619  28.934  1.00  0.00           C
ATOM  12263  C23 POPE  146      80.644  24.599  31.905  1.00  0.00           C
ATOM  12266  C24 POPE  146      81.625  23.529  32.404  1.00  0.00           C
ATOM  12269  C25 POPE  146      81.155  22.069  32.275  1.00  0.00           C
ATOM  12272  C26 POPE  146      79.765  21.839  32.894  1.00  0.00           C
ATOM  12275  C27 POPE  146      79.244  20.399  32.795  1.00  0.00           C
ATOM  12278  C28 POPE  146      77.784  20.359  33.244  1.00  0.00           C
ATOM  12281  C29 POPE  146      77.174  18.979  33.244  1.00  0.00           C
ATOM  12283 0C21 POPE  146      77.005  18.219  34.335  1.00  0.00           C
ATOM  12285 1C21 POPE  146      77.424  18.599  35.734  1.00  0.00           C
ATOM  12288 2C21 POPE  146      76.384  19.479  36.445  1.00  0.00           C
ATOM  12291 3C21 POPE  146      75.005  18.809  36.544  1.00  0.00           C
ATOM  12294 4C21 POPE  146      74.104  19.449  37.604  1.00  0.00           C
ATOM  12297 5C21 POPE  146      74.505  19.089  39.044  1.00  0.00           C
ATOM  12300 6C21 POPE  146      73.454  19.509  40.084  1.00  0.00           C
ATOM  12303 7C21 POPE  146      73.875  19.179  41.514  1.00  0.00           C
ATOM  12306 8C21 POPE  146      72.865  19.649  42.565  1.00  0.00           C
ATOM  12310  C33 POPE  146      79.374  29.339  30.065  1.00  0.00           C
ATOM  12313  C34 POPE  146      79.274  28.629  31.424  1.00  0.00           C
ATOM  12316  C35 POPE  146      79.464  29.599  32.594  1.00  0.00           C
ATOM  12319  C36 POPE  146      79.325  28.959  33.984  1.00  0.00           C
ATOM  12322  C37 POPE  146      79.345  30.019  35.094  1.00  0.00           C
ATOM  12325  C38 POPE  146      79.354  29.439  36.514  1.00  0.00           C
ATOM  12328  C39 POPE  146      80.725  28.869  36.914  1.00  0.00           C
ATOM  12331 0C31 POPE  146      80.895  28.649  38.424  1.00  0.00           C
ATOM  12334 1C31 POPE  146      82.285  28.089  38.754  1.00  0.00           C
ATOM  12337 2C31 POPE  146      82.464  27.619  40.205  1.00  0.00           C
ATOM  12340 3C31 POPE  146      82.495  28.739  41.254  1.00  0.00           C
ATOM  12343 4C31 POPE  146      81.264  28.749  42.184  1.00  0.00           C
ATOM  12346 5C31 POPE  146      81.494  29.659  43.394  1.00  0.00           C
ATOM  12349 6C31 POPE  146      80.325  29.669  44.395  1.00  0.00           C
ATOM  12353  NH3 POPE  147      33.704  68.159  67.964  1.00  0.00           N
ATOM  12357  C12 POPE  147      33.244  67.590  66.644  1.00  0.00           C
ATOM  12360  C11 POPE  147      33.955  66.249  66.354  1.00  0.00           C
ATOM  12363  P   POPE  147      36.154  64.959  67.014  1.00  0.00           P
ATOM  12364  O13 POPE  147      36.904  64.929  68.295  1.00  0.00           O
ATOM  12365  O14 POPE  147      35.424  63.739  66.625  1.00  0.00           O
ATOM  12366  O11 POPE  147      37.104  65.410  65.814  1.00  0.00           O
ATOM  12367  O12 POPE  147      35.164  66.179  67.094  1.00  0.00           O
ATOM  12368  C1  POPE  147      38.094  64.459  65.385  1.00  0.00           C
ATOM  12371  C2  POPE  147      39.085  65.029  64.325  1.00  0.00           C
ATOM  12373  O21 POPE  147      38.424  65.020  63.044  1.00  0.00           O
ATOM  12374  C21 POPE  147      38.755  65.999  62.215  1.00  0.00           C
ATOM  12375  O22 POPE  147      39.484  66.939  62.495  1.00  0.00           O
ATOM  12376  C22 POPE  147      38.094  65.709  60.874  1.00  0.00           C
ATOM  12379  C3  POPE  147      40.374  64.160  64.244  1.00  0.00           C
ATOM  12382  O31 POPE  147      41.325  64.579  63.225  1.00  0.00           O
ATOM  12383  C31 POPE  147      41.294  63.839  62.105  1.00  0.00           C
ATOM  12384  O32 POPE  147      40.575  62.879  61.914  1.00  0.00           O
ATOM  12385  C32 POPE  147      42.244  64.409  61.054  1.00  0.00           C
ATOM  12388  C23 POPE  147      38.124  66.869  59.865  1.00  0.00           C
ATOM  12391  C24 POPE  147      36.915  66.739  58.944  1.00  0.00           C
ATOM  12394  C25 POPE  147      36.935  67.609  57.684  1.00  0.00           C
ATOM  12397  C26 POPE  147      37.784  66.959  56.584  1.00  0.00           C
ATOM  12400  C27 POPE  147      37.514  67.520  55.184  1.00  0.00           C
ATOM  12403  C28 POPE  147      37.924  66.539  54.065  1.00  0.00           C
ATOM  12406  C29 POPE  147      39.394  66.200  54.104  1.00  0.00           C
ATOM  12408 0C21 POPE  147      40.284  66.389  53.114  1.00  0.00           C
ATOM  12410 1C21 POPE  147      39.985  66.990  51.775  1.00  0.00           C
ATOM  12413 2C21 POPE  147      39.404  65.929  50.814  1.00  0.00           C
ATOM  12416 3C21 POPE  147      39.005  66.529  49.465  1.00  0.00           C
ATOM  12419 4C21 POPE  147      38.595  65.459  48.444  1.00  0.00           C
ATOM  12422 5C21 POPE  147      38.065  66.079  47.155  1.00  0.00           C
ATOM  12425 6C21 POPE  147      37.804  65.039  46.045  1.00  0.00           C
ATOM  12428 7C21 POPE  147      36.924  65.659  44.954  1.00  0.00           C
ATOM  12431 8C21 POPE  147      36.694  64.799  43.704  1.00  0.00           C
ATOM  12435  C33 POPE  147      41.464  64.589  59.734  1.00  0.00           C
ATOM  12438  C34 POPE  147      42.374  64.839  58.535  1.00  0.00           C
ATOM  12441  C35 POPE  147      41.655  64.569  57.204  1.00  0.00           C
ATOM  12444  C36 POPE  147      41.484  63.059  56.924  1.00  0.00           C
ATOM  12447  C37 POPE  147      41.255  62.749  55.445  1.00  0.00           C
ATOM  12450  C38 POPE  147      42.544  62.829  54.634  1.00  0.00           C
ATOM  12453  C39 POPE  147      42.325  62.840  53.114  1.00  0.00           C
ATOM  12456 0C31 POPE  147      43.685  62.889  52.394  1.00  0.00           C
ATOM  12459 1C31 POPE  147      43.675  63.499  50.984  1.00  0.00           C
ATOM  12462 2C31 POPE  147      45.094  63.618  50.404  1.00  0.00           C
ATOM  12465 3C31 POPE  147      45.725  62.269  50.034  1.00  0.00           C
ATOM  12468 4C31 POPE  147      47.204  62.399  49.634  1.00  0.00           C
ATOM  12471 5C31 POPE  147      47.924  61.039  49.624  1.00  0.00           C
ATOM  12474 6C31 POPE  147      49.435  61.169  49.444  1.00  0.00           C
ATOM  12478  NH3 POPE  148      52.724 120.829  71.385  1.00  0.00           N
ATOM  12482  C12 POPE  148      53.085 121.599  72.624  1.00  0.00           C
ATOM  12485  C11 POPE  148      52.714 123.079  72.464  1.00  0.00           C
ATOM  12488  P   POPE  148      55.055 124.259  72.834  1.00  0.00           P
ATOM  12489  O13 POPE  148      55.604 124.920  74.044  1.00  0.00           O
ATOM  12490  O14 POPE  148      55.744 123.069  72.304  1.00  0.00           O
ATOM  12491  O11 POPE  148      54.804 125.309  71.674  1.00  0.00           O
ATOM  12492  O12 POPE  148      53.575 123.889  73.244  1.00  0.00           O
ATOM  12493  C1  POPE  148      54.935 124.929  70.294  1.00  0.00           C
ATOM  12496  C2  POPE  148      53.634 125.249  69.484  1.00  0.00           C
ATOM  12498  O21 POPE  148      53.575 124.439  68.304  1.00  0.00           O
ATOM  12499  C21 POPE  148      53.284 123.149  68.394  1.00  0.00           C
ATOM  12500  O22 POPE  148      52.794 122.569  69.335  1.00  0.00           O
ATOM  12501  C22 POPE  148      53.644 122.490  67.054  1.00  0.00           C
ATOM  12504  C3  POPE  148      53.584 126.759  69.104  1.00  0.00           C
ATOM  12507  O31 POPE  148      53.825 126.950  67.684  1.00  0.00           O
ATOM  12508  C31 POPE  148      52.734 127.039  66.934  1.00  0.00           C
ATOM  12509  O32 POPE  148      51.655 127.469  67.295  1.00  0.00           O
ATOM  12510  C32 POPE  148      53.015 126.319  65.614  1.00  0.00           C
ATOM  12513  C23 POPE  148      52.534 121.549  66.514  1.00  0.00           C
ATOM  12516  C24 POPE  148      52.814 121.100  65.074  1.00  0.00           C
ATOM  12519  C25 POPE  148      54.095 120.239  64.904  1.00  0.00           C
ATOM  12522  C26 POPE  148      53.924 118.779  65.334  1.00  0.00           C
ATOM  12525  C27 POPE  148      53.025 117.969  64.374  1.00  0.00           C
ATOM  12528  C28 POPE  148      53.074 116.459  64.634  1.00  0.00           C
ATOM  12531  C29 POPE  148      52.104 115.740  63.734  1.00  0.00           C
ATOM  12533 0C21 POPE  148      52.354 114.859  62.745  1.00  0.00           C
ATOM  12535 1C21 POPE  148      53.685 114.359  62.254  1.00  0.00           C
ATOM  12538 2C21 POPE  148      53.745 114.520  60.725  1.00  0.00           C
ATOM  12541 3C21 POPE  148      55.065 114.008  60.104  1.00  0.00           C
ATOM  12544 4C21 POPE  148      55.275 114.450  58.644  1.00  0.00           C
ATOM  12547 5C21 POPE  148      56.734 114.699  58.205  1.00  0.00           C
ATOM  12550 6C21 POPE  148      56.935 114.568  56.684  1.00  0.00           C
ATOM  12553 7C21 POPE  148      58.415 114.548  56.284  1.00  0.00           C
ATOM  12556 8C21 POPE  148      58.634 114.118  54.834  1.00  0.00           C
ATOM  12560  C33 POPE  148      52.414 126.999  64.364  1.00  0.00           C
ATOM  12563  C34 POPE  148      52.374 126.049  63.164  1.00  0.00           C
ATOM  12566  C35 POPE  148      51.624 126.599  61.944  1.00  0.00           C
ATOM  12569  C36 POPE  148      52.365 127.729  61.224  1.00  0.00           C
ATOM  12572  C37 POPE  148      51.644 128.228  59.964  1.00  0.00           C
ATOM  12575  C38 POPE  148      52.495 129.199  59.125  1.00  0.00           C
ATOM  12578  C39 POPE  148      52.755 130.559  59.795  1.00  0.00           C
ATOM  12581 0C31 POPE  148      53.875 131.350  59.104  1.00  0.00           C
ATOM  12584 1C31 POPE  148      54.165 132.680  59.815  1.00  0.00           C
ATOM  12587 2C31 POPE  148      55.554 133.249  59.484  1.00  0.00           C
ATOM  12590 3C31 POPE  148      55.964 134.329  60.484  1.00  0.00           C
ATOM  12593 4C31 POPE  148      55.335 135.699  60.245  1.00  0.00           C
ATOM  12596 5C31 POPE  148      55.494 136.658  61.444  1.00  0.00           C
ATOM  12599 6C31 POPE  148      54.834 138.018  61.224  1.00  0.00           C
ATOM  12603  NH3 POPE  149      93.815  31.309  65.874  1.00  0.00           N
ATOM  12607  C12 POPE  149      94.774  32.479  65.954  1.00  0.00           C
ATOM  12610  C11 POPE  149      94.065  33.839  65.764  1.00  0.00           C
ATOM  12613  P   POPE  149      91.695  33.939  66.854  1.00  0.00           P
ATOM  12614  O13 POPE  149      91.474  32.559  66.385  1.00  0.00           O
ATOM  12615  O14 POPE  149      91.134  34.319  68.164  1.00  0.00           O
ATOM  12616  O11 POPE  149      91.234  35.019  65.804  1.00  0.00           O
ATOM  12617  O12 POPE  149      93.255  34.159  66.905  1.00  0.00           O
ATOM  12618  C1  POPE  149      90.744  34.669  64.514  1.00  0.00           C
ATOM  12621  C2  POPE  149      89.954  35.869  63.924  1.00  0.00           C
ATOM  12623  O21 POPE  149      89.505  35.609  62.584  1.00  0.00           O
ATOM  12624  C21 POPE  149      88.575  34.679  62.464  1.00  0.00           C
ATOM  12625  O22 POPE  149      88.174  33.939  63.344  1.00  0.00           O
ATOM  12626  C22 POPE  149      88.055  34.699  61.024  1.00  0.00           C
ATOM  12629  C3  POPE  149      90.875  37.129  63.955  1.00  0.00           C
ATOM  12632  O31 POPE  149      90.384  38.199  63.104  1.00  0.00           O
ATOM  12633  C31 POPE  149      91.164  38.539  62.074  1.00  0.00           C
ATOM  12634  O32 POPE  149      92.285  38.109  61.854  1.00  0.00           O
ATOM  12635  C32 POPE  149      90.464  39.599  61.224  1.00  0.00           C
ATOM  12638  C23 POPE  149      86.784  33.839  60.835  1.00  0.00           C
ATOM  12641  C24 POPE  149      86.024  34.139  59.545  1.00  0.00           C
ATOM  12644  C25 POPE  149      86.814  33.879  58.244  1.00  0.00           C
ATOM  12647  C26 POPE  149      86.865  32.399  57.844  1.00  0.00           C
[truncated: 1,667,860 more chars]
