# Supplementary material for: Characterizing Membrane Association and Periplasmic Transfer of Bacterial Lipoproteins through Molecular Dynamics Simulations
Source: Structure. 2020 Apr 7;28(4):475–487.e3. doi: 10.1016/j.str.2020.01.012 (PMC7139219; doi:10.1016/j.str.2020.01.012)
Supplement: Data S1. Final Coordinates from Simulations (Y–Z), Related to Figure 3 [file mmc3.zip › Y-Z/YGDI-5-atomistic.pdb]

TITLE     Protein
REMARK    THIS IS A SIMULATION BOX
CRYST1  129.017  129.017  105.355  90.00  90.00  90.00 P 1           1
MODEL        1
ATOM      1  N   CYSTA   1      52.468  70.824  67.248  1.00  0.00           N
ATOM      3  CA  CYSTA   1      51.538  71.684  67.928  1.00  0.00           C
ATOM      5  C   CYSTA   1      51.418  71.633  69.448  1.00  0.00           C
ATOM      6  O   CYSTA   1      52.388  71.894  70.147  1.00  0.00           O
ATOM      7  CB  CYSTA   1      50.198  71.684  67.138  1.00  0.00           C
ATOM     10  SG  CYSTA   1      50.388  71.414  65.318  1.00  0.00           S
ATOM     11  C1  CYSTA   1      50.198  69.584  65.228  1.00  0.00           C
ATOM     14  CA1 CYSTA   1      53.438  70.004  67.628  1.00  0.00           C
ATOM     15  OA1 CYSTA   1      53.738  69.794  68.808  1.00  0.00           O
ATOM     16  CA2 CYSTA   1      54.248  69.383  66.548  1.00  0.00           C
ATOM     19  C11 CYSTA   1      49.188  69.094  64.147  1.00  0.00           C
ATOM     21  O11 CYSTA   1      47.888  69.174  64.718  1.00  0.00           O
ATOM     22  CX1 CYSTA   1      46.768  69.203  63.998  1.00  0.00           C
ATOM     23  OX1 CYSTA   1      45.658  68.984  64.458  1.00  0.00           O
ATOM     24  CX2 CYSTA   1      46.938  69.694  62.558  1.00  0.00           C
ATOM     27  C12 CYSTA   1      49.519  67.633  63.678  1.00  0.00           C
ATOM     30  O12 CYSTA   1      48.468  67.023  62.888  1.00  0.00           O
ATOM     31  CD1 CYSTA   1      48.848  65.843  62.388  1.00  0.00           C
ATOM     32  OD1 CYSTA   1      49.988  65.434  62.358  1.00  0.00           O
ATOM     33  CD2 CYSTA   1      47.648  65.074  61.828  1.00  0.00           C
ATOM     36  CA3 CYSTA   1      55.388  70.372  66.278  1.00  0.00           C
ATOM     39  CA4 CYSTA   1      56.198  70.074  65.028  1.00  0.00           C
ATOM     42  CA5 CYSTA   1      57.488  70.904  64.998  1.00  0.00           C
ATOM     45  CA6 CYSTA   1      57.319  72.443  65.077  1.00  0.00           C
ATOM     48  CA7 CYSTA   1      56.638  73.054  63.848  1.00  0.00           C
ATOM     51  CA8 CYSTA   1      57.608  73.584  62.768  1.00  0.00           C
ATOM     54  CA9 CYSTA   1      58.578  72.504  62.308  1.00  0.00           C
ATOM     57 0CA1 CYSTA   1      59.378  72.833  61.038  1.00  0.00           C
ATOM     60 1CA1 CYSTA   1      60.348  74.004  61.218  1.00  0.00           C
ATOM     63 2CA1 CYSTA   1      61.118  74.273  59.928  1.00  0.00           C
ATOM     66 3CA1 CYSTA   1      62.008  75.513  59.988  1.00  0.00           C
ATOM     69 4CA1 CYSTA   1      63.309  75.324  60.778  1.00  0.00           C
ATOM     72 5CA1 CYSTA   1      64.218  76.534  60.578  1.00  0.00           C
ATOM     75 6CA1 CYSTA   1      65.589  76.414  61.218  1.00  0.00           C
ATOM     79  CD3 CYSTA   1      47.868  64.663  60.358  1.00  0.00           C
ATOM     82  CD4 CYSTA   1      47.319  65.714  59.388  1.00  0.00           C
ATOM     85  CD5 CYSTA   1      47.568  65.394  57.908  1.00  0.00           C
ATOM     88  CD6 CYSTA   1      46.878  64.114  57.388  1.00  0.00           C
ATOM     91  CD7 CYSTA   1      47.468  63.674  56.038  1.00  0.00           C
ATOM     94  CD8 CYSTA   1      47.138  62.234  55.658  1.00  0.00           C
ATOM     97  CD9 CYSTA   1      47.888  61.744  54.398  1.00  0.00           C
ATOM    100 0CD1 CYSTA   1      47.718  62.644  53.158  1.00  0.00           C
ATOM    103 1CD1 CYSTA   1      46.278  62.764  52.647  1.00  0.00           C
ATOM    106 2CD1 CYSTA   1      45.958  61.884  51.428  1.00  0.00           C
ATOM    109 3CD1 CYSTA   1      46.108  60.374  51.678  1.00  0.00           C
ATOM    112 4CD1 CYSTA   1      45.378  59.534  50.628  1.00  0.00           C
ATOM    115 5CD1 CYSTA   1      45.528  58.023  50.867  1.00  0.00           C
ATOM    118 6CD1 CYSTA   1      44.778  57.184  49.838  1.00  0.00           C
ATOM    122  CX3 CYSTA   1      45.639  69.574  61.717  1.00  0.00           C
ATOM    125  CX4 CYSTA   1      45.769  70.444  60.467  1.00  0.00           C
ATOM    128  CX5 CYSTA   1      44.738  70.174  59.367  1.00  0.00           C
ATOM    131  CX6 CYSTA   1      45.238  69.184  58.318  1.00  0.00           C
ATOM    134  CX7 CYSTA   1      44.238  69.024  57.158  1.00  0.00           C
ATOM    137  CX8 CYSTA   1      44.858  68.343  55.908  1.00  0.00           C
ATOM    140  CX9 CYSTA   1      45.788  69.263  55.158  1.00  0.00           C
ATOM    142 0CX1 CYSTA   1      46.168  69.133  53.878  1.00  0.00           C
ATOM    144 1CX1 CYSTA   1      45.758  68.034  52.928  1.00  0.00           C
ATOM    147 2CX1 CYSTA   1      46.878  66.993  52.738  1.00  0.00           C
ATOM    150 3CX1 CYSTA   1      48.128  67.544  52.038  1.00  0.00           C
ATOM    153 4CX1 CYSTA   1      49.278  66.524  51.927  1.00  0.00           C
ATOM    156 5CX1 CYSTA   1      48.988  65.364  50.958  1.00  0.00           C
ATOM    159 6CX1 CYSTA   1      50.168  64.374  50.888  1.00  0.00           C
ATOM    162 7CX1 CYSTA   1      49.948  63.214  49.908  1.00  0.00           C
ATOM    165 8CX1 CYSTA   1      51.118  62.214  49.888  1.00  0.00           C
ATOM    169  N   SER A   2      50.198  71.454  70.028  1.00  0.00           N
ATOM    171  CA  SER A   2      49.848  72.004  71.327  1.00  0.00           C
ATOM    173  CB  SER A   2      49.938  70.974  72.478  1.00  0.00           C
ATOM    176  OG  SER A   2      48.799  70.104  72.488  1.00  0.00           O
ATOM    178  C   SER A   2      50.418  73.413  71.588  1.00  0.00           C
ATOM    179  O   SER A   2      50.008  74.334  70.898  1.00  0.00           O
ATOM    180  N   GLY A   3      51.418  73.644  72.498  1.00  0.00           N
ATOM    182  CA  GLY A   3      52.299  74.824  72.358  1.00  0.00           C
ATOM    185  C   GLY A   3      53.788  74.574  72.577  1.00  0.00           C
ATOM    186  O   GLY A   3      54.208  74.383  73.708  1.00  0.00           O
ATOM    187  N   SER A   4      54.648  74.564  71.507  1.00  0.00           N
ATOM    189  CA  SER A   4      56.058  74.094  71.457  1.00  0.00           C
ATOM    191  CB  SER A   4      57.138  75.204  71.658  1.00  0.00           C
ATOM    194  OG  SER A   4      58.368  74.904  70.998  1.00  0.00           O
ATOM    196  C   SER A   4      56.348  72.914  72.388  1.00  0.00           C
ATOM    197  O   SER A   4      57.138  73.004  73.328  1.00  0.00           O
ATOM    198  N   ASN A   5      55.618  71.813  72.148  1.00  0.00           N
ATOM    200  CA  ASN A   5      54.948  71.053  73.177  1.00  0.00           C
ATOM    202  CB  ASN A   5      53.428  71.123  72.948  1.00  0.00           C
ATOM    205  CG  ASN A   5      52.659  71.184  74.257  1.00  0.00           C
ATOM    206  OD1 ASN A   5      52.398  72.244  74.808  1.00  0.00           O
ATOM    207  ND2 ASN A   5      52.118  70.034  74.718  1.00  0.00           N
ATOM    210  C   ASN A   5      55.298  69.614  73.037  1.00  0.00           C
ATOM    211  O   ASN A   5      55.338  69.054  71.938  1.00  0.00           O
ATOM    212  N   TYR A   6      55.648  68.974  74.137  1.00  0.00           N
ATOM    214  CA  TYR A   6      56.678  68.013  73.948  1.00  0.00           C
ATOM    216  CB  TYR A   6      57.979  68.774  73.608  1.00  0.00           C
ATOM    219  CG  TYR A   6      58.858  68.063  72.647  1.00  0.00           C
ATOM    220  CD1 TYR A   6      59.268  68.684  71.448  1.00  0.00           C
ATOM    222  CE1 TYR A   6      60.458  68.284  70.828  1.00  0.00           C
ATOM    224  CZ  TYR A   6      61.238  67.303  71.437  1.00  0.00           C
ATOM    225  OH  TYR A   6      62.578  67.114  71.077  1.00  0.00           O
ATOM    227  CD2 TYR A   6      59.548  66.944  73.117  1.00  0.00           C
ATOM    229  CE2 TYR A   6      60.769  66.594  72.538  1.00  0.00           C
ATOM    231  C   TYR A   6      56.768  67.384  75.288  1.00  0.00           C
ATOM    232  O   TYR A   6      56.748  68.074  76.307  1.00  0.00           O
ATOM    233  N   VAL A   7      56.788  66.044  75.347  1.00  0.00           N
ATOM    235  CA  VAL A   7      56.889  65.364  76.608  1.00  0.00           C
ATOM    237  CB  VAL A   7      55.528  65.024  77.207  1.00  0.00           C
ATOM    239  CG1 VAL A   7      54.848  63.804  76.538  1.00  0.00           C
ATOM    243  CG2 VAL A   7      55.708  64.794  78.708  1.00  0.00           C
ATOM    247  C   VAL A   7      57.748  64.164  76.388  1.00  0.00           C
ATOM    248  O   VAL A   7      57.558  63.344  75.498  1.00  0.00           O
ATOM    249  N   MET A   8      58.778  64.044  77.227  1.00  0.00           N
ATOM    251  CA  MET A   8      59.678  62.934  77.157  1.00  0.00           C
ATOM    253  CB  MET A   8      61.148  63.384  77.358  1.00  0.00           C
ATOM    256  CG  MET A   8      61.608  63.444  78.828  1.00  0.00           C
ATOM    259  SD  MET A   8      63.269  64.104  79.018  1.00  0.00           S
ATOM    260  CE  MET A   8      63.059  64.764  80.688  1.00  0.00           C
ATOM    264  C   MET A   8      59.248  61.984  78.247  1.00  0.00           C
ATOM    265  O   MET A   8      58.569  62.344  79.217  1.00  0.00           O
ATOM    266  N   HIS A   9      59.708  60.734  78.138  1.00  0.00           N
ATOM    268  CA  HIS A   9      59.598  59.754  79.178  1.00  0.00           C
ATOM    270  CB  HIS A   9      58.828  58.514  78.688  1.00  0.00           C
ATOM    273  ND1 HIS A   9      59.288  56.234  79.608  1.00  0.00           N
ATOM    274  CG  HIS A   9      58.598  57.434  79.707  1.00  0.00           C
ATOM    275  CE1 HIS A   9      58.718  55.434  80.478  1.00  0.00           C
ATOM    277  NE2 HIS A   9      57.698  56.034  81.118  1.00  0.00           N
ATOM    279  CD2 HIS A   9      57.618  57.324  80.638  1.00  0.00           C
ATOM    281  C   HIS A   9      60.998  59.434  79.598  1.00  0.00           C
ATOM    282  O   HIS A   9      61.948  59.574  78.838  1.00  0.00           O
ATOM    283  N   THR A  10      61.159  59.044  80.867  1.00  0.00           N
ATOM    285  CA  THR A  10      62.448  58.714  81.427  1.00  0.00           C
ATOM    287  CB  THR A  10      62.858  59.594  82.598  1.00  0.00           C
ATOM    289  OG1 THR A  10      61.898  59.623  83.628  1.00  0.00           O
ATOM    291  CG2 THR A  10      62.919  61.044  82.108  1.00  0.00           C
ATOM    295  C   THR A  10      62.519  57.244  81.787  1.00  0.00           C
ATOM    296  O   THR A  10      61.518  56.554  81.947  1.00  0.00           O
ATOM    297  N   ASN A  11      63.758  56.703  81.878  1.00  0.00           N
ATOM    299  CA  ASN A  11      64.038  55.313  82.137  1.00  0.00           C
ATOM    301  CB  ASN A  11      65.548  55.044  81.978  1.00  0.00           C
ATOM    304  CG  ASN A  11      65.858  53.564  82.198  1.00  0.00           C
ATOM    305  OD1 ASN A  11      65.788  52.743  81.278  1.00  0.00           O
ATOM    306  ND2 ASN A  11      66.169  53.194  83.457  1.00  0.00           N
ATOM    309  C   ASN A  11      63.498  54.824  83.477  1.00  0.00           C
ATOM    310  O   ASN A  11      62.958  53.714  83.568  1.00  0.00           O
ATOM    311  N   ASP A  12      63.608  55.644  84.538  1.00  0.00           N
ATOM    313  CA  ASP A  12      62.768  55.534  85.718  1.00  0.00           C
ATOM    315  CB  ASP A  12      63.379  56.274  86.958  1.00  0.00           C
ATOM    318  CG  ASP A  12      64.848  56.014  87.198  1.00  0.00           C
ATOM    319  OD1 ASP A  12      65.248  54.854  87.388  1.00  0.00           O
ATOM    320  OD2 ASP A  12      65.589  57.024  87.338  1.00  0.00           O
ATOM    321  C   ASP A  12      61.479  56.254  85.358  1.00  0.00           C
ATOM    322  O   ASP A  12      61.479  57.484  85.397  1.00  0.00           O
ATOM    323  N   GLY A  13      60.418  55.514  84.948  1.00  0.00           N
ATOM    325  CA  GLY A  13      59.229  55.904  84.178  1.00  0.00           C
ATOM    328  C   GLY A  13      58.479  57.224  84.297  1.00  0.00           C
ATOM    329  O   GLY A  13      57.269  57.254  84.108  1.00  0.00           O
ATOM    330  N   ARG A  14      59.138  58.344  84.617  1.00  0.00           N
ATOM    332  CA  ARG A  14      58.528  59.634  84.788  1.00  0.00           C
ATOM    334  CB  ARG A  14      59.359  60.634  85.638  1.00  0.00           C
ATOM    337  CG  ARG A  14      59.389  60.334  87.158  1.00  0.00           C
ATOM    340  CD  ARG A  14      60.438  59.343  87.687  1.00  0.00           C
ATOM    343  NE  ARG A  14      61.828  59.804  87.318  1.00  0.00           N
ATOM    345  CZ  ARG A  14      62.798  60.104  88.197  1.00  0.00           C
ATOM    346  NH1 ARG A  14      62.568  60.283  89.478  1.00  0.00           N
ATOM    349  NH2 ARG A  14      64.048  60.254  87.788  1.00  0.00           N
ATOM    352  C   ARG A  14      58.139  60.283  83.477  1.00  0.00           C
ATOM    353  O   ARG A  14      58.818  60.174  82.467  1.00  0.00           O
ATOM    354  N   THR A  15      57.028  61.034  83.507  1.00  0.00           N
ATOM    356  CA  THR A  15      56.588  61.894  82.408  1.00  0.00           C
ATOM    358  CB  THR A  15      55.089  61.773  82.128  1.00  0.00           C
ATOM    360  OG1 THR A  15      54.729  60.444  81.757  1.00  0.00           O
ATOM    362  CG2 THR A  15      54.668  62.644  80.948  1.00  0.00           C
ATOM    366  C   THR A  15      56.898  63.334  82.768  1.00  0.00           C
ATOM    367  O   THR A  15      56.348  63.854  83.737  1.00  0.00           O
ATOM    368  N   ILE A  16      57.788  64.024  82.028  1.00  0.00           N
ATOM    370  CA  ILE A  16      58.258  65.372  82.338  1.00  0.00           C
ATOM    372  CB  ILE A  16      59.778  65.424  82.568  1.00  0.00           C
ATOM    374  CG2 ILE A  16      60.348  66.864  82.537  1.00  0.00           C
ATOM    378  CG1 ILE A  16      60.148  64.714  83.887  1.00  0.00           C
ATOM    381  CD  ILE A  16      61.538  64.074  83.838  1.00  0.00           C
ATOM    385  C   ILE A  16      57.908  66.284  81.188  1.00  0.00           C
ATOM    386  O   ILE A  16      58.368  66.074  80.068  1.00  0.00           O
ATOM    387  N   VAL A  17      57.059  67.324  81.418  1.00  0.00           N
ATOM    389  CA  VAL A  17      56.758  68.314  80.387  1.00  0.00           C
ATOM    391  CB  VAL A  17      55.468  69.104  80.697  1.00  0.00           C
ATOM    393  CG1 VAL A  17      55.698  70.614  80.848  1.00  0.00           C
ATOM    397  CG2 VAL A  17      54.418  68.803  79.617  1.00  0.00           C
ATOM    401  C   VAL A  17      57.968  69.203  80.088  1.00  0.00           C
ATOM    402  O   VAL A  17      58.799  69.453  80.957  1.00  0.00           O
ATOM    403  N   SER A  18      58.109  69.663  78.828  1.00  0.00           N
ATOM    405  CA  SER A  18      59.218  70.513  78.448  1.00  0.00           C
ATOM    407  CB  SER A  18      60.448  69.724  77.858  1.00  0.00           C
ATOM    410  OG  SER A  18      61.558  70.543  77.448  1.00  0.00           O
ATOM    412  C   SER A  18      58.769  71.544  77.448  1.00  0.00           C
ATOM    413  O   SER A  18      58.008  71.243  76.518  1.00  0.00           O
ATOM    414  N   ASP A  19      59.258  72.784  77.638  1.00  0.00           N
ATOM    416  CA  ASP A  19      59.058  73.914  76.757  1.00  0.00           C
ATOM    418  CB  ASP A  19      59.008  75.234  77.568  1.00  0.00           C
ATOM    421  CG  ASP A  19      57.738  75.313  78.378  1.00  0.00           C
ATOM    422  OD1 ASP A  19      56.658  74.954  77.867  1.00  0.00           O
ATOM    423  OD2 ASP A  19      57.778  75.883  79.497  1.00  0.00           O
ATOM    424  C   ASP A  19      60.188  74.013  75.747  1.00  0.00           C
ATOM    425  O   ASP A  19      61.318  74.403  76.077  1.00  0.00           O
ATOM    426  N   GLY A  20      59.878  73.714  74.478  1.00  0.00           N
ATOM    428  CA  GLY A  20      60.848  73.724  73.377  1.00  0.00           C
ATOM    431  C   GLY A  20      61.638  72.464  73.297  1.00  0.00           C
ATOM    432  O   GLY A  20      61.868  71.813  74.307  1.00  0.00           O
ATOM    433  N   LYS A  21      62.118  72.093  72.078  1.00  0.00           N
ATOM    435  CA  LYS A  21      62.908  70.904  71.838  1.00  0.00           C
ATOM    437  CB  LYS A  21      63.318  70.724  70.338  1.00  0.00           C
ATOM    440  CG  LYS A  21      64.428  69.674  70.108  1.00  0.00           C
ATOM    443  CD  LYS A  21      64.578  69.063  68.698  1.00  0.00           C
ATOM    446  CE  LYS A  21      63.298  68.483  68.078  1.00  0.00           C
ATOM    449  NZ  LYS A  21      63.608  67.454  67.057  1.00  0.00           N
ATOM    453  C   LYS A  21      64.129  70.743  72.768  1.00  0.00           C
ATOM    454  O   LYS A  21      65.049  71.563  72.717  1.00  0.00           O
ATOM    455  N   PRO A  22      64.208  69.733  73.628  1.00  0.00           N
ATOM    456  CD  PRO A  22      63.088  68.954  74.147  1.00  0.00           C
ATOM    459  CA  PRO A  22      65.428  69.434  74.348  1.00  0.00           C
ATOM    461  CB  PRO A  22      65.028  68.293  75.268  1.00  0.00           C
ATOM    464  CG  PRO A  22      63.558  68.634  75.548  1.00  0.00           C
ATOM    467  C   PRO A  22      66.608  69.074  73.478  1.00  0.00           C
ATOM    468  O   PRO A  22      66.428  68.534  72.388  1.00  0.00           O
ATOM    469  N   GLN A  23      67.809  69.403  73.937  1.00  0.00           N
ATOM    471  CA  GLN A  23      69.018  69.284  73.167  1.00  0.00           C
ATOM    473  CB  GLN A  23      69.819  70.604  73.258  1.00  0.00           C
ATOM    476  CG  GLN A  23      69.178  71.773  72.478  1.00  0.00           C
ATOM    479  CD  GLN A  23      69.018  71.373  71.018  1.00  0.00           C
ATOM    480  OE1 GLN A  23      69.938  71.513  70.217  1.00  0.00           O
ATOM    481  NE2 GLN A  23      67.839  70.854  70.648  1.00  0.00           N
ATOM    484  C   GLN A  23      69.888  68.144  73.628  1.00  0.00           C
ATOM    485  O   GLN A  23      70.279  68.063  74.788  1.00  0.00           O
ATOM    486  N   THR A  24      70.239  67.254  72.687  1.00  0.00           N
ATOM    488  CA  THR A  24      71.238  66.234  72.847  1.00  0.00           C
ATOM    490  CB  THR A  24      71.058  65.024  71.927  1.00  0.00           C
ATOM    492  OG1 THR A  24      70.928  65.434  70.578  1.00  0.00           O
ATOM    494  CG2 THR A  24      69.770  64.243  72.198  1.00  0.00           C
ATOM    498  C   THR A  24      72.590  66.834  72.507  1.00  0.00           C
ATOM    499  O   THR A  24      72.818  67.354  71.408  1.00  0.00           O
ATOM    500  N   ASP A  25      73.538  66.743  73.448  1.00  0.00           N
ATOM    502  CA  ASP A  25      74.910  67.104  73.188  1.00  0.00           C
ATOM    504  CB  ASP A  25      75.349  68.114  74.268  1.00  0.00           C
ATOM    507  CG  ASP A  25      74.888  69.543  74.097  1.00  0.00           C
ATOM    508  OD1 ASP A  25      74.188  69.864  73.107  1.00  0.00           O
ATOM    509  OD2 ASP A  25      75.279  70.394  74.958  1.00  0.00           O
ATOM    510  C   ASP A  25      75.708  65.804  73.278  1.00  0.00           C
ATOM    511  O   ASP A  25      75.629  65.074  74.268  1.00  0.00           O
ATOM    512  N   ASN A  26      76.449  65.414  72.208  1.00  0.00           N
ATOM    514  CA  ASN A  26      77.138  64.124  72.198  1.00  0.00           C
ATOM    516  CB  ASN A  26      77.718  63.763  70.788  1.00  0.00           C
ATOM    519  CG  ASN A  26      76.648  63.144  69.888  1.00  0.00           C
ATOM    520  OD1 ASN A  26      76.028  62.123  70.248  1.00  0.00           O
ATOM    521  ND2 ASN A  26      76.468  63.714  68.687  1.00  0.00           N
ATOM    524  C   ASN A  26      78.248  63.914  73.228  1.00  0.00           C
ATOM    525  O   ASN A  26      78.248  62.904  73.937  1.00  0.00           O
ATOM    526  N   ASP A  27      79.188  64.873  73.288  1.00  0.00           N
ATOM    528  CA  ASP A  27      80.448  64.834  74.027  1.00  0.00           C
ATOM    530  CB  ASP A  27      81.209  66.144  73.678  1.00  0.00           C
ATOM    533  CG  ASP A  27      81.248  66.383  72.178  1.00  0.00           C
ATOM    534  OD1 ASP A  27      81.379  65.414  71.388  1.00  0.00           O
ATOM    535  OD2 ASP A  27      81.138  67.574  71.768  1.00  0.00           O
ATOM    536  C   ASP A  27      80.258  64.744  75.537  1.00  0.00           C
ATOM    537  O   ASP A  27      80.868  63.963  76.278  1.00  0.00           O
ATOM    538  N   THR A  28      79.318  65.574  76.007  1.00  0.00           N
ATOM    540  CA  THR A  28      78.910  65.734  77.388  1.00  0.00           C
ATOM    542  CB  THR A  28      78.199  67.084  77.487  1.00  0.00           C
ATOM    544  OG1 THR A  28      78.008  67.633  78.778  1.00  0.00           O
ATOM    546  CG2 THR A  28      76.879  67.034  76.748  1.00  0.00           C
ATOM    550  C   THR A  28      77.989  64.584  77.808  1.00  0.00           C
ATOM    551  O   THR A  28      77.938  64.164  78.948  1.00  0.00           O
ATOM    552  N   GLY A  29      77.238  63.954  76.897  1.00  0.00           N
ATOM    554  CA  GLY A  29      76.438  62.794  77.257  1.00  0.00           C
ATOM    557  C   GLY A  29      75.218  63.054  78.107  1.00  0.00           C
ATOM    558  O   GLY A  29      74.678  62.123  78.688  1.00  0.00           O
ATOM    559  N   MET A  30      74.748  64.313  78.127  1.00  0.00           N
ATOM    561  CA  MET A  30      73.538  64.773  78.778  1.00  0.00           C
ATOM    563  CB  MET A  30      73.788  65.824  79.908  1.00  0.00           C
ATOM    566  CG  MET A  30      74.449  67.174  79.508  1.00  0.00           C
ATOM    569  SD  MET A  30      73.449  68.373  78.568  1.00  0.00           S
ATOM    570  CE  MET A  30      74.659  69.694  78.367  1.00  0.00           C
ATOM    574  C   MET A  30      72.599  65.364  77.738  1.00  0.00           C
ATOM    575  O   MET A  30      72.968  65.624  76.588  1.00  0.00           O
ATOM    576  N   ILE A  31      71.349  65.574  78.147  1.00  0.00           N
ATOM    578  CA  ILE A  31      70.349  66.364  77.478  1.00  0.00           C
ATOM    580  CB  ILE A  31      68.998  65.664  77.388  1.00  0.00           C
ATOM    582  CG2 ILE A  31      68.038  66.434  76.437  1.00  0.00           C
ATOM    586  CG1 ILE A  31      69.129  64.194  76.968  1.00  0.00           C
ATOM    589  CD  ILE A  31      69.758  64.044  75.598  1.00  0.00           C
ATOM    593  C   ILE A  31      70.128  67.574  78.358  1.00  0.00           C
ATOM    594  O   ILE A  31      70.099  67.464  79.587  1.00  0.00           O
ATOM    595  N   SER A  32      69.928  68.754  77.757  1.00  0.00           N
ATOM    597  CA  SER A  32      69.458  69.913  78.488  1.00  0.00           C
ATOM    599  CB  SER A  32      70.428  71.114  78.348  1.00  0.00           C
ATOM    602  OG  SER A  32      70.148  72.194  79.237  1.00  0.00           O
ATOM    604  C   SER A  32      68.078  70.214  77.937  1.00  0.00           C
ATOM    605  O   SER A  32      67.818  70.133  76.737  1.00  0.00           O
ATOM    606  N   TYR A  33      67.130  70.473  78.838  1.00  0.00           N
ATOM    608  CA  TYR A  33      65.729  70.633  78.538  1.00  0.00           C
ATOM    610  CB  TYR A  33      64.858  69.354  78.787  1.00  0.00           C
ATOM    613  CG  TYR A  33      64.778  68.873  80.218  1.00  0.00           C
ATOM    614  CD1 TYR A  33      65.738  67.973  80.708  1.00  0.00           C
ATOM    616  CE1 TYR A  33      65.629  67.464  82.018  1.00  0.00           C
ATOM    618  CZ  TYR A  33      64.568  67.844  82.838  1.00  0.00           C
ATOM    619  OH  TYR A  33      64.519  67.384  84.167  1.00  0.00           O
ATOM    621  CD2 TYR A  33      63.698  69.234  81.048  1.00  0.00           C
ATOM    623  CE2 TYR A  33      63.598  68.743  82.357  1.00  0.00           C
ATOM    625  C   TYR A  33      65.268  71.773  79.408  1.00  0.00           C
ATOM    626  O   TYR A  33      65.979  72.224  80.308  1.00  0.00           O
ATOM    627  N   LYS A  34      64.059  72.273  79.137  1.00  0.00           N
ATOM    629  CA  LYS A  34      63.418  73.224  79.998  1.00  0.00           C
ATOM    631  CB  LYS A  34      63.068  74.493  79.237  1.00  0.00           C
ATOM    634  CG  LYS A  34      64.328  75.333  79.038  1.00  0.00           C
ATOM    637  CD  LYS A  34      64.129  76.313  77.897  1.00  0.00           C
ATOM    640  CE  LYS A  34      65.279  77.284  77.747  1.00  0.00           C
ATOM    643  NZ  LYS A  34      64.788  78.424  76.997  1.00  0.00           N
ATOM    647  C   LYS A  34      62.218  72.684  80.697  1.00  0.00           C
ATOM    648  O   LYS A  34      61.409  71.953  80.138  1.00  0.00           O
ATOM    649  N   ASP A  35      62.078  73.023  81.978  1.00  0.00           N
ATOM    651  CA  ASP A  35      60.928  72.774  82.788  1.00  0.00           C
ATOM    653  CB  ASP A  35      61.498  72.914  84.238  1.00  0.00           C
ATOM    656  CG  ASP A  35      60.598  72.872  85.458  1.00  0.00           C
ATOM    657  OD1 ASP A  35      59.368  73.023  85.338  1.00  0.00           O
ATOM    658  OD2 ASP A  35      61.218  72.864  86.558  1.00  0.00           O
ATOM    659  C   ASP A  35      59.808  73.734  82.388  1.00  0.00           C
ATOM    660  O   ASP A  35      60.068  74.803  81.818  1.00  0.00           O
ATOM    661  N   ALA A  36      58.549  73.404  82.708  1.00  0.00           N
ATOM    663  CA  ALA A  36      57.358  74.203  82.478  1.00  0.00           C
ATOM    665  CB  ALA A  36      56.148  73.483  83.098  1.00  0.00           C
ATOM    669  C   ALA A  36      57.438  75.554  83.158  1.00  0.00           C
ATOM    670  O   ALA A  36      56.878  76.554  82.728  1.00  0.00           O
ATOM    671  N   ASN A  37      58.198  75.584  84.268  1.00  0.00           N
ATOM    673  CA  ASN A  37      58.388  76.743  85.098  1.00  0.00           C
ATOM    675  CB  ASN A  37      58.878  76.263  86.488  1.00  0.00           C
ATOM    678  CG  ASN A  37      57.729  75.994  87.458  1.00  0.00           C
ATOM    679  OD1 ASN A  37      56.588  76.404  87.288  1.00  0.00           O
ATOM    680  ND2 ASN A  37      58.068  75.313  88.588  1.00  0.00           N
ATOM    683  C   ASN A  37      59.438  77.693  84.538  1.00  0.00           C
ATOM    684  O   ASN A  37      59.659  78.763  85.088  1.00  0.00           O
ATOM    685  N   GLY A  38      60.128  77.364  83.428  1.00  0.00           N
ATOM    687  CA  GLY A  38      61.188  78.214  82.908  1.00  0.00           C
ATOM    690  C   GLY A  38      62.528  77.934  83.498  1.00  0.00           C
ATOM    691  O   GLY A  38      63.538  78.523  83.118  1.00  0.00           O
ATOM    692  N   ASN A  39      62.599  76.953  84.418  1.00  0.00           N
ATOM    694  CA  ASN A  39      63.858  76.474  84.948  1.00  0.00           C
ATOM    696  CB  ASN A  39      63.678  75.664  86.247  1.00  0.00           C
ATOM    699  CG  ASN A  39      62.998  76.474  87.347  1.00  0.00           C
ATOM    700  OD1 ASN A  39      63.458  77.534  87.788  1.00  0.00           O
ATOM    701  ND2 ASN A  39      61.878  75.944  87.887  1.00  0.00           N
ATOM    704  C   ASN A  39      64.528  75.593  83.898  1.00  0.00           C
ATOM    705  O   ASN A  39      63.898  74.733  83.288  1.00  0.00           O
ATOM    706  N   LYS A  40      65.828  75.764  83.628  1.00  0.00           N
ATOM    708  CA  LYS A  40      66.538  74.773  82.838  1.00  0.00           C
ATOM    710  CB  LYS A  40      67.718  75.344  82.018  1.00  0.00           C
ATOM    713  CG  LYS A  40      68.849  76.014  82.827  1.00  0.00           C
ATOM    716  CD  LYS A  40      69.998  75.063  83.258  1.00  0.00           C
ATOM    719  CE  LYS A  40      70.799  74.493  82.067  1.00  0.00           C
ATOM    722  NZ  LYS A  40      71.949  73.654  82.478  1.00  0.00           N
ATOM    726  C   LYS A  40      66.988  73.634  83.708  1.00  0.00           C
ATOM    727  O   LYS A  40      67.270  73.794  84.897  1.00  0.00           O
ATOM    728  N   GLN A  41      67.108  72.434  83.128  1.00  0.00           N
ATOM    730  CA  GLN A  41      67.538  71.263  83.867  1.00  0.00           C
ATOM    732  CB  GLN A  41      66.340  70.444  84.397  1.00  0.00           C
ATOM    735  CG  GLN A  41      66.538  69.884  85.827  1.00  0.00           C
ATOM    738  CD  GLN A  41      66.618  70.964  86.897  1.00  0.00           C
ATOM    739  OE1 GLN A  41      67.538  70.994  87.718  1.00  0.00           O
ATOM    740  NE2 GLN A  41      65.668  71.914  86.908  1.00  0.00           N
ATOM    743  C   GLN A  41      68.348  70.414  82.917  1.00  0.00           C
ATOM    744  O   GLN A  41      68.458  70.694  81.728  1.00  0.00           O
ATOM    745  N   GLN A  42      68.979  69.354  83.448  1.00  0.00           N
ATOM    747  CA  GLN A  42      69.878  68.544  82.698  1.00  0.00           C
ATOM    749  CB  GLN A  42      71.309  69.074  82.917  1.00  0.00           C
ATOM    752  CG  GLN A  42      72.398  68.293  82.187  1.00  0.00           C
ATOM    755  CD  GLN A  42      73.758  68.894  82.528  1.00  0.00           C
ATOM    756  OE1 GLN A  42      74.438  68.404  83.428  1.00  0.00           O
ATOM    757  NE2 GLN A  42      74.138  69.974  81.797  1.00  0.00           N
ATOM    760  C   GLN A  42      69.758  67.114  83.187  1.00  0.00           C
ATOM    761  O   GLN A  42      69.519  66.864  84.368  1.00  0.00           O
ATOM    762  N   ILE A  43      69.878  66.144  82.277  1.00  0.00           N
ATOM    764  CA  ILE A  43      69.638  64.744  82.557  1.00  0.00           C
ATOM    766  CB  ILE A  43      68.160  64.404  82.347  1.00  0.00           C
ATOM    768  CG2 ILE A  43      67.729  64.794  80.928  1.00  0.00           C
ATOM    772  CG1 ILE A  43      67.798  62.934  82.607  1.00  0.00           C
ATOM    775  CD  ILE A  43      66.278  62.694  82.738  1.00  0.00           C
ATOM    779  C   ILE A  43      70.559  63.963  81.628  1.00  0.00           C
ATOM    780  O   ILE A  43      70.858  64.453  80.548  1.00  0.00           O
ATOM    781  N   ASN A  44      71.069  62.783  82.008  1.00  0.00           N
ATOM    783  CA  ASN A  44      71.848  61.894  81.147  1.00  0.00           C
ATOM    785  CB  ASN A  44      72.308  60.634  81.927  1.00  0.00           C
ATOM    788  CG  ASN A  44      73.458  59.824  81.297  1.00  0.00           C
ATOM    789  OD1 ASN A  44      73.878  59.914  80.138  1.00  0.00           O
ATOM    790  ND2 ASN A  44      74.038  58.954  82.148  1.00  0.00           N
ATOM    793  C   ASN A  44      71.058  61.463  79.908  1.00  0.00           C
ATOM    794  O   ASN A  44      69.848  61.294  79.958  1.00  0.00           O
ATOM    795  N   ARG A  45      71.718  61.214  78.768  1.00  0.00           N
ATOM    797  CA  ARG A  45      71.058  60.714  77.568  1.00  0.00           C
ATOM    799  CB  ARG A  45      72.038  60.614  76.367  1.00  0.00           C
ATOM    802  CG  ARG A  45      72.618  61.964  75.937  1.00  0.00           C
ATOM    805  CD  ARG A  45      73.818  61.854  75.008  1.00  0.00           C
ATOM    808  NE  ARG A  45      73.318  61.394  73.678  1.00  0.00           N
ATOM    810  CZ  ARG A  45      74.118  61.263  72.638  1.00  0.00           C
ATOM    811  NH1 ARG A  45      75.428  61.294  72.748  1.00  0.00           N
ATOM    814  NH2 ARG A  45      73.628  61.114  71.418  1.00  0.00           N
ATOM    817  C   ARG A  45      70.438  59.343  77.738  1.00  0.00           C
ATOM    818  O   ARG A  45      69.458  58.993  77.087  1.00  0.00           O
ATOM    819  N   THR A  46      70.998  58.534  78.647  1.00  0.00           N
ATOM    821  CA  THR A  46      70.568  57.174  78.908  1.00  0.00           C
ATOM    823  CB  THR A  46      71.658  56.364  79.587  1.00  0.00           C
ATOM    825  OG1 THR A  46      71.998  56.924  80.848  1.00  0.00           O
ATOM    827  CG2 THR A  46      72.938  56.414  78.737  1.00  0.00           C
ATOM    831  C   THR A  46      69.318  57.134  79.777  1.00  0.00           C
ATOM    832  O   THR A  46      68.589  56.144  79.777  1.00  0.00           O
ATOM    833  N   ASP A  47      69.018  58.234  80.487  1.00  0.00           N
ATOM    835  CA  ASP A  47      67.919  58.284  81.418  1.00  0.00           C
ATOM    837  CB  ASP A  47      68.178  59.343  82.537  1.00  0.00           C
ATOM    840  CG  ASP A  47      69.008  58.813  83.678  1.00  0.00           C
ATOM    841  OD1 ASP A  47      69.068  57.583  83.857  1.00  0.00           O
ATOM    842  OD2 ASP A  47      69.458  59.674  84.488  1.00  0.00           O
ATOM    843  C   ASP A  47      66.638  58.684  80.708  1.00  0.00           C
ATOM    844  O   ASP A  47      65.578  58.724  81.318  1.00  0.00           O
ATOM    845  N   VAL A  48      66.708  58.984  79.388  1.00  0.00           N
ATOM    847  CA  VAL A  48      65.589  59.454  78.597  1.00  0.00           C
ATOM    849  CB  VAL A  48      65.729  60.864  78.037  1.00  0.00           C
ATOM    851  CG1 VAL A  48      65.880  61.773  79.257  1.00  0.00           C
ATOM    855  CG2 VAL A  48      66.918  61.024  77.078  1.00  0.00           C
ATOM    859  C   VAL A  48      65.199  58.454  77.547  1.00  0.00           C
ATOM    860  O   VAL A  48      65.958  58.054  76.667  1.00  0.00           O
ATOM    861  N   LYS A  49      63.958  57.984  77.687  1.00  0.00           N
ATOM    863  CA  LYS A  49      63.458  56.794  77.078  1.00  0.00           C
ATOM    865  CB  LYS A  49      62.199  56.374  77.867  1.00  0.00           C
ATOM    868  CG  LYS A  49      61.588  55.063  77.388  1.00  0.00           C
ATOM    871  CD  LYS A  49      62.378  53.854  77.887  1.00  0.00           C
ATOM    874  CE  LYS A  49      62.148  52.604  77.058  1.00  0.00           C
ATOM    877  NZ  LYS A  49      60.708  52.464  76.768  1.00  0.00           N
ATOM    881  C   LYS A  49      63.088  57.074  75.638  1.00  0.00           C
ATOM    882  O   LYS A  49      63.519  56.404  74.698  1.00  0.00           O
ATOM    883  N   GLU A  50      62.269  58.114  75.487  1.00  0.00           N
ATOM    885  CA  GLU A  50      61.658  58.574  74.268  1.00  0.00           C
ATOM    887  CB  GLU A  50      60.308  57.904  73.937  1.00  0.00           C
ATOM    890  CG  GLU A  50      60.418  56.394  73.558  1.00  0.00           C
ATOM    893  CD  GLU A  50      59.208  55.564  73.988  1.00  0.00           C
ATOM    894  OE1 GLU A  50      58.618  55.873  75.037  1.00  0.00           O
ATOM    895  OE2 GLU A  50      58.938  54.534  73.318  1.00  0.00           O
ATOM    896  C   GLU A  50      61.479  60.054  74.497  1.00  0.00           C
ATOM    897  O   GLU A  50      61.479  60.523  75.638  1.00  0.00           O
ATOM    898  N   MET A  51      61.348  60.814  73.408  1.00  0.00           N
ATOM    900  CA  MET A  51      61.008  62.204  73.437  1.00  0.00           C
ATOM    902  CB  MET A  51      62.229  63.014  72.938  1.00  0.00           C
ATOM    905  CG  MET A  51      63.438  63.064  73.878  1.00  0.00           C
ATOM    908  SD  MET A  51      64.848  63.904  73.088  1.00  0.00           S
ATOM    909  CE  MET A  51      65.998  63.574  74.447  1.00  0.00           C
ATOM    913  C   MET A  51      59.848  62.424  72.478  1.00  0.00           C
ATOM    914  O   MET A  51      60.078  62.604  71.278  1.00  0.00           O
ATOM    915  N   VAL A  52      58.589  62.443  72.967  1.00  0.00           N
ATOM    917  CA  VAL A  52      57.418  62.574  72.108  1.00  0.00           C
ATOM    919  CB  VAL A  52      56.118  61.894  72.598  1.00  0.00           C
ATOM    921  CG1 VAL A  52      55.318  61.383  71.378  1.00  0.00           C
ATOM    925  CG2 VAL A  52      56.388  60.704  73.538  1.00  0.00           C
ATOM    929  C   VAL A  52      57.148  64.054  71.968  1.00  0.00           C
ATOM    930  O   VAL A  52      57.078  64.803  72.938  1.00  0.00           O
ATOM    931  N   GLU A  53      56.958  64.534  70.737  1.00  0.00           N
ATOM    933  CA  GLU A  53      56.118  65.684  70.467  1.00  0.00           C
ATOM    935  CB  GLU A  53      56.218  66.053  68.978  1.00  0.00           C
ATOM    938  CG  GLU A  53      55.918  64.894  67.978  1.00  0.00           C
ATOM    941  CD  GLU A  53      56.208  65.294  66.537  1.00  0.00           C
ATOM    942  OE1 GLU A  53      55.828  66.424  66.138  1.00  0.00           O
ATOM    943  OE2 GLU A  53      56.938  64.523  65.858  1.00  0.00           O
ATOM    944  C   GLU A  53      54.688  65.434  70.918  1.00  0.00           C
ATOM    945  O   GLU A  53      54.198  64.313  70.877  1.00  0.00           O
ATOM    946  N   LEU A  54      53.968  66.443  71.448  1.00  0.00           N
ATOM    948  CA  LEU A  54      52.648  66.184  72.008  1.00  0.00           C
ATOM    950  CB  LEU A  54      52.479  66.703  73.468  1.00  0.00           C
ATOM    953  CG  LEU A  54      52.368  65.523  74.458  1.00  0.00           C
ATOM    955  CD1 LEU A  54      52.229  65.994  75.907  1.00  0.00           C
ATOM    959  CD2 LEU A  54      51.168  64.614  74.158  1.00  0.00           C
ATOM    963  C   LEU A  54      51.518  66.622  71.108  1.00  0.00           C
ATOM    964  O   LEU A  54      50.388  66.723  71.568  1.00  0.00           O
ATOM    965  N   ASP A  55      51.828  66.824  69.808  1.00  0.00           N
ATOM    967  CA  ASP A  55      50.879  66.874  68.707  1.00  0.00           C
ATOM    969  CB  ASP A  55      50.398  65.464  68.268  1.00  0.00           C
ATOM    972  CG  ASP A  55      51.409  64.784  67.378  1.00  0.00           C
ATOM    973  OD1 ASP A  55      52.319  64.084  67.888  1.00  0.00           O
ATOM    974  OD2 ASP A  55      51.258  64.894  66.128  1.00  0.00           O
ATOM    975  C   ASP A  55      49.729  67.894  68.897  1.00  0.00           C
ATOM    976  OT1 ASP A  55      50.019  69.083  68.628  1.00  0.00           O
ATOM    977  OT2 ASP A  55      48.578  67.563  69.297  1.00  0.00           O
ATOM    978  NH3 POPEB  56      39.808  72.524  67.878  1.00  0.00           N
ATOM    982  C12 POPEB  56      40.918  73.534  67.777  1.00  0.00           C
ATOM    985  C11 POPEB  56      42.188  72.903  67.218  1.00  0.00           C
ATOM    988  P   POPEB  56      44.638  72.944  68.078  1.00  0.00           P
ATOM    989  O13 POPEB  56      44.979  73.273  69.478  1.00  0.00           O
ATOM    990  O14 POPEB  56      44.608  71.524  67.668  1.00  0.00           O
ATOM    991  O11 POPEB  56      45.658  73.674  67.138  1.00  0.00           O
ATOM    992  O12 POPEB  56      43.288  73.654  67.728  1.00  0.00           O
ATOM    993  C1  POPEB  56      45.949  75.074  67.288  1.00  0.00           C
ATOM    996  C2  POPEB  56      45.938  75.843  65.937  1.00  0.00           C
ATOM    998  O21 POPEB  56      47.019  75.383  65.088  1.00  0.00           O
ATOM    999  C21 POPEB  56      46.808  75.403  63.768  1.00  0.00           C
ATOM   1000  O22 POPEB  56      45.788  75.754  63.208  1.00  0.00           O
ATOM   1001  C22 POPEB  56      48.058  74.844  63.058  1.00  0.00           C
ATOM   1004  C3  POPEB  56      46.108  77.344  66.207  1.00  0.00           C
ATOM   1007  O31 POPEB  56      45.979  78.074  64.978  1.00  0.00           O
ATOM   1008  C31 POPEB  56      46.598  79.243  65.007  1.00  0.00           C
ATOM   1009  O32 POPEB  56      47.188  79.704  65.968  1.00  0.00           O
ATOM   1010  C32 POPEB  56      46.638  79.824  63.598  1.00  0.00           C
ATOM   1013  C23 POPEB  56      47.828  74.024  61.758  1.00  0.00           C
ATOM   1016  C24 POPEB  56      49.168  73.634  61.098  1.00  0.00           C
ATOM   1019  C25 POPEB  56      49.148  72.334  60.268  1.00  0.00           C
ATOM   1022  C26 POPEB  56      48.168  72.294  59.077  1.00  0.00           C
ATOM   1025  C27 POPEB  56      48.558  73.124  57.847  1.00  0.00           C
ATOM   1028  C28 POPEB  56      47.638  72.754  56.667  1.00  0.00           C
ATOM   1031  C29 POPEB  56      47.808  73.594  55.428  1.00  0.00           C
ATOM   1033 0C21 POPEB  56      48.608  73.343  54.378  1.00  0.00           C
ATOM   1035 1C21 POPEB  56      49.559  72.194  54.188  1.00  0.00           C
ATOM   1038 2C21 POPEB  56      50.979  72.633  53.757  1.00  0.00           C
ATOM   1041 3C21 POPEB  56      50.998  73.574  52.538  1.00  0.00           C
ATOM   1044 4C21 POPEB  56      52.398  73.833  51.948  1.00  0.00           C
ATOM   1047 5C21 POPEB  56      52.418  75.004  50.958  1.00  0.00           C
ATOM   1050 6C21 POPEB  56      52.448  76.373  51.667  1.00  0.00           C
ATOM   1053 7C21 POPEB  56      52.178  77.553  50.728  1.00  0.00           C
ATOM   1056 8C21 POPEB  56      51.988  78.873  51.467  1.00  0.00           C
ATOM   1060  C33 POPEB  56      47.269  81.224  63.628  1.00  0.00           C
ATOM   1063  C34 POPEB  56      47.558  81.803  62.238  1.00  0.00           C
ATOM   1066  C35 POPEB  56      46.308  82.423  61.597  1.00  0.00           C
ATOM   1069  C36 POPEB  56      46.618  83.074  60.257  1.00  0.00           C
ATOM   1072  C37 POPEB  56      45.408  83.822  59.698  1.00  0.00           C
ATOM   1075  C38 POPEB  56      45.679  84.382  58.307  1.00  0.00           C
ATOM   1078  C39 POPEB  56      44.478  85.112  57.707  1.00  0.00           C
ATOM   1081 0C31 POPEB  56      44.898  85.924  56.467  1.00  0.00           C
ATOM   1084 1C31 POPEB  56      45.558  87.253  56.857  1.00  0.00           C
ATOM   1087 2C31 POPEB  56      46.528  87.783  55.807  1.00  0.00           C
ATOM   1090 3C31 POPEB  56      47.788  86.924  55.708  1.00  0.00           C
ATOM   1093 4C31 POPEB  56      48.748  87.374  54.608  1.00  0.00           C
ATOM   1096 5C31 POPEB  56      50.008  86.523  54.547  1.00  0.00           C
ATOM   1099 6C31 POPEB  56      49.909  85.333  53.598  1.00  0.00           C
ATOM   1103  NH3 POPEC  57      12.598  63.914  22.318  1.00  0.00           N
ATOM   1107  C12 POPEC  57      12.808  63.974  23.798  1.00  0.00           C
ATOM   1110  C11 POPEC  57      13.178  62.594  24.388  1.00  0.00           C
ATOM   1113  P   POPEC  57      11.238  60.954  23.808  1.00  0.00           P
ATOM   1114  O13 POPEC  57      11.188  61.694  22.528  1.00  0.00           O
ATOM   1115  O14 POPEC  57      11.848  59.614  23.748  1.00  0.00           O
ATOM   1116  O11 POPEC  57       9.808  60.854  24.478  1.00  0.00           O
ATOM   1117  O12 POPEC  57      12.038  61.864  24.818  1.00  0.00           O
ATOM   1118  C1  POPEC  57       9.808  60.814  25.918  1.00  0.00           C
ATOM   1121  C2  POPEC  57       8.588  60.063  26.498  1.00  0.00           C
ATOM   1123  O21 POPEC  57       8.718  60.164  27.928  1.00  0.00           O
ATOM   1124  C21 POPEC  57       7.688  59.834  28.678  1.00  0.00           C
ATOM   1125  O22 POPEC  57       6.598  59.464  28.278  1.00  0.00           O
ATOM   1126  C22 POPEC  57       8.008  60.133  30.138  1.00  0.00           C
ATOM   1129  C3  POPEC  57       8.638  58.594  25.968  1.00  0.00           C
ATOM   1132  O31 POPEC  57       7.388  57.854  26.108  1.00  0.00           O
ATOM   1133  C31 POPEC  57       7.488  56.784  26.898  1.00  0.00           C
ATOM   1134  O32 POPEC  57       8.488  56.444  27.508  1.00  0.00           O
ATOM   1135  C32 POPEC  57       6.168  56.024  26.947  1.00  0.00           C
ATOM   1138  C23 POPEC  57       7.288  59.174  31.118  1.00  0.00           C
ATOM   1141  C24 POPEC  57       7.908  59.214  32.518  1.00  0.00           C
ATOM   1144  C25 POPEC  57       8.908  58.064  32.728  1.00  0.00           C
ATOM   1147  C26 POPEC  57       9.558  58.034  34.118  1.00  0.00           C
ATOM   1150  C27 POPEC  57      10.448  56.794  34.308  1.00  0.00           C
ATOM   1153  C28 POPEC  57      11.158  56.773  35.677  1.00  0.00           C
ATOM   1156  C29 POPEC  57      12.068  55.574  35.797  1.00  0.00           C
ATOM   1158 0C21 POPEC  57      12.088  54.654  36.787  1.00  0.00           C
ATOM   1160 1C21 POPEC  57      11.238  54.644  38.037  1.00  0.00           C
ATOM   1163 2C21 POPEC  57      12.048  54.254  39.287  1.00  0.00           C
ATOM   1166 3C21 POPEC  57      12.428  52.774  39.328  1.00  0.00           C
ATOM   1169 4C21 POPEC  57      13.128  52.334  40.628  1.00  0.00           C
ATOM   1172 5C21 POPEC  57      14.628  52.624  40.648  1.00  0.00           C
ATOM   1175 6C21 POPEC  57      15.338  51.914  41.808  1.00  0.00           C
ATOM   1178 7C21 POPEC  57      16.808  52.294  41.948  1.00  0.00           C
ATOM   1181 8C21 POPEC  57      17.458  51.703  43.208  1.00  0.00           C
ATOM   1185  C33 POPEC  57       6.298  54.664  27.698  1.00  0.00           C
ATOM   1188  C34 POPEC  57       5.368  54.514  28.908  1.00  0.00           C
ATOM   1191  C35 POPEC  57       5.508  55.583  29.988  1.00  0.00           C
ATOM   1194  C36 POPEC  57       4.828  55.124  31.287  1.00  0.00           C
ATOM   1197  C37 POPEC  57       4.938  56.174  32.408  1.00  0.00           C
ATOM   1200  C38 POPEC  57       4.638  55.614  33.818  1.00  0.00           C
ATOM   1203  C39 POPEC  57       5.428  56.364  34.908  1.00  0.00           C
ATOM   1206 0C31 POPEC  57       5.388  55.684  36.278  1.00  0.00           C
ATOM   1209 1C31 POPEC  57       6.438  56.274  37.228  1.00  0.00           C
ATOM   1212 2C31 POPEC  57       6.608  55.494  38.547  1.00  0.00           C
ATOM   1215 3C31 POPEC  57       5.448  55.664  39.528  1.00  0.00           C
ATOM   1218 4C31 POPEC  57       5.668  54.894  40.838  1.00  0.00           C
ATOM   1221 5C31 POPEC  57       4.538  55.114  41.847  1.00  0.00           C
ATOM   1224 6C31 POPEC  57       4.778  54.444  43.198  1.00  0.00           C
ATOM   1228  NH3 POPED  58      28.058  72.774  27.828  1.00  0.00           N
ATOM   1232  C12 POPED  58      28.068  72.303  26.408  1.00  0.00           C
ATOM   1235  C11 POPED  58      28.658  73.343  25.448  1.00  0.00           C
ATOM   1238  P   POPED  58      28.008  75.834  24.928  1.00  0.00           P
ATOM   1239  O13 POPED  58      26.688  75.493  24.348  1.00  0.00           O
ATOM   1240  O14 POPED  58      29.128  76.184  24.028  1.00  0.00           O
ATOM   1241  O11 POPED  58      27.818  77.054  25.888  1.00  0.00           O
ATOM   1242  O12 POPED  58      28.458  74.683  25.928  1.00  0.00           O
ATOM   1243  C1  POPED  58      26.668  77.324  26.688  1.00  0.00           C
ATOM   1246  C2  POPED  58      27.098  77.434  28.167  1.00  0.00           C
ATOM   1248  O21 POPED  58      26.058  76.903  29.008  1.00  0.00           O
ATOM   1249  C21 POPED  58      26.418  75.873  29.758  1.00  0.00           C
ATOM   1250  O22 POPED  58      27.278  75.053  29.478  1.00  0.00           O
ATOM   1251  C22 POPED  58      25.568  75.883  31.038  1.00  0.00           C
ATOM   1254  C3  POPED  58      27.418  78.883  28.598  1.00  0.00           C
ATOM   1257  O31 POPED  58      28.178  78.914  29.838  1.00  0.00           O
ATOM   1258  C31 POPED  58      27.468  79.044  30.948  1.00  0.00           C
ATOM   1259  O32 POPED  58      26.258  79.054  31.018  1.00  0.00           O
ATOM   1260  C32 POPED  58      28.438  79.174  32.138  1.00  0.00           C
ATOM   1263  C23 POPED  58      26.378  75.614  32.318  1.00  0.00           C
ATOM   1266  C24 POPED  58      25.578  75.974  33.578  1.00  0.00           C
ATOM   1269  C25 POPED  58      26.398  75.843  34.867  1.00  0.00           C
ATOM   1272  C26 POPED  58      25.588  76.144  36.127  1.00  0.00           C
ATOM   1275  C27 POPED  58      26.378  75.883  37.428  1.00  0.00           C
ATOM   1278  C28 POPED  58      25.488  76.034  38.678  1.00  0.00           C
ATOM   1281  C29 POPED  58      26.248  75.944  39.978  1.00  0.00           C
ATOM   1283 0C21 POPED  58      25.758  76.333  41.168  1.00  0.00           C
ATOM   1285 1C21 POPED  58      24.378  76.894  41.388  1.00  0.00           C
ATOM   1288 2C21 POPED  58      24.358  78.433  41.488  1.00  0.00           C
ATOM   1291 3C21 POPED  58      22.968  79.004  41.187  1.00  0.00           C
ATOM   1294 4C21 POPED  58      22.908  80.534  41.228  1.00  0.00           C
ATOM   1297 5C21 POPED  58      22.928  81.094  42.657  1.00  0.00           C
ATOM   1300 6C21 POPED  58      22.428  82.542  42.748  1.00  0.00           C
ATOM   1303 7C21 POPED  58      22.268  82.983  44.207  1.00  0.00           C
ATOM   1306 8C21 POPED  58      21.758  84.424  44.347  1.00  0.00           C
ATOM   1310  C33 POPED  58      27.718  79.394  33.488  1.00  0.00           C
ATOM   1313  C34 POPED  58      28.688  79.453  34.687  1.00  0.00           C
ATOM   1316  C35 POPED  58      27.948  79.523  36.028  1.00  0.00           C
ATOM   1319  C36 POPED  58      28.868  79.773  37.228  1.00  0.00           C
ATOM   1322  C37 POPED  58      28.178  79.554  38.577  1.00  0.00           C
ATOM   1325  C38 POPED  58      28.628  80.564  39.638  1.00  0.00           C
ATOM   1328  C39 POPED  58      28.018  80.324  41.028  1.00  0.00           C
ATOM   1331 0C31 POPED  58      28.508  81.362  42.047  1.00  0.00           C
ATOM   1334 1C31 POPED  58      28.028  81.073  43.478  1.00  0.00           C
ATOM   1337 2C31 POPED  58      28.118  82.304  44.398  1.00  0.00           C
ATOM   1340 3C31 POPED  58      27.028  83.344  44.068  1.00  0.00           C
ATOM   1343 4C31 POPED  58      26.898  84.434  45.147  1.00  0.00           C
ATOM   1346 5C31 POPED  58      25.648  85.283  44.947  1.00  0.00           C
ATOM   1349 6C31 POPED  58      25.288  86.133  46.178  1.00  0.00           C
ATOM   1353  NH3 POPEE  59      14.998 108.862  24.098  1.00  0.00           N
ATOM   1357  C12 POPEE  59      16.038 108.433  23.118  1.00  0.00           C
ATOM   1360  C11 POPEE  59      16.648 107.104  23.558  1.00  0.00           C
ATOM   1363  P   POPEE  59      16.118 104.874  24.658  1.00  0.00           P
ATOM   1364  O13 POPEE  59      14.938 104.114  25.118  1.00  0.00           O
ATOM   1365  O14 POPEE  59      17.058 104.242  23.698  1.00  0.00           O
ATOM   1366  O11 POPEE  59      16.858 105.492  25.908  1.00  0.00           O
ATOM   1367  O12 POPEE  59      15.618 106.213  23.988  1.00  0.00           O
ATOM   1368  C1  POPEE  59      18.178 105.143  26.308  1.00  0.00           C
ATOM   1371  C2  POPEE  59      18.218 105.143  27.858  1.00  0.00           C
ATOM   1373  O21 POPEE  59      19.569 104.883  28.278  1.00  0.00           O
ATOM   1374  C21 POPEE  59      20.008 105.314  29.468  1.00  0.00           C
ATOM   1375  O22 POPEE  59      20.718 104.622  30.198  1.00  0.00           O
ATOM   1376  C22 POPEE  59      19.578 106.742  29.838  1.00  0.00           C
ATOM   1379  C3  POPEE  59      17.258 104.053  28.408  1.00  0.00           C
ATOM   1382  O31 POPEE  59      17.528 103.673  29.777  1.00  0.00           O
ATOM   1383  C31 POPEE  59      17.108 104.503  30.708  1.00  0.00           C
ATOM   1384  O32 POPEE  59      16.508 105.544  30.528  1.00  0.00           O
ATOM   1385  C32 POPEE  59      17.408 103.862  32.068  1.00  0.00           C
ATOM   1388  C23 POPEE  59      20.718 107.563  30.488  1.00  0.00           C
ATOM   1391  C24 POPEE  59      20.238 108.624  31.498  1.00  0.00           C
ATOM   1394  C25 POPEE  59      19.658 108.004  32.778  1.00  0.00           C
ATOM   1397  C26 POPEE  59      19.618 108.943  33.988  1.00  0.00           C
ATOM   1400  C27 POPEE  59      18.988 108.243  35.198  1.00  0.00           C
ATOM   1403  C28 POPEE  59      19.208 108.932  36.558  1.00  0.00           C
ATOM   1406  C29 POPEE  59      18.218 110.033  36.878  1.00  0.00           C
ATOM   1408 0C21 POPEE  59      18.468 111.113  37.638  1.00  0.00           C
ATOM   1410 1C21 POPEE  59      19.758 111.432  38.338  1.00  0.00           C
ATOM   1413 2C21 POPEE  59      19.578 112.143  39.698  1.00  0.00           C
ATOM   1416 3C21 POPEE  59      18.988 111.253  40.797  1.00  0.00           C
ATOM   1419 4C21 POPEE  59      19.048 111.934  42.178  1.00  0.00           C
ATOM   1422 5C21 POPEE  59      18.418 111.124  43.328  1.00  0.00           C
ATOM   1425 6C21 POPEE  59      19.228 109.893  43.748  1.00  0.00           C
ATOM   1428 7C21 POPEE  59      18.628 109.173  44.957  1.00  0.00           C
ATOM   1431 8C21 POPEE  59      19.388 107.904  45.347  1.00  0.00           C
ATOM   1435  C33 POPEE  59      17.888 104.823  33.188  1.00  0.00           C
ATOM   1438  C34 POPEE  59      17.838 104.053  34.518  1.00  0.00           C
ATOM   1441  C35 POPEE  59      18.538 104.704  35.708  1.00  0.00           C
ATOM   1444  C36 POPEE  59      18.648 103.764  36.927  1.00  0.00           C
ATOM   1447  C37 POPEE  59      17.308 103.293  37.507  1.00  0.00           C
ATOM   1450  C38 POPEE  59      17.278 103.383  39.037  1.00  0.00           C
ATOM   1453  C39 POPEE  59      16.988 104.804  39.528  1.00  0.00           C
ATOM   1456 0C31 POPEE  59      17.158 104.944  41.038  1.00  0.00           C
ATOM   1459 1C31 POPEE  59      16.658 106.313  41.518  1.00  0.00           C
ATOM   1462 2C31 POPEE  59      16.768 106.493  43.037  1.00  0.00           C
ATOM   1465 3C31 POPEE  59      15.598 105.824  43.767  1.00  0.00           C
ATOM   1468 4C31 POPEE  59      15.928 105.464  45.217  1.00  0.00           C
ATOM   1471 5C31 POPEE  59      14.748 104.734  45.877  1.00  0.00           C
ATOM   1474 6C31 POPEE  59      15.158 103.834  47.038  1.00  0.00           C
ATOM   1478  NH3 POPEF  60     107.958  80.224  24.547  1.00  0.00           N
ATOM   1482  C12 POPEF  60     106.638  79.554  24.417  1.00  0.00           C
ATOM   1485  C11 POPEF  60     105.868  79.574  25.738  1.00  0.00           C
ATOM   1488  P   POPEF  60     105.618  77.043  26.398  1.00  0.00           P
ATOM   1489  O13 POPEF  60     105.429  75.983  25.388  1.00  0.00           O
ATOM   1490  O14 POPEF  60     106.999  77.204  26.928  1.00  0.00           O
ATOM   1491  O11 POPEF  60     104.599  76.754  27.558  1.00  0.00           O
ATOM   1492  O12 POPEF  60     105.079  78.394  25.818  1.00  0.00           O
ATOM   1493  C1  POPEF  60     104.758  77.074  28.918  1.00  0.00           C
ATOM   1496  C2  POPEF  60     104.130  78.433  29.288  1.00  0.00           C
ATOM   1498  O21 POPEF  60     103.498  78.383  30.578  1.00  0.00           O
ATOM   1499  C21 POPEF  60     104.338  78.324  31.598  1.00  0.00           C
ATOM   1500  O22 POPEF  60     105.488  77.903  31.587  1.00  0.00           O
ATOM   1501  C22 POPEF  60     103.648  78.943  32.797  1.00  0.00           C
ATOM   1504  C3  POPEF  60     103.078  78.914  28.238  1.00  0.00           C
ATOM   1507  O31 POPEF  60     102.129  79.864  28.778  1.00  0.00           O
ATOM   1508  C31 POPEF  60     100.978  79.354  29.188  1.00  0.00           C
ATOM   1509  O32 POPEF  60     100.639  78.184  29.078  1.00  0.00           O
ATOM   1510  C32 POPEF  60     100.059  80.453  29.707  1.00  0.00           C
ATOM   1513  C23 POPEF  60     104.289  80.313  33.148  1.00  0.00           C
ATOM   1516  C24 POPEF  60     103.379  81.253  33.948  1.00  0.00           C
ATOM   1519  C25 POPEF  60     102.419  80.554  34.908  1.00  0.00           C
ATOM   1522  C26 POPEF  60     102.209  81.303  36.228  1.00  0.00           C
ATOM   1525  C27 POPEF  60     101.329  80.504  37.187  1.00  0.00           C
ATOM   1528  C28 POPEF  60     101.358  81.054  38.617  1.00  0.00           C
ATOM   1531  C29 POPEF  60     100.488  80.214  39.518  1.00  0.00           C
ATOM   1533 0C21 POPEF  60     100.889  79.383  40.498  1.00  0.00           C
ATOM   1535 1C21 POPEF  60     102.298  79.114  40.958  1.00  0.00           C
ATOM   1538 2C21 POPEF  60     102.459  79.313  42.478  1.00  0.00           C
ATOM   1541 3C21 POPEF  60     101.778  78.214  43.297  1.00  0.00           C
ATOM   1544 4C21 POPEF  60     102.039  78.314  44.808  1.00  0.00           C
ATOM   1547 5C21 POPEF  60     103.268  77.524  45.287  1.00  0.00           C
ATOM   1550 6C21 POPEF  60     104.618  78.243  45.138  1.00  0.00           C
ATOM   1553 7C21 POPEF  60     105.779  77.474  45.788  1.00  0.00           C
ATOM   1556 8C21 POPEF  60     107.158  77.973  45.338  1.00  0.00           C
ATOM   1560  C33 POPEF  60     100.558  81.154  30.988  1.00  0.00           C
ATOM   1563  C34 POPEF  60      99.499  82.074  31.617  1.00  0.00           C
ATOM   1566  C35 POPEF  60      98.459  81.283  32.408  1.00  0.00           C
ATOM   1569  C36 POPEF  60      97.368  82.113  33.108  1.00  0.00           C
ATOM   1572  C37 POPEF  60      96.789  81.313  34.287  1.00  0.00           C
ATOM   1575  C38 POPEF  60      95.359  81.663  34.708  1.00  0.00           C
ATOM   1578  C39 POPEF  60      95.159  83.094  35.258  1.00  0.00           C
ATOM   1581 0C31 POPEF  60      93.758  83.293  35.858  1.00  0.00           C
ATOM   1584 1C31 POPEF  60      93.379  84.753  36.138  1.00  0.00           C
ATOM   1587 2C31 POPEF  60      91.859  84.984  36.267  1.00  0.00           C
ATOM   1590 3C31 POPEF  60      91.248  84.484  37.598  1.00  0.00           C
ATOM   1593 4C31 POPEF  60      89.709  84.473  37.568  1.00  0.00           C
ATOM   1596 5C31 POPEF  60      89.089  84.074  38.918  1.00  0.00           C
ATOM   1599 6C31 POPEF  60      87.559  83.924  38.878  1.00  0.00           C
ATOM   1603  NH3 POPEG  61      17.198 114.932  21.518  1.00  0.00           N
ATOM   1607  C12 POPEG  61      15.698 115.014  21.718  1.00  0.00           C
ATOM   1610  C11 POPEG  61      15.348 115.093  23.208  1.00  0.00           C
ATOM   1613  P   POPEG  61      13.278 114.972  24.708  1.00  0.00           P
ATOM   1614  O13 POPEG  61      11.928 115.604  24.738  1.00  0.00           O
ATOM   1615  O14 POPEG  61      13.358 113.493  24.708  1.00  0.00           O
ATOM   1616  O11 POPEG  61      14.208 115.622  25.788  1.00  0.00           O
ATOM   1617  O12 POPEG  61      13.968 115.464  23.378  1.00  0.00           O
ATOM   1618  C1  POPEG  61      14.378 115.143  27.118  1.00  0.00           C
ATOM   1621  C2  POPEG  61      15.788 115.553  27.668  1.00  0.00           C
ATOM   1623  O21 POPEG  61      15.868 115.583  29.108  1.00  0.00           O
ATOM   1624  C21 POPEG  61      15.268 116.544  29.758  1.00  0.00           C
ATOM   1625  O22 POPEG  61      14.368 117.273  29.348  1.00  0.00           O
ATOM   1626  C22 POPEG  61      15.918 116.723  31.138  1.00  0.00           C
ATOM   1629  C3  POPEG  61      16.298 116.872  27.008  1.00  0.00           C
ATOM   1632  O31 POPEG  61      17.688 117.122  27.268  1.00  0.00           O
ATOM   1633  C31 POPEG  61      17.988 118.153  28.028  1.00  0.00           C
ATOM   1634  O32 POPEG  61      17.208 118.753  28.748  1.00  0.00           O
ATOM   1635  C32 POPEG  61      19.499 118.414  27.888  1.00  0.00           C
ATOM   1638  C23 POPEG  61      15.198 117.773  32.018  1.00  0.00           C
ATOM   1641  C24 POPEG  61      16.078 118.253  33.188  1.00  0.00           C
ATOM   1644  C25 POPEG  61      16.458 119.734  33.068  1.00  0.00           C
ATOM   1647  C26 POPEG  61      17.258 120.254  34.287  1.00  0.00           C
ATOM   1650  C27 POPEG  61      17.748 121.693  34.097  1.00  0.00           C
ATOM   1653  C28 POPEG  61      18.418 122.292  35.347  1.00  0.00           C
ATOM   1656  C29 POPEG  61      17.398 122.663  36.407  1.00  0.00           C
ATOM   1658 0C21 POPEG  61      17.508 123.643  37.318  1.00  0.00           C
ATOM   1660 1C21 POPEG  61      18.678 124.564  37.548  1.00  0.00           C
ATOM   1663 2C21 POPEG  61      19.228 124.394  38.978  1.00  0.00           C
ATOM   1666 3C21 POPEG  61      18.319 124.984  40.068  1.00  0.00           C
ATOM   1669 4C21 POPEG  61      18.748 124.512  41.467  1.00  0.00           C
ATOM   1672 5C21 POPEG  61      17.738 124.874  42.568  1.00  0.00           C
ATOM   1675 6C21 POPEG  61      17.748 126.353  42.978  1.00  0.00           C
ATOM   1678 7C21 POPEG  61      16.838 126.593  44.188  1.00  0.00           C
ATOM   1681 8C21 POPEG  61      16.908 128.022  44.728  1.00  0.00           C
ATOM   1685  C33 POPEG  61      20.298 117.873  29.087  1.00  0.00           C
ATOM   1688  C34 POPEG  61      21.808 118.074  28.958  1.00  0.00           C
ATOM   1691  C35 POPEG  61      22.608 117.344  30.048  1.00  0.00           C
ATOM   1694  C36 POPEG  61      22.478 117.934  31.458  1.00  0.00           C
ATOM   1697  C37 POPEG  61      22.998 116.943  32.508  1.00  0.00           C
ATOM   1700  C38 POPEG  61      22.928 117.444  33.957  1.00  0.00           C
ATOM   1703  C39 POPEG  61      23.118 116.303  34.968  1.00  0.00           C
ATOM   1706 0C31 POPEG  61      23.588 116.794  36.348  1.00  0.00           C
ATOM   1709 1C31 POPEG  61      23.158 115.872  37.498  1.00  0.00           C
ATOM   1712 2C31 POPEG  61      23.828 116.243  38.827  1.00  0.00           C
ATOM   1715 3C31 POPEG  61      23.208 115.553  40.058  1.00  0.00           C
ATOM   1718 4C31 POPEG  61      21.898 116.213  40.527  1.00  0.00           C
ATOM   1721 5C31 POPEG  61      21.448 115.702  41.898  1.00  0.00           C
ATOM   1724 6C31 POPEG  61      20.188 116.383  42.398  1.00  0.00           C
ATOM   1728  NH3 POPEH  62      81.439  11.754  21.718  1.00  0.00           N
ATOM   1732  C12 POPEH  62      81.589  10.274  21.848  1.00  0.00           C
ATOM   1735  C11 POPEH  62      80.278   9.554  21.488  1.00  0.00           C
ATOM   1738  P   POPEH  62      78.108  10.974  21.188  1.00  0.00           P
ATOM   1739  O13 POPEH  62      77.858  12.174  20.378  1.00  0.00           O
ATOM   1740  O14 POPEH  62      77.068   9.924  21.268  1.00  0.00           O
ATOM   1741  O11 POPEH  62      78.639  11.414  22.628  1.00  0.00           O
ATOM   1742  O12 POPEH  62      79.429  10.324  20.628  1.00  0.00           O
ATOM   1743  C1  POPEH  62      77.798  11.314  23.788  1.00  0.00           C
ATOM   1746  C2  POPEH  62      78.488  10.524  24.918  1.00  0.00           C
ATOM   1748  O21 POPEH  62      77.438   9.974  25.738  1.00  0.00           O
ATOM   1749  C21 POPEH  62      77.768   8.864  26.378  1.00  0.00           C
ATOM   1750  O22 POPEH  62      78.868   8.354  26.408  1.00  0.00           O
ATOM   1751  C22 POPEH  62      76.538   8.244  27.058  1.00  0.00           C
ATOM   1754  C3  POPEH  62      79.448  11.454  25.728  1.00  0.00           C
ATOM   1757  O31 POPEH  62      80.168  10.774  26.768  1.00  0.00           O
ATOM   1758  C31 POPEH  62      81.309  10.234  26.348  1.00  0.00           C
ATOM   1759  O32 POPEH  62      81.759  10.294  25.228  1.00  0.00           O
ATOM   1760  C32 POPEH  62      81.929   9.484  27.518  1.00  0.00           C
ATOM   1763  C23 POPEH  62      76.769   8.064  28.578  1.00  0.00           C
ATOM   1766  C24 POPEH  62      75.538   7.534  29.338  1.00  0.00           C
ATOM   1769  C25 POPEH  62      75.868   6.384  30.308  1.00  0.00           C
ATOM   1772  C26 POPEH  62      76.888   6.704  31.408  1.00  0.00           C
ATOM   1775  C27 POPEH  62      76.449   6.194  32.797  1.00  0.00           C
ATOM   1778  C28 POPEH  62      77.608   5.834  33.757  1.00  0.00           C
ATOM   1781  C29 POPEH  62      77.130   5.204  35.048  1.00  0.00           C
ATOM   1783 0C21 POPEH  62      77.428   5.584  36.308  1.00  0.00           C
ATOM   1785 1C21 POPEH  62      78.309   6.724  36.738  1.00  0.00           C
ATOM   1788 2C21 POPEH  62      77.688   7.654  37.818  1.00  0.00           C
ATOM   1791 3C21 POPEH  62      77.748   7.074  39.248  1.00  0.00           C
ATOM   1794 4C21 POPEH  62      77.599   8.154  40.338  1.00  0.00           C
ATOM   1797 5C21 POPEH  62      76.160   8.354  40.828  1.00  0.00           C
ATOM   1800 6C21 POPEH  62      75.799   7.414  41.997  1.00  0.00           C
ATOM   1803 7C21 POPEH  62      74.339   7.554  42.447  1.00  0.00           C
ATOM   1806 8C21 POPEH  62      73.989   6.724  43.678  1.00  0.00           C
ATOM   1810  C33 POPEH  62      83.398   9.064  27.308  1.00  0.00           C
ATOM   1813  C34 POPEH  62      84.019   8.644  28.638  1.00  0.00           C
ATOM   1816  C35 POPEH  62      84.599   9.864  29.338  1.00  0.00           C
ATOM   1819  C36 POPEH  62      85.079   9.684  30.778  1.00  0.00           C
ATOM   1822  C37 POPEH  62      86.199  10.704  31.068  1.00  0.00           C
ATOM   1825  C38 POPEH  62      87.029  10.454  32.328  1.00  0.00           C
ATOM   1828  C39 POPEH  62      88.098  11.554  32.438  1.00  0.00           C
ATOM   1831 0C31 POPEH  62      89.109  11.344  33.568  1.00  0.00           C
ATOM   1834 1C31 POPEH  62      88.508  11.524  34.978  1.00  0.00           C
ATOM   1837 2C31 POPEH  62      89.188  10.584  35.978  1.00  0.00           C
ATOM   1840 3C31 POPEH  62      89.249  11.114  37.408  1.00  0.00           C
ATOM   1843 4C31 POPEH  62      87.880  11.364  38.047  1.00  0.00           C
ATOM   1846 5C31 POPEH  62      88.009  11.524  39.568  1.00  0.00           C
ATOM   1849 6C31 POPEH  62      86.679  11.774  40.287  1.00  0.00           C
ATOM   1853  NH3 POPEI  63      55.358  98.162  28.348  1.00  0.00           N
ATOM   1857  C12 POPEI  63      56.438  98.454  27.338  1.00  0.00           C
ATOM   1860  C11 POPEI  63      57.828  98.354  27.988  1.00  0.00           C
ATOM   1863  P   POPEI  63      58.109  96.803  30.018  1.00  0.00           P
ATOM   1864  O13 POPEI  63      56.718  97.094  30.438  1.00  0.00           O
ATOM   1865  O14 POPEI  63      58.698  95.513  30.398  1.00  0.00           O
ATOM   1866  O11 POPEI  63      59.038  97.973  30.488  1.00  0.00           O
ATOM   1867  O12 POPEI  63      58.098  97.022  28.457  1.00  0.00           O
ATOM   1868  C1  POPEI  63      59.478  98.034  31.838  1.00  0.00           C
ATOM   1871  C2  POPEI  63      58.688  99.074  32.678  1.00  0.00           C
ATOM   1873  O21 POPEI  63      57.638  98.473  33.468  1.00  0.00           O
ATOM   1874  C21 POPEI  63      58.088  97.783  34.487  1.00  0.00           C
ATOM   1875  O22 POPEI  63      59.258  97.542  34.728  1.00  0.00           O
ATOM   1876  C22 POPEI  63      56.958  97.463  35.468  1.00  0.00           C
ATOM   1879  C3  POPEI  63      58.068 100.203  31.818  1.00  0.00           C
ATOM   1882  O31 POPEI  63      58.068 101.413  32.588  1.00  0.00           O
ATOM   1883  C31 POPEI  63      57.248 102.363  32.207  1.00  0.00           C
ATOM   1884  O32 POPEI  63      56.448 102.323  31.278  1.00  0.00           O
ATOM   1885  C32 POPEI  63      57.598 103.613  33.008  1.00  0.00           C
ATOM   1888  C23 POPEI  63      57.508  96.854  36.777  1.00  0.00           C
ATOM   1891  C24 POPEI  63      56.458  96.723  37.888  1.00  0.00           C
ATOM   1894  C25 POPEI  63      55.848  98.053  38.338  1.00  0.00           C
ATOM   1897  C26 POPEI  63      55.208  97.923  39.718  1.00  0.00           C
ATOM   1900  C27 POPEI  63      54.659  99.242  40.277  1.00  0.00           C
ATOM   1903  C28 POPEI  63      54.208  99.093  41.748  1.00  0.00           C
ATOM   1906  C29 POPEI  63      55.378  98.924  42.678  1.00  0.00           C
ATOM   1908 0C21 POPEI  63      55.368  99.083  44.008  1.00  0.00           C
ATOM   1910 1C21 POPEI  63      54.158  99.434  44.848  1.00  0.00           C
ATOM   1913 2C21 POPEI  63      53.118  98.293  44.957  1.00  0.00           C
ATOM   1916 3C21 POPEI  63      53.718  96.973  45.457  1.00  0.00           C
ATOM   1919 4C21 POPEI  63      52.678  95.893  45.778  1.00  0.00           C
ATOM   1922 5C21 POPEI  63      53.379  94.574  46.127  1.00  0.00           C
ATOM   1925 6C21 POPEI  63      52.479  93.533  46.797  1.00  0.00           C
ATOM   1928 7C21 POPEI  63      53.309  92.323  47.268  1.00  0.00           C
ATOM   1931 8C21 POPEI  63      52.528  91.292  48.068  1.00  0.00           C
ATOM   1935  C33 POPEI  63      59.108 103.924  32.888  1.00  0.00           C
ATOM   1938  C34 POPEI  63      59.508 105.254  33.508  1.00  0.00           C
ATOM   1941  C35 POPEI  63      59.298 105.324  35.017  1.00  0.00           C
ATOM   1944  C36 POPEI  63      59.708 106.693  35.578  1.00  0.00           C
ATOM   1947  C37 POPEI  63      59.268 106.854  37.018  1.00  0.00           C
ATOM   1950  C38 POPEI  63      59.308 108.324  37.478  1.00  0.00           C
ATOM   1953  C39 POPEI  63      59.038 108.473  38.978  1.00  0.00           C
ATOM   1956 0C31 POPEI  63      57.748 107.773  39.438  1.00  0.00           C
ATOM   1959 1C31 POPEI  63      57.598 107.794  40.958  1.00  0.00           C
ATOM   1962 2C31 POPEI  63      56.208 107.363  41.418  1.00  0.00           C
ATOM   1965 3C31 POPEI  63      56.019 107.503  42.938  1.00  0.00           C
ATOM   1968 4C31 POPEI  63      55.378 108.834  43.367  1.00  0.00           C
ATOM   1971 5C31 POPEI  63      56.089 110.084  42.838  1.00  0.00           C
ATOM   1974 6C31 POPEI  63      55.438 111.404  43.288  1.00  0.00           C
ATOM   1978  NH3 POPEJ  64      12.068 114.522  66.077  1.00  0.00           N
ATOM   1982  C12 POPEJ  64      11.208 113.302  66.038  1.00  0.00           C
ATOM   1985  C11 POPEJ  64      11.818 112.174  66.847  1.00  0.00           C
ATOM   1988  P   POPEJ  64      11.318 109.643  66.437  1.00  0.00           P
ATOM   1989  O13 POPEJ  64      10.128 108.773  66.498  1.00  0.00           O
ATOM   1990  O14 POPEJ  64      12.478 109.233  67.278  1.00  0.00           O
ATOM   1991  O11 POPEJ  64      11.758 109.804  64.928  1.00  0.00           O
ATOM   1992  O12 POPEJ  64      10.888 111.104  66.867  1.00  0.00           O
ATOM   1993  C1  POPEJ  64      10.878 109.403  63.848  1.00  0.00           C
ATOM   1996  C2  POPEJ  64      11.708 108.834  62.668  1.00  0.00           C
ATOM   1998  O21 POPEJ  64      10.848 108.533  61.537  1.00  0.00           O
ATOM   1999  C21 POPEJ  64      10.418 107.292  61.297  1.00  0.00           C
ATOM   2000  O22 POPEJ  64      10.438 106.353  62.057  1.00  0.00           O
ATOM   2001  C22 POPEJ  64       9.958 107.192  59.827  1.00  0.00           C
ATOM   2004  C3  POPEJ  64      12.678 107.693  63.138  1.00  0.00           C
ATOM   2007  O31 POPEJ  64      13.278 106.984  62.028  1.00  0.00           O
ATOM   2008  C31 POPEJ  64      14.208 107.663  61.378  1.00  0.00           C
ATOM   2009  O32 POPEJ  64      14.698 108.734  61.717  1.00  0.00           O
ATOM   2010  C32 POPEJ  64      14.478 107.003  60.047  1.00  0.00           C
ATOM   2013  C23 POPEJ  64       9.208 105.863  59.508  1.00  0.00           C
ATOM   2016  C24 POPEJ  64       9.478 105.373  58.068  1.00  0.00           C
ATOM   2019  C25 POPEJ  64       8.788 104.044  57.707  1.00  0.00           C
ATOM   2022  C26 POPEJ  64       7.258 104.083  57.838  1.00  0.00           C
ATOM   2025  C27 POPEJ  64       6.548 102.954  57.068  1.00  0.00           C
ATOM   2028  C28 POPEJ  64       5.018 103.034  57.218  1.00  0.00           C
ATOM   2031  C29 POPEJ  64       4.278 101.943  56.467  1.00  0.00           C
ATOM   2033 0C21 POPEJ  64       2.938 101.854  56.338  1.00  0.00           C
ATOM   2035 1C21 POPEJ  64       1.918 102.814  56.908  1.00  0.00           C
ATOM   2038 2C21 POPEJ  64       1.098 103.512  55.807  1.00  0.00           C
ATOM   2041 3C21 POPEJ  64       0.041 104.522  56.308  1.00  0.00           C
ATOM   2044 4C21 POPEJ  64      -0.689 105.182  55.128  1.00  0.00           C
ATOM   2047 5C21 POPEJ  64      -1.989 105.902  55.518  1.00  0.00           C
ATOM   2050 6C21 POPEJ  64      -2.629 106.602  54.308  1.00  0.00           C
ATOM   2053 7C21 POPEJ  64      -3.989 107.262  54.617  1.00  0.00           C
ATOM   2056 8C21 POPEJ  64      -4.829 107.563  53.367  1.00  0.00           C
ATOM   2060  C33 POPEJ  64      14.918 105.534  60.198  1.00  0.00           C
ATOM   2063  C34 POPEJ  64      15.178 104.902  58.827  1.00  0.00           C
ATOM   2066  C35 POPEJ  64      13.908 104.723  57.998  1.00  0.00           C
ATOM   2069  C36 POPEJ  64      14.158 104.753  56.498  1.00  0.00           C
ATOM   2072  C37 POPEJ  64      12.848 104.972  55.737  1.00  0.00           C
ATOM   2075  C38 POPEJ  64      12.958 104.622  54.258  1.00  0.00           C
ATOM   2078  C39 POPEJ  64      13.798 105.613  53.458  1.00  0.00           C
ATOM   2081 0C31 POPEJ  64      13.778 105.254  51.968  1.00  0.00           C
ATOM   2084 1C31 POPEJ  64      14.288 106.383  51.058  1.00  0.00           C
ATOM   2087 2C31 POPEJ  64      13.838 106.213  49.608  1.00  0.00           C
ATOM   2090 3C31 POPEJ  64      12.338 106.462  49.357  1.00  0.00           C
ATOM   2093 4C31 POPEJ  64      11.998 106.273  47.878  1.00  0.00           C
ATOM   2096 5C31 POPEJ  64      10.508 106.163  47.538  1.00  0.00           C
ATOM   2099 6C31 POPEJ  64      10.298 105.613  46.127  1.00  0.00           C
ATOM   2103  NH3 POPEK  65     125.879 127.682  22.088  1.00  0.00           N
ATOM   2107  C12 POPEK  65     126.709 126.844  21.178  1.00  0.00           C
ATOM   2110  C11 POPEK  65     128.159 126.882  21.668  1.00  0.00           C
ATOM   2113  P   POPEK  65     128.430 124.394  22.377  1.00  0.00           P
ATOM   2114  O13 POPEK  65     127.299 123.673  21.758  1.00  0.00           O
ATOM   2115  O14 POPEK  65     129.696 123.613  22.448  1.00  0.00           O
ATOM   2116  O11 POPEK  65     128.040 125.014  23.748  1.00  0.00           O
ATOM   2117  O12 POPEK  65     128.799 125.632  21.448  1.00  0.00           O
ATOM   2118  C1  POPEK  65     128.639 124.604  24.968  1.00  0.00           C
ATOM   2121  C2  POPEK  65     127.660 124.773  26.148  1.00  0.00           C
ATOM   2123  O21 POPEK  65     128.479 124.723  27.328  1.00  0.00           O
ATOM   2124  C21 POPEK  65     127.900 124.832  28.508  1.00  0.00           C
ATOM   2125  O22 POPEK  65     126.739 125.093  28.738  1.00  0.00           O
ATOM   2126  C22 POPEK  65     129.029 124.674  29.528  1.00  0.00           C
ATOM   2129  C3  POPEK  65     126.499 123.734  26.118  1.00  0.00           C
ATOM   2132  O31 POPEK  65     126.799 122.553  26.917  1.00  0.00           O
ATOM   2133  C31 POPEK  65     125.759 121.723  26.978  1.00  0.00           C
ATOM   2134  O32 POPEK  65     124.789 121.754  26.238  1.00  0.00           O
ATOM   2135  C32 POPEK  65     125.909 120.802  28.188  1.00  0.00           C
ATOM   2138  C23 POPEK  65     128.579 124.714  30.998  1.00  0.00           C
ATOM   2141  C24 POPEK  65     129.776 124.464  31.928  1.00  0.00           C
ATOM   2144  C25 POPEK  65     129.470 124.683  33.418  1.00  0.00           C
ATOM   2147  C26 POPEK  65     128.719 123.503  34.048  1.00  0.00           C
ATOM   2150  C27 POPEK  65     128.490 123.722  35.558  1.00  0.00           C
ATOM   2153  C28 POPEK  65     127.979 122.484  36.308  1.00  0.00           C
ATOM   2156  C29 POPEK  65     128.969 121.343  36.278  1.00  0.00           C
ATOM   2158 0C21 POPEK  65     129.986 121.213  37.148  1.00  0.00           C
ATOM   2160 1C21 POPEK  65     130.267 122.174  38.268  1.00  0.00           C
ATOM   2163 2C21 POPEK  65     130.267 121.462  39.627  1.00  0.00           C
ATOM   2166 3C21 POPEK  65     131.657 120.954  39.998  1.00  0.00           C
ATOM   2169 4C21 POPEK  65     131.667 120.273  41.368  1.00  0.00           C
ATOM   2172 5C21 POPEK  65     132.847 120.693  42.228  1.00  0.00           C
ATOM   2175 6C21 POPEK  65     134.146 119.993  41.828  1.00  0.00           C
ATOM   2178 7C21 POPEK  65     135.286 120.413  42.758  1.00  0.00           C
ATOM   2181 8C21 POPEK  65     136.587 119.652  42.538  1.00  0.00           C
ATOM   2185  C33 POPEK  65     124.820 121.124  29.238  1.00  0.00           C
ATOM   2188  C34 POPEK  65     124.740 120.112  30.398  1.00  0.00           C
ATOM   2191  C35 POPEK  65     126.000 120.023  31.268  1.00  0.00           C
ATOM   2194  C36 POPEK  65     125.759 119.102  32.488  1.00  0.00           C
ATOM   2197  C37 POPEK  65     126.960 118.932  33.448  1.00  0.00           C
ATOM   2200  C38 POPEK  65     126.690 117.934  34.598  1.00  0.00           C
ATOM   2203  C39 POPEK  65     125.569 118.324  35.588  1.00  0.00           C
ATOM   2206 0C31 POPEK  65     126.039 119.154  36.787  1.00  0.00           C
ATOM   2209 1C31 POPEK  65     124.920 119.452  37.808  1.00  0.00           C
ATOM   2212 2C31 POPEK  65     125.419 120.224  39.037  1.00  0.00           C
ATOM   2215 3C31 POPEK  65     126.319 119.394  39.947  1.00  0.00           C
ATOM   2218 4C31 POPEK  65     126.849 120.163  41.158  1.00  0.00           C
ATOM   2221 5C31 POPEK  65     127.979 119.394  41.857  1.00  0.00           C
ATOM   2224 6C31 POPEK  65     128.420 120.033  43.167  1.00  0.00           C
ATOM   2228  NH3 POPEL  66     101.999  67.344  28.208  1.00  0.00           N
ATOM   2232  C12 POPEL  66     103.020  67.123  29.298  1.00  0.00           C
ATOM   2235  C11 POPEL  66     104.399  67.684  28.958  1.00  0.00           C
ATOM   2238  P   POPEL  66     106.469  66.723  30.228  1.00  0.00           P
ATOM   2239  O13 POPEL  66     106.409  65.633  29.248  1.00  0.00           O
ATOM   2240  O14 POPEL  66     107.668  67.604  30.158  1.00  0.00           O
ATOM   2241  O11 POPEL  66     106.458  66.084  31.678  1.00  0.00           O
ATOM   2242  O12 POPEL  66     105.168  67.614  30.148  1.00  0.00           O
ATOM   2243  C1  POPEL  66     105.208  66.064  32.377  1.00  0.00           C
ATOM   2246  C2  POPEL  66     105.380  65.434  33.767  1.00  0.00           C
ATOM   2248  O21 POPEL  66     104.049  65.104  34.167  1.00  0.00           O
ATOM   2249  C21 POPEL  66     103.928  64.144  35.068  1.00  0.00           C
ATOM   2250  O22 POPEL  66     104.849  63.614  35.658  1.00  0.00           O
ATOM   2251  C22 POPEL  66     102.459  63.774  35.207  1.00  0.00           C
ATOM   2254  C3  POPEL  66     106.099  66.414  34.748  1.00  0.00           C
ATOM   2257  O31 POPEL  66     107.008  65.734  35.617  1.00  0.00           O
ATOM   2258  C31 POPEL  66     106.910  65.664  36.958  1.00  0.00           C
ATOM   2259  O32 POPEL  66     107.759  65.144  37.657  1.00  0.00           O
ATOM   2260  C32 POPEL  66     105.688  66.404  37.538  1.00  0.00           C
ATOM   2263  C23 POPEL  66     101.938  63.743  36.658  1.00  0.00           C
ATOM   2266  C24 POPEL  66     100.578  63.044  36.707  1.00  0.00           C
ATOM   2269  C25 POPEL  66      99.718  63.384  37.938  1.00  0.00           C
ATOM   2272  C26 POPEL  66     100.339  62.984  39.277  1.00  0.00           C
ATOM   2275  C27 POPEL  66      99.359  63.144  40.438  1.00  0.00           C
ATOM   2278  C28 POPEL  66      99.968  62.704  41.787  1.00  0.00           C
ATOM   2281  C29 POPEL  66      98.939  62.224  42.777  1.00  0.00           C
ATOM   2283 0C21 POPEL  66      98.729  62.664  44.027  1.00  0.00           C
ATOM   2285 1C21 POPEL  66      99.478  63.763  44.748  1.00  0.00           C
ATOM   2288 2C21 POPEL  66      99.938  63.354  46.158  1.00  0.00           C
ATOM   2291 3C21 POPEL  66     100.660  64.523  46.857  1.00  0.00           C
ATOM   2294 4C21 POPEL  66     101.239  64.214  48.247  1.00  0.00           C
ATOM   2297 5C21 POPEL  66     100.178  63.963  49.328  1.00  0.00           C
ATOM   2300 6C21 POPEL  66     100.758  64.004  50.747  1.00  0.00           C
ATOM   2303 7C21 POPEL  66      99.748  63.623  51.838  1.00  0.00           C
ATOM   2306 8C21 POPEL  66     100.369  63.554  53.237  1.00  0.00           C
ATOM   2310  C33 POPEL  66     105.448  66.134  39.037  1.00  0.00           C
ATOM   2313  C34 POPEL  66     104.718  64.814  39.297  1.00  0.00           C
ATOM   2316  C35 POPEL  66     104.798  64.434  40.778  1.00  0.00           C
ATOM   2319  C36 POPEL  66     103.969  63.204  41.168  1.00  0.00           C
ATOM   2322  C37 POPEL  66     104.468  62.614  42.498  1.00  0.00           C
ATOM   2325  C38 POPEL  66     103.389  61.944  43.367  1.00  0.00           C
ATOM   2328  C39 POPEL  66     102.948  60.574  42.847  1.00  0.00           C
ATOM   2331 0C31 POPEL  66     101.889  59.914  43.738  1.00  0.00           C
ATOM   2334 1C31 POPEL  66     101.418  58.554  43.208  1.00  0.00           C
ATOM   2337 2C31 POPEL  66     100.100  58.083  43.837  1.00  0.00           C
ATOM   2340 3C31 POPEL  66     100.208  57.774  45.338  1.00  0.00           C
ATOM   2343 4C31 POPEL  66     100.628  56.324  45.638  1.00  0.00           C
ATOM   2346 5C31 POPEL  66     100.679  56.034  47.148  1.00  0.00           C
ATOM   2349 6C31 POPEL  66     100.768  54.543  47.478  1.00  0.00           C
ATOM   2353  NH3 POPEM  67      62.368  32.724  22.848  1.00  0.00           N
ATOM   2357  C12 POPEM  67      63.799  32.314  22.618  1.00  0.00           C
ATOM   2360  C11 POPEM  67      64.229  30.954  23.188  1.00  0.00           C
ATOM   2363  P   POPEM  67      66.708  31.464  24.028  1.00  0.00           P
ATOM   2364  O13 POPEM  67      67.788  30.524  24.358  1.00  0.00           O
ATOM   2365  O14 POPEM  67      67.148  32.784  23.528  1.00  0.00           O
ATOM   2366  O11 POPEM  67      65.858  31.694  25.337  1.00  0.00           O
ATOM   2367  O12 POPEM  67      65.638  30.814  23.028  1.00  0.00           O
ATOM   2368  C1  POPEM  67      66.378  32.424  26.458  1.00  0.00           C
ATOM   2371  C2  POPEM  67      65.229  33.124  27.238  1.00  0.00           C
ATOM   2373  O21 POPEM  67      65.268  32.734  28.627  1.00  0.00           O
ATOM   2374  C21 POPEM  67      65.748  33.654  29.468  1.00  0.00           C
ATOM   2375  O22 POPEM  67      66.118  34.764  29.168  1.00  0.00           O
ATOM   2376  C22 POPEM  67      65.888  33.014  30.858  1.00  0.00           C
ATOM   2379  C3  POPEM  67      63.868  32.694  26.617  1.00  0.00           C
ATOM   2382  O31 POPEM  67      62.708  33.174  27.338  1.00  0.00           O
ATOM   2383  C31 POPEM  67      61.638  33.274  26.547  1.00  0.00           C
ATOM   2384  O32 POPEM  67      61.648  33.124  25.337  1.00  0.00           O
ATOM   2385  C32 POPEM  67      60.378  33.444  27.388  1.00  0.00           C
ATOM   2388  C23 POPEM  67      65.589  33.954  32.047  1.00  0.00           C
ATOM   2391  C24 POPEM  67      65.880  33.254  33.388  1.00  0.00           C
ATOM   2394  C25 POPEM  67      65.498  34.104  34.608  1.00  0.00           C
ATOM   2397  C26 POPEM  67      65.479  33.304  35.918  1.00  0.00           C
ATOM   2400  C27 POPEM  67      64.578  33.924  37.008  1.00  0.00           C
ATOM   2403  C28 POPEM  67      65.358  34.684  38.097  1.00  0.00           C
ATOM   2406  C29 POPEM  67      64.410  35.284  39.118  1.00  0.00           C
ATOM   2408 0C21 POPEM  67      64.158  34.824  40.358  1.00  0.00           C
ATOM   2410 1C21 POPEM  67      64.758  33.584  40.978  1.00  0.00           C
ATOM   2413 2C21 POPEM  67      66.058  33.894  41.768  1.00  0.00           C
ATOM   2416 3C21 POPEM  67      65.809  34.624  43.097  1.00  0.00           C
ATOM   2419 4C21 POPEM  67      67.068  35.274  43.697  1.00  0.00           C
ATOM   2422 5C21 POPEM  67      68.068  34.314  44.357  1.00  0.00           C
ATOM   2425 6C21 POPEM  67      67.488  33.514  45.537  1.00  0.00           C
ATOM   2428 7C21 POPEM  67      68.558  33.044  46.527  1.00  0.00           C
ATOM   2431 8C21 POPEM  67      68.008  32.244  47.707  1.00  0.00           C
ATOM   2435  C33 POPEM  67      59.338  34.404  26.758  1.00  0.00           C
ATOM   2438  C34 POPEM  67      57.898  33.894  26.908  1.00  0.00           C
ATOM   2441  C35 POPEM  67      57.458  33.634  28.358  1.00  0.00           C
ATOM   2444  C36 POPEM  67      57.659  34.864  29.258  1.00  0.00           C
ATOM   2447  C37 POPEM  67      56.738  34.844  30.478  1.00  0.00           C
ATOM   2450  C38 POPEM  67      57.008  33.774  31.547  1.00  0.00           C
ATOM   2453  C39 POPEM  67      55.938  33.833  32.658  1.00  0.00           C
ATOM   2456 0C31 POPEM  67      56.258  33.074  33.948  1.00  0.00           C
ATOM   2459 1C31 POPEM  67      55.068  33.094  34.918  1.00  0.00           C
ATOM   2462 2C31 POPEM  67      55.348  32.334  36.218  1.00  0.00           C
ATOM   2465 3C31 POPEM  67      54.098  31.974  37.028  1.00  0.00           C
ATOM   2468 4C31 POPEM  67      53.718  32.994  38.117  1.00  0.00           C
ATOM   2471 5C31 POPEM  67      52.628  32.454  39.058  1.00  0.00           C
ATOM   2474 6C31 POPEM  67      52.458  33.284  40.338  1.00  0.00           C
ATOM   2478  NH3 POPEN  68      98.128   3.343  66.348  1.00  0.00           N
ATOM   2482  C12 POPEN  68      97.719   2.102  67.078  1.00  0.00           C
ATOM   2485  C11 POPEN  68      98.939   1.216  67.327  1.00  0.00           C
ATOM   2488  P   POPEN  68      98.218  -1.314  67.448  1.00  0.00           P
ATOM   2489  O13 POPEN  68      96.848  -1.774  67.728  1.00  0.00           O
ATOM   2490  O14 POPEN  68      99.298  -2.254  67.847  1.00  0.00           O
ATOM   2491  O11 POPEN  68      98.289  -1.063  65.898  1.00  0.00           O
ATOM   2492  O12 POPEN  68      98.538   0.097  68.107  1.00  0.00           O
ATOM   2493  C1  POPEN  68      98.149  -2.154  64.968  1.00  0.00           C
ATOM   2496  C2  POPEN  68      97.918  -1.603  63.538  1.00  0.00           C
ATOM   2498  O21 POPEN  68      98.228  -2.613  62.558  1.00  0.00           O
ATOM   2499  C21 POPEN  68      99.410  -2.664  61.968  1.00  0.00           C
ATOM   2500  O22 POPEN  68     100.469  -2.245  62.398  1.00  0.00           O
ATOM   2501  C22 POPEN  68      99.238  -3.504  60.677  1.00  0.00           C
ATOM   2504  C3  POPEN  68      98.599  -0.213  63.338  1.00  0.00           C
ATOM   2507  O31 POPEN  68      98.289   0.356  62.047  1.00  0.00           O
ATOM   2508  C31 POPEN  68      98.709   1.622  61.978  1.00  0.00           C
ATOM   2509  O32 POPEN  68      99.389   2.174  62.827  1.00  0.00           O
ATOM   2510  C32 POPEN  68      98.160   2.273  60.708  1.00  0.00           C
ATOM   2513  C23 POPEN  68      98.990  -2.674  59.388  1.00  0.00           C
ATOM   2516  C24 POPEN  68      98.578  -3.495  58.148  1.00  0.00           C
ATOM   2519  C25 POPEN  68      98.918  -2.893  56.768  1.00  0.00           C
ATOM   2522  C26 POPEN  68      97.909  -1.883  56.218  1.00  0.00           C
ATOM   2525  C27 POPEN  68      98.218  -1.463  54.768  1.00  0.00           C
ATOM   2528  C28 POPEN  68      97.579  -2.394  53.718  1.00  0.00           C
ATOM   2531  C29 POPEN  68      98.489  -2.643  52.547  1.00  0.00           C
ATOM   2533 0C21 POPEN  68      98.218  -2.434  51.238  1.00  0.00           C
ATOM   2535 1C21 POPEN  68      96.968  -1.853  50.648  1.00  0.00           C
ATOM   2538 2C21 POPEN  68      97.309  -1.074  49.357  1.00  0.00           C
ATOM   2541 3C21 POPEN  68      96.108  -0.365  48.718  1.00  0.00           C
ATOM   2544 4C21 POPEN  68      95.049  -1.293  48.117  1.00  0.00           C
ATOM   2547 5C21 POPEN  68      94.028  -0.545  47.248  1.00  0.00           C
ATOM   2550 6C21 POPEN  68      93.379   0.647  47.957  1.00  0.00           C
ATOM   2553 7C21 POPEN  68      92.088   1.137  47.288  1.00  0.00           C
ATOM   2556 8C21 POPEN  68      91.439   2.294  48.037  1.00  0.00           C
ATOM   2560  C33 POPEN  68      97.579   3.672  60.937  1.00  0.00           C
ATOM   2563  C34 POPEN  68      96.968   4.304  59.678  1.00  0.00           C
ATOM   2566  C35 POPEN  68      97.829   5.414  59.027  1.00  0.00           C
ATOM   2569  C36 POPEN  68      99.049   4.903  58.228  1.00  0.00           C
ATOM   2572  C37 POPEN  68      99.559   5.943  57.218  1.00  0.00           C
ATOM   2575  C38 POPEN  68     100.679   5.442  56.288  1.00  0.00           C
ATOM   2578  C39 POPEN  68     102.039   5.314  56.997  1.00  0.00           C
ATOM   2581 0C31 POPEN  68     103.160   4.712  56.138  1.00  0.00           C
ATOM   2584 1C31 POPEN  68     103.928   5.724  55.277  1.00  0.00           C
ATOM   2587 2C31 POPEN  68     105.008   5.022  54.438  1.00  0.00           C
ATOM   2590 3C31 POPEN  68     105.908   5.992  53.668  1.00  0.00           C
ATOM   2593 4C31 POPEN  68     106.999   5.283  52.858  1.00  0.00           C
ATOM   2596 5C31 POPEN  68     107.829   6.263  52.008  1.00  0.00           C
ATOM   2599 6C31 POPEN  68     108.918   5.573  51.198  1.00  0.00           C
ATOM   2603  NH3 POPEO  69      47.638  91.303  72.897  1.00  0.00           N
ATOM   2607  C12 POPEO  69      48.598  91.313  71.738  1.00  0.00           C
ATOM   2610  C11 POPEO  69      49.328  92.674  71.608  1.00  0.00           C
ATOM   2613  P   POPEO  69      51.698  92.034  70.818  1.00  0.00           P
ATOM   2614  O13 POPEO  69      52.948  91.602  71.448  1.00  0.00           O
ATOM   2615  O14 POPEO  69      50.979  91.094  69.937  1.00  0.00           O
ATOM   2616  O11 POPEO  69      51.958  93.402  70.047  1.00  0.00           O
ATOM   2617  O12 POPEO  69      50.708  92.542  71.948  1.00  0.00           O
ATOM   2618  C1  POPEO  69      52.069  93.354  68.617  1.00  0.00           C
ATOM   2621  C2  POPEO  69      52.898  94.543  68.078  1.00  0.00           C
ATOM   2623  O21 POPEO  69      52.828  94.443  66.638  1.00  0.00           O
ATOM   2624  C21 POPEO  69      53.878  94.683  65.918  1.00  0.00           C
ATOM   2625  O22 POPEO  69      54.408  95.772  65.728  1.00  0.00           O
ATOM   2626  C22 POPEO  69      54.398  93.354  65.397  1.00  0.00           C
ATOM   2629  C3  POPEO  69      54.328  94.484  68.728  1.00  0.00           C
ATOM   2632  O31 POPEO  69      55.168  95.613  68.428  1.00  0.00           O
ATOM   2633  C31 POPEO  69      56.348  95.324  67.897  1.00  0.00           C
ATOM   2634  O32 POPEO  69      56.738  94.214  67.598  1.00  0.00           O
ATOM   2635  C32 POPEO  69      57.138  96.593  67.658  1.00  0.00           C
ATOM   2638  C23 POPEO  69      54.828  93.402  63.928  1.00  0.00           C
ATOM   2641  C24 POPEO  69      53.638  93.493  62.957  1.00  0.00           C
ATOM   2644  C25 POPEO  69      54.048  92.923  61.597  1.00  0.00           C
ATOM   2647  C26 POPEO  69      53.088  93.184  60.438  1.00  0.00           C
ATOM   2650  C27 POPEO  69      53.628  92.533  59.158  1.00  0.00           C
ATOM   2653  C28 POPEO  69      52.998  93.104  57.878  1.00  0.00           C
ATOM   2656  C29 POPEO  69      53.569  92.393  56.678  1.00  0.00           C
ATOM   2658 0C21 POPEO  69      53.848  92.934  55.478  1.00  0.00           C
ATOM   2660 1C21 POPEO  69      53.589  94.363  55.068  1.00  0.00           C
ATOM   2663 2C21 POPEO  69      53.968  94.583  53.588  1.00  0.00           C
ATOM   2666 3C21 POPEO  69      55.488  94.574  53.348  1.00  0.00           C
ATOM   2669 4C21 POPEO  69      55.888  94.604  51.867  1.00  0.00           C
ATOM   2672 5C21 POPEO  69      55.628  93.293  51.098  1.00  0.00           C
ATOM   2675 6C21 POPEO  69      56.518  92.122  51.568  1.00  0.00           C
ATOM   2678 7C21 POPEO  69      56.398  90.883  50.677  1.00  0.00           C
ATOM   2681 8C21 POPEO  69      57.159  89.683  51.257  1.00  0.00           C
ATOM   2685  C33 POPEO  69      58.258  96.374  66.608  1.00  0.00           C
ATOM   2688  C34 POPEO  69      57.738  96.514  65.168  1.00  0.00           C
ATOM   2691  C35 POPEO  69      58.868  96.514  64.128  1.00  0.00           C
ATOM   2694  C36 POPEO  69      58.358  96.863  62.717  1.00  0.00           C
ATOM   2697  C37 POPEO  69      57.948  95.632  61.898  1.00  0.00           C
ATOM   2700  C38 POPEO  69      56.908  95.964  60.818  1.00  0.00           C
ATOM   2703  C39 POPEO  69      56.668  94.804  59.838  1.00  0.00           C
ATOM   2706 0C31 POPEO  69      57.488  94.913  58.547  1.00  0.00           C
ATOM   2709 1C31 POPEO  69      57.328  93.682  57.638  1.00  0.00           C
ATOM   2712 2C31 POPEO  69      57.938  93.924  56.248  1.00  0.00           C
ATOM   2715 3C31 POPEO  69      57.938  92.682  55.347  1.00  0.00           C
ATOM   2718 4C31 POPEO  69      58.938  91.614  55.788  1.00  0.00           C
ATOM   2721 5C31 POPEO  69      59.138  90.513  54.728  1.00  0.00           C
ATOM   2724 6C31 POPEO  69      60.159  89.452  55.158  1.00  0.00           C
ATOM   2728  NH3 POPEP  70      51.208  40.104  21.528  1.00  0.00           N
ATOM   2732  C12 POPEP  70      52.458  39.444  22.018  1.00  0.00           C
ATOM   2735  C11 POPEP  70      52.409  37.914  21.808  1.00  0.00           C
ATOM   2738  P   POPEP  70      50.118  36.724  22.377  1.00  0.00           P
ATOM   2739  O13 POPEP  70      50.318  35.394  21.728  1.00  0.00           O
ATOM   2740  O14 POPEP  70      49.348  37.754  21.668  1.00  0.00           O
ATOM   2741  O11 POPEP  70      49.438  36.544  23.768  1.00  0.00           O
ATOM   2742  O12 POPEP  70      51.528  37.304  22.738  1.00  0.00           O
ATOM   2743  C1  POPEP  70      50.198  36.264  24.938  1.00  0.00           C
ATOM   2746  C2  POPEP  70      50.848  37.534  25.568  1.00  0.00           C
ATOM   2748  O21 POPEP  70      51.108  37.284  26.958  1.00  0.00           O
ATOM   2749  C21 POPEP  70      52.028  36.374  27.218  1.00  0.00           C
ATOM   2750  O22 POPEP  70      52.678  35.743  26.398  1.00  0.00           O
ATOM   2751  C22 POPEP  70      52.059  36.244  28.728  1.00  0.00           C
ATOM   2754  C3  POPEP  70      49.968  38.824  25.458  1.00  0.00           C
ATOM   2757  O31 POPEP  70      50.428  39.894  26.308  1.00  0.00           O
ATOM   2758  C31 POPEP  70      49.519  40.824  26.617  1.00  0.00           C
ATOM   2759  O32 POPEP  70      49.398  41.894  26.058  1.00  0.00           O
ATOM   2760  C32 POPEP  70      48.718  40.374  27.848  1.00  0.00           C
ATOM   2763  C23 POPEP  70      52.988  35.174  29.308  1.00  0.00           C
ATOM   2766  C24 POPEP  70      53.269  35.534  30.778  1.00  0.00           C
ATOM   2769  C25 POPEP  70      52.078  35.424  31.728  1.00  0.00           C
ATOM   2772  C26 POPEP  70      52.508  35.724  33.167  1.00  0.00           C
ATOM   2775  C27 POPEP  70      51.428  35.344  34.178  1.00  0.00           C
ATOM   2778  C28 POPEP  70      51.678  35.944  35.578  1.00  0.00           C
ATOM   2781  C29 POPEP  70      50.609  35.454  36.527  1.00  0.00           C
ATOM   2783 0C21 POPEP  70      49.839  36.204  37.327  1.00  0.00           C
ATOM   2785 1C21 POPEP  70      49.928  37.694  37.558  1.00  0.00           C
ATOM   2788 2C21 POPEP  70      49.769  37.964  39.068  1.00  0.00           C
ATOM   2791 3C21 POPEP  70      49.858  39.434  39.458  1.00  0.00           C
ATOM   2794 4C21 POPEP  70      49.229  39.654  40.838  1.00  0.00           C
ATOM   2797 5C21 POPEP  70      49.229  41.104  41.327  1.00  0.00           C
ATOM   2800 6C21 POPEP  70      48.648  41.184  42.748  1.00  0.00           C
ATOM   2803 7C21 POPEP  70      48.659  42.604  43.318  1.00  0.00           C
ATOM   2806 8C21 POPEP  70      48.258  42.633  44.797  1.00  0.00           C
ATOM   2810  C33 POPEP  70      47.918  41.474  28.588  1.00  0.00           C
ATOM   2813  C34 POPEP  70      47.468  40.984  29.978  1.00  0.00           C
ATOM   2816  C35 POPEP  70      47.019  42.134  30.898  1.00  0.00           C
ATOM   2819  C36 POPEP  70      46.778  41.734  32.358  1.00  0.00           C
ATOM   2822  C37 POPEP  70      45.448  41.014  32.628  1.00  0.00           C
ATOM   2825  C38 POPEP  70      44.898  41.254  34.048  1.00  0.00           C
ATOM   2828  C39 POPEP  70      45.868  40.884  35.178  1.00  0.00           C
ATOM   2831 0C31 POPEP  70      45.238  41.123  36.558  1.00  0.00           C
ATOM   2834 1C31 POPEP  70      46.148  40.704  37.728  1.00  0.00           C
ATOM   2837 2C31 POPEP  70      45.578  41.074  39.108  1.00  0.00           C
ATOM   2840 3C31 POPEP  70      45.648  42.574  39.398  1.00  0.00           C
ATOM   2843 4C31 POPEP  70      45.089  42.924  40.778  1.00  0.00           C
ATOM   2846 5C31 POPEP  70      45.338  44.374  41.178  1.00  0.00           C
ATOM   2849 6C31 POPEP  70      44.569  44.734  42.437  1.00  0.00           C
ATOM   2853  NH3 POPEQ  71      86.409  59.254  69.748  1.00  0.00           N
ATOM   2857  C12 POPEQ  71      86.019  59.993  70.988  1.00  0.00           C
ATOM   2860  C11 POPEQ  71      85.049  61.104  70.607  1.00  0.00           C
ATOM   2863  P   POPEQ  71      83.279  61.193  72.588  1.00  0.00           P
ATOM   2864  O13 POPEQ  71      83.429  59.754  72.897  1.00  0.00           O
ATOM   2865  O14 POPEQ  71      83.160  62.084  73.748  1.00  0.00           O
ATOM   2866  O11 POPEQ  71      82.059  61.383  71.577  1.00  0.00           O
ATOM   2867  O12 POPEQ  71      84.529  61.703  71.768  1.00  0.00           O
ATOM   2868  C1  POPEQ  71      81.248  60.283  71.158  1.00  0.00           C
ATOM   2871  C2  POPEQ  71      80.698  60.444  69.708  1.00  0.00           C
ATOM   2873  O21 POPEQ  71      80.089  59.194  69.367  1.00  0.00           O
ATOM   2874  C21 POPEQ  71      79.218  59.024  68.367  1.00  0.00           C
ATOM   2875  O22 POPEQ  71      78.958  57.914  67.917  1.00  0.00           O
ATOM   2876  C22 POPEQ  71      78.468  60.294  67.928  1.00  0.00           C
ATOM   2879  C3  POPEQ  71      81.868  60.774  68.728  1.00  0.00           C
ATOM   2882  O31 POPEQ  71      81.479  60.924  67.338  1.00  0.00           O
ATOM   2883  C31 POPEQ  71      81.948  59.984  66.518  1.00  0.00           C
ATOM   2884  O32 POPEQ  71      82.419  58.914  66.878  1.00  0.00           O
ATOM   2885  C32 POPEQ  71      81.770  60.394  65.068  1.00  0.00           C
ATOM   2888  C23 POPEQ  71      77.508  60.044  66.728  1.00  0.00           C
ATOM   2891  C24 POPEQ  71      76.828  61.333  66.238  1.00  0.00           C
ATOM   2894  C25 POPEQ  71      76.498  61.333  64.738  1.00  0.00           C
ATOM   2897  C26 POPEQ  71      75.358  60.374  64.338  1.00  0.00           C
ATOM   2900  C27 POPEQ  71      75.288  60.164  62.818  1.00  0.00           C
ATOM   2903  C28 POPEQ  71      73.938  60.574  62.198  1.00  0.00           C
ATOM   2906  C29 POPEQ  71      73.910  60.313  60.708  1.00  0.00           C
ATOM   2908 0C21 POPEQ  71      73.148  60.954  59.797  1.00  0.00           C
ATOM   2910 1C21 POPEQ  71      72.138  62.054  60.068  1.00  0.00           C
ATOM   2913 2C21 POPEQ  71      72.078  63.124  58.957  1.00  0.00           C
ATOM   2916 3C21 POPEQ  71      73.258  64.104  58.897  1.00  0.00           C
ATOM   2919 4C21 POPEQ  71      73.358  64.814  57.538  1.00  0.00           C
ATOM   2922 5C21 POPEQ  71      74.078  66.163  57.558  1.00  0.00           C
ATOM   2925 6C21 POPEQ  71      75.458  66.144  58.237  1.00  0.00           C
ATOM   2928 7C21 POPEQ  71      76.128  67.513  58.237  1.00  0.00           C
ATOM   2931 8C21 POPEQ  71      77.328  67.544  59.167  1.00  0.00           C
ATOM   2935  C33 POPEQ  71      82.468  61.734  64.708  1.00  0.00           C
ATOM   2938  C34 POPEQ  71      83.928  61.554  64.268  1.00  0.00           C
ATOM   2941  C35 POPEQ  71      84.588  62.894  63.908  1.00  0.00           C
ATOM   2944  C36 POPEQ  71      85.989  62.804  63.258  1.00  0.00           C
ATOM   2947  C37 POPEQ  71      86.638  64.184  63.138  1.00  0.00           C
ATOM   2950  C38 POPEQ  71      87.988  64.203  62.408  1.00  0.00           C
ATOM   2953  C39 POPEQ  71      88.519  65.633  62.198  1.00  0.00           C
ATOM   2956 0C31 POPEQ  71      87.759  66.424  61.117  1.00  0.00           C
ATOM   2959 1C31 POPEQ  71      88.139  67.914  61.108  1.00  0.00           C
ATOM   2962 2C31 POPEQ  71      87.409  68.714  60.018  1.00  0.00           C
ATOM   2965 3C31 POPEQ  71      87.789  70.214  59.978  1.00  0.00           C
ATOM   2968 4C31 POPEQ  71      89.270  70.473  59.698  1.00  0.00           C
ATOM   2971 5C31 POPEQ  71      89.608  71.964  59.538  1.00  0.00           C
ATOM   2974 6C31 POPEQ  71      91.108  72.244  59.367  1.00  0.00           C
ATOM   2978  NH3 POPER  72      75.998  90.103  69.158  1.00  0.00           N
ATOM   2982  C12 POPER  72      74.948  91.152  69.388  1.00  0.00           C
ATOM   2985  C11 POPER  72      75.519  92.533  69.748  1.00  0.00           C
ATOM   2988  P   POPER  72      74.188  94.762  70.248  1.00  0.00           P
ATOM   2989  O13 POPER  72      73.229  95.224  71.297  1.00  0.00           O
ATOM   2990  O14 POPER  72      75.339  95.644  70.007  1.00  0.00           O
ATOM   2991  O11 POPER  72      73.428  94.574  68.878  1.00  0.00           O
ATOM   2992  O12 POPER  72      74.578  93.253  70.537  1.00  0.00           O
ATOM   2993  C1  POPER  72      72.008  94.534  68.897  1.00  0.00           C
ATOM   2996  C2  POPER  72      71.418  94.173  67.507  1.00  0.00           C
ATOM   2998  O21 POPER  72      71.349  92.754  67.318  1.00  0.00           O
ATOM   2999  C21 POPER  72      70.168  92.234  67.617  1.00  0.00           C
ATOM   3000  O22 POPER  72      69.339  92.773  68.338  1.00  0.00           O
ATOM   3001  C22 POPER  72      69.948  90.893  66.917  1.00  0.00           C
ATOM   3004  C3  POPER  72      72.248  94.863  66.388  1.00  0.00           C
ATOM   3007  O31 POPER  72      71.608  94.913  65.098  1.00  0.00           O
ATOM   3008  C31 POPER  72      70.769  95.883  64.687  1.00  0.00           C
ATOM   3009  O32 POPER  72      70.428  96.012  63.518  1.00  0.00           O
ATOM   3010  C32 POPER  72      70.309  96.854  65.778  1.00  0.00           C
ATOM   3013  C23 POPER  72      68.669  90.964  66.058  1.00  0.00           C
ATOM   3016  C24 POPER  72      68.248  89.604  65.488  1.00  0.00           C
ATOM   3019  C25 POPER  72      67.178  89.664  64.388  1.00  0.00           C
ATOM   3022  C26 POPER  72      65.938  90.504  64.678  1.00  0.00           C
ATOM   3025  C27 POPER  72      65.388  91.173  63.398  1.00  0.00           C
ATOM   3028  C28 POPER  72      65.118  90.212  62.228  1.00  0.00           C
ATOM   3031  C29 POPER  72      64.059  89.193  62.588  1.00  0.00           C
ATOM   3033 0C21 POPER  72      62.739  89.363  62.428  1.00  0.00           C
ATOM   3035 1C21 POPER  72      62.059  90.604  61.888  1.00  0.00           C
ATOM   3038 2C21 POPER  72      61.458  90.394  60.488  1.00  0.00           C
ATOM   3041 3C21 POPER  72      60.208  89.512  60.488  1.00  0.00           C
ATOM   3044 4C21 POPER  72      59.589  89.363  59.097  1.00  0.00           C
ATOM   3047 5C21 POPER  72      58.218  88.673  59.077  1.00  0.00           C
ATOM   3050 6C21 POPER  72      58.218  87.283  59.728  1.00  0.00           C
ATOM   3053 7C21 POPER  72      57.089  86.374  59.228  1.00  0.00           C
ATOM   3056 8C21 POPER  72      57.308  84.902  59.588  1.00  0.00           C
ATOM   3060  C33 POPER  72      68.968  97.514  65.378  1.00  0.00           C
ATOM   3063  C34 POPER  72      67.809  96.504  65.318  1.00  0.00           C
ATOM   3066  C35 POPER  72      66.498  97.164  64.898  1.00  0.00           C
ATOM   3069  C36 POPER  72      65.479  96.173  64.328  1.00  0.00           C
ATOM   3072  C37 POPER  72      64.138  96.854  64.027  1.00  0.00           C
ATOM   3075  C38 POPER  72      63.148  95.973  63.247  1.00  0.00           C
ATOM   3078  C39 POPER  72      63.589  95.693  61.797  1.00  0.00           C
ATOM   3081 0C31 POPER  72      62.418  95.254  60.918  1.00  0.00           C
ATOM   3084 1C31 POPER  72      62.748  95.254  59.417  1.00  0.00           C
ATOM   3087 2C31 POPER  72      61.718  94.452  58.608  1.00  0.00           C
ATOM   3090 3C31 POPER  72      61.889  94.552  57.078  1.00  0.00           C
ATOM   3093 4C31 POPER  72      61.388  95.883  56.498  1.00  0.00           C
ATOM   3096 5C31 POPER  72      61.288  95.863  54.968  1.00  0.00           C
ATOM   3099 6C31 POPER  72      60.578  97.104  54.408  1.00  0.00           C
ATOM   3103  NH3 POPES  73      46.608  79.584  27.918  1.00  0.00           N
ATOM   3107  C12 POPES  73      48.109  79.614  27.958  1.00  0.00           C
ATOM   3110  C11 POPES  73      48.708  78.774  29.078  1.00  0.00           C
ATOM   3113  P   POPES  73      50.888  77.424  29.468  1.00  0.00           P
ATOM   3114  O13 POPES  73      50.918  76.204  28.648  1.00  0.00           O
ATOM   3115  O14 POPES  73      52.208  78.034  29.798  1.00  0.00           O
ATOM   3116  O11 POPES  73      50.049  77.233  30.768  1.00  0.00           O
ATOM   3117  O12 POPES  73      50.038  78.483  28.688  1.00  0.00           O
ATOM   3118  C1  POPES  73      50.318  76.303  31.808  1.00  0.00           C
ATOM   3121  C2  POPES  73      50.468  76.974  33.218  1.00  0.00           C
ATOM   3123  O21 POPES  73      49.839  76.053  34.128  1.00  0.00           O
ATOM   3124  C21 POPES  73      50.148  76.104  35.408  1.00  0.00           C
ATOM   3125  O22 POPES  73      50.879  76.914  35.948  1.00  0.00           O
ATOM   3126  C22 POPES  73      49.468  74.884  36.068  1.00  0.00           C
ATOM   3129  C3  POPES  73      49.848  78.413  33.308  1.00  0.00           C
ATOM   3132  O31 POPES  73      50.718  79.334  34.008  1.00  0.00           O
ATOM   3133  C31 POPES  73      50.238  79.864  35.128  1.00  0.00           C
ATOM   3134  O32 POPES  73      49.098  79.754  35.537  1.00  0.00           O
ATOM   3135  C32 POPES  73      51.348  80.634  35.848  1.00  0.00           C
ATOM   3138  C23 POPES  73      49.178  75.013  37.587  1.00  0.00           C
ATOM   3141  C24 POPES  73      49.998  74.044  38.448  1.00  0.00           C
ATOM   3144  C25 POPES  73      49.699  72.553  38.198  1.00  0.00           C
ATOM   3147  C26 POPES  73      49.218  71.813  39.448  1.00  0.00           C
ATOM   3150  C27 POPES  73      49.268  70.284  39.277  1.00  0.00           C
ATOM   3153  C28 POPES  73      48.698  69.514  40.498  1.00  0.00           C
ATOM   3156  C29 POPES  73      47.229  69.243  40.358  1.00  0.00           C
ATOM   3158 0C21 POPES  73      46.608  68.084  40.638  1.00  0.00           C
ATOM   3160 1C21 POPES  73      47.278  66.864  41.207  1.00  0.00           C
ATOM   3163 2C21 POPES  73      46.328  65.743  41.678  1.00  0.00           C
ATOM   3166 3C21 POPES  73      45.248  66.204  42.657  1.00  0.00           C
ATOM   3169 4C21 POPES  73      44.478  65.053  43.348  1.00  0.00           C
ATOM   3172 5C21 POPES  73      43.839  64.074  42.358  1.00  0.00           C
ATOM   3175 6C21 POPES  73      42.589  63.384  42.917  1.00  0.00           C
ATOM   3178 7C21 POPES  73      41.798  62.633  41.838  1.00  0.00           C
ATOM   3181 8C21 POPES  73      40.368  62.284  42.257  1.00  0.00           C
ATOM   3185  C33 POPES  73      50.749  81.443  36.997  1.00  0.00           C
ATOM   3188  C34 POPES  73      51.738  82.223  37.878  1.00  0.00           C
ATOM   3191  C35 POPES  73      51.028  83.083  38.928  1.00  0.00           C
ATOM   3194  C36 POPES  73      49.828  82.374  39.557  1.00  0.00           C
ATOM   3197  C37 POPES  73      49.108  83.104  40.688  1.00  0.00           C
ATOM   3200  C38 POPES  73      47.878  82.304  41.108  1.00  0.00           C
ATOM   3203  C39 POPES  73      46.868  83.104  41.938  1.00  0.00           C
ATOM   3206 0C31 POPES  73      47.328  83.393  43.367  1.00  0.00           C
ATOM   3209 1C31 POPES  73      46.178  83.953  44.218  1.00  0.00           C
ATOM   3212 2C31 POPES  73      46.358  83.783  45.728  1.00  0.00           C
ATOM   3215 3C31 POPES  73      46.818  85.053  46.457  1.00  0.00           C
ATOM   3218 4C31 POPES  73      47.098  84.762  47.938  1.00  0.00           C
ATOM   3221 5C31 POPES  73      47.628  85.973  48.718  1.00  0.00           C
ATOM   3224 6C31 POPES  73      47.798  85.684  50.217  1.00  0.00           C
ATOM   3228  NH3 POPET  74     103.599 108.904  64.578  1.00  0.00           N
ATOM   3232  C12 POPET  74     103.608 107.503  64.048  1.00  0.00           C
ATOM   3235  C11 POPET  74     105.059 107.034  63.878  1.00  0.00           C
ATOM   3238  P   POPET  74     107.398 106.934  64.968  1.00  0.00           P
ATOM   3239  O13 POPET  74     107.979 108.094  64.258  1.00  0.00           O
ATOM   3240  O14 POPET  74     107.929 106.574  66.308  1.00  0.00           O
ATOM   3241  O11 POPET  74     107.388 105.644  64.037  1.00  0.00           O
ATOM   3242  O12 POPET  74     105.828 107.174  65.098  1.00  0.00           O
ATOM   3243  C1  POPET  74     108.279 105.413  62.948  1.00  0.00           C
ATOM   3246  C2  POPET  74     107.969 106.243  61.667  1.00  0.00           C
ATOM   3248  O21 POPET  74     107.918 105.373  60.508  1.00  0.00           O
ATOM   3249  C21 POPET  74     106.679 105.063  60.108  1.00  0.00           C
ATOM   3250  O22 POPET  74     105.649 105.343  60.698  1.00  0.00           O
ATOM   3251  C22 POPET  74     106.738 104.382  58.738  1.00  0.00           C
ATOM   3254  C3  POPET  74     109.019 107.402  61.478  1.00  0.00           C
ATOM   3257  O31 POPET  74     109.278 107.743  60.108  1.00  0.00           O
ATOM   3258  C31 POPET  74     110.278 107.234  59.388  1.00  0.00           C
ATOM   3259  O32 POPET  74     110.499 107.542  58.228  1.00  0.00           O
ATOM   3260  C32 POPET  74     111.159 106.253  60.158  1.00  0.00           C
ATOM   3263  C23 POPET  74     107.188 105.373  57.647  1.00  0.00           C
ATOM   3266  C24 POPET  74     107.108 104.804  56.218  1.00  0.00           C
ATOM   3269  C25 POPET  74     107.659 105.802  55.198  1.00  0.00           C
ATOM   3272  C26 POPET  74     107.568 105.343  53.738  1.00  0.00           C
ATOM   3275  C27 POPET  74     107.958 106.483  52.768  1.00  0.00           C
ATOM   3278  C28 POPET  74     108.088 106.073  51.288  1.00  0.00           C
ATOM   3281  C29 POPET  74     106.838 105.464  50.718  1.00  0.00           C
ATOM   3283 0C21 POPET  74     106.089 105.893  49.687  1.00  0.00           C
ATOM   3285 1C21 POPET  74     106.278 107.133  48.848  1.00  0.00           C
ATOM   3288 2C21 POPET  74     104.989 107.973  48.778  1.00  0.00           C
ATOM   3291 3C21 POPET  74     105.019 109.023  47.657  1.00  0.00           C
ATOM   3294 4C21 POPET  74     103.678 109.773  47.517  1.00  0.00           C
ATOM   3297 5C21 POPET  74     103.389 110.303  46.108  1.00  0.00           C
ATOM   3300 6C21 POPET  74     103.289 109.184  45.058  1.00  0.00           C
ATOM   3303 7C21 POPET  74     102.559 109.594  43.767  1.00  0.00           C
ATOM   3306 8C21 POPET  74     102.428 108.442  42.777  1.00  0.00           C
ATOM   3310  C33 POPET  74     112.309 105.662  59.328  1.00  0.00           C
ATOM   3313  C34 POPET  74     112.368 104.144  59.408  1.00  0.00           C
ATOM   3316  C35 POPET  74     113.569 103.604  58.638  1.00  0.00           C
ATOM   3319  C36 POPET  74     113.629 102.074  58.568  1.00  0.00           C
ATOM   3322  C37 POPET  74     114.639 101.623  57.518  1.00  0.00           C
ATOM   3325  C38 POPET  74     114.718 100.103  57.297  1.00  0.00           C
ATOM   3328  C39 POPET  74     115.758  99.783  56.207  1.00  0.00           C
ATOM   3331 0C31 POPET  74     115.178  99.242  54.888  1.00  0.00           C
ATOM   3334 1C31 POPET  74     114.909  97.733  54.918  1.00  0.00           C
ATOM   3337 2C31 POPET  74     114.728  97.143  53.507  1.00  0.00           C
ATOM   3340 3C31 POPET  74     114.198  95.702  53.528  1.00  0.00           C
ATOM   3343 4C31 POPET  74     113.869  95.133  52.138  1.00  0.00           C
ATOM   3346 5C31 POPET  74     115.100  94.692  51.327  1.00  0.00           C
ATOM   3349 6C31 POPET  74     114.718  94.093  49.968  1.00  0.00           C
ATOM   3353  NH3 POPEU  75      74.708  29.294  26.888  1.00  0.00           N
ATOM   3357  C12 POPEU  75      73.898  29.724  25.688  1.00  0.00           C
ATOM   3360  C11 POPEU  75      73.199  28.554  24.958  1.00  0.00           C
ATOM   3363  P   POPEU  75      74.148  26.254  25.888  1.00  0.00           P
ATOM   3364  O13 POPEU  75      74.038  24.944  25.208  1.00  0.00           O
ATOM   3365  O14 POPEU  75      75.379  26.584  26.648  1.00  0.00           O
ATOM   3366  O11 POPEU  75      72.958  26.474  26.877  1.00  0.00           O
ATOM   3367  O12 POPEU  75      74.008  27.394  24.818  1.00  0.00           O
ATOM   3368  C1  POPEU  75      71.599  26.104  26.688  1.00  0.00           C
ATOM   3371  C2  POPEU  75      70.699  26.944  27.638  1.00  0.00           C
ATOM   3373  O21 POPEU  75      71.410  27.094  28.878  1.00  0.00           O
ATOM   3374  C21 POPEU  75      71.818  28.294  29.208  1.00  0.00           C
ATOM   3375  O22 POPEU  75      71.669  29.314  28.558  1.00  0.00           O
ATOM   3376  C22 POPEU  75      72.628  28.154  30.498  1.00  0.00           C
ATOM   3379  C3  POPEU  75      69.339  26.264  27.928  1.00  0.00           C
ATOM   3382  O31 POPEU  75      68.488  27.114  28.718  1.00  0.00           O
ATOM   3383  C31 POPEU  75      68.638  26.974  30.048  1.00  0.00           C
ATOM   3384  O32 POPEU  75      69.379  26.174  30.598  1.00  0.00           O
ATOM   3385  C32 POPEU  75      67.758  27.994  30.768  1.00  0.00           C
ATOM   3388  C23 POPEU  75      72.618  29.394  31.418  1.00  0.00           C
ATOM   3391  C24 POPEU  75      71.318  29.564  32.218  1.00  0.00           C
ATOM   3394  C25 POPEU  75      71.489  30.584  33.348  1.00  0.00           C
ATOM   3397  C26 POPEU  75      70.218  30.914  34.138  1.00  0.00           C
ATOM   3400  C27 POPEU  75      70.498  32.004  35.188  1.00  0.00           C
ATOM   3403  C28 POPEU  75      69.239  32.474  35.928  1.00  0.00           C
ATOM   3406  C29 POPEU  75      69.589  33.344  37.108  1.00  0.00           C
ATOM   3408 0C21 POPEU  75      69.199  33.184  38.388  1.00  0.00           C
ATOM   3410 1C21 POPEU  75      68.309  32.094  38.928  1.00  0.00           C
ATOM   3413 2C21 POPEU  75      69.099  30.994  39.648  1.00  0.00           C
ATOM   3416 3C21 POPEU  75      69.699  31.464  40.978  1.00  0.00           C
ATOM   3419 4C21 POPEU  75      70.388  30.324  41.738  1.00  0.00           C
ATOM   3422 5C21 POPEU  75      70.979  30.774  43.078  1.00  0.00           C
ATOM   3425 6C21 POPEU  75      71.968  29.744  43.658  1.00  0.00           C
ATOM   3428 7C21 POPEU  75      72.660  30.254  44.918  1.00  0.00           C
ATOM   3431 8C21 POPEU  75      73.868  29.414  45.338  1.00  0.00           C
ATOM   3435  C33 POPEU  75      67.879  27.944  32.298  1.00  0.00           C
ATOM   3438  C34 POPEU  75      66.688  28.554  33.038  1.00  0.00           C
ATOM   3441  C35 POPEU  75      66.599  27.974  34.448  1.00  0.00           C
ATOM   3444  C36 POPEU  75      65.339  28.354  35.238  1.00  0.00           C
ATOM   3447  C37 POPEU  75      65.138  27.374  36.397  1.00  0.00           C
ATOM   3450  C38 POPEU  75      63.918  27.694  37.268  1.00  0.00           C
ATOM   3453  C39 POPEU  75      64.169  28.844  38.258  1.00  0.00           C
ATOM   3456 0C31 POPEU  75      64.910  28.404  39.528  1.00  0.00           C
ATOM   3459 1C31 POPEU  75      64.968  29.524  40.568  1.00  0.00           C
ATOM   3462 2C31 POPEU  75      65.479  29.064  41.938  1.00  0.00           C
ATOM   3465 3C31 POPEU  75      65.258  30.124  43.027  1.00  0.00           C
ATOM   3468 4C31 POPEU  75      63.808  30.144  43.558  1.00  0.00           C
ATOM   3471 5C31 POPEU  75      63.598  31.194  44.658  1.00  0.00           C
ATOM   3474 6C31 POPEU  75      62.178  31.164  45.228  1.00  0.00           C
ATOM   3478  NH3 POPEV  76      43.048 129.324  66.927  1.00  0.00           N
ATOM   3482  C12 POPEV  76      42.508 127.923  66.808  1.00  0.00           C
ATOM   3485  C11 POPEV  76      43.398 126.903  67.558  1.00  0.00           C
ATOM   3488  P   POPEV  76      45.628 127.783  68.628  1.00  0.00           P
ATOM   3489  O13 POPEV  76      46.428 126.723  69.308  1.00  0.00           O
ATOM   3490  O14 POPEV  76      44.718 128.643  69.408  1.00  0.00           O
ATOM   3491  O11 POPEV  76      46.588 128.792  67.897  1.00  0.00           O
ATOM   3492  O12 POPEV  76      44.808 127.183  67.418  1.00  0.00           O
ATOM   3493  C1  POPEV  76      47.858 128.473  67.358  1.00  0.00           C
ATOM   3496  C2  POPEV  76      47.718 127.833  65.968  1.00  0.00           C
ATOM   3498  O21 POPEV  76      49.018 127.493  65.428  1.00  0.00           O
ATOM   3499  C21 POPEV  76      49.118 126.194  65.187  1.00  0.00           C
ATOM   3500  O22 POPEV  76      48.788 125.303  65.948  1.00  0.00           O
ATOM   3501  C22 POPEV  76      49.408 126.012  63.707  1.00  0.00           C
ATOM   3504  C3  POPEV  76      47.078 128.813  64.968  1.00  0.00           C
ATOM   3507  O31 POPEV  76      46.448 128.083  63.888  1.00  0.00           O
ATOM   3508  C31 POPEV  76      45.128 128.074  63.878  1.00  0.00           C
ATOM   3509  O32 POPEV  76      44.398 128.734  64.588  1.00  0.00           O
ATOM   3510  C32 POPEV  76      44.708 126.952  62.917  1.00  0.00           C
ATOM   3513  C23 POPEV  76      49.298 124.543  63.258  1.00  0.00           C
ATOM   3516  C24 POPEV  76      48.928 124.424  61.777  1.00  0.00           C
ATOM   3519  C25 POPEV  76      50.068 124.874  60.877  1.00  0.00           C
ATOM   3522  C26 POPEV  76      49.688 124.913  59.398  1.00  0.00           C
ATOM   3525  C27 POPEV  76      50.858 125.394  58.518  1.00  0.00           C
ATOM   3528  C28 POPEV  76      51.299 124.382  57.448  1.00  0.00           C
ATOM   3531  C29 POPEV  76      52.098 123.223  57.998  1.00  0.00           C
ATOM   3533 0C21 POPEV  76      53.348 122.852  57.638  1.00  0.00           C
ATOM   3535 1C21 POPEV  76      54.218 123.503  56.577  1.00  0.00           C
ATOM   3538 2C21 POPEV  76      54.699 122.503  55.508  1.00  0.00           C
ATOM   3541 3C21 POPEV  76      55.769 121.553  56.028  1.00  0.00           C
ATOM   3544 4C21 POPEV  76      56.398 120.653  54.957  1.00  0.00           C
ATOM   3547 5C21 POPEV  76      57.528 119.804  55.558  1.00  0.00           C
ATOM   3550 6C21 POPEV  76      58.328 119.004  54.528  1.00  0.00           C
ATOM   3553 7C21 POPEV  76      59.378 118.122  55.217  1.00  0.00           C
ATOM   3556 8C21 POPEV  76      60.148 117.192  54.277  1.00  0.00           C
ATOM   3560  C33 POPEV  76      43.438 127.214  62.088  1.00  0.00           C
ATOM   3563  C34 POPEV  76      43.088 125.942  61.297  1.00  0.00           C
ATOM   3566  C35 POPEV  76      43.578 125.973  59.848  1.00  0.00           C
ATOM   3569  C36 POPEV  76      44.218 124.664  59.367  1.00  0.00           C
ATOM   3572  C37 POPEV  76      44.598 124.704  57.878  1.00  0.00           C
ATOM   3575  C38 POPEV  76      45.758 123.743  57.538  1.00  0.00           C
ATOM   3578  C39 POPEV  76      46.558 124.204  56.318  1.00  0.00           C
ATOM   3581 0C31 POPEV  76      47.659 123.202  55.928  1.00  0.00           C
ATOM   3584 1C31 POPEV  76      48.468 123.682  54.718  1.00  0.00           C
ATOM   3587 2C31 POPEV  76      49.348 122.584  54.097  1.00  0.00           C
ATOM   3590 3C31 POPEV  76      48.508 121.483  53.448  1.00  0.00           C
ATOM   3593 4C31 POPEV  76      49.278 120.544  52.507  1.00  0.00           C
ATOM   3596 5C31 POPEV  76      48.319 119.714  51.667  1.00  0.00           C
ATOM   3599 6C31 POPEV  76      48.998 118.822  50.628  1.00  0.00           C
ATOM   3603  NH3 POPEW  77      81.108 105.833  68.568  1.00  0.00           N
ATOM   3607  C12 POPEW  77      82.519 106.012  69.037  1.00  0.00           C
ATOM   3610  C11 POPEW  77      83.218 104.652  69.088  1.00  0.00           C
ATOM   3613  P   POPEW  77      85.089 103.473  70.417  1.00  0.00           P
ATOM   3614  O13 POPEW  77      86.549 103.682  70.527  1.00  0.00           O
ATOM   3615  O14 POPEW  77      84.359 103.053  71.647  1.00  0.00           O
ATOM   3616  O11 POPEW  77      84.769 102.453  69.258  1.00  0.00           O
ATOM   3617  O12 POPEW  77      84.410 104.804  69.858  1.00  0.00           O
ATOM   3618  C1  POPEW  77      85.809 101.924  68.428  1.00  0.00           C
ATOM   3621  C2  POPEW  77      85.278 101.654  66.987  1.00  0.00           C
ATOM   3623  O21 POPEW  77      85.520 102.783  66.117  1.00  0.00           O
ATOM   3624  C21 POPEW  77      86.668 102.712  65.428  1.00  0.00           C
ATOM   3625  O22 POPEW  77      87.579 101.934  65.648  1.00  0.00           O
ATOM   3626  C22 POPEW  77      86.589 103.673  64.248  1.00  0.00           C
ATOM   3629  C3  POPEW  77      83.758 101.313  67.008  1.00  0.00           C
ATOM   3632  O31 POPEW  77      83.429 100.364  65.998  1.00  0.00           O
ATOM   3633  C31 POPEW  77      82.719 100.613  64.878  1.00  0.00           C
ATOM   3634  O32 POPEW  77      82.349  99.723  64.138  1.00  0.00           O
ATOM   3635  C32 POPEW  77      82.468 102.094  64.598  1.00  0.00           C
ATOM   3638  C23 POPEW  77      87.958 104.132  63.707  1.00  0.00           C
ATOM   3641  C24 POPEW  77      87.880 104.564  62.238  1.00  0.00           C
ATOM   3644  C25 POPEW  77      86.919 105.734  61.978  1.00  0.00           C
ATOM   3647  C26 POPEW  77      86.868 106.182  60.518  1.00  0.00           C
ATOM   3650  C27 POPEW  77      86.059 107.484  60.347  1.00  0.00           C
ATOM   3653  C28 POPEW  77      85.908 107.923  58.888  1.00  0.00           C
ATOM   3656  C29 POPEW  77      84.858 107.152  58.148  1.00  0.00           C
ATOM   3658 0C21 POPEW  77      84.109 107.593  57.117  1.00  0.00           C
ATOM   3660 1C21 POPEW  77      84.238 108.924  56.428  1.00  0.00           C
ATOM   3663 2C21 POPEW  77      83.769 108.834  54.957  1.00  0.00           C
ATOM   3666 3C21 POPEW  77      84.019 110.143  54.188  1.00  0.00           C
ATOM   3669 4C21 POPEW  77      83.349 110.233  52.808  1.00  0.00           C
ATOM   3672 5C21 POPEW  77      81.819 110.133  52.868  1.00  0.00           C
ATOM   3675 6C21 POPEW  77      81.148 110.233  51.488  1.00  0.00           C
ATOM   3678 7C21 POPEW  77      79.770 109.583  51.467  1.00  0.00           C
ATOM   3681 8C21 POPEW  77      79.208 109.424  50.047  1.00  0.00           C
ATOM   3685  C33 POPEW  77      81.789 102.313  63.218  1.00  0.00           C
ATOM   3688  C34 POPEW  77      82.708 101.863  62.057  1.00  0.00           C
ATOM   3691  C35 POPEW  77      82.528 102.624  60.737  1.00  0.00           C
ATOM   3694  C36 POPEW  77      83.669 102.253  59.768  1.00  0.00           C
ATOM   3697  C37 POPEW  77      83.659 103.113  58.498  1.00  0.00           C
ATOM   3700  C38 POPEW  77      84.959 102.954  57.687  1.00  0.00           C
ATOM   3703  C39 POPEW  77      84.979 103.813  56.428  1.00  0.00           C
ATOM   3706 0C31 POPEW  77      84.049 103.324  55.318  1.00  0.00           C
ATOM   3709 1C31 POPEW  77      83.799 104.394  54.258  1.00  0.00           C
ATOM   3712 2C31 POPEW  77      83.009 103.862  53.047  1.00  0.00           C
ATOM   3715 3C31 POPEW  77      82.549 104.963  52.098  1.00  0.00           C
ATOM   3718 4C31 POPEW  77      83.678 105.893  51.628  1.00  0.00           C
ATOM   3721 5C31 POPEW  77      83.188 106.952  50.648  1.00  0.00           C
ATOM   3724 6C31 POPEW  77      84.328 107.783  50.047  1.00  0.00           C
ATOM   3728  NH3 POPEX  78      67.339  47.114  68.097  1.00  0.00           N
ATOM   3732  C12 POPEX  78      66.410  47.214  69.268  1.00  0.00           C
ATOM   3735  C11 POPEX  78      66.809  46.224  70.378  1.00  0.00           C
ATOM   3738  P   POPEX  78      64.770  44.594  70.388  1.00  0.00           P
ATOM   3739  O13 POPEX  78      65.118  43.314  71.047  1.00  0.00           O
ATOM   3740  O14 POPEX  78      63.348  45.044  70.327  1.00  0.00           O
ATOM   3741  O11 POPEX  78      65.339  44.594  68.908  1.00  0.00           O
ATOM   3742  O12 POPEX  78      65.660  45.723  71.047  1.00  0.00           O
ATOM   3743  C1  POPEX  78      65.229  43.484  68.027  1.00  0.00           C
ATOM   3746  C2  POPEX  78      64.328  43.874  66.828  1.00  0.00           C
ATOM   3748  O21 POPEX  78      64.318  42.883  65.788  1.00  0.00           O
ATOM   3749  C21 POPEX  78      64.839  43.114  64.598  1.00  0.00           C
ATOM   3750  O22 POPEX  78      65.898  43.674  64.378  1.00  0.00           O
ATOM   3751  C22 POPEX  78      63.898  42.493  63.558  1.00  0.00           C
ATOM   3754  C3  POPEX  78      64.630  45.324  66.367  1.00  0.00           C
ATOM   3757  O31 POPEX  78      63.688  45.734  65.358  1.00  0.00           O
ATOM   3758  C31 POPEX  78      63.918  46.994  64.957  1.00  0.00           C
ATOM   3759  O32 POPEX  78      64.848  47.664  65.368  1.00  0.00           O
ATOM   3760  C32 POPEX  78      62.798  47.414  64.027  1.00  0.00           C
ATOM   3763  C23 POPEX  78      64.328  42.654  62.078  1.00  0.00           C
ATOM   3766  C24 POPEX  78      63.199  42.264  61.108  1.00  0.00           C
ATOM   3769  C25 POPEX  78      62.648  43.434  60.277  1.00  0.00           C
ATOM   3772  C26 POPEX  78      63.468  43.804  59.037  1.00  0.00           C
ATOM   3775  C27 POPEX  78      63.168  45.234  58.547  1.00  0.00           C
ATOM   3778  C28 POPEX  78      63.379  45.494  57.038  1.00  0.00           C
ATOM   3781  C29 POPEX  78      64.799  45.304  56.588  1.00  0.00           C
ATOM   3783 0C21 POPEX  78      65.208  44.884  55.378  1.00  0.00           C
ATOM   3785 1C21 POPEX  78      64.328  44.574  54.188  1.00  0.00           C
ATOM   3788 2C21 POPEX  78      65.108  44.594  52.858  1.00  0.00           C
ATOM   3791 3C21 POPEX  78      65.608  45.984  52.437  1.00  0.00           C
ATOM   3794 4C21 POPEX  78      66.559  45.944  51.228  1.00  0.00           C
ATOM   3797 5C21 POPEX  78      67.348  47.254  51.058  1.00  0.00           C
ATOM   3800 6C21 POPEX  78      68.278  47.264  49.838  1.00  0.00           C
ATOM   3803 7C21 POPEX  78      69.368  48.344  49.948  1.00  0.00           C
ATOM   3806 8C21 POPEX  78      70.188  48.524  48.668  1.00  0.00           C
ATOM   3810  C33 POPEX  78      63.078  47.234  62.518  1.00  0.00           C
ATOM   3813  C34 POPEX  78      62.368  48.354  61.758  1.00  0.00           C
ATOM   3816  C35 POPEX  78      62.098  48.054  60.287  1.00  0.00           C
ATOM   3819  C36 POPEX  78      61.308  49.194  59.627  1.00  0.00           C
ATOM   3822  C37 POPEX  78      61.288  49.063  58.097  1.00  0.00           C
ATOM   3825  C38 POPEX  78      60.918  50.394  57.408  1.00  0.00           C
ATOM   3828  C39 POPEX  78      61.588  50.554  56.038  1.00  0.00           C
ATOM   3831 0C31 POPEX  78      61.028  49.623  54.957  1.00  0.00           C
ATOM   3834 1C31 POPEX  78      62.028  49.374  53.827  1.00  0.00           C
ATOM   3837 2C31 POPEX  78      61.628  48.204  52.908  1.00  0.00           C
ATOM   3840 3C31 POPEX  78      60.318  48.414  52.138  1.00  0.00           C
ATOM   3843 4C31 POPEX  78      60.388  49.554  51.117  1.00  0.00           C
ATOM   3846 5C31 POPEX  78      59.098  49.674  50.298  1.00  0.00           C
ATOM   3849 6C31 POPEX  78      59.028  50.964  49.497  1.00  0.00           C
ATOM   3853  NH3 POPEY  79      87.459  75.013  28.018  1.00  0.00           N
ATOM   3857  C12 POPEY  79      88.769  74.694  27.348  1.00  0.00           C
ATOM   3860  C11 POPEY  79      89.849  74.403  28.408  1.00  0.00           C
ATOM   3863  P   POPEY  79      92.438  74.834  28.018  1.00  0.00           P
ATOM   3864  O13 POPEY  79      93.098  74.993  26.708  1.00  0.00           O
ATOM   3865  O14 POPEY  79      92.218  76.104  28.728  1.00  0.00           O
ATOM   3866  O11 POPEY  79      93.379  73.894  28.868  1.00  0.00           O
ATOM   3867  O12 POPEY  79      91.089  74.024  27.808  1.00  0.00           O
ATOM   3868  C1  POPEY  79      92.979  73.334  30.118  1.00  0.00           C
ATOM   3871  C2  POPEY  79      94.198  72.674  30.848  1.00  0.00           C
ATOM   3873  O21 POPEY  79      93.918  72.454  32.238  1.00  0.00           O
ATOM   3874  C21 POPEY  79      94.039  73.523  33.008  1.00  0.00           C
ATOM   3875  O22 POPEY  79      93.648  74.644  32.748  1.00  0.00           O
ATOM   3876  C22 POPEY  79      94.928  73.153  34.167  1.00  0.00           C
ATOM   3879  C3  POPEY  79      95.528  73.474  30.648  1.00  0.00           C
ATOM   3882  O31 POPEY  79      96.679  72.864  31.308  1.00  0.00           O
ATOM   3883  C31 POPEY  79      97.629  72.413  30.498  1.00  0.00           C
ATOM   3884  O32 POPEY  79      97.589  72.464  29.278  1.00  0.00           O
ATOM   3885  C32 POPEY  79      98.869  72.014  31.298  1.00  0.00           C
ATOM   3888  C23 POPEY  79      95.248  74.324  35.128  1.00  0.00           C
ATOM   3891  C24 POPEY  79      94.188  74.424  36.218  1.00  0.00           C
ATOM   3894  C25 POPEY  79      94.679  75.234  37.408  1.00  0.00           C
ATOM   3897  C26 POPEY  79      93.699  75.074  38.568  1.00  0.00           C
ATOM   3900  C27 POPEY  79      94.009  75.994  39.738  1.00  0.00           C
ATOM   3903  C28 POPEY  79      92.948  75.824  40.828  1.00  0.00           C
ATOM   3906  C29 POPEY  79      93.529  75.354  42.138  1.00  0.00           C
ATOM   3908 0C21 POPEY  79      93.548  76.094  43.247  1.00  0.00           C
ATOM   3910 1C21 POPEY  79      92.979  77.484  43.338  1.00  0.00           C
ATOM   3913 2C21 POPEY  79      93.069  78.084  44.748  1.00  0.00           C
ATOM   3916 3C21 POPEY  79      92.309  77.284  45.818  1.00  0.00           C
ATOM   3919 4C21 POPEY  79      92.248  77.993  47.168  1.00  0.00           C
ATOM   3922 5C21 POPEY  79      93.608  78.544  47.598  1.00  0.00           C
ATOM   3925 6C21 POPEY  79      93.669  79.013  49.058  1.00  0.00           C
ATOM   3928 7C21 POPEY  79      94.888  79.924  49.287  1.00  0.00           C
ATOM   3931 8C21 POPEY  79      94.888  80.624  50.638  1.00  0.00           C
ATOM   3935  C33 POPEY  79      98.739  70.674  32.047  1.00  0.00           C
ATOM   3938  C34 POPEY  79      99.699  70.593  33.238  1.00  0.00           C
ATOM   3941  C35 POPEY  79      99.049  71.214  34.468  1.00  0.00           C
ATOM   3944  C36 POPEY  79      99.898  71.134  35.747  1.00  0.00           C
ATOM   3947  C37 POPEY  79      99.028  71.594  36.917  1.00  0.00           C
ATOM   3950  C38 POPEY  79      99.779  71.813  38.228  1.00  0.00           C
ATOM   3953  C39 POPEY  79      98.998  72.693  39.228  1.00  0.00           C
ATOM   3956 0C31 POPEY  79      98.739  74.114  38.707  1.00  0.00           C
ATOM   3959 1C31 POPEY  79      98.368  75.104  39.818  1.00  0.00           C
ATOM   3962 2C31 POPEY  79      99.559  75.453  40.737  1.00  0.00           C
ATOM   3965 3C31 POPEY  79      99.270  75.214  42.228  1.00  0.00           C
ATOM   3968 4C31 POPEY  79      98.188  76.163  42.777  1.00  0.00           C
ATOM   3971 5C31 POPEY  79      98.058  76.074  44.297  1.00  0.00           C
ATOM   3974 6C31 POPEY  79      97.069  77.104  44.848  1.00  0.00           C
ATOM   3978  NH3 POPEZ  80      12.908  93.594  27.748  1.00  0.00           N
ATOM   3982  C12 POPEZ  80      13.798  94.372  28.678  1.00  0.00           C
ATOM   3985  C11 POPEZ  80      15.198  93.743  28.638  1.00  0.00           C
ATOM   3988  P   POPEZ  80      16.008  92.354  26.547  1.00  0.00           P
ATOM   3989  O13 POPEZ  80      14.948  91.413  26.958  1.00  0.00           O
ATOM   3990  O14 POPEZ  80      16.068  92.674  25.118  1.00  0.00           O
ATOM   3991  O11 POPEZ  80      17.428  91.903  27.078  1.00  0.00           O
ATOM   3992  O12 POPEZ  80      15.738  93.722  27.308  1.00  0.00           O
ATOM   3993  C1  POPEZ  80      17.648  90.594  27.628  1.00  0.00           C
ATOM   3996  C2  POPEZ  80      18.218  90.622  29.078  1.00  0.00           C
ATOM   3998  O21 POPEZ  80      17.828  89.394  29.718  1.00  0.00           O
ATOM   3999  C21 POPEZ  80      18.648  88.974  30.678  1.00  0.00           C
ATOM   4000  O22 POPEZ  80      19.848  89.163  30.697  1.00  0.00           O
ATOM   4001  C22 POPEZ  80      17.798  88.284  31.728  1.00  0.00           C
ATOM   4004  C3  POPEZ  80      17.608  91.784  29.918  1.00  0.00           C
ATOM   4007  O31 POPEZ  80      18.078  91.824  31.298  1.00  0.00           O
ATOM   4008  C31 POPEZ  80      17.298  92.603  32.058  1.00  0.00           C
ATOM   4009  O32 POPEZ  80      16.318  93.202  31.648  1.00  0.00           O
ATOM   4010  C32 POPEZ  80      17.818  92.654  33.488  1.00  0.00           C
ATOM   4013  C23 POPEZ  80      18.598  87.393  32.688  1.00  0.00           C
ATOM   4016  C24 POPEZ  80      17.728  86.754  33.767  1.00  0.00           C
ATOM   4019  C25 POPEZ  80      17.258  87.803  34.778  1.00  0.00           C
ATOM   4022  C26 POPEZ  80      16.818  87.223  36.117  1.00  0.00           C
ATOM   4025  C27 POPEZ  80      16.588  88.354  37.117  1.00  0.00           C
ATOM   4028  C28 POPEZ  80      16.328  87.843  38.538  1.00  0.00           C
ATOM   4031  C29 POPEZ  80      16.638  88.932  39.547  1.00  0.00           C
ATOM   4033 0C21 POPEZ  80      15.868  89.324  40.568  1.00  0.00           C
ATOM   4035 1C21 POPEZ  80      14.518  88.764  40.918  1.00  0.00           C
ATOM   4038 2C21 POPEZ  80      13.688  89.692  41.838  1.00  0.00           C
ATOM   4041 3C21 POPEZ  80      14.018  89.583  43.338  1.00  0.00           C
ATOM   4044 4C21 POPEZ  80      15.288  90.343  43.767  1.00  0.00           C
ATOM   4047 5C21 POPEZ  80      15.608  90.163  45.258  1.00  0.00           C
ATOM   4050 6C21 POPEZ  80      16.758  91.073  45.708  1.00  0.00           C
ATOM   4053 7C21 POPEZ  80      17.258  90.734  47.117  1.00  0.00           C
ATOM   4056 8C21 POPEZ  80      18.458  91.593  47.548  1.00  0.00           C
ATOM   4060  C33 POPEZ  80      17.048  93.713  34.318  1.00  0.00           C
ATOM   4063  C34 POPEZ  80      17.778  94.083  35.617  1.00  0.00           C
ATOM   4066  C35 POPEZ  80      17.508  93.132  36.787  1.00  0.00           C
ATOM   4069  C36 POPEZ  80      18.358  93.542  37.998  1.00  0.00           C
ATOM   4072  C37 POPEZ  80      18.058  92.754  39.277  1.00  0.00           C
ATOM   4075  C38 POPEZ  80      19.008  93.184  40.398  1.00  0.00           C
ATOM   4078  C39 POPEZ  80      18.898  92.354  41.678  1.00  0.00           C
ATOM   4081 0C31 POPEZ  80      20.178  92.493  42.498  1.00  0.00           C
ATOM   4084 1C31 POPEZ  80      20.118  91.833  43.878  1.00  0.00           C
ATOM   4087 2C31 POPEZ  80      21.508  91.614  44.508  1.00  0.00           C
ATOM   4090 3C31 POPEZ  80      22.328  92.894  44.728  1.00  0.00           C
ATOM   4093 4C31 POPEZ  80      23.718  92.803  44.088  1.00  0.00           C
ATOM   4096 5C31 POPEZ  80      24.668  93.932  44.518  1.00  0.00           C
ATOM   4099 6C31 POPEZ  80      26.128  93.663  44.148  1.00  0.00           C
ATOM   4103  NH3 POPEa  81      63.839   9.864  67.228  1.00  0.00           N
ATOM   4107  C12 POPEa  81      65.148  10.594  67.108  1.00  0.00           C
ATOM   4110  C11 POPEa  81      65.949  10.114  65.877  1.00  0.00           C
ATOM   4113  P   POPEa  81      68.288   9.094  66.527  1.00  0.00           P
ATOM   4114  O13 POPEa  81      68.418   9.074  68.008  1.00  0.00           O
ATOM   4115  O14 POPEa  81      68.878  10.294  65.898  1.00  0.00           O
ATOM   4116  O11 POPEa  81      68.958   7.824  65.888  1.00  0.00           O
ATOM   4117  O12 POPEa  81      66.739   8.974  66.218  1.00  0.00           O
ATOM   4118  C1  POPEa  81      68.258   6.644  65.478  1.00  0.00           C
ATOM   4121  C2  POPEa  81      68.238   6.424  63.928  1.00  0.00           C
ATOM   4123  O21 POPEa  81      67.788   7.614  63.258  1.00  0.00           O
ATOM   4124  C21 POPEa  81      68.458   7.954  62.178  1.00  0.00           C
ATOM   4125  O22 POPEa  81      69.488   7.444  61.768  1.00  0.00           O
ATOM   4126  C22 POPEa  81      67.739   9.114  61.467  1.00  0.00           C
ATOM   4129  C3  POPEa  81      67.278   5.224  63.608  1.00  0.00           C
ATOM   4132  O31 POPEa  81      66.979   5.054  62.198  1.00  0.00           O
ATOM   4133  C31 POPEa  81      65.998   4.164  61.978  1.00  0.00           C
ATOM   4134  O32 POPEa  81      65.449   3.504  62.847  1.00  0.00           O
ATOM   4135  C32 POPEa  81      65.618   4.144  60.488  1.00  0.00           C
ATOM   4138  C23 POPEa  81      67.578   8.824  59.957  1.00  0.00           C
ATOM   4141  C24 POPEa  81      66.938   9.944  59.128  1.00  0.00           C
ATOM   4144  C25 POPEa  81      66.589   9.444  57.707  1.00  0.00           C
ATOM   4147  C26 POPEa  81      66.148  10.534  56.728  1.00  0.00           C
ATOM   4150  C27 POPEa  81      66.248  10.034  55.268  1.00  0.00           C
ATOM   4153  C28 POPEa  81      66.008  11.134  54.207  1.00  0.00           C
ATOM   4156  C29 POPEa  81      64.549  11.234  53.848  1.00  0.00           C
ATOM   4158 0C21 POPEa  81      64.059  11.624  52.658  1.00  0.00           C
ATOM   4160 1C21 POPEa  81      64.848  12.154  51.488  1.00  0.00           C
ATOM   4163 2C21 POPEa  81      65.449  11.104  50.527  1.00  0.00           C
ATOM   4166 3C21 POPEa  81      64.568   9.884  50.248  1.00  0.00           C
ATOM   4169 4C21 POPEa  81      65.218   8.944  49.217  1.00  0.00           C
ATOM   4172 5C21 POPEa  81      64.589   7.544  49.207  1.00  0.00           C
ATOM   4175 6C21 POPEa  81      65.428   6.534  48.408  1.00  0.00           C
ATOM   4178 7C21 POPEa  81      64.948   5.094  48.608  1.00  0.00           C
ATOM   4181 8C21 POPEa  81      65.868   4.064  47.948  1.00  0.00           C
ATOM   4185  C33 POPEa  81      65.458   2.734  59.867  1.00  0.00           C
ATOM   4188  C34 POPEa  81      65.118   2.784  58.367  1.00  0.00           C
ATOM   4191  C35 POPEa  81      65.349   1.474  57.577  1.00  0.00           C
ATOM   4194  C36 POPEa  81      66.828   1.107  57.367  1.00  0.00           C
ATOM   4197  C37 POPEa  81      67.098   0.257  56.108  1.00  0.00           C
ATOM   4200  C38 POPEa  81      68.598   0.087  55.797  1.00  0.00           C
ATOM   4203  C39 POPEa  81      68.898  -0.773  54.547  1.00  0.00           C
ATOM   4206 0C31 POPEa  81      68.458  -2.233  54.678  1.00  0.00           C
ATOM   4209 1C31 POPEa  81      68.888  -3.153  53.518  1.00  0.00           C
ATOM   4212 2C31 POPEa  81      68.098  -4.463  53.528  1.00  0.00           C
ATOM   4215 3C31 POPEa  81      68.398  -5.423  52.367  1.00  0.00           C
ATOM   4218 4C31 POPEa  81      67.258  -6.433  52.187  1.00  0.00           C
ATOM   4221 5C31 POPEa  81      67.410  -7.343  50.958  1.00  0.00           C
ATOM   4224 6C31 POPEa  81      66.188  -8.233  50.737  1.00  0.00           C
ATOM   4228  NH3 POPEb  82      50.178  42.443  65.958  1.00  0.00           N
ATOM   4232  C12 POPEb  82      51.339  41.934  66.787  1.00  0.00           C
ATOM   4235  C11 POPEb  82      51.269  40.424  67.127  1.00  0.00           C
ATOM   4238  P   POPEb  82      53.778  39.604  67.068  1.00  0.00           P
ATOM   4239  O13 POPEb  82      54.288  40.803  66.378  1.00  0.00           O
ATOM   4240  O14 POPEb  82      54.648  38.854  67.978  1.00  0.00           O
ATOM   4241  O11 POPEb  82      53.158  38.614  65.998  1.00  0.00           O
ATOM   4242  O12 POPEb  82      52.438  39.994  67.847  1.00  0.00           O
ATOM   4243  C1  POPEb  82      53.808  38.514  64.738  1.00  0.00           C
ATOM   4246  C2  POPEb  82      53.628  37.064  64.228  1.00  0.00           C
ATOM   4248  O21 POPEb  82      54.819  36.524  63.648  1.00  0.00           O
ATOM   4249  C21 POPEb  82      55.288  37.114  62.558  1.00  0.00           C
ATOM   4250  O22 POPEb  82      55.159  38.274  62.238  1.00  0.00           O
ATOM   4251  C22 POPEb  82      56.069  36.054  61.787  1.00  0.00           C
ATOM   4254  C3  POPEb  82      52.378  36.884  63.328  1.00  0.00           C
ATOM   4257  O31 POPEb  82      52.428  37.624  62.078  1.00  0.00           O
ATOM   4258  C31 POPEb  82      51.229  37.754  61.548  1.00  0.00           C
ATOM   4259  O32 POPEb  82      50.218  37.274  62.038  1.00  0.00           O
ATOM   4260  C32 POPEb  82      51.178  38.604  60.268  1.00  0.00           C
ATOM   4263  C23 POPEb  82      56.038  36.234  60.248  1.00  0.00           C
ATOM   4266  C24 POPEb  82      56.908  35.164  59.578  1.00  0.00           C
ATOM   4269  C25 POPEb  82      57.319  35.504  58.138  1.00  0.00           C
ATOM   4272  C26 POPEb  82      56.278  35.164  57.057  1.00  0.00           C
ATOM   4275  C27 POPEb  82      56.898  35.344  55.658  1.00  0.00           C
ATOM   4278  C28 POPEb  82      56.038  34.914  54.448  1.00  0.00           C
ATOM   4281  C29 POPEb  82      54.839  35.794  54.198  1.00  0.00           C
ATOM   4283 0C21 POPEb  82      54.328  36.034  52.978  1.00  0.00           C
ATOM   4285 1C21 POPEb  82      54.819  35.434  51.688  1.00  0.00           C
ATOM   4288 2C21 POPEb  82      56.069  36.134  51.108  1.00  0.00           C
ATOM   4291 3C21 POPEb  82      55.968  36.384  49.598  1.00  0.00           C
ATOM   4294 4C21 POPEb  82      57.238  37.034  49.037  1.00  0.00           C
ATOM   4297 5C21 POPEb  82      58.328  36.024  48.678  1.00  0.00           C
ATOM   4300 6C21 POPEb  82      59.638  36.744  48.307  1.00  0.00           C
ATOM   4303 7C21 POPEb  82      60.798  35.794  48.008  1.00  0.00           C
ATOM   4306 8C21 POPEb  82      62.159  36.484  48.167  1.00  0.00           C
ATOM   4310  C33 POPEb  82      52.508  39.144  59.678  1.00  0.00           C
ATOM   4313  C34 POPEb  82      53.168  38.164  58.687  1.00  0.00           C
ATOM   4316  C35 POPEb  82      53.228  38.684  57.248  1.00  0.00           C
ATOM   4319  C36 POPEb  82      54.559  39.374  56.888  1.00  0.00           C
ATOM   4322  C37 POPEb  82      54.589  39.884  55.438  1.00  0.00           C
ATOM   4325  C38 POPEb  82      56.008  39.994  54.838  1.00  0.00           C
ATOM   4328  C39 POPEb  82      56.089  39.514  53.388  1.00  0.00           C
ATOM   4331 0C31 POPEb  82      55.518  40.494  52.348  1.00  0.00           C
ATOM   4334 1C31 POPEb  82      55.568  39.914  50.928  1.00  0.00           C
ATOM   4337 2C31 POPEb  82      55.388  40.974  49.818  1.00  0.00           C
ATOM   4340 3C31 POPEb  82      54.478  40.514  48.678  1.00  0.00           C
ATOM   4343 4C31 POPEb  82      54.258  41.604  47.618  1.00  0.00           C
ATOM   4346 5C31 POPEb  82      53.319  41.164  46.488  1.00  0.00           C
ATOM   4349 6C31 POPEb  82      52.928  42.294  45.537  1.00  0.00           C
ATOM   4353  NH3 POPEc  83       9.538  19.684  22.588  1.00  0.00           N
ATOM   4357  C12 POPEc  83      10.588  19.764  21.508  1.00  0.00           C
ATOM   4360  C11 POPEc  83      11.028  21.234  21.248  1.00  0.00           C
ATOM   4363  P   POPEc  83      11.228  22.464  23.578  1.00  0.00           P
ATOM   4364  O13 POPEc  83      10.428  23.634  23.158  1.00  0.00           O
ATOM   4365  O14 POPEc  83      10.508  21.414  24.328  1.00  0.00           O
ATOM   4366  O11 POPEc  83      12.518  22.944  24.358  1.00  0.00           O
ATOM   4367  O12 POPEc  83      11.838  21.764  22.298  1.00  0.00           O
ATOM   4368  C1  POPEc  83      12.628  22.844  25.778  1.00  0.00           C
ATOM   4371  C2  POPEc  83      12.928  24.234  26.388  1.00  0.00           C
ATOM   4373  O21 POPEc  83      13.258  24.074  27.778  1.00  0.00           O
ATOM   4374  C21 POPEc  83      14.488  23.664  28.008  1.00  0.00           C
ATOM   4375  O22 POPEc  83      15.398  23.634  27.188  1.00  0.00           O
ATOM   4376  C22 POPEc  83      14.608  23.104  29.428  1.00  0.00           C
ATOM   4379  C3  POPEc  83      11.718  25.204  26.248  1.00  0.00           C
ATOM   4382  O31 POPEc  83      12.088  26.584  26.348  1.00  0.00           O
ATOM   4383  C31 POPEc  83      12.078  27.324  27.468  1.00  0.00           C
ATOM   4384  O32 POPEc  83      12.258  28.534  27.458  1.00  0.00           O
ATOM   4385  C32 POPEc  83      11.798  26.574  28.768  1.00  0.00           C
ATOM   4388  C23 POPEc  83      15.248  24.024  30.498  1.00  0.00           C
ATOM   4391  C24 POPEc  83      15.868  23.144  31.598  1.00  0.00           C
ATOM   4394  C25 POPEc  83      16.258  23.874  32.888  1.00  0.00           C
ATOM   4397  C26 POPEc  83      17.648  24.514  32.838  1.00  0.00           C
ATOM   4400  C27 POPEc  83      17.998  25.264  34.138  1.00  0.00           C
ATOM   4403  C28 POPEc  83      19.508  25.524  34.277  1.00  0.00           C
ATOM   4406  C29 POPEc  83      19.908  26.004  35.648  1.00  0.00           C
ATOM   4408 0C21 POPEc  83      19.728  27.234  36.148  1.00  0.00           C
ATOM   4410 1C21 POPEc  83      19.068  28.394  35.438  1.00  0.00           C
ATOM   4413 2C21 POPEc  83      20.048  29.514  35.077  1.00  0.00           C
ATOM   4416 3C21 POPEc  83      19.328  30.634  34.308  1.00  0.00           C
ATOM   4419 4C21 POPEc  83      20.258  31.714  33.757  1.00  0.00           C
ATOM   4422 5C21 POPEc  83      19.499  32.804  32.978  1.00  0.00           C
ATOM   4425 6C21 POPEc  83      18.768  32.264  31.738  1.00  0.00           C
ATOM   4428 7C21 POPEc  83      18.958  33.114  30.478  1.00  0.00           C
ATOM   4431 8C21 POPEc  83      18.188  32.574  29.268  1.00  0.00           C
ATOM   4435  C33 POPEc  83      11.548  27.514  29.968  1.00  0.00           C
ATOM   4438  C34 POPEc  83      11.608  26.724  31.278  1.00  0.00           C
ATOM   4441  C35 POPEc  83      11.508  27.594  32.537  1.00  0.00           C
ATOM   4444  C36 POPEc  83      11.768  26.764  33.798  1.00  0.00           C
ATOM   4447  C37 POPEc  83      11.848  27.604  35.077  1.00  0.00           C
ATOM   4450  C38 POPEc  83      12.358  26.804  36.288  1.00  0.00           C
ATOM   4453  C39 POPEc  83      13.858  26.474  36.197  1.00  0.00           C
ATOM   4456 0C31 POPEc  83      14.438  26.034  37.548  1.00  0.00           C
ATOM   4459 1C31 POPEc  83      15.908  26.464  37.748  1.00  0.00           C
ATOM   4462 2C31 POPEc  83      16.388  26.264  39.198  1.00  0.00           C
ATOM   4465 3C31 POPEc  83      16.408  24.804  39.658  1.00  0.00           C
ATOM   4468 4C31 POPEc  83      17.328  23.904  38.808  1.00  0.00           C
ATOM   4471 5C31 POPEc  83      17.518  22.514  39.408  1.00  0.00           C
ATOM   4474 6C31 POPEc  83      18.708  21.764  38.818  1.00  0.00           C
ATOM   4478  NH3 POPEd  84     119.639  87.432  28.038  1.00  0.00           N
ATOM   4482  C12 POPEd  84     120.059  87.514  26.598  1.00  0.00           C
ATOM   4485  C11 POPEd  84     119.858  88.943  26.058  1.00  0.00           C
ATOM   4488  P   POPEd  84     118.078  90.844  26.587  1.00  0.00           P
ATOM   4489  O13 POPEd  84     119.259  91.684  26.868  1.00  0.00           O
ATOM   4490  O14 POPEd  84     117.108  91.283  25.558  1.00  0.00           O
ATOM   4491  O11 POPEd  84     117.269  90.693  27.938  1.00  0.00           O
ATOM   4492  O12 POPEd  84     118.508  89.354  26.278  1.00  0.00           O
ATOM   4493  C1  POPEd  84     116.089  91.462  28.158  1.00  0.00           C
ATOM   4496  C2  POPEd  84     116.229  92.533  29.288  1.00  0.00           C
ATOM   4498  O21 POPEd  84     116.968  92.083  30.438  1.00  0.00           O
ATOM   4499  C21 POPEd  84     116.659  90.933  30.998  1.00  0.00           C
ATOM   4500  O22 POPEd  84     115.739  90.182  30.708  1.00  0.00           O
ATOM   4501  C22 POPEd  84     117.699  90.622  32.088  1.00  0.00           C
ATOM   4504  C3  POPEd  84     114.809  93.044  29.658  1.00  0.00           C
ATOM   4507  O31 POPEd  84     114.748  94.163  30.558  1.00  0.00           O
ATOM   4508  C31 POPEd  84     114.599  93.924  31.858  1.00  0.00           C
ATOM   4509  O32 POPEd  84     114.728  92.833  32.388  1.00  0.00           O
ATOM   4510  C32 POPEd  84     114.089  95.182  32.558  1.00  0.00           C
ATOM   4513  C23 POPEd  84     117.078  90.023  33.378  1.00  0.00           C
ATOM   4516  C24 POPEd  84     118.078  89.254  34.248  1.00  0.00           C
ATOM   4519  C25 POPEd  84     118.139  89.773  35.688  1.00  0.00           C
ATOM   4522  C26 POPEd  84     119.089  88.962  36.588  1.00  0.00           C
ATOM   4525  C27 POPEd  84     119.229  89.594  37.978  1.00  0.00           C
ATOM   4528  C28 POPEd  84     120.278  88.883  38.848  1.00  0.00           C
ATOM   4531  C29 POPEd  84     120.709  89.783  39.968  1.00  0.00           C
ATOM   4533 0C21 POPEd  84     121.048  89.452  41.228  1.00  0.00           C
ATOM   4535 1C21 POPEd  84     121.099  88.094  41.867  1.00  0.00           C
ATOM   4538 2C21 POPEd  84     120.698  88.153  43.358  1.00  0.00           C
ATOM   4541 3C21 POPEd  84     121.539  89.093  44.228  1.00  0.00           C
ATOM   4544 4C21 POPEd  84     121.038  89.123  45.677  1.00  0.00           C
ATOM   4547 5C21 POPEd  84     121.729  88.132  46.618  1.00  0.00           C
ATOM   4550 6C21 POPEd  84     120.998  87.983  47.957  1.00  0.00           C
ATOM   4553 7C21 POPEd  84     121.509  86.794  48.778  1.00  0.00           C
ATOM   4556 8C21 POPEd  84     120.660  86.504  50.028  1.00  0.00           C
ATOM   4560  C33 POPEd  84     115.159  96.292  32.658  1.00  0.00           C
ATOM   4563  C34 POPEd  84     115.628  96.574  34.078  1.00  0.00           C
ATOM   4566  C35 POPEd  84     116.698  97.663  34.048  1.00  0.00           C
ATOM   4569  C36 POPEd  84     117.018  98.262  35.417  1.00  0.00           C
ATOM   4572  C37 POPEd  84     117.918  99.493  35.277  1.00  0.00           C
ATOM   4575  C38 POPEd  84     117.988 100.324  36.568  1.00  0.00           C
ATOM   4578  C39 POPEd  84     118.659  99.604  37.748  1.00  0.00           C
ATOM   4581 0C31 POPEd  84     118.788 100.553  38.938  1.00  0.00           C
ATOM   4584 1C31 POPEd  84     119.518  99.972  40.147  1.00  0.00           C
ATOM   4587 2C31 POPEd  84     119.928 101.094  41.108  1.00  0.00           C
ATOM   4590 3C31 POPEd  84     120.649 100.604  42.367  1.00  0.00           C
ATOM   4593 4C31 POPEd  84     119.679 100.243  43.498  1.00  0.00           C
ATOM   4596 5C31 POPEd  84     120.399  99.832  44.778  1.00  0.00           C
ATOM   4599 6C31 POPEd  84     119.448  99.583  45.948  1.00  0.00           C
ATOM   4603  NH3 POPEe  85     112.018  64.124  28.268  1.00  0.00           N
ATOM   4607  C12 POPEe  85     111.078  63.883  27.128  1.00  0.00           C
ATOM   4610  C11 POPEe  85     111.318  62.554  26.388  1.00  0.00           C
ATOM   4613  P   POPEe  85     109.548  60.884  25.508  1.00  0.00           P
ATOM   4614  O13 POPEe  85     108.839  61.824  24.618  1.00  0.00           O
ATOM   4615  O14 POPEe  85     110.528  59.974  24.888  1.00  0.00           O
ATOM   4616  O11 POPEe  85     108.498  59.924  26.188  1.00  0.00           O
ATOM   4617  O12 POPEe  85     110.248  61.644  26.718  1.00  0.00           O
ATOM   4618  C1  POPEe  85     107.288  60.344  26.788  1.00  0.00           C
ATOM   4621  C2  POPEe  85     106.848  59.364  27.918  1.00  0.00           C
ATOM   4623  O21 POPEe  85     106.568  60.184  29.068  1.00  0.00           O
ATOM   4624  C21 POPEe  85     105.739  59.634  29.948  1.00  0.00           C
ATOM   4625  O22 POPEe  85     105.079  58.634  29.777  1.00  0.00           O
ATOM   4626  C22 POPEe  85     105.838  60.474  31.218  1.00  0.00           C
ATOM   4629  C3  POPEe  85     107.929  58.274  28.248  1.00  0.00           C
ATOM   4632  O31 POPEe  85     107.839  57.694  29.568  1.00  0.00           O
ATOM   4633  C31 POPEe  85     107.388  56.444  29.688  1.00  0.00           C
ATOM   4634  O32 POPEe  85     106.859  55.784  28.808  1.00  0.00           O
ATOM   4635  C32 POPEe  85     107.549  55.964  31.127  1.00  0.00           C
ATOM   4638  C23 POPEe  85     104.828  60.074  32.318  1.00  0.00           C
ATOM   4641  C24 POPEe  85     105.528  59.473  33.538  1.00  0.00           C
ATOM   4644  C25 POPEe  85     106.239  60.564  34.357  1.00  0.00           C
ATOM   4647  C26 POPEe  85     106.868  60.054  35.648  1.00  0.00           C
ATOM   4650  C27 POPEe  85     107.438  61.224  36.448  1.00  0.00           C
ATOM   4653  C28 POPEe  85     108.538  60.774  37.418  1.00  0.00           C
ATOM   4656  C29 POPEe  85     109.259  61.984  37.948  1.00  0.00           C
ATOM   4658 0C21 POPEe  85     109.130  62.534  39.167  1.00  0.00           C
ATOM   4660 1C21 POPEe  85     108.218  62.094  40.277  1.00  0.00           C
ATOM   4663 2C21 POPEe  85     108.979  61.633  41.518  1.00  0.00           C
ATOM   4666 3C21 POPEe  85     108.058  61.474  42.728  1.00  0.00           C
ATOM   4669 4C21 POPEe  85     108.858  61.154  43.998  1.00  0.00           C
ATOM   4672 5C21 POPEe  85     108.048  61.354  45.287  1.00  0.00           C
ATOM   4675 6C21 POPEe  85     106.899  60.354  45.488  1.00  0.00           C
ATOM   4678 7C21 POPEe  85     106.229  60.554  46.857  1.00  0.00           C
ATOM   4681 8C21 POPEe  85     105.539  59.304  47.398  1.00  0.00           C
ATOM   4685  C33 POPEe  85     108.118  54.514  31.248  1.00  0.00           C
ATOM   4688  C34 POPEe  85     107.498  53.774  32.438  1.00  0.00           C
ATOM   4691  C35 POPEe  85     108.128  52.424  32.838  1.00  0.00           C
ATOM   4694  C36 POPEe  85     109.529  52.504  33.488  1.00  0.00           C
ATOM   4697  C37 POPEe  85     109.839  51.284  34.378  1.00  0.00           C
ATOM   4700  C38 POPEe  85     111.138  51.394  35.207  1.00  0.00           C
ATOM   4703  C39 POPEe  85     110.879  51.544  36.718  1.00  0.00           C
ATOM   4706 0C31 POPEe  85     112.158  51.633  37.568  1.00  0.00           C
ATOM   4709 1C31 POPEe  85     111.899  51.824  39.078  1.00  0.00           C
ATOM   4712 2C31 POPEe  85     112.188  50.583  39.947  1.00  0.00           C
ATOM   4715 3C31 POPEe  85     111.379  49.354  39.538  1.00  0.00           C
ATOM   4718 4C31 POPEe  85     111.539  48.134  40.468  1.00  0.00           C
ATOM   4721 5C31 POPEe  85     110.289  47.844  41.308  1.00  0.00           C
ATOM   4724 6C31 POPEe  85     110.380  46.524  42.088  1.00  0.00           C
ATOM   4728  NH3 POPEf  86      70.848  90.352  30.627  1.00  0.00           N
ATOM   4732  C12 POPEf  86      72.299  90.093  30.348  1.00  0.00           C
ATOM   4735  C11 POPEf  86      72.549  88.663  29.848  1.00  0.00           C
ATOM   4738  P   POPEf  86      73.778  87.313  31.748  1.00  0.00           P
ATOM   4739  O13 POPEf  86      72.438  86.794  32.078  1.00  0.00           O
ATOM   4740  O14 POPEf  86      74.898  86.362  31.688  1.00  0.00           O
ATOM   4741  O11 POPEf  86      74.158  88.503  32.718  1.00  0.00           O
ATOM   4742  O12 POPEf  86      73.748  88.132  30.398  1.00  0.00           O
ATOM   4743  C1  POPEf  86      74.269  88.262  34.138  1.00  0.00           C
ATOM   4746  C2  POPEf  86      73.998  89.564  34.947  1.00  0.00           C
ATOM   4748  O21 POPEf  86      74.199  89.284  36.337  1.00  0.00           O
ATOM   4749  C21 POPEf  86      75.248  89.792  36.927  1.00  0.00           C
ATOM   4750  O22 POPEf  86      76.098  90.483  36.388  1.00  0.00           O
ATOM   4751  C22 POPEf  86      75.268  89.382  38.398  1.00  0.00           C
ATOM   4754  C3  POPEf  86      72.528  90.063  34.708  1.00  0.00           C
ATOM   4757  O31 POPEf  86      71.949  90.824  35.788  1.00  0.00           O
ATOM   4758  C31 POPEf  86      71.498  90.093  36.818  1.00  0.00           C
ATOM   4759  O32 POPEf  86      71.708  88.924  36.987  1.00  0.00           O
ATOM   4760  C32 POPEf  86      70.648  90.933  37.748  1.00  0.00           C
ATOM   4763  C23 POPEf  86      75.718  90.504  39.367  1.00  0.00           C
ATOM   4766  C24 POPEf  86      74.598  91.483  39.778  1.00  0.00           C
ATOM   4769  C25 POPEf  86      74.318  91.544  41.288  1.00  0.00           C
ATOM   4772  C26 POPEf  86      75.449  92.143  42.138  1.00  0.00           C
ATOM   4775  C27 POPEf  86      75.229  91.934  43.648  1.00  0.00           C
ATOM   4778  C28 POPEf  86      75.148  93.214  44.497  1.00  0.00           C
ATOM   4781  C29 POPEf  86      76.468  93.943  44.528  1.00  0.00           C
ATOM   4783 0C21 POPEf  86      77.388  93.943  45.518  1.00  0.00           C
ATOM   4785 1C21 POPEf  86      77.299  93.223  46.847  1.00  0.00           C
ATOM   4788 2C21 POPEf  86      77.488  94.163  48.058  1.00  0.00           C
ATOM   4791 3C21 POPEf  86      78.958  94.354  48.448  1.00  0.00           C
ATOM   4794 4C21 POPEf  86      79.159  95.364  49.598  1.00  0.00           C
ATOM   4797 5C21 POPEf  86      79.419  96.803  49.147  1.00  0.00           C
ATOM   4800 6C21 POPEf  86      80.768  96.964  48.408  1.00  0.00           C
ATOM   4803 7C21 POPEf  86      81.178  98.424  48.208  1.00  0.00           C
ATOM   4806 8C21 POPEf  86      82.388  98.582  47.278  1.00  0.00           C
ATOM   4810  C33 POPEf  86      70.428  90.254  39.108  1.00  0.00           C
ATOM   4813  C34 POPEf  86      69.938  91.283  40.118  1.00  0.00           C
ATOM   4816  C35 POPEf  86      69.598  90.743  41.518  1.00  0.00           C
ATOM   4819  C36 POPEf  86      70.828  90.233  42.278  1.00  0.00           C
ATOM   4822  C37 POPEf  86      70.538  90.063  43.778  1.00  0.00           C
ATOM   4825  C38 POPEf  86      71.809  89.783  44.588  1.00  0.00           C
ATOM   4828  C39 POPEf  86      71.568  89.674  46.098  1.00  0.00           C
ATOM   4831 0C31 POPEf  86      71.238  88.262  46.597  1.00  0.00           C
ATOM   4834 1C31 POPEf  86      70.968  88.262  48.117  1.00  0.00           C
ATOM   4837 2C31 POPEf  86      70.778  86.872  48.738  1.00  0.00           C
ATOM   4840 3C31 POPEf  86      72.098  86.194  49.128  1.00  0.00           C
ATOM   4843 4C31 POPEf  86      71.868  85.014  50.088  1.00  0.00           C
ATOM   4846 5C31 POPEf  86      73.148  84.522  50.778  1.00  0.00           C
ATOM   4849 6C31 POPEf  86      72.888  83.433  51.818  1.00  0.00           C
ATOM   4853  NH3 POPEg  87      59.758  11.334  65.287  1.00  0.00           N
ATOM   4857  C12 POPEg  87      58.428  11.914  65.667  1.00  0.00           C
ATOM   4860  C11 POPEg  87      58.068  11.714  67.158  1.00  0.00           C
ATOM   4863  P   POPEg  87      55.708  12.834  67.218  1.00  0.00           P
ATOM   4864  O13 POPEg  87      54.909  12.064  68.188  1.00  0.00           O
ATOM   4865  O14 POPEg  87      55.398  14.274  67.028  1.00  0.00           O
ATOM   4866  O11 POPEg  87      55.698  12.134  65.828  1.00  0.00           O
ATOM   4867  O12 POPEg  87      57.229  12.764  67.608  1.00  0.00           O
ATOM   4868  C1  POPEg  87      54.528  11.574  65.248  1.00  0.00           C
ATOM   4871  C2  POPEg  87      54.858  10.214  64.608  1.00  0.00           C
ATOM   4873  O21 POPEg  87      54.078  10.034  63.418  1.00  0.00           O
ATOM   4874  C21 POPEg  87      54.638  10.544  62.348  1.00  0.00           C
ATOM   4875  O22 POPEg  87      55.728  11.104  62.297  1.00  0.00           O
ATOM   4876  C22 POPEg  87      53.839  10.194  61.108  1.00  0.00           C
ATOM   4879  C3  POPEg  87      54.629   9.024  65.588  1.00  0.00           C
ATOM   4882  O31 POPEg  87      55.479   7.914  65.228  1.00  0.00           O
ATOM   4883  C31 POPEg  87      54.988   7.084  64.308  1.00  0.00           C
ATOM   4884  O32 POPEg  87      53.848   7.114  63.888  1.00  0.00           O
ATOM   4885  C32 POPEg  87      56.069   6.204  63.707  1.00  0.00           C
ATOM   4888  C23 POPEg  87      53.748  11.384  60.117  1.00  0.00           C
ATOM   4891  C24 POPEg  87      53.458  10.934  58.678  1.00  0.00           C
ATOM   4894  C25 POPEg  87      54.688  10.294  58.027  1.00  0.00           C
ATOM   4897  C26 POPEg  87      54.458   9.874  56.577  1.00  0.00           C
ATOM   4900  C27 POPEg  87      55.598   9.004  56.047  1.00  0.00           C
ATOM   4903  C28 POPEg  87      55.278   8.324  54.698  1.00  0.00           C
ATOM   4906  C29 POPEg  87      55.178   9.304  53.558  1.00  0.00           C
ATOM   4908 0C21 POPEg  87      54.729   9.004  52.327  1.00  0.00           C
ATOM   4910 1C21 POPEg  87      54.278   7.634  51.867  1.00  0.00           C
ATOM   4913 2C21 POPEg  87      55.128   7.124  50.688  1.00  0.00           C
ATOM   4916 3C21 POPEg  87      54.569   5.834  50.068  1.00  0.00           C
ATOM   4919 4C21 POPEg  87      55.448   5.304  48.928  1.00  0.00           C
ATOM   4922 5C21 POPEg  87      54.718   4.314  48.008  1.00  0.00           C
ATOM   4925 6C21 POPEg  87      54.248   3.024  48.697  1.00  0.00           C
ATOM   4928 7C21 POPEg  87      53.348   2.194  47.758  1.00  0.00           C
ATOM   4931 8C21 POPEg  87      52.428   1.217  48.498  1.00  0.00           C
ATOM   4935  C33 POPEg  87      55.778   6.014  62.198  1.00  0.00           C
ATOM   4938  C34 POPEg  87      57.008   5.604  61.367  1.00  0.00           C
ATOM   4941  C35 POPEg  87      56.688   5.514  59.867  1.00  0.00           C
ATOM   4944  C36 POPEg  87      57.938   5.514  58.988  1.00  0.00           C
ATOM   4947  C37 POPEg  87      57.598   5.314  57.498  1.00  0.00           C
ATOM   4950  C38 POPEg  87      58.708   5.784  56.548  1.00  0.00           C
ATOM   4953  C39 POPEg  87      58.928   4.844  55.347  1.00  0.00           C
ATOM   4956 0C31 POPEg  87      59.769   3.614  55.698  1.00  0.00           C
ATOM   4959 1C31 POPEg  87      59.909   2.644  54.528  1.00  0.00           C
ATOM   4962 2C31 POPEg  87      60.819   1.444  54.827  1.00  0.00           C
ATOM   4965 3C31 POPEg  87      62.299   1.804  54.988  1.00  0.00           C
ATOM   4968 4C31 POPEg  87      62.979   2.224  53.678  1.00  0.00           C
ATOM   4971 5C31 POPEg  87      64.498   2.154  53.788  1.00  0.00           C
ATOM   4974 6C31 POPEg  87      65.218   2.284  52.448  1.00  0.00           C
ATOM   4978  NH3 POPEh  88      41.768  91.033  72.558  1.00  0.00           N
ATOM   4982  C12 POPEh  88      42.748  90.063  73.158  1.00  0.00           C
ATOM   4985  C11 POPEh  88      43.449  90.653  74.397  1.00  0.00           C
ATOM   4988  P   POPEh  88      44.738  92.864  73.978  1.00  0.00           P
ATOM   4989  O13 POPEh  88      43.368  93.363  73.778  1.00  0.00           O
ATOM   4990  O14 POPEh  88      45.548  93.284  75.138  1.00  0.00           O
ATOM   4991  O11 POPEh  88      45.598  93.094  72.658  1.00  0.00           O
ATOM   4992  O12 POPEh  88      44.688  91.283  74.027  1.00  0.00           O
ATOM   4993  C1  POPEh  88      45.388  94.272  71.847  1.00  0.00           C
ATOM   4996  C2  POPEh  88      46.288  94.193  70.578  1.00  0.00           C
ATOM   4998  O21 POPEh  88      46.448  95.423  69.827  1.00  0.00           O
ATOM   4999  C21 POPEh  88      47.438  96.173  70.318  1.00  0.00           C
ATOM   5000  O22 POPEh  88      47.668  96.322  71.507  1.00  0.00           O
ATOM   5001  C22 POPEh  88      48.398  96.602  69.188  1.00  0.00           C
ATOM   5004  C3  POPEh  88      45.769  93.083  69.627  1.00  0.00           C
ATOM   5007  O31 POPEh  88      46.758  92.693  68.628  1.00  0.00           O
ATOM   5008  C31 POPEh  88      46.328  91.583  67.998  1.00  0.00           C
ATOM   5009  O32 POPEh  88      45.338  90.954  68.307  1.00  0.00           O
ATOM   5010  C32 POPEh  88      47.238  91.243  66.828  1.00  0.00           C
ATOM   5013  C23 POPEh  88      47.848  96.742  67.738  1.00  0.00           C
ATOM   5016  C24 POPEh  88      48.928  96.362  66.707  1.00  0.00           C
ATOM   5019  C25 POPEh  88      48.569  96.574  65.228  1.00  0.00           C
ATOM   5022  C26 POPEh  88      48.228  98.013  64.827  1.00  0.00           C
ATOM   5025  C27 POPEh  88      48.348  98.234  63.307  1.00  0.00           C
ATOM   5028  C28 POPEh  88      47.108  98.883  62.658  1.00  0.00           C
ATOM   5031  C29 POPEh  88      47.358  99.093  61.187  1.00  0.00           C
ATOM   5033 0C21 POPEh  88      46.658  99.883  60.368  1.00  0.00           C
ATOM   5035 1C21 POPEh  88      45.408 100.662  60.688  1.00  0.00           C
ATOM   5038 2C21 POPEh  88      44.608 100.863  59.378  1.00  0.00           C
ATOM   5041 3C21 POPEh  88      43.249 101.544  59.598  1.00  0.00           C
ATOM   5044 4C21 POPEh  88      42.428 101.663  58.307  1.00  0.00           C
ATOM   5047 5C21 POPEh  88      40.958 102.022  58.538  1.00  0.00           C
ATOM   5050 6C21 POPEh  88      40.138 101.903  57.248  1.00  0.00           C
ATOM   5053 7C21 POPEh  88      38.628 101.803  57.498  1.00  0.00           C
ATOM   5056 8C21 POPEh  88      37.818 101.754  56.207  1.00  0.00           C
ATOM   5060  C33 POPEh  88      46.758  91.943  65.537  1.00  0.00           C
ATOM   5063  C34 POPEh  88      45.358  91.544  65.047  1.00  0.00           C
ATOM   5066  C35 POPEh  88      44.528  92.733  64.557  1.00  0.00           C
ATOM   5069  C36 POPEh  88      43.598  92.363  63.388  1.00  0.00           C
ATOM   5072  C37 POPEh  88      44.188  92.803  62.038  1.00  0.00           C
ATOM   5075  C38 POPEh  88      43.479  92.192  60.828  1.00  0.00           C
ATOM   5078  C39 POPEh  88      44.178  92.484  59.497  1.00  0.00           C
ATOM   5081 0C31 POPEh  88      44.278  93.974  59.147  1.00  0.00           C
ATOM   5084 1C31 POPEh  88      45.008  94.173  57.818  1.00  0.00           C
ATOM   5087 2C31 POPEh  88      45.188  95.644  57.428  1.00  0.00           C
ATOM   5090 3C31 POPEh  88      43.878  96.393  57.127  1.00  0.00           C
ATOM   5093 4C31 POPEh  88      44.178  97.754  56.478  1.00  0.00           C
ATOM   5096 5C31 POPEh  88      42.938  98.512  56.007  1.00  0.00           C
ATOM   5099 6C31 POPEh  88      43.309  99.844  55.338  1.00  0.00           C
ATOM   5103  NH3 POPEi  89      51.148  48.623  21.288  1.00  0.00           N
ATOM   5107  C12 POPEi  89      51.368  47.184  21.708  1.00  0.00           C
ATOM   5110  C11 POPEi  89      51.688  46.243  20.518  1.00  0.00           C
ATOM   5113  P   POPEi  89      52.788  43.864  21.108  1.00  0.00           P
ATOM   5114  O13 POPEi  89      53.898  44.203  20.188  1.00  0.00           O
ATOM   5115  O14 POPEi  89      52.238  42.484  21.048  1.00  0.00           O
ATOM   5116  O11 POPEi  89      53.328  44.203  22.558  1.00  0.00           O
ATOM   5117  O12 POPEi  89      51.588  44.873  20.897  1.00  0.00           O
ATOM   5118  C1  POPEi  89      52.468  44.594  23.627  1.00  0.00           C
ATOM   5121  C2  POPEi  89      52.528  43.584  24.808  1.00  0.00           C
ATOM   5123  O21 POPEi  89      51.818  43.993  25.988  1.00  0.00           O
ATOM   5124  C21 POPEi  89      50.758  44.764  26.008  1.00  0.00           C
ATOM   5125  O22 POPEi  89      50.229  45.354  25.088  1.00  0.00           O
ATOM   5126  C22 POPEi  89      50.248  44.724  27.458  1.00  0.00           C
ATOM   5129  C3  POPEi  89      53.998  43.293  25.228  1.00  0.00           C
ATOM   5132  O31 POPEi  89      54.128  42.434  26.378  1.00  0.00           O
ATOM   5133  C31 POPEi  89      54.248  41.144  26.148  1.00  0.00           C
ATOM   5134  O32 POPEi  89      54.118  40.584  25.068  1.00  0.00           O
ATOM   5135  C32 POPEi  89      54.668  40.494  27.468  1.00  0.00           C
ATOM   5138  C23 POPEi  89      49.088  45.684  27.778  1.00  0.00           C
ATOM   5141  C24 POPEi  89      48.319  45.204  29.008  1.00  0.00           C
ATOM   5144  C25 POPEi  89      47.638  46.313  29.818  1.00  0.00           C
ATOM   5147  C26 POPEi  89      47.488  45.844  31.278  1.00  0.00           C
ATOM   5150  C27 POPEi  89      46.908  46.884  32.238  1.00  0.00           C
ATOM   5153  C28 POPEi  89      47.368  46.674  33.697  1.00  0.00           C
ATOM   5156  C29 POPEi  89      47.229  45.243  34.178  1.00  0.00           C
ATOM   5158 0C21 POPEi  89      46.718  44.844  35.358  1.00  0.00           C
ATOM   5160 1C21 POPEi  89      46.229  45.754  36.448  1.00  0.00           C
ATOM   5163 2C21 POPEi  89      44.729  46.074  36.318  1.00  0.00           C
ATOM   5166 3C21 POPEi  89      44.338  47.274  37.198  1.00  0.00           C
ATOM   5169 4C21 POPEi  89      43.238  46.934  38.208  1.00  0.00           C
ATOM   5172 5C21 POPEi  89      42.748  48.174  38.957  1.00  0.00           C
ATOM   5175 6C21 POPEi  89      41.578  47.844  39.888  1.00  0.00           C
ATOM   5178 7C21 POPEi  89      41.178  49.014  40.797  1.00  0.00           C
ATOM   5181 8C21 POPEi  89      40.258  48.594  41.938  1.00  0.00           C
ATOM   5185  C33 POPEi  89      54.858  38.964  27.428  1.00  0.00           C
ATOM   5188  C34 POPEi  89      55.538  38.434  28.708  1.00  0.00           C
ATOM   5191  C35 POPEi  89      55.049  39.114  29.998  1.00  0.00           C
ATOM   5194  C36 POPEi  89      55.698  38.564  31.268  1.00  0.00           C
ATOM   5197  C37 POPEi  89      55.118  39.214  32.528  1.00  0.00           C
ATOM   5200  C38 POPEi  89      55.568  38.554  33.827  1.00  0.00           C
ATOM   5203  C39 POPEi  89      54.668  38.954  35.007  1.00  0.00           C
ATOM   5206 0C31 POPEi  89      54.988  38.194  36.288  1.00  0.00           C
ATOM   5209 1C31 POPEi  89      54.018  38.564  37.418  1.00  0.00           C
ATOM   5212 2C31 POPEi  89      54.058  37.594  38.608  1.00  0.00           C
ATOM   5215 3C31 POPEi  89      55.398  37.624  39.367  1.00  0.00           C
ATOM   5218 4C31 POPEi  89      55.248  38.024  40.838  1.00  0.00           C
ATOM   5221 5C31 POPEi  89      54.678  36.904  41.718  1.00  0.00           C
ATOM   5224 6C31 POPEi  89      54.308  37.364  43.128  1.00  0.00           C
ATOM   5228  NH3 POPEj  90     131.046 102.094  25.048  1.00  0.00           N
ATOM   5232  C12 POPEj  90     129.886 101.334  24.498  1.00  0.00           C
ATOM   5235  C11 POPEj  90     129.219 100.492  25.598  1.00  0.00           C
ATOM   5238  P   POPEj  90     126.668 100.133  25.118  1.00  0.00           P
ATOM   5239  O13 POPEj  90     125.889 101.173  24.398  1.00  0.00           O
ATOM   5240  O14 POPEj  90     127.139  98.983  24.308  1.00  0.00           O
ATOM   5241  O11 POPEj  90     125.879  99.674  26.378  1.00  0.00           O
ATOM   5242  O12 POPEj  90     127.869 100.933  25.738  1.00  0.00           O
ATOM   5243  C1  POPEj  90     124.949 100.544  27.028  1.00  0.00           C
ATOM   5246  C2  POPEj  90     125.369 100.693  28.508  1.00  0.00           C
ATOM   5248  O21 POPEj  90     124.238 101.143  29.268  1.00  0.00           O
ATOM   5249  C21 POPEj  90     123.909 102.423  29.168  1.00  0.00           C
ATOM   5250  O22 POPEj  90     124.328 103.214  28.348  1.00  0.00           O
ATOM   5251  C22 POPEj  90     122.880 102.733  30.258  1.00  0.00           C
ATOM   5254  C3  POPEj  90     126.679 101.483  28.798  1.00  0.00           C
ATOM   5257  O31 POPEj  90     127.349 100.954  29.958  1.00  0.00           O
ATOM   5258  C31 POPEj  90     126.798 101.104  31.138  1.00  0.00           C
ATOM   5259  O32 POPEj  90     125.868 101.844  31.428  1.00  0.00           O
ATOM   5260  C32 POPEj  90     127.528 100.174  32.098  1.00  0.00           C
ATOM   5263  C23 POPEj  90     123.258 104.023  31.018  1.00  0.00           C
ATOM   5266  C24 POPEj  90     122.528 104.132  32.358  1.00  0.00           C
ATOM   5269  C25 POPEj  90     122.769 105.504  32.988  1.00  0.00           C
ATOM   5272  C26 POPEj  90     122.118 105.653  34.367  1.00  0.00           C
ATOM   5275  C27 POPEj  90     122.468 107.003  34.998  1.00  0.00           C
ATOM   5278  C28 POPEj  90     121.579 107.383  36.207  1.00  0.00           C
ATOM   5281  C29 POPEj  90     121.649 106.432  37.377  1.00  0.00           C
ATOM   5283 0C21 POPEj  90     121.278 106.742  38.638  1.00  0.00           C
ATOM   5285 1C21 POPEj  90     120.768 108.094  39.078  1.00  0.00           C
ATOM   5288 2C21 POPEj  90     121.239 108.533  40.478  1.00  0.00           C
ATOM   5291 3C21 POPEj  90     120.399 107.923  41.608  1.00  0.00           C
ATOM   5294 4C21 POPEj  90     120.758 108.493  42.988  1.00  0.00           C
ATOM   5297 5C21 POPEj  90     120.178 107.624  44.108  1.00  0.00           C
ATOM   5300 6C21 POPEj  90     120.618 108.022  45.518  1.00  0.00           C
ATOM   5303 7C21 POPEj  90     120.348 106.903  46.537  1.00  0.00           C
ATOM   5306 8C21 POPEj  90     120.588 107.304  47.998  1.00  0.00           C
ATOM   5310  C33 POPEj  90     126.789 100.133  33.448  1.00  0.00           C
ATOM   5313  C34 POPEj  90     127.528  99.443  34.588  1.00  0.00           C
ATOM   5316  C35 POPEj  90     126.778  99.622  35.898  1.00  0.00           C
ATOM   5319  C36 POPEj  90     127.710  99.564  37.108  1.00  0.00           C
ATOM   5322  C37 POPEj  90     126.938  99.714  38.428  1.00  0.00           C
ATOM   5325  C38 POPEj  90     127.859 100.093  39.598  1.00  0.00           C
ATOM   5328  C39 POPEj  90     129.119  99.233  39.748  1.00  0.00           C
ATOM   5331 0C31 POPEj  90     130.007  99.734  40.898  1.00  0.00           C
ATOM   5334 1C31 POPEj  90     131.425  99.163  40.888  1.00  0.00           C
ATOM   5337 2C31 POPEj  90     132.326  99.792  41.968  1.00  0.00           C
ATOM   5340 3C31 POPEj  90     131.906  99.434  43.398  1.00  0.00           C
ATOM   5343 4C31 POPEj  90     132.736 100.163  44.468  1.00  0.00           C
ATOM   5346 5C31 POPEj  90     132.335  99.762  45.898  1.00  0.00           C
ATOM   5349 6C31 POPEj  90     132.995 100.632  46.968  1.00  0.00           C
ATOM   5353  NH3 POPEk  91      25.478  45.514  64.617  1.00  0.00           N
ATOM   5357  C12 POPEk  91      25.148  46.114  65.958  1.00  0.00           C
ATOM   5360  C11 POPEk  91      24.308  47.384  65.818  1.00  0.00           C
ATOM   5363  P   POPEk  91      21.718  47.304  65.217  1.00  0.00           P
ATOM   5364  O13 POPEk  91      21.038  46.024  65.537  1.00  0.00           O
ATOM   5365  O14 POPEk  91      21.508  48.454  66.128  1.00  0.00           O
ATOM   5366  O11 POPEk  91      21.388  47.794  63.757  1.00  0.00           O
ATOM   5367  O12 POPEk  91      23.238  47.094  64.948  1.00  0.00           O
ATOM   5368  C1  POPEk  91      20.048  47.994  63.358  1.00  0.00           C
ATOM   5371  C2  POPEk  91      19.828  47.443  61.938  1.00  0.00           C
ATOM   5373  O21 POPEk  91      20.748  48.134  61.088  1.00  0.00           O
ATOM   5374  C21 POPEk  91      21.138  47.743  59.867  1.00  0.00           C
ATOM   5375  O22 POPEk  91      21.868  48.434  59.178  1.00  0.00           O
ATOM   5376  C22 POPEk  91      20.658  46.383  59.408  1.00  0.00           C
ATOM   5379  C3  POPEk  91      18.338  47.724  61.597  1.00  0.00           C
ATOM   5382  O31 POPEk  91      17.768  46.694  60.758  1.00  0.00           O
ATOM   5383  C31 POPEk  91      17.028  47.194  59.768  1.00  0.00           C
ATOM   5384  O32 POPEk  91      16.758  48.364  59.617  1.00  0.00           O
ATOM   5385  C32 POPEk  91      16.628  46.094  58.797  1.00  0.00           C
ATOM   5388  C23 POPEk  91      21.148  45.984  57.998  1.00  0.00           C
ATOM   5391  C24 POPEk  91      20.448  46.684  56.818  1.00  0.00           C
ATOM   5394  C25 POPEk  91      20.618  45.834  55.547  1.00  0.00           C
ATOM   5397  C26 POPEk  91      20.378  46.524  54.198  1.00  0.00           C
ATOM   5400  C27 POPEk  91      20.598  45.514  53.058  1.00  0.00           C
ATOM   5403  C28 POPEk  91      20.608  46.104  51.638  1.00  0.00           C
ATOM   5406  C29 POPEk  91      19.238  46.514  51.178  1.00  0.00           C
ATOM   5408 0C21 POPEk  91      18.948  47.064  49.988  1.00  0.00           C
ATOM   5410 1C21 POPEk  91      19.928  47.373  48.888  1.00  0.00           C
ATOM   5413 2C21 POPEk  91      19.499  46.864  47.498  1.00  0.00           C
ATOM   5416 3C21 POPEk  91      18.108  47.373  47.098  1.00  0.00           C
ATOM   5419 4C21 POPEk  91      17.688  47.043  45.658  1.00  0.00           C
ATOM   5422 5C21 POPEk  91      16.328  47.684  45.358  1.00  0.00           C
ATOM   5425 6C21 POPEk  91      15.818  47.424  43.928  1.00  0.00           C
ATOM   5428 7C21 POPEk  91      14.558  48.254  43.627  1.00  0.00           C
ATOM   5431 8C21 POPEk  91      14.028  48.083  42.208  1.00  0.00           C
ATOM   5435  C33 POPEk  91      15.898  46.764  57.617  1.00  0.00           C
ATOM   5438  C34 POPEk  91      15.668  45.854  56.418  1.00  0.00           C
ATOM   5441  C35 POPEk  91      14.838  46.524  55.327  1.00  0.00           C
ATOM   5444  C36 POPEk  91      14.918  45.804  53.978  1.00  0.00           C
ATOM   5447  C37 POPEk  91      13.968  46.434  52.957  1.00  0.00           C
ATOM   5450  C38 POPEk  91      14.268  46.054  51.498  1.00  0.00           C
ATOM   5453  C39 POPEk  91      13.178  46.584  50.558  1.00  0.00           C
ATOM   5456 0C31 POPEk  91      13.418  46.214  49.088  1.00  0.00           C
ATOM   5459 1C31 POPEk  91      12.158  46.404  48.218  1.00  0.00           C
ATOM   5462 2C31 POPEk  91      12.448  46.193  46.728  1.00  0.00           C
ATOM   5465 3C31 POPEk  91      11.268  45.644  45.928  1.00  0.00           C
ATOM   5468 4C31 POPEk  91      10.138  46.644  45.658  1.00  0.00           C
ATOM   5471 5C31 POPEk  91       9.008  46.014  44.827  1.00  0.00           C
ATOM   5474 6C31 POPEk  91       7.878  46.973  44.458  1.00  0.00           C
ATOM   5478  NH3 POPEl  92      32.828  92.094  26.208  1.00  0.00           N
ATOM   5482  C12 POPEl  92      32.278  92.292  24.818  1.00  0.00           C
ATOM   5485  C11 POPEl  92      30.798  91.833  24.698  1.00  0.00           C
ATOM   5488  P   POPEl  92      31.278  89.272  24.818  1.00  0.00           P
ATOM   5489  O13 POPEl  92      30.738  88.013  24.298  1.00  0.00           O
ATOM   5490  O14 POPEl  92      32.748  89.434  24.777  1.00  0.00           O
ATOM   5491  O11 POPEl  92      30.738  89.424  26.308  1.00  0.00           O
ATOM   5492  O12 POPEl  92      30.608  90.534  24.128  1.00  0.00           O
ATOM   5493  C1  POPEl  92      31.528  89.242  27.488  1.00  0.00           C
ATOM   5496  C2  POPEl  92      31.028  88.022  28.338  1.00  0.00           C
ATOM   5498  O21 POPEl  92      31.319  88.144  29.748  1.00  0.00           O
ATOM   5499  C21 POPEl  92      32.578  88.402  30.088  1.00  0.00           C
ATOM   5500  O22 POPEl  92      33.528  88.414  29.338  1.00  0.00           O
ATOM   5501  C22 POPEl  92      32.658  88.694  31.587  1.00  0.00           C
ATOM   5504  C3  POPEl  92      31.518  86.684  27.758  1.00  0.00           C
ATOM   5507  O31 POPEl  92      30.488  85.684  27.797  1.00  0.00           O
ATOM   5508  C31 POPEl  92      30.618  84.522  28.457  1.00  0.00           C
ATOM   5509  O32 POPEl  92      29.908  83.554  28.218  1.00  0.00           O
ATOM   5510  C32 POPEl  92      31.648  84.522  29.598  1.00  0.00           C
ATOM   5513  C23 POPEl  92      33.338  87.563  32.388  1.00  0.00           C
ATOM   5516  C24 POPEl  92      33.498  87.913  33.878  1.00  0.00           C
ATOM   5519  C25 POPEl  92      34.158  86.794  34.698  1.00  0.00           C
ATOM   5522  C26 POPEl  92      34.288  87.143  36.187  1.00  0.00           C
ATOM   5525  C27 POPEl  92      35.608  86.693  36.828  1.00  0.00           C
ATOM   5528  C28 POPEl  92      35.698  87.043  38.318  1.00  0.00           C
ATOM   5531  C29 POPEl  92      36.958  86.504  38.938  1.00  0.00           C
ATOM   5533 0C21 POPEl  92      37.118  86.173  40.238  1.00  0.00           C
ATOM   5535 1C21 POPEl  92      36.068  86.343  41.298  1.00  0.00           C
ATOM   5538 2C21 POPEl  92      36.498  85.814  42.688  1.00  0.00           C
ATOM   5541 3C21 POPEl  92      37.758  86.474  43.278  1.00  0.00           C
ATOM   5544 4C21 POPEl  92      37.648  88.004  43.388  1.00  0.00           C
ATOM   5547 5C21 POPEl  92      38.708  88.633  44.318  1.00  0.00           C
ATOM   5550 6C21 POPEl  92      38.388  88.424  45.807  1.00  0.00           C
ATOM   5553 7C21 POPEl  92      39.298  89.254  46.718  1.00  0.00           C
ATOM   5556 8C21 POPEl  92      38.898  89.173  48.198  1.00  0.00           C
ATOM   5560  C33 POPEl  92      31.608  83.234  30.448  1.00  0.00           C
ATOM   5563  C34 POPEl  92      32.358  83.393  31.778  1.00  0.00           C
ATOM   5566  C35 POPEl  92      32.508  82.074  32.548  1.00  0.00           C
ATOM   5569  C36 POPEl  92      32.828  82.262  34.048  1.00  0.00           C
ATOM   5572  C37 POPEl  92      31.678  82.913  34.838  1.00  0.00           C
ATOM   5575  C38 POPEl  92      31.618  82.472  36.308  1.00  0.00           C
ATOM   5578  C39 POPEl  92      32.908  82.712  37.108  1.00  0.00           C
ATOM   5581 0C31 POPEl  92      32.758  82.273  38.577  1.00  0.00           C
ATOM   5584 1C31 POPEl  92      34.098  81.984  39.277  1.00  0.00           C
ATOM   5587 2C31 POPEl  92      33.908  81.593  40.747  1.00  0.00           C
ATOM   5590 3C31 POPEl  92      33.808  80.083  40.998  1.00  0.00           C
ATOM   5593 4C31 POPEl  92      35.188  79.434  41.218  1.00  0.00           C
ATOM   5596 5C31 POPEl  92      35.138  77.973  41.678  1.00  0.00           C
ATOM   5599 6C31 POPEl  92      36.468  77.484  42.248  1.00  0.00           C
ATOM   5603  NH3 POPEm  93     128.449  84.594  67.777  1.00  0.00           N
ATOM   5607  C12 POPEm  93     127.909  83.302  67.228  1.00  0.00           C
ATOM   5610  C11 POPEm  93     128.249  82.113  68.128  1.00  0.00           C
ATOM   5613  P   POPEm  93     125.998  80.834  68.388  1.00  0.00           P
ATOM   5614  O13 POPEm  93     126.218  79.954  69.547  1.00  0.00           O
ATOM   5615  O14 POPEm  93     125.348  82.143  68.558  1.00  0.00           O
ATOM   5616  O11 POPEm  93     125.299  80.013  67.238  1.00  0.00           O
ATOM   5617  O12 POPEm  93     127.449  81.003  67.748  1.00  0.00           O
ATOM   5618  C1  POPEm  93     125.168  80.583  65.928  1.00  0.00           C
ATOM   5621  C2  POPEm  93     123.748  80.333  65.358  1.00  0.00           C
ATOM   5623  O21 POPEm  93     123.678  81.063  64.108  1.00  0.00           O
ATOM   5624  C21 POPEm  93     123.449  80.344  63.037  1.00  0.00           C
ATOM   5625  O22 POPEm  93     123.298  79.133  62.988  1.00  0.00           O
ATOM   5626  C22 POPEm  93     123.398  81.322  61.857  1.00  0.00           C
ATOM   5629  C3  POPEm  93     122.638  80.864  66.308  1.00  0.00           C
ATOM   5632  O31 POPEm  93     121.318  80.793  65.718  1.00  0.00           O
ATOM   5633  C31 POPEm  93     120.628  79.683  65.968  1.00  0.00           C
ATOM   5634  O32 POPEm  93     121.048  78.704  66.558  1.00  0.00           O
ATOM   5635  C32 POPEm  93     119.208  79.824  65.438  1.00  0.00           C
ATOM   5638  C23 POPEm  93     123.198  80.694  60.457  1.00  0.00           C
ATOM   5641  C24 POPEm  93     123.829  81.583  59.367  1.00  0.00           C
ATOM   5644  C25 POPEm  93     123.398  81.224  57.938  1.00  0.00           C
ATOM   5647  C26 POPEm  93     123.939  79.884  57.428  1.00  0.00           C
ATOM   5650  C27 POPEm  93     123.218  79.434  56.148  1.00  0.00           C
ATOM   5653  C28 POPEm  93     123.729  78.084  55.617  1.00  0.00           C
ATOM   5656  C29 POPEm  93     123.149  77.754  54.268  1.00  0.00           C
ATOM   5658 0C21 POPEm  93     123.020  76.544  53.687  1.00  0.00           C
ATOM   5660 1C21 POPEm  93     123.449  75.204  54.228  1.00  0.00           C
ATOM   5663 2C21 POPEm  93     122.358  74.104  54.077  1.00  0.00           C
ATOM   5666 3C21 POPEm  93     122.059  73.724  52.617  1.00  0.00           C
ATOM   5669 4C21 POPEm  93     120.809  72.854  52.437  1.00  0.00           C
ATOM   5672 5C21 POPEm  93     120.488  72.664  50.948  1.00  0.00           C
ATOM   5675 6C21 POPEm  93     119.348  71.674  50.658  1.00  0.00           C
ATOM   5678 7C21 POPEm  93     119.049  71.554  49.147  1.00  0.00           C
ATOM   5681 8C21 POPEm  93     118.098  70.414  48.788  1.00  0.00           C
ATOM   5685  C33 POPEm  93     119.179  79.854  63.897  1.00  0.00           C
ATOM   5688  C34 POPEm  93     117.748  79.993  63.338  1.00  0.00           C
ATOM   5691  C35 POPEm  93     117.659  79.644  61.847  1.00  0.00           C
ATOM   5694  C36 POPEm  93     118.489  80.583  60.958  1.00  0.00           C
ATOM   5697  C37 POPEm  93     118.349  80.284  59.458  1.00  0.00           C
ATOM   5700  C38 POPEm  93     119.319  81.084  58.577  1.00  0.00           C
ATOM   5703  C39 POPEm  93     119.149  82.612  58.628  1.00  0.00           C
ATOM   5706 0C31 POPEm  93     120.469  83.354  58.388  1.00  0.00           C
ATOM   5709 1C31 POPEm  93     120.278  84.874  58.247  1.00  0.00           C
ATOM   5712 2C31 POPEm  93     121.619  85.622  58.167  1.00  0.00           C
ATOM   5715 3C31 POPEm  93     121.458  87.083  57.707  1.00  0.00           C
ATOM   5718 4C31 POPEm  93     121.059  88.062  58.808  1.00  0.00           C
ATOM   5721 5C31 POPEm  93     120.578  89.403  58.218  1.00  0.00           C
ATOM   5724 6C31 POPEm  93     120.359  90.504  59.248  1.00  0.00           C
ATOM   5728  NH3 POPEn  94      24.088  72.434  23.108  1.00  0.00           N
ATOM   5732  C12 POPEn  94      23.078  71.313  23.038  1.00  0.00           C
ATOM   5735  C11 POPEn  94      22.188  71.443  21.798  1.00  0.00           C
ATOM   5738  P   POPEn  94      19.948  70.484  20.868  1.00  0.00           P
ATOM   5739  O13 POPEn  94      19.288  71.793  20.868  1.00  0.00           O
ATOM   5740  O14 POPEn  94      20.398  69.904  19.598  1.00  0.00           O
ATOM   5741  O11 POPEn  94      18.998  69.414  21.498  1.00  0.00           O
ATOM   5742  O12 POPEn  94      21.168  70.453  21.888  1.00  0.00           O
ATOM   5743  C1  POPEn  94      18.238  69.663  22.668  1.00  0.00           C
ATOM   5746  C2  POPEn  94      18.798  68.784  23.808  1.00  0.00           C
ATOM   5748  O21 POPEn  94      17.798  68.614  24.838  1.00  0.00           O
ATOM   5749  C21 POPEn  94      17.538  69.663  25.568  1.00  0.00           C
ATOM   5750  O22 POPEn  94      17.908  70.804  25.358  1.00  0.00           O
ATOM   5751  C22 POPEn  94      16.788  69.234  26.818  1.00  0.00           C
ATOM   5754  C3  POPEn  94      20.188  69.293  24.328  1.00  0.00           C
ATOM   5757  O31 POPEn  94      20.328  69.194  25.748  1.00  0.00           O
ATOM   5758  C31 POPEn  94      21.068  68.264  26.298  1.00  0.00           C
ATOM   5759  O32 POPEn  94      21.708  67.394  25.738  1.00  0.00           O
ATOM   5760  C32 POPEn  94      20.898  68.483  27.818  1.00  0.00           C
ATOM   5763  C23 POPEn  94      16.858  70.324  27.908  1.00  0.00           C
ATOM   5766  C24 POPEn  94      16.358  69.864  29.268  1.00  0.00           C
ATOM   5769  C25 POPEn  94      17.328  68.943  30.018  1.00  0.00           C
ATOM   5772  C26 POPEn  94      17.758  69.493  31.398  1.00  0.00           C
ATOM   5775  C27 POPEn  94      18.038  68.364  32.398  1.00  0.00           C
ATOM   5778  C28 POPEn  94      18.319  68.873  33.818  1.00  0.00           C
ATOM   5781  C29 POPEn  94      18.598  67.714  34.757  1.00  0.00           C
ATOM   5783 0C21 POPEn  94      19.788  67.464  35.347  1.00  0.00           C
ATOM   5785 1C21 POPEn  94      20.978  68.343  35.168  1.00  0.00           C
ATOM   5788 2C21 POPEn  94      22.358  67.854  35.597  1.00  0.00           C
ATOM   5791 3C21 POPEn  94      22.558  67.883  37.117  1.00  0.00           C
ATOM   5794 4C21 POPEn  94      23.988  67.474  37.468  1.00  0.00           C
ATOM   5797 5C21 POPEn  94      24.348  67.563  38.948  1.00  0.00           C
ATOM   5800 6C21 POPEn  94      25.758  66.993  39.158  1.00  0.00           C
ATOM   5803 7C21 POPEn  94      26.338  67.254  40.547  1.00  0.00           C
ATOM   5806 8C21 POPEn  94      27.838  66.944  40.607  1.00  0.00           C
ATOM   5810  C33 POPEn  94      22.208  68.464  28.638  1.00  0.00           C
ATOM   5813  C34 POPEn  94      21.948  68.264  30.138  1.00  0.00           C
ATOM   5816  C35 POPEn  94      21.348  66.874  30.408  1.00  0.00           C
ATOM   5819  C36 POPEn  94      21.638  66.294  31.788  1.00  0.00           C
ATOM   5822  C37 POPEn  94      21.558  64.764  31.728  1.00  0.00           C
ATOM   5825  C38 POPEn  94      21.908  64.074  33.038  1.00  0.00           C
ATOM   5828  C39 POPEn  94      21.648  62.574  32.938  1.00  0.00           C
ATOM   5831 0C31 POPEn  94      21.988  61.794  34.198  1.00  0.00           C
ATOM   5834 1C31 POPEn  94      21.398  60.383  34.167  1.00  0.00           C
ATOM   5837 2C31 POPEn  94      21.908  59.504  35.318  1.00  0.00           C
ATOM   5840 3C31 POPEn  94      21.818  60.133  36.718  1.00  0.00           C
ATOM   5843 4C31 POPEn  94      20.378  60.364  37.198  1.00  0.00           C
ATOM   5846 5C31 POPEn  94      20.318  61.144  38.507  1.00  0.00           C
ATOM   5849 6C31 POPEn  94      18.898  61.563  38.888  1.00  0.00           C
ATOM   5853  NH3 POPEo  95      40.468  44.764  19.578  1.00  0.00           N
ATOM   5857  C12 POPEo  95      39.799  46.084  19.317  1.00  0.00           C
ATOM   5860  C11 POPEo  95      40.819  47.194  19.028  1.00  0.00           C
ATOM   5863  P   POPEo  95      40.298  49.384  20.358  1.00  0.00           P
ATOM   5864  O13 POPEo  95      39.578  50.653  20.107  1.00  0.00           O
ATOM   5865  O14 POPEo  95      41.729  49.594  20.678  1.00  0.00           O
ATOM   5866  O11 POPEo  95      39.578  48.644  21.558  1.00  0.00           O
ATOM   5867  O12 POPEo  95      40.178  48.464  19.058  1.00  0.00           O
ATOM   5868  C1  POPEo  95      40.008  48.874  22.918  1.00  0.00           C
ATOM   5871  C2  POPEo  95      38.878  49.403  23.848  1.00  0.00           C
ATOM   5873  O21 POPEo  95      38.038  48.344  24.358  1.00  0.00           O
ATOM   5874  C21 POPEo  95      38.648  47.583  25.278  1.00  0.00           C
ATOM   5875  O22 POPEo  95      39.769  47.774  25.697  1.00  0.00           O
ATOM   5876  C22 POPEo  95      37.678  46.544  25.858  1.00  0.00           C
ATOM   5879  C3  POPEo  95      38.018  50.453  23.118  1.00  0.00           C
ATOM   5882  O31 POPEo  95      37.738  51.584  23.968  1.00  0.00           O
ATOM   5883  C31 POPEo  95      36.468  51.824  24.228  1.00  0.00           C
ATOM   5884  O32 POPEo  95      35.518  51.114  23.928  1.00  0.00           O
ATOM   5885  C32 POPEo  95      36.368  53.144  24.988  1.00  0.00           C
ATOM   5888  C23 POPEo  95      38.268  45.864  27.118  1.00  0.00           C
ATOM   5891  C24 POPEo  95      37.388  44.754  27.718  1.00  0.00           C
ATOM   5894  C25 POPEo  95      36.159  45.254  28.498  1.00  0.00           C
ATOM   5897  C26 POPEo  95      36.518  45.764  29.898  1.00  0.00           C
ATOM   5900  C27 POPEo  95      35.578  46.894  30.348  1.00  0.00           C
ATOM   5903  C28 POPEo  95      35.938  47.524  31.698  1.00  0.00           C
ATOM   5906  C29 POPEo  95      35.088  48.754  31.908  1.00  0.00           C
ATOM   5908 0C21 POPEo  95      34.848  49.384  33.078  1.00  0.00           C
ATOM   5910 1C21 POPEo  95      35.418  48.984  34.408  1.00  0.00           C
ATOM   5913 2C21 POPEo  95      35.198  50.083  35.468  1.00  0.00           C
ATOM   5916 3C21 POPEo  95      35.548  49.604  36.878  1.00  0.00           C
ATOM   5919 4C21 POPEo  95      34.968  50.504  37.968  1.00  0.00           C
ATOM   5922 5C21 POPEo  95      35.298  50.034  39.398  1.00  0.00           C
ATOM   5925 6C21 POPEo  95      35.018  48.544  39.588  1.00  0.00           C
ATOM   5928 7C21 POPEo  95      34.858  48.124  41.047  1.00  0.00           C
ATOM   5931 8C21 POPEo  95      34.668  46.624  41.178  1.00  0.00           C
ATOM   5935  C33 POPEo  95      35.598  54.214  24.188  1.00  0.00           C
ATOM   5938  C34 POPEo  95      35.348  55.434  25.068  1.00  0.00           C
ATOM   5941  C35 POPEo  95      34.518  56.554  24.428  1.00  0.00           C
ATOM   5944  C36 POPEo  95      34.288  57.743  25.378  1.00  0.00           C
ATOM   5947  C37 POPEo  95      34.258  57.373  26.868  1.00  0.00           C
ATOM   5950  C38 POPEo  95      33.589  58.434  27.748  1.00  0.00           C
ATOM   5953  C39 POPEo  95      33.828  58.214  29.248  1.00  0.00           C
ATOM   5956 0C31 POPEo  95      32.778  58.914  30.148  1.00  0.00           C
ATOM   5959 1C31 POPEo  95      31.408  58.223  30.128  1.00  0.00           C
ATOM   5962 2C31 POPEo  95      30.388  58.804  31.127  1.00  0.00           C
ATOM   5965 3C31 POPEo  95      28.978  58.223  30.957  1.00  0.00           C
ATOM   5968 4C31 POPEo  95      28.848  56.714  31.168  1.00  0.00           C
ATOM   5971 5C31 POPEo  95      27.388  56.254  30.988  1.00  0.00           C
ATOM   5974 6C31 POPEo  95      27.228  54.734  30.928  1.00  0.00           C
ATOM   5978  NH3 POPEp  96      29.688  65.234  23.668  1.00  0.00           N
ATOM   5982  C12 POPEp  96      29.538  63.784  23.238  1.00  0.00           C
ATOM   5985  C11 POPEp  96      28.328  63.494  22.328  1.00  0.00           C
ATOM   5988  P   POPEp  96      25.808  62.813  22.808  1.00  0.00           P
ATOM   5989  O13 POPEp  96      24.698  63.654  22.308  1.00  0.00           O
ATOM   5990  O14 POPEp  96      26.108  61.554  22.088  1.00  0.00           O
ATOM   5991  O11 POPEp  96      25.418  62.443  24.288  1.00  0.00           O
ATOM   5992  O12 POPEp  96      27.088  63.754  22.988  1.00  0.00           O
ATOM   5993  C1  POPEp  96      24.518  61.364  24.558  1.00  0.00           C
ATOM   5996  C2  POPEp  96      23.188  61.884  25.148  1.00  0.00           C
ATOM   5998  O21 POPEp  96      22.618  60.814  25.938  1.00  0.00           O
ATOM   5999  C21 POPEp  96      22.948  60.824  27.218  1.00  0.00           C
ATOM   6000  O22 POPEp  96      23.398  61.784  27.828  1.00  0.00           O
ATOM   6001  C22 POPEp  96      22.668  59.454  27.828  1.00  0.00           C
ATOM   6004  C3  POPEp  96      22.158  62.314  24.078  1.00  0.00           C
ATOM   6007  O31 POPEp  96      20.978  62.854  24.728  1.00  0.00           O
ATOM   6008  C31 POPEp  96      19.808  62.274  24.428  1.00  0.00           C
ATOM   6009  O32 POPEp  96      19.618  61.514  23.498  1.00  0.00           O
ATOM   6010  C32 POPEp  96      18.768  62.713  25.458  1.00  0.00           C
ATOM   6013  C23 POPEp  96      23.648  59.144  28.988  1.00  0.00           C
ATOM   6016  C24 POPEp  96      23.528  57.704  29.498  1.00  0.00           C
ATOM   6019  C25 POPEp  96      22.348  57.474  30.458  1.00  0.00           C
ATOM   6022  C26 POPEp  96      22.778  56.944  31.838  1.00  0.00           C
ATOM   6025  C27 POPEp  96      23.248  55.484  31.778  1.00  0.00           C
ATOM   6028  C28 POPEp  96      23.768  54.924  33.118  1.00  0.00           C
ATOM   6031  C29 POPEp  96      23.788  53.414  33.068  1.00  0.00           C
ATOM   6033 0C21 POPEp  96      24.568  52.594  33.798  1.00  0.00           C
ATOM   6035 1C21 POPEp  96      25.538  53.014  34.867  1.00  0.00           C
ATOM   6038 2C21 POPEp  96      25.418  52.094  36.098  1.00  0.00           C
ATOM   6041 3C21 POPEp  96      26.398  52.513  37.198  1.00  0.00           C
ATOM   6044 4C21 POPEp  96      26.408  51.584  38.408  1.00  0.00           C
ATOM   6047 5C21 POPEp  96      25.118  51.563  39.238  1.00  0.00           C
ATOM   6050 6C21 POPEp  96      24.848  52.894  39.947  1.00  0.00           C
ATOM   6053 7C21 POPEp  96      23.958  52.743  41.187  1.00  0.00           C
ATOM   6056 8C21 POPEp  96      23.708  54.063  41.917  1.00  0.00           C
ATOM   6060  C33 POPEp  96      17.428  61.964  25.297  1.00  0.00           C
ATOM   6063  C34 POPEp  96      16.328  62.344  26.298  1.00  0.00           C
ATOM   6066  C35 POPEp  96      16.628  61.964  27.758  1.00  0.00           C
ATOM   6069  C36 POPEp  96      16.838  63.164  28.688  1.00  0.00           C
ATOM   6072  C37 POPEp  96      17.228  62.704  30.088  1.00  0.00           C
ATOM   6075  C38 POPEp  96      17.468  63.854  31.088  1.00  0.00           C
ATOM   6078  C39 POPEp  96      17.698  63.344  32.518  1.00  0.00           C
ATOM   6081 0C31 POPEp  96      18.068  64.474  33.478  1.00  0.00           C
ATOM   6084 1C31 POPEp  96      18.038  64.063  34.957  1.00  0.00           C
ATOM   6087 2C31 POPEp  96      16.648  64.273  35.578  1.00  0.00           C
ATOM   6090 3C31 POPEp  96      16.578  64.144  37.108  1.00  0.00           C
ATOM   6093 4C31 POPEp  96      17.668  64.904  37.868  1.00  0.00           C
ATOM   6096 5C31 POPEp  96      17.398  64.993  39.367  1.00  0.00           C
ATOM   6099 6C31 POPEp  96      18.588  65.543  40.157  1.00  0.00           C
ATOM   6103  NH3 POPEq  97      61.229 124.312  26.538  1.00  0.00           N
ATOM   6107  C12 POPEq  97      60.188 125.182  25.898  1.00  0.00           C
ATOM   6110  C11 POPEq  97      60.089 124.944  24.378  1.00  0.00           C
ATOM   6113  P   POPEq  97      60.688 122.493  23.678  1.00  0.00           P
ATOM   6114  O13 POPEq  97      60.938 122.584  22.228  1.00  0.00           O
ATOM   6115  O14 POPEq  97      61.848 122.593  24.578  1.00  0.00           O
ATOM   6116  O11 POPEq  97      59.808 121.213  23.958  1.00  0.00           O
ATOM   6117  O12 POPEq  97      59.668 123.613  24.078  1.00  0.00           O
ATOM   6118  C1  POPEq  97      59.569 120.684  25.258  1.00  0.00           C
ATOM   6121  C2  POPEq  97      58.288 121.283  25.878  1.00  0.00           C
ATOM   6123  O21 POPEq  97      58.339 121.073  27.308  1.00  0.00           O
ATOM   6124  C21 POPEq  97      58.179 122.152  28.048  1.00  0.00           C
ATOM   6125  O22 POPEq  97      57.979 123.284  27.638  1.00  0.00           O
ATOM   6126  C22 POPEq  97      58.188 121.763  29.518  1.00  0.00           C
ATOM   6129  C3  POPEq  97      56.999 120.632  25.278  1.00  0.00           C
ATOM   6132  O31 POPEq  97      55.839 120.854  26.118  1.00  0.00           O
ATOM   6133  C31 POPEq  97      55.208 122.003  25.878  1.00  0.00           C
ATOM   6134  O32 POPEq  97      55.428 122.764  24.958  1.00  0.00           O
ATOM   6135  C32 POPEq  97      54.178 122.253  26.998  1.00  0.00           C
ATOM   6138  C23 POPEq  97      56.788 121.432  30.088  1.00  0.00           C
ATOM   6141  C24 POPEq  97      56.798 120.993  31.558  1.00  0.00           C
ATOM   6144  C25 POPEq  97      57.308 122.064  32.528  1.00  0.00           C
ATOM   6147  C26 POPEq  97      57.758 121.523  33.897  1.00  0.00           C
ATOM   6150  C27 POPEq  97      56.738 121.742  35.028  1.00  0.00           C
ATOM   6153  C28 POPEq  97      57.229 122.764  36.088  1.00  0.00           C
ATOM   6156  C29 POPEq  97      58.168 122.204  37.117  1.00  0.00           C
ATOM   6158 0C21 POPEq  97      58.858 122.943  38.008  1.00  0.00           C
ATOM   6160 1C21 POPEq  97      58.828 124.452  38.107  1.00  0.00           C
ATOM   6163 2C21 POPEq  97      58.098 124.993  39.357  1.00  0.00           C
ATOM   6166 3C21 POPEq  97      58.968 124.963  40.617  1.00  0.00           C
ATOM   6169 4C21 POPEq  97      58.228 125.423  41.888  1.00  0.00           C
ATOM   6172 5C21 POPEq  97      59.168 125.423  43.097  1.00  0.00           C
ATOM   6175 6C21 POPEq  97      58.488 125.793  44.417  1.00  0.00           C
ATOM   6178 7C21 POPEq  97      59.448 125.613  45.607  1.00  0.00           C
ATOM   6181 8C21 POPEq  97      58.938 126.213  46.908  1.00  0.00           C
ATOM   6185  C33 POPEq  97      53.688 123.722  27.038  1.00  0.00           C
ATOM   6188  C34 POPEq  97      52.928 124.093  28.328  1.00  0.00           C
ATOM   6191  C35 POPEq  97      53.828 124.074  29.568  1.00  0.00           C
ATOM   6194  C36 POPEq  97      53.128 124.394  30.898  1.00  0.00           C
ATOM   6197  C37 POPEq  97      54.058 124.053  32.068  1.00  0.00           C
ATOM   6200  C38 POPEq  97      53.528 124.443  33.448  1.00  0.00           C
ATOM   6203  C39 POPEq  97      52.398 123.554  33.967  1.00  0.00           C
ATOM   6206 0C31 POPEq  97      52.738 122.954  35.347  1.00  0.00           C
ATOM   6209 1C31 POPEq  97      51.528 122.313  36.047  1.00  0.00           C
ATOM   6212 2C31 POPEq  97      51.889 121.673  37.398  1.00  0.00           C
ATOM   6215 3C31 POPEq  97      52.519 122.674  38.377  1.00  0.00           C
ATOM   6218 4C31 POPEq  97      52.608 122.143  39.818  1.00  0.00           C
ATOM   6221 5C31 POPEq  97      53.278 123.153  40.758  1.00  0.00           C
ATOM   6224 6C31 POPEq  97      53.358 122.674  42.208  1.00  0.00           C
ATOM   6228  NH3 POPEr  98      48.368  99.683  26.468  1.00  0.00           N
ATOM   6232  C12 POPEr  98      48.008  98.743  27.568  1.00  0.00           C
ATOM   6235  C11 POPEr  98      46.878  97.824  27.068  1.00  0.00           C
ATOM   6238  P   POPEr  98      47.938  96.124  25.398  1.00  0.00           P
ATOM   6239  O13 POPEr  98      47.858  95.833  23.958  1.00  0.00           O
ATOM   6240  O14 POPEr  98      49.268  96.393  25.988  1.00  0.00           O
ATOM   6241  O11 POPEr  98      47.129  95.084  26.268  1.00  0.00           O
ATOM   6242  O12 POPEr  98      47.078  97.413  25.697  1.00  0.00           O
ATOM   6243  C1  POPEr  98      47.458  93.694  26.218  1.00  0.00           C
ATOM   6246  C2  POPEr  98      48.139  93.214  27.528  1.00  0.00           C
ATOM   6248  O21 POPEr  98      47.418  92.133  28.127  1.00  0.00           O
ATOM   6249  C21 POPEr  98      46.358  92.083  28.968  1.00  0.00           C
ATOM   6250  O22 POPEr  98      45.858  91.003  29.238  1.00  0.00           O
ATOM   6251  C22 POPEr  98      45.879  93.402  29.618  1.00  0.00           C
ATOM   6254  C3  POPEr  98      48.628  94.354  28.478  1.00  0.00           C
ATOM   6257  O31 POPEr  98      48.988  93.803  29.758  1.00  0.00           O
ATOM   6258  C31 POPEr  98      49.188  94.714  30.697  1.00  0.00           C
ATOM   6259  O32 POPEr  98      49.348  95.902  30.518  1.00  0.00           O
ATOM   6260  C32 POPEr  98      48.979  94.004  32.038  1.00  0.00           C
ATOM   6263  C23 POPEr  98      44.678  93.234  30.618  1.00  0.00           C
ATOM   6266  C24 POPEr  98      44.268  94.493  31.428  1.00  0.00           C
ATOM   6269  C25 POPEr  98      44.868  94.604  32.858  1.00  0.00           C
ATOM   6272  C26 POPEr  98      44.448  95.824  33.718  1.00  0.00           C
ATOM   6275  C27 POPEr  98      45.108  95.762  35.118  1.00  0.00           C
ATOM   6278  C28 POPEr  98      44.718  96.924  36.068  1.00  0.00           C
ATOM   6281  C29 POPEr  98      45.479  96.863  37.367  1.00  0.00           C
ATOM   6283 0C21 POPEr  98      45.028  97.133  38.617  1.00  0.00           C
ATOM   6285 1C21 POPEr  98      43.668  97.643  39.037  1.00  0.00           C
ATOM   6288 2C21 POPEr  98      42.858  96.684  39.937  1.00  0.00           C
ATOM   6291 3C21 POPEr  98      42.138  95.562  39.178  1.00  0.00           C
ATOM   6294 4C21 POPEr  98      40.609  95.662  39.188  1.00  0.00           C
ATOM   6297 5C21 POPEr  98      40.058  96.754  38.258  1.00  0.00           C
ATOM   6300 6C21 POPEr  98      38.558  96.623  37.968  1.00  0.00           C
ATOM   6303 7C21 POPEr  98      38.068  97.584  36.878  1.00  0.00           C
ATOM   6306 8C21 POPEr  98      36.848  97.064  36.127  1.00  0.00           C
ATOM   6310  C33 POPEr  98      49.488  94.762  33.288  1.00  0.00           C
ATOM   6313  C34 POPEr  98      50.508  93.924  34.078  1.00  0.00           C
ATOM   6316  C35 POPEr  98      51.229  94.723  35.157  1.00  0.00           C
ATOM   6319  C36 POPEr  98      50.448  94.963  36.457  1.00  0.00           C
ATOM   6322  C37 POPEr  98      51.118  96.094  37.248  1.00  0.00           C
ATOM   6325  C38 POPEr  98      50.538  96.313  38.638  1.00  0.00           C
ATOM   6328  C39 POPEr  98      50.788  97.743  39.108  1.00  0.00           C
ATOM   6331 0C31 POPEr  98      50.218  98.022  40.498  1.00  0.00           C
ATOM   6334 1C31 POPEr  98      50.019  99.522  40.728  1.00  0.00           C
ATOM   6337 2C31 POPEr  98      50.049  99.902  42.198  1.00  0.00           C
ATOM   6340 3C31 POPEr  98      48.918  99.303  43.037  1.00  0.00           C
ATOM   6343 4C31 POPEr  98      49.359  99.294  44.497  1.00  0.00           C
ATOM   6346 5C31 POPEr  98      48.258  98.962  45.498  1.00  0.00           C
ATOM   6349 6C31 POPEr  98      48.839  98.983  46.908  1.00  0.00           C
ATOM   6353  NH3 POPEs  99      68.238  23.914  67.047  1.00  0.00           N
ATOM   6357  C12 POPEs  99      68.208  23.284  68.418  1.00  0.00           C
ATOM   6360  C11 POPEs  99      68.358  21.754  68.448  1.00  0.00           C
ATOM   6363  P   POPEs  99      70.008  20.884  66.647  1.00  0.00           P
ATOM   6364  O13 POPEs  99      71.299  20.164  66.577  1.00  0.00           O
ATOM   6365  O14 POPEs  99      68.840  20.134  66.168  1.00  0.00           O
ATOM   6366  O11 POPEs  99      70.059  22.284  65.898  1.00  0.00           O
ATOM   6367  O12 POPEs  99      69.699  21.334  68.138  1.00  0.00           O
ATOM   6368  C1  POPEs  99      70.059  22.294  64.458  1.00  0.00           C
ATOM   6371  C2  POPEs  99      70.638  23.644  63.937  1.00  0.00           C
ATOM   6373  O21 POPEs  99      70.898  23.724  62.528  1.00  0.00           O
ATOM   6374  C21 POPEs  99      71.739  22.904  61.927  1.00  0.00           C
ATOM   6375  O22 POPEs  99      72.098  21.814  62.338  1.00  0.00           O
ATOM   6376  C22 POPEs  99      72.068  23.434  60.527  1.00  0.00           C
ATOM   6379  C3  POPEs  99      71.898  24.074  64.738  1.00  0.00           C
ATOM   6382  O31 POPEs  99      72.648  25.114  64.077  1.00  0.00           O
ATOM   6383  C31 POPEs  99      72.049  26.284  63.948  1.00  0.00           C
ATOM   6384  O32 POPEs  99      70.998  26.634  64.468  1.00  0.00           O
ATOM   6385  C32 POPEs  99      72.928  27.184  63.088  1.00  0.00           C
ATOM   6388  C23 POPEs  99      73.398  24.214  60.368  1.00  0.00           C
ATOM   6391  C24 POPEs  99      73.709  24.524  58.897  1.00  0.00           C
ATOM   6394  C25 POPEs  99      75.178  24.914  58.678  1.00  0.00           C
ATOM   6397  C26 POPEs  99      75.458  25.374  57.238  1.00  0.00           C
ATOM   6400  C27 POPEs  99      76.888  25.944  57.068  1.00  0.00           C
ATOM   6403  C28 POPEs  99      77.068  26.814  55.807  1.00  0.00           C
ATOM   6406  C29 POPEs  99      76.828  26.054  54.518  1.00  0.00           C
ATOM   6408 0C21 POPEs  99      77.729  25.664  53.608  1.00  0.00           C
ATOM   6410 1C21 POPEs  99      79.229  25.864  53.628  1.00  0.00           C
ATOM   6413 2C21 POPEs  99      79.688  26.804  52.498  1.00  0.00           C
ATOM   6416 3C21 POPEs  99      81.218  26.784  52.288  1.00  0.00           C
ATOM   6419 4C21 POPEs  99      81.719  27.974  51.457  1.00  0.00           C
ATOM   6422 5C21 POPEs  99      83.249  28.154  51.527  1.00  0.00           C
ATOM   6425 6C21 POPEs  99      83.678  29.554  51.077  1.00  0.00           C
ATOM   6428 7C21 POPEs  99      85.189  29.784  51.207  1.00  0.00           C
ATOM   6431 8C21 POPEs  99      85.628  31.224  50.908  1.00  0.00           C
ATOM   6435  C33 POPEs  99      72.628  28.694  63.058  1.00  0.00           C
ATOM   6438  C34 POPEs  99      73.910  29.404  62.598  1.00  0.00           C
ATOM   6441  C35 POPEs  99      73.738  30.874  62.218  1.00  0.00           C
ATOM   6444  C36 POPEs  99      72.938  31.064  60.918  1.00  0.00           C
ATOM   6447  C37 POPEs  99      71.559  31.674  61.178  1.00  0.00           C
ATOM   6450  C38 POPEs  99      70.880  32.234  59.928  1.00  0.00           C
ATOM   6453  C39 POPEs  99      70.788  31.244  58.757  1.00  0.00           C
ATOM   6456 0C31 POPEs  99      69.519  31.424  57.917  1.00  0.00           C
ATOM   6459 1C31 POPEs  99      69.498  30.574  56.647  1.00  0.00           C
ATOM   6462 2C31 POPEs  99      68.269  30.864  55.768  1.00  0.00           C
ATOM   6465 3C31 POPEs  99      68.409  30.254  54.367  1.00  0.00           C
ATOM   6468 4C31 POPEs  99      67.348  30.774  53.388  1.00  0.00           C
ATOM   6471 5C31 POPEs  99      67.559  30.234  51.958  1.00  0.00           C
ATOM   6474 6C31 POPEs  99      66.529  30.754  50.958  1.00  0.00           C
ATOM   6478  NH3 POPEt 100      71.288 103.792  27.818  1.00  0.00           N
ATOM   6482  C12 POPEt 100      72.608 103.234  28.218  1.00  0.00           C
ATOM   6485  C11 POPEt 100      72.608 101.714  28.078  1.00  0.00           C
ATOM   6488  P   POPEt 100      74.959 100.833  27.298  1.00  0.00           P
ATOM   6489  O13 POPEt 100      75.008  99.363  27.168  1.00  0.00           O
ATOM   6490  O14 POPEt 100      74.808 101.602  26.048  1.00  0.00           O
ATOM   6491  O11 POPEt 100      76.328 101.264  27.968  1.00  0.00           O
ATOM   6492  O12 POPEt 100      73.898 101.203  28.398  1.00  0.00           O
ATOM   6493  C1  POPEt 100      76.638 101.042  29.348  1.00  0.00           C
ATOM   6496  C2  POPEt 100      76.928 102.363  30.118  1.00  0.00           C
ATOM   6498  O21 POPEt 100      76.910 102.113  31.528  1.00  0.00           O
ATOM   6499  C21 POPEt 100      77.908 101.432  32.018  1.00  0.00           C
ATOM   6500  O22 POPEt 100      78.910 101.054  31.418  1.00  0.00           O
ATOM   6501  C22 POPEt 100      77.638 101.194  33.508  1.00  0.00           C
ATOM   6504  C3  POPEt 100      75.888 103.464  29.777  1.00  0.00           C
ATOM   6507  O31 POPEt 100      75.858 104.564  30.718  1.00  0.00           O
ATOM   6508  C31 POPEt 100      75.008 104.403  31.738  1.00  0.00           C
ATOM   6509  O32 POPEt 100      74.438 103.363  32.028  1.00  0.00           O
ATOM   6510  C32 POPEt 100      74.828 105.723  32.488  1.00  0.00           C
ATOM   6513  C23 POPEt 100      78.850 101.273  34.458  1.00  0.00           C
ATOM   6516  C24 POPEt 100      78.418 101.474  35.918  1.00  0.00           C
ATOM   6519  C25 POPEt 100      79.608 101.623  36.878  1.00  0.00           C
ATOM   6522  C26 POPEt 100      79.130 101.733  38.328  1.00  0.00           C
ATOM   6525  C27 POPEt 100      80.240 102.074  39.338  1.00  0.00           C
ATOM   6528  C28 POPEt 100      79.878 101.574  40.747  1.00  0.00           C
ATOM   6531  C29 POPEt 100      80.609 102.243  41.888  1.00  0.00           C
ATOM   6533 0C21 POPEt 100      81.688 101.784  42.538  1.00  0.00           C
ATOM   6535 1C21 POPEt 100      82.449 100.522  42.198  1.00  0.00           C
ATOM   6538 2C21 POPEt 100      83.969 100.753  42.117  1.00  0.00           C
ATOM   6541 3C21 POPEt 100      84.688 100.693  43.478  1.00  0.00           C
ATOM   6544 4C21 POPEt 100      86.209 100.814  43.297  1.00  0.00           C
ATOM   6547 5C21 POPEt 100      87.048 100.594  44.568  1.00  0.00           C
ATOM   6550 6C21 POPEt 100      86.948  99.184  45.147  1.00  0.00           C
ATOM   6553 7C21 POPEt 100      88.058  98.904  46.168  1.00  0.00           C
ATOM   6556 8C21 POPEt 100      88.088  97.453  46.648  1.00  0.00           C
ATOM   6560  C33 POPEt 100      75.298 105.693  33.967  1.00  0.00           C
ATOM   6563  C34 POPEt 100      76.828 105.734  34.068  1.00  0.00           C
ATOM   6566  C35 POPEt 100      77.438 105.553  35.457  1.00  0.00           C
ATOM   6569  C36 POPEt 100      78.968 105.544  35.328  1.00  0.00           C
ATOM   6572  C37 POPEt 100      79.798 105.413  36.618  1.00  0.00           C
ATOM   6575  C38 POPEt 100      81.269 105.174  36.238  1.00  0.00           C
ATOM   6578  C39 POPEt 100      82.228 105.014  37.428  1.00  0.00           C
ATOM   6581 0C31 POPEt 100      82.428 106.313  38.218  1.00  0.00           C
ATOM   6584 1C31 POPEt 100      83.489 106.182  39.318  1.00  0.00           C
ATOM   6587 2C31 POPEt 100      83.599 107.463  40.168  1.00  0.00           C
ATOM   6590 3C31 POPEt 100      83.389 107.204  41.667  1.00  0.00           C
ATOM   6593 4C31 POPEt 100      84.489 106.343  42.308  1.00  0.00           C
ATOM   6596 5C31 POPEt 100      84.238 106.152  43.808  1.00  0.00           C
ATOM   6599 6C31 POPEt 100      85.240 105.212  44.478  1.00  0.00           C
ATOM   6603  NH3 POPEu 101     114.748  48.164  23.808  1.00  0.00           N
ATOM   6607  C12 POPEu 101     115.119  49.054  22.638  1.00  0.00           C
ATOM   6610  C11 POPEu 101     115.849  48.234  21.538  1.00  0.00           C
ATOM   6613  P   POPEu 101     118.098  49.343  20.838  1.00  0.00           P
ATOM   6614  O13 POPEu 101     118.839  48.083  20.538  1.00  0.00           O
ATOM   6615  O14 POPEu 101     118.578  50.604  20.218  1.00  0.00           O
ATOM   6616  O11 POPEu 101     118.058  49.534  22.377  1.00  0.00           O
ATOM   6617  O12 POPEu 101     116.549  49.063  20.598  1.00  0.00           O
ATOM   6618  C1  POPEu 101     119.130  49.834  23.258  1.00  0.00           C
ATOM   6621  C2  POPEu 101     118.559  49.534  24.668  1.00  0.00           C
ATOM   6623  O21 POPEu 101     119.308  49.924  25.838  1.00  0.00           O
ATOM   6624  C21 POPEu 101     120.539  50.383  25.788  1.00  0.00           C
ATOM   6625  O22 POPEu 101     121.318  50.304  24.858  1.00  0.00           O
ATOM   6626  C22 POPEu 101     120.838  51.034  27.138  1.00  0.00           C
ATOM   6629  C3  POPEu 101     118.160  48.044  24.777  1.00  0.00           C
ATOM   6632  O31 POPEu 101     116.999  47.904  25.608  1.00  0.00           O
ATOM   6633  C31 POPEu 101     117.048  47.334  26.828  1.00  0.00           C
ATOM   6634  O32 POPEu 101     116.148  47.474  27.638  1.00  0.00           O
ATOM   6635  C32 POPEu 101     118.258  46.444  27.128  1.00  0.00           C
ATOM   6638  C23 POPEu 101     122.349  51.123  27.428  1.00  0.00           C
ATOM   6641  C24 POPEu 101     122.659  51.854  28.738  1.00  0.00           C
ATOM   6644  C25 POPEu 101     122.398  51.034  30.008  1.00  0.00           C
ATOM   6647  C26 POPEu 101     122.559  51.894  31.268  1.00  0.00           C
ATOM   6650  C27 POPEu 101     122.188  51.193  32.588  1.00  0.00           C
ATOM   6653  C28 POPEu 101     121.910  52.154  33.748  1.00  0.00           C
ATOM   6656  C29 POPEu 101     123.118  52.984  34.078  1.00  0.00           C
ATOM   6658 0C21 POPEu 101     123.769  53.083  35.248  1.00  0.00           C
ATOM   6660 1C21 POPEu 101     123.489  52.324  36.518  1.00  0.00           C
ATOM   6663 2C21 POPEu 101     124.839  51.994  37.187  1.00  0.00           C
ATOM   6666 3C21 POPEu 101     124.688  51.154  38.458  1.00  0.00           C
ATOM   6669 4C21 POPEu 101     126.048  50.714  39.018  1.00  0.00           C
ATOM   6672 5C21 POPEu 101     126.048  50.554  40.537  1.00  0.00           C
ATOM   6675 6C21 POPEu 101     126.199  51.914  41.228  1.00  0.00           C
ATOM   6678 7C21 POPEu 101     126.069  51.864  42.748  1.00  0.00           C
ATOM   6681 8C21 POPEu 101     126.239  53.244  43.377  1.00  0.00           C
ATOM   6685  C33 POPEu 101     119.468  47.204  27.728  1.00  0.00           C
ATOM   6688  C34 POPEu 101     120.458  46.243  28.408  1.00  0.00           C
ATOM   6691  C35 POPEu 101     119.998  45.714  29.777  1.00  0.00           C
ATOM   6694  C36 POPEu 101     119.819  46.804  30.838  1.00  0.00           C
ATOM   6697  C37 POPEu 101     119.389  46.224  32.188  1.00  0.00           C
ATOM   6700  C38 POPEu 101     119.028  47.304  33.228  1.00  0.00           C
ATOM   6703  C39 POPEu 101     120.269  48.044  33.757  1.00  0.00           C
ATOM   6706 0C31 POPEu 101     120.758  47.554  35.118  1.00  0.00           C
ATOM   6709 1C31 POPEu 101     122.078  48.214  35.537  1.00  0.00           C
ATOM   6712 2C31 POPEu 101     122.729  47.563  36.768  1.00  0.00           C
ATOM   6715 3C31 POPEu 101     121.798  47.504  37.988  1.00  0.00           C
ATOM   6718 4C31 POPEu 101     122.489  46.973  39.248  1.00  0.00           C
ATOM   6721 5C31 POPEu 101     121.479  46.533  40.318  1.00  0.00           C
ATOM   6724 6C31 POPEu 101     122.148  45.964  41.568  1.00  0.00           C
ATOM   6728  NH3 POPEv 102      83.648 114.233  65.047  1.00  0.00           N
ATOM   6732  C12 POPEv 102      84.089 113.563  66.308  1.00  0.00           C
ATOM   6735  C11 POPEv 102      84.839 112.262  66.058  1.00  0.00           C
ATOM   6738  P   POPEv 102      86.759 112.094  67.808  1.00  0.00           P
ATOM   6739  O13 POPEv 102      87.600 110.993  67.327  1.00  0.00           O
ATOM   6740  O14 POPEv 102      86.789 112.283  69.277  1.00  0.00           O
ATOM   6741  O11 POPEv 102      87.258 113.442  67.108  1.00  0.00           O
ATOM   6742  O12 POPEv 102      85.278 111.812  67.318  1.00  0.00           O
ATOM   6743  C1  POPEv 102      88.618 113.792  67.488  1.00  0.00           C
ATOM   6746  C2  POPEv 102      89.289 114.832  66.527  1.00  0.00           C
ATOM   6748  O21 POPEv 102      89.028 114.564  65.147  1.00  0.00           O
ATOM   6749  C21 POPEv 102      89.378 113.383  64.648  1.00  0.00           C
ATOM   6750  O22 POPEv 102      89.909 112.463  65.238  1.00  0.00           O
ATOM   6751  C22 POPEv 102      89.149 113.484  63.148  1.00  0.00           C
ATOM   6754  C3  POPEv 102      90.819 115.014  66.787  1.00  0.00           C
ATOM   6757  O31 POPEv 102      91.558 115.454  65.628  1.00  0.00           O
ATOM   6758  C31 POPEv 102      91.568 116.733  65.318  1.00  0.00           C
ATOM   6759  O32 POPEv 102      90.989 117.633  65.898  1.00  0.00           O
ATOM   6760  C32 POPEv 102      92.608 116.912  64.207  1.00  0.00           C
ATOM   6763  C23 POPEv 102      88.249 112.393  62.518  1.00  0.00           C
ATOM   6766  C24 POPEv 102      88.748 112.083  61.108  1.00  0.00           C
ATOM   6769  C25 POPEv 102      87.759 111.334  60.207  1.00  0.00           C
ATOM   6772  C26 POPEv 102      87.069 112.292  59.217  1.00  0.00           C
ATOM   6775  C27 POPEv 102      86.469 111.574  57.988  1.00  0.00           C
ATOM   6778  C28 POPEv 102      86.379 112.463  56.728  1.00  0.00           C
ATOM   6781  C29 POPEv 102      87.740 112.733  56.138  1.00  0.00           C
ATOM   6783 0C21 POPEv 102      88.149 112.423  54.898  1.00  0.00           C
ATOM   6785 1C21 POPEv 102      87.298 111.784  53.827  1.00  0.00           C
ATOM   6788 2C21 POPEv 102      87.799 112.094  52.408  1.00  0.00           C
ATOM   6791 3C21 POPEv 102      86.859 111.553  51.318  1.00  0.00           C
ATOM   6794 4C21 POPEv 102      87.118 112.243  49.978  1.00  0.00           C
ATOM   6797 5C21 POPEv 102      86.209 111.772  48.838  1.00  0.00           C
ATOM   6800 6C21 POPEv 102      86.148 112.824  47.717  1.00  0.00           C
ATOM   6803 7C21 POPEv 102      85.248 112.423  46.548  1.00  0.00           C
ATOM   6806 8C21 POPEv 102      85.318 113.383  45.358  1.00  0.00           C
ATOM   6810  C33 POPEv 102      92.048 116.684  62.787  1.00  0.00           C
ATOM   6813  C34 POPEv 102      93.139 116.723  61.698  1.00  0.00           C
ATOM   6816  C35 POPEv 102      92.579 116.353  60.308  1.00  0.00           C
ATOM   6819  C36 POPEv 102      93.578 116.453  59.147  1.00  0.00           C
ATOM   6822  C37 POPEv 102      92.909 116.374  57.768  1.00  0.00           C
ATOM   6825  C38 POPEv 102      93.949 116.292  56.638  1.00  0.00           C
ATOM   6828  C39 POPEv 102      93.368 116.343  55.207  1.00  0.00           C
ATOM   6831 0C31 POPEv 102      93.218 117.773  54.687  1.00  0.00           C
ATOM   6834 1C31 POPEv 102      92.799 117.873  53.218  1.00  0.00           C
ATOM   6837 2C31 POPEv 102      92.748 119.344  52.757  1.00  0.00           C
ATOM   6840 3C31 POPEv 102      91.999 119.604  51.448  1.00  0.00           C
ATOM   6843 4C31 POPEv 102      92.619 118.974  50.187  1.00  0.00           C
ATOM   6846 5C31 POPEv 102      92.139 119.704  48.918  1.00  0.00           C
ATOM   6849 6C31 POPEv 102      92.018 118.822  47.678  1.00  0.00           C
ATOM   6853  NH3 POPEw 103     119.989  30.204  68.297  1.00  0.00           N
ATOM   6857  C12 POPEw 103     121.369  30.744  68.037  1.00  0.00           C
ATOM   6860  C11 POPEw 103     121.379  31.774  66.917  1.00  0.00           C
ATOM   6863  P   POPEw 103     123.338  32.604  65.358  1.00  0.00           P
ATOM   6864  O13 POPEw 103     123.098  34.014  64.988  1.00  0.00           O
ATOM   6865  O14 POPEw 103     124.739  32.144  65.397  1.00  0.00           O
ATOM   6866  O11 POPEw 103     122.549  31.644  64.398  1.00  0.00           O
ATOM   6867  O12 POPEw 103     122.699  32.284  66.768  1.00  0.00           O
ATOM   6868  C1  POPEw 103     123.058  31.234  63.128  1.00  0.00           C
ATOM   6871  C2  POPEw 103     122.589  32.184  61.978  1.00  0.00           C
ATOM   6873  O21 POPEw 103     122.298  31.514  60.737  1.00  0.00           O
ATOM   6874  C21 POPEw 103     123.128  30.624  60.248  1.00  0.00           C
ATOM   6875  O22 POPEw 103     123.979  29.974  60.828  1.00  0.00           O
ATOM   6876  C22 POPEw 103     122.948  30.664  58.728  1.00  0.00           C
ATOM   6879  C3  POPEw 103     123.538  33.374  61.678  1.00  0.00           C
ATOM   6882  O31 POPEw 103     124.809  32.904  61.198  1.00  0.00           O
ATOM   6883  C31 POPEw 103     125.849  33.104  61.978  1.00  0.00           C
ATOM   6884  O32 POPEw 103     125.879  33.864  62.928  1.00  0.00           O
ATOM   6885  C32 POPEw 103     126.999  32.194  61.558  1.00  0.00           C
ATOM   6888  C23 POPEw 103     123.958  29.804  57.938  1.00  0.00           C
ATOM   6891  C24 POPEw 103     123.638  28.314  57.938  1.00  0.00           C
ATOM   6894  C25 POPEw 103     122.388  27.914  57.127  1.00  0.00           C
ATOM   6897  C26 POPEw 103     122.438  28.314  55.648  1.00  0.00           C
ATOM   6900  C27 POPEw 103     121.659  27.324  54.778  1.00  0.00           C
ATOM   6903  C28 POPEw 103     121.528  27.724  53.297  1.00  0.00           C
ATOM   6906  C29 POPEw 103     120.548  28.844  53.088  1.00  0.00           C
ATOM   6908 0C21 POPEw 103     120.479  29.624  51.997  1.00  0.00           C
ATOM   6910 1C21 POPEw 103     121.409  29.554  50.818  1.00  0.00           C
ATOM   6913 2C21 POPEw 103     121.479  30.884  50.058  1.00  0.00           C
ATOM   6916 3C21 POPEw 103     122.528  30.844  48.937  1.00  0.00           C
ATOM   6919 4C21 POPEw 103     122.708  32.184  48.208  1.00  0.00           C
ATOM   6922 5C21 POPEw 103     123.209  33.294  49.138  1.00  0.00           C
ATOM   6925 6C21 POPEw 103     124.119  34.324  48.458  1.00  0.00           C
ATOM   6928 7C21 POPEw 103     124.798  35.243  49.487  1.00  0.00           C
ATOM   6931 8C21 POPEw 103     125.789  36.234  48.878  1.00  0.00           C
ATOM   6935  C33 POPEw 103     127.008  31.874  60.058  1.00  0.00           C
ATOM   6938  C34 POPEw 103     128.258  31.104  59.608  1.00  0.00           C
ATOM   6941  C35 POPEw 103     128.239  30.934  58.088  1.00  0.00           C
ATOM   6944  C36 POPEw 103     129.587  30.564  57.468  1.00  0.00           C
ATOM   6947  C37 POPEw 103     129.555  30.794  55.958  1.00  0.00           C
ATOM   6950  C38 POPEw 103     130.915  30.524  55.287  1.00  0.00           C
ATOM   6953  C39 POPEw 103     130.885  30.754  53.768  1.00  0.00           C
ATOM   6956 0C31 POPEw 103     130.775  32.234  53.377  1.00  0.00           C
ATOM   6959 1C31 POPEw 103     130.646  32.414  51.867  1.00  0.00           C
ATOM   6962 2C31 POPEw 103     130.245  33.854  51.498  1.00  0.00           C
ATOM   6965 3C31 POPEw 103     129.895  34.024  50.007  1.00  0.00           C
ATOM   6968 4C31 POPEw 103     128.608  33.294  49.608  1.00  0.00           C
ATOM   6971 5C31 POPEw 103     128.779  32.374  48.398  1.00  0.00           C
ATOM   6974 6C31 POPEw 103     127.489  31.634  48.037  1.00  0.00           C
ATOM   6978  NH3 POPEx 104     102.678  72.014  69.438  1.00  0.00           N
ATOM   6982  C12 POPEx 104     102.559  70.694  70.178  1.00  0.00           C
ATOM   6985  C11 POPEx 104     103.928  70.174  70.638  1.00  0.00           C
ATOM   6988  P   POPEx 104     104.618  67.693  71.428  1.00  0.00           P
ATOM   6989  O13 POPEx 104     105.598  67.774  72.528  1.00  0.00           O
ATOM   6990  O14 POPEx 104     103.648  66.574  71.488  1.00  0.00           O
ATOM   6991  O11 POPEx 104     105.329  67.714  69.988  1.00  0.00           O
ATOM   6992  O12 POPEx 104     103.748  69.013  71.428  1.00  0.00           O
ATOM   6993  C1  POPEx 104     105.100  66.684  68.988  1.00  0.00           C
ATOM   6996  C2  POPEx 104     104.569  67.224  67.608  1.00  0.00           C
ATOM   6998  O21 POPEx 104     105.598  67.903  66.857  1.00  0.00           O
ATOM   6999  C21 POPEx 104     106.388  67.084  66.158  1.00  0.00           C
ATOM   7000  O22 POPEx 104     106.388  65.873  66.238  1.00  0.00           O
ATOM   7001  C22 POPEx 104     107.279  67.914  65.217  1.00  0.00           C
ATOM   7004  C3  POPEx 104     103.349  68.164  67.768  1.00  0.00           C
ATOM   7007  O31 POPEx 104     102.689  68.464  66.518  1.00  0.00           O
ATOM   7008  C31 POPEx 104     102.328  69.733  66.318  1.00  0.00           C
ATOM   7009  O32 POPEx 104     102.649  70.684  67.008  1.00  0.00           O
ATOM   7010  C32 POPEx 104     101.309  69.803  65.178  1.00  0.00           C
ATOM   7013  C23 POPEx 104     108.109  67.104  64.188  1.00  0.00           C
ATOM   7016  C24 POPEx 104     108.818  68.043  63.188  1.00  0.00           C
ATOM   7019  C25 POPEx 104     109.828  67.364  62.257  1.00  0.00           C
ATOM   7022  C26 POPEx 104     109.138  66.633  61.098  1.00  0.00           C
ATOM   7025  C27 POPEx 104     110.079  66.034  60.028  1.00  0.00           C
ATOM   7028  C28 POPEx 104     110.838  67.074  59.188  1.00  0.00           C
ATOM   7031  C29 POPEx 104     111.129  66.604  57.777  1.00  0.00           C
ATOM   7033 0C21 POPEx 104     112.339  66.454  57.208  1.00  0.00           C
ATOM   7035 1C21 POPEx 104     113.659  66.723  57.868  1.00  0.00           C
ATOM   7038 2C21 POPEx 104     114.879  66.493  56.938  1.00  0.00           C
ATOM   7041 3C21 POPEx 104     115.660  65.224  57.288  1.00  0.00           C
ATOM   7044 4C21 POPEx 104     116.798  64.934  56.288  1.00  0.00           C
ATOM   7047 5C21 POPEx 104     117.169  63.444  56.228  1.00  0.00           C
ATOM   7050 6C21 POPEx 104     116.379  62.704  55.138  1.00  0.00           C
ATOM   7053 7C21 POPEx 104     116.609  61.184  55.117  1.00  0.00           C
ATOM   7056 8C21 POPEx 104     118.078  60.754  55.077  1.00  0.00           C
ATOM   7060  C33 POPEx 104     101.789  70.414  63.827  1.00  0.00           C
ATOM   7063  C34 POPEx 104     100.598  70.464  62.858  1.00  0.00           C
ATOM   7066  C35 POPEx 104     100.919  70.372  61.348  1.00  0.00           C
ATOM   7069  C36 POPEx 104      99.618  70.523  60.527  1.00  0.00           C
ATOM   7072  C37 POPEx 104      99.819  70.604  59.007  1.00  0.00           C
ATOM   7075  C38 POPEx 104      98.729  71.474  58.358  1.00  0.00           C
ATOM   7078  C39 POPEx 104      98.850  71.644  56.838  1.00  0.00           C
ATOM   7081 0C31 POPEx 104      98.298  70.453  56.028  1.00  0.00           C
ATOM   7084 1C31 POPEx 104      97.938  70.834  54.588  1.00  0.00           C
ATOM   7087 2C31 POPEx 104      97.759  69.623  53.658  1.00  0.00           C
ATOM   7090 3C31 POPEx 104      96.859  69.884  52.437  1.00  0.00           C
ATOM   7093 4C31 POPEx 104      97.169  71.174  51.658  1.00  0.00           C
ATOM   7096 5C31 POPEx 104      96.239  71.373  50.448  1.00  0.00           C
ATOM   7099 6C31 POPEx 104      96.539  72.644  49.658  1.00  0.00           C
ATOM   7103  NH3 POPEy 105     111.469  37.464  67.127  1.00  0.00           N
ATOM   7107  C12 POPEy 105     111.029  37.604  68.558  1.00  0.00           C
ATOM   7110  C11 POPEy 105     110.019  38.734  68.718  1.00  0.00           C
ATOM   7113  P   POPEy 105     107.600  37.824  68.757  1.00  0.00           P
ATOM   7114  O13 POPEy 105     106.819  38.854  69.478  1.00  0.00           O
ATOM   7115  O14 POPEy 105     108.160  36.714  69.547  1.00  0.00           O
ATOM   7116  O11 POPEy 105     106.789  37.194  67.538  1.00  0.00           O
ATOM   7117  O12 POPEy 105     108.799  38.514  67.978  1.00  0.00           O
ATOM   7118  C1  POPEy 105     106.248  38.054  66.527  1.00  0.00           C
ATOM   7121  C2  POPEy 105     106.078  37.324  65.158  1.00  0.00           C
ATOM   7123  O21 POPEy 105     105.049  36.314  65.287  1.00  0.00           O
ATOM   7124  C21 POPEy 105     104.508  35.904  64.128  1.00  0.00           C
ATOM   7125  O22 POPEy 105     105.068  35.904  63.047  1.00  0.00           O
ATOM   7126  C22 POPEy 105     103.039  35.594  64.287  1.00  0.00           C
ATOM   7129  C3  POPEy 105     107.468  36.834  64.598  1.00  0.00           C
ATOM   7132  O31 POPEy 105     107.519  36.854  63.158  1.00  0.00           O
ATOM   7133  C31 POPEy 105     107.600  38.074  62.628  1.00  0.00           C
ATOM   7134  O32 POPEy 105     108.069  39.044  63.177  1.00  0.00           O
ATOM   7135  C32 POPEy 105     106.899  38.084  61.278  1.00  0.00           C
ATOM   7138  C23 POPEy 105     102.269  36.234  63.107  1.00  0.00           C
ATOM   7141  C24 POPEy 105     100.758  36.004  63.208  1.00  0.00           C
ATOM   7144  C25 POPEy 105     100.089  35.654  61.878  1.00  0.00           C
ATOM   7147  C26 POPEy 105      99.728  36.854  60.988  1.00  0.00           C
ATOM   7150  C27 POPEy 105      98.688  36.454  59.928  1.00  0.00           C
ATOM   7153  C28 POPEy 105      98.069  37.654  59.198  1.00  0.00           C
ATOM   7156  C29 POPEy 105      96.848  37.234  58.418  1.00  0.00           C
ATOM   7158 0C21 POPEy 105      96.859  36.794  57.158  1.00  0.00           C
ATOM   7160 1C21 POPEy 105      98.078  36.644  56.288  1.00  0.00           C
ATOM   7163 2C21 POPEy 105      98.039  37.514  55.018  1.00  0.00           C
ATOM   7166 3C21 POPEy 105      97.848  39.004  55.318  1.00  0.00           C
ATOM   7169 4C21 POPEy 105      97.848  39.854  54.048  1.00  0.00           C
ATOM   7172 5C21 POPEy 105      97.459  41.304  54.357  1.00  0.00           C
ATOM   7175 6C21 POPEy 105      98.608  42.094  54.998  1.00  0.00           C
ATOM   7178 7C21 POPEy 105      98.149  43.404  55.638  1.00  0.00           C
ATOM   7181 8C21 POPEy 105      99.298  44.154  56.308  1.00  0.00           C
ATOM   7185  C33 POPEy 105     105.558  38.864  61.358  1.00  0.00           C
ATOM   7188  C34 POPEy 105     104.548  38.474  60.257  1.00  0.00           C
ATOM   7191  C35 POPEy 105     103.289  39.364  60.287  1.00  0.00           C
ATOM   7194  C36 POPEy 105     103.239  40.374  59.128  1.00  0.00           C
ATOM   7197  C37 POPEy 105     102.740  39.784  57.808  1.00  0.00           C
ATOM   7200  C38 POPEy 105     102.948  40.733  56.618  1.00  0.00           C
ATOM   7203  C39 POPEy 105     102.428  40.194  55.277  1.00  0.00           C
ATOM   7206 0C31 POPEy 105     102.988  40.964  54.068  1.00  0.00           C
ATOM   7209 1C31 POPEy 105     102.368  42.354  53.878  1.00  0.00           C
ATOM   7212 2C31 POPEy 105     103.358  43.394  53.328  1.00  0.00           C
ATOM   7215 3C31 POPEy 105     103.829  43.144  51.878  1.00  0.00           C
ATOM   7218 4C31 POPEy 105     104.839  44.224  51.448  1.00  0.00           C
ATOM   7221 5C31 POPEy 105     105.108  44.264  49.937  1.00  0.00           C
ATOM   7224 6C31 POPEy 105     105.929  45.484  49.528  1.00  0.00           C
ATOM   7228  NH3 POPEz 106     127.349  77.583  69.438  1.00  0.00           N
ATOM   7232  C12 POPEz 106     127.029  76.224  68.908  1.00  0.00           C
ATOM   7235  C11 POPEz 106     125.528  75.983  68.698  1.00  0.00           C
ATOM   7238  P   POPEz 106     123.638  74.864  70.128  1.00  0.00           P
ATOM   7239  O13 POPEz 106     123.398  73.534  70.728  1.00  0.00           O
ATOM   7240  O14 POPEz 106     123.459  76.064  70.978  1.00  0.00           O
ATOM   7241  O11 POPEz 106     122.759  75.013  68.818  1.00  0.00           O
ATOM   7242  O12 POPEz 106     125.108  74.913  69.547  1.00  0.00           O
ATOM   7243  C1  POPEz 106     122.608  73.824  68.018  1.00  0.00           C
ATOM   7246  C2  POPEz 106     122.538  74.164  66.507  1.00  0.00           C
ATOM   7248  O21 POPEz 106     123.858  74.424  66.007  1.00  0.00           O
ATOM   7249  C21 POPEz 106     124.028  74.083  64.738  1.00  0.00           C
ATOM   7250  O22 POPEz 106     123.228  73.494  64.037  1.00  0.00           O
ATOM   7251  C22 POPEz 106     125.388  74.593  64.268  1.00  0.00           C
ATOM   7254  C3  POPEz 106     121.630  75.394  66.288  1.00  0.00           C
ATOM   7257  O31 POPEz 106     121.159  75.523  64.928  1.00  0.00           O
ATOM   7258  C31 POPEz 106     120.149  74.724  64.608  1.00  0.00           C
ATOM   7259  O32 POPEz 106     119.709  73.813  65.287  1.00  0.00           O
ATOM   7260  C32 POPEz 106     119.518  75.243  63.307  1.00  0.00           C
ATOM   7263  C23 POPEz 106     125.938  73.774  63.068  1.00  0.00           C
ATOM   7266  C24 POPEz 106     126.869  74.604  62.178  1.00  0.00           C
ATOM   7269  C25 POPEz 106     127.179  73.914  60.848  1.00  0.00           C
ATOM   7272  C26 POPEz 106     128.109  74.773  59.988  1.00  0.00           C
ATOM   7275  C27 POPEz 106     127.979  74.534  58.488  1.00  0.00           C
ATOM   7278  C28 POPEz 106     128.599  75.694  57.678  1.00  0.00           C
ATOM   7281  C29 POPEz 106     128.729  75.394  56.207  1.00  0.00           C
ATOM   7283 0C21 POPEz 106     128.149  76.053  55.187  1.00  0.00           C
ATOM   7285 1C21 POPEz 106     127.209  77.224  55.287  1.00  0.00           C
ATOM   7288 2C21 POPEz 106     127.829  78.584  54.898  1.00  0.00           C
ATOM   7291 3C21 POPEz 106     128.128  78.734  53.398  1.00  0.00           C
ATOM   7294 4C21 POPEz 106     128.869  80.044  53.097  1.00  0.00           C
ATOM   7297 5C21 POPEz 106     129.499  80.114  51.698  1.00  0.00           C
ATOM   7300 6C21 POPEz 106     129.977  81.533  51.388  1.00  0.00           C
ATOM   7303 7C21 POPEz 106     130.936  81.614  50.187  1.00  0.00           C
ATOM   7306 8C21 POPEz 106     131.265  83.062  49.827  1.00  0.00           C
ATOM   7310  C33 POPEz 106     119.368  74.164  62.218  1.00  0.00           C
ATOM   7313  C34 POPEz 106     118.548  74.654  61.018  1.00  0.00           C
ATOM   7316  C35 POPEz 106     118.569  73.663  59.848  1.00  0.00           C
ATOM   7319  C36 POPEz 106     117.839  74.194  58.608  1.00  0.00           C
ATOM   7322  C37 POPEz 106     117.549  73.124  57.538  1.00  0.00           C
ATOM   7325  C38 POPEz 106     118.769  72.684  56.707  1.00  0.00           C
ATOM   7328  C39 POPEz 106     118.498  71.414  55.898  1.00  0.00           C
ATOM   7331 0C31 POPEz 106     117.568  71.622  54.687  1.00  0.00           C
ATOM   7334 1C31 POPEz 106     116.868  70.324  54.248  1.00  0.00           C
ATOM   7337 2C31 POPEz 106     115.978  70.554  53.027  1.00  0.00           C
ATOM   7340 3C31 POPEz 106     115.049  69.383  52.698  1.00  0.00           C
ATOM   7343 4C31 POPEz 106     114.009  69.794  51.638  1.00  0.00           C
ATOM   7346 5C31 POPEz 106     113.429  68.623  50.848  1.00  0.00           C
ATOM   7349 6C31 POPEz 106     112.519  69.104  49.718  1.00  0.00           C
ATOM   7353  NH3 POPE0 107      74.288  22.384  25.728  1.00  0.00           N
ATOM   7357  C12 POPE0 107      75.678  21.864  25.908  1.00  0.00           C
ATOM   7360  C11 POPE0 107      76.178  22.064  27.348  1.00  0.00           C
ATOM   7363  P   POPE0 107      78.709  21.734  27.277  1.00  0.00           P
ATOM   7364  O13 POPE0 107      79.808  20.874  27.758  1.00  0.00           O
ATOM   7365  O14 POPE0 107      78.799  22.154  25.858  1.00  0.00           O
ATOM   7366  O11 POPE0 107      78.678  23.074  28.078  1.00  0.00           O
ATOM   7367  O12 POPE0 107      77.270  21.164  27.588  1.00  0.00           O
ATOM   7368  C1  POPE0 107      79.798  23.664  28.728  1.00  0.00           C
ATOM   7371  C2  POPE0 107      79.458  25.134  29.117  1.00  0.00           C
ATOM   7373  O21 POPE0 107      79.248  25.244  30.538  1.00  0.00           O
ATOM   7374  C21 POPE0 107      78.278  24.514  31.088  1.00  0.00           C
ATOM   7375  O22 POPE0 107      77.270  24.104  30.558  1.00  0.00           O
ATOM   7376  C22 POPE0 107      78.698  24.234  32.528  1.00  0.00           C
ATOM   7379  C3  POPE0 107      78.319  25.744  28.258  1.00  0.00           C
ATOM   7382  O31 POPE0 107      78.558  27.124  27.928  1.00  0.00           O
ATOM   7383  C31 POPE0 107      77.809  28.074  28.478  1.00  0.00           C
ATOM   7384  O32 POPE0 107      77.419  29.044  27.878  1.00  0.00           O
ATOM   7385  C32 POPE0 107      77.618  27.874  29.988  1.00  0.00           C
ATOM   7388  C23 POPE0 107      78.678  25.494  33.438  1.00  0.00           C
ATOM   7391  C24 POPE0 107      79.229  25.204  34.838  1.00  0.00           C
ATOM   7394  C25 POPE0 107      78.628  23.934  35.448  1.00  0.00           C
ATOM   7397  C26 POPE0 107      78.578  23.934  36.978  1.00  0.00           C
ATOM   7400  C27 POPE0 107      77.938  22.634  37.498  1.00  0.00           C
ATOM   7403  C28 POPE0 107      77.828  22.544  39.027  1.00  0.00           C
ATOM   7406  C29 POPE0 107      79.188  22.464  39.668  1.00  0.00           C
ATOM   7408 0C21 POPE0 107      79.808  23.414  40.378  1.00  0.00           C
ATOM   7410 1C21 POPE0 107      79.270  24.774  40.758  1.00  0.00           C
ATOM   7413 2C21 POPE0 107      79.318  24.984  42.278  1.00  0.00           C
ATOM   7416 3C21 POPE0 107      78.618  23.874  43.068  1.00  0.00           C
ATOM   7419 4C21 POPE0 107      78.660  24.054  44.588  1.00  0.00           C
ATOM   7422 5C21 POPE0 107      78.089  22.824  45.308  1.00  0.00           C
ATOM   7425 6C21 POPE0 107      78.508  22.714  46.777  1.00  0.00           C
ATOM   7428 7C21 POPE0 107      78.238  21.324  47.348  1.00  0.00           C
ATOM   7431 8C21 POPE0 107      78.729  21.154  48.788  1.00  0.00           C
ATOM   7435  C33 POPE0 107      76.968  29.124  30.638  1.00  0.00           C
ATOM   7438  C34 POPE0 107      77.019  29.044  32.168  1.00  0.00           C
ATOM   7441  C35 POPE0 107      76.358  30.254  32.848  1.00  0.00           C
ATOM   7444  C36 POPE0 107      76.479  30.194  34.367  1.00  0.00           C
ATOM   7447  C37 POPE0 107      75.799  31.394  35.048  1.00  0.00           C
ATOM   7450  C38 POPE0 107      75.949  31.394  36.588  1.00  0.00           C
ATOM   7453  C39 POPE0 107      75.489  30.114  37.278  1.00  0.00           C
ATOM   7456 0C31 POPE0 107      74.068  29.664  36.888  1.00  0.00           C
ATOM   7459 1C31 POPE0 107      73.638  28.424  37.668  1.00  0.00           C
ATOM   7462 2C31 POPE0 107      72.248  27.914  37.248  1.00  0.00           C
ATOM   7465 3C31 POPE0 107      71.708  26.774  38.117  1.00  0.00           C
ATOM   7468 4C31 POPE0 107      71.559  27.174  39.588  1.00  0.00           C
ATOM   7471 5C31 POPE0 107      70.778  26.144  40.417  1.00  0.00           C
ATOM   7474 6C31 POPE0 107      70.818  26.454  41.908  1.00  0.00           C
ATOM   7478  NH3 POPE1 108     119.159 110.604  25.978  1.00  0.00           N
ATOM   7482  C12 POPE1 108     118.928 110.613  24.488  1.00  0.00           C
ATOM   7485  C11 POPE1 108     117.489 110.182  24.108  1.00  0.00           C
ATOM   7488  P   POPE1 108     115.269 109.233  25.088  1.00  0.00           P
ATOM   7489  O13 POPE1 108     115.108 108.284  23.978  1.00  0.00           O
ATOM   7490  O14 POPE1 108     114.448 110.464  25.058  1.00  0.00           O
ATOM   7491  O11 POPE1 108     114.949 108.484  26.428  1.00  0.00           O
ATOM   7492  O12 POPE1 108     116.798 109.622  25.228  1.00  0.00           O
ATOM   7493  C1  POPE1 108     115.868 108.302  27.498  1.00  0.00           C
ATOM   7496  C2  POPE1 108     115.669 109.452  28.518  1.00  0.00           C
ATOM   7498  O21 POPE1 108     116.630 109.534  29.588  1.00  0.00           O
ATOM   7499  C21 POPE1 108     117.918 109.652  29.308  1.00  0.00           C
ATOM   7500  O22 POPE1 108     118.519 109.214  28.358  1.00  0.00           O
ATOM   7501  C22 POPE1 108     118.589 110.513  30.378  1.00  0.00           C
ATOM   7504  C3  POPE1 108     114.229 109.382  29.128  1.00  0.00           C
ATOM   7507  O31 POPE1 108     113.638 110.674  29.398  1.00  0.00           O
ATOM   7508  C31 POPE1 108     113.508 111.163  30.648  1.00  0.00           C
ATOM   7509  O32 POPE1 108     112.568 111.854  30.998  1.00  0.00           O
ATOM   7510  C32 POPE1 108     114.688 110.844  31.568  1.00  0.00           C
ATOM   7513  C23 POPE1 108     118.758 109.813  31.748  1.00  0.00           C
ATOM   7516  C24 POPE1 108     119.219 110.844  32.778  1.00  0.00           C
ATOM   7519  C25 POPE1 108     119.599 110.233  34.138  1.00  0.00           C
ATOM   7522  C26 POPE1 108     119.608 111.322  35.217  1.00  0.00           C
ATOM   7525  C27 POPE1 108     120.049 110.824  36.597  1.00  0.00           C
ATOM   7528  C28 POPE1 108     119.968 111.872  37.728  1.00  0.00           C
ATOM   7531  C29 POPE1 108     118.578 112.453  37.828  1.00  0.00           C
ATOM   7533 0C21 POPE1 108     117.689 112.283  38.827  1.00  0.00           C
ATOM   7535 1C21 POPE1 108     117.918 111.564  40.128  1.00  0.00           C
ATOM   7538 2C21 POPE1 108     117.139 112.214  41.298  1.00  0.00           C
ATOM   7541 3C21 POPE1 108     117.388 113.722  41.457  1.00  0.00           C
ATOM   7544 4C21 POPE1 108     116.719 114.344  42.698  1.00  0.00           C
ATOM   7547 5C21 POPE1 108     117.179 113.753  44.037  1.00  0.00           C
ATOM   7550 6C21 POPE1 108     118.709 113.694  44.188  1.00  0.00           C
ATOM   7553 7C21 POPE1 108     119.130 113.243  45.578  1.00  0.00           C
ATOM   7556 8C21 POPE1 108     120.628 113.013  45.708  1.00  0.00           C
ATOM   7560  C33 POPE1 108     114.338 111.124  33.048  1.00  0.00           C
ATOM   7563  C34 POPE1 108     115.558 110.964  33.967  1.00  0.00           C
ATOM   7566  C35 POPE1 108     115.199 111.003  35.457  1.00  0.00           C
ATOM   7569  C36 POPE1 108     114.658 109.664  35.988  1.00  0.00           C
ATOM   7572  C37 POPE1 108     114.348 109.734  37.488  1.00  0.00           C
ATOM   7575  C38 POPE1 108     114.068 108.354  38.097  1.00  0.00           C
ATOM   7578  C39 POPE1 108     113.888 108.363  39.627  1.00  0.00           C
ATOM   7581 0C31 POPE1 108     115.019 109.114  40.368  1.00  0.00           C
ATOM   7584 1C31 POPE1 108     115.149 108.773  41.857  1.00  0.00           C
ATOM   7587 2C31 POPE1 108     113.858 108.953  42.678  1.00  0.00           C
ATOM   7590 3C31 POPE1 108     113.559 107.743  43.568  1.00  0.00           C
ATOM   7593 4C31 POPE1 108     112.108 107.724  44.078  1.00  0.00           C
ATOM   7596 5C31 POPE1 108     111.819 106.533  44.988  1.00  0.00           C
ATOM   7599 6C31 POPE1 108     110.369 106.474  45.468  1.00  0.00           C
ATOM   7603  NH3 POPE2 109       5.878  89.622  66.168  1.00  0.00           N
ATOM   7607  C12 POPE2 109       4.728  89.564  67.138  1.00  0.00           C
ATOM   7610  C11 POPE2 109       5.218  89.714  68.588  1.00  0.00           C
ATOM   7613  P   POPE2 109       6.138  92.183  68.218  1.00  0.00           P
ATOM   7614  O13 POPE2 109       6.178  93.433  68.998  1.00  0.00           O
ATOM   7615  O14 POPE2 109       7.418  91.593  67.768  1.00  0.00           O
ATOM   7616  O11 POPE2 109       5.228  92.313  66.958  1.00  0.00           O
ATOM   7617  O12 POPE2 109       5.398  91.063  69.027  1.00  0.00           O
ATOM   7618  C1  POPE2 109       4.698  93.542  66.467  1.00  0.00           C
ATOM   7621  C2  POPE2 109       4.018  93.302  65.088  1.00  0.00           C
ATOM   7623  O21 POPE2 109       4.788  92.393  64.268  1.00  0.00           O
ATOM   7624  C21 POPE2 109       5.958  92.843  63.827  1.00  0.00           C
ATOM   7625  O22 POPE2 109       6.518  93.874  64.138  1.00  0.00           O
ATOM   7626  C22 POPE2 109       6.488  91.894  62.768  1.00  0.00           C
ATOM   7629  C3  POPE2 109       3.628  94.613  64.328  1.00  0.00           C
ATOM   7632  O31 POPE2 109       3.698  94.464  62.897  1.00  0.00           O
ATOM   7633  C31 POPE2 109       2.708  94.014  62.117  1.00  0.00           C
ATOM   7634  O32 POPE2 109       2.898  93.533  61.007  1.00  0.00           O
ATOM   7635  C32 POPE2 109       1.308  94.263  62.698  1.00  0.00           C
ATOM   7638  C23 POPE2 109       6.368  92.533  61.367  1.00  0.00           C
ATOM   7641  C24 POPE2 109       7.568  92.234  60.457  1.00  0.00           C
ATOM   7644  C25 POPE2 109       7.668  93.193  59.268  1.00  0.00           C
ATOM   7647  C26 POPE2 109       6.838  92.764  58.047  1.00  0.00           C
ATOM   7650  C27 POPE2 109       7.708  92.234  56.898  1.00  0.00           C
ATOM   7653  C28 POPE2 109       6.908  92.012  55.597  1.00  0.00           C
ATOM   7656  C29 POPE2 109       6.348  90.632  55.428  1.00  0.00           C
ATOM   7658 0C21 POPE2 109       5.628  90.203  54.378  1.00  0.00           C
ATOM   7660 1C21 POPE2 109       5.208  91.042  53.188  1.00  0.00           C
ATOM   7663 2C21 POPE2 109       6.348  91.393  52.218  1.00  0.00           C
ATOM   7666 3C21 POPE2 109       5.898  92.283  51.047  1.00  0.00           C
ATOM   7669 4C21 POPE2 109       7.108  92.794  50.248  1.00  0.00           C
ATOM   7672 5C21 POPE2 109       6.748  93.484  48.918  1.00  0.00           C
ATOM   7675 6C21 POPE2 109       6.128  94.883  49.068  1.00  0.00           C
ATOM   7678 7C21 POPE2 109       6.208  95.662  47.748  1.00  0.00           C
ATOM   7681 8C21 POPE2 109       5.578  97.064  47.798  1.00  0.00           C
ATOM   7685  C33 POPE2 109       0.181  93.722  61.787  1.00  0.00           C
ATOM   7688  C34 POPE2 109      -1.209  93.883  62.428  1.00  0.00           C
ATOM   7691  C35 POPE2 109      -2.399  93.414  61.568  1.00  0.00           C
ATOM   7694  C36 POPE2 109      -2.069  92.383  60.467  1.00  0.00           C
ATOM   7697  C37 POPE2 109      -3.339  91.784  59.858  1.00  0.00           C
ATOM   7700  C38 POPE2 109      -3.109  90.984  58.568  1.00  0.00           C
ATOM   7703  C39 POPE2 109      -2.559  89.552  58.748  1.00  0.00           C
ATOM   7706 0C31 POPE2 109      -3.329  88.563  57.858  1.00  0.00           C
ATOM   7709 1C31 POPE2 109      -2.759  87.133  57.827  1.00  0.00           C
ATOM   7712 2C31 POPE2 109      -3.749  86.143  57.208  1.00  0.00           C
ATOM   7715 3C31 POPE2 109      -3.429  84.683  57.488  1.00  0.00           C
ATOM   7718 4C31 POPE2 109      -2.259  84.154  56.667  1.00  0.00           C
ATOM   7721 5C31 POPE2 109      -2.079  82.654  56.878  1.00  0.00           C
ATOM   7724 6C31 POPE2 109      -0.809  82.122  56.238  1.00  0.00           C
ATOM   7728  NH3 POPE3 110      19.448  26.344  62.897  1.00  0.00           N
ATOM   7732  C12 POPE3 110      18.388  27.364  62.588  1.00  0.00           C
ATOM   7735  C11 POPE3 110      16.958  27.054  63.107  1.00  0.00           C
ATOM   7738  P   POPE3 110      15.268  25.534  64.388  1.00  0.00           P
ATOM   7739  O13 POPE3 110      15.288  24.774  65.648  1.00  0.00           O
ATOM   7740  O14 POPE3 110      14.508  26.804  64.398  1.00  0.00           O
ATOM   7741  O11 POPE3 110      14.808  24.574  63.218  1.00  0.00           O
ATOM   7742  O12 POPE3 110      16.788  25.904  63.967  1.00  0.00           O
ATOM   7743  C1  POPE3 110      15.408  24.624  61.927  1.00  0.00           C
ATOM   7746  C2  POPE3 110      15.208  23.344  61.068  1.00  0.00           C
ATOM   7748  O21 POPE3 110      13.878  23.234  60.558  1.00  0.00           O
ATOM   7749  C21 POPE3 110      13.498  24.114  59.648  1.00  0.00           C
ATOM   7750  O22 POPE3 110      14.178  25.014  59.167  1.00  0.00           O
ATOM   7751  C22 POPE3 110      12.098  23.714  59.178  1.00  0.00           C
ATOM   7754  C3  POPE3 110      15.568  22.014  61.777  1.00  0.00           C
ATOM   7757  O31 POPE3 110      15.988  21.034  60.807  1.00  0.00           O
ATOM   7758  C31 POPE3 110      15.028  20.264  60.318  1.00  0.00           C
ATOM   7759  O32 POPE3 110      13.878  20.244  60.708  1.00  0.00           O
ATOM   7760  C32 POPE3 110      15.568  19.404  59.178  1.00  0.00           C
ATOM   7763  C23 POPE3 110      11.938  23.784  57.647  1.00  0.00           C
ATOM   7766  C24 POPE3 110      10.498  23.464  57.208  1.00  0.00           C
ATOM   7769  C25 POPE3 110      10.328  23.434  55.688  1.00  0.00           C
ATOM   7772  C26 POPE3 110      10.888  22.164  55.047  1.00  0.00           C
ATOM   7775  C27 POPE3 110      10.698  22.144  53.518  1.00  0.00           C
ATOM   7778  C28 POPE3 110      11.138  20.824  52.868  1.00  0.00           C
ATOM   7781  C29 POPE3 110      11.068  20.894  51.367  1.00  0.00           C
ATOM   7783 0C21 POPE3 110      10.098  20.384  50.588  1.00  0.00           C
ATOM   7785 1C21 POPE3 110       8.868  19.664  51.077  1.00  0.00           C
ATOM   7788 2C21 POPE3 110       9.088  18.174  51.418  1.00  0.00           C
ATOM   7791 3C21 POPE3 110       9.038  17.244  50.198  1.00  0.00           C
ATOM   7794 4C21 POPE3 110      10.348  17.104  49.417  1.00  0.00           C
ATOM   7797 5C21 POPE3 110      10.158  16.184  48.208  1.00  0.00           C
ATOM   7800 6C21 POPE3 110      11.458  15.654  47.598  1.00  0.00           C
ATOM   7803 7C21 POPE3 110      11.188  14.774  46.378  1.00  0.00           C
ATOM   7806 8C21 POPE3 110      12.438  14.134  45.778  1.00  0.00           C
ATOM   7810  C33 POPE3 110      14.458  18.634  58.448  1.00  0.00           C
ATOM   7813  C34 POPE3 110      15.018  17.764  57.318  1.00  0.00           C
ATOM   7816  C35 POPE3 110      14.188  18.004  56.068  1.00  0.00           C
ATOM   7819  C36 POPE3 110      14.498  17.084  54.898  1.00  0.00           C
ATOM   7822  C37 POPE3 110      13.958  17.724  53.617  1.00  0.00           C
ATOM   7825  C38 POPE3 110      13.948  16.804  52.408  1.00  0.00           C
ATOM   7828  C39 POPE3 110      15.088  17.064  51.418  1.00  0.00           C
ATOM   7831 0C31 POPE3 110      14.938  16.114  50.228  1.00  0.00           C
ATOM   7834 1C31 POPE3 110      15.808  16.434  49.007  1.00  0.00           C
ATOM   7837 2C31 POPE3 110      15.728  15.274  48.008  1.00  0.00           C
ATOM   7840 3C31 POPE3 110      16.108  15.664  46.578  1.00  0.00           C
ATOM   7843 4C31 POPE3 110      16.278  14.424  45.688  1.00  0.00           C
ATOM   7846 5C31 POPE3 110      16.728  14.774  44.268  1.00  0.00           C
ATOM   7849 6C31 POPE3 110      17.238  13.554  43.507  1.00  0.00           C
ATOM   7853  NH3 POPE4 111      92.048  92.624  69.778  1.00  0.00           N
ATOM   7857  C12 POPE4 111      92.808  92.354  71.058  1.00  0.00           C
ATOM   7860  C11 POPE4 111      93.918  91.313  70.838  1.00  0.00           C
ATOM   7863  P   POPE4 111      94.809  91.234  68.418  1.00  0.00           P
ATOM   7864  O13 POPE4 111      94.599  89.783  68.488  1.00  0.00           O
ATOM   7865  O14 POPE4 111      93.718  92.003  67.748  1.00  0.00           O
ATOM   7866  O11 POPE4 111      96.169  91.574  67.638  1.00  0.00           O
ATOM   7867  O12 POPE4 111      94.909  91.772  69.888  1.00  0.00           O
ATOM   7868  C1  POPE4 111      96.649  90.562  66.738  1.00  0.00           C
ATOM   7871  C2  POPE4 111      97.969  90.993  66.007  1.00  0.00           C
ATOM   7873  O21 POPE4 111      97.719  91.663  64.748  1.00  0.00           O
ATOM   7874  C21 POPE4 111      97.428  90.854  63.748  1.00  0.00           C
ATOM   7875  O22 POPE4 111      97.059  89.714  63.827  1.00  0.00           O
ATOM   7876  C22 POPE4 111      97.668  91.553  62.398  1.00  0.00           C
ATOM   7879  C3  POPE4 111      99.009  89.804  65.908  1.00  0.00           C
ATOM   7882  O31 POPE4 111     100.159  90.133  65.088  1.00  0.00           O
ATOM   7883  C31 POPE4 111     100.749  89.123  64.438  1.00  0.00           C
ATOM   7884  O32 POPE4 111     100.348  87.973  64.388  1.00  0.00           O
ATOM   7885  C32 POPE4 111     102.048  89.613  63.797  1.00  0.00           C
ATOM   7888  C23 POPE4 111      97.449  90.594  61.187  1.00  0.00           C
ATOM   7891  C24 POPE4 111      96.609  91.133  60.028  1.00  0.00           C
ATOM   7894  C25 POPE4 111      97.368  92.164  59.178  1.00  0.00           C
ATOM   7897  C26 POPE4 111      97.519  91.723  57.717  1.00  0.00           C
ATOM   7900  C27 POPE4 111      97.740  92.882  56.748  1.00  0.00           C
ATOM   7903  C28 POPE4 111      97.848  92.383  55.298  1.00  0.00           C
ATOM   7906  C29 POPE4 111      97.888  93.523  54.318  1.00  0.00           C
ATOM   7908 0C21 POPE4 111      98.990  94.004  53.728  1.00  0.00           C
ATOM   7910 1C21 POPE4 111     100.388  93.493  53.928  1.00  0.00           C
ATOM   7913 2C21 POPE4 111     101.388  94.102  52.928  1.00  0.00           C
ATOM   7916 3C21 POPE4 111     100.959  93.834  51.488  1.00  0.00           C
ATOM   7919 4C21 POPE4 111     102.059  94.074  50.448  1.00  0.00           C
ATOM   7922 5C21 POPE4 111     101.630  93.533  49.077  1.00  0.00           C
ATOM   7925 6C21 POPE4 111     100.488  94.354  48.458  1.00  0.00           C
ATOM   7928 7C21 POPE4 111     100.189  93.932  47.018  1.00  0.00           C
ATOM   7931 8C21 POPE4 111      98.969  94.633  46.428  1.00  0.00           C
ATOM   7935  C33 POPE4 111     102.069  89.534  62.257  1.00  0.00           C
ATOM   7938  C34 POPE4 111     103.449  89.874  61.678  1.00  0.00           C
ATOM   7941  C35 POPE4 111     103.638  89.412  60.217  1.00  0.00           C
ATOM   7944  C36 POPE4 111     103.039  90.333  59.138  1.00  0.00           C
ATOM   7947  C37 POPE4 111     103.358  89.773  57.748  1.00  0.00           C
ATOM   7950  C38 POPE4 111     103.069  90.714  56.558  1.00  0.00           C
ATOM   7953  C39 POPE4 111     103.239  89.944  55.248  1.00  0.00           C
ATOM   7956 0C31 POPE4 111     103.239  90.784  53.967  1.00  0.00           C
ATOM   7959 1C31 POPE4 111     103.218  89.863  52.728  1.00  0.00           C
ATOM   7962 2C31 POPE4 111     103.239  90.622  51.397  1.00  0.00           C
ATOM   7965 3C31 POPE4 111     103.039  89.704  50.178  1.00  0.00           C
ATOM   7968 4C31 POPE4 111     101.659  89.033  50.117  1.00  0.00           C
ATOM   7971 5C31 POPE4 111     101.498  88.094  48.918  1.00  0.00           C
ATOM   7974 6C31 POPE4 111     100.138  87.383  48.918  1.00  0.00           C
ATOM   7978  NH3 POPE5 112      90.289 100.714  67.827  1.00  0.00           N
ATOM   7982  C12 POPE5 112      89.819 102.074  68.258  1.00  0.00           C
ATOM   7985  C11 POPE5 112      91.008 103.034  68.148  1.00  0.00           C
ATOM   7988  P   POPE5 112      92.559 104.154  66.457  1.00  0.00           P
ATOM   7989  O13 POPE5 112      92.018 105.522  66.588  1.00  0.00           O
ATOM   7990  O14 POPE5 112      93.829 103.893  67.148  1.00  0.00           O
ATOM   7991  O11 POPE5 112      92.848 103.874  64.957  1.00  0.00           O
ATOM   7992  O12 POPE5 112      91.498 103.034  66.808  1.00  0.00           O
ATOM   7993  C1  POPE5 112      91.838 103.822  63.957  1.00  0.00           C
ATOM   7996  C2  POPE5 112      92.538 103.383  62.668  1.00  0.00           C
ATOM   7998  O21 POPE5 112      91.558 103.104  61.647  1.00  0.00           O
ATOM   7999  C21 POPE5 112      91.309 104.154  60.877  1.00  0.00           C
ATOM   8000  O22 POPE5 112      91.828 105.243  60.978  1.00  0.00           O
ATOM   8001  C22 POPE5 112      90.308 103.773  59.808  1.00  0.00           C
ATOM   8004  C3  POPE5 112      93.408 102.122  62.888  1.00  0.00           C
ATOM   8007  O31 POPE5 112      94.429 101.973  61.888  1.00  0.00           O
ATOM   8008  C31 POPE5 112      94.058 101.602  60.688  1.00  0.00           C
ATOM   8009  O32 POPE5 112      94.188 102.292  59.687  1.00  0.00           O
ATOM   8010  C32 POPE5 112      93.548 100.163  60.648  1.00  0.00           C
ATOM   8013  C23 POPE5 112      91.038 103.383  58.498  1.00  0.00           C
ATOM   8016  C24 POPE5 112      90.119 102.852  57.398  1.00  0.00           C
ATOM   8019  C25 POPE5 112      89.359 101.602  57.827  1.00  0.00           C
ATOM   8022  C26 POPE5 112      88.669 100.854  56.688  1.00  0.00           C
ATOM   8025  C27 POPE5 112      88.020  99.564  57.208  1.00  0.00           C
ATOM   8028  C28 POPE5 112      87.358  98.673  56.148  1.00  0.00           C
ATOM   8031  C29 POPE5 112      86.339  99.412  55.318  1.00  0.00           C
ATOM   8033 0C21 POPE5 112      85.038  99.574  55.628  1.00  0.00           C
ATOM   8035 1C21 POPE5 112      84.338  99.053  56.857  1.00  0.00           C
ATOM   8038 2C21 POPE5 112      83.328  97.954  56.498  1.00  0.00           C
ATOM   8041 3C21 POPE5 112      82.078  98.493  55.788  1.00  0.00           C
ATOM   8044 4C21 POPE5 112      81.199  97.393  55.168  1.00  0.00           C
ATOM   8047 5C21 POPE5 112      79.878  97.954  54.627  1.00  0.00           C
ATOM   8050 6C21 POPE5 112      79.130  96.952  53.738  1.00  0.00           C
ATOM   8053 7C21 POPE5 112      77.678  97.344  53.437  1.00  0.00           C
ATOM   8056 8C21 POPE5 112      76.748  97.214  54.648  1.00  0.00           C
ATOM   8060  C33 POPE5 112      92.258 100.042  59.797  1.00  0.00           C
ATOM   8063  C34 POPE5 112      91.549  98.682  59.918  1.00  0.00           C
ATOM   8066  C35 POPE5 112      90.698  98.503  61.187  1.00  0.00           C
ATOM   8069  C36 POPE5 112      89.618  99.583  61.358  1.00  0.00           C
ATOM   8072  C37 POPE5 112      88.449  99.144  62.248  1.00  0.00           C
ATOM   8075  C38 POPE5 112      87.108  99.163  61.498  1.00  0.00           C
ATOM   8078  C39 POPE5 112      86.059  98.223  62.098  1.00  0.00           C
ATOM   8081 0C31 POPE5 112      84.679  98.433  61.448  1.00  0.00           C
ATOM   8084 1C31 POPE5 112      83.638  97.423  61.948  1.00  0.00           C
ATOM   8087 2C31 POPE5 112      82.619  97.003  60.888  1.00  0.00           C
ATOM   8090 3C31 POPE5 112      81.609  98.083  60.467  1.00  0.00           C
ATOM   8093 4C31 POPE5 112      80.539  97.453  59.568  1.00  0.00           C
ATOM   8096 5C31 POPE5 112      79.419  98.402  59.138  1.00  0.00           C
ATOM   8099 6C31 POPE5 112      78.379  97.682  58.278  1.00  0.00           C
ATOM   8103  NH3 POPE6 113      51.148 106.003  24.638  1.00  0.00           N
ATOM   8107  C12 POPE6 113      49.778 105.544  24.238  1.00  0.00           C
ATOM   8110  C11 POPE6 113      49.248 104.443  25.158  1.00  0.00           C
ATOM   8113  P   POPE6 113      46.968 103.193  25.568  1.00  0.00           P
ATOM   8114  O13 POPE6 113      46.058 102.703  24.508  1.00  0.00           O
ATOM   8115  O14 POPE6 113      47.838 102.183  26.198  1.00  0.00           O
ATOM   8116  O11 POPE6 113      46.148 103.943  26.688  1.00  0.00           O
ATOM   8117  O12 POPE6 113      47.848 104.333  24.928  1.00  0.00           O
ATOM   8118  C1  POPE6 113      46.678 105.023  27.468  1.00  0.00           C
ATOM   8121  C2  POPE6 113      46.859 104.613  28.948  1.00  0.00           C
ATOM   8123  O21 POPE6 113      46.908 105.833  29.738  1.00  0.00           O
ATOM   8124  C21 POPE6 113      46.378 105.714  30.948  1.00  0.00           C
ATOM   8125  O22 POPE6 113      45.788 104.723  31.338  1.00  0.00           O
ATOM   8126  C22 POPE6 113      46.508 106.973  31.778  1.00  0.00           C
ATOM   8129  C3  POPE6 113      48.118 103.734  29.208  1.00  0.00           C
ATOM   8132  O31 POPE6 113      47.868 102.703  30.188  1.00  0.00           O
ATOM   8133  C31 POPE6 113      48.218 103.004  31.438  1.00  0.00           C
ATOM   8134  O32 POPE6 113      48.778 104.033  31.768  1.00  0.00           O
ATOM   8135  C32 POPE6 113      47.908 101.812  32.348  1.00  0.00           C
ATOM   8138  C23 POPE6 113      47.159 106.673  33.148  1.00  0.00           C
ATOM   8141  C24 POPE6 113      47.258 107.904  34.058  1.00  0.00           C
ATOM   8144  C25 POPE6 113      48.218 107.603  35.207  1.00  0.00           C
ATOM   8147  C26 POPE6 113      48.688 108.822  36.007  1.00  0.00           C
ATOM   8150  C27 POPE6 113      47.778 109.242  37.168  1.00  0.00           C
ATOM   8153  C28 POPE6 113      48.438 110.333  38.058  1.00  0.00           C
ATOM   8156  C29 POPE6 113      47.918 110.314  39.468  1.00  0.00           C
ATOM   8158 0C21 POPE6 113      48.339 111.082  40.488  1.00  0.00           C
ATOM   8160 1C21 POPE6 113      49.438 112.113  40.438  1.00  0.00           C
ATOM   8163 2C21 POPE6 113      50.098 112.344  41.808  1.00  0.00           C
ATOM   8166 3C21 POPE6 113      49.198 113.044  42.838  1.00  0.00           C
ATOM   8169 4C21 POPE6 113      49.928 113.372  44.148  1.00  0.00           C
ATOM   8172 5C21 POPE6 113      49.038 114.102  45.157  1.00  0.00           C
ATOM   8175 6C21 POPE6 113      49.748 114.354  46.498  1.00  0.00           C
ATOM   8178 7C21 POPE6 113      48.909 115.174  47.488  1.00  0.00           C
ATOM   8181 8C21 POPE6 113      49.618 115.423  48.808  1.00  0.00           C
ATOM   8185  C33 POPE6 113      47.159 102.183  33.658  1.00  0.00           C
ATOM   8188  C34 POPE6 113      47.098 100.993  34.627  1.00  0.00           C
ATOM   8191  C35 POPE6 113      46.019 101.104  35.728  1.00  0.00           C
ATOM   8194  C36 POPE6 113      46.229 102.273  36.698  1.00  0.00           C
ATOM   8197  C37 POPE6 113      45.118 102.453  37.748  1.00  0.00           C
ATOM   8200  C38 POPE6 113      44.559 101.143  38.318  1.00  0.00           C
ATOM   8203  C39 POPE6 113      43.888 101.322  39.678  1.00  0.00           C
ATOM   8206 0C31 POPE6 113      44.848 101.054  40.848  1.00  0.00           C
ATOM   8209 1C31 POPE6 113      44.108 100.632  42.127  1.00  0.00           C
ATOM   8212 2C31 POPE6 113      45.058 100.042  43.177  1.00  0.00           C
ATOM   8215 3C31 POPE6 113      44.318  99.394  44.357  1.00  0.00           C
ATOM   8218 4C31 POPE6 113      43.678  98.053  43.998  1.00  0.00           C
ATOM   8221 5C31 POPE6 113      42.998  97.383  45.198  1.00  0.00           C
ATOM   8224 6C31 POPE6 113      42.628  95.924  44.937  1.00  0.00           C
ATOM   8228  NH3 POPE7 114      36.159  17.004  63.478  1.00  0.00           N
ATOM   8232  C12 POPE7 114      34.909  16.464  62.858  1.00  0.00           C
ATOM   8235  C11 POPE7 114      33.648  16.814  63.668  1.00  0.00           C
ATOM   8238  P   POPE7 114      31.188  16.824  62.638  1.00  0.00           P
ATOM   8239  O13 POPE7 114      30.038  15.924  62.897  1.00  0.00           O
ATOM   8240  O14 POPE7 114      31.078  18.204  63.177  1.00  0.00           O
ATOM   8241  O11 POPE7 114      31.308  17.054  61.077  1.00  0.00           O
ATOM   8242  O12 POPE7 114      32.538  16.164  63.058  1.00  0.00           O
ATOM   8243  C1  POPE7 114      32.448  16.724  60.287  1.00  0.00           C
ATOM   8246  C2  POPE7 114      32.128  17.024  58.797  1.00  0.00           C
ATOM   8248  O21 POPE7 114      33.138  16.434  57.967  1.00  0.00           O
ATOM   8249  C21 POPE7 114      32.718  16.104  56.758  1.00  0.00           C
ATOM   8250  O22 POPE7 114      31.568  16.134  56.367  1.00  0.00           O
ATOM   8251  C22 POPE7 114      33.928  15.854  55.867  1.00  0.00           C
ATOM   8254  C3  POPE7 114      32.058  18.564  58.577  1.00  0.00           C
ATOM   8257  O31 POPE7 114      31.138  18.974  57.538  1.00  0.00           O
ATOM   8258  C31 POPE7 114      31.658  19.544  56.457  1.00  0.00           C
ATOM   8259  O32 POPE7 114      32.838  19.724  56.257  1.00  0.00           O
ATOM   8260  C32 POPE7 114      30.518  19.994  55.537  1.00  0.00           C
ATOM   8263  C23 POPE7 114      33.748  14.644  54.928  1.00  0.00           C
ATOM   8266  C24 POPE7 114      33.768  13.274  55.638  1.00  0.00           C
ATOM   8269  C25 POPE7 114      34.158  12.114  54.718  1.00  0.00           C
ATOM   8272  C26 POPE7 114      33.478  12.124  53.338  1.00  0.00           C
ATOM   8275  C27 POPE7 114      34.218  11.244  52.318  1.00  0.00           C
ATOM   8278  C28 POPE7 114      33.589  11.414  50.918  1.00  0.00           C
ATOM   8281  C29 POPE7 114      34.198  10.604  49.808  1.00  0.00           C
ATOM   8283 0C21 POPE7 114      34.409   9.274  49.778  1.00  0.00           C
ATOM   8285 1C21 POPE7 114      34.078   8.264  50.858  1.00  0.00           C
ATOM   8288 2C21 POPE7 114      33.568   6.864  50.408  1.00  0.00           C
ATOM   8291 3C21 POPE7 114      34.668   5.854  49.988  1.00  0.00           C
ATOM   8294 4C21 POPE7 114      35.748   6.424  49.068  1.00  0.00           C
ATOM   8297 5C21 POPE7 114      36.778   5.404  48.577  1.00  0.00           C
ATOM   8300 6C21 POPE7 114      38.068   6.134  48.188  1.00  0.00           C
ATOM   8303 7C21 POPE7 114      38.988   5.364  47.238  1.00  0.00           C
ATOM   8306 8C21 POPE7 114      40.118   6.224  46.698  1.00  0.00           C
ATOM   8310  C33 POPE7 114      30.988  20.224  54.077  1.00  0.00           C
ATOM   8313  C34 POPE7 114      31.448  18.914  53.418  1.00  0.00           C
ATOM   8316  C35 POPE7 114      31.508  19.034  51.888  1.00  0.00           C
ATOM   8319  C36 POPE7 114      31.668  17.674  51.207  1.00  0.00           C
ATOM   8322  C37 POPE7 114      31.828  17.824  49.687  1.00  0.00           C
ATOM   8325  C38 POPE7 114      32.228  16.524  48.988  1.00  0.00           C
ATOM   8328  C39 POPE7 114      32.569  16.784  47.517  1.00  0.00           C
ATOM   8331 0C31 POPE7 114      33.288  15.614  46.828  1.00  0.00           C
ATOM   8334 1C31 POPE7 114      33.798  16.004  45.438  1.00  0.00           C
ATOM   8337 2C31 POPE7 114      34.778  14.984  44.838  1.00  0.00           C
ATOM   8340 3C31 POPE7 114      34.148  13.614  44.578  1.00  0.00           C
ATOM   8343 4C31 POPE7 114      34.698  12.484  45.478  1.00  0.00           C
ATOM   8346 5C31 POPE7 114      34.078  11.124  45.147  1.00  0.00           C
ATOM   8349 6C31 POPE7 114      34.618   9.964  45.988  1.00  0.00           C
ATOM   8353  NH3 POPE8 115     107.139  12.614  25.428  1.00  0.00           N
ATOM   8357  C12 POPE8 115     105.978  13.554  25.208  1.00  0.00           C
ATOM   8360  C11 POPE8 115     106.379  14.654  24.228  1.00  0.00           C
ATOM   8363  P   POPE8 115     105.119  16.884  24.877  1.00  0.00           P
ATOM   8364  O13 POPE8 115     105.908  17.964  24.248  1.00  0.00           O
ATOM   8365  O14 POPE8 115     103.678  17.164  25.008  1.00  0.00           O
ATOM   8366  O11 POPE8 115     105.768  16.524  26.268  1.00  0.00           O
ATOM   8367  O12 POPE8 115     105.318  15.574  24.018  1.00  0.00           O
ATOM   8368  C1  POPE8 115     106.609  17.474  26.938  1.00  0.00           C
ATOM   8371  C2  POPE8 115     106.638  17.274  28.478  1.00  0.00           C
ATOM   8373  O21 POPE8 115     105.409  17.754  29.058  1.00  0.00           O
ATOM   8374  C21 POPE8 115     104.448  16.844  29.178  1.00  0.00           C
ATOM   8375  O22 POPE8 115     104.569  15.644  28.968  1.00  0.00           O
ATOM   8376  C22 POPE8 115     103.179  17.474  29.738  1.00  0.00           C
ATOM   8379  C3  POPE8 115     107.848  18.084  29.047  1.00  0.00           C
ATOM   8382  O31 POPE8 115     107.938  18.064  30.488  1.00  0.00           O
ATOM   8383  C31 POPE8 115     109.028  17.524  31.038  1.00  0.00           C
ATOM   8384  O32 POPE8 115     109.938  16.994  30.418  1.00  0.00           O
ATOM   8385  C32 POPE8 115     108.990  17.704  32.568  1.00  0.00           C
ATOM   8388  C23 POPE8 115     102.938  17.114  31.228  1.00  0.00           C
ATOM   8391  C24 POPE8 115     102.319  18.254  32.058  1.00  0.00           C
ATOM   8394  C25 POPE8 115     102.419  17.934  33.558  1.00  0.00           C
ATOM   8397  C26 POPE8 115     102.158  19.124  34.508  1.00  0.00           C
ATOM   8400  C27 POPE8 115     100.679  19.504  34.627  1.00  0.00           C
ATOM   8403  C28 POPE8 115     100.348  20.294  35.908  1.00  0.00           C
ATOM   8406  C29 POPE8 115     100.409  19.424  37.148  1.00  0.00           C
ATOM   8408 0C21 POPE8 115      99.779  19.634  38.318  1.00  0.00           C
ATOM   8410 1C21 POPE8 115      98.918  20.824  38.668  1.00  0.00           C
ATOM   8413 2C21 POPE8 115      99.188  21.374  40.087  1.00  0.00           C
ATOM   8416 3C21 POPE8 115      98.729  20.434  41.218  1.00  0.00           C
ATOM   8419 4C21 POPE8 115      98.990  21.044  42.598  1.00  0.00           C
ATOM   8422 5C21 POPE8 115      98.548  20.134  43.748  1.00  0.00           C
ATOM   8425 6C21 POPE8 115      99.648  19.184  44.238  1.00  0.00           C
ATOM   8428 7C21 POPE8 115      99.179  18.334  45.417  1.00  0.00           C
ATOM   8431 8C21 POPE8 115     100.259  17.424  46.018  1.00  0.00           C
ATOM   8435  C33 POPE8 115     110.399  17.634  33.238  1.00  0.00           C
ATOM   8438  C34 POPE8 115     110.569  18.584  34.448  1.00  0.00           C
ATOM   8441  C35 POPE8 115     110.499  17.924  35.838  1.00  0.00           C
ATOM   8444  C36 POPE8 115     110.438  18.984  36.958  1.00  0.00           C
ATOM   8447  C37 POPE8 115     110.318  18.414  38.377  1.00  0.00           C
ATOM   8450  C38 POPE8 115     109.968  19.464  39.448  1.00  0.00           C
ATOM   8453  C39 POPE8 115     108.498  19.904  39.367  1.00  0.00           C
ATOM   8456 0C31 POPE8 115     108.028  20.814  40.518  1.00  0.00           C
ATOM   8459 1C31 POPE8 115     106.549  21.204  40.318  1.00  0.00           C
ATOM   8462 2C31 POPE8 115     105.959  22.164  41.368  1.00  0.00           C
ATOM   8465 3C31 POPE8 115     105.469  21.454  42.638  1.00  0.00           C
ATOM   8468 4C31 POPE8 115     104.429  22.294  43.408  1.00  0.00           C
ATOM   8471 5C31 POPE8 115     103.618  21.464  44.417  1.00  0.00           C
ATOM   8474 6C31 POPE8 115     102.438  22.234  45.017  1.00  0.00           C
ATOM   8478  NH3 POPE9 116      95.248 106.173  66.808  1.00  0.00           N
ATOM   8482  C12 POPE9 116      96.619 106.063  66.148  1.00  0.00           C
ATOM   8485  C11 POPE9 116      97.349 107.413  66.007  1.00  0.00           C
ATOM   8488  P   POPE9 116      99.679 108.493  65.597  1.00  0.00           P
ATOM   8489  O13 POPE9 116      99.109 109.512  66.498  1.00  0.00           O
ATOM   8490  O14 POPE9 116     101.118 108.144  65.797  1.00  0.00           O
ATOM   8491  O11 POPE9 116      99.489 108.993  64.128  1.00  0.00           O
ATOM   8492  O12 POPE9 116      98.739 107.214  65.708  1.00  0.00           O
ATOM   8493  C1  POPE9 116      99.858 108.253  62.967  1.00  0.00           C
ATOM   8496  C2  POPE9 116      98.709 108.243  61.908  1.00  0.00           C
ATOM   8498  O21 POPE9 116      97.988 109.493  61.908  1.00  0.00           O
ATOM   8499  C21 POPE9 116      98.648 110.653  61.888  1.00  0.00           C
ATOM   8500  O22 POPE9 116      98.368 111.614  62.598  1.00  0.00           O
ATOM   8501  C22 POPE9 116      99.739 110.734  60.797  1.00  0.00           C
ATOM   8504  C3  POPE9 116      97.748 107.052  62.198  1.00  0.00           C
ATOM   8507  O31 POPE9 116      96.490 107.104  61.478  1.00  0.00           O
ATOM   8508  C31 POPE9 116      96.539 106.623  60.248  1.00  0.00           C
ATOM   8509  O32 POPE9 116      97.559 106.424  59.608  1.00  0.00           O
ATOM   8510  C32 POPE9 116      95.119 106.504  59.668  1.00  0.00           C
ATOM   8513  C23 POPE9 116      99.208 111.113  59.388  1.00  0.00           C
ATOM   8516  C24 POPE9 116      99.608 110.112  58.288  1.00  0.00           C
ATOM   8519  C25 POPE9 116      98.788 110.303  56.997  1.00  0.00           C
ATOM   8522  C26 POPE9 116      99.219 109.382  55.848  1.00  0.00           C
ATOM   8525  C27 POPE9 116      98.218 109.424  54.678  1.00  0.00           C
ATOM   8528  C28 POPE9 116      98.478 108.372  53.577  1.00  0.00           C
ATOM   8531  C29 POPE9 116      99.739 108.652  52.787  1.00  0.00           C
ATOM   8533 0C21 POPE9 116      99.809 108.813  51.448  1.00  0.00           C
ATOM   8535 1C21 POPE9 116      98.659 108.743  50.478  1.00  0.00           C
ATOM   8538 2C21 POPE9 116      99.109 108.594  49.018  1.00  0.00           C
ATOM   8541 3C21 POPE9 116      99.669 107.214  48.658  1.00  0.00           C
ATOM   8544 4C21 POPE9 116      99.968 107.104  47.148  1.00  0.00           C
ATOM   8547 5C21 POPE9 116     100.339 105.693  46.678  1.00  0.00           C
ATOM   8550 6C21 POPE9 116     101.649 105.154  47.268  1.00  0.00           C
ATOM   8553 7C21 POPE9 116     102.118 103.853  46.578  1.00  0.00           C
ATOM   8556 8C21 POPE9 116     103.508 103.383  46.978  1.00  0.00           C
ATOM   8560  C33 POPE9 116      95.138 105.844  58.278  1.00  0.00           C
ATOM   8563  C34 POPE9 116      94.039 106.303  57.318  1.00  0.00           C
ATOM   8566  C35 POPE9 116      94.308 105.854  55.877  1.00  0.00           C
ATOM   8569  C36 POPE9 116      93.169 106.143  54.908  1.00  0.00           C
ATOM   8572  C37 POPE9 116      93.468 105.583  53.507  1.00  0.00           C
ATOM   8575  C38 POPE9 116      92.379 105.902  52.478  1.00  0.00           C
ATOM   8578  C39 POPE9 116      92.638 105.303  51.088  1.00  0.00           C
ATOM   8581 0C31 POPE9 116      93.998 105.674  50.498  1.00  0.00           C
ATOM   8584 1C31 POPE9 116      94.138 105.233  49.027  1.00  0.00           C
ATOM   8587 2C31 POPE9 116      95.409 105.762  48.358  1.00  0.00           C
ATOM   8590 3C31 POPE9 116      95.649 105.163  46.958  1.00  0.00           C
ATOM   8593 4C31 POPE9 116      94.459 105.324  45.998  1.00  0.00           C
ATOM   8596 5C31 POPE9 116      94.639 104.534  44.698  1.00  0.00           C
ATOM   8599 6C31 POPE9 116      93.408 104.583  43.788  1.00  0.00           C
ATOM   8603  NH3 POPE  117      71.809  10.224  65.718  1.00  0.00           N
ATOM   8607  C12 POPE  117      72.660   9.054  66.207  1.00  0.00           C
ATOM   8610  C11 POPE  117      74.118   9.094  65.688  1.00  0.00           C
ATOM   8613  P   POPE  117      75.449   7.044  66.867  1.00  0.00           P
ATOM   8614  O13 POPE  117      74.229   6.204  66.958  1.00  0.00           O
ATOM   8615  O14 POPE  117      76.418   7.014  67.998  1.00  0.00           O
ATOM   8616  O11 POPE  117      76.258   6.694  65.547  1.00  0.00           O
ATOM   8617  O12 POPE  117      75.038   8.564  66.638  1.00  0.00           O
ATOM   8618  C1  POPE  117      75.678   6.064  64.398  1.00  0.00           C
ATOM   8621  C2  POPE  117      75.998   6.854  63.107  1.00  0.00           C
ATOM   8623  O21 POPE  117      75.160   6.324  62.057  1.00  0.00           O
ATOM   8624  C21 POPE  117      75.648   6.234  60.838  1.00  0.00           C
ATOM   8625  O22 POPE  117      76.328   5.314  60.417  1.00  0.00           O
ATOM   8626  C22 POPE  117      75.148   7.404  59.988  1.00  0.00           C
ATOM   8629  C3  POPE  117      77.520   6.974  62.787  1.00  0.00           C
ATOM   8632  O31 POPE  117      77.739   8.064  61.867  1.00  0.00           O
ATOM   8633  C31 POPE  117      79.028   8.364  61.647  1.00  0.00           C
ATOM   8634  O32 POPE  117      79.959   7.884  62.268  1.00  0.00           O
ATOM   8635  C32 POPE  117      79.098   9.534  60.638  1.00  0.00           C
ATOM   8638  C23 POPE  117      73.998   6.994  59.048  1.00  0.00           C
ATOM   8641  C24 POPE  117      73.569   8.164  58.148  1.00  0.00           C
ATOM   8644  C25 POPE  117      72.468   7.844  57.117  1.00  0.00           C
ATOM   8647  C26 POPE  117      71.089   7.594  57.748  1.00  0.00           C
ATOM   8650  C27 POPE  117      70.128   6.854  56.818  1.00  0.00           C
ATOM   8653  C28 POPE  117      68.958   6.224  57.608  1.00  0.00           C
ATOM   8656  C29 POPE  117      67.968   5.304  56.948  1.00  0.00           C
ATOM   8658 0C21 POPE  117      67.549   5.244  55.667  1.00  0.00           C
ATOM   8660 1C21 POPE  117      67.958   6.094  54.497  1.00  0.00           C
ATOM   8663 2C21 POPE  117      67.648   5.414  53.148  1.00  0.00           C
ATOM   8666 3C21 POPE  117      68.428   4.104  52.938  1.00  0.00           C
ATOM   8669 4C21 POPE  117      68.449   3.624  51.478  1.00  0.00           C
ATOM   8672 5C21 POPE  117      69.018   2.204  51.308  1.00  0.00           C
ATOM   8675 6C21 POPE  117      70.519   2.094  51.628  1.00  0.00           C
ATOM   8678 7C21 POPE  117      71.089   0.677  51.448  1.00  0.00           C
ATOM   8681 8C21 POPE  117      72.599   0.587  51.688  1.00  0.00           C
ATOM   8685  C33 POPE  117      80.229   9.484  59.568  1.00  0.00           C
ATOM   8688  C34 POPE  117      79.709   9.464  58.107  1.00  0.00           C
ATOM   8691  C35 POPE  117      80.819   9.774  57.088  1.00  0.00           C
ATOM   8694  C36 POPE  117      80.329   9.834  55.628  1.00  0.00           C
ATOM   8697  C37 POPE  117      81.209  10.754  54.768  1.00  0.00           C
ATOM   8700  C38 POPE  117      80.908  10.714  53.258  1.00  0.00           C
ATOM   8703  C39 POPE  117      81.999  11.434  52.448  1.00  0.00           C
ATOM   8706 0C31 POPE  117      81.759  11.394  50.928  1.00  0.00           C
ATOM   8709 1C31 POPE  117      82.979  11.854  50.117  1.00  0.00           C
ATOM   8712 2C31 POPE  117      82.948  11.404  48.648  1.00  0.00           C
ATOM   8715 3C31 POPE  117      81.838  12.014  47.787  1.00  0.00           C
ATOM   8718 4C31 POPE  117      81.729  11.314  46.428  1.00  0.00           C
ATOM   8721 5C31 POPE  117      80.548  11.804  45.588  1.00  0.00           C
ATOM   8724 6C31 POPE  117      80.380  11.054  44.258  1.00  0.00           C
ATOM   8728  NH3 POPE  118      23.208 108.104  23.857  1.00  0.00           N
ATOM   8732  C12 POPE  118      24.228 107.374  23.058  1.00  0.00           C
ATOM   8735  C11 POPE  118      23.718 105.954  22.778  1.00  0.00           C
ATOM   8738  P   POPE  118      22.488 104.762  24.788  1.00  0.00           P
ATOM   8739  O13 POPE  118      21.808 106.042  25.048  1.00  0.00           O
ATOM   8740  O14 POPE  118      21.768 103.633  24.168  1.00  0.00           O
ATOM   8741  O11 POPE  118      23.248 104.242  26.088  1.00  0.00           O
ATOM   8742  O12 POPE  118      23.768 105.093  23.928  1.00  0.00           O
ATOM   8743  C1  POPE  118      22.868 104.622  27.408  1.00  0.00           C
ATOM   8746  C2  POPE  118      24.028 105.404  28.098  1.00  0.00           C
ATOM   8748  O21 POPE  118      23.758 105.583  29.508  1.00  0.00           O
ATOM   8749  C21 POPE  118      23.998 104.512  30.258  1.00  0.00           C
ATOM   8750  O22 POPE  118      24.368 103.433  29.828  1.00  0.00           O
ATOM   8751  C22 POPE  118      23.808 104.844  31.748  1.00  0.00           C
ATOM   8754  C3  POPE  118      24.238 106.763  27.377  1.00  0.00           C
ATOM   8757  O31 POPE  118      25.178 107.593  28.068  1.00  0.00           O
ATOM   8758  C31 POPE  118      24.658 108.333  29.028  1.00  0.00           C
ATOM   8759  O32 POPE  118      23.478 108.424  29.308  1.00  0.00           O
ATOM   8760  C32 POPE  118      25.768 109.074  29.718  1.00  0.00           C
ATOM   8763  C23 POPE  118      24.408 106.194  32.228  1.00  0.00           C
ATOM   8766  C24 POPE  118      25.168 106.094  33.568  1.00  0.00           C
ATOM   8769  C25 POPE  118      24.288 105.914  34.827  1.00  0.00           C
ATOM   8772  C26 POPE  118      23.568 107.204  35.258  1.00  0.00           C
ATOM   8775  C27 POPE  118      23.308 107.313  36.777  1.00  0.00           C
ATOM   8778  C28 POPE  118      21.978 106.723  37.288  1.00  0.00           C
ATOM   8781  C29 POPE  118      22.008 105.273  37.678  1.00  0.00           C
ATOM   8783 0C21 POPE  118      22.368 104.792  38.878  1.00  0.00           C
ATOM   8785 1C21 POPE  118      22.908 105.604  40.038  1.00  0.00           C
ATOM   8788 2C21 POPE  118      21.918 105.863  41.197  1.00  0.00           C
ATOM   8791 3C21 POPE  118      21.608 104.604  42.028  1.00  0.00           C
ATOM   8794 4C21 POPE  118      20.688 104.902  43.208  1.00  0.00           C
ATOM   8797 5C21 POPE  118      20.058 103.643  43.808  1.00  0.00           C
ATOM   8800 6C21 POPE  118      20.998 102.794  44.678  1.00  0.00           C
ATOM   8803 7C21 POPE  118      20.458 101.374  44.858  1.00  0.00           C
ATOM   8806 8C21 POPE  118      21.218 100.544  45.888  1.00  0.00           C
ATOM   8810  C33 POPE  118      25.398 109.743  31.048  1.00  0.00           C
ATOM   8813  C34 POPE  118      26.658 110.394  31.638  1.00  0.00           C
ATOM   8816  C35 POPE  118      26.378 111.273  32.858  1.00  0.00           C
ATOM   8819  C36 POPE  118      25.548 110.553  33.928  1.00  0.00           C
ATOM   8822  C37 POPE  118      25.448 111.362  35.217  1.00  0.00           C
ATOM   8825  C38 POPE  118      24.468 110.734  36.218  1.00  0.00           C
ATOM   8828  C39 POPE  118      24.308 111.564  37.507  1.00  0.00           C
ATOM   8831 0C31 POPE  118      25.488 111.374  38.468  1.00  0.00           C
ATOM   8834 1C31 POPE  118      25.428 112.354  39.648  1.00  0.00           C
ATOM   8837 2C31 POPE  118      26.728 112.402  40.457  1.00  0.00           C
ATOM   8840 3C31 POPE  118      26.878 113.682  41.288  1.00  0.00           C
ATOM   8843 4C31 POPE  118      25.918 113.764  42.478  1.00  0.00           C
ATOM   8846 5C31 POPE  118      25.898 115.163  43.107  1.00  0.00           C
ATOM   8849 6C31 POPE  118      24.978 115.264  44.328  1.00  0.00           C
ATOM   8853  NH3 POPE  119      77.879  99.144  26.828  1.00  0.00           N
ATOM   8857  C12 POPE  119      78.389 100.003  25.697  1.00  0.00           C
ATOM   8860  C11 POPE  119      79.928  99.984  25.618  1.00  0.00           C
ATOM   8863  P   POPE  119      81.929 101.483  24.828  1.00  0.00           P
ATOM   8864  O13 POPE  119      82.789 100.373  25.297  1.00  0.00           O
ATOM   8865  O14 POPE  119      82.298 102.104  23.548  1.00  0.00           O
ATOM   8866  O11 POPE  119      81.959 102.654  25.908  1.00  0.00           O
ATOM   8867  O12 POPE  119      80.380 101.113  24.858  1.00  0.00           O
ATOM   8868  C1  POPE  119      83.279 103.094  26.287  1.00  0.00           C
ATOM   8871  C2  POPE  119      83.209 103.862  27.618  1.00  0.00           C
ATOM   8873  O21 POPE  119      84.539 104.263  28.008  1.00  0.00           O
ATOM   8874  C21 POPE  119      84.688 105.553  28.197  1.00  0.00           C
ATOM   8875  O22 POPE  119      83.939 106.432  27.797  1.00  0.00           O
ATOM   8876  C22 POPE  119      85.908 105.793  29.068  1.00  0.00           C
ATOM   8879  C3  POPE  119      82.689 102.943  28.738  1.00  0.00           C
ATOM   8882  O31 POPE  119      82.179 103.682  29.858  1.00  0.00           O
ATOM   8883  C31 POPE  119      80.959 104.173  29.668  1.00  0.00           C
ATOM   8884  O32 POPE  119      80.299 104.074  28.638  1.00  0.00           O
ATOM   8885  C32 POPE  119      80.479 104.823  30.938  1.00  0.00           C
ATOM   8888  C23 POPE  119      85.828 107.122  29.848  1.00  0.00           C
ATOM   8891  C24 POPE  119      86.439 107.043  31.248  1.00  0.00           C
ATOM   8894  C25 POPE  119      85.429 106.763  32.368  1.00  0.00           C
ATOM   8897  C26 POPE  119      84.419 107.894  32.588  1.00  0.00           C
ATOM   8900  C27 POPE  119      83.949 107.973  34.058  1.00  0.00           C
ATOM   8903  C28 POPE  119      83.379 109.354  34.438  1.00  0.00           C
ATOM   8906  C29 POPE  119      83.408 109.534  35.937  1.00  0.00           C
ATOM   8908 0C21 POPE  119      82.629 110.324  36.698  1.00  0.00           C
ATOM   8910 1C21 POPE  119      81.519 111.243  36.248  1.00  0.00           C
ATOM   8913 2C21 POPE  119      80.138 110.793  36.777  1.00  0.00           C
ATOM   8916 3C21 POPE  119      79.828 111.124  38.258  1.00  0.00           C
ATOM   8919 4C21 POPE  119      80.728 110.413  39.277  1.00  0.00           C
ATOM   8922 5C21 POPE  119      80.100 110.193  40.667  1.00  0.00           C
ATOM   8925 6C21 POPE  119      79.559 108.764  40.877  1.00  0.00           C
ATOM   8928 7C21 POPE  119      78.138 108.563  40.338  1.00  0.00           C
ATOM   8931 8C21 POPE  119      77.699 107.104  40.258  1.00  0.00           C
ATOM   8935  C33 POPE  119      79.419 105.893  30.627  1.00  0.00           C
ATOM   8938  C34 POPE  119      79.168 106.754  31.868  1.00  0.00           C
ATOM   8941  C35 POPE  119      80.159 107.904  32.038  1.00  0.00           C
ATOM   8944  C36 POPE  119      79.840 109.074  31.098  1.00  0.00           C
ATOM   8947  C37 POPE  119      80.959 110.112  31.038  1.00  0.00           C
ATOM   8950  C38 POPE  119      80.758 111.073  29.858  1.00  0.00           C
ATOM   8953  C39 POPE  119      82.029 111.854  29.488  1.00  0.00           C
ATOM   8956 0C31 POPE  119      82.579 112.733  30.618  1.00  0.00           C
ATOM   8959 1C31 POPE  119      83.850 113.493  30.188  1.00  0.00           C
ATOM   8962 2C31 POPE  119      84.559 114.193  31.348  1.00  0.00           C
ATOM   8965 3C31 POPE  119      83.688 115.254  32.047  1.00  0.00           C
ATOM   8968 4C31 POPE  119      84.410 115.954  33.197  1.00  0.00           C
ATOM   8971 5C31 POPE  119      83.699 117.243  33.617  1.00  0.00           C
ATOM   8974 6C31 POPE  119      84.319 117.894  34.848  1.00  0.00           C
ATOM   8978  NH3 POPE  120      10.008  55.904  66.787  1.00  0.00           N
ATOM   8982  C12 POPE  120       9.768  55.564  68.228  1.00  0.00           C
ATOM   8985  C11 POPE  120      10.528  54.284  68.638  1.00  0.00           C
ATOM   8988  P   POPE  120       8.838  52.704  69.858  1.00  0.00           P
ATOM   8989  O13 POPE  120       9.258  51.554  69.027  1.00  0.00           O
ATOM   8990  O14 POPE  120       8.458  52.424  71.238  1.00  0.00           O
ATOM   8991  O11 POPE  120       7.728  53.564  69.198  1.00  0.00           O
ATOM   8992  O12 POPE  120      10.028  53.743  69.867  1.00  0.00           O
ATOM   8993  C1  POPE  120       6.518  53.074  68.658  1.00  0.00           C
ATOM   8996  C2  POPE  120       6.608  53.274  67.138  1.00  0.00           C
ATOM   8998  O21 POPE  120       5.338  53.334  66.488  1.00  0.00           O
ATOM   8999  C21 POPE  120       4.708  52.174  66.457  1.00  0.00           C
ATOM   9000  O22 POPE  120       4.938  51.193  67.148  1.00  0.00           O
ATOM   9001  C22 POPE  120       3.818  52.134  65.228  1.00  0.00           C
ATOM   9004  C3  POPE  120       7.598  52.274  66.437  1.00  0.00           C
ATOM   9007  O31 POPE  120       7.508  52.324  65.007  1.00  0.00           O
ATOM   9008  C31 POPE  120       7.898  53.464  64.478  1.00  0.00           C
ATOM   9009  O32 POPE  120       8.428  54.394  65.077  1.00  0.00           O
ATOM   9010  C32 POPE  120       7.548  53.494  62.998  1.00  0.00           C
ATOM   9013  C23 POPE  120       4.408  51.084  64.277  1.00  0.00           C
ATOM   9016  C24 POPE  120       3.478  50.704  63.128  1.00  0.00           C
ATOM   9019  C25 POPE  120       3.358  51.773  62.038  1.00  0.00           C
ATOM   9022  C26 POPE  120       3.628  51.164  60.658  1.00  0.00           C
ATOM   9025  C27 POPE  120       3.788  52.184  59.528  1.00  0.00           C
ATOM   9028  C28 POPE  120       2.468  52.563  58.838  1.00  0.00           C
ATOM   9031  C29 POPE  120       2.688  53.014  57.418  1.00  0.00           C
ATOM   9033 0C21 POPE  120       1.838  53.714  56.658  1.00  0.00           C
ATOM   9035 1C21 POPE  120       0.461  54.164  57.078  1.00  0.00           C
ATOM   9038 2C21 POPE  120      -0.499  54.424  55.898  1.00  0.00           C
ATOM   9041 3C21 POPE  120      -0.009  55.494  54.918  1.00  0.00           C
ATOM   9044 4C21 POPE  120      -1.079  55.954  53.918  1.00  0.00           C
ATOM   9047 5C21 POPE  120      -1.549  54.844  52.967  1.00  0.00           C
ATOM   9050 6C21 POPE  120      -2.689  55.294  52.057  1.00  0.00           C
ATOM   9053 7C21 POPE  120      -3.139  54.214  51.077  1.00  0.00           C
ATOM   9056 8C21 POPE  120      -4.199  54.714  50.088  1.00  0.00           C
ATOM   9060  C33 POPE  120       7.078  54.894  62.568  1.00  0.00           C
ATOM   9063  C34 POPE  120       6.198  54.834  61.318  1.00  0.00           C
ATOM   9066  C35 POPE  120       5.378  56.114  61.148  1.00  0.00           C
ATOM   9069  C36 POPE  120       4.398  56.054  59.968  1.00  0.00           C
ATOM   9072  C37 POPE  120       3.758  57.424  59.708  1.00  0.00           C
ATOM   9075  C38 POPE  120       2.398  57.373  58.988  1.00  0.00           C
ATOM   9078  C39 POPE  120       1.198  57.324  59.948  1.00  0.00           C
ATOM   9081 0C31 POPE  120       1.108  56.004  60.708  1.00  0.00           C
ATOM   9084 1C31 POPE  120      -0.189  55.793  61.518  1.00  0.00           C
ATOM   9087 2C31 POPE  120      -0.449  54.304  61.787  1.00  0.00           C
ATOM   9090 3C31 POPE  120      -1.079  53.614  60.568  1.00  0.00           C
ATOM   9093 4C31 POPE  120      -1.349  52.114  60.728  1.00  0.00           C
ATOM   9096 5C31 POPE  120      -1.629  51.454  59.367  1.00  0.00           C
ATOM   9099 6C31 POPE  120      -1.939  49.954  59.448  1.00  0.00           C
ATOM   9103  NH3 POPE  121       8.708  84.333  67.847  1.00  0.00           N
ATOM   9107  C12 POPE  121       7.258  84.583  68.198  1.00  0.00           C
ATOM   9110  C11 POPE  121       6.308  84.014  67.117  1.00  0.00           C
ATOM   9113  P   POPE  121       4.138  85.404  67.008  1.00  0.00           P
ATOM   9114  O13 POPE  121       2.718  85.364  67.437  1.00  0.00           O
ATOM   9115  O14 POPE  121       4.948  86.553  67.457  1.00  0.00           O
ATOM   9116  O11 POPE  121       4.178  85.303  65.417  1.00  0.00           O
ATOM   9117  O12 POPE  121       4.928  84.132  67.488  1.00  0.00           O
ATOM   9118  C1  POPE  121       3.868  84.053  64.797  1.00  0.00           C
ATOM   9121  C2  POPE  121       4.248  84.083  63.288  1.00  0.00           C
ATOM   9123  O21 POPE  121       3.208  83.442  62.518  1.00  0.00           O
ATOM   9124  C21 POPE  121       2.168  84.214  62.168  1.00  0.00           C
ATOM   9125  O22 POPE  121       1.048  84.074  62.647  1.00  0.00           O
ATOM   9126  C22 POPE  121       2.578  85.224  61.098  1.00  0.00           C
ATOM   9129  C3  POPE  121       5.608  83.363  63.037  1.00  0.00           C
ATOM   9132  O31 POPE  121       6.148  83.633  61.728  1.00  0.00           O
ATOM   9133  C31 POPE  121       6.148  82.743  60.708  1.00  0.00           C
ATOM   9134  O32 POPE  121       6.768  82.943  59.678  1.00  0.00           O
ATOM   9135  C32 POPE  121       5.268  81.514  60.898  1.00  0.00           C
ATOM   9138  C23 POPE  121       1.798  85.063  59.778  1.00  0.00           C
ATOM   9141  C24 POPE  121       2.428  85.824  58.598  1.00  0.00           C
ATOM   9144  C25 POPE  121       1.808  85.413  57.257  1.00  0.00           C
ATOM   9147  C26 POPE  121       2.448  86.104  56.047  1.00  0.00           C
ATOM   9150  C27 POPE  121       1.698  85.784  54.738  1.00  0.00           C
ATOM   9153  C28 POPE  121       2.358  86.334  53.458  1.00  0.00           C
ATOM   9156  C29 POPE  121       2.668  87.803  53.577  1.00  0.00           C
ATOM   9158 0C21 POPE  121       1.948  88.834  53.107  1.00  0.00           C
ATOM   9160 1C21 POPE  121       0.648  88.743  52.348  1.00  0.00           C
ATOM   9163 2C21 POPE  121      -0.569  88.792  53.288  1.00  0.00           C
ATOM   9166 3C21 POPE  121      -1.889  88.493  52.577  1.00  0.00           C
ATOM   9169 4C21 POPE  121      -2.359  89.594  51.628  1.00  0.00           C
ATOM   9172 5C21 POPE  121      -3.609  89.184  50.828  1.00  0.00           C
ATOM   9175 6C21 POPE  121      -4.119  90.314  49.928  1.00  0.00           C
ATOM   9178 7C21 POPE  121      -4.949  91.353  50.698  1.00  0.00           C
ATOM   9181 8C21 POPE  121      -5.169  92.663  49.937  1.00  0.00           C
ATOM   9185  C33 POPE  121       5.258  80.593  59.648  1.00  0.00           C
ATOM   9188  C34 POPE  121       4.248  79.453  59.778  1.00  0.00           C
ATOM   9191  C35 POPE  121       4.258  78.504  58.568  1.00  0.00           C
ATOM   9194  C36 POPE  121       3.388  77.254  58.788  1.00  0.00           C
ATOM   9197  C37 POPE  121       3.808  76.094  57.878  1.00  0.00           C
ATOM   9200  C38 POPE  121       3.118  74.764  58.228  1.00  0.00           C
ATOM   9203  C39 POPE  121       4.118  73.634  58.478  1.00  0.00           C
ATOM   9206 0C31 POPE  121       3.488  72.413  59.147  1.00  0.00           C
ATOM   9209 1C31 POPE  121       2.588  71.583  58.218  1.00  0.00           C
ATOM   9212 2C31 POPE  121       2.158  70.263  58.888  1.00  0.00           C
ATOM   9215 3C31 POPE  121       1.288  69.374  57.988  1.00  0.00           C
ATOM   9218 4C31 POPE  121      -0.079  69.993  57.668  1.00  0.00           C
ATOM   9221 5C31 POPE  121      -0.989  69.044  56.888  1.00  0.00           C
ATOM   9224 6C31 POPE  121      -2.239  69.724  56.348  1.00  0.00           C
ATOM   9228  NH3 POPE  122      55.898  21.344  24.658  1.00  0.00           N
ATOM   9232  C12 POPE  122      57.138  21.474  23.818  1.00  0.00           C
ATOM   9235  C11 POPE  122      58.428  21.604  24.638  1.00  0.00           C
ATOM   9238  P   POPE  122      60.028  20.144  26.068  1.00  0.00           P
ATOM   9239  O13 POPE  122      59.958  18.974  26.958  1.00  0.00           O
ATOM   9240  O14 POPE  122      61.028  20.024  24.988  1.00  0.00           O
ATOM   9241  O11 POPE  122      60.368  21.484  26.838  1.00  0.00           O
ATOM   9242  O12 POPE  122      58.598  20.454  25.458  1.00  0.00           O
ATOM   9243  C1  POPE  122      60.418  21.644  28.248  1.00  0.00           C
ATOM   9246  C2  POPE  122      59.158  22.334  28.848  1.00  0.00           C
ATOM   9248  O21 POPE  122      59.298  22.234  30.268  1.00  0.00           O
ATOM   9249  C21 POPE  122      58.738  23.184  30.988  1.00  0.00           C
ATOM   9250  O22 POPE  122      58.168  24.174  30.568  1.00  0.00           O
ATOM   9251  C22 POPE  122      58.928  22.864  32.468  1.00  0.00           C
ATOM   9254  C3  POPE  122      57.868  21.624  28.348  1.00  0.00           C
ATOM   9257  O31 POPE  122      56.718  21.894  29.158  1.00  0.00           O
ATOM   9258  C31 POPE  122      55.568  21.714  28.538  1.00  0.00           C
ATOM   9259  O32 POPE  122      55.418  21.474  27.358  1.00  0.00           O
ATOM   9260  C32 POPE  122      54.458  21.794  29.568  1.00  0.00           C
ATOM   9263  C23 POPE  122      57.778  23.394  33.338  1.00  0.00           C
ATOM   9266  C24 POPE  122      57.348  22.334  34.347  1.00  0.00           C
ATOM   9269  C25 POPE  122      56.798  22.934  35.638  1.00  0.00           C
ATOM   9272  C26 POPE  122      56.278  21.884  36.628  1.00  0.00           C
ATOM   9275  C27 POPE  122      57.248  20.734  36.908  1.00  0.00           C
ATOM   9278  C28 POPE  122      56.729  19.804  38.027  1.00  0.00           C
ATOM   9281  C29 POPE  122      57.868  19.124  38.738  1.00  0.00           C
ATOM   9283 0C21 POPE  122      58.238  19.324  40.017  1.00  0.00           C
ATOM   9285 1C21 POPE  122      57.589  20.254  41.018  1.00  0.00           C
ATOM   9288 2C21 POPE  122      56.688  19.494  42.018  1.00  0.00           C
ATOM   9291 3C21 POPE  122      57.448  18.554  42.957  1.00  0.00           C
ATOM   9294 4C21 POPE  122      57.568  17.104  42.478  1.00  0.00           C
ATOM   9297 5C21 POPE  122      58.179  16.214  43.577  1.00  0.00           C
ATOM   9300 6C21 POPE  122      58.909  14.994  43.018  1.00  0.00           C
ATOM   9303 7C21 POPE  122      59.738  14.294  44.108  1.00  0.00           C
ATOM   9306 8C21 POPE  122      60.598  13.154  43.568  1.00  0.00           C
ATOM   9310  C33 POPE  122      54.268  23.234  30.078  1.00  0.00           C
ATOM   9313  C34 POPE  122      53.769  23.274  31.528  1.00  0.00           C
ATOM   9316  C35 POPE  122      53.458  24.714  31.968  1.00  0.00           C
ATOM   9319  C36 POPE  122      53.449  24.894  33.488  1.00  0.00           C
ATOM   9322  C37 POPE  122      52.618  23.844  34.228  1.00  0.00           C
ATOM   9325  C38 POPE  122      52.578  24.074  35.737  1.00  0.00           C
ATOM   9328  C39 POPE  122      52.328  22.784  36.537  1.00  0.00           C
ATOM   9331 0C31 POPE  122      52.328  23.004  38.058  1.00  0.00           C
ATOM   9334 1C31 POPE  122      53.738  23.194  38.627  1.00  0.00           C
ATOM   9337 2C31 POPE  122      53.778  23.704  40.068  1.00  0.00           C
ATOM   9340 3C31 POPE  122      53.379  22.644  41.098  1.00  0.00           C
ATOM   9343 4C31 POPE  122      53.538  23.134  42.538  1.00  0.00           C
ATOM   9346 5C31 POPE  122      53.488  22.004  43.577  1.00  0.00           C
ATOM   9349 6C31 POPE  122      53.538  22.504  45.017  1.00  0.00           C
ATOM   9353  NH3 POPE  123      69.318  39.844  66.038  1.00  0.00           N
ATOM   9357  C12 POPE  123      69.808  40.694  67.158  1.00  0.00           C
ATOM   9360  C11 POPE  123      68.979  41.964  67.288  1.00  0.00           C
ATOM   9363  P   POPE  123      70.138  44.094  68.198  1.00  0.00           P
ATOM   9364  O13 POPE  123      69.068  45.063  67.908  1.00  0.00           O
ATOM   9365  O14 POPE  123      71.118  44.424  69.248  1.00  0.00           O
ATOM   9366  O11 POPE  123      70.958  43.883  66.857  1.00  0.00           O
ATOM   9367  O12 POPE  123      69.508  42.674  68.408  1.00  0.00           O
ATOM   9368  C1  POPE  123      71.378  45.054  66.138  1.00  0.00           C
ATOM   9371  C2  POPE  123      70.828  45.083  64.687  1.00  0.00           C
ATOM   9373  O21 POPE  123      71.438  46.064  63.818  1.00  0.00           O
ATOM   9374  C21 POPE  123      72.138  47.104  64.258  1.00  0.00           C
ATOM   9375  O22 POPE  123      72.229  47.504  65.397  1.00  0.00           O
ATOM   9376  C22 POPE  123      72.979  47.664  63.107  1.00  0.00           C
ATOM   9379  C3  POPE  123      69.278  45.174  64.648  1.00  0.00           C
ATOM   9382  O31 POPE  123      68.718  44.964  63.328  1.00  0.00           O
ATOM   9383  C31 POPE  123      68.698  43.724  62.888  1.00  0.00           C
ATOM   9384  O32 POPE  123      69.169  42.743  63.458  1.00  0.00           O
ATOM   9385  C32 POPE  123      67.928  43.684  61.558  1.00  0.00           C
ATOM   9388  C23 POPE  123      72.168  48.223  61.917  1.00  0.00           C
ATOM   9391  C24 POPE  123      73.068  49.054  60.998  1.00  0.00           C
ATOM   9394  C25 POPE  123      72.328  49.674  59.808  1.00  0.00           C
ATOM   9397  C26 POPE  123      72.839  49.203  58.437  1.00  0.00           C
ATOM   9400  C27 POPE  123      72.708  50.313  57.388  1.00  0.00           C
ATOM   9403  C28 POPE  123      73.409  49.954  56.058  1.00  0.00           C
ATOM   9406  C29 POPE  123      73.299  51.123  55.108  1.00  0.00           C
ATOM   9408 0C21 POPE  123      72.388  51.274  54.138  1.00  0.00           C
ATOM   9410 1C21 POPE  123      71.288  50.313  53.768  1.00  0.00           C
ATOM   9413 2C21 POPE  123      69.868  50.884  53.948  1.00  0.00           C
ATOM   9416 3C21 POPE  123      68.809  49.774  53.838  1.00  0.00           C
ATOM   9419 4C21 POPE  123      67.368  50.274  53.658  1.00  0.00           C
ATOM   9422 5C21 POPE  123      66.918  51.204  54.788  1.00  0.00           C
ATOM   9425 6C21 POPE  123      65.508  51.773  54.588  1.00  0.00           C
ATOM   9428 7C21 POPE  123      65.288  53.044  55.417  1.00  0.00           C
ATOM   9431 8C21 POPE  123      63.948  53.714  55.178  1.00  0.00           C
ATOM   9435  C33 POPE  123      68.038  42.324  60.818  1.00  0.00           C
ATOM   9438  C34 POPE  123      67.328  42.354  59.448  1.00  0.00           C
ATOM   9441  C35 POPE  123      67.729  41.193  58.528  1.00  0.00           C
ATOM   9444  C36 POPE  123      68.089  41.644  57.098  1.00  0.00           C
ATOM   9447  C37 POPE  123      68.589  40.484  56.238  1.00  0.00           C
ATOM   9450  C38 POPE  123      69.239  40.914  54.908  1.00  0.00           C
ATOM   9453  C39 POPE  123      68.278  41.434  53.827  1.00  0.00           C
ATOM   9456 0C31 POPE  123      67.229  40.414  53.367  1.00  0.00           C
ATOM   9459 1C31 POPE  123      66.699  40.724  51.958  1.00  0.00           C
ATOM   9462 2C31 POPE  123      65.248  40.274  51.738  1.00  0.00           C
ATOM   9465 3C31 POPE  123      64.729  40.564  50.318  1.00  0.00           C
ATOM   9468 4C31 POPE  123      65.298  39.644  49.228  1.00  0.00           C
ATOM   9471 5C31 POPE  123      64.748  39.964  47.838  1.00  0.00           C
ATOM   9474 6C31 POPE  123      65.398  39.144  46.728  1.00  0.00           C
ATOM   9478  NH3 POPE  124     121.708 138.300  67.638  1.00  0.00           N
ATOM   9482  C12 POPE  124     121.598 136.880  68.148  1.00  0.00           C
ATOM   9485  C11 POPE  124     122.108 135.800  67.168  1.00  0.00           C
ATOM   9488  P   POPE  124     122.428 133.221  67.018  1.00  0.00           P
ATOM   9489  O13 POPE  124     122.349 133.331  65.547  1.00  0.00           O
ATOM   9490  O14 POPE  124     123.758 133.111  67.647  1.00  0.00           O
ATOM   9491  O11 POPE  124     121.509 132.040  67.547  1.00  0.00           O
ATOM   9492  O12 POPE  124     121.729 134.501  67.658  1.00  0.00           O
ATOM   9493  C1  POPE  124     120.578 131.359  66.688  1.00  0.00           C
ATOM   9496  C2  POPE  124     120.739 129.823  66.768  1.00  0.00           C
ATOM   9498  O21 POPE  124     121.688 129.382  65.788  1.00  0.00           O
ATOM   9499  C21 POPE  124     122.948 129.633  66.047  1.00  0.00           C
ATOM   9500  O22 POPE  124     123.438 129.883  67.127  1.00  0.00           O
ATOM   9501  C22 POPE  124     123.739 129.484  64.738  1.00  0.00           C
ATOM   9504  C3  POPE  124     119.399 129.113  66.437  1.00  0.00           C
ATOM   9507  O31 POPE  124     118.990 129.443  65.098  1.00  0.00           O
ATOM   9508  C31 POPE  124     118.188 128.553  64.557  1.00  0.00           C
ATOM   9509  O32 POPE  124     117.568 127.682  65.147  1.00  0.00           O
ATOM   9510  C32 POPE  124     118.228 128.703  63.047  1.00  0.00           C
ATOM   9513  C23 POPE  124     124.039 130.831  64.027  1.00  0.00           C
ATOM   9516  C24 POPE  124     122.859 131.411  63.218  1.00  0.00           C
ATOM   9519  C25 POPE  124     122.629 130.760  61.847  1.00  0.00           C
ATOM   9522  C26 POPE  124     123.669 131.160  60.788  1.00  0.00           C
ATOM   9525  C27 POPE  124     123.289 130.690  59.378  1.00  0.00           C
ATOM   9528  C28 POPE  124     124.378 131.010  58.338  1.00  0.00           C
ATOM   9531  C29 POPE  124     123.850 131.100  56.927  1.00  0.00           C
ATOM   9533 0C21 POPE  124     123.998 130.174  55.968  1.00  0.00           C
ATOM   9535 1C21 POPE  124     124.688 128.853  56.168  1.00  0.00           C
ATOM   9538 2C21 POPE  124     124.448 127.894  54.998  1.00  0.00           C
ATOM   9541 3C21 POPE  124     125.199 128.284  53.718  1.00  0.00           C
ATOM   9544 4C21 POPE  124     125.438 127.104  52.768  1.00  0.00           C
ATOM   9547 5C21 POPE  124     124.308 126.854  51.768  1.00  0.00           C
ATOM   9550 6C21 POPE  124     124.739 125.933  50.617  1.00  0.00           C
ATOM   9553 7C21 POPE  124     123.869 126.082  49.367  1.00  0.00           C
ATOM   9556 8C21 POPE  124     124.419 125.324  48.158  1.00  0.00           C
ATOM   9560  C33 POPE  124     118.949 127.493  62.408  1.00  0.00           C
ATOM   9563  C34 POPE  124     119.919 127.894  61.297  1.00  0.00           C
ATOM   9566  C35 POPE  124     120.369 126.704  60.448  1.00  0.00           C
ATOM   9569  C36 POPE  124     119.249 126.113  59.568  1.00  0.00           C
ATOM   9572  C37 POPE  124     119.788 125.124  58.547  1.00  0.00           C
ATOM   9575  C38 POPE  124     118.729 124.564  57.598  1.00  0.00           C
ATOM   9578  C39 POPE  124     119.410 123.743  56.488  1.00  0.00           C
ATOM   9581 0C31 POPE  124     118.519 122.693  55.818  1.00  0.00           C
ATOM   9584 1C31 POPE  124     119.338 121.794  54.878  1.00  0.00           C
ATOM   9587 2C31 POPE  124     118.769 120.382  54.718  1.00  0.00           C
ATOM   9590 3C31 POPE  124     119.679 119.443  53.908  1.00  0.00           C
ATOM   9593 4C31 POPE  124     119.270 119.372  52.437  1.00  0.00           C
ATOM   9596 5C31 POPE  124     120.108 118.383  51.608  1.00  0.00           C
ATOM   9599 6C31 POPE  124     119.688 118.363  50.138  1.00  0.00           C
ATOM   9603  NH3 POPE  125      24.838 102.192  27.207  1.00  0.00           N
ATOM   9607  C12 POPE  125      26.238 101.993  26.738  1.00  0.00           C
ATOM   9610  C11 POPE  125      27.228 102.593  27.728  1.00  0.00           C
ATOM   9613  P   POPE  125      29.758 102.313  28.297  1.00  0.00           P
ATOM   9614  O13 POPE  125      30.608 101.124  28.238  1.00  0.00           O
ATOM   9615  O14 POPE  125      30.288 103.582  27.748  1.00  0.00           O
ATOM   9616  O11 POPE  125      29.228 102.493  29.777  1.00  0.00           O
ATOM   9617  O12 POPE  125      28.468 101.964  27.488  1.00  0.00           O
ATOM   9618  C1  POPE  125      28.798 103.743  30.318  1.00  0.00           C
ATOM   9621  C2  POPE  125      29.918 104.543  31.058  1.00  0.00           C
ATOM   9623  O21 POPE  125      30.388 103.874  32.248  1.00  0.00           O
ATOM   9624  C21 POPE  125      29.658 103.932  33.338  1.00  0.00           C
ATOM   9625  O22 POPE  125      28.498 104.303  33.428  1.00  0.00           O
ATOM   9626  C22 POPE  125      30.508 103.424  34.518  1.00  0.00           C
ATOM   9629  C3  POPE  125      29.428 106.012  31.287  1.00  0.00           C
ATOM   9632  O31 POPE  125      30.078 106.684  32.398  1.00  0.00           O
ATOM   9633  C31 POPE  125      30.038 108.013  32.308  1.00  0.00           C
ATOM   9634  O32 POPE  125      29.808 108.643  31.298  1.00  0.00           O
ATOM   9635  C32 POPE  125      30.208 108.643  33.687  1.00  0.00           C
ATOM   9638  C23 POPE  125      30.098 103.913  35.937  1.00  0.00           C
ATOM   9641  C24 POPE  125      31.108 103.523  37.038  1.00  0.00           C
ATOM   9644  C25 POPE  125      30.638 103.874  38.458  1.00  0.00           C
ATOM   9647  C26 POPE  125      31.728 104.014  39.538  1.00  0.00           C
ATOM   9650  C27 POPE  125      31.958 102.783  40.448  1.00  0.00           C
ATOM   9653  C28 POPE  125      32.428 103.193  41.878  1.00  0.00           C
ATOM   9656  C29 POPE  125      32.569 102.064  42.868  1.00  0.00           C
ATOM   9658 0C21 POPE  125      33.688 101.623  43.478  1.00  0.00           C
ATOM   9660 1C21 POPE  125      35.098 102.104  43.268  1.00  0.00           C
ATOM   9663 2C21 POPE  125      35.758 102.833  44.468  1.00  0.00           C
ATOM   9666 3C21 POPE  125      35.918 102.003  45.758  1.00  0.00           C
ATOM   9669 4C21 POPE  125      37.228 102.344  46.508  1.00  0.00           C
ATOM   9672 5C21 POPE  125      37.128 102.484  48.037  1.00  0.00           C
ATOM   9675 6C21 POPE  125      36.698 101.234  48.797  1.00  0.00           C
ATOM   9678 7C21 POPE  125      37.038 101.353  50.298  1.00  0.00           C
ATOM   9681 8C21 POPE  125      36.398 100.283  51.187  1.00  0.00           C
ATOM   9685  C33 POPE  125      29.258 108.094  34.788  1.00  0.00           C
ATOM   9688  C34 POPE  125      29.438 108.862  36.108  1.00  0.00           C
ATOM   9691  C35 POPE  125      28.458 108.512  37.238  1.00  0.00           C
ATOM   9694  C36 POPE  125      28.688 107.143  37.898  1.00  0.00           C
ATOM   9697  C37 POPE  125      27.878 106.984  39.188  1.00  0.00           C
ATOM   9700  C38 POPE  125      27.818 105.544  39.728  1.00  0.00           C
ATOM   9703  C39 POPE  125      26.598 105.283  40.628  1.00  0.00           C
ATOM   9706 0C31 POPE  125      26.688 105.924  42.018  1.00  0.00           C
ATOM   9709 1C31 POPE  125      25.338 105.964  42.748  1.00  0.00           C
ATOM   9712 2C31 POPE  125      25.388 106.684  44.118  1.00  0.00           C
ATOM   9715 3C31 POPE  125      25.518 108.202  43.998  1.00  0.00           C
ATOM   9718 4C31 POPE  125      24.178 108.953  44.138  1.00  0.00           C
ATOM   9721 5C31 POPE  125      24.348 110.464  43.948  1.00  0.00           C
ATOM   9724 6C31 POPE  125      23.008 111.213  43.837  1.00  0.00           C
ATOM   9728  NH3 POPE  126      21.128   4.152  18.788  1.00  0.00           N
ATOM   9732  C12 POPE  126      20.408   2.823  18.808  1.00  0.00           C
ATOM   9735  C11 POPE  126      19.698   2.483  17.488  1.00  0.00           C
ATOM   9738  P   POPE  126      17.878   0.587  17.118  1.00  0.00           P
ATOM   9739  O13 POPE  126      16.428   0.775  16.908  1.00  0.00           O
ATOM   9740  O14 POPE  126      18.698   0.206  15.958  1.00  0.00           O
ATOM   9741  O11 POPE  126      18.038  -0.554  18.198  1.00  0.00           O
ATOM   9742  O12 POPE  126      18.438   1.894  17.788  1.00  0.00           O
ATOM   9743  C1  POPE  126      18.298  -0.365  19.568  1.00  0.00           C
ATOM   9746  C2  POPE  126      17.038  -0.673  20.388  1.00  0.00           C
ATOM   9748  O21 POPE  126      17.318  -0.344  21.748  1.00  0.00           O
ATOM   9749  C21 POPE  126      17.918  -1.193  22.548  1.00  0.00           C
ATOM   9750  O22 POPE  126      18.298  -2.324  22.278  1.00  0.00           O
ATOM   9751  C22 POPE  126      18.108  -0.493  23.898  1.00  0.00           C
ATOM   9754  C3  POPE  126      16.478  -2.105  20.088  1.00  0.00           C
ATOM   9757  O31 POPE  126      15.398  -2.415  20.978  1.00  0.00           O
ATOM   9758  C31 POPE  126      15.108  -3.714  21.098  1.00  0.00           C
ATOM   9759  O32 POPE  126      15.778  -4.623  20.648  1.00  0.00           O
ATOM   9760  C32 POPE  126      13.898  -3.863  22.018  1.00  0.00           C
ATOM   9763  C23 POPE  126      19.548   0.006  24.098  1.00  0.00           C
ATOM   9766  C24 POPE  126      19.658   1.216  25.048  1.00  0.00           C
ATOM   9769  C25 POPE  126      19.428   0.866  26.528  1.00  0.00           C
ATOM   9772  C26 POPE  126      19.478   2.084  27.478  1.00  0.00           C
ATOM   9775  C27 POPE  126      18.818   1.774  28.838  1.00  0.00           C
ATOM   9778  C28 POPE  126      18.738   2.942  29.848  1.00  0.00           C
ATOM   9781  C29 POPE  126      17.738   2.573  30.918  1.00  0.00           C
ATOM   9783 0C21 POPE  126      17.778   2.723  32.258  1.00  0.00           C
ATOM   9785 1C21 POPE  126      18.828   3.413  33.097  1.00  0.00           C
ATOM   9788 2C21 POPE  126      18.228   3.872  34.448  1.00  0.00           C
ATOM   9791 3C21 POPE  126      19.248   4.474  35.438  1.00  0.00           C
ATOM   9794 4C21 POPE  126      18.568   5.073  36.678  1.00  0.00           C
ATOM   9797 5C21 POPE  126      19.298   4.843  38.018  1.00  0.00           C
ATOM   9800 6C21 POPE  126      20.748   5.323  38.097  1.00  0.00           C
ATOM   9803 7C21 POPE  126      21.178   5.573  39.557  1.00  0.00           C
ATOM   9806 8C21 POPE  126      22.688   5.584  39.797  1.00  0.00           C
ATOM   9810  C33 POPE  126      14.018  -5.024  23.028  1.00  0.00           C
ATOM   9813  C34 POPE  126      13.128  -4.794  24.268  1.00  0.00           C
ATOM   9816  C35 POPE  126      13.788  -3.914  25.337  1.00  0.00           C
ATOM   9819  C36 POPE  126      12.818  -3.373  26.398  1.00  0.00           C
ATOM   9822  C37 POPE  126      13.518  -2.704  27.588  1.00  0.00           C
ATOM   9825  C38 POPE  126      12.558  -1.965  28.538  1.00  0.00           C
ATOM   9828  C39 POPE  126      11.738  -2.884  29.458  1.00  0.00           C
ATOM   9831 0C31 POPE  126      10.648  -2.144  30.248  1.00  0.00           C
ATOM   9834 1C31 POPE  126       9.918  -3.024  31.268  1.00  0.00           C
ATOM   9837 2C31 POPE  126      10.448  -2.914  32.708  1.00  0.00           C
ATOM   9840 3C31 POPE  126      10.058  -1.603  33.408  1.00  0.00           C
ATOM   9843 4C31 POPE  126      10.068  -1.713  34.937  1.00  0.00           C
ATOM   9846 5C31 POPE  126       9.728  -0.405  35.648  1.00  0.00           C
ATOM   9849 6C31 POPE  126       9.648  -0.505  37.168  1.00  0.00           C
ATOM   9853  NH3 POPE  127       7.008  79.974  26.158  1.00  0.00           N
ATOM   9857  C12 POPE  127       5.628  79.644  25.688  1.00  0.00           C
ATOM   9860  C11 POPE  127       5.078  78.514  26.568  1.00  0.00           C
ATOM   9863  P   POPE  127       2.728  77.563  27.218  1.00  0.00           P
ATOM   9864  O13 POPE  127       1.418  78.184  26.947  1.00  0.00           O
ATOM   9865  O14 POPE  127       2.868  76.104  27.038  1.00  0.00           O
ATOM   9866  O11 POPE  127       3.268  77.973  28.638  1.00  0.00           O
ATOM   9867  O12 POPE  127       3.728  78.254  26.208  1.00  0.00           O
ATOM   9868  C1  POPE  127       3.898  77.093  29.588  1.00  0.00           C
ATOM   9871  C2  POPE  127       2.878  76.484  30.608  1.00  0.00           C
ATOM   9873  O21 POPE  127       3.378  76.594  31.958  1.00  0.00           O
ATOM   9874  C21 POPE  127       4.508  75.974  32.258  1.00  0.00           C
ATOM   9875  O22 POPE  127       5.078  75.123  31.578  1.00  0.00           O
ATOM   9876  C22 POPE  127       5.058  76.513  33.578  1.00  0.00           C
ATOM   9879  C3  POPE  127       2.328  75.053  30.248  1.00  0.00           C
ATOM   9882  O31 POPE  127       1.228  74.674  31.108  1.00  0.00           O
ATOM   9883  C31 POPE  127       0.021  75.074  30.697  1.00  0.00           C
ATOM   9884  O32 POPE  127      -0.249  75.534  29.608  1.00  0.00           O
ATOM   9885  C32 POPE  127      -0.919  75.133  31.908  1.00  0.00           C
ATOM   9888  C23 POPE  127       6.608  76.504  33.627  1.00  0.00           C
ATOM   9891  C24 POPE  127       7.188  77.354  34.768  1.00  0.00           C
ATOM   9894  C25 POPE  127       7.118  76.723  36.168  1.00  0.00           C
ATOM   9897  C26 POPE  127       8.138  75.593  36.388  1.00  0.00           C
ATOM   9900  C27 POPE  127       8.588  75.414  37.847  1.00  0.00           C
ATOM   9903  C28 POPE  127       9.528  74.194  38.008  1.00  0.00           C
ATOM   9906  C29 POPE  127      10.158  74.114  39.378  1.00  0.00           C
ATOM   9908 0C21 POPE  127      10.148  73.084  40.248  1.00  0.00           C
ATOM   9910 1C21 POPE  127       9.468  71.754  40.118  1.00  0.00           C
ATOM   9913 2C21 POPE  127       8.968  71.303  41.508  1.00  0.00           C
ATOM   9916 3C21 POPE  127       8.288  69.924  41.527  1.00  0.00           C
ATOM   9919 4C21 POPE  127       7.638  69.654  42.888  1.00  0.00           C
ATOM   9922 5C21 POPE  127       7.078  68.234  43.037  1.00  0.00           C
ATOM   9925 6C21 POPE  127       6.218  68.063  44.297  1.00  0.00           C
ATOM   9928 7C21 POPE  127       5.698  66.633  44.487  1.00  0.00           C
ATOM   9931 8C21 POPE  127       5.108  66.364  45.877  1.00  0.00           C
ATOM   9935  C33 POPE  127      -1.309  73.784  32.528  1.00  0.00           C
ATOM   9938  C34 POPE  127      -1.869  74.004  33.948  1.00  0.00           C
ATOM   9941  C35 POPE  127      -0.749  74.184  34.978  1.00  0.00           C
ATOM   9944  C36 POPE  127      -1.199  74.453  36.418  1.00  0.00           C
ATOM   9947  C37 POPE  127      -0.039  74.164  37.377  1.00  0.00           C
ATOM   9950  C38 POPE  127      -0.399  74.304  38.858  1.00  0.00           C
ATOM   9953  C39 POPE  127       0.508  73.424  39.728  1.00  0.00           C
ATOM   9956 0C31 POPE  127       0.251  73.574  41.218  1.00  0.00           C
ATOM   9959 1C31 POPE  127       1.008  72.513  42.038  1.00  0.00           C
ATOM   9962 2C31 POPE  127       0.688  72.644  43.528  1.00  0.00           C
ATOM   9965 3C31 POPE  127       1.508  71.723  44.438  1.00  0.00           C
ATOM   9968 4C31 POPE  127       1.098  71.953  45.898  1.00  0.00           C
ATOM   9971 5C31 POPE  127       2.168  71.614  46.927  1.00  0.00           C
ATOM   9974 6C31 POPE  127       1.728  72.043  48.328  1.00  0.00           C
ATOM   9978  NH3 POPE  128      32.728  99.473  28.158  1.00  0.00           N
ATOM   9982  C12 POPE  128      32.418  98.843  26.828  1.00  0.00           C
ATOM   9985  C11 POPE  128      32.908  97.374  26.748  1.00  0.00           C
ATOM   9988  P   POPE  128      31.238  95.382  26.748  1.00  0.00           P
ATOM   9989  O13 POPE  128      30.208  94.783  25.858  1.00  0.00           O
ATOM   9990  O14 POPE  128      32.238  94.434  27.268  1.00  0.00           O
ATOM   9991  O11 POPE  128      30.518  96.163  27.918  1.00  0.00           O
ATOM   9992  O12 POPE  128      32.008  96.553  25.978  1.00  0.00           O
ATOM   9993  C1  POPE  128      29.278  96.863  27.658  1.00  0.00           C
ATOM   9996  C2  POPE  128      28.888  97.852  28.818  1.00  0.00           C
ATOM   9998  O21 POPE  128      29.148  97.204  30.078  1.00  0.00           O
ATOM   9999  C21 POPE  128      30.368  97.413  30.558  1.00  0.00           C
ATOM  10000  O22 POPE  128      31.229  98.122  30.048  1.00  0.00           O
ATOM  10001  C22 POPE  128      30.498  96.704  31.908  1.00  0.00           C
ATOM  10004  C3  POPE  128      27.398  98.344  28.768  1.00  0.00           C
ATOM  10007  O31 POPE  128      27.028  99.083  29.968  1.00  0.00           O
ATOM  10008  C31 POPE  128      25.978  99.902  29.888  1.00  0.00           C
ATOM  10009  O32 POPE  128      25.288 100.053  28.898  1.00  0.00           O
ATOM  10010  C32 POPE  128      25.838 100.714  31.188  1.00  0.00           C
ATOM  10013  C23 POPE  128      31.638  97.292  32.797  1.00  0.00           C
ATOM  10016  C24 POPE  128      31.388  97.143  34.308  1.00  0.00           C
ATOM  10019  C25 POPE  128      30.168  97.954  34.768  1.00  0.00           C
ATOM  10022  C26 POPE  128      29.938  98.094  36.278  1.00  0.00           C
ATOM  10025  C27 POPE  128      28.558  98.743  36.488  1.00  0.00           C
ATOM  10028  C28 POPE  128      28.098  98.874  37.948  1.00  0.00           C
ATOM  10031  C29 POPE  128      26.688  99.443  37.948  1.00  0.00           C
ATOM  10033 0C21 POPE  128      26.218 100.464  38.687  1.00  0.00           C
ATOM  10035 1C21 POPE  128      26.968 101.203  39.768  1.00  0.00           C
ATOM  10038 2C21 POPE  128      26.168 101.334  41.077  1.00  0.00           C
ATOM  10041 3C21 POPE  128      27.128 101.462  42.278  1.00  0.00           C
ATOM  10044 4C21 POPE  128      26.428 101.693  43.617  1.00  0.00           C
ATOM  10047 5C21 POPE  128      27.428 101.623  44.788  1.00  0.00           C
ATOM  10050 6C21 POPE  128      26.738 101.704  46.148  1.00  0.00           C
ATOM  10053 7C21 POPE  128      27.598 101.133  47.297  1.00  0.00           C
ATOM  10056 8C21 POPE  128      26.848 101.073  48.627  1.00  0.00           C
ATOM  10060  C33 POPE  128      24.458 100.723  31.917  1.00  0.00           C
ATOM  10063  C34 POPE  128      24.618 101.383  33.308  1.00  0.00           C
ATOM  10066  C35 POPE  128      23.338 101.844  34.048  1.00  0.00           C
ATOM  10069  C36 POPE  128      22.828 100.824  35.077  1.00  0.00           C
ATOM  10072  C37 POPE  128      22.198 101.413  36.358  1.00  0.00           C
ATOM  10075  C38 POPE  128      21.848 100.294  37.367  1.00  0.00           C
ATOM  10078  C39 POPE  128      21.608 100.723  38.818  1.00  0.00           C
ATOM  10081 0C31 POPE  128      21.398  99.493  39.738  1.00  0.00           C
ATOM  10084 1C31 POPE  128      21.628  99.804  41.218  1.00  0.00           C
ATOM  10087 2C31 POPE  128      21.418  98.604  42.168  1.00  0.00           C
ATOM  10090 3C31 POPE  128      19.948  98.162  42.327  1.00  0.00           C
ATOM  10093 4C31 POPE  128      19.748  97.174  43.488  1.00  0.00           C
ATOM  10096 5C31 POPE  128      18.328  96.593  43.538  1.00  0.00           C
ATOM  10099 6C31 POPE  128      18.098  95.594  44.678  1.00  0.00           C
ATOM  10103  NH3 POPE  129      47.708 117.773  24.488  1.00  0.00           N
ATOM  10107  C12 POPE  129      46.578 118.433  25.228  1.00  0.00           C
ATOM  10110  C11 POPE  129      45.268 117.904  24.658  1.00  0.00           C
ATOM  10113  P   POPE  129      42.738 117.923  24.948  1.00  0.00           P
ATOM  10114  O13 POPE  129      42.778 117.923  23.478  1.00  0.00           O
ATOM  10115  O14 POPE  129      42.258 116.704  25.627  1.00  0.00           O
ATOM  10116  O11 POPE  129      41.868 119.173  25.418  1.00  0.00           O
ATOM  10117  O12 POPE  129      44.178 118.293  25.498  1.00  0.00           O
ATOM  10118  C1  POPE  129      41.328 119.193  26.728  1.00  0.00           C
ATOM  10121  C2  POPE  129      42.368 119.522  27.828  1.00  0.00           C
ATOM  10123  O21 POPE  129      41.658 119.783  29.047  1.00  0.00           O
ATOM  10124  C21 POPE  129      41.049 118.713  29.578  1.00  0.00           C
ATOM  10125  O22 POPE  129      39.839 118.554  29.608  1.00  0.00           O
ATOM  10126  C22 POPE  129      42.069 117.833  30.268  1.00  0.00           C
ATOM  10129  C3  POPE  129      43.269 120.743  27.458  1.00  0.00           C
ATOM  10132  O31 POPE  129      44.598 120.613  27.988  1.00  0.00           O
ATOM  10133  C31 POPE  129      45.028 121.104  29.158  1.00  0.00           C
ATOM  10134  O32 POPE  129      46.188 121.082  29.508  1.00  0.00           O
ATOM  10135  C32 POPE  129      43.909 121.602  30.058  1.00  0.00           C
ATOM  10138  C23 POPE  129      41.378 116.863  31.248  1.00  0.00           C
ATOM  10141  C24 POPE  129      42.388 115.902  31.858  1.00  0.00           C
ATOM  10144  C25 POPE  129      42.678 116.124  33.338  1.00  0.00           C
ATOM  10147  C26 POPE  129      41.479 115.802  34.228  1.00  0.00           C
ATOM  10150  C27 POPE  129      41.868 115.762  35.708  1.00  0.00           C
ATOM  10153  C28 POPE  129      40.688 115.423  36.628  1.00  0.00           C
ATOM  10156  C29 POPE  129      41.178 114.863  37.938  1.00  0.00           C
ATOM  10158 0C21 POPE  129      40.518 114.863  39.108  1.00  0.00           C
ATOM  10160 1C21 POPE  129      39.148 115.443  39.378  1.00  0.00           C
ATOM  10163 2C21 POPE  129      39.108 116.303  40.648  1.00  0.00           C
ATOM  10166 3C21 POPE  129      39.948 117.584  40.537  1.00  0.00           C
ATOM  10169 4C21 POPE  129      39.679 118.563  41.688  1.00  0.00           C
ATOM  10172 5C21 POPE  129      40.358 119.923  41.467  1.00  0.00           C
ATOM  10175 6C21 POPE  129      40.308 120.833  42.707  1.00  0.00           C
ATOM  10178 7C21 POPE  129      41.058 122.152  42.507  1.00  0.00           C
ATOM  10181 8C21 POPE  129      41.558 122.754  43.827  1.00  0.00           C
ATOM  10185  C33 POPE  129      44.389 122.064  31.448  1.00  0.00           C
ATOM  10188  C34 POPE  129      43.249 122.262  32.468  1.00  0.00           C
ATOM  10191  C35 POPE  129      42.458 120.993  32.828  1.00  0.00           C
ATOM  10194  C36 POPE  129      41.508 121.213  34.008  1.00  0.00           C
ATOM  10197  C37 POPE  129      40.918 119.902  34.557  1.00  0.00           C
ATOM  10200  C38 POPE  129      40.308 120.033  35.958  1.00  0.00           C
ATOM  10203  C39 POPE  129      41.258 119.604  37.098  1.00  0.00           C
ATOM  10206 0C31 POPE  129      42.409 120.574  37.428  1.00  0.00           C
ATOM  10209 1C31 POPE  129      43.339 119.993  38.507  1.00  0.00           C
ATOM  10212 2C31 POPE  129      44.188 121.063  39.218  1.00  0.00           C
ATOM  10215 3C31 POPE  129      45.078 120.464  40.328  1.00  0.00           C
ATOM  10218 4C31 POPE  129      44.378 120.382  41.688  1.00  0.00           C
ATOM  10221 5C31 POPE  129      45.208 119.633  42.748  1.00  0.00           C
ATOM  10224 6C31 POPE  129      44.478 119.503  44.088  1.00  0.00           C
ATOM  10228  NH3 POPE  130      89.399  21.784  66.507  1.00  0.00           N
ATOM  10232  C12 POPE  130      90.898  21.604  66.638  1.00  0.00           C
ATOM  10235  C11 POPE  130      91.619  22.974  66.698  1.00  0.00           C
ATOM  10238  P   POPE  130      91.038  25.534  66.507  1.00  0.00           P
ATOM  10239  O13 POPE  130      89.758  26.274  66.418  1.00  0.00           O
ATOM  10240  O14 POPE  130      91.999  25.964  67.547  1.00  0.00           O
ATOM  10241  O11 POPE  130      91.688  25.454  65.077  1.00  0.00           O
ATOM  10242  O12 POPE  130      90.660  24.044  66.808  1.00  0.00           O
ATOM  10243  C1  POPE  130      90.898  25.584  63.897  1.00  0.00           C
ATOM  10246  C2  POPE  130      91.719  25.094  62.668  1.00  0.00           C
ATOM  10248  O21 POPE  130      90.919  25.134  61.467  1.00  0.00           O
ATOM  10249  C21 POPE  130      91.519  25.724  60.428  1.00  0.00           C
ATOM  10250  O22 POPE  130      92.600  26.284  60.448  1.00  0.00           O
ATOM  10251  C22 POPE  130      90.669  25.554  59.178  1.00  0.00           C
ATOM  10254  C3  POPE  130      92.298  23.674  62.908  1.00  0.00           C
ATOM  10257  O31 POPE  130      93.198  23.274  61.857  1.00  0.00           O
ATOM  10258  C31 POPE  130      92.719  22.494  60.898  1.00  0.00           C
ATOM  10259  O32 POPE  130      91.619  21.984  60.867  1.00  0.00           O
ATOM  10260  C32 POPE  130      93.758  22.424  59.808  1.00  0.00           C
ATOM  10263  C23 POPE  130      90.989  26.634  58.128  1.00  0.00           C
ATOM  10266  C24 POPE  130      90.569  26.234  56.707  1.00  0.00           C
ATOM  10269  C25 POPE  130      91.479  25.174  56.077  1.00  0.00           C
ATOM  10272  C26 POPE  130      91.339  25.114  54.557  1.00  0.00           C
ATOM  10275  C27 POPE  130      92.258  24.104  53.858  1.00  0.00           C
ATOM  10278  C28 POPE  130      91.558  22.804  53.418  1.00  0.00           C
ATOM  10281  C29 POPE  130      90.528  23.074  52.348  1.00  0.00           C
ATOM  10283 0C21 POPE  130      90.618  22.834  51.028  1.00  0.00           C
ATOM  10285 1C21 POPE  130      91.749  22.194  50.257  1.00  0.00           C
ATOM  10288 2C21 POPE  130      92.419  23.144  49.238  1.00  0.00           C
ATOM  10291 3C21 POPE  130      93.228  22.354  48.177  1.00  0.00           C
ATOM  10294 4C21 POPE  130      93.939  23.224  47.127  1.00  0.00           C
ATOM  10297 5C21 POPE  130      94.559  22.374  45.998  1.00  0.00           C
ATOM  10300 6C21 POPE  130      95.229  23.144  44.858  1.00  0.00           C
ATOM  10303 7C21 POPE  130      95.429  22.274  43.608  1.00  0.00           C
ATOM  10306 8C21 POPE  130      95.889  23.054  42.377  1.00  0.00           C
ATOM  10310  C33 POPE  130      93.069  22.254  58.437  1.00  0.00           C
ATOM  10313  C34 POPE  130      93.839  23.004  57.348  1.00  0.00           C
ATOM  10316  C35 POPE  130      95.299  22.544  57.187  1.00  0.00           C
ATOM  10319  C36 POPE  130      95.409  21.044  56.927  1.00  0.00           C
ATOM  10322  C37 POPE  130      96.838  20.564  56.678  1.00  0.00           C
ATOM  10325  C38 POPE  130      97.409  21.134  55.378  1.00  0.00           C
ATOM  10328  C39 POPE  130      98.548  20.294  54.808  1.00  0.00           C
ATOM  10331 0C31 POPE  130      98.879  20.634  53.348  1.00  0.00           C
ATOM  10334 1C31 POPE  130      99.888  19.644  52.748  1.00  0.00           C
ATOM  10337 2C31 POPE  130     100.369  20.064  51.358  1.00  0.00           C
ATOM  10340 3C31 POPE  130     101.229  18.994  50.688  1.00  0.00           C
ATOM  10343 4C31 POPE  130     101.828  19.464  49.357  1.00  0.00           C
ATOM  10346 5C31 POPE  130     103.268  18.974  49.138  1.00  0.00           C
ATOM  10349 6C31 POPE  130     103.918  19.534  47.878  1.00  0.00           C
ATOM  10353  NH3 POPE  131      10.788  11.924  64.238  1.00  0.00           N
ATOM  10357  C12 POPE  131       9.378  11.434  64.487  1.00  0.00           C
ATOM  10360  C11 POPE  131       9.208  10.524  65.737  1.00  0.00           C
ATOM  10363  P   POPE  131      11.188   8.854  65.467  1.00  0.00           P
ATOM  10364  O13 POPE  131      11.448   7.464  65.918  1.00  0.00           O
ATOM  10365  O14 POPE  131      11.898   9.964  66.138  1.00  0.00           O
ATOM  10366  O11 POPE  131      11.458   9.044  63.937  1.00  0.00           O
ATOM  10367  O12 POPE  131       9.648   9.184  65.537  1.00  0.00           O
ATOM  10368  C1  POPE  131      12.198   8.124  63.138  1.00  0.00           C
ATOM  10371  C2  POPE  131      11.428   7.774  61.838  1.00  0.00           C
ATOM  10373  O21 POPE  131      12.398   7.354  60.858  1.00  0.00           O
ATOM  10374  C21 POPE  131      11.968   6.494  59.937  1.00  0.00           C
ATOM  10375  O22 POPE  131      10.818   6.124  59.788  1.00  0.00           O
ATOM  10376  C22 POPE  131      13.138   6.054  59.037  1.00  0.00           C
ATOM  10379  C3  POPE  131      10.598   9.014  61.388  1.00  0.00           C
ATOM  10382  O31 POPE  131       9.688   8.714  60.318  1.00  0.00           O
ATOM  10383  C31 POPE  131      10.158   9.004  59.118  1.00  0.00           C
ATOM  10384  O32 POPE  131      11.218   9.544  58.867  1.00  0.00           O
ATOM  10385  C32 POPE  131       9.138   8.594  58.058  1.00  0.00           C
ATOM  10388  C23 POPE  131      12.958   4.644  58.408  1.00  0.00           C
ATOM  10391  C24 POPE  131      13.858   4.304  57.198  1.00  0.00           C
ATOM  10394  C25 POPE  131      15.388   4.514  57.367  1.00  0.00           C
ATOM  10397  C26 POPE  131      16.178   3.264  57.808  1.00  0.00           C
ATOM  10400  C27 POPE  131      16.328   2.174  56.728  1.00  0.00           C
ATOM  10403  C28 POPE  131      16.798   0.817  57.288  1.00  0.00           C
ATOM  10406  C29 POPE  131      18.068   0.967  58.088  1.00  0.00           C
ATOM  10408 0C21 POPE  131      19.298   0.577  57.728  1.00  0.00           C
ATOM  10410 1C21 POPE  131      19.638  -0.083  56.428  1.00  0.00           C
ATOM  10413 2C21 POPE  131      21.148  -0.333  56.248  1.00  0.00           C
ATOM  10416 3C21 POPE  131      21.988   0.937  56.108  1.00  0.00           C
ATOM  10419 4C21 POPE  131      23.368   0.617  55.498  1.00  0.00           C
ATOM  10422 5C21 POPE  131      24.208   1.844  55.138  1.00  0.00           C
ATOM  10425 6C21 POPE  131      25.608   1.434  54.658  1.00  0.00           C
ATOM  10428 7C21 POPE  131      26.468   2.604  54.178  1.00  0.00           C
ATOM  10431 8C21 POPE  131      27.778   2.134  53.538  1.00  0.00           C
ATOM  10435  C33 POPE  131       9.678   8.844  56.638  1.00  0.00           C
ATOM  10438  C34 POPE  131       8.878   8.084  55.578  1.00  0.00           C
ATOM  10441  C35 POPE  131       9.498   8.194  54.188  1.00  0.00           C
ATOM  10444  C36 POPE  131       8.958   7.084  53.288  1.00  0.00           C
ATOM  10447  C37 POPE  131       9.688   6.974  51.938  1.00  0.00           C
ATOM  10450  C38 POPE  131       9.558   5.564  51.327  1.00  0.00           C
ATOM  10453  C39 POPE  131       8.118   5.064  51.198  1.00  0.00           C
ATOM  10456 0C31 POPE  131       7.678   4.074  52.297  1.00  0.00           C
ATOM  10459 1C31 POPE  131       6.288   3.544  51.948  1.00  0.00           C
ATOM  10462 2C31 POPE  131       5.568   2.834  53.097  1.00  0.00           C
ATOM  10465 3C31 POPE  131       4.068   2.674  52.847  1.00  0.00           C
ATOM  10468 4C31 POPE  131       3.688   2.104  51.478  1.00  0.00           C
ATOM  10471 5C31 POPE  131       2.168   2.064  51.297  1.00  0.00           C
ATOM  10474 6C31 POPE  131       1.728   1.624  49.898  1.00  0.00           C
ATOM  10478  NH3 POPE  132      11.958  76.854  67.327  1.00  0.00           N
ATOM  10482  C12 POPE  132      11.988  76.813  68.827  1.00  0.00           C
ATOM  10485  C11 POPE  132      10.588  77.054  69.417  1.00  0.00           C
ATOM  10488  P   POPE  132       9.398  79.194  70.408  1.00  0.00           P
ATOM  10489  O13 POPE  132      10.028  80.513  70.698  1.00  0.00           O
ATOM  10490  O14 POPE  132       9.098  78.324  71.558  1.00  0.00           O
ATOM  10491  O11 POPE  132       8.078  79.444  69.568  1.00  0.00           O
ATOM  10492  O12 POPE  132      10.278  78.444  69.338  1.00  0.00           O
ATOM  10493  C1  POPE  132       8.168  80.163  68.338  1.00  0.00           C
ATOM  10496  C2  POPE  132       8.068  79.223  67.108  1.00  0.00           C
ATOM  10498  O21 POPE  132       8.668  79.704  65.888  1.00  0.00           O
ATOM  10499  C21 POPE  132       8.878  80.973  65.638  1.00  0.00           C
ATOM  10500  O22 POPE  132       8.468  81.943  66.248  1.00  0.00           O
ATOM  10501  C22 POPE  132       9.688  81.073  64.357  1.00  0.00           C
ATOM  10504  C3  POPE  132       6.608  78.763  66.847  1.00  0.00           C
ATOM  10507  O31 POPE  132       6.498  77.754  65.828  1.00  0.00           O
ATOM  10508  C31 POPE  132       6.088  78.164  64.627  1.00  0.00           C
ATOM  10509  O32 POPE  132       5.818  79.324  64.338  1.00  0.00           O
ATOM  10510  C32 POPE  132       5.888  76.953  63.698  1.00  0.00           C
ATOM  10513  C23 POPE  132       8.798  81.023  63.097  1.00  0.00           C
ATOM  10516  C24 POPE  132       9.478  80.184  62.018  1.00  0.00           C
ATOM  10519  C25 POPE  132       8.598  79.934  60.807  1.00  0.00           C
ATOM  10522  C26 POPE  132       9.168  78.844  59.888  1.00  0.00           C
ATOM  10525  C27 POPE  132       8.248  78.534  58.707  1.00  0.00           C
ATOM  10528  C28 POPE  132       8.858  77.553  57.687  1.00  0.00           C
ATOM  10531  C29 POPE  132       8.058  76.284  57.498  1.00  0.00           C
ATOM  10533 0C21 POPE  132       7.158  76.034  56.518  1.00  0.00           C
ATOM  10535 1C21 POPE  132       6.738  76.974  55.408  1.00  0.00           C
ATOM  10538 2C21 POPE  132       6.688  76.243  54.048  1.00  0.00           C
ATOM  10541 3C21 POPE  132       6.428  77.174  52.858  1.00  0.00           C
ATOM  10544 4C21 POPE  132       7.038  76.644  51.548  1.00  0.00           C
ATOM  10547 5C21 POPE  132       6.358  75.364  51.028  1.00  0.00           C
ATOM  10550 6C21 POPE  132       7.108  74.733  49.848  1.00  0.00           C
ATOM  10553 7C21 POPE  132       6.248  73.693  49.108  1.00  0.00           C
ATOM  10556 8C21 POPE  132       6.948  73.084  47.898  1.00  0.00           C
ATOM  10560  C33 POPE  132       6.598  77.084  62.338  1.00  0.00           C
ATOM  10563  C34 POPE  132       6.238  75.994  61.297  1.00  0.00           C
ATOM  10566  C35 POPE  132       6.568  74.534  61.688  1.00  0.00           C
ATOM  10569  C36 POPE  132       5.328  73.724  62.108  1.00  0.00           C
ATOM  10572  C37 POPE  132       5.628  72.273  62.547  1.00  0.00           C
ATOM  10575  C38 POPE  132       4.488  71.594  63.338  1.00  0.00           C
ATOM  10578  C39 POPE  132       3.248  71.184  62.538  1.00  0.00           C
ATOM  10581 0C31 POPE  132       2.198  70.504  63.448  1.00  0.00           C
ATOM  10584 1C31 POPE  132       0.918  70.083  62.717  1.00  0.00           C
ATOM  10587 2C31 POPE  132      -0.109  69.453  63.668  1.00  0.00           C
ATOM  10590 3C31 POPE  132      -1.319  68.833  62.948  1.00  0.00           C
ATOM  10593 4C31 POPE  132      -2.149  69.824  62.138  1.00  0.00           C
ATOM  10596 5C31 POPE  132      -3.379  69.164  61.507  1.00  0.00           C
ATOM  10599 6C31 POPE  132      -4.109  70.063  60.508  1.00  0.00           C
ATOM  10603  NH3 POPE  133       3.568  35.604  20.118  1.00  0.00           N
ATOM  10607  C12 POPE  133       4.908  34.944  20.088  1.00  0.00           C
ATOM  10610  C11 POPE  133       5.828  35.464  21.188  1.00  0.00           C
ATOM  10613  P   POPE  133       8.348  35.804  20.478  1.00  0.00           P
ATOM  10614  O13 POPE  133       7.838  37.144  20.138  1.00  0.00           O
ATOM  10615  O14 POPE  133       9.158  35.083  19.478  1.00  0.00           O
ATOM  10616  O11 POPE  133       9.168  36.044  21.808  1.00  0.00           O
ATOM  10617  O12 POPE  133       7.128  34.914  20.948  1.00  0.00           O
ATOM  10618  C1  POPE  133       9.898  34.964  22.388  1.00  0.00           C
ATOM  10621  C2  POPE  133       9.228  34.434  23.678  1.00  0.00           C
ATOM  10623  O21 POPE  133       9.188  35.484  24.658  1.00  0.00           O
ATOM  10624  C21 POPE  133       8.208  35.374  25.538  1.00  0.00           C
ATOM  10625  O22 POPE  133       7.348  34.504  25.548  1.00  0.00           O
ATOM  10626  C22 POPE  133       8.318  36.534  26.518  1.00  0.00           C
ATOM  10629  C3  POPE  133       9.948  33.184  24.238  1.00  0.00           C
ATOM  10632  O31 POPE  133       8.988  32.304  24.838  1.00  0.00           O
ATOM  10633  C31 POPE  133       9.008  31.774  26.058  1.00  0.00           C
ATOM  10634  O32 POPE  133       8.218  30.924  26.428  1.00  0.00           O
ATOM  10635  C32 POPE  133      10.128  32.284  26.968  1.00  0.00           C
ATOM  10638  C23 POPE  133       8.708  36.094  27.938  1.00  0.00           C
ATOM  10641  C24 POPE  133       9.528  37.184  28.648  1.00  0.00           C
ATOM  10644  C25 POPE  133       9.938  36.804  30.068  1.00  0.00           C
ATOM  10647  C26 POPE  133      10.948  37.794  30.638  1.00  0.00           C
ATOM  10650  C27 POPE  133      11.288  37.524  32.108  1.00  0.00           C
ATOM  10653  C28 POPE  133      12.218  38.604  32.698  1.00  0.00           C
ATOM  10656  C29 POPE  133      13.598  38.574  32.088  1.00  0.00           C
ATOM  10658 0C21 POPE  133      14.568  39.464  32.348  1.00  0.00           C
ATOM  10660 1C21 POPE  133      14.428  40.663  33.238  1.00  0.00           C
ATOM  10663 2C21 POPE  133      14.578  40.313  34.728  1.00  0.00           C
ATOM  10666 3C21 POPE  133      15.978  39.824  35.128  1.00  0.00           C
ATOM  10669 4C21 POPE  133      16.048  39.574  36.648  1.00  0.00           C
ATOM  10672 5C21 POPE  133      17.448  39.234  37.178  1.00  0.00           C
ATOM  10675 6C21 POPE  133      18.008  37.904  36.658  1.00  0.00           C
ATOM  10678 7C21 POPE  133      19.058  37.324  37.608  1.00  0.00           C
ATOM  10681 8C21 POPE  133      19.588  35.954  37.178  1.00  0.00           C
ATOM  10685  C33 POPE  133      10.098  31.634  28.378  1.00  0.00           C
ATOM  10688  C34 POPE  133      10.258  32.604  29.547  1.00  0.00           C
ATOM  10691  C35 POPE  133      10.218  31.884  30.908  1.00  0.00           C
ATOM  10694  C36 POPE  133      10.818  32.714  32.047  1.00  0.00           C
ATOM  10697  C37 POPE  133      10.528  32.144  33.438  1.00  0.00           C
ATOM  10700  C38 POPE  133      11.278  32.924  34.528  1.00  0.00           C
ATOM  10703  C39 POPE  133      11.088  32.374  35.948  1.00  0.00           C
ATOM  10706 0C31 POPE  133       9.628  32.294  36.407  1.00  0.00           C
ATOM  10709 1C31 POPE  133       9.518  32.124  37.928  1.00  0.00           C
ATOM  10712 2C31 POPE  133       8.138  31.644  38.377  1.00  0.00           C
ATOM  10715 3C31 POPE  133       7.948  31.714  39.898  1.00  0.00           C
ATOM  10718 4C31 POPE  133       6.618  31.074  40.347  1.00  0.00           C
ATOM  10721 5C31 POPE  133       6.128  31.634  41.688  1.00  0.00           C
ATOM  10724 6C31 POPE  133       4.748  31.104  42.088  1.00  0.00           C
ATOM  10728  NH3 POPE  134      33.048   1.864  65.998  1.00  0.00           N
ATOM  10732  C12 POPE  134      33.448   3.304  66.198  1.00  0.00           C
ATOM  10735  C11 POPE  134      33.428   4.044  64.858  1.00  0.00           C
ATOM  10738  P   POPE  134      33.568   6.364  63.808  1.00  0.00           P
ATOM  10739  O13 POPE  134      33.138   7.754  64.048  1.00  0.00           O
ATOM  10740  O14 POPE  134      34.979   6.214  63.418  1.00  0.00           O
ATOM  10741  O11 POPE  134      32.628   5.664  62.717  1.00  0.00           O
ATOM  10742  O12 POPE  134      33.298   5.444  65.088  1.00  0.00           O
ATOM  10743  C1  POPE  134      31.218   5.944  62.808  1.00  0.00           C
ATOM  10746  C2  POPE  134      30.418   5.074  61.787  1.00  0.00           C
ATOM  10748  O21 POPE  134      30.948   5.084  60.448  1.00  0.00           O
ATOM  10749  C21 POPE  134      31.148   6.264  59.878  1.00  0.00           C
ATOM  10750  O22 POPE  134      30.768   7.344  60.298  1.00  0.00           O
ATOM  10751  C22 POPE  134      31.938   6.094  58.577  1.00  0.00           C
ATOM  10754  C3  POPE  134      28.888   5.324  61.808  1.00  0.00           C
ATOM  10757  O31 POPE  134      28.258   4.204  61.148  1.00  0.00           O
ATOM  10758  C31 POPE  134      27.888   4.424  59.878  1.00  0.00           C
ATOM  10759  O32 POPE  134      27.738   5.514  59.357  1.00  0.00           O
ATOM  10760  C32 POPE  134      27.738   3.074  59.188  1.00  0.00           C
ATOM  10763  C23 POPE  134      32.038   7.454  57.827  1.00  0.00           C
ATOM  10766  C24 POPE  134      32.278   7.474  56.308  1.00  0.00           C
ATOM  10769  C25 POPE  134      31.448   6.484  55.508  1.00  0.00           C
ATOM  10772  C26 POPE  134      29.948   6.564  55.828  1.00  0.00           C
ATOM  10775  C27 POPE  134      29.078   5.674  54.937  1.00  0.00           C
ATOM  10778  C28 POPE  134      29.058   6.144  53.468  1.00  0.00           C
ATOM  10781  C29 POPE  134      30.068   5.444  52.588  1.00  0.00           C
ATOM  10783 0C21 POPE  134      29.808   4.954  51.367  1.00  0.00           C
ATOM  10785 1C21 POPE  134      28.468   5.034  50.688  1.00  0.00           C
ATOM  10788 2C21 POPE  134      28.358   4.134  49.438  1.00  0.00           C
ATOM  10791 3C21 POPE  134      28.398   2.634  49.768  1.00  0.00           C
ATOM  10794 4C21 POPE  134      27.958   1.774  48.577  1.00  0.00           C
ATOM  10797 5C21 POPE  134      27.818   0.287  48.918  1.00  0.00           C
ATOM  10800 6C21 POPE  134      27.308  -0.533  47.728  1.00  0.00           C
ATOM  10803 7C21 POPE  134      27.318  -2.043  48.008  1.00  0.00           C
ATOM  10806 8C21 POPE  134      26.838  -2.903  46.838  1.00  0.00           C
ATOM  10810  C33 POPE  134      28.968   2.134  59.318  1.00  0.00           C
ATOM  10813  C34 POPE  134      28.888   0.947  58.338  1.00  0.00           C
ATOM  10816  C35 POPE  134      29.458   1.247  56.938  1.00  0.00           C
ATOM  10819  C36 POPE  134      30.988   1.374  56.917  1.00  0.00           C
ATOM  10822  C37 POPE  134      31.518   1.744  55.527  1.00  0.00           C
ATOM  10825  C38 POPE  134      33.048   1.874  55.488  1.00  0.00           C
ATOM  10828  C39 POPE  134      33.538   2.674  54.268  1.00  0.00           C
ATOM  10831 0C31 POPE  134      33.168   2.054  52.917  1.00  0.00           C
ATOM  10834 1C31 POPE  134      33.368   3.034  51.748  1.00  0.00           C
ATOM  10837 2C31 POPE  134      32.828   2.504  50.417  1.00  0.00           C
ATOM  10840 3C31 POPE  134      33.648   1.344  49.818  1.00  0.00           C
ATOM  10843 4C31 POPE  134      35.108   1.704  49.518  1.00  0.00           C
ATOM  10846 5C31 POPE  134      35.828   0.627  48.697  1.00  0.00           C
ATOM  10849 6C31 POPE  134      37.258   1.007  48.328  1.00  0.00           C
ATOM  10853  NH3 POPE  135       7.478  65.444  24.218  1.00  0.00           N
ATOM  10857  C12 POPE  135       8.968  65.284  24.148  1.00  0.00           C
ATOM  10860  C11 POPE  135       9.578  66.504  23.438  1.00  0.00           C
ATOM  10863  P   POPE  135      11.828  67.484  22.578  1.00  0.00           P
ATOM  10864  O13 POPE  135      12.808  66.743  21.748  1.00  0.00           O
ATOM  10865  O14 POPE  135      10.988  68.474  21.888  1.00  0.00           O
ATOM  10866  O11 POPE  135      12.638  68.174  23.738  1.00  0.00           O
ATOM  10867  O12 POPE  135      10.988  66.364  23.328  1.00  0.00           O
ATOM  10868  C1  POPE  135      12.078  68.604  24.968  1.00  0.00           C
ATOM  10871  C2  POPE  135      12.028  67.474  26.018  1.00  0.00           C
ATOM  10873  O21 POPE  135      11.378  67.883  27.218  1.00  0.00           O
ATOM  10874  C21 POPE  135      11.898  68.714  28.088  1.00  0.00           C
ATOM  10875  O22 POPE  135      12.858  69.444  27.888  1.00  0.00           O
ATOM  10876  C22 POPE  135      11.078  68.663  29.377  1.00  0.00           C
ATOM  10879  C3  POPE  135      13.378  66.743  26.238  1.00  0.00           C
ATOM  10882  O31 POPE  135      13.148  65.324  26.348  1.00  0.00           O
ATOM  10883  C31 POPE  135      12.948  64.864  27.588  1.00  0.00           C
ATOM  10884  O32 POPE  135      13.208  65.484  28.608  1.00  0.00           O
ATOM  10885  C32 POPE  135      12.428  63.424  27.537  1.00  0.00           C
ATOM  10888  C23 POPE  135      11.868  67.953  30.498  1.00  0.00           C
ATOM  10891  C24 POPE  135      11.048  67.354  31.648  1.00  0.00           C
ATOM  10894  C25 POPE  135      11.868  66.274  32.388  1.00  0.00           C
ATOM  10897  C26 POPE  135      11.258  65.894  33.738  1.00  0.00           C
ATOM  10900  C27 POPE  135      11.968  64.714  34.427  1.00  0.00           C
ATOM  10903  C28 POPE  135      11.428  64.484  35.858  1.00  0.00           C
ATOM  10906  C29 POPE  135      11.538  63.054  36.327  1.00  0.00           C
ATOM  10908 0C21 POPE  135      12.248  62.574  37.367  1.00  0.00           C
ATOM  10910 1C21 POPE  135      13.148  63.334  38.318  1.00  0.00           C
ATOM  10913 2C21 POPE  135      12.588  63.404  39.748  1.00  0.00           C
ATOM  10916 3C21 POPE  135      13.678  63.434  40.828  1.00  0.00           C
ATOM  10919 4C21 POPE  135      13.098  63.223  42.238  1.00  0.00           C
ATOM  10922 5C21 POPE  135      14.208  63.004  43.278  1.00  0.00           C
ATOM  10925 6C21 POPE  135      13.678  62.834  44.708  1.00  0.00           C
ATOM  10928 7C21 POPE  135      14.828  62.644  45.708  1.00  0.00           C
ATOM  10931 8C21 POPE  135      14.388  62.664  47.178  1.00  0.00           C
ATOM  10935  C33 POPE  135      11.868  62.914  28.878  1.00  0.00           C
ATOM  10938  C34 POPE  135      12.878  62.114  29.718  1.00  0.00           C
ATOM  10941  C35 POPE  135      12.928  60.604  29.417  1.00  0.00           C
ATOM  10944  C36 POPE  135      13.478  59.834  30.627  1.00  0.00           C
ATOM  10947  C37 POPE  135      13.508  58.314  30.458  1.00  0.00           C
ATOM  10950  C38 POPE  135      13.958  57.594  31.728  1.00  0.00           C
ATOM  10953  C39 POPE  135      13.858  56.054  31.648  1.00  0.00           C
ATOM  10956 0C31 POPE  135      14.698  55.444  32.758  1.00  0.00           C
ATOM  10959 1C31 POPE  135      14.578  53.924  32.908  1.00  0.00           C
ATOM  10962 2C31 POPE  135      15.688  53.373  33.818  1.00  0.00           C
ATOM  10965 3C31 POPE  135      15.488  53.714  35.298  1.00  0.00           C
ATOM  10968 4C31 POPE  135      16.798  53.763  36.088  1.00  0.00           C
ATOM  10971 5C31 POPE  135      16.568  54.124  37.568  1.00  0.00           C
ATOM  10974 6C31 POPE  135      17.838  54.504  38.328  1.00  0.00           C
ATOM  10978  NH3 POPE  136      77.938  10.504  65.018  1.00  0.00           N
ATOM  10982  C12 POPE  136      79.438  10.564  64.998  1.00  0.00           C
ATOM  10985  C11 POPE  136      80.038  10.494  66.418  1.00  0.00           C
ATOM  10988  P   POPE  136      82.298  11.774  66.117  1.00  0.00           P
ATOM  10989  O13 POPE  136      81.668  12.864  66.867  1.00  0.00           O
ATOM  10990  O14 POPE  136      83.739  11.554  66.378  1.00  0.00           O
ATOM  10991  O11 POPE  136      82.048  11.924  64.568  1.00  0.00           O
ATOM  10992  O12 POPE  136      81.479  10.444  66.418  1.00  0.00           O
ATOM  10993  C1  POPE  136      82.538  10.934  63.658  1.00  0.00           C
ATOM  10996  C2  POPE  136      83.268  11.684  62.538  1.00  0.00           C
ATOM  10998  O21 POPE  136      83.548  10.814  61.428  1.00  0.00           O
ATOM  10999  C21 POPE  136      84.629  10.064  61.457  1.00  0.00           C
ATOM  11000  O22 POPE  136      85.269   9.744  62.448  1.00  0.00           O
ATOM  11001  C22 POPE  136      85.019   9.734  60.028  1.00  0.00           C
ATOM  11004  C3  POPE  136      84.489  12.484  63.078  1.00  0.00           C
ATOM  11007  O31 POPE  136      85.149  13.154  61.987  1.00  0.00           O
ATOM  11008  C31 POPE  136      86.369  13.564  62.257  1.00  0.00           C
ATOM  11009  O32 POPE  136      86.910  13.504  63.358  1.00  0.00           O
ATOM  11010  C32 POPE  136      86.999  14.134  61.007  1.00  0.00           C
ATOM  11013  C23 POPE  136      85.418  11.004  59.238  1.00  0.00           C
ATOM  11016  C24 POPE  136      85.129  10.864  57.738  1.00  0.00           C
ATOM  11019  C25 POPE  136      85.949   9.754  57.057  1.00  0.00           C
ATOM  11022  C26 POPE  136      87.449  10.054  57.038  1.00  0.00           C
ATOM  11025  C27 POPE  136      88.258   8.984  56.297  1.00  0.00           C
ATOM  11028  C28 POPE  136      89.709   9.444  56.088  1.00  0.00           C
ATOM  11031  C29 POPE  136      90.558   8.424  55.388  1.00  0.00           C
ATOM  11033 0C21 POPE  136      90.809   8.394  54.068  1.00  0.00           C
ATOM  11035 1C21 POPE  136      90.199   9.354  53.078  1.00  0.00           C
ATOM  11038 2C21 POPE  136      90.438   8.924  51.618  1.00  0.00           C
ATOM  11041 3C21 POPE  136      91.910   9.024  51.198  1.00  0.00           C
ATOM  11044 4C21 POPE  136      92.078   9.194  49.678  1.00  0.00           C
ATOM  11047 5C21 POPE  136      93.468   9.674  49.228  1.00  0.00           C
ATOM  11050 6C21 POPE  136      93.809  11.084  49.738  1.00  0.00           C
ATOM  11053 7C21 POPE  136      95.168  11.604  49.248  1.00  0.00           C
ATOM  11056 8C21 POPE  136      95.499  13.004  49.768  1.00  0.00           C
ATOM  11060  C33 POPE  136      86.490  15.544  60.638  1.00  0.00           C
ATOM  11063  C34 POPE  136      86.479  15.734  59.118  1.00  0.00           C
ATOM  11066  C35 POPE  136      85.149  15.294  58.478  1.00  0.00           C
ATOM  11069  C36 POPE  136      85.149  15.454  56.948  1.00  0.00           C
ATOM  11072  C37 POPE  136      83.788  15.134  56.308  1.00  0.00           C
ATOM  11075  C38 POPE  136      83.888  14.964  54.778  1.00  0.00           C
ATOM  11078  C39 POPE  136      83.398  16.144  53.928  1.00  0.00           C
ATOM  11081 0C31 POPE  136      83.688  15.864  52.448  1.00  0.00           C
ATOM  11084 1C31 POPE  136      83.289  16.964  51.457  1.00  0.00           C
ATOM  11087 2C31 POPE  136      83.818  16.634  50.058  1.00  0.00           C
ATOM  11090 3C31 POPE  136      83.118  17.384  48.918  1.00  0.00           C
ATOM  11093 4C31 POPE  136      81.719  16.834  48.598  1.00  0.00           C
ATOM  11096 5C31 POPE  136      81.129  17.424  47.318  1.00  0.00           C
ATOM  11099 6C31 POPE  136      79.919  16.664  46.777  1.00  0.00           C
ATOM  11103  NH3 POPE  137      22.538  85.324  67.238  1.00  0.00           N
ATOM  11107  C12 POPE  137      23.678  84.354  67.468  1.00  0.00           C
ATOM  11110  C11 POPE  137      23.138  82.934  67.738  1.00  0.00           C
ATOM  11113  P   POPE  137      23.678  80.434  67.507  1.00  0.00           P
ATOM  11114  O13 POPE  137      24.888  80.013  68.237  1.00  0.00           O
ATOM  11115  O14 POPE  137      22.388  80.344  68.237  1.00  0.00           O
ATOM  11116  O11 POPE  137      23.598  79.574  66.198  1.00  0.00           O
ATOM  11117  O12 POPE  137      23.828  81.943  66.968  1.00  0.00           O
ATOM  11118  C1  POPE  137      22.768  79.884  65.088  1.00  0.00           C
ATOM  11121  C2  POPE  137      23.598  79.844  63.768  1.00  0.00           C
ATOM  11123  O21 POPE  137      24.498  78.724  63.848  1.00  0.00           O
ATOM  11124  C21 POPE  137      25.128  78.354  62.757  1.00  0.00           C
ATOM  11125  O22 POPE  137      26.338  78.214  62.678  1.00  0.00           O
ATOM  11126  C22 POPE  137      24.158  78.074  61.608  1.00  0.00           C
ATOM  11129  C3  POPE  137      24.368  81.182  63.558  1.00  0.00           C
ATOM  11132  O31 POPE  137      25.528  81.133  62.717  1.00  0.00           O
ATOM  11133  C31 POPE  137      25.418  81.544  61.467  1.00  0.00           C
ATOM  11134  O32 POPE  137      24.418  81.993  60.948  1.00  0.00           O
ATOM  11135  C32 POPE  137      26.708  81.182  60.747  1.00  0.00           C
ATOM  11138  C23 POPE  137      24.818  77.294  60.457  1.00  0.00           C
ATOM  11141  C24 POPE  137      23.788  76.944  59.378  1.00  0.00           C
ATOM  11144  C25 POPE  137      24.418  76.284  58.148  1.00  0.00           C
ATOM  11147  C26 POPE  137      23.348  75.773  57.178  1.00  0.00           C
ATOM  11150  C27 POPE  137      23.928  74.904  56.047  1.00  0.00           C
ATOM  11153  C28 POPE  137      24.308  75.703  54.788  1.00  0.00           C
ATOM  11156  C29 POPE  137      24.798  74.754  53.718  1.00  0.00           C
ATOM  11158 0C21 POPE  137      24.288  74.564  52.488  1.00  0.00           C
ATOM  11160 1C21 POPE  137      23.128  75.284  51.847  1.00  0.00           C
ATOM  11163 2C21 POPE  137      21.848  74.424  51.738  1.00  0.00           C
ATOM  11166 3C21 POPE  137      21.948  73.203  50.818  1.00  0.00           C
ATOM  11169 4C21 POPE  137      20.638  72.394  50.698  1.00  0.00           C
ATOM  11172 5C21 POPE  137      19.988  72.014  52.038  1.00  0.00           C
ATOM  11175 6C21 POPE  137      20.928  71.303  53.027  1.00  0.00           C
ATOM  11178 7C21 POPE  137      20.348  71.224  54.438  1.00  0.00           C
ATOM  11181 8C21 POPE  137      21.398  70.904  55.498  1.00  0.00           C
ATOM  11185  C33 POPE  137      26.668  81.564  59.258  1.00  0.00           C
ATOM  11188  C34 POPE  137      27.958  81.163  58.538  1.00  0.00           C
ATOM  11191  C35 POPE  137      27.818  81.273  57.018  1.00  0.00           C
ATOM  11194  C36 POPE  137      27.258  82.624  56.588  1.00  0.00           C
ATOM  11197  C37 POPE  137      27.208  82.803  55.077  1.00  0.00           C
ATOM  11200  C38 POPE  137      26.498  84.114  54.708  1.00  0.00           C
ATOM  11203  C39 POPE  137      27.088  84.753  53.448  1.00  0.00           C
ATOM  11206 0C31 POPE  137      27.188  83.792  52.257  1.00  0.00           C
ATOM  11209 1C31 POPE  137      27.768  84.484  51.028  1.00  0.00           C
ATOM  11212 2C31 POPE  137      26.758  85.413  50.358  1.00  0.00           C
ATOM  11215 3C31 POPE  137      27.408  86.614  49.648  1.00  0.00           C
ATOM  11218 4C31 POPE  137      28.418  86.213  48.577  1.00  0.00           C
ATOM  11221 5C31 POPE  137      28.788  87.413  47.698  1.00  0.00           C
ATOM  11224 6C31 POPE  137      29.828  87.104  46.628  1.00  0.00           C
ATOM  11228  NH3 POPE  138      63.228  91.063  29.848  1.00  0.00           N
ATOM  11232  C12 POPE  138      62.378  89.932  30.328  1.00  0.00           C
ATOM  11235  C11 POPE  138      61.178  89.783  29.388  1.00  0.00           C
ATOM  11238  P   POPE  138      58.848  90.154  30.498  1.00  0.00           P
ATOM  11239  O13 POPE  138      57.638  90.233  29.628  1.00  0.00           O
ATOM  11240  O14 POPE  138      59.178  88.874  31.158  1.00  0.00           O
ATOM  11241  O11 POPE  138      58.648  91.273  31.587  1.00  0.00           O
ATOM  11242  O12 POPE  138      60.118  90.693  29.728  1.00  0.00           O
ATOM  11243  C1  POPE  138      59.198  91.213  32.898  1.00  0.00           C
ATOM  11246  C2  POPE  138      58.148  90.662  33.907  1.00  0.00           C
ATOM  11248  O21 POPE  138      58.078  91.424  35.138  1.00  0.00           O
ATOM  11249  C21 POPE  138      59.168  91.553  35.867  1.00  0.00           C
ATOM  11250  O22 POPE  138      60.298  91.234  35.558  1.00  0.00           O
ATOM  11251  C22 POPE  138      58.738  92.113  37.228  1.00  0.00           C
ATOM  11254  C3  POPE  138      58.309  89.132  34.158  1.00  0.00           C
ATOM  11257  O31 POPE  138      57.948  88.753  35.498  1.00  0.00           O
ATOM  11258  C31 POPE  138      56.698  88.484  35.888  1.00  0.00           C
ATOM  11259  O32 POPE  138      56.409  88.243  37.047  1.00  0.00           O
ATOM  11260  C32 POPE  138      55.639  88.533  34.788  1.00  0.00           C
ATOM  11263  C23 POPE  138      59.888  92.624  38.128  1.00  0.00           C
ATOM  11266  C24 POPE  138      59.478  92.724  39.608  1.00  0.00           C
ATOM  11269  C25 POPE  138      58.788  94.053  39.978  1.00  0.00           C
ATOM  11272  C26 POPE  138      58.468  94.114  41.478  1.00  0.00           C
ATOM  11275  C27 POPE  138      58.018  95.513  41.958  1.00  0.00           C
ATOM  11278  C28 POPE  138      57.928  95.653  43.498  1.00  0.00           C
ATOM  11281  C29 POPE  138      57.059  94.604  44.138  1.00  0.00           C
ATOM  11283 0C21 POPE  138      57.269  93.962  45.308  1.00  0.00           C
ATOM  11285 1C21 POPE  138      58.398  94.193  46.288  1.00  0.00           C
ATOM  11288 2C21 POPE  138      57.918  94.254  47.748  1.00  0.00           C
ATOM  11291 3C21 POPE  138      57.418  95.632  48.208  1.00  0.00           C
ATOM  11294 4C21 POPE  138      58.578  96.593  48.528  1.00  0.00           C
ATOM  11297 5C21 POPE  138      58.158  97.873  49.258  1.00  0.00           C
ATOM  11300 6C21 POPE  138      57.988  97.682  50.778  1.00  0.00           C
ATOM  11303 7C21 POPE  138      57.888  99.023  51.518  1.00  0.00           C
ATOM  11306 8C21 POPE  138      57.479  98.883  52.988  1.00  0.00           C
ATOM  11310  C33 POPE  138      54.208  88.433  35.378  1.00  0.00           C
ATOM  11313  C34 POPE  138      53.158  88.663  34.297  1.00  0.00           C
ATOM  11316  C35 POPE  138      51.729  88.293  34.728  1.00  0.00           C
ATOM  11319  C36 POPE  138      51.168  89.254  35.778  1.00  0.00           C
ATOM  11322  C37 POPE  138      49.839  89.893  35.368  1.00  0.00           C
ATOM  11325  C38 POPE  138      49.368  90.872  36.428  1.00  0.00           C
ATOM  11328  C39 POPE  138      48.058  91.583  36.088  1.00  0.00           C
ATOM  11331 0C31 POPE  138      46.878  91.182  36.978  1.00  0.00           C
ATOM  11334 1C31 POPE  138      45.609  92.003  36.718  1.00  0.00           C
ATOM  11337 2C31 POPE  138      44.478  91.663  37.698  1.00  0.00           C
ATOM  11340 3C31 POPE  138      43.258  92.584  37.558  1.00  0.00           C
ATOM  11343 4C31 POPE  138      42.568  92.514  36.197  1.00  0.00           C
ATOM  11346 5C31 POPE  138      41.368  93.464  36.108  1.00  0.00           C
ATOM  11349 6C31 POPE  138      40.618  93.333  34.788  1.00  0.00           C
ATOM  11353  NH3 POPE  139      72.078  84.272  31.698  1.00  0.00           N
ATOM  11357  C12 POPE  139      73.328  83.503  31.398  1.00  0.00           C
ATOM  11360  C11 POPE  139      72.919  82.012  31.378  1.00  0.00           C
ATOM  11363  P   POPE  139      72.538  81.984  34.048  1.00  0.00           P
ATOM  11364  O13 POPE  139      72.498  80.924  35.068  1.00  0.00           O
ATOM  11365  O14 POPE  139      71.340  82.833  33.868  1.00  0.00           O
ATOM  11366  O11 POPE  139      73.799  82.923  34.228  1.00  0.00           O
ATOM  11367  O12 POPE  139      72.828  81.353  32.648  1.00  0.00           O
ATOM  11368  C1  POPE  139      74.158  83.682  35.378  1.00  0.00           C
ATOM  11371  C2  POPE  139      75.660  83.454  35.708  1.00  0.00           C
ATOM  11373  O21 POPE  139      76.028  83.904  37.018  1.00  0.00           O
ATOM  11374  C21 POPE  139      76.020  85.193  37.278  1.00  0.00           C
ATOM  11375  O22 POPE  139      75.479  86.073  36.618  1.00  0.00           O
ATOM  11376  C22 POPE  139      76.828  85.473  38.538  1.00  0.00           C
ATOM  11379  C3  POPE  139      76.629  83.962  34.578  1.00  0.00           C
ATOM  11382  O31 POPE  139      77.828  84.633  35.007  1.00  0.00           O
ATOM  11383  C31 POPE  139      79.028  84.033  35.138  1.00  0.00           C
ATOM  11384  O32 POPE  139      80.089  84.643  35.087  1.00  0.00           O
ATOM  11385  C32 POPE  139      78.949  82.542  35.428  1.00  0.00           C
ATOM  11388  C23 POPE  139      78.098  86.313  38.237  1.00  0.00           C
ATOM  11391  C24 POPE  139      79.410  85.513  38.377  1.00  0.00           C
ATOM  11394  C25 POPE  139      79.808  85.174  39.818  1.00  0.00           C
ATOM  11397  C26 POPE  139      80.229  86.413  40.628  1.00  0.00           C
ATOM  11400  C27 POPE  139      80.709  86.082  42.057  1.00  0.00           C
ATOM  11403  C28 POPE  139      81.878  85.084  42.127  1.00  0.00           C
ATOM  11406  C29 POPE  139      83.109  85.544  41.378  1.00  0.00           C
ATOM  11408 0C21 POPE  139      84.278  85.914  41.938  1.00  0.00           C
ATOM  11410 1C21 POPE  139      84.529  85.973  43.418  1.00  0.00           C
ATOM  11413 2C21 POPE  139      84.788  84.574  44.027  1.00  0.00           C
ATOM  11416 3C21 POPE  139      84.529  84.583  45.537  1.00  0.00           C
ATOM  11419 4C21 POPE  139      84.608  83.214  46.228  1.00  0.00           C
ATOM  11422 5C21 POPE  139      84.238  83.333  47.707  1.00  0.00           C
ATOM  11425 6C21 POPE  139      84.468  82.034  48.507  1.00  0.00           C
ATOM  11428 7C21 POPE  139      84.208  82.204  50.018  1.00  0.00           C
ATOM  11431 8C21 POPE  139      82.918  81.533  50.508  1.00  0.00           C
ATOM  11435  C33 POPE  139      80.318  81.973  35.898  1.00  0.00           C
ATOM  11438  C34 POPE  139      80.208  80.554  36.467  1.00  0.00           C
ATOM  11441  C35 POPE  139      79.489  80.554  37.818  1.00  0.00           C
ATOM  11444  C36 POPE  139      79.468  79.203  38.558  1.00  0.00           C
ATOM  11447  C37 POPE  139      78.669  79.334  39.867  1.00  0.00           C
ATOM  11450  C38 POPE  139      78.788  78.164  40.848  1.00  0.00           C
ATOM  11453  C39 POPE  139      77.928  76.944  40.478  1.00  0.00           C
ATOM  11456 0C31 POPE  139      77.729  75.974  41.658  1.00  0.00           C
ATOM  11459 1C31 POPE  139      76.910  74.733  41.257  1.00  0.00           C
ATOM  11462 2C31 POPE  139      76.809  73.634  42.338  1.00  0.00           C
ATOM  11465 3C31 POPE  139      76.318  74.114  43.707  1.00  0.00           C
ATOM  11468 4C31 POPE  139      75.988  72.944  44.648  1.00  0.00           C
ATOM  11471 5C31 POPE  139      75.339  73.383  45.968  1.00  0.00           C
ATOM  11474 6C31 POPE  139      74.919  72.224  46.878  1.00  0.00           C
ATOM  11478  NH3 POPE  140      39.778  12.484  21.058  1.00  0.00           N
ATOM  11482  C12 POPE  140      40.148  13.464  19.978  1.00  0.00           C
ATOM  11485  C11 POPE  140      39.138  13.424  18.808  1.00  0.00           C
ATOM  11488  P   POPE  140      37.768  15.654  18.688  1.00  0.00           P
ATOM  11489  O13 POPE  140      37.718  16.764  17.708  1.00  0.00           O
ATOM  11490  O14 POPE  140      36.568  14.784  18.838  1.00  0.00           O
ATOM  11491  O11 POPE  140      38.298  16.184  20.098  1.00  0.00           O
ATOM  11492  O12 POPE  140      38.978  14.714  18.228  1.00  0.00           O
ATOM  11493  C1  POPE  140      39.389  17.134  20.168  1.00  0.00           C
ATOM  11496  C2  POPE  140      39.909  17.414  21.628  1.00  0.00           C
ATOM  11498  O21 POPE  140      38.808  17.554  22.548  1.00  0.00           O
ATOM  11499  C21 POPE  140      38.348  16.404  23.038  1.00  0.00           C
ATOM  11500  O22 POPE  140      38.858  15.304  22.868  1.00  0.00           O
ATOM  11501  C22 POPE  140      37.068  16.674  23.848  1.00  0.00           C
ATOM  11504  C3  POPE  140      40.788  18.714  21.708  1.00  0.00           C
ATOM  11507  O31 POPE  140      41.348  18.904  23.028  1.00  0.00           O
ATOM  11508  C31 POPE  140      42.108  19.994  23.158  1.00  0.00           C
ATOM  11509  O32 POPE  140      42.288  20.814  22.268  1.00  0.00           O
ATOM  11510  C32 POPE  140      42.768  20.044  24.547  1.00  0.00           C
ATOM  11513  C23 POPE  140      37.288  17.724  24.958  1.00  0.00           C
ATOM  11516  C24 POPE  140      36.108  17.934  25.918  1.00  0.00           C
ATOM  11519  C25 POPE  140      36.518  18.824  27.108  1.00  0.00           C
ATOM  11522  C26 POPE  140      35.518  18.834  28.278  1.00  0.00           C
ATOM  11525  C27 POPE  140      36.078  19.544  29.518  1.00  0.00           C
ATOM  11528  C28 POPE  140      35.069  19.644  30.688  1.00  0.00           C
ATOM  11531  C29 POPE  140      35.688  20.444  31.808  1.00  0.00           C
ATOM  11533 0C21 POPE  140      35.768  20.124  33.118  1.00  0.00           C
ATOM  11535 1C21 POPE  140      35.228  18.924  33.837  1.00  0.00           C
ATOM  11538 2C21 POPE  140      34.178  19.374  34.877  1.00  0.00           C
ATOM  11541 3C21 POPE  140      34.078  18.464  36.108  1.00  0.00           C
ATOM  11544 4C21 POPE  140      33.308  19.164  37.248  1.00  0.00           C
ATOM  11547 5C21 POPE  140      33.208  18.334  38.528  1.00  0.00           C
ATOM  11550 6C21 POPE  140      32.218  17.174  38.418  1.00  0.00           C
ATOM  11553 7C21 POPE  140      32.339  16.174  39.578  1.00  0.00           C
ATOM  11556 8C21 POPE  140      31.288  15.074  39.508  1.00  0.00           C
ATOM  11560  C33 POPE  140      43.168  21.484  24.948  1.00  0.00           C
ATOM  11563  C34 POPE  140      43.479  21.694  26.438  1.00  0.00           C
ATOM  11566  C35 POPE  140      42.238  21.824  27.338  1.00  0.00           C
ATOM  11569  C36 POPE  140      42.618  22.084  28.808  1.00  0.00           C
ATOM  11572  C37 POPE  140      41.448  21.974  29.788  1.00  0.00           C
ATOM  11575  C38 POPE  140      41.159  23.284  30.538  1.00  0.00           C
ATOM  11578  C39 POPE  140      39.898  23.224  31.408  1.00  0.00           C
ATOM  11581 0C31 POPE  140      40.058  22.304  32.618  1.00  0.00           C
ATOM  11584 1C31 POPE  140      38.878  22.404  33.578  1.00  0.00           C
ATOM  11587 2C31 POPE  140      39.098  21.614  34.867  1.00  0.00           C
ATOM  11590 3C31 POPE  140      38.108  22.024  35.968  1.00  0.00           C
ATOM  11593 4C31 POPE  140      38.208  21.134  37.208  1.00  0.00           C
ATOM  11596 5C31 POPE  140      37.198  21.544  38.278  1.00  0.00           C
ATOM  11599 6C31 POPE  140      37.018  20.484  39.357  1.00  0.00           C
ATOM  11603  NH3 POPE  141      81.630  21.674  25.618  1.00  0.00           N
ATOM  11607  C12 POPE  141      81.509  20.274  25.098  1.00  0.00           C
ATOM  11610  C11 POPE  141      82.228  20.134  23.748  1.00  0.00           C
ATOM  11613  P   POPE  141      84.819  20.204  24.268  1.00  0.00           P
ATOM  11614  O13 POPE  141      85.339  19.144  23.378  1.00  0.00           O
ATOM  11615  O14 POPE  141      85.718  21.354  24.488  1.00  0.00           O
ATOM  11616  O11 POPE  141      84.378  19.624  25.638  1.00  0.00           O
ATOM  11617  O12 POPE  141      83.489  20.804  23.678  1.00  0.00           O
ATOM  11618  C1  POPE  141      85.278  19.064  26.578  1.00  0.00           C
ATOM  11621  C2  POPE  141      84.858  19.634  27.948  1.00  0.00           C
ATOM  11623  O21 POPE  141      85.789  19.394  29.008  1.00  0.00           O
ATOM  11624  C21 POPE  141      86.910  20.064  29.008  1.00  0.00           C
ATOM  11625  O22 POPE  141      87.328  20.784  28.108  1.00  0.00           O
ATOM  11626  C22 POPE  141      87.589  19.884  30.367  1.00  0.00           C
ATOM  11629  C3  POPE  141      83.498  19.024  28.338  1.00  0.00           C
ATOM  11632  O31 POPE  141      82.729  20.044  28.978  1.00  0.00           O
ATOM  11633  C31 POPE  141      82.048  19.664  30.037  1.00  0.00           C
ATOM  11634  O32 POPE  141      81.919  18.524  30.438  1.00  0.00           O
ATOM  11635  C32 POPE  141      81.490  20.924  30.708  1.00  0.00           C
ATOM  11638  C23 POPE  141      86.770  19.074  31.408  1.00  0.00           C
ATOM  11641  C24 POPE  141      87.319  19.094  32.848  1.00  0.00           C
ATOM  11644  C25 POPE  141      87.589  20.504  33.398  1.00  0.00           C
ATOM  11647  C26 POPE  141      87.358  20.624  34.918  1.00  0.00           C
ATOM  11650  C27 POPE  141      88.078  21.854  35.498  1.00  0.00           C
ATOM  11653  C28 POPE  141      87.498  22.384  36.828  1.00  0.00           C
ATOM  11656  C29 POPE  141      87.638  21.504  38.047  1.00  0.00           C
ATOM  11658 0C21 POPE  141      88.648  21.564  38.938  1.00  0.00           C
ATOM  11660 1C21 POPE  141      89.858  22.444  38.767  1.00  0.00           C
ATOM  11663 2C21 POPE  141      90.919  22.364  39.888  1.00  0.00           C
ATOM  11666 3C21 POPE  141      91.528  20.954  40.058  1.00  0.00           C
ATOM  11669 4C21 POPE  141      91.129  20.294  41.388  1.00  0.00           C
ATOM  11672 5C21 POPE  141      91.519  18.824  41.448  1.00  0.00           C
ATOM  11675 6C21 POPE  141      90.919  18.094  42.657  1.00  0.00           C
ATOM  11678 7C21 POPE  141      91.269  16.604  42.668  1.00  0.00           C
ATOM  11681 8C21 POPE  141      90.688  15.834  43.858  1.00  0.00           C
ATOM  11685  C33 POPE  141      81.688  20.904  32.238  1.00  0.00           C
ATOM  11688  C34 POPE  141      80.698  20.004  32.988  1.00  0.00           C
ATOM  11691  C35 POPE  141      79.270  20.484  32.808  1.00  0.00           C
ATOM  11694  C36 POPE  141      78.229  19.784  33.678  1.00  0.00           C
ATOM  11697  C37 POPE  141      76.868  20.464  33.448  1.00  0.00           C
ATOM  11700  C38 POPE  141      75.758  20.024  34.408  1.00  0.00           C
ATOM  11703  C39 POPE  141      74.788  21.174  34.687  1.00  0.00           C
ATOM  11706 0C31 POPE  141      74.118  21.784  33.438  1.00  0.00           C
ATOM  11709 1C31 POPE  141      73.778  23.264  33.658  1.00  0.00           C
ATOM  11712 2C31 POPE  141      72.979  23.904  32.508  1.00  0.00           C
ATOM  11715 3C31 POPE  141      71.468  23.654  32.558  1.00  0.00           C
ATOM  11718 4C31 POPE  141      70.778  24.274  33.778  1.00  0.00           C
ATOM  11721 5C31 POPE  141      69.248  24.234  33.678  1.00  0.00           C
ATOM  11724 6C31 POPE  141      68.528  24.724  34.937  1.00  0.00           C
ATOM  11728  NH3 POPE  142      13.228  29.104  64.138  1.00  0.00           N
ATOM  11732  C12 POPE  142      12.048  28.754  64.998  1.00  0.00           C
ATOM  11735  C11 POPE  142      11.168  29.974  65.298  1.00  0.00           C
ATOM  11738  P   POPE  142       8.698  30.634  65.807  1.00  0.00           P
ATOM  11739  O13 POPE  142       7.428  29.884  65.958  1.00  0.00           O
ATOM  11740  O14 POPE  142       9.128  31.514  66.917  1.00  0.00           O
ATOM  11741  O11 POPE  142       8.738  31.444  64.468  1.00  0.00           O
ATOM  11742  O12 POPE  142       9.848  29.544  65.628  1.00  0.00           O
ATOM  11743  C1  POPE  142       8.838  30.824  63.188  1.00  0.00           C
ATOM  11746  C2  POPE  142       7.488  30.854  62.398  1.00  0.00           C
ATOM  11748  O21 POPE  142       7.708  30.874  60.978  1.00  0.00           O
ATOM  11749  C21 POPE  142       8.518  29.974  60.457  1.00  0.00           C
ATOM  11750  O22 POPE  142       8.978  28.984  61.007  1.00  0.00           O
ATOM  11751  C22 POPE  142       8.858  30.374  59.027  1.00  0.00           C
ATOM  11754  C3  POPE  142       6.618  32.094  62.768  1.00  0.00           C
ATOM  11757  O31 POPE  142       7.258  33.334  62.418  1.00  0.00           O
ATOM  11758  C31 POPE  142       7.028  33.794  61.207  1.00  0.00           C
ATOM  11759  O32 POPE  142       6.188  33.384  60.428  1.00  0.00           O
ATOM  11760  C32 POPE  142       8.038  34.904  60.898  1.00  0.00           C
ATOM  11763  C23 POPE  142       8.738  29.234  57.998  1.00  0.00           C
ATOM  11766  C24 POPE  142       9.218  29.674  56.618  1.00  0.00           C
ATOM  11769  C25 POPE  142       8.318  30.754  56.028  1.00  0.00           C
ATOM  11772  C26 POPE  142       8.498  30.994  54.518  1.00  0.00           C
ATOM  11775  C27 POPE  142       7.318  31.794  53.967  1.00  0.00           C
ATOM  11778  C28 POPE  142       7.558  32.334  52.558  1.00  0.00           C
ATOM  11781  C29 POPE  142       6.448  33.284  52.218  1.00  0.00           C
ATOM  11783 0C21 POPE  142       5.748  33.354  51.088  1.00  0.00           C
ATOM  11785 1C21 POPE  142       5.948  32.554  49.827  1.00  0.00           C
ATOM  11788 2C21 POPE  142       5.258  33.344  48.697  1.00  0.00           C
ATOM  11791 3C21 POPE  142       5.268  32.664  47.327  1.00  0.00           C
ATOM  11794 4C21 POPE  142       4.798  33.614  46.218  1.00  0.00           C
ATOM  11797 5C21 POPE  142       3.348  34.114  46.407  1.00  0.00           C
ATOM  11800 6C21 POPE  142       2.958  35.234  45.428  1.00  0.00           C
ATOM  11803 7C21 POPE  142       1.448  35.254  45.157  1.00  0.00           C
ATOM  11806 8C21 POPE  142       0.998  36.484  44.357  1.00  0.00           C
ATOM  11810  C33 POPE  142       8.528  34.794  59.448  1.00  0.00           C
ATOM  11813  C34 POPE  142       9.768  35.624  59.147  1.00  0.00           C
ATOM  11816  C35 POPE  142      10.188  35.454  57.687  1.00  0.00           C
ATOM  11819  C36 POPE  142       9.578  36.444  56.688  1.00  0.00           C
ATOM  11822  C37 POPE  142      10.138  36.184  55.277  1.00  0.00           C
ATOM  11825  C38 POPE  142       9.568  37.094  54.188  1.00  0.00           C
ATOM  11828  C39 POPE  142      10.198  36.854  52.798  1.00  0.00           C
ATOM  11831 0C31 POPE  142       9.828  35.504  52.158  1.00  0.00           C
ATOM  11834 1C31 POPE  142      10.278  35.424  50.698  1.00  0.00           C
ATOM  11837 2C31 POPE  142      10.238  33.993  50.117  1.00  0.00           C
ATOM  11840 3C31 POPE  142      10.028  33.944  48.598  1.00  0.00           C
ATOM  11843 4C31 POPE  142      11.028  34.754  47.768  1.00  0.00           C
ATOM  11846 5C31 POPE  142      10.668  34.774  46.278  1.00  0.00           C
ATOM  11849 6C31 POPE  142      11.528  35.724  45.448  1.00  0.00           C
ATOM  11853  NH3 POPE  143      62.779  68.654  29.028  1.00  0.00           N
ATOM  11857  C12 POPE  143      62.328  69.122  30.388  1.00  0.00           C
ATOM  11860  C11 POPE  143      62.668  70.614  30.578  1.00  0.00           C
ATOM  11863  P   POPE  143      61.698  72.794  31.558  1.00  0.00           P
ATOM  11864  O13 POPE  143      61.828  73.334  30.188  1.00  0.00           O
ATOM  11865  O14 POPE  143      60.558  73.304  32.348  1.00  0.00           O
ATOM  11866  O11 POPE  143      63.059  73.074  32.277  1.00  0.00           O
ATOM  11867  O12 POPE  143      61.678  71.224  31.428  1.00  0.00           O
ATOM  11868  C1  POPE  143      63.479  72.344  33.428  1.00  0.00           C
ATOM  11871  C2  POPE  143      63.868  73.394  34.468  1.00  0.00           C
ATOM  11873  O21 POPE  143      64.578  72.794  35.547  1.00  0.00           O
ATOM  11874  C21 POPE  143      63.928  72.093  36.428  1.00  0.00           C
ATOM  11875  O22 POPE  143      62.768  71.734  36.397  1.00  0.00           O
ATOM  11876  C22 POPE  143      64.938  71.824  37.548  1.00  0.00           C
ATOM  11879  C3  POPE  143      62.638  74.254  34.908  1.00  0.00           C
ATOM  11882  O31 POPE  143      62.688  74.824  36.228  1.00  0.00           O
ATOM  11883  C31 POPE  143      63.718  75.604  36.527  1.00  0.00           C
ATOM  11884  O32 POPE  143      64.738  75.743  35.867  1.00  0.00           O
ATOM  11885  C32 POPE  143      63.449  76.354  37.828  1.00  0.00           C
ATOM  11888  C23 POPE  143      64.659  70.543  38.358  1.00  0.00           C
ATOM  11891  C24 POPE  143      64.309  70.784  39.827  1.00  0.00           C
ATOM  11894  C25 POPE  143      64.959  69.694  40.688  1.00  0.00           C
ATOM  11897  C26 POPE  143      64.828  69.924  42.187  1.00  0.00           C
ATOM  11900  C27 POPE  143      65.788  68.974  42.928  1.00  0.00           C
ATOM  11903  C28 POPE  143      65.729  69.083  44.458  1.00  0.00           C
ATOM  11906  C29 POPE  143      66.218  70.414  44.968  1.00  0.00           C
ATOM  11908 0C21 POPE  143      66.468  70.784  46.238  1.00  0.00           C
ATOM  11910 1C21 POPE  143      66.309  70.004  47.517  1.00  0.00           C
ATOM  11913 2C21 POPE  143      65.519  68.693  47.538  1.00  0.00           C
ATOM  11916 3C21 POPE  143      65.239  68.224  48.967  1.00  0.00           C
ATOM  11919 4C21 POPE  143      64.618  66.834  49.027  1.00  0.00           C
ATOM  11922 5C21 POPE  143      64.129  66.474  50.438  1.00  0.00           C
ATOM  11925 6C21 POPE  143      63.409  65.133  50.478  1.00  0.00           C
ATOM  11928 7C21 POPE  143      62.688  64.894  51.808  1.00  0.00           C
ATOM  11931 8C21 POPE  143      61.868  63.604  51.838  1.00  0.00           C
ATOM  11935  C33 POPE  143      64.348  75.913  39.008  1.00  0.00           C
ATOM  11938  C34 POPE  143      63.628  75.024  40.038  1.00  0.00           C
ATOM  11941  C35 POPE  143      62.599  75.754  40.928  1.00  0.00           C
ATOM  11944  C36 POPE  143      63.088  77.084  41.527  1.00  0.00           C
ATOM  11947  C37 POPE  143      62.098  77.734  42.517  1.00  0.00           C
ATOM  11950  C38 POPE  143      62.599  79.104  42.988  1.00  0.00           C
ATOM  11953  C39 POPE  143      61.538  79.974  43.678  1.00  0.00           C
ATOM  11956 0C31 POPE  143      60.918  79.364  44.937  1.00  0.00           C
ATOM  11959 1C31 POPE  143      59.979  80.364  45.628  1.00  0.00           C
ATOM  11962 2C31 POPE  143      58.848  79.714  46.428  1.00  0.00           C
ATOM  11965 3C31 POPE  143      57.988  80.774  47.138  1.00  0.00           C
ATOM  11968 4C31 POPE  143      58.218  80.804  48.658  1.00  0.00           C
ATOM  11971 5C31 POPE  143      57.488  81.964  49.338  1.00  0.00           C
ATOM  11974 6C31 POPE  143      57.858  82.094  50.818  1.00  0.00           C
ATOM  11978  NH3 POPE  144      85.539 121.533  66.378  1.00  0.00           N
ATOM  11982  C12 POPE  144      85.929 121.663  67.818  1.00  0.00           C
ATOM  11985  C11 POPE  144      85.028 122.703  68.528  1.00  0.00           C
ATOM  11988  P   POPE  144      82.538 121.854  68.117  1.00  0.00           P
ATOM  11989  O13 POPE  144      82.528 120.404  67.868  1.00  0.00           O
ATOM  11990  O14 POPE  144      81.309 122.463  68.648  1.00  0.00           O
ATOM  11991  O11 POPE  144      83.009 122.523  66.777  1.00  0.00           O
ATOM  11992  O12 POPE  144      83.809 122.152  69.027  1.00  0.00           O
ATOM  11993  C1  POPE  144      82.108 123.044  65.797  1.00  0.00           C
ATOM  11996  C2  POPE  144      82.789 123.293  64.417  1.00  0.00           C
ATOM  11998  O21 POPE  144      83.949 122.444  64.367  1.00  0.00           O
ATOM  11999  C21 POPE  144      84.529 122.052  63.237  1.00  0.00           C
ATOM  12000  O22 POPE  144      85.728 121.882  63.148  1.00  0.00           O
ATOM  12001  C22 POPE  144      83.548 121.684  62.127  1.00  0.00           C
ATOM  12004  C3  POPE  144      83.218 124.783  64.207  1.00  0.00           C
ATOM  12007  O31 POPE  144      83.879 125.084  62.938  1.00  0.00           O
ATOM  12008  C31 POPE  144      83.039 125.264  61.908  1.00  0.00           C
ATOM  12009  O32 POPE  144      81.848 125.014  61.948  1.00  0.00           O
ATOM  12010  C32 POPE  144      83.799 125.723  60.667  1.00  0.00           C
ATOM  12013  C23 POPE  144      84.278 120.883  61.028  1.00  0.00           C
ATOM  12016  C24 POPE  144      83.398 120.534  59.808  1.00  0.00           C
ATOM  12019  C25 POPE  144      84.208 119.783  58.738  1.00  0.00           C
ATOM  12022  C26 POPE  144      83.718 120.053  57.308  1.00  0.00           C
ATOM  12025  C27 POPE  144      84.709 119.574  56.238  1.00  0.00           C
ATOM  12028  C28 POPE  144      84.138 119.613  54.808  1.00  0.00           C
ATOM  12031  C29 POPE  144      83.818 121.003  54.297  1.00  0.00           C
ATOM  12033 0C21 POPE  144      83.328 121.273  53.078  1.00  0.00           C
ATOM  12035 1C21 POPE  144      83.028 120.273  51.978  1.00  0.00           C
ATOM  12038 2C21 POPE  144      83.739 120.604  50.648  1.00  0.00           C
ATOM  12041 3C21 POPE  144      83.078 121.772  49.888  1.00  0.00           C
ATOM  12044 4C21 POPE  144      83.990 122.423  48.827  1.00  0.00           C
ATOM  12047 5C21 POPE  144      83.928 121.784  47.437  1.00  0.00           C
ATOM  12050 6C21 POPE  144      84.809 122.572  46.448  1.00  0.00           C
ATOM  12053 7C21 POPE  144      84.938 121.943  45.068  1.00  0.00           C
ATOM  12056 8C21 POPE  144      85.809 122.783  44.128  1.00  0.00           C
ATOM  12060  C33 POPE  144      83.249 125.072  59.378  1.00  0.00           C
ATOM  12063  C34 POPE  144      83.928 125.574  58.097  1.00  0.00           C
ATOM  12066  C35 POPE  144      83.498 124.783  56.847  1.00  0.00           C
ATOM  12069  C36 POPE  144      83.429 125.644  55.578  1.00  0.00           C
ATOM  12072  C37 POPE  144      83.078 124.854  54.308  1.00  0.00           C
ATOM  12075  C38 POPE  144      82.708 125.772  53.128  1.00  0.00           C
ATOM  12078  C39 POPE  144      82.349 125.014  51.838  1.00  0.00           C
ATOM  12081 0C31 POPE  144      81.449 125.824  50.888  1.00  0.00           C
ATOM  12084 1C31 POPE  144      81.239 125.174  49.518  1.00  0.00           C
ATOM  12087 2C31 POPE  144      80.229 125.914  48.617  1.00  0.00           C
ATOM  12090 3C31 POPE  144      80.858 127.003  47.728  1.00  0.00           C
ATOM  12093 4C31 POPE  144      79.840 127.693  46.818  1.00  0.00           C
ATOM  12096 5C31 POPE  144      80.479 128.694  45.838  1.00  0.00           C
ATOM  12099 6C31 POPE  144      79.479 129.574  45.068  1.00  0.00           C
ATOM  12103  NH3 POPE  145      -2.189  33.454  66.308  1.00  0.00           N
ATOM  12107  C12 POPE  145      -1.089  33.204  65.318  1.00  0.00           C
ATOM  12110  C11 POPE  145      -1.119  31.744  64.838  1.00  0.00           C
ATOM  12113  P   POPE  145       0.421  30.224  66.318  1.00  0.00           P
ATOM  12114  O13 POPE  145       0.171  29.094  67.248  1.00  0.00           O
ATOM  12115  O14 POPE  145       1.278  31.344  66.748  1.00  0.00           O
ATOM  12116  O11 POPE  145       0.908  29.694  64.908  1.00  0.00           O
ATOM  12117  O12 POPE  145      -0.979  30.834  65.918  1.00  0.00           O
ATOM  12118  C1  POPE  145       1.048  28.314  64.578  1.00  0.00           C
ATOM  12121  C2  POPE  145       0.638  28.004  63.107  1.00  0.00           C
ATOM  12123  O21 POPE  145       1.428  28.784  62.168  1.00  0.00           O
ATOM  12124  C21 POPE  145       1.908  28.074  61.158  1.00  0.00           C
ATOM  12125  O22 POPE  145       1.788  26.874  61.007  1.00  0.00           O
ATOM  12126  C22 POPE  145       2.598  28.944  60.117  1.00  0.00           C
ATOM  12129  C3  POPE  145      -0.879  28.294  62.897  1.00  0.00           C
ATOM  12132  O31 POPE  145      -1.309  28.064  61.537  1.00  0.00           O
ATOM  12133  C31 POPE  145      -1.549  26.794  61.207  1.00  0.00           C
ATOM  12134  O32 POPE  145      -1.609  25.874  62.008  1.00  0.00           O
ATOM  12135  C32 POPE  145      -1.769  26.714  59.687  1.00  0.00           C
ATOM  12138  C23 POPE  145       3.038  28.034  58.948  1.00  0.00           C
ATOM  12141  C24 POPE  145       3.818  28.724  57.818  1.00  0.00           C
ATOM  12144  C25 POPE  145       4.318  27.734  56.758  1.00  0.00           C
ATOM  12147  C26 POPE  145       5.218  28.354  55.688  1.00  0.00           C
ATOM  12150  C27 POPE  145       5.688  27.324  54.648  1.00  0.00           C
ATOM  12153  C28 POPE  145       6.898  27.794  53.808  1.00  0.00           C
ATOM  12156  C29 POPE  145       7.388  26.744  52.847  1.00  0.00           C
ATOM  12158 0C21 POPE  145       8.668  26.474  52.518  1.00  0.00           C
ATOM  12160 1C21 POPE  145       9.898  27.244  52.938  1.00  0.00           C
ATOM  12163 2C21 POPE  145      10.878  27.454  51.768  1.00  0.00           C
ATOM  12166 3C21 POPE  145      11.708  26.204  51.418  1.00  0.00           C
ATOM  12169 4C21 POPE  145      12.548  26.374  50.138  1.00  0.00           C
ATOM  12172 5C21 POPE  145      12.958  25.044  49.487  1.00  0.00           C
ATOM  12175 6C21 POPE  145      13.708  24.094  50.438  1.00  0.00           C
ATOM  12178 7C21 POPE  145      14.198  22.824  49.718  1.00  0.00           C
ATOM  12181 8C21 POPE  145      14.788  21.784  50.667  1.00  0.00           C
ATOM  12185  C33 POPE  145      -0.929  25.614  58.998  1.00  0.00           C
ATOM  12188  C34 POPE  145      -0.979  25.694  57.457  1.00  0.00           C
ATOM  12191  C35 POPE  145      -2.379  25.574  56.838  1.00  0.00           C
ATOM  12194  C36 POPE  145      -2.359  25.244  55.327  1.00  0.00           C
ATOM  12197  C37 POPE  145      -3.739  25.384  54.658  1.00  0.00           C
ATOM  12200  C38 POPE  145      -3.679  25.644  53.128  1.00  0.00           C
ATOM  12203  C39 POPE  145      -3.959  24.434  52.218  1.00  0.00           C
ATOM  12206 0C31 POPE  145      -2.859  23.364  52.218  1.00  0.00           C
ATOM  12209 1C31 POPE  145      -3.009  22.354  51.068  1.00  0.00           C
ATOM  12212 2C31 POPE  145      -1.909  21.284  51.058  1.00  0.00           C
ATOM  12215 3C31 POPE  145      -2.129  20.144  50.038  1.00  0.00           C
ATOM  12218 4C31 POPE  145      -1.889  20.544  48.577  1.00  0.00           C
ATOM  12221 5C31 POPE  145      -1.849  19.314  47.647  1.00  0.00           C
ATOM  12224 6C31 POPE  145      -1.809  19.664  46.158  1.00  0.00           C
ATOM  12228  NH3 POPE  146      88.899  42.974  28.878  1.00  0.00           N
ATOM  12232  C12 POPE  146      89.809  43.824  28.028  1.00  0.00           C
ATOM  12235  C11 POPE  146      90.679  42.953  27.118  1.00  0.00           C
ATOM  12238  P   POPE  146      92.708  41.854  28.318  1.00  0.00           P
ATOM  12239  O13 POPE  146      92.888  40.754  29.288  1.00  0.00           O
ATOM  12240  O14 POPE  146      93.629  41.794  27.168  1.00  0.00           O
ATOM  12241  O11 POPE  146      92.859  43.244  29.028  1.00  0.00           O
ATOM  12242  O12 POPE  146      91.209  41.864  27.848  1.00  0.00           O
ATOM  12243  C1  POPE  146      92.358  43.474  30.337  1.00  0.00           C
ATOM  12246  C2  POPE  146      93.468  43.324  31.388  1.00  0.00           C
ATOM  12248  O21 POPE  146      92.818  43.454  32.668  1.00  0.00           O
ATOM  12249  C21 POPE  146      92.888  42.404  33.457  1.00  0.00           C
ATOM  12250  O22 POPE  146      93.548  41.404  33.248  1.00  0.00           O
ATOM  12251  C22 POPE  146      91.989  42.684  34.648  1.00  0.00           C
ATOM  12254  C3  POPE  146      94.578  44.414  31.178  1.00  0.00           C
ATOM  12257  O31 POPE  146      94.639  45.424  32.207  1.00  0.00           O
ATOM  12258  C31 POPE  146      94.968  45.054  33.448  1.00  0.00           C
ATOM  12259  O32 POPE  146      94.489  45.554  34.458  1.00  0.00           O
ATOM  12260  C32 POPE  146      96.078  44.014  33.468  1.00  0.00           C
ATOM  12263  C23 POPE  146      92.118  41.644  35.778  1.00  0.00           C
ATOM  12266  C24 POPE  146      91.038  41.874  36.838  1.00  0.00           C
ATOM  12269  C25 POPE  146      90.929  40.714  37.828  1.00  0.00           C
ATOM  12272  C26 POPE  146      91.828  40.914  39.048  1.00  0.00           C
ATOM  12275  C27 POPE  146      91.938  39.644  39.908  1.00  0.00           C
ATOM  12278  C28 POPE  146      92.029  39.934  41.418  1.00  0.00           C
ATOM  12281  C29 POPE  146      90.669  40.234  41.997  1.00  0.00           C
ATOM  12283 0C21 POPE  146      90.289  41.324  42.698  1.00  0.00           C
ATOM  12285 1C21 POPE  146      91.148  42.504  43.068  1.00  0.00           C
ATOM  12288 2C21 POPE  146      91.539  42.524  44.557  1.00  0.00           C
ATOM  12291 3C21 POPE  146      90.359  42.813  45.498  1.00  0.00           C
ATOM  12294 4C21 POPE  146      90.828  43.104  46.927  1.00  0.00           C
ATOM  12297 5C21 POPE  146      89.669  43.474  47.878  1.00  0.00           C
ATOM  12300 6C21 POPE  146      89.989  44.704  48.728  1.00  0.00           C
ATOM  12303 7C21 POPE  146      88.858  45.063  49.708  1.00  0.00           C
ATOM  12306 8C21 POPE  146      89.179  46.324  50.527  1.00  0.00           C
ATOM  12310  C33 POPE  146      96.759  43.904  34.858  1.00  0.00           C
ATOM  12313  C34 POPE  146      95.949  43.054  35.838  1.00  0.00           C
ATOM  12316  C35 POPE  146      96.490  41.633  36.068  1.00  0.00           C
ATOM  12319  C36 POPE  146      97.568  41.614  37.158  1.00  0.00           C
ATOM  12322  C37 POPE  146      97.269  40.584  38.247  1.00  0.00           C
ATOM  12325  C38 POPE  146      98.249  40.674  39.417  1.00  0.00           C
ATOM  12328  C39 POPE  146      97.719  39.974  40.677  1.00  0.00           C
ATOM  12331 0C31 POPE  146      98.629  40.194  41.898  1.00  0.00           C
ATOM  12334 1C31 POPE  146     100.089  39.854  41.597  1.00  0.00           C
ATOM  12337 2C31 POPE  146     100.868  39.454  42.858  1.00  0.00           C
ATOM  12340 3C31 POPE  146     100.628  37.984  43.228  1.00  0.00           C
ATOM  12343 4C31 POPE  146     101.358  37.594  44.518  1.00  0.00           C
ATOM  12346 5C31 POPE  146     101.188  36.114  44.867  1.00  0.00           C
ATOM  12349 6C31 POPE  146     102.039  35.684  46.058  1.00  0.00           C
ATOM  12353  NH3 POPE  147       6.798 120.454  66.408  1.00  0.00           N
ATOM  12357  C12 POPE  147       5.988 121.514  65.728  1.00  0.00           C
ATOM  12360  C11 POPE  147       6.708 122.873  65.877  1.00  0.00           C
ATOM  12363  P   POPE  147       9.328 122.703  65.828  1.00  0.00           P
ATOM  12364  O13 POPE  147       9.668 123.983  65.207  1.00  0.00           O
ATOM  12365  O14 POPE  147      10.348 122.094  66.728  1.00  0.00           O
ATOM  12366  O11 POPE  147       8.908 121.632  64.757  1.00  0.00           O
ATOM  12367  O12 POPE  147       7.948 122.783  66.588  1.00  0.00           O
ATOM  12368  C1  POPE  147       9.588 121.462  63.518  1.00  0.00           C
ATOM  12371  C2  POPE  147       8.738 122.034  62.338  1.00  0.00           C
ATOM  12373  O21 POPE  147       9.168 121.483  61.077  1.00  0.00           O
ATOM  12374  C21 POPE  147      10.368 121.772  60.628  1.00  0.00           C
ATOM  12375  O22 POPE  147      11.208 122.493  61.158  1.00  0.00           O
ATOM  12376  C22 POPE  147      10.638 120.893  59.408  1.00  0.00           C
ATOM  12379  C3  POPE  147       8.628 123.582  62.327  1.00  0.00           C
ATOM  12382  O31 POPE  147       7.898 124.004  61.158  1.00  0.00           O
ATOM  12383  C31 POPE  147       7.498 125.283  61.218  1.00  0.00           C
ATOM  12384  O32 POPE  147       7.668 126.023  62.168  1.00  0.00           O
ATOM  12385  C32 POPE  147       6.848 125.662  59.867  1.00  0.00           C
ATOM  12388  C23 POPE  147      10.118 121.453  58.078  1.00  0.00           C
ATOM  12391  C24 POPE  147       9.918 120.364  57.018  1.00  0.00           C
ATOM  12394  C25 POPE  147       9.418 120.893  55.667  1.00  0.00           C
ATOM  12397  C26 POPE  147       9.218 119.783  54.627  1.00  0.00           C
ATOM  12400  C27 POPE  147       8.528 120.273  53.338  1.00  0.00           C
ATOM  12403  C28 POPE  147       9.158 119.723  52.047  1.00  0.00           C
ATOM  12406  C29 POPE  147      10.518 120.324  51.777  1.00  0.00           C
ATOM  12408 0C21 POPE  147      10.998 120.714  50.578  1.00  0.00           C
ATOM  12410 1C21 POPE  147      10.288 120.613  49.248  1.00  0.00           C
ATOM  12413 2C21 POPE  147       9.988 122.012  48.687  1.00  0.00           C
ATOM  12416 3C21 POPE  147       9.288 121.973  47.338  1.00  0.00           C
ATOM  12419 4C21 POPE  147       9.088 123.333  46.658  1.00  0.00           C
ATOM  12422 5C21 POPE  147      10.368 124.163  46.467  1.00  0.00           C
ATOM  12425 6C21 POPE  147      10.108 125.394  45.588  1.00  0.00           C
ATOM  12428 7C21 POPE  147      11.358 126.222  45.328  1.00  0.00           C
ATOM  12431 8C21 POPE  147      11.078 127.444  44.448  1.00  0.00           C
ATOM  12435  C33 POPE  147       5.488 126.383  59.968  1.00  0.00           C
ATOM  12438  C34 POPE  147       5.148 127.204  58.707  1.00  0.00           C
ATOM  12441  C35 POPE  147       4.968 126.383  57.418  1.00  0.00           C
ATOM  12444  C36 POPE  147       4.618 127.223  56.168  1.00  0.00           C
ATOM  12447  C37 POPE  147       4.498 126.362  54.898  1.00  0.00           C
ATOM  12450  C38 POPE  147       3.848 127.083  53.698  1.00  0.00           C
ATOM  12453  C39 POPE  147       3.208 126.124  52.678  1.00  0.00           C
ATOM  12456 0C31 POPE  147       4.078 125.854  51.428  1.00  0.00           C
ATOM  12459 1C31 POPE  147       4.158 127.043  50.448  1.00  0.00           C
ATOM  12462 2C31 POPE  147       4.938 126.704  49.167  1.00  0.00           C
ATOM  12465 3C31 POPE  147       4.668 127.663  48.008  1.00  0.00           C
ATOM  12468 4C31 POPE  147       5.488 128.974  48.008  1.00  0.00           C
ATOM  12471 5C31 POPE  147       4.638 130.193  47.628  1.00  0.00           C
ATOM  12474 6C31 POPE  147       5.418 131.320  46.938  1.00  0.00           C
ATOM  12478  NH3 POPE  148      66.538  52.264  69.588  1.00  0.00           N
ATOM  12482  C12 POPE  148      66.288  50.814  69.277  1.00  0.00           C
ATOM  12485  C11 POPE  148      64.839  50.324  69.258  1.00  0.00           C
ATOM  12488  P   POPE  148      62.409  50.894  68.888  1.00  0.00           P
ATOM  12489  O13 POPE  148      62.258  49.434  68.718  1.00  0.00           O
ATOM  12490  O14 POPE  148      62.098  51.454  70.217  1.00  0.00           O
ATOM  12491  O11 POPE  148      61.678  51.674  67.738  1.00  0.00           O
ATOM  12492  O12 POPE  148      63.938  51.243  68.628  1.00  0.00           O
ATOM  12493  C1  POPE  148      61.878  51.304  66.367  1.00  0.00           C
ATOM  12496  C2  POPE  148      62.178  52.574  65.537  1.00  0.00           C
ATOM  12498  O21 POPE  148      61.999  52.324  64.138  1.00  0.00           O
ATOM  12499  C21 POPE  148      62.928  51.684  63.468  1.00  0.00           C
ATOM  12500  O22 POPE  148      63.888  51.094  63.928  1.00  0.00           O
ATOM  12501  C22 POPE  148      62.618  51.824  61.987  1.00  0.00           C
ATOM  12504  C3  POPE  148      63.558  53.204  65.928  1.00  0.00           C
ATOM  12507  O31 POPE  148      64.018  54.234  65.007  1.00  0.00           O
ATOM  12508  C31 POPE  148      63.438  55.414  65.207  1.00  0.00           C
ATOM  12509  O32 POPE  148      62.589  55.644  66.047  1.00  0.00           O
ATOM  12510  C32 POPE  148      64.089  56.484  64.328  1.00  0.00           C
ATOM  12513  C23 POPE  148      62.319  53.274  61.577  1.00  0.00           C
ATOM  12516  C24 POPE  148      61.648  53.373  60.207  1.00  0.00           C
ATOM  12519  C25 POPE  148      61.418  54.844  59.827  1.00  0.00           C
ATOM  12522  C26 POPE  148      61.308  55.094  58.328  1.00  0.00           C
ATOM  12525  C27 POPE  148      60.988  56.563  58.047  1.00  0.00           C
ATOM  12528  C28 POPE  148      61.069  56.954  56.558  1.00  0.00           C
ATOM  12531  C29 POPE  148      60.909  58.444  56.367  1.00  0.00           C
ATOM  12533 0C21 POPE  148      59.738  59.084  56.198  1.00  0.00           C
ATOM  12535 1C21 POPE  148      58.379  58.424  56.178  1.00  0.00           C
ATOM  12538 2C21 POPE  148      58.058  57.774  54.827  1.00  0.00           C
ATOM  12541 3C21 POPE  148      56.678  57.114  54.808  1.00  0.00           C
ATOM  12544 4C21 POPE  148      56.388  56.514  53.437  1.00  0.00           C
ATOM  12547 5C21 POPE  148      54.938  56.054  53.297  1.00  0.00           C
ATOM  12550 6C21 POPE  148      54.538  55.764  51.847  1.00  0.00           C
ATOM  12553 7C21 POPE  148      53.139  56.294  51.518  1.00  0.00           C
ATOM  12556 8C21 POPE  148      52.678  55.974  50.098  1.00  0.00           C
ATOM  12560  C33 POPE  148      63.778  56.404  62.808  1.00  0.00           C
ATOM  12563  C34 POPE  148      64.239  57.674  62.098  1.00  0.00           C
ATOM  12566  C35 POPE  148      63.938  57.774  60.588  1.00  0.00           C
ATOM  12569  C36 POPE  148      64.959  57.084  59.648  1.00  0.00           C
ATOM  12572  C37 POPE  148      64.718  57.424  58.167  1.00  0.00           C
ATOM  12575  C38 POPE  148      65.888  57.024  57.238  1.00  0.00           C
ATOM  12578  C39 POPE  148      65.608  57.184  55.728  1.00  0.00           C
ATOM  12581 0C31 POPE  148      65.020  58.544  55.318  1.00  0.00           C
ATOM  12584 1C31 POPE  148      64.718  58.674  53.797  1.00  0.00           C
ATOM  12587 2C31 POPE  148      65.928  59.074  52.938  1.00  0.00           C
ATOM  12590 3C31 POPE  148      66.658  57.904  52.238  1.00  0.00           C
ATOM  12593 4C31 POPE  148      65.839  57.254  51.098  1.00  0.00           C
ATOM  12596 5C31 POPE  148      66.629  56.164  50.358  1.00  0.00           C
ATOM  12599 6C31 POPE  148      65.778  55.404  49.328  1.00  0.00           C
ATOM  12603  NH3 POPE  149      26.518 102.133  70.228  1.00  0.00           N
ATOM  12607  C12 POPE  149      26.668 100.644  70.198  1.00  0.00           C
ATOM  12610  C11 POPE  149      25.298  99.953  70.338  1.00  0.00           C
ATOM  12613  P   POPE  149      25.828  97.402  70.667  1.00  0.00           P
ATOM  12614  O13 POPE  149      27.108  97.712  71.327  1.00  0.00           O
ATOM  12615  O14 POPE  149      24.708  97.034  71.558  1.00  0.00           O
ATOM  12616  O11 POPE  149      26.038  96.253  69.588  1.00  0.00           O
ATOM  12617  O12 POPE  149      25.378  98.643  69.788  1.00  0.00           O
ATOM  12618  C1  POPE  149      25.128  96.222  68.478  1.00  0.00           C
ATOM  12621  C2  POPE  149      25.678  95.382  67.308  1.00  0.00           C
ATOM  12623  O21 POPE  149      24.768  95.473  66.187  1.00  0.00           O
ATOM  12624  C21 POPE  149      24.768  96.544  65.408  1.00  0.00           C
ATOM  12625  O22 POPE  149      23.748  97.122  65.068  1.00  0.00           O
ATOM  12626  C22 POPE  149      26.158  96.903  64.827  1.00  0.00           C
ATOM  12629  C3  POPE  149      25.818  93.893  67.687  1.00  0.00           C
ATOM  12632  O31 POPE  149      25.788  92.973  66.588  1.00  0.00           O
ATOM  12633  C31 POPE  149      26.428  93.262  65.457  1.00  0.00           C
ATOM  12634  O32 POPE  149      27.328  94.074  65.318  1.00  0.00           O
ATOM  12635  C32 POPE  149      25.828  92.423  64.347  1.00  0.00           C
ATOM  12638  C23 POPE  149      26.278  98.324  64.198  1.00  0.00           C
ATOM  12641  C24 POPE  149      26.878  98.272  62.798  1.00  0.00           C
ATOM  12644  C25 POPE  149      27.408  99.633  62.318  1.00  0.00           C
ATOM  12647  C26 POPE  149      26.378 100.762  62.398  1.00  0.00           C
[truncated: 1,667,860 more chars]
