# Supplementary material for: Characterizing Membrane Association and Periplasmic Transfer of Bacterial Lipoproteins through Molecular Dynamics Simulations
Source: Structure. 2020 Apr 7;28(4):475–487.e3. doi: 10.1016/j.str.2020.01.012 (PMC7139219; doi:10.1016/j.str.2020.01.012)
Supplement: Data S1. Final Coordinates from Simulations (Y–Z), Related to Figure 3 [file mmc3.zip › Y-Z/YGDR-1-atomistic.pdb]

TITLE     Protein
REMARK    THIS IS A SIMULATION BOX
CRYST1  128.725  128.725  105.953  90.00  90.00  90.00 P 1           1
MODEL        1
ATOM      1  N   CYSTA   1      64.287  67.888  65.736  1.00  0.00           N
ATOM      3  CA  CYSTA   1      62.858  67.948  65.517  1.00  0.00           C
ATOM      5  C   CYSTA   1      62.268  69.238  66.047  1.00  0.00           C
ATOM      6  O   CYSTA   1      61.058  69.367  66.207  1.00  0.00           O
ATOM      7  CB  CYSTA   1      62.228  66.698  66.196  1.00  0.00           C
ATOM     10  SG  CYSTA   1      62.507  65.138  65.266  1.00  0.00           S
ATOM     11  C1  CYSTA   1      61.498  65.568  63.806  1.00  0.00           C
ATOM     14  CA1 CYSTA   1      65.257  67.888  64.817  1.00  0.00           C
ATOM     15  OA1 CYSTA   1      66.408  67.977  65.237  1.00  0.00           O
ATOM     16  CA2 CYSTA   1      64.988  67.718  63.346  1.00  0.00           C
ATOM     19  C11 CYSTA   1      61.538  64.608  62.586  1.00  0.00           C
ATOM     21  O11 CYSTA   1      60.698  63.447  62.786  1.00  0.00           O
ATOM     22  CX1 CYSTA   1      59.398  63.658  62.547  1.00  0.00           C
ATOM     23  OX1 CYSTA   1      58.908  64.737  62.287  1.00  0.00           O
ATOM     24  CX2 CYSTA   1      58.688  62.318  62.437  1.00  0.00           C
ATOM     27  C12 CYSTA   1      62.977  64.198  62.166  1.00  0.00           C
ATOM     30  O12 CYSTA   1      63.388  62.928  62.716  1.00  0.00           O
ATOM     31  CD1 CYSTA   1      64.518  62.908  63.427  1.00  0.00           C
ATOM     32  OD1 CYSTA   1      65.268  63.848  63.587  1.00  0.00           O
ATOM     33  CD2 CYSTA   1      64.708  61.508  64.027  1.00  0.00           C
ATOM     36  CA3 CYSTA   1      65.118  69.027  62.537  1.00  0.00           C
ATOM     39  CA4 CYSTA   1      64.088  70.118  62.906  1.00  0.00           C
ATOM     42  CA5 CYSTA   1      64.257  71.438  62.117  1.00  0.00           C
ATOM     45  CA6 CYSTA   1      64.367  71.248  60.596  1.00  0.00           C
ATOM     48  CA7 CYSTA   1      65.827  71.267  60.117  1.00  0.00           C
ATOM     51  CA8 CYSTA   1      66.007  70.628  58.736  1.00  0.00           C
ATOM     54  CA9 CYSTA   1      67.488  70.558  58.367  1.00  0.00           C
ATOM     57 0CA1 CYSTA   1      67.808  69.597  57.207  1.00  0.00           C
ATOM     60 1CA1 CYSTA   1      67.378  70.068  55.816  1.00  0.00           C
ATOM     63 2CA1 CYSTA   1      67.858  69.087  54.736  1.00  0.00           C
ATOM     66 3CA1 CYSTA   1      67.918  69.667  53.327  1.00  0.00           C
ATOM     69 4CA1 CYSTA   1      68.698  68.758  52.357  1.00  0.00           C
ATOM     72 5CA1 CYSTA   1      68.068  67.377  52.137  1.00  0.00           C
ATOM     75 6CA1 CYSTA   1      68.908  66.488  51.217  1.00  0.00           C
ATOM     79  CD3 CYSTA   1      65.327  60.448  63.087  1.00  0.00           C
ATOM     82  CD4 CYSTA   1      64.327  59.687  62.207  1.00  0.00           C
ATOM     85  CD5 CYSTA   1      64.098  60.368  60.857  1.00  0.00           C
ATOM     88  CD6 CYSTA   1      65.257  60.188  59.867  1.00  0.00           C
ATOM     91  CD7 CYSTA   1      64.958  60.788  58.477  1.00  0.00           C
ATOM     94  CD8 CYSTA   1      66.048  60.558  57.427  1.00  0.00           C
ATOM     97  CD9 CYSTA   1      65.547  60.928  56.016  1.00  0.00           C
ATOM    100 0CD1 CYSTA   1      66.507  60.498  54.896  1.00  0.00           C
ATOM    103 1CD1 CYSTA   1      67.668  61.488  54.657  1.00  0.00           C
ATOM    106 2CD1 CYSTA   1      68.567  60.978  53.527  1.00  0.00           C
ATOM    109 3CD1 CYSTA   1      69.568  61.998  52.966  1.00  0.00           C
ATOM    112 4CD1 CYSTA   1      70.688  62.428  53.937  1.00  0.00           C
ATOM    115 5CD1 CYSTA   1      71.698  63.358  53.236  1.00  0.00           C
ATOM    118 6CD1 CYSTA   1      72.878  63.788  54.117  1.00  0.00           C
ATOM    122  CX3 CYSTA   1      59.248  61.468  61.266  1.00  0.00           C
ATOM    125  CX4 CYSTA   1      58.578  60.098  61.096  1.00  0.00           C
ATOM    128  CX5 CYSTA   1      57.198  60.118  60.416  1.00  0.00           C
ATOM    131  CX6 CYSTA   1      56.727  58.698  60.076  1.00  0.00           C
ATOM    134  CX7 CYSTA   1      55.397  58.658  59.286  1.00  0.00           C
ATOM    137  CX8 CYSTA   1      54.868  57.257  58.927  1.00  0.00           C
ATOM    140  CX9 CYSTA   1      55.858  56.378  58.207  1.00  0.00           C
ATOM    142 0CX1 CYSTA   1      55.688  55.698  57.056  1.00  0.00           C
ATOM    144 1CX1 CYSTA   1      54.417  55.617  56.247  1.00  0.00           C
ATOM    147 2CX1 CYSTA   1      54.378  54.347  55.377  1.00  0.00           C
ATOM    150 3CX1 CYSTA   1      53.097  54.248  54.527  1.00  0.00           C
ATOM    153 4CX1 CYSTA   1      53.258  53.148  53.477  1.00  0.00           C
ATOM    156 5CX1 CYSTA   1      52.057  52.998  52.527  1.00  0.00           C
ATOM    159 6CX1 CYSTA   1      52.448  52.238  51.256  1.00  0.00           C
ATOM    162 7CX1 CYSTA   1      51.348  52.218  50.197  1.00  0.00           C
ATOM    165 8CX1 CYSTA   1      51.748  51.448  48.937  1.00  0.00           C
ATOM    169  N   SER A   2      63.158  70.207  66.336  1.00  0.00           N
ATOM    171  CA  SER A   2      62.977  71.188  67.387  1.00  0.00           C
ATOM    173  CB  SER A   2      61.647  71.978  67.567  1.00  0.00           C
ATOM    176  OG  SER A   2      61.538  73.008  66.567  1.00  0.00           O
ATOM    178  C   SER A   2      63.448  70.548  68.657  1.00  0.00           C
ATOM    179  O   SER A   2      62.708  70.378  69.617  1.00  0.00           O
ATOM    180  N   SER A   3      64.747  70.207  68.696  1.00  0.00           N
ATOM    182  CA  SER A   3      65.428  70.108  69.967  1.00  0.00           C
ATOM    184  CB  SER A   3      66.448  68.918  70.016  1.00  0.00           C
ATOM    187  OG  SER A   3      67.786  69.227  69.657  1.00  0.00           O
ATOM    189  C   SER A   3      65.988  71.508  70.086  1.00  0.00           C
ATOM    190  O   SER A   3      66.498  72.078  69.117  1.00  0.00           O
ATOM    191  N   ASP A   4      65.717  72.167  71.217  1.00  0.00           N
ATOM    193  CA  ASP A   4      66.107  71.707  72.527  1.00  0.00           C
ATOM    195  CB  ASP A   4      67.008  72.777  73.227  1.00  0.00           C
ATOM    198  CG  ASP A   4      68.308  73.038  72.497  1.00  0.00           C
ATOM    199  OD1 ASP A   4      68.858  72.108  71.837  1.00  0.00           O
ATOM    200  OD2 ASP A   4      68.928  74.108  72.747  1.00  0.00           O
ATOM    201  C   ASP A   4      64.896  71.398  73.407  1.00  0.00           C
ATOM    202  O   ASP A   4      63.878  72.078  73.407  1.00  0.00           O
ATOM    203  N   TYR A   5      65.007  70.328  74.216  1.00  0.00           N
ATOM    205  CA  TYR A   5      64.007  69.998  75.207  1.00  0.00           C
ATOM    207  CB  TYR A   5      63.428  68.557  75.087  1.00  0.00           C
ATOM    210  CG  TYR A   5      62.518  68.468  73.896  1.00  0.00           C
ATOM    211  CD1 TYR A   5      63.047  68.258  72.617  1.00  0.00           C
ATOM    213  CE1 TYR A   5      62.198  68.148  71.506  1.00  0.00           C
ATOM    215  CZ  TYR A   5      60.818  68.268  71.666  1.00  0.00           C
ATOM    216  OH  TYR A   5      59.968  68.188  70.546  1.00  0.00           O
ATOM    218  CD2 TYR A   5      61.118  68.548  74.057  1.00  0.00           C
ATOM    220  CE2 TYR A   5      60.278  68.438  72.947  1.00  0.00           C
ATOM    222  C   TYR A   5      64.577  70.178  76.586  1.00  0.00           C
ATOM    223  O   TYR A   5      65.778  70.078  76.827  1.00  0.00           O
ATOM    224  N   VAL A   6      63.698  70.477  77.546  1.00  0.00           N
ATOM    226  CA  VAL A   6      64.068  70.628  78.936  1.00  0.00           C
ATOM    228  CB  VAL A   6      64.318  72.078  79.377  1.00  0.00           C
ATOM    230  CG1 VAL A   6      65.158  72.057  80.657  1.00  0.00           C
ATOM    234  CG2 VAL A   6      65.058  72.858  78.276  1.00  0.00           C
ATOM    238  C   VAL A   6      62.938  70.078  79.777  1.00  0.00           C
ATOM    239  O   VAL A   6      61.797  70.017  79.327  1.00  0.00           O
ATOM    240  N   MET A   7      63.218  69.648  81.007  1.00  0.00           N
ATOM    242  CA  MET A   7      62.238  68.928  81.766  1.00  0.00           C
ATOM    244  CB  MET A   7      62.538  67.457  81.527  1.00  0.00           C
ATOM    247  CG  MET A   7      61.518  66.498  82.107  1.00  0.00           C
ATOM    250  SD  MET A   7      61.828  64.838  81.427  1.00  0.00           S
ATOM    251  CE  MET A   7      60.728  64.097  82.626  1.00  0.00           C
ATOM    255  C   MET A   7      62.318  69.298  83.227  1.00  0.00           C
ATOM    256  O   MET A   7      63.398  69.448  83.796  1.00  0.00           O
ATOM    257  N   ALA A   8      61.148  69.487  83.887  1.00  0.00           N
ATOM    259  CA  ALA A   8      61.078  69.868  85.277  1.00  0.00           C
ATOM    261  CB  ALA A   8      60.147  71.057  85.616  1.00  0.00           C
ATOM    265  C   ALA A   8      60.558  68.688  86.016  1.00  0.00           C
ATOM    266  O   ALA A   8      59.618  68.008  85.616  1.00  0.00           O
ATOM    267  N   THR A   9      61.218  68.438  87.137  1.00  0.00           N
ATOM    269  CA  THR A   9      60.888  67.377  88.037  1.00  0.00           C
ATOM    271  CB  THR A   9      62.108  66.587  88.457  1.00  0.00           C
ATOM    273  OG1 THR A   9      63.078  67.417  89.086  1.00  0.00           O
ATOM    275  CG2 THR A   9      62.778  65.958  87.237  1.00  0.00           C
ATOM    279  C   THR A   9      60.228  67.988  89.247  1.00  0.00           C
ATOM    280  O   THR A   9      60.378  69.178  89.576  1.00  0.00           O
ATOM    281  N   LYS A  10      59.448  67.178  89.947  1.00  0.00           N
ATOM    283  CA  LYS A  10      58.548  67.598  90.997  1.00  0.00           C
ATOM    285  CB  LYS A  10      57.507  66.468  91.226  1.00  0.00           C
ATOM    288  CG  LYS A  10      56.308  66.888  92.096  1.00  0.00           C
ATOM    291  CD  LYS A  10      55.238  65.788  92.177  1.00  0.00           C
ATOM    294  CE  LYS A  10      54.518  65.488  90.846  1.00  0.00           C
ATOM    297  NZ  LYS A  10      53.748  64.227  90.937  1.00  0.00           N
ATOM    301  C   LYS A  10      59.287  67.957  92.277  1.00  0.00           C
ATOM    302  O   LYS A  10      58.738  68.658  93.116  1.00  0.00           O
ATOM    303  N   ASP A  11      60.578  67.578  92.397  1.00  0.00           N
ATOM    305  CA  ASP A  11      61.478  67.928  93.487  1.00  0.00           C
ATOM    307  CB  ASP A  11      62.438  66.727  93.787  1.00  0.00           C
ATOM    310  CG  ASP A  11      63.258  66.178  92.616  1.00  0.00           C
ATOM    311  OD1 ASP A  11      63.117  66.648  91.457  1.00  0.00           O
ATOM    312  OD2 ASP A  11      64.018  65.197  92.826  1.00  0.00           O
ATOM    313  C   ASP A  11      62.248  69.227  93.206  1.00  0.00           C
ATOM    314  O   ASP A  11      62.988  69.758  94.047  1.00  0.00           O
ATOM    315  N   GLY A  12      62.048  69.838  92.017  1.00  0.00           N
ATOM    317  CA  GLY A  12      62.588  71.148  91.696  1.00  0.00           C
ATOM    320  C   GLY A  12      63.978  71.098  91.127  1.00  0.00           C
ATOM    321  O   GLY A  12      64.747  72.048  91.236  1.00  0.00           O
ATOM    322  N   ARG A  13      64.318  69.998  90.426  1.00  0.00           N
ATOM    324  CA  ARG A  13      65.438  69.938  89.506  1.00  0.00           C
ATOM    326  CB  ARG A  13      66.088  68.527  89.346  1.00  0.00           C
ATOM    329  CG  ARG A  13      66.558  67.858  90.657  1.00  0.00           C
ATOM    332  CD  ARG A  13      67.128  66.447  90.467  1.00  0.00           C
ATOM    335  NE  ARG A  13      66.007  65.628  89.926  1.00  0.00           N
ATOM    337  CZ  ARG A  13      66.048  64.347  89.607  1.00  0.00           C
ATOM    338  NH1 ARG A  13      67.117  63.598  89.486  1.00  0.00           N
ATOM    341  NH2 ARG A  13      64.896  63.738  89.397  1.00  0.00           N
ATOM    344  C   ARG A  13      64.938  70.368  88.147  1.00  0.00           C
ATOM    345  O   ARG A  13      63.757  70.308  87.817  1.00  0.00           O
ATOM    346  N   MET A  14      65.857  70.858  87.307  1.00  0.00           N
ATOM    348  CA  MET A  14      65.598  70.958  85.887  1.00  0.00           C
ATOM    350  CB  MET A  14      65.617  72.438  85.467  1.00  0.00           C
ATOM    353  CG  MET A  14      64.896  72.738  84.147  1.00  0.00           C
ATOM    356  SD  MET A  14      64.036  74.347  84.187  1.00  0.00           S
ATOM    357  CE  MET A  14      63.748  74.538  82.406  1.00  0.00           C
ATOM    361  C   MET A  14      66.678  70.128  85.236  1.00  0.00           C
ATOM    362  O   MET A  14      67.868  70.288  85.537  1.00  0.00           O
ATOM    363  N   ILE A  15      66.288  69.178  84.366  1.00  0.00           N
ATOM    365  CA  ILE A  15      67.168  68.228  83.717  1.00  0.00           C
ATOM    367  CB  ILE A  15      66.668  66.788  83.927  1.00  0.00           C
ATOM    369  CG2 ILE A  15      67.396  65.788  82.997  1.00  0.00           C
ATOM    373  CG1 ILE A  15      66.818  66.418  85.426  1.00  0.00           C
ATOM    376  CD  ILE A  15      66.358  65.017  85.826  1.00  0.00           C
ATOM    380  C   ILE A  15      67.217  68.638  82.257  1.00  0.00           C
ATOM    381  O   ILE A  15      66.188  68.658  81.576  1.00  0.00           O
ATOM    382  N   LEU A  16      68.398  69.027  81.726  1.00  0.00           N
ATOM    384  CA  LEU A  16      68.518  69.258  80.297  1.00  0.00           C
ATOM    386  CB  LEU A  16      69.738  70.118  79.906  1.00  0.00           C
ATOM    389  CG  LEU A  16      69.826  71.478  80.627  1.00  0.00           C
ATOM    391  CD1 LEU A  16      71.247  71.998  80.457  1.00  0.00           C
ATOM    395  CD2 LEU A  16      68.838  72.517  80.107  1.00  0.00           C
ATOM    399  C   LEU A  16      68.658  67.928  79.617  1.00  0.00           C
ATOM    400  O   LEU A  16      69.297  67.018  80.146  1.00  0.00           O
ATOM    401  N   THR A  17      68.058  67.768  78.437  1.00  0.00           N
ATOM    403  CA  THR A  17      67.967  66.457  77.826  1.00  0.00           C
ATOM    405  CB  THR A  17      66.548  65.877  77.926  1.00  0.00           C
ATOM    407  OG1 THR A  17      66.428  64.568  77.416  1.00  0.00           O
ATOM    409  CG2 THR A  17      65.528  66.718  77.177  1.00  0.00           C
ATOM    413  C   THR A  17      68.408  66.658  76.416  1.00  0.00           C
ATOM    414  O   THR A  17      68.318  67.758  75.876  1.00  0.00           O
ATOM    415  N   ASP A  18      68.908  65.597  75.797  1.00  0.00           N
ATOM    417  CA  ASP A  18      69.178  65.558  74.397  1.00  0.00           C
ATOM    419  CB  ASP A  18      70.547  64.858  74.216  1.00  0.00           C
ATOM    422  CG  ASP A  18      71.107  65.017  72.826  1.00  0.00           C
ATOM    423  OD1 ASP A  18      70.318  65.328  71.907  1.00  0.00           O
ATOM    424  OD2 ASP A  18      72.308  64.708  72.667  1.00  0.00           O
ATOM    425  C   ASP A  18      67.977  64.858  73.766  1.00  0.00           C
ATOM    426  O   ASP A  18      67.568  63.767  74.197  1.00  0.00           O
ATOM    427  N   GLY A  19      67.348  65.508  72.777  1.00  0.00           N
ATOM    429  CA  GLY A  19      66.117  65.057  72.147  1.00  0.00           C
ATOM    432  C   GLY A  19      64.838  65.178  72.947  1.00  0.00           C
ATOM    433  O   GLY A  19      64.788  65.608  74.096  1.00  0.00           O
ATOM    434  N   LYS A  20      63.728  64.807  72.287  1.00  0.00           N
ATOM    436  CA  LYS A  20      62.428  64.777  72.906  1.00  0.00           C
ATOM    438  CB  LYS A  20      61.338  64.737  71.827  1.00  0.00           C
ATOM    441  CG  LYS A  20      59.918  64.678  72.396  1.00  0.00           C
ATOM    444  CD  LYS A  20      58.868  64.777  71.297  1.00  0.00           C
ATOM    447  CE  LYS A  20      57.498  64.288  71.767  1.00  0.00           C
ATOM    450  NZ  LYS A  20      56.857  65.228  72.716  1.00  0.00           N
ATOM    454  C   LYS A  20      62.228  63.608  73.876  1.00  0.00           C
ATOM    455  O   LYS A  20      62.288  62.457  73.437  1.00  0.00           O
ATOM    456  N   PRO A  21      61.987  63.788  75.177  1.00  0.00           N
ATOM    457  CD  PRO A  21      61.998  65.068  75.867  1.00  0.00           C
ATOM    460  CA  PRO A  21      61.568  62.698  76.057  1.00  0.00           C
ATOM    462  CB  PRO A  21      61.428  63.347  77.457  1.00  0.00           C
ATOM    465  CG  PRO A  21      62.148  64.697  77.336  1.00  0.00           C
ATOM    468  C   PRO A  21      60.278  62.008  75.627  1.00  0.00           C
ATOM    469  O   PRO A  21      59.357  62.638  75.107  1.00  0.00           O
ATOM    470  N   GLU A  22      60.158  60.698  75.867  1.00  0.00           N
ATOM    472  CA  GLU A  22      58.938  59.948  75.636  1.00  0.00           C
ATOM    474  CB  GLU A  22      59.328  58.538  75.177  1.00  0.00           C
ATOM    477  CG  GLU A  22      58.188  57.558  74.837  1.00  0.00           C
ATOM    480  CD  GLU A  22      58.748  56.258  74.286  1.00  0.00           C
ATOM    481  OE1 GLU A  22      59.598  56.338  73.357  1.00  0.00           O
ATOM    482  OE2 GLU A  22      58.338  55.158  74.736  1.00  0.00           O
ATOM    483  C   GLU A  22      58.167  59.848  76.936  1.00  0.00           C
ATOM    484  O   GLU A  22      58.757  59.617  77.976  1.00  0.00           O
ATOM    485  N   ILE A  23      56.828  60.008  76.936  1.00  0.00           N
ATOM    487  CA  ILE A  23      56.008  59.778  78.107  1.00  0.00           C
ATOM    489  CB  ILE A  23      55.038  60.928  78.367  1.00  0.00           C
ATOM    491  CG2 ILE A  23      54.097  60.608  79.567  1.00  0.00           C
ATOM    495  CG1 ILE A  23      55.807  62.257  78.567  1.00  0.00           C
ATOM    498  CD  ILE A  23      54.868  63.468  78.577  1.00  0.00           C
ATOM    502  C   ILE A  23      55.208  58.538  77.836  1.00  0.00           C
ATOM    503  O   ILE A  23      54.208  58.577  77.126  1.00  0.00           O
ATOM    504  N   ASP A  24      55.617  57.398  78.416  1.00  0.00           N
ATOM    506  CA  ASP A  24      54.928  56.148  78.247  1.00  0.00           C
ATOM    508  CB  ASP A  24      55.998  55.028  78.247  1.00  0.00           C
ATOM    511  CG  ASP A  24      55.448  53.658  77.906  1.00  0.00           C
ATOM    512  OD1 ASP A  24      54.357  53.577  77.297  1.00  0.00           O
ATOM    513  OD2 ASP A  24      56.168  52.668  78.177  1.00  0.00           O
ATOM    514  C   ASP A  24      53.908  56.038  79.366  1.00  0.00           C
ATOM    515  O   ASP A  24      54.258  55.807  80.527  1.00  0.00           O
ATOM    516  N   ASP A  25      52.608  56.268  79.076  1.00  0.00           N
ATOM    518  CA  ASP A  25      51.548  56.158  80.056  1.00  0.00           C
ATOM    520  CB  ASP A  25      50.308  56.978  79.556  1.00  0.00           C
ATOM    523  CG  ASP A  25      50.448  58.498  79.696  1.00  0.00           C
ATOM    524  OD1 ASP A  25      51.278  59.018  80.487  1.00  0.00           O
ATOM    525  OD2 ASP A  25      49.588  59.198  79.086  1.00  0.00           O
ATOM    526  C   ASP A  25      51.218  54.678  80.326  1.00  0.00           C
ATOM    527  O   ASP A  25      50.728  54.318  81.407  1.00  0.00           O
ATOM    528  N   ASP A  26      51.597  53.768  79.407  1.00  0.00           N
ATOM    530  CA  ASP A  26      51.468  52.338  79.626  1.00  0.00           C
ATOM    532  CB  ASP A  26      51.488  51.588  78.267  1.00  0.00           C
ATOM    535  CG  ASP A  26      50.188  51.818  77.506  1.00  0.00           C
ATOM    536  OD1 ASP A  26      49.108  51.847  78.177  1.00  0.00           O
ATOM    537  OD2 ASP A  26      50.188  51.878  76.246  1.00  0.00           O
ATOM    538  C   ASP A  26      52.488  51.788  80.627  1.00  0.00           C
ATOM    539  O   ASP A  26      52.258  50.737  81.226  1.00  0.00           O
ATOM    540  N   THR A  27      53.628  52.448  80.907  1.00  0.00           N
ATOM    542  CA  THR A  27      54.528  51.968  81.967  1.00  0.00           C
ATOM    544  CB  THR A  27      55.938  51.698  81.466  1.00  0.00           C
ATOM    546  OG1 THR A  27      56.468  52.828  80.806  1.00  0.00           O
ATOM    548  CG2 THR A  27      55.918  50.547  80.457  1.00  0.00           C
ATOM    552  C   THR A  27      54.678  52.957  83.107  1.00  0.00           C
ATOM    553  O   THR A  27      55.238  52.628  84.156  1.00  0.00           O
ATOM    554  N   GLY A  28      54.188  54.198  82.916  1.00  0.00           N
ATOM    556  CA  GLY A  28      54.378  55.298  83.857  1.00  0.00           C
ATOM    559  C   GLY A  28      55.807  55.797  83.907  1.00  0.00           C
ATOM    560  O   GLY A  28      56.248  56.358  84.906  1.00  0.00           O
ATOM    561  N   LEU A  29      56.568  55.628  82.806  1.00  0.00           N
ATOM    563  CA  LEU A  29      57.967  55.978  82.717  1.00  0.00           C
ATOM    565  CB  LEU A  29      58.868  54.748  82.457  1.00  0.00           C
ATOM    568  CG  LEU A  29      58.918  53.748  83.616  1.00  0.00           C
ATOM    570  CD1 LEU A  29      59.438  52.398  83.116  1.00  0.00           C
ATOM    574  CD2 LEU A  29      59.808  54.248  84.766  1.00  0.00           C
ATOM    578  C   LEU A  29      58.237  56.998  81.626  1.00  0.00           C
ATOM    579  O   LEU A  29      57.738  56.898  80.507  1.00  0.00           O
ATOM    580  N   VAL A  30      59.018  58.038  81.956  1.00  0.00           N
ATOM    582  CA  VAL A  30      59.487  59.018  80.987  1.00  0.00           C
ATOM    584  CB  VAL A  30      59.448  60.448  81.516  1.00  0.00           C
ATOM    586  CG1 VAL A  30      59.958  61.438  80.437  1.00  0.00           C
ATOM    590  CG2 VAL A  30      58.008  60.807  81.927  1.00  0.00           C
ATOM    594  C   VAL A  30      60.898  58.638  80.546  1.00  0.00           C
ATOM    595  O   VAL A  30      61.828  58.628  81.366  1.00  0.00           O
ATOM    596  N   SER A  31      61.098  58.307  79.257  1.00  0.00           N
ATOM    598  CA  SER A  31      62.398  57.898  78.717  1.00  0.00           C
ATOM    600  CB  SER A  31      62.308  56.758  77.677  1.00  0.00           C
ATOM    603  OG  SER A  31      62.018  55.498  78.267  1.00  0.00           O
ATOM    605  C   SER A  31      63.117  59.058  78.046  1.00  0.00           C
ATOM    606  O   SER A  31      62.507  59.838  77.317  1.00  0.00           O
ATOM    607  N   TYR A  32      64.438  59.218  78.297  1.00  0.00           N
ATOM    609  CA  TYR A  32      65.178  60.358  77.797  1.00  0.00           C
ATOM    611  CB  TYR A  32      64.928  61.628  78.676  1.00  0.00           C
ATOM    614  CG  TYR A  32      65.617  61.588  80.027  1.00  0.00           C
ATOM    615  CD1 TYR A  32      65.108  60.778  81.057  1.00  0.00           C
ATOM    617  CE1 TYR A  32      65.748  60.728  82.297  1.00  0.00           C
ATOM    619  CZ  TYR A  32      66.857  61.538  82.546  1.00  0.00           C
ATOM    620  OH  TYR A  32      67.387  61.597  83.846  1.00  0.00           O
ATOM    622  CD2 TYR A  32      66.757  62.368  80.266  1.00  0.00           C
ATOM    624  CE2 TYR A  32      67.378  62.348  81.527  1.00  0.00           C
ATOM    626  C   TYR A  32      66.678  60.078  77.696  1.00  0.00           C
ATOM    627  O   TYR A  32      67.227  59.228  78.396  1.00  0.00           O
ATOM    628  N   HIS A  33      67.367  60.848  76.816  1.00  0.00           N
ATOM    630  CA  HIS A  33      68.808  60.778  76.687  1.00  0.00           C
ATOM    632  CB  HIS A  33      69.257  60.737  75.207  1.00  0.00           C
ATOM    635  ND1 HIS A  33      68.628  59.648  73.067  1.00  0.00           N
ATOM    636  CG  HIS A  33      68.678  59.588  74.447  1.00  0.00           C
ATOM    637  CE1 HIS A  33      68.147  58.488  72.687  1.00  0.00           C
ATOM    639  NE2 HIS A  33      67.858  57.698  73.747  1.00  0.00           N
ATOM    641  CD2 HIS A  33      68.188  58.398  74.887  1.00  0.00           C
ATOM    643  C   HIS A  33      69.448  61.987  77.346  1.00  0.00           C
ATOM    644  O   HIS A  33      69.118  63.138  77.047  1.00  0.00           O
ATOM    645  N   ASP A  34      70.428  61.788  78.256  1.00  0.00           N
ATOM    647  CA  ASP A  34      71.178  62.898  78.796  1.00  0.00           C
ATOM    649  CB  ASP A  34      71.588  62.698  80.286  1.00  0.00           C
ATOM    652  CG  ASP A  34      72.858  61.938  80.636  1.00  0.00           C
ATOM    653  OD1 ASP A  34      73.678  61.568  79.766  1.00  0.00           O
ATOM    654  OD2 ASP A  34      73.077  61.818  81.877  1.00  0.00           O
ATOM    655  C   ASP A  34      72.308  63.307  77.867  1.00  0.00           C
ATOM    656  O   ASP A  34      72.448  62.868  76.726  1.00  0.00           O
ATOM    657  N   GLN A  35      73.138  64.248  78.326  1.00  0.00           N
ATOM    659  CA  GLN A  35      74.217  64.818  77.556  1.00  0.00           C
ATOM    661  CB  GLN A  35      74.768  66.078  78.287  1.00  0.00           C
ATOM    664  CG  GLN A  35      73.768  67.178  78.746  1.00  0.00           C
ATOM    667  CD  GLN A  35      73.158  68.058  77.646  1.00  0.00           C
ATOM    668  OE1 GLN A  35      72.757  69.198  77.917  1.00  0.00           O
ATOM    669  NE2 GLN A  35      73.037  67.538  76.407  1.00  0.00           N
ATOM    672  C   GLN A  35      75.418  63.878  77.297  1.00  0.00           C
ATOM    673  O   GLN A  35      76.288  64.248  76.516  1.00  0.00           O
ATOM    674  N   GLN A  36      75.537  62.688  77.926  1.00  0.00           N
ATOM    676  CA  GLN A  36      76.708  61.847  77.666  1.00  0.00           C
ATOM    678  CB  GLN A  36      77.348  61.268  78.957  1.00  0.00           C
ATOM    681  CG  GLN A  36      78.238  62.278  79.716  1.00  0.00           C
ATOM    684  CD  GLN A  36      77.458  63.377  80.426  1.00  0.00           C
ATOM    685  OE1 GLN A  36      76.927  63.207  81.527  1.00  0.00           O
ATOM    686  NE2 GLN A  36      77.438  64.588  79.836  1.00  0.00           N
ATOM    689  C   GLN A  36      76.418  60.748  76.656  1.00  0.00           C
ATOM    690  O   GLN A  36      77.308  59.988  76.277  1.00  0.00           O
ATOM    691  N   GLY A  37      75.168  60.698  76.187  1.00  0.00           N
ATOM    693  CA  GLY A  37      74.687  59.748  75.196  1.00  0.00           C
ATOM    696  C   GLY A  37      73.858  58.658  75.797  1.00  0.00           C
ATOM    697  O   GLY A  37      73.227  57.868  75.107  1.00  0.00           O
ATOM    698  N   ASN A  38      73.838  58.638  77.137  1.00  0.00           N
ATOM    700  CA  ASN A  38      73.188  57.668  77.987  1.00  0.00           C
ATOM    702  CB  ASN A  38      73.497  57.978  79.486  1.00  0.00           C
ATOM    705  CG  ASN A  38      74.988  57.998  79.836  1.00  0.00           C
ATOM    706  OD1 ASN A  38      75.937  57.968  79.056  1.00  0.00           O
ATOM    707  ND2 ASN A  38      75.238  57.968  81.166  1.00  0.00           N
ATOM    710  C   ASN A  38      71.678  57.688  77.817  1.00  0.00           C
ATOM    711  O   ASN A  38      71.117  58.758  77.616  1.00  0.00           O
ATOM    712  N   ALA A  39      70.997  56.538  77.967  1.00  0.00           N
ATOM    714  CA  ALA A  39      69.547  56.468  77.917  1.00  0.00           C
ATOM    716  CB  ALA A  39      69.118  55.518  76.777  1.00  0.00           C
ATOM    720  C   ALA A  39      69.018  55.958  79.246  1.00  0.00           C
ATOM    721  O   ALA A  39      69.537  54.998  79.817  1.00  0.00           O
ATOM    722  N   MET A  40      67.958  56.588  79.797  1.00  0.00           N
ATOM    724  CA  MET A  40      67.396  56.258  81.096  1.00  0.00           C
ATOM    726  CB  MET A  40      68.208  56.888  82.277  1.00  0.00           C
ATOM    729  CG  MET A  40      67.438  57.348  83.536  1.00  0.00           C
ATOM    732  SD  MET A  40      68.327  58.358  84.747  1.00  0.00           S
ATOM    733  CE  MET A  40      66.838  58.358  85.797  1.00  0.00           C
ATOM    737  C   MET A  40      65.937  56.628  81.176  1.00  0.00           C
ATOM    738  O   MET A  40      65.428  57.448  80.426  1.00  0.00           O
ATOM    739  N   GLN A  41      65.218  56.018  82.146  1.00  0.00           N
ATOM    741  CA  GLN A  41      63.838  56.268  82.457  1.00  0.00           C
ATOM    743  CB  GLN A  41      63.097  54.908  82.486  1.00  0.00           C
ATOM    746  CG  GLN A  41      63.418  54.027  81.246  1.00  0.00           C
ATOM    749  CD  GLN A  41      62.958  52.578  81.407  1.00  0.00           C
ATOM    750  OE1 GLN A  41      62.888  51.998  82.496  1.00  0.00           O
ATOM    751  NE2 GLN A  41      62.718  51.928  80.256  1.00  0.00           N
ATOM    754  C   GLN A  41      63.757  56.908  83.846  1.00  0.00           C
ATOM    755  O   GLN A  41      64.338  56.408  84.817  1.00  0.00           O
ATOM    756  N   ILE A  42      62.998  57.998  83.986  1.00  0.00           N
ATOM    758  CA  ILE A  42      62.608  58.558  85.277  1.00  0.00           C
ATOM    760  CB  ILE A  42      62.847  60.078  85.357  1.00  0.00           C
ATOM    762  CG2 ILE A  42      62.018  60.807  84.287  1.00  0.00           C
ATOM    766  CG1 ILE A  42      62.598  60.678  86.766  1.00  0.00           C
ATOM    769  CD  ILE A  42      63.037  62.148  86.916  1.00  0.00           C
ATOM    773  C   ILE A  42      61.148  58.178  85.476  1.00  0.00           C
ATOM    774  O   ILE A  42      60.388  58.038  84.527  1.00  0.00           O
ATOM    775  N   ASN A  43      60.688  57.998  86.737  1.00  0.00           N
ATOM    777  CA  ASN A  43      59.268  57.818  86.977  1.00  0.00           C
ATOM    779  CB  ASN A  43      58.948  57.518  88.466  1.00  0.00           C
ATOM    782  CG  ASN A  43      59.398  56.148  88.967  1.00  0.00           C
ATOM    783  OD1 ASN A  43      59.408  55.928  90.177  1.00  0.00           O
ATOM    784  ND2 ASN A  43      59.758  55.207  88.056  1.00  0.00           N
ATOM    787  C   ASN A  43      58.448  59.038  86.586  1.00  0.00           C
ATOM    788  O   ASN A  43      58.808  60.168  86.916  1.00  0.00           O
ATOM    789  N   ARG A  44      57.298  58.858  85.916  1.00  0.00           N
ATOM    791  CA  ARG A  44      56.468  59.948  85.426  1.00  0.00           C
ATOM    793  CB  ARG A  44      55.397  59.308  84.517  1.00  0.00           C
ATOM    796  CG  ARG A  44      54.468  60.277  83.777  1.00  0.00           C
ATOM    799  CD  ARG A  44      53.237  59.568  83.196  1.00  0.00           C
ATOM    802  NE  ARG A  44      52.338  60.558  82.537  1.00  0.00           N
ATOM    804  CZ  ARG A  44      51.668  61.518  83.166  1.00  0.00           C
ATOM    805  NH1 ARG A  44      51.717  61.678  84.467  1.00  0.00           N
ATOM    808  NH2 ARG A  44      50.918  62.338  82.457  1.00  0.00           N
ATOM    811  C   ARG A  44      55.818  60.748  86.556  1.00  0.00           C
ATOM    812  O   ARG A  44      55.508  61.928  86.457  1.00  0.00           O
ATOM    813  N   ASP A  45      55.688  60.108  87.727  1.00  0.00           N
ATOM    815  CA  ASP A  45      55.147  60.708  88.916  1.00  0.00           C
ATOM    817  CB  ASP A  45      54.778  59.568  89.887  1.00  0.00           C
ATOM    820  CG  ASP A  45      53.638  59.998  90.777  1.00  0.00           C
ATOM    821  OD1 ASP A  45      52.647  60.568  90.236  1.00  0.00           O
ATOM    822  OD2 ASP A  45      53.658  59.678  91.997  1.00  0.00           O
ATOM    823  C   ASP A  45      56.118  61.698  89.567  1.00  0.00           C
ATOM    824  O   ASP A  45      55.728  62.538  90.367  1.00  0.00           O
ATOM    825  N   ASP A  46      57.398  61.648  89.166  1.00  0.00           N
ATOM    827  CA  ASP A  46      58.378  62.598  89.637  1.00  0.00           C
ATOM    829  CB  ASP A  46      59.688  61.808  89.836  1.00  0.00           C
ATOM    832  CG  ASP A  46      59.508  60.858  90.987  1.00  0.00           C
ATOM    833  OD1 ASP A  46      58.808  61.218  91.967  1.00  0.00           O
ATOM    834  OD2 ASP A  46      60.138  59.768  91.007  1.00  0.00           O
ATOM    835  C   ASP A  46      58.578  63.748  88.666  1.00  0.00           C
ATOM    836  O   ASP A  46      59.347  64.667  88.896  1.00  0.00           O
ATOM    837  N   VAL A  47      57.827  63.748  87.546  1.00  0.00           N
ATOM    839  CA  VAL A  47      57.868  64.737  86.497  1.00  0.00           C
ATOM    841  CB  VAL A  47      57.738  64.058  85.137  1.00  0.00           C
ATOM    843  CG1 VAL A  47      57.708  65.057  83.967  1.00  0.00           C
ATOM    847  CG2 VAL A  47      58.897  63.048  85.037  1.00  0.00           C
ATOM    851  C   VAL A  47      56.748  65.737  86.717  1.00  0.00           C
ATOM    852  O   VAL A  47      55.677  65.378  87.216  1.00  0.00           O
ATOM    853  N   SER A  48      56.938  67.027  86.357  1.00  0.00           N
ATOM    855  CA  SER A  48      55.858  68.008  86.387  1.00  0.00           C
ATOM    857  CB  SER A  48      56.138  69.097  87.457  1.00  0.00           C
ATOM    860  OG  SER A  48      57.428  69.678  87.297  1.00  0.00           O
ATOM    862  C   SER A  48      55.628  68.718  85.056  1.00  0.00           C
ATOM    863  O   SER A  48      54.487  69.097  84.747  1.00  0.00           O
ATOM    864  N   GLN A  49      56.678  68.907  84.237  1.00  0.00           N
ATOM    866  CA  GLN A  49      56.647  69.658  83.007  1.00  0.00           C
ATOM    868  CB  GLN A  49      57.038  71.158  83.196  1.00  0.00           C
ATOM    871  CG  GLN A  49      56.138  71.917  84.196  1.00  0.00           C
ATOM    874  CD  GLN A  49      56.397  73.428  84.187  1.00  0.00           C
ATOM    875  OE1 GLN A  49      57.538  73.907  84.217  1.00  0.00           O
ATOM    876  NE2 GLN A  49      55.298  74.207  84.166  1.00  0.00           N
ATOM    879  C   GLN A  49      57.608  69.097  81.977  1.00  0.00           C
ATOM    880  O   GLN A  49      58.728  68.688  82.286  1.00  0.00           O
ATOM    881  N   ILE A  50      57.198  69.158  80.706  1.00  0.00           N
ATOM    883  CA  ILE A  50      58.058  68.947  79.547  1.00  0.00           C
ATOM    885  CB  ILE A  50      57.588  67.818  78.637  1.00  0.00           C
ATOM    887  CG2 ILE A  50      58.578  67.668  77.457  1.00  0.00           C
ATOM    891  CG1 ILE A  50      57.348  66.498  79.407  1.00  0.00           C
ATOM    894  CD  ILE A  50      58.598  65.777  79.887  1.00  0.00           C
ATOM    898  C   ILE A  50      58.047  70.228  78.746  1.00  0.00           C
ATOM    899  O   ILE A  50      57.008  70.698  78.297  1.00  0.00           O
ATOM    900  N   ILE A  51      59.238  70.818  78.527  1.00  0.00           N
ATOM    902  CA  ILE A  51      59.408  72.068  77.817  1.00  0.00           C
ATOM    904  CB  ILE A  51      60.208  73.068  78.647  1.00  0.00           C
ATOM    906  CG2 ILE A  51      60.498  74.358  77.867  1.00  0.00           C
ATOM    910  CG1 ILE A  51      59.468  73.417  79.957  1.00  0.00           C
ATOM    913  CD  ILE A  51      60.298  74.308  80.887  1.00  0.00           C
ATOM    917  C   ILE A  51      60.108  71.758  76.506  1.00  0.00           C
ATOM    918  O   ILE A  51      61.088  71.008  76.477  1.00  0.00           O
ATOM    919  N   GLU A  52      59.618  72.328  75.406  1.00  0.00           N
ATOM    921  CA  GLU A  52      60.248  72.318  74.117  1.00  0.00           C
ATOM    923  CB  GLU A  52      59.268  71.818  73.036  1.00  0.00           C
ATOM    926  CG  GLU A  52      59.828  71.867  71.606  1.00  0.00           C
ATOM    929  CD  GLU A  52      58.808  71.388  70.587  1.00  0.00           C
ATOM    930  OE1 GLU A  52      57.628  71.818  70.657  1.00  0.00           O
ATOM    931  OE2 GLU A  52      59.208  70.548  69.736  1.00  0.00           O
ATOM    932  C   GLU A  52      60.588  73.748  73.797  1.00  0.00           C
ATOM    933  O   GLU A  52      59.668  74.578  73.797  1.00  0.00           O
ATOM    934  N   ARG A  53      61.878  74.058  73.556  1.00  0.00           N
ATOM    936  CA  ARG A  53      62.398  75.388  73.277  1.00  0.00           C
ATOM    938  CB  ARG A  53      63.678  75.688  74.096  1.00  0.00           C
ATOM    941  CG  ARG A  53      63.588  75.597  75.636  1.00  0.00           C
ATOM    944  CD  ARG A  53      64.938  75.978  76.236  1.00  0.00           C
ATOM    947  NE  ARG A  53      64.848  76.167  77.716  1.00  0.00           N
ATOM    949  CZ  ARG A  53      65.908  76.418  78.477  1.00  0.00           C
ATOM    950  NH1 ARG A  53      67.117  76.498  77.967  1.00  0.00           N
ATOM    953  NH2 ARG A  53      65.808  76.568  79.786  1.00  0.00           N
ATOM    956  C   ARG A  53      62.818  75.558  71.786  1.00  0.00           C
ATOM    957  OT1 ARG A  53      63.008  74.518  71.096  1.00  0.00           O
ATOM    958  OT2 ARG A  53      62.958  76.727  71.326  1.00  0.00           O
ATOM    959  NH3 POPEB  54     129.723  23.098  68.267  1.00  0.00           N
ATOM    963  C12 POPEB  54     129.823  24.488  68.867  1.00  0.00           C
ATOM    966  C11 POPEB  54     129.107  25.548  68.036  1.00  0.00           C
ATOM    969  P   POPEB  54     128.146  27.688  69.216  1.00  0.00           P
ATOM    970  O13 POPEB  54     127.308  26.798  70.037  1.00  0.00           O
ATOM    971  O14 POPEB  54     128.736  28.848  69.916  1.00  0.00           O
ATOM    972  O11 POPEB  54     127.308  28.208  67.976  1.00  0.00           O
ATOM    973  O12 POPEB  54     129.337  26.848  68.596  1.00  0.00           O
ATOM    974  C1  POPEB  54     127.878  28.678  66.757  1.00  0.00           C
ATOM    977  C2  POPEB  54     126.757  28.858  65.676  1.00  0.00           C
ATOM    979  O21 POPEB  54     127.318  28.738  64.356  1.00  0.00           O
ATOM    980  C21 POPEB  54     127.936  29.748  63.777  1.00  0.00           C
ATOM    981  O22 POPEB  54     127.957  30.898  64.177  1.00  0.00           O
ATOM    982  C22 POPEB  54     128.668  29.218  62.537  1.00  0.00           C
ATOM    985  C3  POPEB  54     125.837  30.098  65.997  1.00  0.00           C
ATOM    988  O31 POPEB  54     125.137  30.758  64.916  1.00  0.00           O
ATOM    989  C31 POPEB  54     124.286  30.238  64.027  1.00  0.00           C
ATOM    990  O32 POPEB  54     123.678  30.968  63.246  1.00  0.00           O
ATOM    991  C32 POPEB  54     123.988  28.748  64.067  1.00  0.00           C
ATOM    994  C23 POPEB  54     128.607  30.158  61.306  1.00  0.00           C
ATOM    997  C24 POPEB  54     128.876  29.478  59.957  1.00  0.00           C
ATOM   1000  C25 POPEB  54     130.263  28.858  59.687  1.00  0.00           C
ATOM   1003  C26 POPEB  54     130.133  27.898  58.486  1.00  0.00           C
ATOM   1006  C27 POPEB  54     131.462  27.408  57.887  1.00  0.00           C
ATOM   1009  C28 POPEB  54     131.233  26.348  56.786  1.00  0.00           C
ATOM   1012  C29 POPEB  54     132.363  26.288  55.787  1.00  0.00           C
ATOM   1014 0C21 POPEB  54     132.542  25.398  54.787  1.00  0.00           C
ATOM   1016 1C21 POPEB  54     131.712  24.188  54.416  1.00  0.00           C
ATOM   1019 2C21 POPEB  54     131.103  23.338  55.556  1.00  0.00           C
ATOM   1022 3C21 POPEB  54     130.681  21.938  55.076  1.00  0.00           C
ATOM   1025 4C21 POPEB  54     129.587  21.328  55.967  1.00  0.00           C
ATOM   1028 5C21 POPEB  54     129.137  19.938  55.497  1.00  0.00           C
ATOM   1031 6C21 POPEB  54     127.796  19.547  56.117  1.00  0.00           C
ATOM   1034 7C21 POPEB  54     127.267  18.198  55.616  1.00  0.00           C
ATOM   1037 8C21 POPEB  54     125.746  18.088  55.736  1.00  0.00           C
ATOM   1041  C33 POPEB  54     124.478  27.968  62.817  1.00  0.00           C
ATOM   1044  C34 POPEB  54     123.467  26.888  62.357  1.00  0.00           C
ATOM   1047  C35 POPEB  54     124.067  25.938  61.306  1.00  0.00           C
ATOM   1050  C36 POPEB  54     123.188  24.758  60.916  1.00  0.00           C
ATOM   1053  C37 POPEB  54     122.028  25.188  60.006  1.00  0.00           C
ATOM   1056  C38 POPEB  54     121.396  24.008  59.257  1.00  0.00           C
ATOM   1059  C39 POPEB  54     121.536  24.118  57.726  1.00  0.00           C
ATOM   1062 0C31 POPEB  54     120.618  25.168  57.107  1.00  0.00           C
ATOM   1065 1C31 POPEB  54     120.798  25.308  55.587  1.00  0.00           C
ATOM   1068 2C31 POPEB  54     119.706  26.198  54.986  1.00  0.00           C
ATOM   1071 3C31 POPEB  54     119.818  26.438  53.477  1.00  0.00           C
ATOM   1074 4C31 POPEB  54     119.528  25.198  52.637  1.00  0.00           C
ATOM   1077 5C31 POPEB  54     119.186  25.538  51.177  1.00  0.00           C
ATOM   1080 6C31 POPEB  54     118.937  24.298  50.317  1.00  0.00           C
ATOM   1084  NH3 POPEC  55       6.698  25.207  23.877  1.00  0.00           N
ATOM   1088  C12 POPEC  55       7.678  25.438  25.006  1.00  0.00           C
ATOM   1091  C11 POPEC  55       8.148  24.148  25.696  1.00  0.00           C
ATOM   1094  P   POPEC  55      10.718  24.348  25.907  1.00  0.00           P
ATOM   1095  O13 POPEC  55      11.238  22.958  25.947  1.00  0.00           O
ATOM   1096  O14 POPEC  55      10.778  25.098  24.646  1.00  0.00           O
ATOM   1097  O11 POPEC  55      11.648  25.248  26.756  1.00  0.00           O
ATOM   1098  O12 POPEC  55       9.268  24.438  26.547  1.00  0.00           O
ATOM   1099  C1  POPEC  55      12.258  25.068  28.006  1.00  0.00           C
ATOM   1102  C2  POPEC  55      11.978  26.328  28.817  1.00  0.00           C
ATOM   1104  O21 POPEC  55      13.188  26.788  29.457  1.00  0.00           O
ATOM   1105  C21 POPEC  55      13.458  26.457  30.687  1.00  0.00           C
ATOM   1106  O22 POPEC  55      12.818  25.758  31.437  1.00  0.00           O
ATOM   1107  C22 POPEC  55      14.818  27.058  31.066  1.00  0.00           C
ATOM   1110  C3  POPEC  55      10.688  26.168  29.667  1.00  0.00           C
ATOM   1113  O31 POPEC  55      10.378  27.338  30.447  1.00  0.00           O
ATOM   1114  C31 POPEC  55       9.698  28.248  29.797  1.00  0.00           C
ATOM   1115  O32 POPEC  55       9.518  28.308  28.596  1.00  0.00           O
ATOM   1116  C32 POPEC  55       9.068  29.228  30.787  1.00  0.00           C
ATOM   1119  C23 POPEC  55      14.998  27.188  32.596  1.00  0.00           C
ATOM   1122  C24 POPEC  55      16.458  27.038  33.036  1.00  0.00           C
ATOM   1125  C25 POPEC  55      17.348  28.248  32.717  1.00  0.00           C
ATOM   1128  C26 POPEC  55      17.108  29.448  33.637  1.00  0.00           C
ATOM   1131  C27 POPEC  55      18.348  30.368  33.747  1.00  0.00           C
ATOM   1134  C28 POPEC  55      18.178  31.728  34.477  1.00  0.00           C
ATOM   1137  C29 POPEC  55      17.018  31.868  35.437  1.00  0.00           C
ATOM   1139 0C21 POPEC  55      16.998  32.668  36.527  1.00  0.00           C
ATOM   1141 1C21 POPEC  55      18.098  33.568  37.027  1.00  0.00           C
ATOM   1144 2C21 POPEC  55      18.918  32.928  38.166  1.00  0.00           C
ATOM   1147 3C21 POPEC  55      18.078  32.218  39.236  1.00  0.00           C
ATOM   1150 4C21 POPEC  55      18.918  31.718  40.427  1.00  0.00           C
ATOM   1153 5C21 POPEC  55      18.178  30.668  41.266  1.00  0.00           C
ATOM   1156 6C21 POPEC  55      19.078  30.058  42.347  1.00  0.00           C
ATOM   1159 7C21 POPEC  55      18.498  28.798  42.997  1.00  0.00           C
ATOM   1162 8C21 POPEC  55      19.408  28.238  44.086  1.00  0.00           C
ATOM   1166  C33 POPEC  55       9.118  28.758  32.257  1.00  0.00           C
ATOM   1169  C34 POPEC  55      10.458  29.128  32.897  1.00  0.00           C
ATOM   1172  C35 POPEC  55      10.768  28.348  34.176  1.00  0.00           C
ATOM   1175  C36 POPEC  55       9.658  28.428  35.226  1.00  0.00           C
ATOM   1178  C37 POPEC  55      10.098  27.898  36.596  1.00  0.00           C
ATOM   1181  C38 POPEC  55       9.028  28.068  37.687  1.00  0.00           C
ATOM   1184  C39 POPEC  55       8.428  29.478  37.716  1.00  0.00           C
ATOM   1187 0C31 POPEC  55       7.538  29.738  38.927  1.00  0.00           C
ATOM   1190 1C31 POPEC  55       8.208  30.608  39.977  1.00  0.00           C
ATOM   1193 2C31 POPEC  55       7.298  30.788  41.196  1.00  0.00           C
ATOM   1196 3C31 POPEC  55       7.888  31.718  42.256  1.00  0.00           C
ATOM   1199 4C31 POPEC  55       7.168  31.547  43.597  1.00  0.00           C
ATOM   1202 5C31 POPEC  55       5.668  31.818  43.527  1.00  0.00           C
ATOM   1205 6C31 POPEC  55       4.948  31.358  44.797  1.00  0.00           C
ATOM   1209  NH3 POPED  56      89.668  70.178  26.077  1.00  0.00           N
ATOM   1213  C12 POPED  56      90.457  71.258  25.377  1.00  0.00           C
ATOM   1216  C11 POPED  56      91.798  70.648  24.906  1.00  0.00           C
ATOM   1219  P   POPED  56      93.787  72.277  25.357  1.00  0.00           P
ATOM   1220  O13 POPED  56      94.587  71.197  25.957  1.00  0.00           O
ATOM   1221  O14 POPED  56      94.518  73.298  24.576  1.00  0.00           O
ATOM   1222  O11 POPED  56      92.896  72.957  26.467  1.00  0.00           O
ATOM   1223  O12 POPED  56      92.717  71.618  24.407  1.00  0.00           O
ATOM   1224  C1  POPED  56      93.447  73.417  27.717  1.00  0.00           C
ATOM   1227  C2  POPED  56      92.528  73.008  28.897  1.00  0.00           C
ATOM   1229  O21 POPED  56      93.258  72.938  30.136  1.00  0.00           O
ATOM   1230  C21 POPED  56      93.288  74.078  30.796  1.00  0.00           C
ATOM   1231  O22 POPED  56      93.007  75.168  30.336  1.00  0.00           O
ATOM   1232  C22 POPED  56      93.736  73.837  32.237  1.00  0.00           C
ATOM   1235  C3  POPED  56      91.868  71.618  28.617  1.00  0.00           C
ATOM   1238  O31 POPED  56      91.686  70.768  29.757  1.00  0.00           O
ATOM   1239  C31 POPED  56      90.716  71.088  30.596  1.00  0.00           C
ATOM   1240  O32 POPED  56      90.028  72.088  30.527  1.00  0.00           O
ATOM   1241  C32 POPED  56      90.588  69.968  31.617  1.00  0.00           C
ATOM   1244  C23 POPED  56      92.547  74.058  33.197  1.00  0.00           C
ATOM   1247  C24 POPED  56      92.838  73.498  34.586  1.00  0.00           C
ATOM   1250  C25 POPED  56      91.588  73.388  35.466  1.00  0.00           C
ATOM   1253  C26 POPED  56      91.087  74.728  36.037  1.00  0.00           C
ATOM   1256  C27 POPED  56      90.457  74.527  37.427  1.00  0.00           C
ATOM   1259  C28 POPED  56      89.648  75.728  37.927  1.00  0.00           C
ATOM   1262  C29 POPED  56      89.036  75.417  39.267  1.00  0.00           C
ATOM   1264 0C21 POPED  56      89.548  75.737  40.466  1.00  0.00           C
ATOM   1266 1C21 POPED  56      90.807  76.538  40.707  1.00  0.00           C
ATOM   1269 2C21 POPED  56      90.886  77.097  42.147  1.00  0.00           C
ATOM   1272 3C21 POPED  56      91.507  76.148  43.176  1.00  0.00           C
ATOM   1275 4C21 POPED  56      90.588  75.008  43.646  1.00  0.00           C
ATOM   1278 5C21 POPED  56      91.096  74.338  44.927  1.00  0.00           C
ATOM   1281 6C21 POPED  56      90.177  73.207  45.396  1.00  0.00           C
ATOM   1284 7C21 POPED  56      90.507  72.718  46.806  1.00  0.00           C
ATOM   1287 8C21 POPED  56      89.438  71.777  47.376  1.00  0.00           C
ATOM   1291  C33 POPED  56      90.947  70.368  33.066  1.00  0.00           C
ATOM   1294  C34 POPED  56      91.266  69.078  33.837  1.00  0.00           C
ATOM   1297  C35 POPED  56      91.287  69.218  35.356  1.00  0.00           C
ATOM   1300  C36 POPED  56      89.897  69.058  35.986  1.00  0.00           C
ATOM   1303  C37 POPED  56      89.958  68.778  37.497  1.00  0.00           C
ATOM   1306  C38 POPED  56      88.577  68.688  38.157  1.00  0.00           C
ATOM   1309  C39 POPED  56      88.607  68.158  39.596  1.00  0.00           C
ATOM   1312 0C31 POPED  56      89.408  69.027  40.587  1.00  0.00           C
ATOM   1315 1C31 POPED  56      89.158  68.588  42.037  1.00  0.00           C
ATOM   1318 2C31 POPED  56      90.227  69.097  43.017  1.00  0.00           C
ATOM   1321 3C31 POPED  56      90.007  68.608  44.467  1.00  0.00           C
ATOM   1324 4C31 POPED  56      90.107  67.078  44.596  1.00  0.00           C
ATOM   1327 5C31 POPED  56      90.137  66.597  46.056  1.00  0.00           C
ATOM   1330 6C31 POPED  56      90.308  65.087  46.196  1.00  0.00           C
ATOM   1334  NH3 POPEE  57      47.078 113.847  18.287  1.00  0.00           N
ATOM   1338  C12 POPEE  57      46.428 112.888  19.247  1.00  0.00           C
ATOM   1341  C11 POPEE  57      44.938 112.678  18.907  1.00  0.00           C
ATOM   1344  P   POPEE  57      43.318 114.767  19.197  1.00  0.00           P
ATOM   1345  O13 POPEE  57      43.358 116.128  18.626  1.00  0.00           O
ATOM   1346  O14 POPEE  57      41.998 114.127  19.346  1.00  0.00           O
ATOM   1347  O11 POPEE  57      44.038 114.758  20.587  1.00  0.00           O
ATOM   1348  O12 POPEE  57      44.318 113.858  18.377  1.00  0.00           O
ATOM   1349  C1  POPEE  57      43.698 115.718  21.577  1.00  0.00           C
ATOM   1352  C2  POPEE  57      44.978 115.958  22.406  1.00  0.00           C
ATOM   1354  O21 POPEE  57      44.638 116.238  23.767  1.00  0.00           O
ATOM   1355  C21 POPEE  57      43.928 117.328  24.007  1.00  0.00           C
ATOM   1356  O22 POPEE  57      43.868 118.318  23.307  1.00  0.00           O
ATOM   1357  C22 POPEE  57      43.158 117.147  25.306  1.00  0.00           C
ATOM   1360  C3  POPEE  57      45.978 116.948  21.716  1.00  0.00           C
ATOM   1363  O31 POPEE  57      47.288 116.378  21.647  1.00  0.00           O
ATOM   1364  C31 POPEE  57      48.097 116.227  22.717  1.00  0.00           C
ATOM   1365  O32 POPEE  57      49.018 115.438  22.747  1.00  0.00           O
ATOM   1366  C32 POPEE  57      47.827 117.228  23.856  1.00  0.00           C
ATOM   1369  C23 POPEE  57      44.108 117.127  26.526  1.00  0.00           C
ATOM   1372  C24 POPEE  57      43.328 117.097  27.847  1.00  0.00           C
ATOM   1375  C25 POPEE  57      44.238 117.258  29.056  1.00  0.00           C
ATOM   1378  C26 POPEE  57      43.468 117.388  30.377  1.00  0.00           C
ATOM   1381  C27 POPEE  57      44.408 117.678  31.556  1.00  0.00           C
ATOM   1384  C28 POPEE  57      43.718 118.418  32.727  1.00  0.00           C
ATOM   1387  C29 POPEE  57      42.728 117.568  33.477  1.00  0.00           C
ATOM   1389 0C21 POPEE  57      41.577 117.957  34.067  1.00  0.00           C
ATOM   1391 1C21 POPEE  57      40.978 119.338  34.197  1.00  0.00           C
ATOM   1394 2C21 POPEE  57      41.908 120.558  34.427  1.00  0.00           C
ATOM   1397 3C21 POPEE  57      42.788 120.447  35.686  1.00  0.00           C
ATOM   1400 4C21 POPEE  57      43.848 121.557  35.727  1.00  0.00           C
ATOM   1403 5C21 POPEE  57      44.588 121.648  37.066  1.00  0.00           C
ATOM   1406 6C21 POPEE  57      45.597 122.798  37.087  1.00  0.00           C
ATOM   1409 7C21 POPEE  57      46.638 122.658  38.207  1.00  0.00           C
ATOM   1412 8C21 POPEE  57      47.658 123.797  38.217  1.00  0.00           C
ATOM   1416  C33 POPEE  57      48.558 116.808  25.167  1.00  0.00           C
ATOM   1419  C34 POPEE  57      48.348 117.788  26.326  1.00  0.00           C
ATOM   1422  C35 POPEE  57      48.538 117.118  27.687  1.00  0.00           C
ATOM   1425  C36 POPEE  57      48.388 118.088  28.877  1.00  0.00           C
ATOM   1428  C37 POPEE  57      48.368 117.337  30.206  1.00  0.00           C
ATOM   1431  C38 POPEE  57      48.218 118.257  31.426  1.00  0.00           C
ATOM   1434  C39 POPEE  57      47.967 117.477  32.717  1.00  0.00           C
ATOM   1437 0C31 POPEE  57      48.897 117.898  33.867  1.00  0.00           C
ATOM   1440 1C31 POPEE  57      48.668 117.068  35.137  1.00  0.00           C
ATOM   1443 2C31 POPEE  57      49.678 117.407  36.217  1.00  0.00           C
ATOM   1446 3C31 POPEE  57      49.318 116.948  37.637  1.00  0.00           C
ATOM   1449 4C31 POPEE  57      48.078 117.628  38.246  1.00  0.00           C
ATOM   1452 5C31 POPEE  57      47.897 117.267  39.727  1.00  0.00           C
ATOM   1455 6C31 POPEE  57      46.658 117.898  40.377  1.00  0.00           C
ATOM   1459  NH3 POPEF  58      71.688 105.728  17.727  1.00  0.00           N
ATOM   1463  C12 POPEF  58      70.688 106.727  17.316  1.00  0.00           C
ATOM   1466  C11 POPEF  58      69.438 105.947  16.967  1.00  0.00           C
ATOM   1469  P   POPEF  58      67.588 106.758  15.327  1.00  0.00           P
ATOM   1470  O13 POPEF  58      68.227 107.468  14.197  1.00  0.00           O
ATOM   1471  O14 POPEF  58      67.238 105.328  15.147  1.00  0.00           O
ATOM   1472  O11 POPEF  58      66.327 107.538  15.866  1.00  0.00           O
ATOM   1473  O12 POPEF  58      68.497 106.917  16.577  1.00  0.00           O
ATOM   1474  C1  POPEF  58      65.908 107.318  17.227  1.00  0.00           C
ATOM   1477  C2  POPEF  58      66.387 108.458  18.147  1.00  0.00           C
ATOM   1479  O21 POPEF  58      65.768 108.328  19.437  1.00  0.00           O
ATOM   1480  C21 POPEF  58      66.498 107.818  20.417  1.00  0.00           C
ATOM   1481  O22 POPEF  58      67.598 107.328  20.317  1.00  0.00           O
ATOM   1482  C22 POPEF  58      65.738 108.038  21.737  1.00  0.00           C
ATOM   1485  C3  POPEF  58      65.977 109.818  17.497  1.00  0.00           C
ATOM   1488  O31 POPEF  58      65.958 110.888  18.457  1.00  0.00           O
ATOM   1489  C31 POPEF  58      64.867 111.017  19.207  1.00  0.00           C
ATOM   1490  O32 POPEF  58      63.798 110.447  19.047  1.00  0.00           O
ATOM   1491  C32 POPEF  58      65.318 111.888  20.406  1.00  0.00           C
ATOM   1494  C23 POPEF  58      66.438 107.547  23.027  1.00  0.00           C
ATOM   1497  C24 POPEF  58      65.598 107.908  24.267  1.00  0.00           C
ATOM   1500  C25 POPEF  58      66.128 107.378  25.606  1.00  0.00           C
ATOM   1503  C26 POPEF  58      65.607 105.978  25.987  1.00  0.00           C
ATOM   1506  C27 POPEF  58      66.137 105.538  27.367  1.00  0.00           C
ATOM   1509  C28 POPEF  58      65.878 104.057  27.727  1.00  0.00           C
ATOM   1512  C29 POPEF  58      64.558 103.797  28.417  1.00  0.00           C
ATOM   1514 0C21 POPEF  58      64.327 102.858  29.356  1.00  0.00           C
ATOM   1516 1C21 POPEF  58      65.318 101.847  29.887  1.00  0.00           C
ATOM   1519 2C21 POPEF  58      64.958 101.258  31.267  1.00  0.00           C
ATOM   1522 3C21 POPEF  58      65.118 102.228  32.446  1.00  0.00           C
ATOM   1525 4C21 POPEF  58      64.887 101.548  33.796  1.00  0.00           C
ATOM   1528 5C21 POPEF  58      64.948 102.508  34.997  1.00  0.00           C
ATOM   1531 6C21 POPEF  58      66.378 102.918  35.396  1.00  0.00           C
ATOM   1534 7C21 POPEF  58      66.368 104.008  36.476  1.00  0.00           C
ATOM   1537 8C21 POPEF  58      67.748 104.438  36.957  1.00  0.00           C
ATOM   1541  C33 POPEF  58      64.467 111.908  21.686  1.00  0.00           C
ATOM   1544  C34 POPEF  58      65.298 112.538  22.827  1.00  0.00           C
ATOM   1547  C35 POPEF  58      64.508 112.898  24.086  1.00  0.00           C
ATOM   1550  C36 POPEF  58      65.378 113.587  25.147  1.00  0.00           C
ATOM   1553  C37 POPEF  58      64.598 113.968  26.407  1.00  0.00           C
ATOM   1556  C38 POPEF  58      65.467 114.767  27.397  1.00  0.00           C
ATOM   1559  C39 POPEF  58      64.798 115.008  28.756  1.00  0.00           C
ATOM   1562 0C31 POPEF  58      65.598 116.008  29.607  1.00  0.00           C
ATOM   1565 1C31 POPEF  58      65.408 115.818  31.117  1.00  0.00           C
ATOM   1568 2C31 POPEF  58      66.518 116.528  31.897  1.00  0.00           C
ATOM   1571 3C31 POPEF  58      66.577 116.138  33.387  1.00  0.00           C
ATOM   1574 4C31 POPEF  58      65.537 116.838  34.267  1.00  0.00           C
ATOM   1577 5C31 POPEF  58      66.058 117.057  35.697  1.00  0.00           C
ATOM   1580 6C31 POPEF  58      65.088 117.818  36.606  1.00  0.00           C
ATOM   1584  NH3 POPEG  59      32.958  43.488  27.067  1.00  0.00           N
ATOM   1588  C12 POPEG  59      31.598  42.858  26.947  1.00  0.00           C
ATOM   1591  C11 POPEG  59      30.908  43.198  25.617  1.00  0.00           C
ATOM   1594  P   POPEG  59      29.828  41.548  23.886  1.00  0.00           P
ATOM   1595  O13 POPEG  59      29.708  42.508  22.767  1.00  0.00           O
ATOM   1596  O14 POPEG  59      30.128  40.128  23.577  1.00  0.00           O
ATOM   1597  O11 POPEG  59      28.588  41.738  24.846  1.00  0.00           O
ATOM   1598  O12 POPEG  59      31.048  42.078  24.746  1.00  0.00           O
ATOM   1599  C1  POPEG  59      28.078  40.678  25.647  1.00  0.00           C
ATOM   1602  C2  POPEG  59      26.688  41.048  26.237  1.00  0.00           C
ATOM   1604  O21 POPEG  59      26.838  41.558  27.587  1.00  0.00           O
ATOM   1605  C21 POPEG  59      25.898  42.428  27.977  1.00  0.00           C
ATOM   1606  O22 POPEG  59      25.008  42.847  27.257  1.00  0.00           O
ATOM   1607  C22 POPEG  59      26.058  42.768  29.457  1.00  0.00           C
ATOM   1610  C3  POPEG  59      25.788  39.778  26.237  1.00  0.00           C
ATOM   1613  O31 POPEG  59      24.538  39.978  26.957  1.00  0.00           O
ATOM   1614  C31 POPEG  59      23.918  38.818  27.176  1.00  0.00           C
ATOM   1615  O32 POPEG  59      24.308  37.738  26.786  1.00  0.00           O
ATOM   1616  C32 POPEG  59      22.648  39.048  27.996  1.00  0.00           C
ATOM   1619  C23 POPEG  59      25.038  42.038  30.367  1.00  0.00           C
ATOM   1622  C24 POPEG  59      25.208  42.457  31.837  1.00  0.00           C
ATOM   1625  C25 POPEG  59      25.088  41.298  32.836  1.00  0.00           C
ATOM   1628  C26 POPEG  59      25.358  41.768  34.277  1.00  0.00           C
ATOM   1631  C27 POPEG  59      25.728  40.617  35.247  1.00  0.00           C
ATOM   1634  C28 POPEG  59      24.548  39.758  35.727  1.00  0.00           C
ATOM   1637  C29 POPEG  59      23.678  40.498  36.707  1.00  0.00           C
ATOM   1639 0C21 POPEG  59      23.818  40.457  38.046  1.00  0.00           C
ATOM   1641 1C21 POPEG  59      24.888  39.678  38.766  1.00  0.00           C
ATOM   1644 2C21 POPEG  59      24.438  38.248  39.096  1.00  0.00           C
ATOM   1647 3C21 POPEG  59      23.708  38.167  40.447  1.00  0.00           C
ATOM   1650 4C21 POPEG  59      23.178  36.758  40.727  1.00  0.00           C
ATOM   1653 5C21 POPEG  59      22.818  36.538  42.196  1.00  0.00           C
ATOM   1656 6C21 POPEG  59      21.978  37.668  42.797  1.00  0.00           C
ATOM   1659 7C21 POPEG  59      21.388  37.238  44.137  1.00  0.00           C
ATOM   1662 8C21 POPEG  59      20.478  38.268  44.797  1.00  0.00           C
ATOM   1666  C33 POPEG  59      22.338  37.818  28.886  1.00  0.00           C
ATOM   1669  C34 POPEG  59      21.498  38.178  30.117  1.00  0.00           C
ATOM   1672  C35 POPEG  59      22.368  38.508  31.346  1.00  0.00           C
ATOM   1675  C36 POPEG  59      23.008  37.238  31.947  1.00  0.00           C
ATOM   1678  C37 POPEG  59      24.308  37.478  32.727  1.00  0.00           C
ATOM   1681  C38 POPEG  59      25.388  36.498  32.287  1.00  0.00           C
ATOM   1684  C39 POPEG  59      26.658  36.558  33.136  1.00  0.00           C
ATOM   1687 0C31 POPEG  59      26.508  35.818  34.467  1.00  0.00           C
ATOM   1690 1C31 POPEG  59      27.858  35.708  35.167  1.00  0.00           C
ATOM   1693 2C31 POPEG  59      27.798  35.258  36.627  1.00  0.00           C
ATOM   1696 3C31 POPEG  59      28.048  36.428  37.586  1.00  0.00           C
ATOM   1699 4C31 POPEG  59      27.708  36.088  39.036  1.00  0.00           C
ATOM   1702 5C31 POPEG  59      27.998  37.268  39.977  1.00  0.00           C
ATOM   1705 6C31 POPEG  59      27.408  37.078  41.377  1.00  0.00           C
ATOM   1709  NH3 POPEH  60       2.208 109.668  23.287  1.00  0.00           N
ATOM   1713  C12 POPEH  60       3.508 110.337  23.677  1.00  0.00           C
ATOM   1716  C11 POPEH  60       3.988 111.338  22.597  1.00  0.00           C
ATOM   1719  P   POPEH  60       6.488 112.088  23.017  1.00  0.00           P
ATOM   1720  O13 POPEH  60       7.148 113.358  23.417  1.00  0.00           O
ATOM   1721  O14 POPEH  60       6.768 111.557  21.667  1.00  0.00           O
ATOM   1722  O11 POPEH  60       6.718 110.958  24.056  1.00  0.00           O
ATOM   1723  O12 POPEH  60       4.928 112.277  23.127  1.00  0.00           O
ATOM   1724  C1  POPEH  60       7.968 110.698  24.687  1.00  0.00           C
ATOM   1727  C2  POPEH  60       7.738 110.737  26.207  1.00  0.00           C
ATOM   1729  O21 POPEH  60       8.838 110.138  26.916  1.00  0.00           O
ATOM   1730  C21 POPEH  60       9.028 108.838  26.837  1.00  0.00           C
ATOM   1731  O22 POPEH  60       8.288 108.017  26.307  1.00  0.00           O
ATOM   1732  C22 POPEH  60      10.318 108.488  27.587  1.00  0.00           C
ATOM   1735  C3  POPEH  60       6.338 110.158  26.597  1.00  0.00           C
ATOM   1738  O31 POPEH  60       6.218 109.898  28.006  1.00  0.00           O
ATOM   1739  C31 POPEH  60       6.228 110.988  28.756  1.00  0.00           C
ATOM   1740  O32 POPEH  60       6.148 112.127  28.357  1.00  0.00           O
ATOM   1741  C32 POPEH  60       6.448 110.558  30.197  1.00  0.00           C
ATOM   1744  C23 POPEH  60      10.148 107.438  28.696  1.00  0.00           C
ATOM   1747  C24 POPEH  60       9.908 107.998  30.117  1.00  0.00           C
ATOM   1750  C25 POPEH  60       9.908 106.858  31.147  1.00  0.00           C
ATOM   1753  C26 POPEH  60       9.998 107.308  32.617  1.00  0.00           C
ATOM   1756  C27 POPEH  60      10.188 106.108  33.566  1.00  0.00           C
ATOM   1759  C28 POPEH  60      10.388 106.508  35.037  1.00  0.00           C
ATOM   1762  C29 POPEH  60      11.758 107.088  35.286  1.00  0.00           C
ATOM   1764 0C21 POPEH  60      12.308 107.277  36.497  1.00  0.00           C
ATOM   1766 1C21 POPEH  60      11.628 107.018  37.817  1.00  0.00           C
ATOM   1769 2C21 POPEH  60      12.408 107.538  39.047  1.00  0.00           C
ATOM   1772 3C21 POPEH  60      12.348 109.057  39.306  1.00  0.00           C
ATOM   1775 4C21 POPEH  60      12.828 109.938  38.137  1.00  0.00           C
ATOM   1778 5C21 POPEH  60      13.078 111.408  38.506  1.00  0.00           C
ATOM   1781 6C21 POPEH  60      14.348 111.638  39.337  1.00  0.00           C
ATOM   1784 7C21 POPEH  60      14.638 113.128  39.547  1.00  0.00           C
ATOM   1787 8C21 POPEH  60      15.718 113.408  40.596  1.00  0.00           C
ATOM   1791  C33 POPEH  60       5.128 110.477  30.977  1.00  0.00           C
ATOM   1794  C34 POPEH  60       4.808 109.068  31.486  1.00  0.00           C
ATOM   1797  C35 POPEH  60       5.588 108.628  32.736  1.00  0.00           C
ATOM   1800  C36 POPEH  60       5.348 109.608  33.897  1.00  0.00           C
ATOM   1803  C37 POPEH  60       5.438 108.998  35.297  1.00  0.00           C
ATOM   1806  C38 POPEH  60       5.048 110.047  36.346  1.00  0.00           C
ATOM   1809  C39 POPEH  60       5.438 109.718  37.797  1.00  0.00           C
ATOM   1812 0C31 POPEH  60       4.648 108.578  38.437  1.00  0.00           C
ATOM   1815 1C31 POPEH  60       4.838 108.568  39.956  1.00  0.00           C
ATOM   1818 2C31 POPEH  60       4.168 107.378  40.666  1.00  0.00           C
ATOM   1821 3C31 POPEH  60       4.208 107.508  42.196  1.00  0.00           C
ATOM   1824 4C31 POPEH  60       3.738 106.227  42.896  1.00  0.00           C
ATOM   1827 5C31 POPEH  60       3.608 106.358  44.426  1.00  0.00           C
ATOM   1830 6C31 POPEH  60       3.188 105.057  45.117  1.00  0.00           C
ATOM   1834  NH3 POPEI  61      85.536   3.788  20.977  1.00  0.00           N
ATOM   1838  C12 POPEI  61      86.847   4.528  20.947  1.00  0.00           C
ATOM   1841  C11 POPEI  61      87.057   5.308  22.246  1.00  0.00           C
ATOM   1844  P   POPEI  61      88.507   7.398  22.966  1.00  0.00           P
ATOM   1845  O13 POPEI  61      88.228   8.508  22.016  1.00  0.00           O
ATOM   1846  O14 POPEI  61      89.818   7.418  23.596  1.00  0.00           O
ATOM   1847  O11 POPEI  61      87.357   7.448  24.037  1.00  0.00           O
ATOM   1848  O12 POPEI  61      88.288   6.028  22.207  1.00  0.00           O
ATOM   1849  C1  POPEI  61      87.267   6.508  25.106  1.00  0.00           C
ATOM   1852  C2  POPEI  61      85.768   6.198  25.377  1.00  0.00           C
ATOM   1854  O21 POPEI  61      85.367   6.908  26.556  1.00  0.00           O
ATOM   1855  C21 POPEI  61      85.257   8.208  26.456  1.00  0.00           C
ATOM   1856  O22 POPEI  61      85.268   8.898  25.457  1.00  0.00           O
ATOM   1857  C22 POPEI  61      84.948   8.698  27.867  1.00  0.00           C
ATOM   1860  C3  POPEI  61      85.436   4.668  25.527  1.00  0.00           C
ATOM   1863  O31 POPEI  61      85.268   4.208  26.886  1.00  0.00           O
ATOM   1864  C31 POPEI  61      84.018   4.348  27.357  1.00  0.00           C
ATOM   1865  O32 POPEI  61      83.097   4.858  26.756  1.00  0.00           O
ATOM   1866  C32 POPEI  61      83.887   3.718  28.747  1.00  0.00           C
ATOM   1869  C23 POPEI  61      83.467   8.408  28.197  1.00  0.00           C
ATOM   1872  C24 POPEI  61      83.128   8.638  29.667  1.00  0.00           C
ATOM   1875  C25 POPEI  61      83.106  10.088  30.166  1.00  0.00           C
ATOM   1878  C26 POPEI  61      82.467  10.098  31.556  1.00  0.00           C
ATOM   1881  C27 POPEI  61      82.687  11.388  32.357  1.00  0.00           C
ATOM   1884  C28 POPEI  61      82.668  11.088  33.867  1.00  0.00           C
ATOM   1887  C29 POPEI  61      83.176  12.228  34.716  1.00  0.00           C
ATOM   1889 0C21 POPEI  61      82.637  12.658  35.876  1.00  0.00           C
ATOM   1891 1C21 POPEI  61      81.406  12.098  36.536  1.00  0.00           C
ATOM   1894 2C21 POPEI  61      81.607  10.698  37.176  1.00  0.00           C
ATOM   1897 3C21 POPEI  61      82.486  10.688  38.437  1.00  0.00           C
ATOM   1900 4C21 POPEI  61      82.717   9.258  38.957  1.00  0.00           C
ATOM   1903 5C21 POPEI  61      82.486   9.078  40.466  1.00  0.00           C
ATOM   1906 6C21 POPEI  61      83.386   9.958  41.357  1.00  0.00           C
ATOM   1909 7C21 POPEI  61      83.288   9.558  42.836  1.00  0.00           C
ATOM   1912 8C21 POPEI  61      84.277  10.318  43.727  1.00  0.00           C
ATOM   1916  C33 POPEI  61      82.407   3.398  29.097  1.00  0.00           C
ATOM   1919  C34 POPEI  61      82.248   2.148  29.967  1.00  0.00           C
ATOM   1922  C35 POPEI  61      82.808   2.248  31.397  1.00  0.00           C
ATOM   1925  C36 POPEI  61      81.868   2.988  32.357  1.00  0.00           C
ATOM   1928  C37 POPEI  61      82.337   2.988  33.817  1.00  0.00           C
ATOM   1931  C38 POPEI  61      81.357   3.718  34.746  1.00  0.00           C
ATOM   1934  C39 POPEI  61      81.798   3.748  36.217  1.00  0.00           C
ATOM   1937 0C31 POPEI  61      80.798   4.508  37.096  1.00  0.00           C
ATOM   1940 1C31 POPEI  61      81.236   4.628  38.556  1.00  0.00           C
ATOM   1943 2C31 POPEI  61      80.228   5.448  39.377  1.00  0.00           C
ATOM   1946 3C31 POPEI  61      80.557   5.548  40.867  1.00  0.00           C
ATOM   1949 4C31 POPEI  61      79.588   6.498  41.576  1.00  0.00           C
ATOM   1952 5C31 POPEI  61      79.758   6.518  43.096  1.00  0.00           C
ATOM   1955 6C31 POPEI  61      78.778   7.468  43.766  1.00  0.00           C
ATOM   1959  NH3 POPEJ  62      22.308  34.528  66.016  1.00  0.00           N
ATOM   1963  C12 POPEJ  62      21.048  33.838  66.437  1.00  0.00           C
ATOM   1966  C11 POPEJ  62      20.188  33.448  65.237  1.00  0.00           C
ATOM   1969  P   POPEJ  62      17.698  32.707  64.977  1.00  0.00           P
ATOM   1970  O13 POPEJ  62      16.588  32.698  65.957  1.00  0.00           O
ATOM   1971  O14 POPEJ  62      17.658  33.838  64.027  1.00  0.00           O
ATOM   1972  O11 POPEJ  62      17.678  31.378  64.117  1.00  0.00           O
ATOM   1973  O12 POPEJ  62      19.078  32.678  65.717  1.00  0.00           O
ATOM   1974  C1  POPEJ  62      16.448  31.018  63.477  1.00  0.00           C
ATOM   1977  C2  POPEJ  62      16.688  29.878  62.457  1.00  0.00           C
ATOM   1979  O21 POPEJ  62      15.428  29.528  61.846  1.00  0.00           O
ATOM   1980  C21 POPEJ  62      15.308  29.758  60.546  1.00  0.00           C
ATOM   1981  O22 POPEJ  62      16.068  30.418  59.867  1.00  0.00           O
ATOM   1982  C22 POPEJ  62      14.028  29.098  60.047  1.00  0.00           C
ATOM   1985  C3  POPEJ  62      17.258  28.608  63.157  1.00  0.00           C
ATOM   1988  O31 POPEJ  62      17.688  27.608  62.196  1.00  0.00           O
ATOM   1989  C31 POPEJ  62      16.758  26.728  61.856  1.00  0.00           C
ATOM   1990  O32 POPEJ  62      15.658  26.638  62.367  1.00  0.00           O
ATOM   1991  C32 POPEJ  62      17.218  25.868  60.686  1.00  0.00           C
ATOM   1994  C23 POPEJ  62      13.918  29.028  58.506  1.00  0.00           C
ATOM   1997  C24 POPEJ  62      12.698  28.218  58.056  1.00  0.00           C
ATOM   2000  C25 POPEJ  62      12.168  28.628  56.666  1.00  0.00           C
ATOM   2003  C26 POPEJ  62      10.728  28.158  56.396  1.00  0.00           C
ATOM   2006  C27 POPEJ  62      10.188  28.668  55.056  1.00  0.00           C
ATOM   2009  C28 POPEJ  62       8.668  28.528  54.867  1.00  0.00           C
ATOM   2012  C29 POPEJ  62       8.258  27.098  54.607  1.00  0.00           C
ATOM   2014 0C21 POPEJ  62       7.568  26.598  53.567  1.00  0.00           C
ATOM   2016 1C21 POPEJ  62       7.028  27.348  52.367  1.00  0.00           C
ATOM   2019 2C21 POPEJ  62       7.238  26.578  51.056  1.00  0.00           C
ATOM   2022 3C21 POPEJ  62       6.428  27.188  49.907  1.00  0.00           C
ATOM   2025 4C21 POPEJ  62       6.718  26.558  48.537  1.00  0.00           C
ATOM   2028 5C21 POPEJ  62       6.068  27.348  47.386  1.00  0.00           C
ATOM   2031 6C21 POPEJ  62       6.428  26.778  46.006  1.00  0.00           C
ATOM   2034 7C21 POPEJ  62       5.968  27.668  44.847  1.00  0.00           C
ATOM   2037 8C21 POPEJ  62       6.318  27.108  43.467  1.00  0.00           C
ATOM   2041  C33 POPEJ  62      16.288  26.008  59.467  1.00  0.00           C
ATOM   2044  C34 POPEJ  62      16.528  24.888  58.457  1.00  0.00           C
ATOM   2047  C35 POPEJ  62      15.828  23.578  58.846  1.00  0.00           C
ATOM   2050  C36 POPEJ  62      14.568  23.318  58.017  1.00  0.00           C
ATOM   2053  C37 POPEJ  62      13.778  22.098  58.506  1.00  0.00           C
ATOM   2056  C38 POPEJ  62      12.658  21.658  57.567  1.00  0.00           C
ATOM   2059  C39 POPEJ  62      13.168  21.198  56.187  1.00  0.00           C
ATOM   2062 0C31 POPEJ  62      12.118  20.388  55.416  1.00  0.00           C
ATOM   2065 1C31 POPEJ  62      12.668  19.848  54.086  1.00  0.00           C
ATOM   2068 2C31 POPEJ  62      11.628  18.988  53.376  1.00  0.00           C
ATOM   2071 3C31 POPEJ  62      12.128  18.348  52.077  1.00  0.00           C
ATOM   2074 4C31 POPEJ  62      12.128  19.318  50.887  1.00  0.00           C
ATOM   2077 5C31 POPEJ  62      12.468  18.608  49.577  1.00  0.00           C
ATOM   2080 6C31 POPEJ  62      12.388  19.547  48.376  1.00  0.00           C
ATOM   2084  NH3 POPEK  63     103.386  14.258  19.737  1.00  0.00           N
ATOM   2088  C12 POPEK  63     102.008  13.918  19.227  1.00  0.00           C
ATOM   2091  C11 POPEK  63     101.658  12.438  19.446  1.00  0.00           C
ATOM   2094  P   POPEK  63     103.848  11.008  19.077  1.00  0.00           P
ATOM   2095  O13 POPEK  63     104.098   9.758  18.296  1.00  0.00           O
ATOM   2096  O14 POPEK  63     104.767  12.168  18.897  1.00  0.00           O
ATOM   2097  O11 POPEK  63     103.657  10.708  20.636  1.00  0.00           O
ATOM   2098  O12 POPEK  63     102.448  11.558  18.647  1.00  0.00           O
ATOM   2099  C1  POPEK  63     104.326   9.608  21.296  1.00  0.00           C
ATOM   2102  C2  POPEK  63     103.507   9.068  22.506  1.00  0.00           C
ATOM   2104  O21 POPEK  63     104.216   7.978  23.157  1.00  0.00           O
ATOM   2105  C21 POPEK  63     103.958   7.888  24.467  1.00  0.00           C
ATOM   2106  O22 POPEK  63     103.456   8.748  25.157  1.00  0.00           O
ATOM   2107  C22 POPEK  63     104.387   6.528  25.036  1.00  0.00           C
ATOM   2110  C3  POPEK  63     102.136   8.518  22.027  1.00  0.00           C
ATOM   2113  O31 POPEK  63     101.138   8.458  23.077  1.00  0.00           O
ATOM   2114  C31 POPEK  63     100.308   9.498  23.087  1.00  0.00           C
ATOM   2115  O32 POPEK  63     100.457  10.528  22.457  1.00  0.00           O
ATOM   2116  C32 POPEK  63      99.098   9.278  23.986  1.00  0.00           C
ATOM   2119  C23 POPEK  63     105.898   6.238  24.937  1.00  0.00           C
ATOM   2122  C24 POPEK  63     106.306   4.898  25.566  1.00  0.00           C
ATOM   2125  C25 POPEK  63     106.938   5.008  26.957  1.00  0.00           C
ATOM   2128  C26 POPEK  63     105.986   5.468  28.066  1.00  0.00           C
ATOM   2131  C27 POPEK  63     106.716   5.538  29.416  1.00  0.00           C
ATOM   2134  C28 POPEK  63     105.778   5.828  30.606  1.00  0.00           C
ATOM   2137  C29 POPEK  63     106.588   6.158  31.837  1.00  0.00           C
ATOM   2139 0C21 POPEK  63     106.107   6.758  32.937  1.00  0.00           C
ATOM   2141 1C21 POPEK  63     104.668   7.168  33.127  1.00  0.00           C
ATOM   2144 2C21 POPEK  63     104.447   8.628  32.697  1.00  0.00           C
ATOM   2147 3C21 POPEK  63     102.966   8.948  32.476  1.00  0.00           C
ATOM   2150 4C21 POPEK  63     102.738  10.128  31.526  1.00  0.00           C
ATOM   2153 5C21 POPEK  63     102.857   9.698  30.057  1.00  0.00           C
ATOM   2156 6C21 POPEK  63     102.458  10.798  29.086  1.00  0.00           C
ATOM   2159 7C21 POPEK  63     102.407  10.258  27.657  1.00  0.00           C
ATOM   2162 8C21 POPEK  63     102.367  11.348  26.597  1.00  0.00           C
ATOM   2166  C33 POPEK  63      99.186  10.058  25.317  1.00  0.00           C
ATOM   2169  C34 POPEK  63      97.838  10.658  25.747  1.00  0.00           C
ATOM   2172  C35 POPEK  63      96.757   9.608  26.026  1.00  0.00           C
ATOM   2175  C36 POPEK  63      96.068   9.798  27.387  1.00  0.00           C
ATOM   2178  C37 POPEK  63      95.156   8.608  27.757  1.00  0.00           C
ATOM   2181  C38 POPEK  63      94.697   8.608  29.216  1.00  0.00           C
ATOM   2184  C39 POPEK  63      93.906   9.848  29.637  1.00  0.00           C
ATOM   2187 0C31 POPEK  63      93.408   9.728  31.077  1.00  0.00           C
ATOM   2190 1C31 POPEK  63      92.416  10.838  31.467  1.00  0.00           C
ATOM   2193 2C31 POPEK  63      91.856  10.698  32.887  1.00  0.00           C
ATOM   2196 3C31 POPEK  63      92.966  10.658  33.937  1.00  0.00           C
ATOM   2199 4C31 POPEK  63      92.486  10.748  35.387  1.00  0.00           C
ATOM   2202 5C31 POPEK  63      93.688  10.758  36.336  1.00  0.00           C
ATOM   2205 6C31 POPEK  63      93.327  10.628  37.826  1.00  0.00           C
ATOM   2209  NH3 POPEL  64      62.438  84.538  24.097  1.00  0.00           N
ATOM   2213  C12 POPEL  64      61.628  85.237  25.176  1.00  0.00           C
ATOM   2216  C11 POPEL  64      60.998  86.578  24.716  1.00  0.00           C
ATOM   2219  P   POPEL  64      61.358  89.188  25.027  1.00  0.00           P
ATOM   2220  O13 POPEL  64      62.647  89.728  24.537  1.00  0.00           O
ATOM   2221  O14 POPEL  64      60.238  89.358  24.086  1.00  0.00           O
ATOM   2222  O11 POPEL  64      61.008  89.828  26.416  1.00  0.00           O
ATOM   2223  O12 POPEL  64      61.577  87.667  25.406  1.00  0.00           O
ATOM   2224  C1  POPEL  64      60.058  90.888  26.567  1.00  0.00           C
ATOM   2227  C2  POPEL  64      60.758  92.267  26.746  1.00  0.00           C
ATOM   2229  O21 POPEL  64      59.848  93.228  27.287  1.00  0.00           O
ATOM   2230  C21 POPEL  64      59.738  93.218  28.596  1.00  0.00           C
ATOM   2231  O22 POPEL  64      60.048  92.328  29.356  1.00  0.00           O
ATOM   2232  C22 POPEL  64      59.347  94.627  29.017  1.00  0.00           C
ATOM   2235  C3  POPEL  64      61.257  92.868  25.417  1.00  0.00           C
ATOM   2238  O31 POPEL  64      62.248  93.888  25.666  1.00  0.00           O
ATOM   2239  C31 POPEL  64      63.428  93.727  25.087  1.00  0.00           C
ATOM   2240  O32 POPEL  64      63.708  92.858  24.277  1.00  0.00           O
ATOM   2241  C32 POPEL  64      64.388  94.828  25.577  1.00  0.00           C
ATOM   2244  C23 POPEL  64      60.147  94.988  30.276  1.00  0.00           C
ATOM   2247  C24 POPEL  64      60.408  96.487  30.406  1.00  0.00           C
ATOM   2250  C25 POPEL  64      61.108  96.777  31.737  1.00  0.00           C
ATOM   2253  C26 POPEL  64      60.128  96.697  32.917  1.00  0.00           C
ATOM   2256  C27 POPEL  64      60.818  96.528  34.267  1.00  0.00           C
ATOM   2259  C28 POPEL  64      59.778  96.398  35.387  1.00  0.00           C
ATOM   2262  C29 POPEL  64      60.347  95.757  36.617  1.00  0.00           C
ATOM   2264 0C21 POPEL  64      60.518  96.347  37.817  1.00  0.00           C
ATOM   2266 1C21 POPEL  64      60.178  97.778  38.157  1.00  0.00           C
ATOM   2269 2C21 POPEL  64      61.298  98.748  37.747  1.00  0.00           C
ATOM   2272 3C21 POPEL  64      61.178 100.117  38.437  1.00  0.00           C
ATOM   2275 4C21 POPEL  64      62.428 100.988  38.277  1.00  0.00           C
ATOM   2278 5C21 POPEL  64      62.338 102.258  39.137  1.00  0.00           C
ATOM   2281 6C21 POPEL  64      63.588 103.138  38.997  1.00  0.00           C
ATOM   2284 7C21 POPEL  64      63.468 104.448  39.787  1.00  0.00           C
ATOM   2287 8C21 POPEL  64      64.808 105.178  39.977  1.00  0.00           C
ATOM   2291  C33 POPEL  64      64.357  95.047  27.116  1.00  0.00           C
ATOM   2294  C34 POPEL  64      64.778  96.468  27.517  1.00  0.00           C
ATOM   2297  C35 POPEL  64      64.458  96.818  28.977  1.00  0.00           C
ATOM   2300  C36 POPEL  64      65.458  96.167  29.937  1.00  0.00           C
ATOM   2303  C37 POPEL  64      65.118  96.398  31.416  1.00  0.00           C
ATOM   2306  C38 POPEL  64      66.198  95.768  32.306  1.00  0.00           C
ATOM   2309  C39 POPEL  64      65.848  95.807  33.796  1.00  0.00           C
ATOM   2312 0C31 POPEL  64      65.758  97.228  34.367  1.00  0.00           C
ATOM   2315 1C31 POPEL  64      65.748  97.228  35.897  1.00  0.00           C
ATOM   2318 2C31 POPEL  64      65.428  98.608  36.476  1.00  0.00           C
ATOM   2321 3C31 POPEL  64      65.698  98.707  37.976  1.00  0.00           C
ATOM   2324 4C31 POPEL  64      65.068  97.568  38.797  1.00  0.00           C
ATOM   2327 5C31 POPEL  64      64.838  98.008  40.247  1.00  0.00           C
ATOM   2330 6C31 POPEL  64      64.357  96.898  41.196  1.00  0.00           C
ATOM   2334  NH3 POPEM  65      59.898  34.948  19.397  1.00  0.00           N
ATOM   2338  C12 POPEM  65      59.718  36.138  18.487  1.00  0.00           C
ATOM   2341  C11 POPEM  65      58.278  36.268  17.936  1.00  0.00           C
ATOM   2344  P   POPEM  65      57.488  38.688  18.626  1.00  0.00           P
ATOM   2345  O13 POPEM  65      58.668  39.417  19.127  1.00  0.00           O
ATOM   2346  O14 POPEM  65      56.388  39.528  18.106  1.00  0.00           O
ATOM   2347  O11 POPEM  65      56.857  37.808  19.797  1.00  0.00           O
ATOM   2348  O12 POPEM  65      57.988  37.608  17.546  1.00  0.00           O
ATOM   2349  C1  POPEM  65      56.078  38.438  20.836  1.00  0.00           C
ATOM   2352  C2  POPEM  65      56.608  38.058  22.246  1.00  0.00           C
ATOM   2354  O21 POPEM  65      55.948  38.878  23.236  1.00  0.00           O
ATOM   2355  C21 POPEM  65      55.968  38.368  24.486  1.00  0.00           C
ATOM   2356  O22 POPEM  65      56.327  37.248  24.776  1.00  0.00           O
ATOM   2357  C22 POPEM  65      55.547  39.458  25.477  1.00  0.00           C
ATOM   2360  C3  POPEM  65      58.138  38.308  22.237  1.00  0.00           C
ATOM   2363  O31 POPEM  65      58.768  38.058  23.496  1.00  0.00           O
ATOM   2364  C31 POPEM  65      59.698  37.128  23.537  1.00  0.00           C
ATOM   2365  O32 POPEM  65      59.818  36.188  22.757  1.00  0.00           O
ATOM   2366  C32 POPEM  65      60.718  37.598  24.586  1.00  0.00           C
ATOM   2369  C23 POPEM  65      55.617  39.068  26.977  1.00  0.00           C
ATOM   2372  C24 POPEM  65      54.398  38.268  27.446  1.00  0.00           C
ATOM   2375  C25 POPEM  65      54.007  38.448  28.926  1.00  0.00           C
ATOM   2378  C26 POPEM  65      54.978  37.818  29.927  1.00  0.00           C
ATOM   2381  C27 POPEM  65      54.438  37.898  31.367  1.00  0.00           C
ATOM   2384  C28 POPEM  65      55.248  37.088  32.406  1.00  0.00           C
ATOM   2387  C29 POPEM  65      56.558  37.718  32.806  1.00  0.00           C
ATOM   2389 0C21 POPEM  65      56.708  38.698  33.726  1.00  0.00           C
ATOM   2391 1C21 POPEM  65      55.588  39.388  34.457  1.00  0.00           C
ATOM   2394 2C21 POPEM  65      55.578  39.308  35.986  1.00  0.00           C
ATOM   2397 3C21 POPEM  65      56.758  40.048  36.627  1.00  0.00           C
ATOM   2400 4C21 POPEM  65      56.597  40.178  38.137  1.00  0.00           C
ATOM   2403 5C21 POPEM  65      57.827  40.807  38.787  1.00  0.00           C
ATOM   2406 6C21 POPEM  65      57.698  40.888  40.317  1.00  0.00           C
ATOM   2409 7C21 POPEM  65      58.988  41.378  40.967  1.00  0.00           C
ATOM   2412 8C21 POPEM  65      58.858  41.588  42.477  1.00  0.00           C
ATOM   2416  C33 POPEM  65      61.338  36.508  25.497  1.00  0.00           C
ATOM   2419  C34 POPEM  65      60.568  36.338  26.807  1.00  0.00           C
ATOM   2422  C35 POPEM  65      61.158  35.278  27.747  1.00  0.00           C
ATOM   2425  C36 POPEM  65      60.778  35.508  29.216  1.00  0.00           C
ATOM   2428  C37 POPEM  65      61.588  34.678  30.227  1.00  0.00           C
ATOM   2431  C38 POPEM  65      61.008  34.848  31.637  1.00  0.00           C
ATOM   2434  C39 POPEM  65      61.797  34.187  32.776  1.00  0.00           C
ATOM   2437 0C31 POPEM  65      62.178  32.718  32.567  1.00  0.00           C
ATOM   2440 1C31 POPEM  65      63.618  32.498  32.076  1.00  0.00           C
ATOM   2443 2C31 POPEM  65      64.227  31.208  32.636  1.00  0.00           C
ATOM   2446 3C31 POPEM  65      65.647  30.928  32.116  1.00  0.00           C
ATOM   2449 4C31 POPEM  65      65.677  29.858  31.017  1.00  0.00           C
ATOM   2452 5C31 POPEM  65      67.077  29.698  30.426  1.00  0.00           C
ATOM   2455 6C31 POPEM  65      67.208  28.488  29.506  1.00  0.00           C
ATOM   2459  NH3 POPEN  66      78.437 127.658  60.406  1.00  0.00           N
ATOM   2463  C12 POPEN  66      77.208 126.898  59.997  1.00  0.00           C
ATOM   2466  C11 POPEN  66      77.507 125.418  59.736  1.00  0.00           C
ATOM   2469  P   POPEN  66      76.038 123.248  59.286  1.00  0.00           P
ATOM   2470  O13 POPEN  66      75.937 122.457  60.536  1.00  0.00           O
ATOM   2471  O14 POPEN  66      74.918 123.228  58.316  1.00  0.00           O
ATOM   2472  O11 POPEN  66      77.378 122.837  58.537  1.00  0.00           O
ATOM   2473  O12 POPEN  66      76.257 124.767  59.657  1.00  0.00           O
ATOM   2474  C1  POPEN  66      77.308 121.718  57.626  1.00  0.00           C
ATOM   2477  C2  POPEN  66      77.037 122.208  56.177  1.00  0.00           C
ATOM   2479  O21 POPEN  66      75.797 121.688  55.666  1.00  0.00           O
ATOM   2480  C21 POPEN  66      75.738 120.408  55.326  1.00  0.00           C
ATOM   2481  O22 POPEN  66      76.628 119.588  55.457  1.00  0.00           O
ATOM   2482  C22 POPEN  66      74.378 120.108  54.707  1.00  0.00           C
ATOM   2485  C3  POPEN  66      78.268 122.027  55.237  1.00  0.00           C
ATOM   2488  O31 POPEN  66      77.908 122.158  53.846  1.00  0.00           O
ATOM   2489  C31 POPEN  66      78.938 122.097  53.017  1.00  0.00           C
ATOM   2490  O32 POPEN  66      80.117 122.088  53.346  1.00  0.00           O
ATOM   2491  C32 POPEN  66      78.408 121.948  51.596  1.00  0.00           C
ATOM   2494  C23 POPEN  66      74.528 119.288  53.407  1.00  0.00           C
ATOM   2497  C24 POPEN  66      73.418 119.578  52.396  1.00  0.00           C
ATOM   2500  C25 POPEN  66      73.908 119.538  50.937  1.00  0.00           C
ATOM   2503  C26 POPEN  66      74.158 118.128  50.377  1.00  0.00           C
ATOM   2506  C27 POPEN  66      74.778 118.178  48.976  1.00  0.00           C
ATOM   2509  C28 POPEN  66      75.077 116.758  48.446  1.00  0.00           C
ATOM   2512  C29 POPEN  66      75.298 116.668  46.957  1.00  0.00           C
ATOM   2514 0C21 POPEN  66      74.918 115.648  46.167  1.00  0.00           C
ATOM   2516 1C21 POPEN  66      74.227 114.378  46.606  1.00  0.00           C
ATOM   2519 2C21 POPEN  66      72.838 114.207  45.977  1.00  0.00           C
ATOM   2522 3C21 POPEN  66      72.878 113.888  44.467  1.00  0.00           C
ATOM   2525 4C21 POPEN  66      71.478 113.677  43.857  1.00  0.00           C
ATOM   2528 5C21 POPEN  66      70.658 114.968  43.797  1.00  0.00           C
ATOM   2531 6C21 POPEN  66      69.318 114.828  43.067  1.00  0.00           C
ATOM   2534 7C21 POPEN  66      68.467 116.087  43.246  1.00  0.00           C
ATOM   2537 8C21 POPEN  66      67.208 116.148  42.386  1.00  0.00           C
ATOM   2541  C33 POPEN  66      79.518 122.018  50.536  1.00  0.00           C
ATOM   2544  C34 POPEN  66      78.968 121.798  49.117  1.00  0.00           C
ATOM   2547  C35 POPEN  66      78.107 122.957  48.607  1.00  0.00           C
ATOM   2550  C36 POPEN  66      76.727 122.547  48.087  1.00  0.00           C
ATOM   2553  C37 POPEN  66      75.908 123.797  47.726  1.00  0.00           C
ATOM   2556  C38 POPEN  66      74.528 123.498  47.147  1.00  0.00           C
ATOM   2559  C39 POPEN  66      74.547 122.687  45.837  1.00  0.00           C
ATOM   2562 0C31 POPEN  66      75.088 123.488  44.637  1.00  0.00           C
ATOM   2565 1C31 POPEN  66      75.178 122.687  43.337  1.00  0.00           C
ATOM   2568 2C31 POPEN  66      73.896 122.678  42.467  1.00  0.00           C
ATOM   2571 3C31 POPEN  66      72.628 122.118  43.116  1.00  0.00           C
ATOM   2574 4C31 POPEN  66      72.738 120.648  43.556  1.00  0.00           C
ATOM   2577 5C31 POPEN  66      71.498 120.187  44.327  1.00  0.00           C
ATOM   2580 6C31 POPEN  66      71.468 118.688  44.637  1.00  0.00           C
ATOM   2584  NH3 POPEO  67      31.188   5.258  62.306  1.00  0.00           N
ATOM   2588  C12 POPEO  67      32.338   5.158  63.277  1.00  0.00           C
ATOM   2591  C11 POPEO  67      32.578   6.468  64.047  1.00  0.00           C
ATOM   2594  P   POPEO  67      32.788   8.948  63.176  1.00  0.00           P
ATOM   2595  O13 POPEO  67      32.238   9.378  64.496  1.00  0.00           O
ATOM   2596  O14 POPEO  67      33.868   9.798  62.637  1.00  0.00           O
ATOM   2597  O11 POPEO  67      31.588   8.938  62.126  1.00  0.00           O
ATOM   2598  O12 POPEO  67      33.178   7.428  63.186  1.00  0.00           O
ATOM   2599  C1  POPEO  67      31.888   8.888  60.717  1.00  0.00           C
ATOM   2602  C2  POPEO  67      31.658  10.228  59.946  1.00  0.00           C
ATOM   2604  O21 POPEO  67      32.778  10.418  59.067  1.00  0.00           O
ATOM   2605  C21 POPEO  67      32.708  10.458  57.726  1.00  0.00           C
ATOM   2606  O22 POPEO  67      33.698  10.498  57.027  1.00  0.00           O
ATOM   2607  C22 POPEO  67      31.288  10.378  57.157  1.00  0.00           C
ATOM   2610  C3  POPEO  67      31.588  11.458  60.897  1.00  0.00           C
ATOM   2613  O31 POPEO  67      31.318  12.668  60.156  1.00  0.00           O
ATOM   2614  C31 POPEO  67      31.738  13.778  60.746  1.00  0.00           C
ATOM   2615  O32 POPEO  67      32.198  13.838  61.877  1.00  0.00           O
ATOM   2616  C32 POPEO  67      31.638  14.908  59.727  1.00  0.00           C
ATOM   2619  C23 POPEO  67      31.238  10.348  55.606  1.00  0.00           C
ATOM   2622  C24 POPEO  67      29.798  10.168  55.117  1.00  0.00           C
ATOM   2625  C25 POPEO  67      29.618   9.768  53.637  1.00  0.00           C
ATOM   2628  C26 POPEO  67      30.368  10.678  52.646  1.00  0.00           C
ATOM   2631  C27 POPEO  67      29.958  10.408  51.196  1.00  0.00           C
ATOM   2634  C28 POPEO  67      30.778  11.228  50.177  1.00  0.00           C
ATOM   2637  C29 POPEO  67      32.168  10.668  50.047  1.00  0.00           C
ATOM   2639 0C21 POPEO  67      32.597   9.778  49.137  1.00  0.00           C
ATOM   2641 1C21 POPEO  67      31.788   9.188  48.007  1.00  0.00           C
ATOM   2644 2C21 POPEO  67      32.348   9.668  46.656  1.00  0.00           C
ATOM   2647 3C21 POPEO  67      32.458  11.198  46.536  1.00  0.00           C
ATOM   2650 4C21 POPEO  67      32.658  11.668  45.086  1.00  0.00           C
ATOM   2653 5C21 POPEO  67      32.808  13.198  44.967  1.00  0.00           C
ATOM   2656 6C21 POPEO  67      34.088  13.738  45.616  1.00  0.00           C
ATOM   2659 7C21 POPEO  67      34.258  15.248  45.457  1.00  0.00           C
ATOM   2662 8C21 POPEO  67      35.528  15.778  46.136  1.00  0.00           C
ATOM   2666  C33 POPEO  67      30.188  15.268  59.317  1.00  0.00           C
ATOM   2669  C34 POPEO  67      30.098  15.758  57.856  1.00  0.00           C
ATOM   2672  C35 POPEO  67      29.648  14.668  56.866  1.00  0.00           C
ATOM   2675  C36 POPEO  67      29.528  15.218  55.447  1.00  0.00           C
ATOM   2678  C37 POPEO  67      29.228  14.158  54.366  1.00  0.00           C
ATOM   2681  C38 POPEO  67      29.268  14.728  52.937  1.00  0.00           C
ATOM   2684  C39 POPEO  67      28.448  16.018  52.786  1.00  0.00           C
ATOM   2687 0C31 POPEO  67      28.488  16.618  51.376  1.00  0.00           C
ATOM   2690 1C31 POPEO  67      27.798  17.988  51.326  1.00  0.00           C
ATOM   2693 2C31 POPEO  67      28.528  19.027  50.476  1.00  0.00           C
ATOM   2696 3C31 POPEO  67      28.618  18.668  48.987  1.00  0.00           C
ATOM   2699 4C31 POPEO  67      29.288  19.778  48.166  1.00  0.00           C
ATOM   2702 5C31 POPEO  67      29.518  19.388  46.707  1.00  0.00           C
ATOM   2705 6C31 POPEO  67      30.098  20.538  45.876  1.00  0.00           C
ATOM   2709  NH3 POPEP  68      62.548  29.458  19.186  1.00  0.00           N
ATOM   2713  C12 POPEP  68      61.308  30.308  19.277  1.00  0.00           C
ATOM   2716  C11 POPEP  68      60.147  29.638  18.517  1.00  0.00           C
ATOM   2719  P   POPEP  68      58.208  31.418  18.057  1.00  0.00           P
ATOM   2720  O13 POPEP  68      58.708  32.738  18.517  1.00  0.00           O
ATOM   2721  O14 POPEP  68      58.177  31.158  16.607  1.00  0.00           O
ATOM   2722  O11 POPEP  68      56.708  31.168  18.437  1.00  0.00           O
ATOM   2723  O12 POPEP  68      58.908  30.238  18.847  1.00  0.00           O
ATOM   2724  C1  POPEP  68      55.838  31.988  19.197  1.00  0.00           C
ATOM   2727  C2  POPEP  68      55.588  31.378  20.596  1.00  0.00           C
ATOM   2729  O21 POPEP  68      56.678  31.828  21.426  1.00  0.00           O
ATOM   2730  C21 POPEP  68      56.278  32.078  22.667  1.00  0.00           C
ATOM   2731  O22 POPEP  68      55.298  31.588  23.207  1.00  0.00           O
ATOM   2732  C22 POPEP  68      57.208  33.058  23.347  1.00  0.00           C
ATOM   2735  C3  POPEP  68      55.418  29.818  20.536  1.00  0.00           C
ATOM   2738  O31 POPEP  68      55.158  29.188  21.816  1.00  0.00           O
ATOM   2739  C31 POPEP  68      56.168  28.498  22.337  1.00  0.00           C
ATOM   2740  O32 POPEP  68      57.248  28.297  21.786  1.00  0.00           O
ATOM   2741  C32 POPEP  68      55.878  28.018  23.747  1.00  0.00           C
ATOM   2744  C23 POPEP  68      56.558  33.598  24.637  1.00  0.00           C
ATOM   2747  C24 POPEP  68      57.558  34.347  25.506  1.00  0.00           C
ATOM   2750  C25 POPEP  68      56.938  34.848  26.816  1.00  0.00           C
ATOM   2753  C26 POPEP  68      56.478  33.718  27.736  1.00  0.00           C
ATOM   2756  C27 POPEP  68      56.118  34.207  29.137  1.00  0.00           C
ATOM   2759  C28 POPEP  68      56.248  33.097  30.176  1.00  0.00           C
ATOM   2762  C29 POPEP  68      57.678  32.867  30.606  1.00  0.00           C
ATOM   2764 0C21 POPEP  68      58.058  32.368  31.797  1.00  0.00           C
ATOM   2766 1C21 POPEP  68      57.098  31.908  32.877  1.00  0.00           C
ATOM   2769 2C21 POPEP  68      56.698  33.018  33.857  1.00  0.00           C
ATOM   2772 3C21 POPEP  68      55.498  32.578  34.697  1.00  0.00           C
ATOM   2775 4C21 POPEP  68      54.818  33.698  35.507  1.00  0.00           C
ATOM   2778 5C21 POPEP  68      53.538  33.158  36.157  1.00  0.00           C
ATOM   2781 6C21 POPEP  68      52.838  34.108  37.126  1.00  0.00           C
ATOM   2784 7C21 POPEP  68      51.958  33.318  38.116  1.00  0.00           C
ATOM   2787 8C21 POPEP  68      51.028  34.178  38.957  1.00  0.00           C
ATOM   2791  C33 POPEP  68      56.708  26.748  24.026  1.00  0.00           C
ATOM   2794  C34 POPEP  68      56.678  26.318  25.497  1.00  0.00           C
ATOM   2797  C35 POPEP  68      57.158  24.878  25.677  1.00  0.00           C
ATOM   2800  C36 POPEP  68      57.178  24.478  27.157  1.00  0.00           C
ATOM   2803  C37 POPEP  68      57.558  23.008  27.406  1.00  0.00           C
ATOM   2806  C38 POPEP  68      57.438  22.698  28.897  1.00  0.00           C
ATOM   2809  C39 POPEP  68      57.718  21.248  29.307  1.00  0.00           C
ATOM   2812 0C31 POPEP  68      57.588  21.118  30.826  1.00  0.00           C
ATOM   2815 1C31 POPEP  68      57.728  19.687  31.337  1.00  0.00           C
ATOM   2818 2C31 POPEP  68      57.757  19.568  32.867  1.00  0.00           C
ATOM   2821 3C31 POPEP  68      56.618  20.288  33.617  1.00  0.00           C
ATOM   2824 4C31 POPEP  68      56.608  19.908  35.107  1.00  0.00           C
ATOM   2827 5C31 POPEP  68      55.628  20.738  35.937  1.00  0.00           C
ATOM   2830 6C31 POPEP  68      55.737  20.498  37.446  1.00  0.00           C
ATOM   2834  NH3 POPEQ  69      47.908   2.698  59.226  1.00  0.00           N
ATOM   2838  C12 POPEQ  69      46.597   2.738  59.957  1.00  0.00           C
ATOM   2841  C11 POPEQ  69      46.717   3.608  61.217  1.00  0.00           C
ATOM   2844  P   POPEQ  69      44.708   4.658  62.457  1.00  0.00           P
ATOM   2845  O13 POPEQ  69      43.558   4.188  63.267  1.00  0.00           O
ATOM   2846  O14 POPEQ  69      45.568   5.718  63.036  1.00  0.00           O
ATOM   2847  O11 POPEQ  69      44.108   5.098  61.056  1.00  0.00           O
ATOM   2848  O12 POPEQ  69      45.578   3.418  62.047  1.00  0.00           O
ATOM   2849  C1  POPEQ  69      43.117   4.198  60.536  1.00  0.00           C
ATOM   2852  C2  POPEQ  69      42.897   4.388  59.016  1.00  0.00           C
ATOM   2854  O21 POPEQ  69      42.218   5.618  58.707  1.00  0.00           O
ATOM   2855  C21 POPEQ  69      40.918   5.668  58.976  1.00  0.00           C
ATOM   2856  O22 POPEQ  69      40.327   5.008  59.806  1.00  0.00           O
ATOM   2857  C22 POPEQ  69      40.257   6.668  58.046  1.00  0.00           C
ATOM   2860  C3  POPEQ  69      42.168   3.158  58.407  1.00  0.00           C
ATOM   2863  O31 POPEQ  69      41.727   3.458  57.077  1.00  0.00           O
ATOM   2864  C31 POPEQ  69      42.068   2.598  56.146  1.00  0.00           C
ATOM   2865  O32 POPEQ  69      42.808   1.638  56.277  1.00  0.00           O
ATOM   2866  C32 POPEQ  69      41.318   2.978  54.887  1.00  0.00           C
ATOM   2869  C23 POPEQ  69      39.077   6.018  57.297  1.00  0.00           C
ATOM   2872  C24 POPEQ  69      38.668   6.838  56.076  1.00  0.00           C
ATOM   2875  C25 POPEQ  69      39.548   6.538  54.857  1.00  0.00           C
ATOM   2878  C26 POPEQ  69      39.458   7.628  53.777  1.00  0.00           C
ATOM   2881  C27 POPEQ  69      39.878   7.098  52.396  1.00  0.00           C
ATOM   2884  C28 POPEQ  69      39.748   8.148  51.287  1.00  0.00           C
ATOM   2887  C29 POPEQ  69      39.358   7.518  49.967  1.00  0.00           C
ATOM   2889 0C21 POPEQ  69      40.048   7.548  48.807  1.00  0.00           C
ATOM   2891 1C21 POPEQ  69      41.358   8.228  48.556  1.00  0.00           C
ATOM   2894 2C21 POPEQ  69      41.528   8.568  47.056  1.00  0.00           C
ATOM   2897 3C21 POPEQ  69      42.847   9.288  46.767  1.00  0.00           C
ATOM   2900 4C21 POPEQ  69      43.058   9.598  45.277  1.00  0.00           C
ATOM   2903 5C21 POPEQ  69      44.318  10.448  45.057  1.00  0.00           C
ATOM   2906 6C21 POPEQ  69      44.388  11.088  43.667  1.00  0.00           C
ATOM   2909 7C21 POPEQ  69      45.458  12.188  43.576  1.00  0.00           C
ATOM   2912 8C21 POPEQ  69      45.327  13.078  42.347  1.00  0.00           C
ATOM   2916  C33 POPEQ  69      42.188   2.978  53.626  1.00  0.00           C
ATOM   2919  C34 POPEQ  69      41.268   3.058  52.396  1.00  0.00           C
ATOM   2922  C35 POPEQ  69      41.867   3.528  51.087  1.00  0.00           C
ATOM   2925  C36 POPEQ  69      40.988   3.048  49.917  1.00  0.00           C
ATOM   2928  C37 POPEQ  69      41.088   3.958  48.696  1.00  0.00           C
ATOM   2931  C38 POPEQ  69      40.648   3.318  47.376  1.00  0.00           C
ATOM   2934  C39 POPEQ  69      39.358   2.488  47.456  1.00  0.00           C
ATOM   2937 0C31 POPEQ  69      38.818   2.148  46.056  1.00  0.00           C
ATOM   2940 1C31 POPEQ  69      37.408   1.548  46.076  1.00  0.00           C
ATOM   2943 2C31 POPEQ  69      36.798   1.488  44.666  1.00  0.00           C
ATOM   2946 3C31 POPEQ  69      35.268   1.368  44.676  1.00  0.00           C
ATOM   2949 4C31 POPEQ  69      34.658   1.568  43.287  1.00  0.00           C
ATOM   2952 5C31 POPEQ  69      33.148   1.838  43.327  1.00  0.00           C
ATOM   2955 6C31 POPEQ  69      32.538   2.038  41.936  1.00  0.00           C
ATOM   2959  NH3 POPER  70      93.647 117.977  60.466  1.00  0.00           N
ATOM   2963  C12 POPER  70      94.846 118.847  60.746  1.00  0.00           C
ATOM   2966  C11 POPER  70      94.596 119.798  61.926  1.00  0.00           C
ATOM   2969  P   POPER  70      97.127 120.328  62.326  1.00  0.00           P
ATOM   2970  O13 POPER  70      97.148 118.937  62.836  1.00  0.00           O
ATOM   2971  O14 POPER  70      97.727 121.417  63.116  1.00  0.00           O
ATOM   2972  O11 POPER  70      97.607 120.418  60.806  1.00  0.00           O
ATOM   2973  O12 POPER  70      95.628 120.768  62.117  1.00  0.00           O
ATOM   2974  C1  POPER  70      98.268 119.347  60.126  1.00  0.00           C
ATOM   2977  C2  POPER  70      99.186 119.868  58.976  1.00  0.00           C
ATOM   2979  O21 POPER  70      98.717 119.468  57.677  1.00  0.00           O
ATOM   2980  C21 POPER  70      97.507 119.828  57.306  1.00  0.00           C
ATOM   2981  O22 POPER  70      96.956 120.858  57.677  1.00  0.00           O
ATOM   2982  C22 POPER  70      96.996 118.867  56.256  1.00  0.00           C
ATOM   2985  C3  POPER  70     100.676 119.408  59.106  1.00  0.00           C
ATOM   2988  O31 POPER  70     100.858 118.027  58.727  1.00  0.00           O
ATOM   2989  C31 POPER  70     101.338 117.828  57.486  1.00  0.00           C
ATOM   2990  O32 POPER  70     101.686 118.698  56.716  1.00  0.00           O
ATOM   2991  C32 POPER  70     101.327 116.307  57.217  1.00  0.00           C
ATOM   2994  C23 POPER  70      95.737 119.328  55.497  1.00  0.00           C
ATOM   2997  C24 POPER  70      95.478 118.368  54.337  1.00  0.00           C
ATOM   3000  C25 POPER  70      94.167 118.648  53.596  1.00  0.00           C
ATOM   3003  C26 POPER  70      94.186 118.068  52.177  1.00  0.00           C
ATOM   3006  C27 POPER  70      94.958 118.928  51.166  1.00  0.00           C
ATOM   3009  C28 POPER  70      95.238 118.207  49.837  1.00  0.00           C
ATOM   3012  C29 POPER  70      93.988 117.818  49.086  1.00  0.00           C
ATOM   3014 0C21 POPER  70      93.657 118.128  47.826  1.00  0.00           C
ATOM   3016 1C21 POPER  70      94.456 118.928  46.827  1.00  0.00           C
ATOM   3019 2C21 POPER  70      94.827 118.128  45.567  1.00  0.00           C
ATOM   3022 3C21 POPER  70      95.296 119.057  44.436  1.00  0.00           C
ATOM   3025 4C21 POPER  70      95.898 118.318  43.227  1.00  0.00           C
ATOM   3028 5C21 POPER  70      97.288 117.697  43.486  1.00  0.00           C
ATOM   3031 6C21 POPER  70      98.398 118.748  43.636  1.00  0.00           C
ATOM   3034 7C21 POPER  70      99.798 118.117  43.756  1.00  0.00           C
ATOM   3037 8C21 POPER  70     100.938 119.108  43.587  1.00  0.00           C
ATOM   3041  C33 POPER  70     102.528 115.707  56.457  1.00  0.00           C
ATOM   3044  C34 POPER  70     102.298 115.517  54.957  1.00  0.00           C
ATOM   3047  C35 POPER  70     103.288 116.328  54.117  1.00  0.00           C
ATOM   3050  C36 POPER  70     103.358 115.847  52.656  1.00  0.00           C
ATOM   3053  C37 POPER  70     104.167 116.828  51.806  1.00  0.00           C
ATOM   3056  C38 POPER  70     104.356 116.437  50.336  1.00  0.00           C
ATOM   3059  C39 POPER  70     104.997 117.588  49.556  1.00  0.00           C
ATOM   3062 0C31 POPER  70     105.177 117.328  48.056  1.00  0.00           C
ATOM   3065 1C31 POPER  70     105.827 118.537  47.367  1.00  0.00           C
ATOM   3068 2C31 POPER  70     105.986 118.397  45.846  1.00  0.00           C
ATOM   3071 3C31 POPER  70     107.066 117.407  45.396  1.00  0.00           C
ATOM   3074 4C31 POPER  70     108.507 117.837  45.736  1.00  0.00           C
ATOM   3077 5C31 POPER  70     109.528 117.108  44.847  1.00  0.00           C
ATOM   3080 6C31 POPER  70     110.998 117.388  45.177  1.00  0.00           C
ATOM   3084  NH3 POPES  71      82.188  69.768  25.067  1.00  0.00           N
ATOM   3088  C12 POPES  71      82.428  71.197  25.447  1.00  0.00           C
ATOM   3091  C11 POPES  71      82.428  72.108  24.207  1.00  0.00           C
ATOM   3094  P   POPES  71      79.877  72.038  23.547  1.00  0.00           P
ATOM   3095  O13 POPES  71      79.088  72.097  22.297  1.00  0.00           O
ATOM   3096  O14 POPES  71      79.727  73.167  24.497  1.00  0.00           O
ATOM   3097  O11 POPES  71      79.588  70.707  24.356  1.00  0.00           O
ATOM   3098  O12 POPES  71      81.406  71.818  23.257  1.00  0.00           O
ATOM   3099  C1  POPES  71      78.188  70.438  24.607  1.00  0.00           C
ATOM   3102  C2  POPES  71      77.958  69.658  25.937  1.00  0.00           C
ATOM   3104  O21 POPES  71      76.948  70.248  26.756  1.00  0.00           O
ATOM   3105  C21 POPES  71      77.247  71.388  27.346  1.00  0.00           C
ATOM   3106  O22 POPES  71      77.908  72.307  26.856  1.00  0.00           O
ATOM   3107  C22 POPES  71      76.698  71.388  28.767  1.00  0.00           C
ATOM   3110  C3  POPES  71      79.287  69.468  26.716  1.00  0.00           C
ATOM   3113  O31 POPES  71      79.088  68.998  28.066  1.00  0.00           O
ATOM   3114  C31 POPES  71      80.098  68.288  28.556  1.00  0.00           C
ATOM   3115  O32 POPES  71      81.048  67.878  27.906  1.00  0.00           O
ATOM   3116  C32 POPES  71      79.977  68.158  30.076  1.00  0.00           C
ATOM   3119  C23 POPES  71      77.827  71.538  29.797  1.00  0.00           C
ATOM   3122  C24 POPES  71      77.317  71.328  31.217  1.00  0.00           C
ATOM   3125  C25 POPES  71      78.378  71.658  32.267  1.00  0.00           C
ATOM   3128  C26 POPES  71      77.786  71.688  33.677  1.00  0.00           C
ATOM   3131  C27 POPES  71      78.698  72.438  34.657  1.00  0.00           C
ATOM   3134  C28 POPES  71      78.208  72.428  36.117  1.00  0.00           C
ATOM   3137  C29 POPES  71      76.808  72.977  36.266  1.00  0.00           C
ATOM   3139 0C21 POPES  71      75.908  72.517  37.147  1.00  0.00           C
ATOM   3141 1C21 POPES  71      76.218  71.457  38.176  1.00  0.00           C
ATOM   3144 2C21 POPES  71      75.048  71.018  39.076  1.00  0.00           C
ATOM   3147 3C21 POPES  71      74.178  72.158  39.637  1.00  0.00           C
ATOM   3150 4C21 POPES  71      73.258  71.667  40.757  1.00  0.00           C
ATOM   3153 5C21 POPES  71      71.977  72.488  40.897  1.00  0.00           C
ATOM   3156 6C21 POPES  71      71.146  72.008  42.096  1.00  0.00           C
ATOM   3159 7C21 POPES  71      69.727  72.578  42.137  1.00  0.00           C
ATOM   3162 8C21 POPES  71      68.918  72.078  43.337  1.00  0.00           C
ATOM   3166  C33 POPES  71      78.708  67.447  30.606  1.00  0.00           C
ATOM   3169  C34 POPES  71      78.938  66.847  32.006  1.00  0.00           C
ATOM   3172  C35 POPES  71      79.518  67.808  33.057  1.00  0.00           C
ATOM   3175  C36 POPES  71      79.537  67.158  34.457  1.00  0.00           C
ATOM   3178  C37 POPES  71      79.838  68.138  35.606  1.00  0.00           C
ATOM   3181  C38 POPES  71      79.638  67.478  36.977  1.00  0.00           C
ATOM   3184  C39 POPES  71      79.588  68.478  38.127  1.00  0.00           C
ATOM   3187 0C31 POPES  71      79.278  67.828  39.477  1.00  0.00           C
ATOM   3190 1C31 POPES  71      79.108  68.858  40.596  1.00  0.00           C
ATOM   3193 2C31 POPES  71      78.988  68.228  41.996  1.00  0.00           C
ATOM   3196 3C31 POPES  71      77.598  67.657  42.306  1.00  0.00           C
ATOM   3199 4C31 POPES  71      76.588  68.728  42.737  1.00  0.00           C
ATOM   3202 5C31 POPES  71      75.178  68.158  42.947  1.00  0.00           C
ATOM   3205 6C31 POPES  71      74.217  69.158  43.607  1.00  0.00           C
ATOM   3209  NH3 POPET  72     116.807   6.728  64.626  1.00  0.00           N
ATOM   3213  C12 POPET  72     116.257   5.958  63.467  1.00  0.00           C
ATOM   3216  C11 POPET  72     114.888   6.458  62.997  1.00  0.00           C
ATOM   3219  P   POPET  72     115.168   9.038  62.596  1.00  0.00           P
ATOM   3220  O13 POPET  72     114.036   9.388  63.477  1.00  0.00           O
ATOM   3221  O14 POPET  72     116.546   9.228  63.106  1.00  0.00           O
ATOM   3222  O11 POPET  72     115.028   9.748  61.196  1.00  0.00           O
ATOM   3223  O12 POPET  72     115.028   7.568  62.126  1.00  0.00           O
ATOM   3224  C1  POPET  72     114.076   9.308  60.216  1.00  0.00           C
ATOM   3227  C2  POPET  72     114.748   8.888  58.887  1.00  0.00           C
ATOM   3229  O21 POPET  72     113.698   8.688  57.937  1.00  0.00           O
ATOM   3230  C21 POPET  72     114.027   8.958  56.687  1.00  0.00           C
ATOM   3231  O22 POPET  72     115.016   9.568  56.306  1.00  0.00           O
ATOM   3232  C22 POPET  72     112.908   8.418  55.797  1.00  0.00           C
ATOM   3235  C3  POPET  72     115.628   7.618  58.976  1.00  0.00           C
ATOM   3238  O31 POPET  72     116.138   7.288  57.667  1.00  0.00           O
ATOM   3239  C31 POPET  72     117.388   6.868  57.586  1.00  0.00           C
ATOM   3240  O32 POPET  72     118.128   6.688  58.537  1.00  0.00           O
ATOM   3241  C32 POPET  72     117.768   6.638  56.107  1.00  0.00           C
ATOM   3244  C23 POPET  72     113.258   8.158  54.306  1.00  0.00           C
ATOM   3247  C24 POPET  72     112.118   8.598  53.357  1.00  0.00           C
ATOM   3250  C25 POPET  72     112.568   8.898  51.926  1.00  0.00           C
ATOM   3253  C26 POPET  72     112.407   7.708  50.977  1.00  0.00           C
ATOM   3256  C27 POPET  72     113.216   7.888  49.687  1.00  0.00           C
ATOM   3259  C28 POPET  72     113.298   6.608  48.826  1.00  0.00           C
ATOM   3262  C29 POPET  72     114.247   6.778  47.667  1.00  0.00           C
ATOM   3264 0C21 POPET  72     113.948   6.848  46.357  1.00  0.00           C
ATOM   3266 1C21 POPET  72     112.577   6.798  45.727  1.00  0.00           C
ATOM   3269 2C21 POPET  72     112.267   8.048  44.876  1.00  0.00           C
ATOM   3272 3C21 POPET  72     113.146   8.198  43.626  1.00  0.00           C
ATOM   3275 4C21 POPET  72     112.786   9.448  42.807  1.00  0.00           C
ATOM   3278 5C21 POPET  72     113.736   9.688  41.617  1.00  0.00           C
ATOM   3281 6C21 POPET  72     113.327  10.908  40.787  1.00  0.00           C
ATOM   3284 7C21 POPET  72     114.277  11.168  39.607  1.00  0.00           C
ATOM   3287 8C21 POPET  72     113.876  12.378  38.756  1.00  0.00           C
ATOM   3291  C33 POPET  72     117.267   7.718  55.117  1.00  0.00           C
ATOM   3294  C34 POPET  72     117.796   7.578  53.677  1.00  0.00           C
ATOM   3297  C35 POPET  72     117.206   8.618  52.687  1.00  0.00           C
ATOM   3300  C36 POPET  72     117.646   8.398  51.227  1.00  0.00           C
ATOM   3303  C37 POPET  72     117.158   9.468  50.216  1.00  0.00           C
ATOM   3306  C38 POPET  72     118.027   9.538  48.937  1.00  0.00           C
ATOM   3309  C39 POPET  72     118.307  10.968  48.416  1.00  0.00           C
ATOM   3312 0C31 POPET  72     117.257  11.578  47.467  1.00  0.00           C
ATOM   3315 1C31 POPET  72     117.467  11.208  45.986  1.00  0.00           C
ATOM   3318 2C31 POPET  72     116.507  11.918  45.016  1.00  0.00           C
ATOM   3321 3C31 POPET  72     116.947  13.338  44.607  1.00  0.00           C
ATOM   3324 4C31 POPET  72     116.087  13.908  43.467  1.00  0.00           C
ATOM   3327 5C31 POPET  72     116.617  15.208  42.856  1.00  0.00           C
ATOM   3330 6C31 POPET  72     115.928  15.578  41.536  1.00  0.00           C
ATOM   3334  NH3 POPEU  73      82.008 111.658  18.917  1.00  0.00           N
ATOM   3338  C12 POPEU  73      81.856 112.298  20.267  1.00  0.00           C
ATOM   3341  C11 POPEU  73      83.106 113.138  20.536  1.00  0.00           C
ATOM   3344  P   POPEU  73      85.296 112.138  19.367  1.00  0.00           P
ATOM   3345  O13 POPEU  73      85.257 113.368  18.566  1.00  0.00           O
ATOM   3346  O14 POPEU  73      84.888 110.888  18.677  1.00  0.00           O
ATOM   3347  O11 POPEU  73      86.658 111.948  20.157  1.00  0.00           O
ATOM   3348  O12 POPEU  73      84.268 112.298  20.527  1.00  0.00           O
ATOM   3349  C1  POPEU  73      87.528 113.078  20.327  1.00  0.00           C
ATOM   3352  C2  POPEU  73      87.448 113.807  21.707  1.00  0.00           C
ATOM   3354  O21 POPEU  73      88.377 113.178  22.606  1.00  0.00           O
ATOM   3355  C21 POPEU  73      89.046 114.028  23.377  1.00  0.00           C
ATOM   3356  O22 POPEU  73      89.058 115.237  23.266  1.00  0.00           O
ATOM   3357  C22 POPEU  73      89.808 113.248  24.446  1.00  0.00           C
ATOM   3360  C3  POPEU  73      86.026 113.838  22.337  1.00  0.00           C
ATOM   3363  O31 POPEU  73      86.017 114.468  23.637  1.00  0.00           O
ATOM   3364  C31 POPEU  73      85.028 114.087  24.446  1.00  0.00           C
ATOM   3365  O32 POPEU  73      84.058 113.428  24.147  1.00  0.00           O
ATOM   3366  C32 POPEU  73      85.317 114.597  25.847  1.00  0.00           C
ATOM   3369  C23 POPEU  73      89.117 113.347  25.826  1.00  0.00           C
ATOM   3372  C24 POPEU  73      89.977 114.057  26.877  1.00  0.00           C
ATOM   3375  C25 POPEU  73      89.186 114.258  28.187  1.00  0.00           C
ATOM   3378  C26 POPEU  73      89.938 115.038  29.267  1.00  0.00           C
ATOM   3381  C27 POPEU  73      89.128 115.138  30.566  1.00  0.00           C
ATOM   3384  C28 POPEU  73      89.767 116.027  31.647  1.00  0.00           C
ATOM   3387  C29 POPEU  73      91.117 115.498  32.076  1.00  0.00           C
ATOM   3389 0C21 POPEU  73      91.477 115.027  33.287  1.00  0.00           C
ATOM   3391 1C21 POPEU  73      90.628 114.957  34.527  1.00  0.00           C
ATOM   3394 2C21 POPEU  73      91.297 115.728  35.686  1.00  0.00           C
ATOM   3397 3C21 POPEU  73      90.357 115.897  36.897  1.00  0.00           C
ATOM   3400 4C21 POPEU  73      90.588 117.208  37.656  1.00  0.00           C
ATOM   3403 5C21 POPEU  73      91.887 117.267  38.467  1.00  0.00           C
ATOM   3406 6C21 POPEU  73      92.057 118.638  39.146  1.00  0.00           C
ATOM   3409 7C21 POPEU  73      93.036 118.628  40.317  1.00  0.00           C
ATOM   3412 8C21 POPEU  73      93.337 120.038  40.846  1.00  0.00           C
ATOM   3416  C33 POPEU  73      85.247 113.498  26.927  1.00  0.00           C
ATOM   3419  C34 POPEU  73      85.238 114.087  28.347  1.00  0.00           C
ATOM   3422  C35 POPEU  73      84.046 115.018  28.566  1.00  0.00           C
ATOM   3425  C36 POPEU  73      83.887 115.517  30.006  1.00  0.00           C
ATOM   3428  C37 POPEU  73      82.507 116.157  30.187  1.00  0.00           C
ATOM   3431  C38 POPEU  73      82.308 116.808  31.556  1.00  0.00           C
ATOM   3434  C39 POPEU  73      82.227 115.777  32.687  1.00  0.00           C
ATOM   3437 0C31 POPEU  73      81.966 116.428  34.047  1.00  0.00           C
ATOM   3440 1C31 POPEU  73      81.576 115.408  35.127  1.00  0.00           C
ATOM   3443 2C31 POPEU  73      81.257 116.037  36.497  1.00  0.00           C
ATOM   3446 3C31 POPEU  73      79.798 116.487  36.677  1.00  0.00           C
ATOM   3449 4C31 POPEU  73      79.268 117.488  35.637  1.00  0.00           C
ATOM   3452 5C31 POPEU  73      77.938 118.148  36.047  1.00  0.00           C
ATOM   3455 6C31 POPEU  73      77.408 119.118  34.987  1.00  0.00           C
ATOM   3459  NH3 POPEV  74      37.658   9.998  61.166  1.00  0.00           N
ATOM   3463  C12 POPEV  74      36.658   8.988  61.677  1.00  0.00           C
ATOM   3466  C11 POPEV  74      37.258   7.598  61.897  1.00  0.00           C
ATOM   3469  P   POPEV  74      36.548   5.318  63.017  1.00  0.00           P
ATOM   3470  O13 POPEV  74      37.988   5.018  62.836  1.00  0.00           O
ATOM   3471  O14 POPEV  74      35.998   5.098  64.366  1.00  0.00           O
ATOM   3472  O11 POPEV  74      35.688   4.478  62.007  1.00  0.00           O
ATOM   3473  O12 POPEV  74      36.258   6.798  62.527  1.00  0.00           O
ATOM   3474  C1  POPEV  74      36.178   3.958  60.767  1.00  0.00           C
ATOM   3477  C2  POPEV  74      35.327   2.738  60.277  1.00  0.00           C
ATOM   3479  O21 POPEV  74      35.558   2.568  58.857  1.00  0.00           O
ATOM   3480  C21 POPEV  74      34.698   2.808  57.896  1.00  0.00           C
ATOM   3481  O22 POPEV  74      33.538   3.158  58.007  1.00  0.00           O
ATOM   3482  C22 POPEV  74      35.378   2.508  56.547  1.00  0.00           C
ATOM   3485  C3  POPEV  74      33.847   2.848  60.777  1.00  0.00           C
ATOM   3488  O31 POPEV  74      33.028   1.728  60.377  1.00  0.00           O
ATOM   3489  C31 POPEV  74      31.728   1.968  60.387  1.00  0.00           C
ATOM   3490  O32 POPEV  74      31.188   2.988  60.816  1.00  0.00           O
ATOM   3491  C32 POPEV  74      30.968   0.788  59.797  1.00  0.00           C
ATOM   3494  C23 POPEV  74      35.028   3.478  55.387  1.00  0.00           C
ATOM   3497  C24 POPEV  74      34.488   2.768  54.137  1.00  0.00           C
ATOM   3500  C25 POPEV  74      35.578   2.198  53.207  1.00  0.00           C
ATOM   3503  C26 POPEV  74      36.138   3.178  52.157  1.00  0.00           C
ATOM   3506  C27 POPEV  74      35.128   3.598  51.067  1.00  0.00           C
ATOM   3509  C28 POPEV  74      35.488   4.908  50.336  1.00  0.00           C
ATOM   3512  C29 POPEV  74      36.698   4.848  49.447  1.00  0.00           C
ATOM   3514 0C21 POPEV  74      36.698   5.038  48.106  1.00  0.00           C
ATOM   3516 1C21 POPEV  74      35.508   5.318  47.227  1.00  0.00           C
ATOM   3519 2C21 POPEV  74      35.757   6.328  46.087  1.00  0.00           C
ATOM   3522 3C21 POPEV  74      36.598   5.778  44.917  1.00  0.00           C
ATOM   3525 4C21 POPEV  74      38.108   6.068  45.037  1.00  0.00           C
ATOM   3528 5C21 POPEV  74      38.868   5.748  43.747  1.00  0.00           C
ATOM   3531 6C21 POPEV  74      40.388   5.698  43.976  1.00  0.00           C
ATOM   3534 7C21 POPEV  74      41.188   5.608  42.667  1.00  0.00           C
ATOM   3537 8C21 POPEV  74      41.488   6.978  42.056  1.00  0.00           C
ATOM   3541  C33 POPEV  74      31.108   0.693  58.267  1.00  0.00           C
ATOM   3544  C34 POPEV  74      30.598  -0.647  57.716  1.00  0.00           C
ATOM   3547  C35 POPEV  74      31.388  -1.077  56.466  1.00  0.00           C
ATOM   3550  C36 POPEV  74      31.338  -0.057  55.317  1.00  0.00           C
ATOM   3553  C37 POPEV  74      29.998  -0.027  54.587  1.00  0.00           C
ATOM   3556  C38 POPEV  74      30.008   0.938  53.397  1.00  0.00           C
ATOM   3559  C39 POPEV  74      28.618   1.248  52.836  1.00  0.00           C
ATOM   3562 0C31 POPEV  74      27.938  -0.007  52.266  1.00  0.00           C
ATOM   3565 1C31 POPEV  74      26.558   0.293  51.677  1.00  0.00           C
ATOM   3568 2C31 POPEV  74      25.898  -0.987  51.157  1.00  0.00           C
ATOM   3571 3C31 POPEV  74      25.708  -0.967  49.626  1.00  0.00           C
ATOM   3574 4C31 POPEV  74      24.598   0.013  49.236  1.00  0.00           C
ATOM   3577 5C31 POPEV  74      24.188  -0.057  47.756  1.00  0.00           C
ATOM   3580 6C31 POPEV  74      22.868   0.673  47.526  1.00  0.00           C
ATOM   3584  NH3 POPEW  75     104.228  38.858  63.826  1.00  0.00           N
ATOM   3588  C12 POPEW  75     105.187  38.167  64.756  1.00  0.00           C
ATOM   3591  C11 POPEW  75     105.507  39.078  65.957  1.00  0.00           C
ATOM   3594  P   POPEW  75     105.646  41.618  65.356  1.00  0.00           P
ATOM   3595  O13 POPEW  75     104.447  41.318  64.547  1.00  0.00           O
ATOM   3596  O14 POPEW  75     105.536  42.338  66.637  1.00  0.00           O
ATOM   3597  O11 POPEW  75     106.686  42.338  64.407  1.00  0.00           O
ATOM   3598  O12 POPEW  75     106.327  40.198  65.596  1.00  0.00           O
ATOM   3599  C1  POPEW  75     106.257  43.128  63.297  1.00  0.00           C
ATOM   3602  C2  POPEW  75     106.658  42.428  61.967  1.00  0.00           C
ATOM   3604  O21 POPEW  75     107.458  43.268  61.096  1.00  0.00           O
ATOM   3605  C21 POPEW  75     106.878  44.378  60.666  1.00  0.00           C
ATOM   3606  O22 POPEW  75     105.788  44.808  60.977  1.00  0.00           O
ATOM   3607  C22 POPEW  75     107.768  45.038  59.607  1.00  0.00           C
ATOM   3610  C3  POPEW  75     105.466  41.748  61.236  1.00  0.00           C
ATOM   3613  O31 POPEW  75     105.977  40.898  60.187  1.00  0.00           O
ATOM   3614  C31 POPEW  75     106.068  39.598  60.416  1.00  0.00           C
ATOM   3615  O32 POPEW  75     105.497  38.978  61.297  1.00  0.00           O
ATOM   3616  C32 POPEW  75     107.077  38.978  59.426  1.00  0.00           C
ATOM   3619  C23 POPEW  75     107.118  44.868  58.217  1.00  0.00           C
ATOM   3622  C24 POPEW  75     107.817  45.678  57.126  1.00  0.00           C
ATOM   3625  C25 POPEW  75     107.217  45.478  55.727  1.00  0.00           C
ATOM   3628  C26 POPEW  75     105.728  45.838  55.596  1.00  0.00           C
ATOM   3631  C27 POPEW  75     105.238  45.638  54.156  1.00  0.00           C
ATOM   3634  C28 POPEW  75     103.717  45.848  53.976  1.00  0.00           C
ATOM   3637  C29 POPEW  75     103.076  45.428  52.667  1.00  0.00           C
ATOM   3639 0C21 POPEW  75     103.596  45.218  51.437  1.00  0.00           C
ATOM   3641 1C21 POPEW  75     105.016  45.388  50.957  1.00  0.00           C
ATOM   3644 2C21 POPEW  75     105.387  44.508  49.746  1.00  0.00           C
ATOM   3647 3C21 POPEW  75     104.648  44.827  48.437  1.00  0.00           C
ATOM   3650 4C21 POPEW  75     105.326  44.148  47.227  1.00  0.00           C
ATOM   3653 5C21 POPEW  75     104.566  44.268  45.897  1.00  0.00           C
ATOM   3656 6C21 POPEW  75     103.278  43.437  45.907  1.00  0.00           C
ATOM   3659 7C21 POPEW  75     102.698  43.218  44.507  1.00  0.00           C
ATOM   3662 8C21 POPEW  75     101.518  42.238  44.496  1.00  0.00           C
ATOM   3666  C33 POPEW  75     107.598  39.938  58.306  1.00  0.00           C
ATOM   3669  C34 POPEW  75     108.827  39.388  57.537  1.00  0.00           C
ATOM   3672  C35 POPEW  75     109.158  40.097  56.196  1.00  0.00           C
ATOM   3675  C36 POPEW  75     108.048  40.228  55.137  1.00  0.00           C
ATOM   3678  C37 POPEW  75     108.346  41.228  54.016  1.00  0.00           C
ATOM   3681  C38 POPEW  75     107.257  41.168  52.937  1.00  0.00           C
ATOM   3684  C39 POPEW  75     107.626  41.917  51.656  1.00  0.00           C
ATOM   3687 0C31 POPEW  75     107.407  41.077  50.387  1.00  0.00           C
ATOM   3690 1C31 POPEW  75     107.687  41.867  49.106  1.00  0.00           C
ATOM   3693 2C31 POPEW  75     108.206  41.048  47.927  1.00  0.00           C
ATOM   3696 3C31 POPEW  75     107.376  39.798  47.576  1.00  0.00           C
ATOM   3699 4C31 POPEW  75     105.938  40.108  47.147  1.00  0.00           C
ATOM   3702 5C31 POPEW  75     105.168  38.838  46.767  1.00  0.00           C
ATOM   3705 6C31 POPEW  75     103.708  39.098  46.396  1.00  0.00           C
ATOM   3709  NH3 POPEX  76      68.018  57.028  67.516  1.00  0.00           N
ATOM   3713  C12 POPEX  76      69.068  57.268  68.576  1.00  0.00           C
ATOM   3716  C11 POPEX  76      69.048  58.738  69.067  1.00  0.00           C
ATOM   3719  P   POPEX  76      71.518  59.347  69.806  1.00  0.00           P
ATOM   3720  O13 POPEX  76      71.727  60.818  69.946  1.00  0.00           O
ATOM   3721  O14 POPEX  76      72.357  58.367  70.527  1.00  0.00           O
ATOM   3722  O11 POPEX  76      71.628  59.058  68.267  1.00  0.00           O
ATOM   3723  O12 POPEX  76      70.007  58.968  70.086  1.00  0.00           O
ATOM   3724  C1  POPEX  76      72.777  59.538  67.567  1.00  0.00           C
ATOM   3727  C2  POPEX  76      72.748  58.888  66.177  1.00  0.00           C
ATOM   3729  O21 POPEX  76      73.808  59.448  65.367  1.00  0.00           O
ATOM   3730  C21 POPEX  76      74.108  58.658  64.356  1.00  0.00           C
ATOM   3731  O22 POPEX  76      73.838  57.468  64.286  1.00  0.00           O
ATOM   3732  C22 POPEX  76      74.727  59.458  63.227  1.00  0.00           C
ATOM   3735  C3  POPEX  76      71.338  59.188  65.567  1.00  0.00           C
ATOM   3738  O31 POPEX  76      71.158  58.788  64.197  1.00  0.00           O
ATOM   3739  C31 POPEX  76      70.658  57.568  64.027  1.00  0.00           C
ATOM   3740  O32 POPEX  76      70.448  56.758  64.907  1.00  0.00           O
ATOM   3741  C32 POPEX  76      70.248  57.438  62.556  1.00  0.00           C
ATOM   3744  C23 POPEX  76      74.687  58.648  61.916  1.00  0.00           C
ATOM   3747  C24 POPEX  76      74.838  59.508  60.657  1.00  0.00           C
ATOM   3750  C25 POPEX  76      76.288  59.748  60.216  1.00  0.00           C
ATOM   3753  C26 POPEX  76      77.037  60.828  61.006  1.00  0.00           C
ATOM   3756  C27 POPEX  76      78.528  60.768  60.676  1.00  0.00           C
ATOM   3759  C28 POPEX  76      79.338  61.968  61.187  1.00  0.00           C
ATOM   3762  C29 POPEX  76      78.928  63.288  60.596  1.00  0.00           C
ATOM   3764 0C21 POPEX  76      78.968  63.648  59.296  1.00  0.00           C
ATOM   3766 1C21 POPEX  76      79.418  62.788  58.147  1.00  0.00           C
ATOM   3769 2C21 POPEX  76      79.918  63.548  56.907  1.00  0.00           C
ATOM   3772 3C21 POPEX  76      81.306  64.198  57.066  1.00  0.00           C
ATOM   3775 4C21 POPEX  76      82.018  64.448  55.727  1.00  0.00           C
ATOM   3778 5C21 POPEX  76      83.327  65.238  55.907  1.00  0.00           C
ATOM   3781 6C21 POPEX  76      84.158  65.417  54.637  1.00  0.00           C
ATOM   3784 7C21 POPEX  76      85.378  66.307  54.887  1.00  0.00           C
ATOM   3787 8C21 POPEX  76      86.247  66.527  53.646  1.00  0.00           C
ATOM   3791  C33 POPEX  76      69.198  56.338  62.306  1.00  0.00           C
ATOM   3794  C34 POPEX  76      68.887  56.218  60.806  1.00  0.00           C
ATOM   3797  C35 POPEX  76      67.878  55.108  60.476  1.00  0.00           C
ATOM   3800  C36 POPEX  76      67.288  55.238  59.057  1.00  0.00           C
ATOM   3803  C37 POPEX  76      66.208  56.338  59.006  1.00  0.00           C
ATOM   3806  C38 POPEX  76      65.838  56.797  57.596  1.00  0.00           C
ATOM   3809  C39 POPEX  76      65.077  55.788  56.726  1.00  0.00           C
ATOM   3812 0C31 POPEX  76      64.537  56.468  55.457  1.00  0.00           C
ATOM   3815 1C31 POPEX  76      63.528  55.638  54.657  1.00  0.00           C
ATOM   3818 2C31 POPEX  76      64.007  55.308  53.236  1.00  0.00           C
ATOM   3821 3C31 POPEX  76      65.077  54.218  53.197  1.00  0.00           C
ATOM   3824 4C31 POPEX  76      65.507  53.878  51.767  1.00  0.00           C
ATOM   3827 5C31 POPEX  76      66.908  53.258  51.697  1.00  0.00           C
ATOM   3830 6C31 POPEX  76      67.357  52.948  50.267  1.00  0.00           C
ATOM   3834  NH3 POPEY  77     117.267  42.998  26.156  1.00  0.00           N
ATOM   3838  C12 POPEY  77     117.617  44.408  25.817  1.00  0.00           C
ATOM   3841  C11 POPEY  77     116.477  45.288  26.277  1.00  0.00           C
ATOM   3844  P   POPEY  77     114.727  44.308  28.017  1.00  0.00           P
ATOM   3845  O13 POPEY  77     113.626  44.608  27.076  1.00  0.00           O
ATOM   3846  O14 POPEY  77     115.098  42.888  28.117  1.00  0.00           O
ATOM   3847  O11 POPEY  77     114.378  44.888  29.427  1.00  0.00           O
ATOM   3848  O12 POPEY  77     116.077  45.048  27.627  1.00  0.00           O
ATOM   3849  C1  POPEY  77     115.426  45.248  30.317  1.00  0.00           C
ATOM   3852  C2  POPEY  77     115.877  44.027  31.177  1.00  0.00           C
ATOM   3854  O21 POPEY  77     114.986  43.818  32.287  1.00  0.00           O
ATOM   3855  C21 POPEY  77     114.967  44.738  33.236  1.00  0.00           C
ATOM   3856  O22 POPEY  77     115.527  45.818  33.227  1.00  0.00           O
ATOM   3857  C22 POPEY  77     114.098  44.238  34.377  1.00  0.00           C
ATOM   3860  C3  POPEY  77     117.376  44.148  31.597  1.00  0.00           C
ATOM   3863  O31 POPEY  77     117.738  43.258  32.666  1.00  0.00           O
ATOM   3864  C31 POPEY  77     118.167  42.047  32.306  1.00  0.00           C
ATOM   3865  O32 POPEY  77     118.137  41.597  31.167  1.00  0.00           O
ATOM   3866  C32 POPEY  77     118.678  41.328  33.556  1.00  0.00           C
ATOM   3869  C23 POPEY  77     114.938  43.998  35.647  1.00  0.00           C
ATOM   3872  C24 POPEY  77     114.088  43.358  36.747  1.00  0.00           C
ATOM   3875  C25 POPEY  77     113.216  44.378  37.497  1.00  0.00           C
ATOM   3878  C26 POPEY  77     113.717  44.588  38.927  1.00  0.00           C
ATOM   3881  C27 POPEY  77     112.687  45.308  39.806  1.00  0.00           C
ATOM   3884  C28 POPEY  77     113.106  45.328  41.287  1.00  0.00           C
ATOM   3887  C29 POPEY  77     114.216  46.298  41.547  1.00  0.00           C
ATOM   3889 0C21 POPEY  77     114.697  46.568  42.767  1.00  0.00           C
ATOM   3891 1C21 POPEY  77     114.228  45.918  44.036  1.00  0.00           C
ATOM   3894 2C21 POPEY  77     114.876  44.528  44.216  1.00  0.00           C
ATOM   3897 3C21 POPEY  77     114.997  44.108  45.686  1.00  0.00           C
ATOM   3900 4C21 POPEY  77     115.986  42.957  45.937  1.00  0.00           C
ATOM   3903 5C21 POPEY  77     115.488  41.588  45.486  1.00  0.00           C
ATOM   3906 6C21 POPEY  77     116.458  40.478  45.907  1.00  0.00           C
ATOM   3909 7C21 POPEY  77     115.967  39.078  45.497  1.00  0.00           C
ATOM   3912 8C21 POPEY  77     116.798  37.948  46.107  1.00  0.00           C
ATOM   3916  C33 POPEY  77     120.126  40.818  33.387  1.00  0.00           C
ATOM   3919  C34 POPEY  77     120.746  40.328  34.697  1.00  0.00           C
ATOM   3922  C35 POPEY  77     122.227  39.948  34.517  1.00  0.00           C
ATOM   3925  C36 POPEY  77     122.887  39.428  35.797  1.00  0.00           C
ATOM   3928  C37 POPEY  77     124.426  39.478  35.757  1.00  0.00           C
ATOM   3931  C38 POPEY  77     125.028  38.638  36.897  1.00  0.00           C
ATOM   3934  C39 POPEY  77     126.367  39.168  37.407  1.00  0.00           C
ATOM   3937 0C31 POPEY  77     126.637  38.678  38.836  1.00  0.00           C
ATOM   3940 1C31 POPEY  77     127.747  39.458  39.547  1.00  0.00           C
ATOM   3943 2C31 POPEY  77     127.757  39.148  41.047  1.00  0.00           C
ATOM   3946 3C31 POPEY  77     128.766  39.978  41.846  1.00  0.00           C
ATOM   3949 4C31 POPEY  77     128.517  39.848  43.357  1.00  0.00           C
ATOM   3952 5C31 POPEY  77     129.557  40.578  44.216  1.00  0.00           C
ATOM   3955 6C31 POPEY  77     129.198  40.608  45.707  1.00  0.00           C
ATOM   3959  NH3 POPEZ  78     105.016  60.558  25.907  1.00  0.00           N
ATOM   3963  C12 POPEZ  78     103.717  60.108  25.297  1.00  0.00           C
ATOM   3966  C11 POPEZ  78     102.848  59.318  26.277  1.00  0.00           C
ATOM   3969  P   POPEZ  78     100.357  58.577  26.526  1.00  0.00           P
ATOM   3970  O13 POPEZ  78      99.548  59.718  26.977  1.00  0.00           O
ATOM   3971  O14 POPEZ  78      99.668  57.598  25.657  1.00  0.00           O
ATOM   3972  O11 POPEZ  78     101.096  57.908  27.757  1.00  0.00           O
ATOM   3973  O12 POPEZ  78     101.546  59.207  25.707  1.00  0.00           O
ATOM   3974  C1  POPEZ  78     101.068  58.458  29.077  1.00  0.00           C
ATOM   3977  C2  POPEZ  78     100.436  57.418  30.046  1.00  0.00           C
ATOM   3979  O21 POPEZ  78     100.056  57.978  31.326  1.00  0.00           O
ATOM   3980  C21 POPEZ  78     100.956  58.638  32.027  1.00  0.00           C
ATOM   3981  O22 POPEZ  78     102.118  58.828  31.716  1.00  0.00           O
ATOM   3982  C22 POPEZ  78     100.357  59.088  33.366  1.00  0.00           C
ATOM   3985  C3  POPEZ  78     101.327  56.128  30.176  1.00  0.00           C
ATOM   3988  O31 POPEZ  78     100.566  54.968  30.587  1.00  0.00           O
ATOM   3989  C31 POPEZ  78      99.846  54.398  29.627  1.00  0.00           C
ATOM   3990  O32 POPEZ  78      99.818  54.748  28.466  1.00  0.00           O
ATOM   3991  C32 POPEZ  78      99.036  53.237  30.176  1.00  0.00           C
ATOM   3994  C23 POPEZ  78     101.306  60.038  34.137  1.00  0.00           C
ATOM   3997  C24 POPEZ  78     100.798  60.457  35.527  1.00  0.00           C
ATOM   4000  C25 POPEZ  78     100.646  59.328  36.567  1.00  0.00           C
ATOM   4003  C26 POPEZ  78     101.856  58.388  36.687  1.00  0.00           C
ATOM   4006  C27 POPEZ  78     101.667  57.348  37.807  1.00  0.00           C
ATOM   4009  C28 POPEZ  78     102.267  57.768  39.166  1.00  0.00           C
ATOM   4012  C29 POPEZ  78     103.757  57.578  39.187  1.00  0.00           C
ATOM   4014 0C21 POPEZ  78     104.508  57.028  40.167  1.00  0.00           C
ATOM   4016 1C21 POPEZ  78     104.058  56.527  41.517  1.00  0.00           C
ATOM   4019 2C21 POPEZ  78     104.736  57.278  42.687  1.00  0.00           C
ATOM   4022 3C21 POPEZ  78     106.266  57.327  42.596  1.00  0.00           C
ATOM   4025 4C21 POPEZ  78     106.947  57.878  43.857  1.00  0.00           C
ATOM   4028 5C21 POPEZ  78     107.267  56.788  44.886  1.00  0.00           C
ATOM   4031 6C21 POPEZ  78     108.717  56.867  45.387  1.00  0.00           C
ATOM   4034 7C21 POPEZ  78     109.067  55.708  46.326  1.00  0.00           C
ATOM   4037 8C21 POPEZ  78     110.536  55.728  46.757  1.00  0.00           C
ATOM   4041  C33 POPEZ  78      99.717  52.408  31.296  1.00  0.00           C
ATOM   4044  C34 POPEZ  78      99.326  50.928  31.177  1.00  0.00           C
ATOM   4047  C35 POPEZ  78      99.338  50.178  32.517  1.00  0.00           C
ATOM   4050  C36 POPEZ  78      98.076  50.488  33.336  1.00  0.00           C
ATOM   4053  C37 POPEZ  78      97.948  49.708  34.657  1.00  0.00           C
ATOM   4056  C38 POPEZ  78      96.497  49.798  35.146  1.00  0.00           C
ATOM   4059  C39 POPEZ  78      96.266  49.438  36.617  1.00  0.00           C
ATOM   4062 0C31 POPEZ  78      94.857  49.878  37.037  1.00  0.00           C
ATOM   4065 1C31 POPEZ  78      94.557  49.748  38.527  1.00  0.00           C
ATOM   4068 2C31 POPEZ  78      93.167  50.277  38.937  1.00  0.00           C
ATOM   4071 3C31 POPEZ  78      92.988  51.777  38.667  1.00  0.00           C
ATOM   4074 4C31 POPEZ  78      91.598  52.308  39.017  1.00  0.00           C
ATOM   4077 5C31 POPEZ  78      91.387  53.738  38.486  1.00  0.00           C
ATOM   4080 6C31 POPEZ  78      90.047  54.367  38.887  1.00  0.00           C
ATOM   4084  NH3 POPEa  79     124.238  61.788  66.697  1.00  0.00           N
ATOM   4088  C12 POPEa  79     123.887  62.678  67.856  1.00  0.00           C
ATOM   4091  C11 POPEa  79     124.466  64.068  67.607  1.00  0.00           C
ATOM   4094  P   POPEa  79     124.007  66.548  68.397  1.00  0.00           P
ATOM   4095  O13 POPEa  79     122.626  66.917  68.046  1.00  0.00           O
ATOM   4096  O14 POPEa  79     124.566  67.258  69.556  1.00  0.00           O
ATOM   4097  O11 POPEa  79     124.867  66.777  67.087  1.00  0.00           O
ATOM   4098  O12 POPEa  79     124.067  64.978  68.626  1.00  0.00           O
ATOM   4099  C1  POPEa  79     126.257  67.108  67.087  1.00  0.00           C
ATOM   4102  C2  POPEa  79     126.956  66.768  65.727  1.00  0.00           C
ATOM   4104  O21 POPEa  79     126.716  67.837  64.797  1.00  0.00           O
ATOM   4105  C21 POPEa  79     127.698  67.977  63.906  1.00  0.00           C
ATOM   4106  O22 POPEa  79     128.777  67.408  63.927  1.00  0.00           O
ATOM   4107  C22 POPEa  79     127.276  68.968  62.836  1.00  0.00           C
ATOM   4110  C3  POPEa  79     126.396  65.408  65.196  1.00  0.00           C
ATOM   4113  O31 POPEa  79     126.747  65.038  63.846  1.00  0.00           O
ATOM   4114  C31 POPEa  79     126.318  63.798  63.587  1.00  0.00           C
ATOM   4115  O32 POPEa  79     125.868  63.027  64.436  1.00  0.00           O
ATOM   4116  C32 POPEa  79     126.427  63.447  62.117  1.00  0.00           C
ATOM   4119  C23 POPEa  79     128.007  68.688  61.516  1.00  0.00           C
ATOM   4122  C24 POPEa  79     127.786  69.768  60.447  1.00  0.00           C
ATOM   4125  C25 POPEa  79     128.948  69.777  59.457  1.00  0.00           C
ATOM   4128  C26 POPEa  79     128.678  70.527  58.147  1.00  0.00           C
ATOM   4131  C27 POPEa  79     129.902  70.448  57.217  1.00  0.00           C
ATOM   4134  C28 POPEa  79     129.652  70.928  55.777  1.00  0.00           C
ATOM   4137  C29 POPEa  79     129.518  72.428  55.657  1.00  0.00           C
ATOM   4139 0C21 POPEa  79     128.747  73.088  54.756  1.00  0.00           C
ATOM   4141 1C21 POPEa  79     127.878  72.457  53.696  1.00  0.00           C
ATOM   4144 2C21 POPEa  79     128.327  72.798  52.256  1.00  0.00           C
ATOM   4147 3C21 POPEa  79     127.537  72.018  51.196  1.00  0.00           C
ATOM   4150 4C21 POPEa  79     128.048  72.277  49.777  1.00  0.00           C
ATOM   4153 5C21 POPEa  79     127.598  71.248  48.737  1.00  0.00           C
ATOM   4156 6C21 POPEa  79     126.096  71.288  48.397  1.00  0.00           C
ATOM   4159 7C21 POPEa  79     125.778  70.518  47.107  1.00  0.00           C
ATOM   4162 8C21 POPEa  79     124.316  70.608  46.666  1.00  0.00           C
ATOM   4166  C33 POPEa  79     127.867  63.138  61.677  1.00  0.00           C
ATOM   4169  C34 POPEa  79     128.408  64.248  60.757  1.00  0.00           C
ATOM   4172  C35 POPEa  79     127.978  64.087  59.286  1.00  0.00           C
ATOM   4175  C36 POPEa  79     128.638  62.908  58.567  1.00  0.00           C
ATOM   4178  C37 POPEa  79     127.917  62.457  57.287  1.00  0.00           C
ATOM   4181  C38 POPEa  79     128.376  61.058  56.856  1.00  0.00           C
ATOM   4184  C39 POPEa  79     127.537  60.408  55.746  1.00  0.00           C
ATOM   4187 0C31 POPEa  79     127.828  60.937  54.337  1.00  0.00           C
ATOM   4190 1C31 POPEa  79     126.978  60.218  53.277  1.00  0.00           C
ATOM   4193 2C31 POPEa  79     127.028  60.877  51.887  1.00  0.00           C
ATOM   4196 3C31 POPEa  79     126.396  60.018  50.777  1.00  0.00           C
ATOM   4199 4C31 POPEa  79     127.248  58.808  50.336  1.00  0.00           C
ATOM   4202 5C31 POPEa  79     126.617  58.008  49.197  1.00  0.00           C
ATOM   4205 6C31 POPEa  79     127.598  57.068  48.486  1.00  0.00           C
ATOM   4209  NH3 POPEb  80       9.858  50.258  65.277  1.00  0.00           N
ATOM   4213  C12 POPEb  80       8.988  51.068  66.207  1.00  0.00           C
ATOM   4216  C11 POPEb  80       7.598  51.328  65.596  1.00  0.00           C
ATOM   4219  P   POPEb  80       5.498  52.808  65.927  1.00  0.00           P
ATOM   4220  O13 POPEb  80       5.048  51.987  64.777  1.00  0.00           O
ATOM   4221  O14 POPEb  80       4.518  52.968  67.017  1.00  0.00           O
ATOM   4222  O11 POPEb  80       5.908  54.238  65.416  1.00  0.00           O
ATOM   4223  O12 POPEb  80       6.838  52.168  66.466  1.00  0.00           O
ATOM   4224  C1  POPEb  80       5.418  54.718  64.156  1.00  0.00           C
ATOM   4227  C2  POPEb  80       6.578  55.218  63.277  1.00  0.00           C
ATOM   4229  O21 POPEb  80       5.998  55.518  61.996  1.00  0.00           O
ATOM   4230  C21 POPEb  80       6.038  56.788  61.656  1.00  0.00           C
ATOM   4231  O22 POPEb  80       6.578  57.668  62.306  1.00  0.00           O
ATOM   4232  C22 POPEb  80       5.388  56.948  60.286  1.00  0.00           C
ATOM   4235  C3  POPEb  80       7.718  54.178  63.137  1.00  0.00           C
ATOM   4238  O31 POPEb  80       8.878  54.668  62.427  1.00  0.00           O
ATOM   4239  C31 POPEb  80       8.858  54.358  61.126  1.00  0.00           C
ATOM   4240  O32 POPEb  80       8.208  54.948  60.286  1.00  0.00           O
ATOM   4241  C32 POPEb  80       9.648  53.078  60.867  1.00  0.00           C
ATOM   4244  C23 POPEb  80       4.088  57.777  60.326  1.00  0.00           C
ATOM   4247  C24 POPEb  80       3.558  58.138  58.927  1.00  0.00           C
ATOM   4250  C25 POPEb  80       4.638  58.838  58.077  1.00  0.00           C
ATOM   4253  C26 POPEb  80       4.148  59.918  57.107  1.00  0.00           C
ATOM   4256  C27 POPEb  80       5.298  60.928  56.877  1.00  0.00           C
ATOM   4259  C28 POPEb  80       5.008  62.117  55.937  1.00  0.00           C
ATOM   4262  C29 POPEb  80       6.068  63.178  55.727  1.00  0.00           C
ATOM   4264 0C21 POPEb  80       7.328  63.358  56.227  1.00  0.00           C
ATOM   4266 1C21 POPEb  80       8.148  62.558  57.207  1.00  0.00           C
ATOM   4269 2C21 POPEb  80       9.598  62.197  56.817  1.00  0.00           C
ATOM   4272 3C21 POPEb  80      10.518  63.408  56.586  1.00  0.00           C
ATOM   4275 4C21 POPEb  80      11.968  62.977  56.326  1.00  0.00           C
ATOM   4278 5C21 POPEb  80      12.918  64.108  55.887  1.00  0.00           C
ATOM   4281 6C21 POPEb  80      12.398  64.917  54.687  1.00  0.00           C
ATOM   4284 7C21 POPEb  80      13.508  65.707  53.976  1.00  0.00           C
ATOM   4287 8C21 POPEb  80      12.958  66.648  52.896  1.00  0.00           C
ATOM   4291  C33 POPEb  80       8.938  52.218  59.787  1.00  0.00           C
ATOM   4294  C34 POPEb  80       9.758  50.998  59.356  1.00  0.00           C
ATOM   4297  C35 POPEb  80       9.028  49.988  58.467  1.00  0.00           C
ATOM   4300  C36 POPEb  80       8.458  50.518  57.137  1.00  0.00           C
ATOM   4303  C37 POPEb  80       8.108  49.338  56.217  1.00  0.00           C
ATOM   4306  C38 POPEb  80       7.168  49.638  55.037  1.00  0.00           C
ATOM   4309  C39 POPEb  80       7.858  50.218  53.787  1.00  0.00           C
ATOM   4312 0C31 POPEb  80       7.148  49.808  52.486  1.00  0.00           C
ATOM   4315 1C31 POPEb  80       7.988  49.978  51.217  1.00  0.00           C
ATOM   4318 2C31 POPEb  80       7.758  51.298  50.466  1.00  0.00           C
ATOM   4321 3C31 POPEb  80       8.458  51.298  49.096  1.00  0.00           C
ATOM   4324 4C31 POPEb  80       7.568  50.748  47.976  1.00  0.00           C
ATOM   4327 5C31 POPEb  80       8.328  50.417  46.687  1.00  0.00           C
ATOM   4330 6C31 POPEb  80       7.428  49.798  45.606  1.00  0.00           C
ATOM   4334  NH3 POPEc  81      90.706  81.518  24.546  1.00  0.00           N
ATOM   4338  C12 POPEc  81      90.986  80.167  25.136  1.00  0.00           C
ATOM   4341  C11 POPEc  81      91.297  79.138  24.047  1.00  0.00           C
ATOM   4344  P   POPEc  81      92.038  76.938  25.347  1.00  0.00           P
ATOM   4345  O13 POPEc  81      91.576  75.538  25.297  1.00  0.00           O
ATOM   4346  O14 POPEc  81      93.438  77.228  24.987  1.00  0.00           O
ATOM   4347  O11 POPEc  81      91.838  77.538  26.786  1.00  0.00           O
ATOM   4348  O12 POPEc  81      91.048  77.808  24.477  1.00  0.00           O
ATOM   4349  C1  POPEc  81      90.986  76.898  27.727  1.00  0.00           C
ATOM   4352  C2  POPEc  81      90.967  77.768  28.986  1.00  0.00           C
ATOM   4354  O21 POPEc  81      90.308  77.068  30.046  1.00  0.00           O
ATOM   4355  C21 POPEc  81      89.007  77.027  30.147  1.00  0.00           C
ATOM   4356  O22 POPEc  81      88.188  77.478  29.377  1.00  0.00           O
ATOM   4357  C22 POPEc  81      88.688  76.328  31.467  1.00  0.00           C
ATOM   4360  C3  POPEc  81      90.436  79.197  28.656  1.00  0.00           C
ATOM   4363  O31 POPEc  81      90.187  79.978  29.836  1.00  0.00           O
ATOM   4364  C31 POPEc  81      89.798  81.218  29.567  1.00  0.00           C
ATOM   4365  O32 POPEc  81      89.748  81.718  28.457  1.00  0.00           O
ATOM   4366  C32 POPEc  81      89.307  81.867  30.857  1.00  0.00           C
ATOM   4369  C23 POPEc  81      88.678  74.788  31.307  1.00  0.00           C
ATOM   4372  C24 POPEc  81      88.486  74.027  32.636  1.00  0.00           C
ATOM   4375  C25 POPEc  81      87.077  74.167  33.236  1.00  0.00           C
ATOM   4378  C26 POPEc  81      86.716  73.038  34.216  1.00  0.00           C
ATOM   4381  C27 POPEc  81      87.617  72.977  35.466  1.00  0.00           C
ATOM   4384  C28 POPEc  81      87.257  71.858  36.457  1.00  0.00           C
ATOM   4387  C29 POPEc  81      85.938  72.088  37.157  1.00  0.00           C
ATOM   4389 0C21 POPEc  81      85.728  72.197  38.477  1.00  0.00           C
ATOM   4391 1C21 POPEc  81      86.786  72.167  39.556  1.00  0.00           C
ATOM   4394 2C21 POPEc  81      86.338  72.898  40.846  1.00  0.00           C
ATOM   4397 3C21 POPEc  81      85.326  72.078  41.656  1.00  0.00           C
ATOM   4400 4C21 POPEc  81      84.608  72.868  42.756  1.00  0.00           C
ATOM   4403 5C21 POPEc  81      85.497  73.307  43.937  1.00  0.00           C
ATOM   4406 6C21 POPEc  81      84.668  74.068  44.977  1.00  0.00           C
ATOM   4409 7C21 POPEc  81      85.466  74.548  46.187  1.00  0.00           C
ATOM   4412 8C21 POPEc  81      84.596  75.398  47.126  1.00  0.00           C
ATOM   4416  C33 POPEc  81      88.477  83.158  30.666  1.00  0.00           C
ATOM   4419  C34 POPEc  81      87.556  83.438  31.877  1.00  0.00           C
ATOM   4422  C35 POPEc  81      88.307  83.758  33.177  1.00  0.00           C
ATOM   4425  C36 POPEc  81      87.376  83.788  34.407  1.00  0.00           C
ATOM   4428  C37 POPEc  81      87.497  82.508  35.247  1.00  0.00           C
ATOM   4431  C38 POPEc  81      86.617  82.527  36.506  1.00  0.00           C
ATOM   4434  C39 POPEc  81      86.978  81.388  37.477  1.00  0.00           C
ATOM   4437 0C31 POPEc  81      86.147  81.417  38.766  1.00  0.00           C
ATOM   4440 1C31 POPEc  81      86.576  80.337  39.766  1.00  0.00           C
ATOM   4443 2C31 POPEc  81      85.618  80.188  40.967  1.00  0.00           C
ATOM   4446 3C31 POPEc  81      84.378  79.367  40.606  1.00  0.00           C
ATOM   4449 4C31 POPEc  81      83.288  79.318  41.697  1.00  0.00           C
ATOM   4452 5C31 POPEc  81      83.596  78.398  42.877  1.00  0.00           C
ATOM   4455 6C31 POPEc  81      82.367  78.128  43.747  1.00  0.00           C
ATOM   4459  NH3 POPEd  82     118.766   4.218  21.637  1.00  0.00           N
ATOM   4463  C12 POPEd  82     117.878   4.828  22.676  1.00  0.00           C
ATOM   4466  C11 POPEd  82     117.497   6.258  22.306  1.00  0.00           C
ATOM   4469  P   POPEd  82     116.096   8.248  23.077  1.00  0.00           P
ATOM   4470  O13 POPEd  82     116.348   8.998  24.307  1.00  0.00           O
ATOM   4471  O14 POPEd  82     116.646   8.778  21.807  1.00  0.00           O
ATOM   4472  O11 POPEd  82     114.518   8.088  22.897  1.00  0.00           O
ATOM   4473  O12 POPEd  82     116.536   6.738  23.266  1.00  0.00           O
ATOM   4474  C1  POPEd  82     113.736   9.278  22.587  1.00  0.00           C
ATOM   4477  C2  POPEd  82     112.617   9.598  23.637  1.00  0.00           C
ATOM   4479  O21 POPEd  82     113.167   9.588  24.967  1.00  0.00           O
ATOM   4480  C21 POPEd  82     113.857  10.678  25.287  1.00  0.00           C
ATOM   4481  O22 POPEd  82     113.797  11.758  24.707  1.00  0.00           O
ATOM   4482  C22 POPEd  82     114.788  10.388  26.467  1.00  0.00           C
ATOM   4485  C3  POPEd  82     111.448   8.578  23.537  1.00  0.00           C
ATOM   4488  O31 POPEd  82     110.576   8.588  24.697  1.00  0.00           O
ATOM   4489  C31 POPEd  82     109.378   9.138  24.586  1.00  0.00           C
ATOM   4490  O32 POPEd  82     108.876   9.578  23.556  1.00  0.00           O
ATOM   4491  C32 POPEd  82     108.708   8.988  25.966  1.00  0.00           C
ATOM   4494  C23 POPEd  82     114.298  10.908  27.836  1.00  0.00           C
ATOM   4497  C24 POPEd  82     115.007  10.138  28.947  1.00  0.00           C
ATOM   4500  C25 POPEd  82     114.767  10.618  30.387  1.00  0.00           C
ATOM   4503  C26 POPEd  82     113.386  10.288  31.007  1.00  0.00           C
ATOM   4506  C27 POPEd  82     113.447  10.438  32.537  1.00  0.00           C
ATOM   4509  C28 POPEd  82     112.077  10.398  33.267  1.00  0.00           C
ATOM   4512  C29 POPEd  82     111.437   9.048  33.477  1.00  0.00           C
ATOM   4514 0C21 POPEd  82     111.826   8.068  34.307  1.00  0.00           C
ATOM   4516 1C21 POPEd  82     113.057   8.038  35.197  1.00  0.00           C
ATOM   4519 2C21 POPEd  82     112.757   8.118  36.707  1.00  0.00           C
ATOM   4522 3C21 POPEd  82     111.816   7.038  37.246  1.00  0.00           C
ATOM   4525 4C21 POPEd  82     111.707   7.078  38.776  1.00  0.00           C
ATOM   4528 5C21 POPEd  82     110.417   6.448  39.327  1.00  0.00           C
ATOM   4531 6C21 POPEd  82     110.286   4.938  39.047  1.00  0.00           C
ATOM   4534 7C21 POPEd  82     108.937   4.398  39.537  1.00  0.00           C
ATOM   4537 8C21 POPEd  82     108.806   2.878  39.447  1.00  0.00           C
ATOM   4541  C33 POPEd  82     107.467   9.878  26.237  1.00  0.00           C
ATOM   4544  C34 POPEd  82     106.878   9.718  27.657  1.00  0.00           C
ATOM   4547  C35 POPEd  82     107.677  10.468  28.737  1.00  0.00           C
ATOM   4550  C36 POPEd  82     107.178  10.268  30.176  1.00  0.00           C
ATOM   4553  C37 POPEd  82     107.966  11.128  31.187  1.00  0.00           C
ATOM   4556  C38 POPEd  82     107.717  10.748  32.657  1.00  0.00           C
ATOM   4559  C39 POPEd  82     107.948  11.928  33.617  1.00  0.00           C
ATOM   4562 0C31 POPEd  82     106.728  12.858  33.667  1.00  0.00           C
ATOM   4565 1C31 POPEd  82     106.896  14.048  34.627  1.00  0.00           C
ATOM   4568 2C31 POPEd  82     105.676  14.978  34.567  1.00  0.00           C
ATOM   4571 3C31 POPEd  82     105.637  16.058  35.666  1.00  0.00           C
ATOM   4574 4C31 POPEd  82     106.926  16.878  35.777  1.00  0.00           C
ATOM   4577 5C31 POPEd  82     106.768  18.098  36.687  1.00  0.00           C
ATOM   4580 6C31 POPEd  82     108.088  18.738  37.117  1.00  0.00           C
ATOM   4584  NH3 POPEe  83     123.666  95.968  20.397  1.00  0.00           N
ATOM   4588  C12 POPEe  83     122.428  95.248  20.836  1.00  0.00           C
ATOM   4591  C11 POPEe  83     122.118  94.078  19.897  1.00  0.00           C
ATOM   4594  P   POPEe  83     119.528  93.768  20.176  1.00  0.00           P
ATOM   4595  O13 POPEe  83     119.438  95.178  19.757  1.00  0.00           O
ATOM   4596  O14 POPEe  83     118.927  92.788  19.237  1.00  0.00           O
ATOM   4597  O11 POPEe  83     118.958  93.558  21.627  1.00  0.00           O
ATOM   4598  O12 POPEe  83     121.017  93.318  20.366  1.00  0.00           O
ATOM   4599  C1  POPEe  83     119.727  94.008  22.757  1.00  0.00           C
ATOM   4602  C2  POPEe  83     119.158  93.458  24.097  1.00  0.00           C
ATOM   4604  O21 POPEe  83     119.658  92.147  24.397  1.00  0.00           O
ATOM   4605  C21 POPEe  83     120.788  92.108  25.087  1.00  0.00           C
ATOM   4606  O22 POPEe  83     121.558  93.038  25.236  1.00  0.00           O
ATOM   4607  C22 POPEe  83     120.977  90.707  25.696  1.00  0.00           C
ATOM   4610  C3  POPEe  83     117.598  93.418  24.047  1.00  0.00           C
ATOM   4613  O31 POPEe  83     116.966  93.807  25.287  1.00  0.00           O
ATOM   4614  C31 POPEe  83     116.966  95.128  25.457  1.00  0.00           C
ATOM   4615  O32 POPEe  83     117.516  95.928  24.727  1.00  0.00           O
ATOM   4616  C32 POPEe  83     116.087  95.548  26.627  1.00  0.00           C
ATOM   4619  C23 POPEe  83     121.387  90.777  27.197  1.00  0.00           C
ATOM   4622  C24 POPEe  83     120.947  89.557  28.027  1.00  0.00           C
ATOM   4625  C25 POPEe  83     121.096  89.718  29.546  1.00  0.00           C
ATOM   4628  C26 POPEe  83     120.308  90.897  30.147  1.00  0.00           C
ATOM   4631  C27 POPEe  83     120.277  90.858  31.676  1.00  0.00           C
ATOM   4634  C28 POPEe  83     119.587  92.088  32.306  1.00  0.00           C
ATOM   4637  C29 POPEe  83     118.288  91.767  33.006  1.00  0.00           C
ATOM   4639 0C21 POPEe  83     117.637  92.557  33.886  1.00  0.00           C
ATOM   4641 1C21 POPEe  83     118.036  93.947  34.316  1.00  0.00           C
ATOM   4644 2C21 POPEe  83     118.587  94.057  35.757  1.00  0.00           C
ATOM   4647 3C21 POPEe  83     117.626  93.638  36.887  1.00  0.00           C
ATOM   4650 4C21 POPEe  83     117.698  92.158  37.266  1.00  0.00           C
ATOM   4653 5C21 POPEe  83     117.248  91.917  38.717  1.00  0.00           C
ATOM   4656 6C21 POPEe  83     117.376  90.468  39.187  1.00  0.00           C
ATOM   4659 7C21 POPEe  83     117.206  90.337  40.707  1.00  0.00           C
ATOM   4662 8C21 POPEe  83     117.298  88.908  41.217  1.00  0.00           C
ATOM   4666  C33 POPEe  83     115.947  94.527  27.776  1.00  0.00           C
ATOM   4669  C34 POPEe  83     114.757  94.837  28.687  1.00  0.00           C
ATOM   4672  C35 POPEe  83     114.706  96.288  29.227  1.00  0.00           C
ATOM   4675  C36 POPEe  83     115.697  96.578  30.367  1.00  0.00           C
ATOM   4678  C37 POPEe  83     115.597  98.038  30.826  1.00  0.00           C
ATOM   4681  C38 POPEe  83     116.138  98.318  32.246  1.00  0.00           C
ATOM   4684  C39 POPEe  83     117.656  98.307  32.397  1.00  0.00           C
ATOM   4687 0C31 POPEe  83     118.088  98.888  33.756  1.00  0.00           C
ATOM   4690 1C31 POPEe  83     119.608  98.987  33.926  1.00  0.00           C
ATOM   4693 2C31 POPEe  83     120.037  99.988  35.016  1.00  0.00           C
ATOM   4696 3C31 POPEe  83     119.587  99.638  36.447  1.00  0.00           C
ATOM   4699 4C31 POPEe  83     120.208  98.338  36.977  1.00  0.00           C
ATOM   4702 5C31 POPEe  83     119.827  98.048  38.437  1.00  0.00           C
ATOM   4705 6C31 POPEe  83     120.478  96.777  38.987  1.00  0.00           C
ATOM   4709  NH3 POPEf  84      94.788  18.248  18.737  1.00  0.00           N
ATOM   4713  C12 POPEf  84      93.477  17.548  18.977  1.00  0.00           C
ATOM   4716  C11 POPEf  84      92.308  18.468  18.617  1.00  0.00           C
ATOM   4719  P   POPEf  84      92.327  20.188  20.636  1.00  0.00           P
ATOM   4720  O13 POPEf  84      93.526  21.008  20.887  1.00  0.00           O
ATOM   4721  O14 POPEf  84      90.998  20.808  20.777  1.00  0.00           O
ATOM   4722  O11 POPEf  84      92.416  18.848  21.456  1.00  0.00           O
ATOM   4723  O12 POPEf  84      92.438  19.778  19.127  1.00  0.00           O
ATOM   4724  C1  POPEf  84      91.747  18.698  22.717  1.00  0.00           C
ATOM   4727  C2  POPEf  84      92.708  18.638  23.947  1.00  0.00           C
ATOM   4729  O21 POPEf  84      91.856  18.498  25.097  1.00  0.00           O
ATOM   4730  C21 POPEf  84      92.236  17.588  25.977  1.00  0.00           C
ATOM   4731  O22 POPEf  84      93.106  16.748  25.807  1.00  0.00           O
ATOM   4732  C22 POPEf  84      91.387  17.728  27.257  1.00  0.00           C
ATOM   4735  C3  POPEf  84      93.596  19.898  24.156  1.00  0.00           C
ATOM   4738  O31 POPEf  84      94.958  19.558  24.507  1.00  0.00           O
ATOM   4739  C31 POPEf  84      95.247  19.578  25.796  1.00  0.00           C
ATOM   4740  O32 POPEf  84      94.456  19.638  26.716  1.00  0.00           O
ATOM   4741  C32 POPEf  84      96.768  19.518  25.957  1.00  0.00           C
ATOM   4744  C23 POPEf  84      90.247  16.678  27.397  1.00  0.00           C
ATOM   4747  C24 POPEf  84      88.857  17.298  27.207  1.00  0.00           C
ATOM   4750  C25 POPEf  84      88.428  18.248  28.326  1.00  0.00           C
ATOM   4753  C26 POPEf  84      87.917  17.588  29.616  1.00  0.00           C
ATOM   4756  C27 POPEf  84      87.747  18.678  30.677  1.00  0.00           C
ATOM   4759  C28 POPEf  84      87.267  18.218  32.057  1.00  0.00           C
ATOM   4762  C29 POPEf  84      87.257  19.428  32.957  1.00  0.00           C
ATOM   4764 0C21 POPEf  84      86.646  19.528  34.147  1.00  0.00           C
ATOM   4766 1C21 POPEf  84      85.898  18.418  34.827  1.00  0.00           C
ATOM   4769 2C21 POPEf  84      86.856  17.608  35.707  1.00  0.00           C
ATOM   4772 3C21 POPEf  84      86.126  16.528  36.506  1.00  0.00           C
ATOM   4775 4C21 POPEf  84      87.077  15.468  37.066  1.00  0.00           C
ATOM   4778 5C21 POPEf  84      88.188  15.978  37.997  1.00  0.00           C
ATOM   4781 6C21 POPEf  84      89.117  14.808  38.357  1.00  0.00           C
ATOM   4784 7C21 POPEf  84      90.156  15.088  39.447  1.00  0.00           C
ATOM   4787 8C21 POPEf  84      91.096  13.898  39.637  1.00  0.00           C
ATOM   4791  C33 POPEf  84      97.197  18.298  26.797  1.00  0.00           C
ATOM   4794  C34 POPEf  84      98.708  18.028  26.777  1.00  0.00           C
ATOM   4797  C35 POPEf  84      99.158  17.138  27.957  1.00  0.00           C
ATOM   4800  C36 POPEf  84      98.337  15.858  28.136  1.00  0.00           C
ATOM   4803  C37 POPEf  84      98.797  15.048  29.346  1.00  0.00           C
ATOM   4806  C38 POPEf  84      98.076  13.708  29.486  1.00  0.00           C
ATOM   4809  C39 POPEf  84      98.316  13.068  30.857  1.00  0.00           C
ATOM   4812 0C31 POPEf  84      97.448  11.848  31.117  1.00  0.00           C
ATOM   4815 1C31 POPEf  84      97.588  11.328  32.557  1.00  0.00           C
ATOM   4818 2C31 POPEf  84      97.887   9.828  32.596  1.00  0.00           C
ATOM   4821 3C31 POPEf  84      98.106   9.228  33.986  1.00  0.00           C
ATOM   4824 4C31 POPEf  84      96.798   9.038  34.777  1.00  0.00           C
ATOM   4827 5C31 POPEf  84      96.728   7.668  35.466  1.00  0.00           C
ATOM   4830 6C31 POPEf  84      95.378   7.348  36.107  1.00  0.00           C
ATOM   4834  NH3 POPEg  85      -3.358  55.288  65.356  1.00  0.00           N
ATOM   4838  C12 POPEg  85      -3.858  55.937  66.606  1.00  0.00           C
ATOM   4841  C11 POPEg  85      -3.468  57.418  66.677  1.00  0.00           C
ATOM   4844  P   POPEg  85      -2.038  58.908  68.267  1.00  0.00           P
ATOM   4845  O13 POPEg  85      -2.297  58.507  69.666  1.00  0.00           O
ATOM   4846  O14 POPEg  85      -2.887  59.948  67.656  1.00  0.00           O
ATOM   4847  O11 POPEg  85      -0.488  59.148  68.036  1.00  0.00           O
ATOM   4848  O12 POPEg  85      -2.277  57.558  67.457  1.00  0.00           O
ATOM   4849  C1  POPEg  85       0.312  58.278  67.227  1.00  0.00           C
ATOM   4852  C2  POPEg  85       1.627  58.978  66.767  1.00  0.00           C
ATOM   4854  O21 POPEg  85       2.367  58.088  65.907  1.00  0.00           O
ATOM   4855  C21 POPEg  85       2.267  58.078  64.566  1.00  0.00           C
ATOM   4856  O22 POPEg  85       2.898  57.318  63.857  1.00  0.00           O
ATOM   4857  C22 POPEg  85       1.317  59.148  64.006  1.00  0.00           C
ATOM   4860  C3  POPEg  85       2.537  59.367  67.966  1.00  0.00           C
ATOM   4863  O31 POPEg  85       2.947  60.758  67.937  1.00  0.00           O
ATOM   4864  C31 POPEg  85       3.727  61.128  66.916  1.00  0.00           C
ATOM   4865  O32 POPEg  85       4.118  60.417  66.016  1.00  0.00           O
ATOM   4866  C32 POPEg  85       3.988  62.638  66.996  1.00  0.00           C
ATOM   4869  C23 POPEg  85       1.007  58.988  62.497  1.00  0.00           C
ATOM   4872  C24 POPEg  85      -0.437  59.398  62.207  1.00  0.00           C
ATOM   4875  C25 POPEg  85      -0.817  59.308  60.727  1.00  0.00           C
ATOM   4878  C26 POPEg  85      -0.777  57.878  60.187  1.00  0.00           C
ATOM   4881  C27 POPEg  85      -1.378  57.788  58.787  1.00  0.00           C
ATOM   4884  C28 POPEg  85      -1.528  56.338  58.297  1.00  0.00           C
ATOM   4887  C29 POPEg  85      -2.178  56.358  56.936  1.00  0.00           C
ATOM   4889 0C21 POPEg  85      -1.647  55.898  55.797  1.00  0.00           C
ATOM   4891 1C21 POPEg  85      -0.318  55.198  55.647  1.00  0.00           C
ATOM   4894 2C21 POPEg  85      -0.457  53.948  54.777  1.00  0.00           C
ATOM   4897 3C21 POPEg  85      -0.648  54.277  53.297  1.00  0.00           C
ATOM   4900 4C21 POPEg  85      -0.378  53.068  52.407  1.00  0.00           C
ATOM   4903 5C21 POPEg  85      -0.448  53.447  50.937  1.00  0.00           C
ATOM   4906 6C21 POPEg  85       0.002  52.298  50.037  1.00  0.00           C
ATOM   4909 7C21 POPEg  85      -0.318  52.588  48.566  1.00  0.00           C
ATOM   4912 8C21 POPEg  85       0.282  51.538  47.656  1.00  0.00           C
ATOM   4916  C33 POPEg  85       3.617  63.318  65.657  1.00  0.00           C
ATOM   4919  C34 POPEg  85       3.878  64.828  65.657  1.00  0.00           C
ATOM   4922  C35 POPEg  85       3.547  65.508  64.317  1.00  0.00           C
ATOM   4925  C36 POPEg  85       3.657  67.027  64.457  1.00  0.00           C
ATOM   4928  C37 POPEg  85       3.428  67.798  63.157  1.00  0.00           C
ATOM   4931  C38 POPEg  85       3.307  69.298  63.467  1.00  0.00           C
ATOM   4934  C39 POPEg  85       3.367  70.228  62.256  1.00  0.00           C
ATOM   4937 0C31 POPEg  85       2.738  71.578  62.607  1.00  0.00           C
ATOM   4940 1C31 POPEg  85       3.237  72.728  61.736  1.00  0.00           C
ATOM   4943 2C31 POPEg  85       2.598  74.048  62.157  1.00  0.00           C
ATOM   4946 3C31 POPEg  85       1.378  74.438  61.326  1.00  0.00           C
ATOM   4949 4C31 POPEg  85       1.817  75.148  60.047  1.00  0.00           C
ATOM   4952 5C31 POPEg  85       0.723  75.238  58.987  1.00  0.00           C
ATOM   4955 6C31 POPEg  85       1.217  75.908  57.707  1.00  0.00           C
ATOM   4959  NH3 POPEh  86      82.416  81.428  64.857  1.00  0.00           N
ATOM   4963  C12 POPEh  86      83.358  81.968  65.907  1.00  0.00           C
ATOM   4966  C11 POPEh  86      83.428  83.498  65.816  1.00  0.00           C
ATOM   4969  P   POPEh  86      85.868  84.127  66.887  1.00  0.00           P
ATOM   4970  O13 POPEh  86      86.178  85.337  67.677  1.00  0.00           O
ATOM   4971  O14 POPEh  86      86.396  82.848  67.416  1.00  0.00           O
ATOM   4972  O11 POPEh  86      86.406  84.318  65.416  1.00  0.00           O
ATOM   4973  O12 POPEh  86      84.307  83.998  66.796  1.00  0.00           O
ATOM   4974  C1  POPEh  86      85.956  85.218  64.407  1.00  0.00           C
ATOM   4977  C2  POPEh  86      86.166  84.548  63.007  1.00  0.00           C
ATOM   4979  O21 POPEh  86      85.187  85.018  62.056  1.00  0.00           O
ATOM   4980  C21 POPEh  86      85.658  85.138  60.816  1.00  0.00           C
ATOM   4981  O22 POPEh  86      86.786  84.878  60.437  1.00  0.00           O
ATOM   4982  C22 POPEh  86      84.566  85.688  59.907  1.00  0.00           C
ATOM   4985  C3  POPEh  86      86.087  82.988  63.137  1.00  0.00           C
ATOM   4988  O31 POPEh  86      85.618  82.328  61.947  1.00  0.00           O
ATOM   4989  C31 POPEh  86      84.338  82.068  61.837  1.00  0.00           C
ATOM   4990  O32 POPEh  86      83.438  82.438  62.567  1.00  0.00           O
ATOM   4991  C32 POPEh  86      84.158  81.098  60.676  1.00  0.00           C
ATOM   4994  C23 POPEh  86      85.217  86.248  58.617  1.00  0.00           C
ATOM   4997  C24 POPEh  86      84.198  86.808  57.626  1.00  0.00           C
ATOM   5000  C25 POPEh  86      83.456  85.748  56.806  1.00  0.00           C
ATOM   5003  C26 POPEh  86      82.376  86.388  55.937  1.00  0.00           C
ATOM   5006  C27 POPEh  86      82.217  85.718  54.566  1.00  0.00           C
ATOM   5009  C28 POPEh  86      81.217  86.447  53.646  1.00  0.00           C
ATOM   5012  C29 POPEh  86      81.768  87.778  53.186  1.00  0.00           C
ATOM   5014 0C21 POPEh  86      81.427  88.418  52.056  1.00  0.00           C
ATOM   5016 1C21 POPEh  86      80.387  87.957  51.067  1.00  0.00           C
ATOM   5019 2C21 POPEh  86      80.117  89.028  49.997  1.00  0.00           C
ATOM   5022 3C21 POPEh  86      81.247  89.138  48.976  1.00  0.00           C
ATOM   5025 4C21 POPEh  86      81.058  90.318  48.017  1.00  0.00           C
ATOM   5028 5C21 POPEh  86      81.868  90.108  46.747  1.00  0.00           C
ATOM   5031 6C21 POPEh  86      81.667  91.177  45.666  1.00  0.00           C
ATOM   5034 7C21 POPEh  86      82.637  90.958  44.507  1.00  0.00           C
ATOM   5037 8C21 POPEh  86      82.467  92.027  43.426  1.00  0.00           C
ATOM   5041  C33 POPEh  86      83.678  81.767  59.377  1.00  0.00           C
ATOM   5044  C34 POPEh  86      83.896  80.807  58.207  1.00  0.00           C
ATOM   5047  C35 POPEh  86      83.418  81.347  56.866  1.00  0.00           C
ATOM   5050  C36 POPEh  86      83.766  80.337  55.777  1.00  0.00           C
ATOM   5053  C37 POPEh  86      83.337  80.757  54.366  1.00  0.00           C
ATOM   5056  C38 POPEh  86      84.447  80.657  53.316  1.00  0.00           C
ATOM   5059  C39 POPEh  86      83.988  81.118  51.926  1.00  0.00           C
ATOM   5062 0C31 POPEh  86      83.456  82.557  51.926  1.00  0.00           C
ATOM   5065 1C31 POPEh  86      83.167  83.097  50.517  1.00  0.00           C
ATOM   5068 2C31 POPEh  86      82.607  84.518  50.546  1.00  0.00           C
ATOM   5071 3C31 POPEh  86      82.607  85.197  49.177  1.00  0.00           C
ATOM   5074 4C31 POPEh  86      81.786  84.438  48.127  1.00  0.00           C
ATOM   5077 5C31 POPEh  86      81.278  85.358  47.007  1.00  0.00           C
ATOM   5080 6C31 POPEh  86      80.578  84.608  45.876  1.00  0.00           C
ATOM   5084  NH3 POPEi  87      89.107 123.888  19.127  1.00  0.00           N
ATOM   5088  C12 POPEi  87      89.326 122.407  18.997  1.00  0.00           C
ATOM   5091  C11 POPEi  87      88.036 121.587  19.207  1.00  0.00           C
ATOM   5094  P   POPEi  87      88.408 119.108  20.067  1.00  0.00           P
ATOM   5095  O13 POPEi  87      87.048 118.638  20.406  1.00  0.00           O
ATOM   5096  O14 POPEi  87      89.368 118.078  19.586  1.00  0.00           O
ATOM   5097  O11 POPEi  87      88.997 119.907  21.277  1.00  0.00           O
ATOM   5098  O12 POPEi  87      88.307 120.218  18.937  1.00  0.00           O
ATOM   5099  C1  POPEi  87      89.158 119.288  22.557  1.00  0.00           C
ATOM   5102  C2  POPEi  87      88.316 120.008  23.637  1.00  0.00           C
ATOM   5104  O21 POPEi  87      89.216 120.228  24.746  1.00  0.00           O
ATOM   5105  C21 POPEi  87      89.018 119.878  25.987  1.00  0.00           C
ATOM   5106  O22 POPEi  87      88.027 119.388  26.497  1.00  0.00           O
ATOM   5107  C22 POPEi  87      90.326 120.097  26.746  1.00  0.00           C
ATOM   5110  C3  POPEi  87      86.926 119.358  23.897  1.00  0.00           C
ATOM   5113  O31 POPEi  87      86.147 120.158  24.827  1.00  0.00           O
ATOM   5114  C31 POPEi  87      85.277 119.448  25.536  1.00  0.00           C
ATOM   5115  O32 POPEi  87      84.967 118.288  25.306  1.00  0.00           O
ATOM   5116  C32 POPEi  87      84.767 120.228  26.737  1.00  0.00           C
ATOM   5119  C23 POPEi  87      90.187 119.777  28.247  1.00  0.00           C
ATOM   5122  C24 POPEi  87      91.367 120.328  29.056  1.00  0.00           C
ATOM   5125  C25 POPEi  87      91.236 120.068  30.566  1.00  0.00           C
ATOM   5128  C26 POPEi  87      92.376 120.718  31.367  1.00  0.00           C
ATOM   5131  C27 POPEi  87      93.398 119.678  31.867  1.00  0.00           C
ATOM   5134  C28 POPEi  87      93.158 119.178  33.296  1.00  0.00           C
ATOM   5137  C29 POPEi  87      94.216 118.148  33.586  1.00  0.00           C
ATOM   5139 0C21 POPEi  87      95.137 118.158  34.576  1.00  0.00           C
ATOM   5141 1C21 POPEi  87      95.296 119.178  35.666  1.00  0.00           C
ATOM   5144 2C21 POPEi  87      96.667 119.118  36.387  1.00  0.00           C
ATOM   5147 3C21 POPEi  87      96.856 117.918  37.347  1.00  0.00           C
ATOM   5150 4C21 POPEi  87      97.376 116.618  36.697  1.00  0.00           C
ATOM   5153 5C21 POPEi  87      96.338 115.498  36.517  1.00  0.00           C
ATOM   5156 6C21 POPEi  87      95.737 114.968  37.826  1.00  0.00           C
ATOM   5159 7C21 POPEi  87      95.137 113.558  37.677  1.00  0.00           C
ATOM   5162 8C21 POPEi  87      94.587 112.998  38.987  1.00  0.00           C
ATOM   5166  C33 POPEi  87      84.356 119.267  27.887  1.00  0.00           C
ATOM   5169  C34 POPEi  87      83.896 119.988  29.167  1.00  0.00           C
ATOM   5172  C35 POPEi  87      84.977 120.057  30.247  1.00  0.00           C
ATOM   5175  C36 POPEi  87      84.456 120.648  31.567  1.00  0.00           C
ATOM   5178  C37 POPEi  87      85.518 120.617  32.676  1.00  0.00           C
ATOM   5181  C38 POPEi  87      85.037 121.218  34.007  1.00  0.00           C
ATOM   5184  C39 POPEi  87      83.967 120.368  34.707  1.00  0.00           C
ATOM   5187 0C31 POPEi  87      83.587 120.897  36.097  1.00  0.00           C
ATOM   5190 1C31 POPEi  87      82.777 119.868  36.916  1.00  0.00           C
ATOM   5193 2C31 POPEi  87      82.158 120.477  38.176  1.00  0.00           C
ATOM   5196 3C31 POPEi  87      81.266 119.498  38.957  1.00  0.00           C
ATOM   5199 4C31 POPEi  87      82.018 118.657  40.006  1.00  0.00           C
ATOM   5202 5C31 POPEi  87      81.058 117.788  40.837  1.00  0.00           C
ATOM   5205 6C31 POPEi  87      81.676 117.238  42.126  1.00  0.00           C
ATOM   5209  NH3 POPEj  88      98.806  91.928  21.277  1.00  0.00           N
ATOM   5213  C12 POPEj  88      99.257  90.788  20.406  1.00  0.00           C
ATOM   5216  C11 POPEj  88     100.417  89.998  21.037  1.00  0.00           C
ATOM   5219  P   POPEj  88     102.556  90.148  22.476  1.00  0.00           P
ATOM   5220  O13 POPEj  88     102.656  88.718  22.097  1.00  0.00           O
ATOM   5221  O14 POPEj  88     103.827  90.928  22.506  1.00  0.00           O
ATOM   5222  O11 POPEj  88     101.777  90.218  23.837  1.00  0.00           O
ATOM   5223  O12 POPEj  88     101.497  90.838  21.497  1.00  0.00           O
ATOM   5224  C1  POPEj  88     101.996  89.328  24.937  1.00  0.00           C
ATOM   5227  C2  POPEj  88     100.676  88.707  25.497  1.00  0.00           C
ATOM   5229  O21 POPEj  88     101.017  87.527  26.277  1.00  0.00           O
ATOM   5230  C21 POPEj  88     101.376  87.848  27.527  1.00  0.00           C
ATOM   5231  O22 POPEj  88     101.536  88.987  27.926  1.00  0.00           O
ATOM   5232  C22 POPEj  88     101.536  86.587  28.377  1.00  0.00           C
ATOM   5235  C3  POPEj  88      99.636  88.328  24.397  1.00  0.00           C
ATOM   5238  O31 POPEj  88      98.736  87.277  24.806  1.00  0.00           O
ATOM   5239  C31 POPEj  88      97.668  87.667  25.497  1.00  0.00           C
ATOM   5240  O32 POPEj  88      97.276  88.807  25.636  1.00  0.00           O
ATOM   5241  C32 POPEj  88      97.077  86.458  26.207  1.00  0.00           C
ATOM   5244  C23 POPEj  88     102.458  86.748  29.607  1.00  0.00           C
ATOM   5247  C24 POPEj  88     101.757  87.298  30.857  1.00  0.00           C
ATOM   5250  C25 POPEj  88     101.157  86.198  31.756  1.00  0.00           C
ATOM   5253  C26 POPEj  88     100.417  86.777  32.977  1.00  0.00           C
ATOM   5256  C27 POPEj  88     100.367  85.847  34.197  1.00  0.00           C
ATOM   5259  C28 POPEj  88      99.846  86.528  35.466  1.00  0.00           C
ATOM   5262  C29 POPEj  88      98.398  86.917  35.396  1.00  0.00           C
ATOM   5264 0C21 POPEj  88      97.407  86.557  36.237  1.00  0.00           C
ATOM   5266 1C21 POPEj  88      97.507  85.658  37.446  1.00  0.00           C
ATOM   5269 2C21 POPEj  88      96.567  84.428  37.467  1.00  0.00           C
ATOM   5272 3C21 POPEj  88      96.777  83.447  36.287  1.00  0.00           C
ATOM   5275 4C21 POPEj  88      95.956  82.147  36.396  1.00  0.00           C
ATOM   5278 5C21 POPEj  88      94.438  82.358  36.457  1.00  0.00           C
ATOM   5281 6C21 POPEj  88      93.638  81.048  36.427  1.00  0.00           C
ATOM   5284 7C21 POPEj  88      92.127  81.258  36.606  1.00  0.00           C
ATOM   5287 8C21 POPEj  88      91.338  79.957  36.777  1.00  0.00           C
ATOM   5291  C33 POPEj  88      97.507  86.478  27.687  1.00  0.00           C
ATOM   5294  C34 POPEj  88      96.938  85.298  28.466  1.00  0.00           C
ATOM   5297  C35 POPEj  88      97.428  85.237  29.917  1.00  0.00           C
ATOM   5300  C36 POPEj  88      97.257  83.847  30.527  1.00  0.00           C
ATOM   5303  C37 POPEj  88      97.388  83.847  32.057  1.00  0.00           C
ATOM   5306  C38 POPEj  88      97.568  82.427  32.627  1.00  0.00           C
ATOM   5309  C39 POPEj  88      98.918  81.767  32.297  1.00  0.00           C
ATOM   5312 0C31 POPEj  88     100.088  82.538  32.906  1.00  0.00           C
ATOM   5315 1C31 POPEj  88     101.448  81.847  32.806  1.00  0.00           C
ATOM   5318 2C31 POPEj  88     102.497  82.547  33.687  1.00  0.00           C
ATOM   5321 3C31 POPEj  88     102.267  82.328  35.187  1.00  0.00           C
ATOM   5324 4C31 POPEj  88     103.577  82.078  35.937  1.00  0.00           C
ATOM   5327 5C31 POPEj  88     103.408  81.618  37.386  1.00  0.00           C
ATOM   5330 6C31 POPEj  88     104.748  81.398  38.096  1.00  0.00           C
ATOM   5334  NH3 POPEk  89     106.507  95.517  66.117  1.00  0.00           N
ATOM   5338  C12 POPEk  89     105.098  95.447  65.587  1.00  0.00           C
ATOM   5341  C11 POPEk  89     104.298  94.398  66.376  1.00  0.00           C
ATOM   5344  P   POPEk  89     101.738  95.167  66.487  1.00  0.00           P
ATOM   5345  O13 POPEk  89     100.667  94.168  66.557  1.00  0.00           O
ATOM   5346  O14 POPEk  89     102.108  95.847  67.747  1.00  0.00           O
ATOM   5347  O11 POPEk  89     101.406  96.238  65.336  1.00  0.00           O
ATOM   5348  O12 POPEk  89     102.966  94.367  65.897  1.00  0.00           O
ATOM   5349  C1  POPEk  89     101.878  95.958  64.006  1.00  0.00           C
ATOM   5352  C2  POPEk  89     101.126  96.718  62.877  1.00  0.00           C
ATOM   5354  O21 POPEk  89     102.066  96.798  61.796  1.00  0.00           O
ATOM   5355  C21 POPEk  89     101.667  96.378  60.616  1.00  0.00           C
ATOM   5356  O22 POPEk  89     100.646  95.768  60.367  1.00  0.00           O
ATOM   5357  C22 POPEk  89     102.747  96.808  59.617  1.00  0.00           C
ATOM   5360  C3  POPEk  89     100.706  98.178  63.186  1.00  0.00           C
ATOM   5363  O31 POPEk  89     100.566  98.898  61.926  1.00  0.00           O
ATOM   5364  C31 POPEk  89      99.378  99.378  61.617  1.00  0.00           C
ATOM   5365  O32 POPEk  89      98.498  99.658  62.407  1.00  0.00           O
ATOM   5366  C32 POPEk  89      99.277  99.507  60.096  1.00  0.00           C
ATOM   5369  C23 POPEk  89     102.516  96.378  58.147  1.00  0.00           C
ATOM   5372  C24 POPEk  89     102.708  94.878  57.896  1.00  0.00           C
ATOM   5375  C25 POPEk  89     103.428  94.548  56.576  1.00  0.00           C
ATOM   5378  C26 POPEk  89     102.687  95.018  55.326  1.00  0.00           C
ATOM   5381  C27 POPEk  89     103.538  94.858  54.057  1.00  0.00           C
ATOM   5384  C28 POPEk  89     102.908  95.517  52.817  1.00  0.00           C
ATOM   5387  C29 POPEk  89     103.988  95.938  51.846  1.00  0.00           C
ATOM   5389 0C21 POPEk  89     104.158  95.548  50.567  1.00  0.00           C
ATOM   5391 1C21 POPEk  89     103.327  94.548  49.797  1.00  0.00           C
ATOM   5394 2C21 POPEk  89     104.216  93.797  48.787  1.00  0.00           C
ATOM   5397 3C21 POPEk  89     103.447  92.977  47.756  1.00  0.00           C
ATOM   5400 4C21 POPEk  89     104.356  92.578  46.586  1.00  0.00           C
ATOM   5403 5C21 POPEk  89     103.626  91.898  45.437  1.00  0.00           C
ATOM   5406 6C21 POPEk  89     103.467  90.377  45.596  1.00  0.00           C
ATOM   5409 7C21 POPEk  89     102.957  89.748  44.296  1.00  0.00           C
ATOM   5412 8C21 POPEk  89     103.097  88.237  44.247  1.00  0.00           C
ATOM   5416  C33 POPEk  89     100.357 100.447  59.486  1.00  0.00           C
ATOM   5419  C34 POPEk  89     100.247 100.608  57.957  1.00  0.00           C
ATOM   5422  C35 POPEk  89     100.928  99.468  57.177  1.00  0.00           C
ATOM   5425  C36 POPEk  89     101.068  99.718  55.666  1.00  0.00           C
ATOM   5428  C37 POPEk  89      99.757  99.527  54.896  1.00  0.00           C
ATOM   5431  C38 POPEk  89      99.867  99.767  53.376  1.00  0.00           C
ATOM   5434  C39 POPEk  89     100.697  98.718  52.617  1.00  0.00           C
ATOM   5437 0C31 POPEk  89     100.646  98.908  51.096  1.00  0.00           C
ATOM   5440 1C31 POPEk  89     101.576  97.938  50.346  1.00  0.00           C
ATOM   5443 2C31 POPEk  89     101.527  98.017  48.817  1.00  0.00           C
ATOM   5446 3C31 POPEk  89     101.887  99.408  48.257  1.00  0.00           C
ATOM   5449 4C31 POPEk  89     102.188  99.388  46.747  1.00  0.00           C
ATOM   5452 5C31 POPEk  89     102.486 100.777  46.196  1.00  0.00           C
ATOM   5455 6C31 POPEk  89     102.646 100.838  44.666  1.00  0.00           C
ATOM   5459  NH3 POPEl  90      45.728  54.158  26.526  1.00  0.00           N
ATOM   5463  C12 POPEl  90      46.867  54.308  25.547  1.00  0.00           C
ATOM   5466  C11 POPEl  90      47.678  55.578  25.836  1.00  0.00           C
ATOM   5469  P   POPEl  90      50.288  55.218  25.747  1.00  0.00           P
ATOM   5470  O13 POPEl  90      50.677  56.398  26.556  1.00  0.00           O
ATOM   5471  O14 POPEl  90      51.278  54.908  24.687  1.00  0.00           O
ATOM   5472  O11 POPEl  90      50.058  53.968  26.707  1.00  0.00           O
ATOM   5473  O12 POPEl  90      48.897  55.568  25.097  1.00  0.00           O
ATOM   5474  C1  POPEl  90      50.038  54.238  28.127  1.00  0.00           C
ATOM   5477  C2  POPEl  90      49.618  52.998  28.967  1.00  0.00           C
ATOM   5479  O21 POPEl  90      48.788  53.358  30.076  1.00  0.00           O
ATOM   5480  C21 POPEl  90      47.478  53.288  29.836  1.00  0.00           C
ATOM   5481  O22 POPEl  90      46.987  53.318  28.717  1.00  0.00           O
ATOM   5482  C22 POPEl  90      46.787  53.058  31.177  1.00  0.00           C
ATOM   5485  C3  POPEl  90      50.807  52.168  29.527  1.00  0.00           C
ATOM   5488  O31 POPEl  90      50.318  51.077  30.336  1.00  0.00           O
ATOM   5489  C31 POPEl  90      50.798  50.978  31.577  1.00  0.00           C
ATOM   5490  O32 POPEl  90      51.708  51.658  32.027  1.00  0.00           O
ATOM   5491  C32 POPEl  90      49.938  49.998  32.387  1.00  0.00           C
ATOM   5494  C23 POPEl  90      45.868  54.228  31.597  1.00  0.00           C
ATOM   5497  C24 POPEl  90      45.218  53.998  32.977  1.00  0.00           C
ATOM   5500  C25 POPEl  90      46.218  53.738  34.127  1.00  0.00           C
ATOM   5503  C26 POPEl  90      45.597  54.038  35.497  1.00  0.00           C
ATOM   5506  C27 POPEl  90      46.498  53.828  36.716  1.00  0.00           C
ATOM   5509  C28 POPEl  90      45.818  54.338  38.007  1.00  0.00           C
ATOM   5512  C29 POPEl  90      46.698  54.228  39.236  1.00  0.00           C
ATOM   5514 0C21 POPEl  90      46.327  54.547  40.486  1.00  0.00           C
ATOM   5516 1C21 POPEl  90      44.988  55.118  40.897  1.00  0.00           C
ATOM   5519 2C21 POPEl  90      45.048  56.258  41.926  1.00  0.00           C
ATOM   5522 3C21 POPEl  90      45.128  55.748  43.376  1.00  0.00           C
ATOM   5525 4C21 POPEl  90      45.028  56.878  44.426  1.00  0.00           C
ATOM   5528 5C21 POPEl  90      44.848  56.368  45.867  1.00  0.00           C
ATOM   5531 6C21 POPEl  90      45.918  55.368  46.317  1.00  0.00           C
ATOM   5534 7C21 POPEl  90      45.638  54.757  47.697  1.00  0.00           C
ATOM   5537 8C21 POPEl  90      46.448  53.498  47.966  1.00  0.00           C
ATOM   5541  C33 POPEl  90      50.728  49.277  33.517  1.00  0.00           C
ATOM   5544  C34 POPEl  90      50.908  50.058  34.827  1.00  0.00           C
ATOM   5547  C35 POPEl  90      49.858  49.708  35.897  1.00  0.00           C
ATOM   5550  C36 POPEl  90      50.248  50.138  37.316  1.00  0.00           C
ATOM   5553  C37 POPEl  90      49.238  49.648  38.376  1.00  0.00           C
ATOM   5556  C38 POPEl  90      49.498  50.158  39.806  1.00  0.00           C
ATOM   5559  C39 POPEl  90      50.948  49.988  40.286  1.00  0.00           C
ATOM   5562 0C31 POPEl  90      51.118  50.238  41.796  1.00  0.00           C
ATOM   5565 1C31 POPEl  90      52.558  50.617  42.157  1.00  0.00           C
ATOM   5568 2C31 POPEl  90      52.818  50.818  43.646  1.00  0.00           C
ATOM   5571 3C31 POPEl  90      54.258  51.278  43.937  1.00  0.00           C
ATOM   5574 4C31 POPEl  90      54.557  52.688  43.407  1.00  0.00           C
ATOM   5577 5C31 POPEl  90      55.878  53.268  43.906  1.00  0.00           C
ATOM   5580 6C31 POPEl  90      56.098  54.687  43.397  1.00  0.00           C
ATOM   5584  NH3 POPEm  91     103.088  73.158  67.107  1.00  0.00           N
ATOM   5588  C12 POPEm  91     103.146  72.258  68.316  1.00  0.00           C
ATOM   5591  C11 POPEm  91     104.466  72.508  69.047  1.00  0.00           C
ATOM   5594  P   POPEm  91     105.277  70.207  69.977  1.00  0.00           P
ATOM   5595  O13 POPEm  91     106.728  70.318  70.277  1.00  0.00           O
ATOM   5596  O14 POPEm  91     104.447  69.227  70.697  1.00  0.00           O
ATOM   5597  O11 POPEm  91     105.137  69.988  68.416  1.00  0.00           O
ATOM   5598  O12 POPEm  91     104.627  71.648  70.177  1.00  0.00           O
ATOM   5599  C1  POPEm  91     106.257  69.557  67.617  1.00  0.00           C
ATOM   5602  C2  POPEm  91     105.858  69.258  66.146  1.00  0.00           C
ATOM   5604  O21 POPEm  91     107.066  69.008  65.427  1.00  0.00           O
ATOM   5605  C21 POPEm  91     107.206  68.538  64.177  1.00  0.00           C
ATOM   5606  O22 POPEm  91     108.197  67.908  63.836  1.00  0.00           O
ATOM   5607  C22 POPEm  91     106.077  68.858  63.186  1.00  0.00           C
ATOM   5610  C3  POPEm  91     104.986  70.408  65.567  1.00  0.00           C
ATOM   5613  O31 POPEm  91     103.958  69.868  64.717  1.00  0.00           O
ATOM   5614  C31 POPEm  91     103.106  70.788  64.267  1.00  0.00           C
ATOM   5615  O32 POPEm  91     103.176  71.978  64.556  1.00  0.00           O
ATOM   5616  C32 POPEm  91     102.087  70.148  63.316  1.00  0.00           C
ATOM   5619  C23 POPEm  91     106.467  68.588  61.707  1.00  0.00           C
ATOM   5622  C24 POPEm  91     105.277  68.778  60.746  1.00  0.00           C
ATOM   5625  C25 POPEm  91     105.716  69.358  59.397  1.00  0.00           C
ATOM   5628  C26 POPEm  91     104.596  69.328  58.346  1.00  0.00           C
ATOM   5631  C27 POPEm  91     105.047  69.888  56.986  1.00  0.00           C
ATOM   5634  C28 POPEm  91     103.937  69.768  55.916  1.00  0.00           C
ATOM   5637  C29 POPEm  91     104.356  69.008  54.677  1.00  0.00           C
ATOM   5639 0C21 POPEm  91     104.098  69.338  53.397  1.00  0.00           C
ATOM   5641 1C21 POPEm  91     103.307  70.527  52.916  1.00  0.00           C
ATOM   5644 2C21 POPEm  91     101.987  70.148  52.217  1.00  0.00           C
ATOM   5647 3C21 POPEm  91     100.908  69.618  53.176  1.00  0.00           C
ATOM   5650 4C21 POPEm  91      99.478  69.908  52.687  1.00  0.00           C
ATOM   5653 5C21 POPEm  91      99.088  69.158  51.406  1.00  0.00           C
ATOM   5656 6C21 POPEm  91      97.887  69.807  50.697  1.00  0.00           C
ATOM   5659 7C21 POPEm  91      97.236  68.888  49.657  1.00  0.00           C
ATOM   5662 8C21 POPEm  91      96.107  69.557  48.887  1.00  0.00           C
ATOM   5666  C33 POPEm  91     101.878  68.638  63.556  1.00  0.00           C
ATOM   5669  C34 POPEm  91     100.967  67.957  62.516  1.00  0.00           C
ATOM   5672  C35 POPEm  91     100.768  66.457  62.836  1.00  0.00           C
ATOM   5675  C36 POPEm  91     100.436  65.588  61.617  1.00  0.00           C
ATOM   5678  C37 POPEm  91     100.308  64.097  61.977  1.00  0.00           C
ATOM   5681  C38 POPEm  91     100.056  63.198  60.757  1.00  0.00           C
ATOM   5684  C39 POPEm  91      98.596  62.777  60.577  1.00  0.00           C
ATOM   5687 0C31 POPEm  91      98.408  61.728  59.477  1.00  0.00           C
ATOM   5690 1C31 POPEm  91      97.018  61.068  59.537  1.00  0.00           C
ATOM   5693 2C31 POPEm  91      96.826  59.818  58.646  1.00  0.00           C
ATOM   5696 3C31 POPEm  91      97.048  60.048  57.137  1.00  0.00           C
ATOM   5699 4C31 POPEm  91      95.898  60.848  56.516  1.00  0.00           C
ATOM   5702 5C31 POPEm  91      96.077  61.128  55.016  1.00  0.00           C
ATOM   5705 6C31 POPEm  91      94.916  61.938  54.426  1.00  0.00           C
ATOM   5709  NH3 POPEn  92      77.107  26.298  17.597  1.00  0.00           N
ATOM   5713  C12 POPEn  92      77.128  26.338  16.096  1.00  0.00           C
ATOM   5716  C11 POPEn  92      77.367  24.918  15.517  1.00  0.00           C
ATOM   5719  P   POPEn  92      75.838  23.018  16.607  1.00  0.00           P
ATOM   5720  O13 POPEn  92      74.978  23.258  15.436  1.00  0.00           O
ATOM   5721  O14 POPEn  92      76.098  21.598  16.986  1.00  0.00           O
ATOM   5722  O11 POPEn  92      75.238  23.758  17.877  1.00  0.00           O
ATOM   5723  O12 POPEn  92      77.168  23.848  16.467  1.00  0.00           O
ATOM   5724  C1  POPEn  92      75.918  23.538  19.137  1.00  0.00           C
ATOM   5727  C2  POPEn  92      74.988  23.738  20.377  1.00  0.00           C
ATOM   5729  O21 POPEn  92      74.698  22.448  20.957  1.00  0.00           O
ATOM   5730  C21 POPEn  92      74.617  22.428  22.287  1.00  0.00           C
ATOM   5731  O22 POPEn  92      74.908  23.358  23.027  1.00  0.00           O
ATOM   5732  C22 POPEn  92      74.188  21.068  22.776  1.00  0.00           C
ATOM   5735  C3  POPEn  92      73.678  24.498  20.036  1.00  0.00           C
ATOM   5738  O31 POPEn  92      73.248  25.228  21.187  1.00  0.00           O
ATOM   5739  C31 POPEn  92      72.357  24.648  21.977  1.00  0.00           C
ATOM   5740  O32 POPEn  92      71.768  23.608  21.747  1.00  0.00           O
ATOM   5741  C32 POPEn  92      72.268  25.498  23.236  1.00  0.00           C
ATOM   5744  C23 POPEn  92      74.327  20.978  24.316  1.00  0.00           C
ATOM   5747  C24 POPEn  92      73.808  19.668  24.917  1.00  0.00           C
ATOM   5750  C25 POPEn  92      73.868  19.608  26.447  1.00  0.00           C
ATOM   5753  C26 POPEn  92      72.718  20.348  27.137  1.00  0.00           C
ATOM   5756  C27 POPEn  92      72.478  19.868  28.566  1.00  0.00           C
ATOM   5759  C28 POPEn  92      71.598  20.818  29.386  1.00  0.00           C
ATOM   5762  C29 POPEn  92      70.277  21.108  28.717  1.00  0.00           C
ATOM   5764 0C21 POPEn  92      69.147  20.398  28.877  1.00  0.00           C
ATOM   5766 1C21 POPEn  92      68.988  19.188  29.757  1.00  0.00           C
ATOM   5769 2C21 POPEn  92      68.117  19.538  30.977  1.00  0.00           C
ATOM   5772 3C21 POPEn  92      66.628  19.628  30.636  1.00  0.00           C
ATOM   5775 4C21 POPEn  92      65.827  18.468  31.226  1.00  0.00           C
ATOM   5778 5C21 POPEn  92      65.647  18.628  32.736  1.00  0.00           C
ATOM   5781 6C21 POPEn  92      65.248  17.318  33.407  1.00  0.00           C
ATOM   5784 7C21 POPEn  92      65.088  17.488  34.917  1.00  0.00           C
ATOM   5787 8C21 POPEn  92      64.448  16.258  35.556  1.00  0.00           C
ATOM   5791  C33 POPEn  92      71.688  24.768  24.467  1.00  0.00           C
ATOM   5794  C34 POPEn  92      71.787  25.628  25.727  1.00  0.00           C
ATOM   5797  C35 POPEn  92      71.238  24.938  26.986  1.00  0.00           C
ATOM   5800  C36 POPEn  92      71.717  25.618  28.267  1.00  0.00           C
ATOM   5803  C37 POPEn  92      71.338  24.858  29.537  1.00  0.00           C
ATOM   5806  C38 POPEn  92      71.848  25.508  30.826  1.00  0.00           C
ATOM   5809  C39 POPEn  92      70.867  25.358  32.006  1.00  0.00           C
ATOM   5812 0C31 POPEn  92      69.687  26.328  31.867  1.00  0.00           C
ATOM   5815 1C31 POPEn  92      68.588  26.208  32.926  1.00  0.00           C
ATOM   5818 2C31 POPEn  92      68.646  27.328  33.977  1.00  0.00           C
ATOM   5821 3C31 POPEn  92      69.547  26.998  35.177  1.00  0.00           C
ATOM   5824 4C31 POPEn  92      68.958  25.928  36.097  1.00  0.00           C
ATOM   5827 5C31 POPEn  92      69.577  25.938  37.497  1.00  0.00           C
ATOM   5830 6C31 POPEn  92      68.928  24.938  38.457  1.00  0.00           C
ATOM   5834  NH3 POPEo  93     116.777  53.117  24.627  1.00  0.00           N
ATOM   5838  C12 POPEo  93     117.668  52.678  25.747  1.00  0.00           C
ATOM   5841  C11 POPEo  93     119.146  52.868  25.377  1.00  0.00           C
ATOM   5844  P   POPEo  93     121.467  52.268  26.386  1.00  0.00           P
ATOM   5845  O13 POPEo  93     121.588  50.888  25.887  1.00  0.00           O
ATOM   5846  O14 POPEo  93     122.236  53.348  25.717  1.00  0.00           O
ATOM   5847  O11 POPEo  93     121.956  52.268  27.897  1.00  0.00           O
ATOM   5848  O12 POPEo  93     119.958  52.668  26.526  1.00  0.00           O
ATOM   5849  C1  POPEo  93     121.488  53.237  28.837  1.00  0.00           C
ATOM   5852  C2  POPEo  93     121.467  52.658  30.276  1.00  0.00           C
ATOM   5854  O21 POPEo  93     121.868  53.658  31.226  1.00  0.00           O
ATOM   5855  C21 POPEo  93     123.158  53.868  31.397  1.00  0.00           C
ATOM   5856  O22 POPEo  93     124.058  53.468  30.666  1.00  0.00           O
ATOM   5857  C22 POPEo  93     123.358  54.557  32.736  1.00  0.00           C
ATOM   5860  C3  POPEo  93     122.227  51.298  30.457  1.00  0.00           C
ATOM   5863  O31 POPEo  93     122.327  50.908  31.856  1.00  0.00           O
ATOM   5864  C31 POPEo  93     121.166  50.428  32.327  1.00  0.00           C
ATOM   5865  O32 POPEo  93     120.208  50.207  31.617  1.00  0.00           O
ATOM   5866  C32 POPEo  93     121.236  50.128  33.826  1.00  0.00           C
ATOM   5869  C23 POPEo  93     124.636  54.008  33.417  1.00  0.00           C
ATOM   5872  C24 POPEo  93     124.658  54.118  34.946  1.00  0.00           C
ATOM   5875  C25 POPEo  93     125.798  53.258  35.486  1.00  0.00           C
ATOM   5878  C26 POPEo  93     125.998  53.248  37.007  1.00  0.00           C
ATOM   5881  C27 POPEo  93     127.188  52.338  37.337  1.00  0.00           C
ATOM   5884  C28 POPEo  93     127.698  52.408  38.787  1.00  0.00           C
ATOM   5887  C29 POPEo  93     128.948  51.568  38.877  1.00  0.00           C
ATOM   5889 0C21 POPEo  93     129.117  50.457  39.596  1.00  0.00           C
ATOM   5891 1C21 POPEo  93     128.128  49.858  40.567  1.00  0.00           C
ATOM   5894 2C21 POPEo  93     128.818  49.097  41.716  1.00  0.00           C
ATOM   5897 3C21 POPEo  93     129.638  49.988  42.667  1.00  0.00           C
ATOM   5900 4C21 POPEo  93     131.122  50.188  42.287  1.00  0.00           C
ATOM   5903 5C21 POPEo  93     131.861  48.858  42.096  1.00  0.00           C
ATOM   5906 6C21 POPEo  93     133.353  48.898  42.446  1.00  0.00           C
ATOM   5909 7C21 POPEo  93     134.013  47.548  42.147  1.00  0.00           C
ATOM   5912 8C21 POPEo  93     135.543  47.568  42.147  1.00  0.00           C
ATOM   5916  C33 POPEo  93     121.757  51.278  34.727  1.00  0.00           C
ATOM   5919  C34 POPEo  93     122.298  50.788  36.087  1.00  0.00           C
ATOM   5922  C35 POPEo  93     121.266  50.088  36.986  1.00  0.00           C
ATOM   5925  C36 POPEo  93     121.917  49.198  38.056  1.00  0.00           C
ATOM   5928  C37 POPEo  93     120.886  48.388  38.867  1.00  0.00           C
ATOM   5931  C38 POPEo  93     121.497  47.187  39.607  1.00  0.00           C
ATOM   5934  C39 POPEo  93     122.588  47.598  40.606  1.00  0.00           C
ATOM   5937 0C31 POPEo  93     122.917  46.457  41.586  1.00  0.00           C
ATOM   5940 1C31 POPEo  93     123.977  46.867  42.627  1.00  0.00           C
ATOM   5943 2C31 POPEo  93     123.607  46.448  44.057  1.00  0.00           C
ATOM   5946 3C31 POPEo  93     122.497  47.298  44.696  1.00  0.00           C
ATOM   5949 4C31 POPEo  93     122.096  46.768  46.076  1.00  0.00           C
ATOM   5952 5C31 POPEo  93     120.886  47.468  46.707  1.00  0.00           C
ATOM   5955 6C31 POPEo  93     120.597  46.948  48.106  1.00  0.00           C
ATOM   5959  NH3 POPEp  94      54.838  41.628  22.417  1.00  0.00           N
ATOM   5963  C12 POPEp  94      53.468  41.098  22.776  1.00  0.00           C
ATOM   5966  C11 POPEp  94      52.388  41.468  21.747  1.00  0.00           C
ATOM   5969  P   POPEp  94      50.257  39.938  21.957  1.00  0.00           P
ATOM   5970  O13 POPEp  94      48.868  40.198  22.367  1.00  0.00           O
ATOM   5971  O14 POPEp  94      50.547  39.618  20.557  1.00  0.00           O
ATOM   5972  O11 POPEp  94      50.938  38.918  22.977  1.00  0.00           O
ATOM   5973  O12 POPEp  94      51.108  41.218  22.306  1.00  0.00           O
ATOM   5974  C1  POPEp  94      50.147  38.378  24.056  1.00  0.00           C
ATOM   5977  C2  POPEp  94      50.667  38.768  25.477  1.00  0.00           C
ATOM   5979  O21 POPEp  94      50.638  37.568  26.296  1.00  0.00           O
ATOM   5980  C21 POPEp  94      51.597  36.707  25.947  1.00  0.00           C
ATOM   5981  O22 POPEp  94      52.588  37.018  25.306  1.00  0.00           O
ATOM   5982  C22 POPEp  94      51.327  35.288  26.407  1.00  0.00           C
ATOM   5985  C3  POPEp  94      49.878  39.948  26.137  1.00  0.00           C
ATOM   5988  O31 POPEp  94      50.558  40.508  27.287  1.00  0.00           O
ATOM   5989  C31 POPEp  94      49.778  41.028  28.256  1.00  0.00           C
ATOM   5990  O32 POPEp  94      48.568  40.928  28.326  1.00  0.00           O
ATOM   5991  C32 POPEp  94      50.638  41.718  29.327  1.00  0.00           C
ATOM   5994  C23 POPEp  94      52.647  34.478  26.467  1.00  0.00           C
ATOM   5997  C24 POPEp  94      52.458  32.957  26.337  1.00  0.00           C
ATOM   6000  C25 POPEp  94      51.698  32.318  27.497  1.00  0.00           C
ATOM   6003  C26 POPEp  94      52.498  32.338  28.817  1.00  0.00           C
ATOM   6006  C27 POPEp  94      51.597  31.968  30.006  1.00  0.00           C
ATOM   6009  C28 POPEp  94      52.298  31.878  31.367  1.00  0.00           C
ATOM   6012  C29 POPEp  94      53.498  30.957  31.377  1.00  0.00           C
ATOM   6014 0C21 POPEp  94      53.708  29.848  32.107  1.00  0.00           C
ATOM   6016 1C21 POPEp  94      52.798  29.198  33.106  1.00  0.00           C
ATOM   6019 2C21 POPEp  94      52.408  27.788  32.627  1.00  0.00           C
ATOM   6022 3C21 POPEp  94      51.518  27.018  33.596  1.00  0.00           C
ATOM   6025 4C21 POPEp  94      51.048  25.688  32.977  1.00  0.00           C
ATOM   6028 5C21 POPEp  94      50.058  24.908  33.867  1.00  0.00           C
ATOM   6031 6C21 POPEp  94      50.597  24.658  35.267  1.00  0.00           C
ATOM   6034 7C21 POPEp  94      49.678  23.808  36.146  1.00  0.00           C
ATOM   6037 8C21 POPEp  94      50.318  23.478  37.497  1.00  0.00           C
ATOM   6041  C33 POPEp  94      50.318  41.188  30.736  1.00  0.00           C
ATOM   6044  C34 POPEp  94      50.818  42.088  31.877  1.00  0.00           C
ATOM   6047  C35 POPEp  94      50.347  41.538  33.247  1.00  0.00           C
ATOM   6050  C36 POPEp  94      50.818  42.288  34.506  1.00  0.00           C
ATOM   6053  C37 POPEp  94      49.778  42.197  35.637  1.00  0.00           C
ATOM   6056  C38 POPEp  94      50.318  42.398  37.066  1.00  0.00           C
ATOM   6059  C39 POPEp  94      50.968  41.118  37.627  1.00  0.00           C
ATOM   6062 0C31 POPEp  94      51.198  41.118  39.156  1.00  0.00           C
ATOM   6065 1C31 POPEp  94      52.598  41.588  39.577  1.00  0.00           C
ATOM   6068 2C31 POPEp  94      52.827  41.488  41.097  1.00  0.00           C
ATOM   6071 3C31 POPEp  94      53.258  40.088  41.557  1.00  0.00           C
ATOM   6074 4C31 POPEp  94      53.418  39.988  43.087  1.00  0.00           C
ATOM   6077 5C31 POPEp  94      53.928  38.608  43.527  1.00  0.00           C
ATOM   6080 6C31 POPEp  94      53.928  38.398  45.047  1.00  0.00           C
ATOM   6084  NH3 POPEq  95      47.538  77.858  26.426  1.00  0.00           N
ATOM   6088  C12 POPEq  95      47.348  79.097  25.617  1.00  0.00           C
ATOM   6091  C11 POPEq  95      46.018  79.787  25.977  1.00  0.00           C
ATOM   6094  P   POPEq  95      45.448  81.678  27.736  1.00  0.00           P
ATOM   6095  O13 POPEq  95      46.158  82.888  28.177  1.00  0.00           O
ATOM   6096  O14 POPEq  95      44.058  81.808  27.267  1.00  0.00           O
ATOM   6097  O11 POPEq  95      45.568  80.628  28.916  1.00  0.00           O
ATOM   6098  O12 POPEq  95      46.318  81.027  26.597  1.00  0.00           O
ATOM   6099  C1  POPEq  95      44.417  79.917  29.386  1.00  0.00           C
ATOM   6102  C2  POPEq  95      43.757  80.538  30.636  1.00  0.00           C
ATOM   6104  O21 POPEq  95      42.418  80.798  30.217  1.00  0.00           O
ATOM   6105  C21 POPEq  95      41.647  81.378  31.066  1.00  0.00           C
ATOM   6106  O22 POPEq  95      41.558  81.138  32.267  1.00  0.00           O
ATOM   6107  C22 POPEq  95      41.018  82.538  30.317  1.00  0.00           C
ATOM   6110  C3  POPEq  95      44.528  81.818  31.137  1.00  0.00           C
ATOM   6113  O31 POPEq  95      44.038  82.427  32.346  1.00  0.00           O
ATOM   6114  C31 POPEq  95      44.208  81.727  33.466  1.00  0.00           C
ATOM   6115  O32 POPEq  95      44.698  80.608  33.517  1.00  0.00           O
ATOM   6116  C32 POPEq  95      43.738  82.547  34.676  1.00  0.00           C
ATOM   6119  C23 POPEq  95      41.507  83.878  30.887  1.00  0.00           C
ATOM   6122  C24 POPEq  95      41.218  85.018  29.906  1.00  0.00           C
ATOM   6125  C25 POPEq  95      41.678  86.388  30.417  1.00  0.00           C
ATOM   6128  C26 POPEq  95      40.757  86.938  31.517  1.00  0.00           C
ATOM   6131  C27 POPEq  95      41.158  88.307  32.076  1.00  0.00           C
ATOM   6134  C28 POPEq  95      42.188  88.277  33.227  1.00  0.00           C
ATOM   6137  C29 POPEq  95      43.598  88.158  32.727  1.00  0.00           C
ATOM   6139 0C21 POPEq  95      44.658  87.648  33.377  1.00  0.00           C
ATOM   6141 1C21 POPEq  95      44.668  87.097  34.787  1.00  0.00           C
ATOM   6144 2C21 POPEq  95      45.718  87.708  35.727  1.00  0.00           C
ATOM   6147 3C21 POPEq  95      45.467  87.228  37.166  1.00  0.00           C
ATOM   6150 4C21 POPEq  95      46.538  87.588  38.197  1.00  0.00           C
ATOM   6153 5C21 POPEq  95      46.058  87.168  39.596  1.00  0.00           C
ATOM   6156 6C21 POPEq  95      47.158  86.798  40.596  1.00  0.00           C
ATOM   6159 7C21 POPEq  95      46.588  85.888  41.697  1.00  0.00           C
ATOM   6162 8C21 POPEq  95      47.558  85.608  42.856  1.00  0.00           C
ATOM   6166  C33 POPEq  95      42.728  81.788  35.577  1.00  0.00           C
ATOM   6169  C34 POPEq  95      42.057  82.617  36.687  1.00  0.00           C
ATOM   6172  C35 POPEq  95      43.008  83.228  37.737  1.00  0.00           C
ATOM   6175  C36 POPEq  95      42.228  83.598  39.017  1.00  0.00           C
ATOM   6178  C37 POPEq  95      43.058  84.227  40.146  1.00  0.00           C
ATOM   6181  C38 POPEq  95      42.198  84.588  41.367  1.00  0.00           C
ATOM   6184  C39 POPEq  95      41.418  85.897  41.227  1.00  0.00           C
ATOM   6187 0C31 POPEq  95      42.278  87.158  41.417  1.00  0.00           C
ATOM   6190 1C31 POPEq  95      41.448  88.438  41.547  1.00  0.00           C
ATOM   6193 2C31 POPEq  95      42.298  89.658  41.957  1.00  0.00           C
ATOM   6196 3C31 POPEq  95      41.538  90.988  41.947  1.00  0.00           C
ATOM   6199 4C31 POPEq  95      40.368  91.078  42.947  1.00  0.00           C
ATOM   6202 5C31 POPEq  95      40.807  91.008  44.416  1.00  0.00           C
ATOM   6205 6C31 POPEq  95      39.648  91.128  45.406  1.00  0.00           C
ATOM   6209  NH3 POPEr  96      47.847  87.048  23.127  1.00  0.00           N
ATOM   6213  C12 POPEr  96      48.107  88.508  22.927  1.00  0.00           C
ATOM   6216  C11 POPEr  96      48.818  88.788  21.607  1.00  0.00           C
ATOM   6219  P   POPEr  96      50.718  90.538  21.607  1.00  0.00           P
ATOM   6220  O13 POPEr  96      51.128  90.748  20.217  1.00  0.00           O
ATOM   6221  O14 POPEr  96      51.518  89.608  22.406  1.00  0.00           O
ATOM   6222  O11 POPEr  96      50.688  91.908  22.357  1.00  0.00           O
ATOM   6223  O12 POPEr  96      49.208  90.148  21.586  1.00  0.00           O
ATOM   6224  C1  POPEr  96      49.598  92.807  22.207  1.00  0.00           C
ATOM   6227  C2  POPEr  96      48.568  92.687  23.357  1.00  0.00           C
ATOM   6229  O21 POPEr  96      48.117  94.038  23.626  1.00  0.00           O
ATOM   6230  C21 POPEr  96      46.828  94.138  23.937  1.00  0.00           C
ATOM   6231  O22 POPEr  96      46.068  93.218  24.127  1.00  0.00           O
ATOM   6232  C22 POPEr  96      46.507  95.648  23.937  1.00  0.00           C
ATOM   6235  C3  POPEr  96      49.208  92.048  24.627  1.00  0.00           C
ATOM   6238  O31 POPEr  96      48.268  91.847  25.687  1.00  0.00           O
ATOM   6239  C31 POPEr  96      48.138  92.628  26.756  1.00  0.00           C
ATOM   6240  O32 POPEr  96      47.278  92.438  27.607  1.00  0.00           O
ATOM   6241  C32 POPEr  96      49.147  93.777  26.827  1.00  0.00           C
ATOM   6244  C23 POPEr  96      45.068  96.027  24.337  1.00  0.00           C
ATOM   6247  C24 POPEr  96      44.868  96.167  25.847  1.00  0.00           C
ATOM   6250  C25 POPEr  96      43.468  96.718  26.167  1.00  0.00           C
ATOM   6253  C26 POPEr  96      43.288  97.178  27.617  1.00  0.00           C
ATOM   6256  C27 POPEr  96      42.057  98.078  27.787  1.00  0.00           C
ATOM   6259  C28 POPEr  96      42.048  98.888  29.097  1.00  0.00           C
ATOM   6262  C29 POPEr  96      41.968  98.017  30.317  1.00  0.00           C
ATOM   6264 0C21 POPEr  96      41.678  98.438  31.556  1.00  0.00           C
ATOM   6266 1C21 POPEr  96      41.397  99.868  31.967  1.00  0.00           C
ATOM   6269 2C21 POPEr  96      42.178 100.258  33.236  1.00  0.00           C
ATOM   6272 3C21 POPEr  96      43.708 100.218  33.066  1.00  0.00           C
ATOM   6275 4C21 POPEr  96      44.427 100.928  34.216  1.00  0.00           C
ATOM   6278 5C21 POPEr  96      45.898 101.248  33.937  1.00  0.00           C
ATOM   6281 6C21 POPEr  96      46.088 102.337  32.877  1.00  0.00           C
ATOM   6284 7C21 POPEr  96      47.388 103.128  33.066  1.00  0.00           C
ATOM   6287 8C21 POPEr  96      47.658 104.207  32.017  1.00  0.00           C
ATOM   6291  C33 POPEr  96      49.018  94.507  28.177  1.00  0.00           C
ATOM   6294  C34 POPEr  96      49.848  95.788  28.227  1.00  0.00           C
ATOM   6297  C35 POPEr  96      50.368  96.058  29.646  1.00  0.00           C
ATOM   6300  C36 POPEr  96      50.958  97.457  29.787  1.00  0.00           C
ATOM   6303  C37 POPEr  96      51.438  97.768  31.217  1.00  0.00           C
ATOM   6306  C38 POPEr  96      51.808  99.258  31.357  1.00  0.00           C
ATOM   6309  C39 POPEr  96      50.768 100.047  32.157  1.00  0.00           C
ATOM   6312 0C31 POPEr  96      50.998  99.968  33.677  1.00  0.00           C
ATOM   6315 1C31 POPEr  96      50.007 100.888  34.407  1.00  0.00           C
ATOM   6318 2C31 POPEr  96      50.228 101.017  35.916  1.00  0.00           C
ATOM   6321 3C31 POPEr  96      49.198 101.987  36.506  1.00  0.00           C
ATOM   6324 4C31 POPEr  96      49.618 102.628  37.836  1.00  0.00           C
ATOM   6327 5C31 POPEr  96      49.468 104.158  37.807  1.00  0.00           C
ATOM   6330 6C31 POPEr  96      50.018 104.848  39.047  1.00  0.00           C
ATOM   6334  NH3 POPEs  97     115.016  20.518  66.207  1.00  0.00           N
ATOM   6338  C12 POPEs  97     115.068  19.008  66.177  1.00  0.00           C
ATOM   6341  C11 POPEs  97     113.647  18.408  66.146  1.00  0.00           C
ATOM   6344  P   POPEs  97     112.617  16.038  66.656  1.00  0.00           P
ATOM   6345  O13 POPEs  97     113.128  14.758  67.196  1.00  0.00           O
ATOM   6346  O14 POPEs  97     111.598  16.768  67.427  1.00  0.00           O
ATOM   6347  O11 POPEs  97     111.908  15.748  65.266  1.00  0.00           O
ATOM   6348  O12 POPEs  97     113.778  16.988  66.166  1.00  0.00           O
ATOM   6349  C1  POPEs  97     112.656  15.338  64.127  1.00  0.00           C
ATOM   6352  C2  POPEs  97     112.588  16.398  62.986  1.00  0.00           C
ATOM   6354  O21 POPEs  97     112.227  15.688  61.786  1.00  0.00           O
ATOM   6355  C21 POPEs  97     111.838  16.438  60.787  1.00  0.00           C
ATOM   6356  O22 POPEs  97     111.617  17.638  60.837  1.00  0.00           O
ATOM   6357  C22 POPEs  97     111.728  15.558  59.547  1.00  0.00           C
ATOM   6360  C3  POPEs  97     113.918  17.198  62.826  1.00  0.00           C
ATOM   6363  O31 POPEs  97     113.747  18.628  62.976  1.00  0.00           O
ATOM   6364  C31 POPEs  97     114.636  19.428  62.376  1.00  0.00           C
ATOM   6365  O32 POPEs  97     115.198  20.358  62.947  1.00  0.00           O
ATOM   6366  C32 POPEs  97     114.827  19.158  60.887  1.00  0.00           C
ATOM   6369  C23 POPEs  97     111.096  16.258  58.327  1.00  0.00           C
ATOM   6372  C24 POPEs  97     112.028  17.208  57.567  1.00  0.00           C
ATOM   6375  C25 POPEs  97     111.297  18.048  56.506  1.00  0.00           C
ATOM   6378  C26 POPEs  97     110.548  17.218  55.457  1.00  0.00           C
ATOM   6381  C27 POPEs  97     109.827  18.108  54.416  1.00  0.00           C
ATOM   6384  C28 POPEs  97     109.438  17.358  53.127  1.00  0.00           C
ATOM   6387  C29 POPEs  97     108.548  16.178  53.407  1.00  0.00           C
ATOM   6389 0C21 POPEs  97     107.867  15.408  52.527  1.00  0.00           C
ATOM   6391 1C21 POPEs  97     107.786  15.508  51.027  1.00  0.00           C
ATOM   6394 2C21 POPEs  97     108.958  16.108  50.216  1.00  0.00           C
ATOM   6397 3C21 POPEs  97     108.747  15.818  48.727  1.00  0.00           C
ATOM   6400 4C21 POPEs  97     109.587  16.708  47.797  1.00  0.00           C
ATOM   6403 5C21 POPEs  97     110.816  15.988  47.246  1.00  0.00           C
ATOM   6406 6C21 POPEs  97     111.396  16.648  45.986  1.00  0.00           C
ATOM   6409 7C21 POPEs  97     111.847  15.618  44.937  1.00  0.00           C
ATOM   6412 8C21 POPEs  97     112.367  16.238  43.636  1.00  0.00           C
ATOM   6416  C33 POPEs  97     116.188  18.488  60.596  1.00  0.00           C
ATOM   6419  C34 POPEs  97     116.117  17.578  59.366  1.00  0.00           C
ATOM   6422  C35 POPEs  97     115.768  18.288  58.067  1.00  0.00           C
ATOM   6425  C36 POPEs  97     116.068  17.368  56.887  1.00  0.00           C
ATOM   6428  C37 POPEs  97     115.858  18.058  55.536  1.00  0.00           C
ATOM   6431  C38 POPEs  97     116.497  17.248  54.407  1.00  0.00           C
ATOM   6434  C39 POPEs  97     116.637  18.068  53.127  1.00  0.00           C
ATOM   6437 0C31 POPEs  97     115.277  18.498  52.556  1.00  0.00           C
ATOM   6440 1C31 POPEs  97     115.408  19.038  51.137  1.00  0.00           C
ATOM   6443 2C31 POPEs  97     114.046  19.278  50.486  1.00  0.00           C
ATOM   6446 3C31 POPEs  97     114.158  19.608  48.997  1.00  0.00           C
ATOM   6449 4C31 POPEs  97     114.587  18.408  48.137  1.00  0.00           C
ATOM   6452 5C31 POPEs  97     114.717  18.778  46.666  1.00  0.00           C
ATOM   6455 6C31 POPEs  97     115.198  17.618  45.797  1.00  0.00           C
ATOM   6459  NH3 POPEt  98      13.288  46.948  20.547  1.00  0.00           N
ATOM   6463  C12 POPEt  98      13.168  45.728  19.667  1.00  0.00           C
ATOM   6466  C11 POPEt  98      14.548  45.128  19.277  1.00  0.00           C
ATOM   6469  P   POPEt  98      17.108  45.508  19.457  1.00  0.00           P
ATOM   6470  O13 POPEt  98      17.128  44.198  18.756  1.00  0.00           O
ATOM   6471  O14 POPEt  98      18.028  46.568  18.997  1.00  0.00           O
ATOM   6472  O11 POPEt  98      17.348  45.228  21.026  1.00  0.00           O
ATOM   6473  O12 POPEt  98      15.608  46.077  19.416  1.00  0.00           O
ATOM   6474  C1  POPEt  98      16.348  45.538  22.027  1.00  0.00           C
ATOM   6477  C2  POPEt  98      16.528  44.768  23.387  1.00  0.00           C
ATOM   6479  O21 POPEt  98      15.218  44.297  23.767  1.00  0.00           O
ATOM   6480  C21 POPEt  98      14.988  43.398  24.737  1.00  0.00           C
ATOM   6481  O22 POPEt  98      13.918  43.278  25.317  1.00  0.00           O
ATOM   6482  C22 POPEt  98      16.178  42.478  25.017  1.00  0.00           C
ATOM   6485  C3  POPEt  98      17.178  45.688  24.467  1.00  0.00           C
ATOM   6488  O31 POPEt  98      16.478  45.778  25.736  1.00  0.00           O
ATOM   6489  C31 POPEt  98      15.358  46.518  25.696  1.00  0.00           C
ATOM   6490  O32 POPEt  98      14.898  47.018  24.687  1.00  0.00           O
ATOM   6491  C32 POPEt  98      14.788  46.667  27.127  1.00  0.00           C
ATOM   6494  C23 POPEt  98      15.868  41.358  26.037  1.00  0.00           C
ATOM   6497  C24 POPEt  98      17.108  40.998  26.877  1.00  0.00           C
ATOM   6500  C25 POPEt  98      16.778  40.588  28.317  1.00  0.00           C
ATOM   6503  C26 POPEt  98      17.998  40.807  29.207  1.00  0.00           C
ATOM   6506  C27 POPEt  98      17.808  40.418  30.677  1.00  0.00           C
ATOM   6509  C28 POPEt  98      19.008  40.947  31.486  1.00  0.00           C
ATOM   6512  C29 POPEt  98      18.938  40.658  32.966  1.00  0.00           C
ATOM   6514 0C21 POPEt  98      19.388  41.498  33.916  1.00  0.00           C
ATOM   6516 1C21 POPEt  98      20.008  42.838  33.637  1.00  0.00           C
ATOM   6519 2C21 POPEt  98      19.968  43.828  34.816  1.00  0.00           C
ATOM   6522 3C21 POPEt  98      21.008  43.528  35.907  1.00  0.00           C
ATOM   6525 4C21 POPEt  98      21.118  44.708  36.877  1.00  0.00           C
ATOM   6528 5C21 POPEt  98      22.118  44.487  38.007  1.00  0.00           C
ATOM   6531 6C21 POPEt  98      22.118  45.667  38.987  1.00  0.00           C
ATOM   6534 7C21 POPEt  98      22.428  45.268  40.427  1.00  0.00           C
ATOM   6537 8C21 POPEt  98      22.138  46.398  41.417  1.00  0.00           C
ATOM   6541  C33 POPEt  98      13.228  46.698  27.187  1.00  0.00           C
ATOM   6544  C34 POPEt  98      12.688  46.808  28.626  1.00  0.00           C
ATOM   6547  C35 POPEt  98      11.178  46.588  28.817  1.00  0.00           C
ATOM   6550  C36 POPEt  98      10.818  46.428  30.317  1.00  0.00           C
ATOM   6553  C37 POPEt  98       9.318  46.168  30.577  1.00  0.00           C
ATOM   6556  C38 POPEt  98       9.018  45.608  31.986  1.00  0.00           C
ATOM   6559  C39 POPEt  98       8.818  46.678  33.077  1.00  0.00           C
ATOM   6562 0C31 POPEt  98       7.378  47.218  33.127  1.00  0.00           C
ATOM   6565 1C31 POPEt  98       7.168  48.307  34.187  1.00  0.00           C
ATOM   6568 2C31 POPEt  98       5.758  48.908  34.176  1.00  0.00           C
ATOM   6571 3C31 POPEt  98       4.678  48.088  34.886  1.00  0.00           C
ATOM   6574 4C31 POPEt  98       4.838  48.038  36.406  1.00  0.00           C
ATOM   6577 5C31 POPEt  98       3.538  47.558  37.056  1.00  0.00           C
ATOM   6580 6C31 POPEt  98       3.578  47.478  38.576  1.00  0.00           C
ATOM   6584  NH3 POPEu  99     120.457 109.498  22.957  1.00  0.00           N
ATOM   6588  C12 POPEu  99     118.997 109.828  23.147  1.00  0.00           C
ATOM   6591  C11 POPEu  99     118.066 108.797  22.497  1.00  0.00           C
ATOM   6594  P   POPEu  99     115.816 108.558  23.777  1.00  0.00           P
ATOM   6595  O13 POPEu  99     115.928 107.088  23.737  1.00  0.00           O
ATOM   6596  O14 POPEu  99     114.447 109.108  23.807  1.00  0.00           O
ATOM   6597  O11 POPEu  99     116.536 109.078  25.087  1.00  0.00           O
ATOM   6598  O12 POPEu  99     116.707 109.238  22.657  1.00  0.00           O
ATOM   6599  C1  POPEu  99     115.877 109.048  26.356  1.00  0.00           C
ATOM   6602  C2  POPEu  99     116.096 107.678  27.076  1.00  0.00           C
ATOM   6604  O21 POPEu  99     114.997 107.218  27.877  1.00  0.00           O
ATOM   6605  C21 POPEu  99     114.216 108.038  28.537  1.00  0.00           C
ATOM   6606  O22 POPEu  99     114.387 109.218  28.777  1.00  0.00           O
ATOM   6607  C22 POPEu  99     112.948 107.258  28.807  1.00  0.00           C
ATOM   6610  C3  POPEu  99     117.448 107.597  27.817  1.00  0.00           C
ATOM   6613  O31 POPEu  99     117.547 106.417  28.626  1.00  0.00           O
ATOM   6614  C31 POPEu  99     118.346 106.498  29.687  1.00  0.00           C
ATOM   6615  O32 POPEu  99     118.918 107.488  30.096  1.00  0.00           O
ATOM   6616  C32 POPEu  99     118.548 105.068  30.197  1.00  0.00           C
ATOM   6619  C23 POPEu  99     112.276 107.547  30.157  1.00  0.00           C
ATOM   6622  C24 POPEu  99     111.497 106.297  30.547  1.00  0.00           C
ATOM   6625  C25 POPEu  99     110.816 106.398  31.907  1.00  0.00           C
ATOM   6628  C26 POPEu  99     111.807 106.668  33.036  1.00  0.00           C
ATOM   6631  C27 POPEu  99     111.178 106.408  34.407  1.00  0.00           C
ATOM   6634  C28 POPEu  99     112.227 106.068  35.476  1.00  0.00           C
ATOM   6637  C29 POPEu  99     111.646 105.158  36.527  1.00  0.00           C
ATOM   6639 0C21 POPEu  99     111.757 105.278  37.856  1.00  0.00           C
ATOM   6641 1C21 POPEu  99     112.486 106.367  38.587  1.00  0.00           C
ATOM   6644 2C21 POPEu  99     114.027 106.367  38.437  1.00  0.00           C
ATOM   6647 3C21 POPEu  99     114.627 107.308  39.486  1.00  0.00           C
ATOM   6650 4C21 POPEu  99     116.147 107.427  39.496  1.00  0.00           C
ATOM   6653 5C21 POPEu  99     116.567 108.338  40.666  1.00  0.00           C
ATOM   6656 6C21 POPEu  99     118.066 108.628  40.757  1.00  0.00           C
ATOM   6659 7C21 POPEu  99     118.368 109.608  41.907  1.00  0.00           C
ATOM   6662 8C21 POPEu  99     119.857 109.808  42.176  1.00  0.00           C
ATOM   6666  C33 POPEu  99     118.838 104.977  31.716  1.00  0.00           C
ATOM   6669  C34 POPEu  99     117.656 105.477  32.557  1.00  0.00           C
ATOM   6672  C35 POPEu  99     117.598 104.948  33.997  1.00  0.00           C
ATOM   6675  C36 POPEu  99     118.977 104.777  34.646  1.00  0.00           C
ATOM   6678  C37 POPEu  99     118.887 104.527  36.157  1.00  0.00           C
ATOM   6681  C38 POPEu  99     120.257 104.118  36.726  1.00  0.00           C
ATOM   6684  C39 POPEu  99     120.326 104.138  38.267  1.00  0.00           C
ATOM   6687 0C31 POPEu  99     119.238 103.307  38.947  1.00  0.00           C
ATOM   6690 1C31 POPEu  99     119.447 103.218  40.466  1.00  0.00           C
ATOM   6693 2C31 POPEu  99     118.327 102.477  41.217  1.00  0.00           C
ATOM   6696 3C31 POPEu  99     117.948 101.148  40.567  1.00  0.00           C
ATOM   6699 4C31 POPEu  99     117.148 100.237  41.506  1.00  0.00           C
ATOM   6702 5C31 POPEu  99     116.878  98.867  40.876  1.00  0.00           C
ATOM   6705 6C31 POPEu  99     116.068  97.938  41.786  1.00  0.00           C
ATOM   6709  NH3 POPEv 100      40.278  78.658  63.397  1.00  0.00           N
ATOM   6713  C12 POPEv 100      40.477  77.888  64.666  1.00  0.00           C
ATOM   6716  C11 POPEv 100      41.638  76.898  64.477  1.00  0.00           C
ATOM   6719  P   POPEv 100      40.378  74.848  63.427  1.00  0.00           P
ATOM   6720  O13 POPEv 100      41.018  73.658  63.997  1.00  0.00           O
ATOM   6721  O14 POPEv 100      39.128  75.328  64.047  1.00  0.00           O
ATOM   6722  O11 POPEv 100      40.158  74.588  61.887  1.00  0.00           O
ATOM   6723  O12 POPEv 100      41.418  76.038  63.357  1.00  0.00           O
ATOM   6724  C1  POPEv 100      38.938  74.917  61.217  1.00  0.00           C
ATOM   6727  C2  POPEv 100      38.038  73.667  61.047  1.00  0.00           C
ATOM   6729  O21 POPEv 100      36.858  74.118  60.387  1.00  0.00           O
ATOM   6730  C21 POPEv 100      36.208  73.447  59.436  1.00  0.00           C
ATOM   6731  O22 POPEv 100      35.078  73.718  59.086  1.00  0.00           O
ATOM   6732  C22 POPEv 100      36.988  72.298  58.787  1.00  0.00           C
ATOM   6735  C3  POPEv 100      37.678  73.038  62.416  1.00  0.00           C
ATOM   6738  O31 POPEv 100      36.668  72.008  62.337  1.00  0.00           O
ATOM   6739  C31 POPEv 100      35.428  72.417  62.567  1.00  0.00           C
ATOM   6740  O32 POPEv 100      35.078  73.568  62.786  1.00  0.00           O
ATOM   6741  C32 POPEv 100      34.458  71.238  62.437  1.00  0.00           C
ATOM   6744  C23 POPEv 100      36.158  71.777  57.576  1.00  0.00           C
ATOM   6747  C24 POPEv 100      36.848  70.728  56.707  1.00  0.00           C
ATOM   6750  C25 POPEv 100      36.008  70.468  55.447  1.00  0.00           C
ATOM   6753  C26 POPEv 100      36.438  69.248  54.626  1.00  0.00           C
ATOM   6756  C27 POPEv 100      35.278  68.778  53.727  1.00  0.00           C
ATOM   6759  C28 POPEv 100      35.578  67.517  52.896  1.00  0.00           C
ATOM   6762  C29 POPEv 100      36.528  67.788  51.757  1.00  0.00           C
ATOM   6764 0C21 POPEv 100      36.548  67.148  50.567  1.00  0.00           C
ATOM   6766 1C21 POPEv 100      35.648  66.008  50.146  1.00  0.00           C
ATOM   6769 2C21 POPEv 100      34.588  66.418  49.117  1.00  0.00           C
ATOM   6772 3C21 POPEv 100      33.508  67.328  49.696  1.00  0.00           C
ATOM   6775 4C21 POPEv 100      32.508  67.847  48.657  1.00  0.00           C
ATOM   6778 5C21 POPEv 100      31.458  68.748  49.306  1.00  0.00           C
ATOM   6781 6C21 POPEv 100      30.568  69.508  48.306  1.00  0.00           C
ATOM   6784 7C21 POPEv 100      29.508  70.368  49.017  1.00  0.00           C
ATOM   6787 8C21 POPEv 100      28.528  71.078  48.077  1.00  0.00           C
ATOM   6791  C33 POPEv 100      34.678  70.398  61.166  1.00  0.00           C
ATOM   6794  C34 POPEv 100      33.488  69.468  60.837  1.00  0.00           C
ATOM   6797  C35 POPEv 100      33.768  68.608  59.587  1.00  0.00           C
ATOM   6800  C36 POPEv 100      32.498  68.128  58.867  1.00  0.00           C
ATOM   6803  C37 POPEv 100      32.778  67.688  57.427  1.00  0.00           C
ATOM   6806  C38 POPEv 100      32.648  66.167  57.196  1.00  0.00           C
ATOM   6809  C39 POPEv 100      31.208  65.678  57.326  1.00  0.00           C
ATOM   6812 0C31 POPEv 100      30.828  64.627  56.287  1.00  0.00           C
ATOM   6815 1C31 POPEv 100      29.338  64.248  56.357  1.00  0.00           C
ATOM   6818 2C31 POPEv 100      28.828  63.478  55.126  1.00  0.00           C
ATOM   6821 3C31 POPEv 100      29.718  62.308  54.717  1.00  0.00           C
ATOM   6824 4C31 POPEv 100      29.218  61.618  53.437  1.00  0.00           C
ATOM   6827 5C31 POPEv 100      30.158  60.488  53.017  1.00  0.00           C
ATOM   6830 6C31 POPEv 100      29.618  59.658  51.846  1.00  0.00           C
ATOM   6834  NH3 POPEw 101      53.298  96.098  62.797  1.00  0.00           N
ATOM   6838  C12 POPEw 101      53.668  97.508  63.186  1.00  0.00           C
ATOM   6841  C11 POPEw 101      52.478  98.478  63.267  1.00  0.00           C
ATOM   6844  P   POPEw 101      53.568 100.858  62.696  1.00  0.00           P
ATOM   6845  O13 POPEw 101      52.647 102.018  62.667  1.00  0.00           O
ATOM   6846  O14 POPEw 101      54.968 101.058  63.116  1.00  0.00           O
ATOM   6847  O11 POPEw 101      53.508 100.158  61.266  1.00  0.00           O
ATOM   6848  O12 POPEw 101      52.938  99.758  63.657  1.00  0.00           O
ATOM   6849  C1  POPEw 101      52.618 100.718  60.286  1.00  0.00           C
ATOM   6852  C2  POPEw 101      52.448  99.758  59.067  1.00  0.00           C
ATOM   6854  O21 POPEw 101      51.428 100.167  58.137  1.00  0.00           O
ATOM   6855  C21 POPEw 101      51.647 101.307  57.497  1.00  0.00           C
ATOM   6856  O22 POPEw 101      52.598 102.048  57.667  1.00  0.00           O
ATOM   6857  C22 POPEw 101      50.617 101.528  56.406  1.00  0.00           C
ATOM   6860  C3  POPEw 101      52.088  98.347  59.637  1.00  0.00           C
ATOM   6863  O31 POPEw 101      51.978  97.287  58.646  1.00  0.00           O
ATOM   6864  C31 POPEw 101      51.917  96.087  59.257  1.00  0.00           C
ATOM   6865  O32 POPEw 101      52.048  95.928  60.466  1.00  0.00           O
ATOM   6866  C32 POPEw 101      51.678  94.988  58.236  1.00  0.00           C
ATOM   6869  C23 POPEw 101      51.218 101.087  55.056  1.00  0.00           C
ATOM   6872  C24 POPEw 101      50.238 101.188  53.896  1.00  0.00           C
ATOM   6875  C25 POPEw 101      50.888 100.888  52.537  1.00  0.00           C
ATOM   6878  C26 POPEw 101      49.838 100.628  51.457  1.00  0.00           C
ATOM   6881  C27 POPEw 101      50.308 100.978  50.047  1.00  0.00           C
ATOM   6884  C28 POPEw 101      49.208 100.678  49.006  1.00  0.00           C
ATOM   6887  C29 POPEw 101      49.598 101.037  47.596  1.00  0.00           C
ATOM   6889 0C21 POPEw 101      48.988 101.948  46.806  1.00  0.00           C
ATOM   6891 1C21 POPEw 101      47.818 102.828  47.187  1.00  0.00           C
ATOM   6894 2C21 POPEw 101      46.488 102.197  46.747  1.00  0.00           C
ATOM   6897 3C21 POPEw 101      46.178 102.337  45.247  1.00  0.00           C
ATOM   6900 4C21 POPEw 101      45.058 101.358  44.857  1.00  0.00           C
ATOM   6903 5C21 POPEw 101      44.328 101.648  43.547  1.00  0.00           C
ATOM   6906 6C21 POPEw 101      45.138 101.447  42.256  1.00  0.00           C
ATOM   6909 7C21 POPEw 101      44.188 101.478  41.047  1.00  0.00           C
ATOM   6912 8C21 POPEw 101      44.868 101.468  39.676  1.00  0.00           C
ATOM   6916  C33 POPEw 101      52.938  94.538  57.467  1.00  0.00           C
ATOM   6919  C34 POPEw 101      52.638  93.328  56.586  1.00  0.00           C
ATOM   6922  C35 POPEw 101      51.638  93.638  55.457  1.00  0.00           C
ATOM   6925  C36 POPEw 101      52.068  93.008  54.137  1.00  0.00           C
ATOM   6928  C37 POPEw 101      51.257  93.478  52.927  1.00  0.00           C
ATOM   6931  C38 POPEw 101      51.698  92.687  51.687  1.00  0.00           C
ATOM   6934  C39 POPEw 101      51.198  93.237  50.356  1.00  0.00           C
ATOM   6937 0C31 POPEw 101      51.708  92.328  49.226  1.00  0.00           C
ATOM   6940 1C31 POPEw 101      51.388  92.798  47.807  1.00  0.00           C
ATOM   6943 2C31 POPEw 101      52.178  91.948  46.796  1.00  0.00           C
ATOM   6946 3C31 POPEw 101      51.668  92.027  45.346  1.00  0.00           C
ATOM   6949 4C31 POPEw 101      52.048  93.318  44.607  1.00  0.00           C
ATOM   6952 5C31 POPEw 101      51.838  93.207  43.096  1.00  0.00           C
ATOM   6955 6C31 POPEw 101      52.318  94.428  42.306  1.00  0.00           C
ATOM   6959  NH3 POPEx 102      62.388 106.758  63.166  1.00  0.00           N
ATOM   6963  C12 POPEx 102      63.628 107.538  62.836  1.00  0.00           C
ATOM   6966  C11 POPEx 102      64.826 107.088  63.687  1.00  0.00           C
ATOM   6969  P   POPEx 102      65.797 104.688  63.166  1.00  0.00           P
ATOM   6970  O13 POPEx 102      67.168 104.818  63.687  1.00  0.00           O
ATOM   6971  O14 POPEx 102      65.277 103.307  63.217  1.00  0.00           O
ATOM   6972  O11 POPEx 102      65.708 105.237  61.687  1.00  0.00           O
ATOM   6973  O12 POPEx 102      64.838 105.667  63.937  1.00  0.00           O
ATOM   6974  C1  POPEx 102      66.867 105.737  61.027  1.00  0.00           C
ATOM   6977  C2  POPEx 102      66.568 105.728  59.527  1.00  0.00           C
ATOM   6979  O21 POPEx 102      67.668 106.277  58.787  1.00  0.00           O
ATOM   6980  C21 POPEx 102      67.608 107.368  58.067  1.00  0.00           C
ATOM   6981  O22 POPEx 102      66.827 108.307  58.186  1.00  0.00           O
ATOM   6982  C22 POPEx 102      68.576 107.168  56.897  1.00  0.00           C
ATOM   6985  C3  POPEx 102      65.158 106.318  59.267  1.00  0.00           C
ATOM   6988  O31 POPEx 102      64.838 106.367  57.867  1.00  0.00           O
ATOM   6989  C31 POPEx 102      64.248 105.298  57.387  1.00  0.00           C
ATOM   6990  O32 POPEx 102      63.958 104.298  58.017  1.00  0.00           O
ATOM   6991  C32 POPEx 102      63.968 105.538  55.907  1.00  0.00           C
ATOM   6994  C23 POPEx 102      69.188 108.468  56.306  1.00  0.00           C
ATOM   6997  C24 POPEx 102      70.137 108.158  55.137  1.00  0.00           C
ATOM   7000  C25 POPEx 102      70.948 109.367  54.647  1.00  0.00           C
ATOM   7003  C26 POPEx 102      70.146 110.348  53.787  1.00  0.00           C
ATOM   7006  C27 POPEx 102      71.007 111.548  53.327  1.00  0.00           C
ATOM   7009  C28 POPEx 102      70.188 112.758  52.846  1.00  0.00           C
ATOM   7012  C29 POPEx 102      69.378 112.488  51.606  1.00  0.00           C
ATOM   7014 0C21 POPEx 102      69.227 113.307  50.546  1.00  0.00           C
ATOM   7016 1C21 POPEx 102      69.848 114.658  50.346  1.00  0.00           C
ATOM   7019 2C21 POPEx 102      69.568 115.258  48.947  1.00  0.00           C
ATOM   7022 3C21 POPEx 102      68.077 115.558  48.677  1.00  0.00           C
ATOM   7025 4C21 POPEx 102      67.878 116.447  47.446  1.00  0.00           C
ATOM   7028 5C21 POPEx 102      66.458 117.018  47.297  1.00  0.00           C
ATOM   7031 6C21 POPEx 102      65.518 116.157  46.427  1.00  0.00           C
ATOM   7034 7C21 POPEx 102      64.118 116.777  46.297  1.00  0.00           C
ATOM   7037 8C21 POPEx 102      63.138 115.928  45.486  1.00  0.00           C
ATOM   7041  C33 POPEx 102      62.788 104.688  55.387  1.00  0.00           C
ATOM   7044  C34 POPEx 102      62.248 105.268  54.067  1.00  0.00           C
ATOM   7047  C35 POPEx 102      61.998 104.227  52.986  1.00  0.00           C
ATOM   7050  C36 POPEx 102      63.278 103.458  52.646  1.00  0.00           C
ATOM   7053  C37 POPEx 102      63.307 102.877  51.236  1.00  0.00           C
ATOM   7056  C38 POPEx 102      64.727 102.477  50.876  1.00  0.00           C
ATOM   7059  C39 POPEx 102      64.878 101.987  49.447  1.00  0.00           C
ATOM   7062 0C31 POPEx 102      66.358 101.767  49.106  1.00  0.00           C
ATOM   7065 1C31 POPEx 102      66.558 101.398  47.646  1.00  0.00           C
ATOM   7068 2C31 POPEx 102      68.018 101.398  47.217  1.00  0.00           C
ATOM   7071 3C31 POPEx 102      68.198 100.828  45.816  1.00  0.00           C
ATOM   7074 4C31 POPEx 102      67.628 101.727  44.717  1.00  0.00           C
ATOM   7077 5C31 POPEx 102      67.848 101.128  43.327  1.00  0.00           C
ATOM   7080 6C31 POPEx 102      67.068 101.858  42.236  1.00  0.00           C
ATOM   7084  NH3 POPEy 103      24.378 116.128  63.836  1.00  0.00           N
ATOM   7088  C12 POPEy 103      25.348 117.108  63.227  1.00  0.00           C
ATOM   7091  C11 POPEy 103      24.698 118.468  62.927  1.00  0.00           C
ATOM   7094  P   POPEy 103      25.428 120.858  62.187  1.00  0.00           P
ATOM   7095  O13 POPEy 103      26.598 121.618  62.656  1.00  0.00           O
ATOM   7096  O14 POPEy 103      24.128 121.188  62.817  1.00  0.00           O
ATOM   7097  O11 POPEy 103      25.318 120.847  60.616  1.00  0.00           O
ATOM   7098  O12 POPEy 103      25.728 119.338  62.446  1.00  0.00           O
ATOM   7099  C1  POPEy 103      25.228 122.027  59.817  1.00  0.00           C
ATOM   7102  C2  POPEy 103      23.858 122.068  59.096  1.00  0.00           C
ATOM   7104  O21 POPEy 103      23.888 122.928  57.937  1.00  0.00           O
ATOM   7105  C21 POPEy 103      23.968 122.308  56.767  1.00  0.00           C
ATOM   7106  O22 POPEy 103      24.238 121.138  56.596  1.00  0.00           O
ATOM   7107  C22 POPEy 103      23.668 123.318  55.647  1.00  0.00           C
ATOM   7110  C3  POPEy 103      22.748 122.557  60.047  1.00  0.00           C
ATOM   7113  O31 POPEy 103      21.468 122.287  59.447  1.00  0.00           O
ATOM   7114  C31 POPEy 103      20.488 121.928  60.256  1.00  0.00           C
ATOM   7115  O32 POPEy 103      20.568 121.788  61.466  1.00  0.00           O
ATOM   7116  C32 POPEy 103      19.258 121.648  59.416  1.00  0.00           C
ATOM   7119  C23 POPEy 103      22.858 122.718  54.467  1.00  0.00           C
ATOM   7122  C24 POPEy 103      22.968 123.537  53.176  1.00  0.00           C
ATOM   7125  C25 POPEy 103      24.368 123.508  52.537  1.00  0.00           C
ATOM   7128  C26 POPEy 103      24.308 123.408  51.006  1.00  0.00           C
ATOM   7131  C27 POPEy 103      25.708 123.368  50.367  1.00  0.00           C
ATOM   7134  C28 POPEy 103      25.648 123.038  48.867  1.00  0.00           C
ATOM   7137  C29 POPEy 103      27.028 122.928  48.267  1.00  0.00           C
ATOM   7139 0C21 POPEy 103      27.628 123.797  47.427  1.00  0.00           C
ATOM   7141 1C21 POPEy 103      27.048 125.088  46.877  1.00  0.00           C
ATOM   7144 2C21 POPEy 103      27.178 125.158  45.346  1.00  0.00           C
ATOM   7147 3C21 POPEy 103      26.588 126.458  44.766  1.00  0.00           C
ATOM   7150 4C21 POPEy 103      27.108 126.758  43.357  1.00  0.00           C
ATOM   7153 5C21 POPEy 103      26.548 128.048  42.747  1.00  0.00           C
ATOM   7156 6C21 POPEy 103      27.338 128.477  41.506  1.00  0.00           C
ATOM   7159 7C21 POPEy 103      26.698 129.652  40.757  1.00  0.00           C
ATOM   7162 8C21 POPEy 103      27.498 130.063  39.507  1.00  0.00           C
ATOM   7166  C33 POPEy 103      18.718 122.938  58.787  1.00  0.00           C
ATOM   7169  C34 POPEy 103      17.888 122.678  57.537  1.00  0.00           C
ATOM   7172  C35 POPEy 103      17.258 123.958  57.007  1.00  0.00           C
ATOM   7175  C36 POPEy 103      16.928 123.828  55.517  1.00  0.00           C
ATOM   7178  C37 POPEy 103      16.178 125.038  54.967  1.00  0.00           C
ATOM   7181  C38 POPEy 103      15.828 124.828  53.486  1.00  0.00           C
ATOM   7184  C39 POPEy 103      14.888 125.897  52.937  1.00  0.00           C
ATOM   7187 0C31 POPEy 103      15.638 127.078  52.317  1.00  0.00           C
ATOM   7190 1C31 POPEy 103      14.728 127.947  51.437  1.00  0.00           C
ATOM   7193 2C31 POPEy 103      15.478 129.027  50.637  1.00  0.00           C
ATOM   7196 3C31 POPEy 103      16.608 128.458  49.756  1.00  0.00           C
ATOM   7199 4C31 POPEy 103      17.158 129.483  48.766  1.00  0.00           C
ATOM   7202 5C31 POPEy 103      18.368 128.928  47.997  1.00  0.00           C
ATOM   7205 6C31 POPEy 103      18.888 129.873  46.916  1.00  0.00           C
ATOM   7209  NH3 POPEz 104      96.038  73.758  67.166  1.00  0.00           N
ATOM   7213  C12 POPEz 104      95.107  73.178  68.207  1.00  0.00           C
ATOM   7216  C11 POPEz 104      95.396  71.698  68.416  1.00  0.00           C
ATOM   7219  P   POPEz 104      94.508  69.548  69.507  1.00  0.00           P
ATOM   7220  O13 POPEz 104      95.807  69.108  68.976  1.00  0.00           O
ATOM   7221  O14 POPEz 104      94.268  69.218  70.937  1.00  0.00           O
ATOM   7222  O11 POPEz 104      93.337  68.928  68.626  1.00  0.00           O
ATOM   7223  O12 POPEz 104      94.426  71.127  69.306  1.00  0.00           O
ATOM   7224  C1  POPEz 104      93.228  67.498  68.607  1.00  0.00           C
ATOM   7227  C2  POPEz 104      93.778  66.938  67.266  1.00  0.00           C
ATOM   7229  O21 POPEz 104      92.796  66.038  66.747  1.00  0.00           O
ATOM   7230  C21 POPEz 104      92.136  66.428  65.676  1.00  0.00           C
ATOM   7231  O22 POPEz 104      92.327  67.428  65.016  1.00  0.00           O
ATOM   7232  C22 POPEz 104      90.998  65.428  65.457  1.00  0.00           C
ATOM   7235  C3  POPEz 104      95.117  66.188  67.446  1.00  0.00           C
ATOM   7238  O31 POPEz 104      95.768  66.008  66.177  1.00  0.00           O
ATOM   7239  C31 POPEz 104      95.618  64.868  65.546  1.00  0.00           C
ATOM   7240  O32 POPEz 104      95.028  63.878  65.977  1.00  0.00           O
ATOM   7241  C32 POPEz 104      96.247  64.998  64.156  1.00  0.00           C
ATOM   7244  C23 POPEz 104      90.858  65.078  63.957  1.00  0.00           C
ATOM   7247  C24 POPEz 104      89.538  64.408  63.587  1.00  0.00           C
ATOM   7250  C25 POPEz 104      89.426  64.258  62.056  1.00  0.00           C
ATOM   7253  C26 POPEz 104      88.128  63.588  61.596  1.00  0.00           C
ATOM   7256  C27 POPEz 104      88.268  62.868  60.247  1.00  0.00           C
ATOM   7259  C28 POPEz 104      86.938  62.238  59.787  1.00  0.00           C
ATOM   7262  C29 POPEz 104      87.136  61.148  58.756  1.00  0.00           C
ATOM   7264 0C21 POPEz 104      86.406  60.888  57.656  1.00  0.00           C
ATOM   7266 1C21 POPEz 104      85.187  61.628  57.157  1.00  0.00           C
ATOM   7269 2C21 POPEz 104      85.338  62.078  55.686  1.00  0.00           C
ATOM   7272 3C21 POPEz 104      85.426  60.937  54.657  1.00  0.00           C
ATOM   7275 4C21 POPEz 104      85.606  61.457  53.217  1.00  0.00           C
ATOM   7278 5C21 POPEz 104      84.316  61.917  52.527  1.00  0.00           C
ATOM   7281 6C21 POPEz 104      84.596  62.658  51.217  1.00  0.00           C
ATOM   7284 7C21 POPEz 104      83.346  62.917  50.377  1.00  0.00           C
ATOM   7287 8C21 POPEz 104      83.596  63.748  49.117  1.00  0.00           C
ATOM   7291  C33 POPEz 104      96.567  66.457  63.707  1.00  0.00           C
ATOM   7294  C34 POPEz 104      96.966  66.568  62.236  1.00  0.00           C
ATOM   7297  C35 POPEz 104      95.798  66.968  61.336  1.00  0.00           C
ATOM   7300  C36 POPEz 104      95.548  68.487  61.297  1.00  0.00           C
ATOM   7303  C37 POPEz 104      94.058  68.788  61.107  1.00  0.00           C
ATOM   7306  C38 POPEz 104      93.747  70.178  60.536  1.00  0.00           C
ATOM   7309  C39 POPEz 104      94.027  70.238  59.027  1.00  0.00           C
ATOM   7312 0C31 POPEz 104      94.198  71.678  58.537  1.00  0.00           C
ATOM   7315 1C31 POPEz 104      94.748  71.758  57.107  1.00  0.00           C
ATOM   7318 2C31 POPEz 104      95.187  73.178  56.757  1.00  0.00           C
ATOM   7321 3C31 POPEz 104      96.087  73.258  55.517  1.00  0.00           C
ATOM   7324 4C31 POPEz 104      95.417  72.768  54.226  1.00  0.00           C
ATOM   7327 5C31 POPEz 104      96.217  73.167  52.986  1.00  0.00           C
ATOM   7330 6C31 POPEz 104      95.488  72.868  51.666  1.00  0.00           C
ATOM   7334  NH3 POPE0 105      93.896  23.578  20.517  1.00  0.00           N
ATOM   7338  C12 POPE0 105      93.036  24.328  19.546  1.00  0.00           C
ATOM   7341  C11 POPE0 105      91.607  23.768  19.516  1.00  0.00           C
ATOM   7344  P   POPE0 105      89.566  25.438  19.507  1.00  0.00           P
ATOM   7345  O13 POPE0 105      88.386  25.298  18.647  1.00  0.00           O
ATOM   7346  O14 POPE0 105      89.986  26.828  19.787  1.00  0.00           O
ATOM   7347  O11 POPE0 105      89.338  24.648  20.847  1.00  0.00           O
ATOM   7348  O12 POPE0 105      90.758  24.658  18.807  1.00  0.00           O
ATOM   7349  C1  POPE0 105      88.596  25.098  21.977  1.00  0.00           C
ATOM   7352  C2  POPE0 105      88.076  23.828  22.717  1.00  0.00           C
ATOM   7354  O21 POPE0 105      87.428  24.098  23.986  1.00  0.00           O
ATOM   7355  C21 POPE0 105      86.166  24.488  23.856  1.00  0.00           C
ATOM   7356  O22 POPE0 105      85.758  25.207  22.977  1.00  0.00           O
ATOM   7357  C22 POPE0 105      85.296  23.558  24.716  1.00  0.00           C
ATOM   7360  C3  POPE0 105      89.207  22.818  23.006  1.00  0.00           C
ATOM   7363  O31 POPE0 105      88.657  21.598  23.577  1.00  0.00           O
ATOM   7364  C31 POPE0 105      88.548  21.438  24.917  1.00  0.00           C
ATOM   7365  O32 POPE0 105      87.717  20.678  25.397  1.00  0.00           O
ATOM   7366  C32 POPE0 105      89.587  22.198  25.747  1.00  0.00           C
ATOM   7369  C23 POPE0 105      84.587  24.168  25.937  1.00  0.00           C
ATOM   7372  C24 POPE0 105      84.098  23.028  26.827  1.00  0.00           C
ATOM   7375  C25 POPE0 105      83.197  23.468  27.977  1.00  0.00           C
ATOM   7378  C26 POPE0 105      82.708  22.288  28.837  1.00  0.00           C
ATOM   7381  C27 POPE0 105      81.747  22.748  29.937  1.00  0.00           C
ATOM   7384  C28 POPE0 105      81.096  21.578  30.697  1.00  0.00           C
ATOM   7387  C29 POPE0 105      82.087  20.848  31.577  1.00  0.00           C
ATOM   7389 0C21 POPE0 105      82.108  20.868  32.926  1.00  0.00           C
ATOM   7391 1C21 POPE0 105      81.138  21.578  33.826  1.00  0.00           C
ATOM   7394 2C21 POPE0 105      80.928  20.768  35.127  1.00  0.00           C
ATOM   7397 3C21 POPE0 105      79.928  21.438  36.087  1.00  0.00           C
ATOM   7400 4C21 POPE0 105      79.758  20.638  37.386  1.00  0.00           C
ATOM   7403 5C21 POPE0 105      80.998  20.638  38.287  1.00  0.00           C
ATOM   7406 6C21 POPE0 105      80.807  19.778  39.537  1.00  0.00           C
ATOM   7409 7C21 POPE0 105      82.127  19.408  40.226  1.00  0.00           C
ATOM   7412 8C21 POPE0 105      81.938  18.518  41.447  1.00  0.00           C
ATOM   7416  C33 POPE0 105      89.678  21.728  27.216  1.00  0.00           C
ATOM   7419  C34 POPE0 105      88.806  22.518  28.217  1.00  0.00           C
ATOM   7422  C35 POPE0 105      89.128  22.108  29.667  1.00  0.00           C
ATOM   7425  C36 POPE0 105      88.538  23.018  30.747  1.00  0.00           C
ATOM   7428  C37 POPE0 105      89.378  24.288  31.007  1.00  0.00           C
ATOM   7431  C38 POPE0 105      88.937  25.058  32.257  1.00  0.00           C
ATOM   7434  C39 POPE0 105      89.867  26.238  32.587  1.00  0.00           C
ATOM   7437 0C31 POPE0 105      90.737  26.028  33.837  1.00  0.00           C
ATOM   7440 1C31 POPE0 105      91.716  27.198  34.067  1.00  0.00           C
ATOM   7443 2C31 POPE0 105      92.687  26.958  35.237  1.00  0.00           C
ATOM   7446 3C31 POPE0 105      92.018  27.098  36.606  1.00  0.00           C
ATOM   7449 4C31 POPE0 105      92.796  26.408  37.726  1.00  0.00           C
ATOM   7452 5C31 POPE0 105      91.966  26.278  39.017  1.00  0.00           C
ATOM   7455 6C31 POPE0 105      92.727  25.568  40.137  1.00  0.00           C
ATOM   7459  NH3 POPE1 106      36.898  76.267  23.986  1.00  0.00           N
ATOM   7463  C12 POPE1 106      37.158  77.148  25.176  1.00  0.00           C
ATOM   7466  C11 POPE1 106      37.848  78.458  24.746  1.00  0.00           C
ATOM   7469  P   POPE1 106      36.738  80.688  23.847  1.00  0.00           P
ATOM   7470  O13 POPE1 106      37.968  81.478  23.626  1.00  0.00           O
ATOM   7471  O14 POPE1 106      35.608  81.037  22.947  1.00  0.00           O
ATOM   7472  O11 POPE1 106      36.258  80.877  25.336  1.00  0.00           O
ATOM   7473  O12 POPE1 106      37.068  79.148  23.767  1.00  0.00           O
ATOM   7474  C1  POPE1 106      36.518  82.127  25.966  1.00  0.00           C
ATOM   7477  C2  POPE1 106      36.178  82.007  27.457  1.00  0.00           C
ATOM   7479  O21 POPE1 106      36.158  83.307  28.066  1.00  0.00           O
ATOM   7480  C21 POPE1 106      37.328  83.847  28.366  1.00  0.00           C
ATOM   7481  O22 POPE1 106      38.378  83.707  27.747  1.00  0.00           O
ATOM   7482  C22 POPE1 106      37.158  84.507  29.727  1.00  0.00           C
ATOM   7485  C3  POPE1 106      37.078  80.978  28.227  1.00  0.00           C
ATOM   7488  O31 POPE1 106      36.798  81.078  29.646  1.00  0.00           O
ATOM   7489  C31 POPE1 106      37.768  80.737  30.477  1.00  0.00           C
ATOM   7490  O32 POPE1 106      38.828  80.207  30.166  1.00  0.00           O
ATOM   7491  C32 POPE1 106      37.338  81.148  31.897  1.00  0.00           C
ATOM   7494  C23 POPE1 106      36.188  85.688  29.737  1.00  0.00           C
ATOM   7497  C24 POPE1 106      35.848  86.128  31.177  1.00  0.00           C
ATOM   7500  C25 POPE1 106      37.078  86.568  31.977  1.00  0.00           C
ATOM   7503  C26 POPE1 106      36.748  87.158  33.357  1.00  0.00           C
ATOM   7506  C27 POPE1 106      37.998  87.807  33.956  1.00  0.00           C
ATOM   7509  C28 POPE1 106      37.858  88.428  35.356  1.00  0.00           C
ATOM   7512  C29 POPE1 106      37.728  87.457  36.506  1.00  0.00           C
ATOM   7514 0C21 POPE1 106      38.728  86.748  37.056  1.00  0.00           C
ATOM   7516 1C21 POPE1 106      40.158  86.688  36.567  1.00  0.00           C
ATOM   7519 2C21 POPE1 106      41.208  87.457  37.396  1.00  0.00           C
ATOM   7522 3C21 POPE1 106      41.158  88.978  37.217  1.00  0.00           C
ATOM   7525 4C21 POPE1 106      42.358  89.658  37.887  1.00  0.00           C
ATOM   7528 5C21 POPE1 106      42.218  91.188  37.997  1.00  0.00           C
ATOM   7531 6C21 POPE1 106      43.378  91.808  38.797  1.00  0.00           C
ATOM   7534 7C21 POPE1 106      43.097  93.268  39.197  1.00  0.00           C
ATOM   7537 8C21 POPE1 106      44.208  93.878  40.057  1.00  0.00           C
ATOM   7541  C33 POPE1 106      38.238  82.238  32.546  1.00  0.00           C
ATOM   7544  C34 POPE1 106      37.588  82.898  33.777  1.00  0.00           C
ATOM   7547  C35 POPE1 106      37.018  81.867  34.757  1.00  0.00           C
ATOM   7550  C36 POPE1 106      36.538  82.468  36.087  1.00  0.00           C
ATOM   7553  C37 POPE1 106      36.028  81.367  37.017  1.00  0.00           C
ATOM   7556  C38 POPE1 106      35.348  81.888  38.297  1.00  0.00           C
ATOM   7559  C39 POPE1 106      35.248  80.777  39.356  1.00  0.00           C
ATOM   7562 0C31 POPE1 106      34.077  80.947  40.326  1.00  0.00           C
ATOM   7565 1C31 POPE1 106      34.058  82.277  41.076  1.00  0.00           C
ATOM   7568 2C31 POPE1 106      32.888  82.348  42.056  1.00  0.00           C
ATOM   7571 3C31 POPE1 106      32.768  83.657  42.846  1.00  0.00           C
ATOM   7574 4C31 POPE1 106      33.988  83.947  43.727  1.00  0.00           C
ATOM   7577 5C31 POPE1 106      33.648  84.738  44.997  1.00  0.00           C
ATOM   7580 6C31 POPE1 106      34.828  84.848  45.967  1.00  0.00           C
ATOM   7584  NH3 POPE2 107      22.938  24.258  67.586  1.00  0.00           N
ATOM   7588  C12 POPE2 107      23.698  25.558  67.506  1.00  0.00           C
ATOM   7591  C11 POPE2 107      24.498  25.728  66.196  1.00  0.00           C
ATOM   7594  P   POPE2 107      26.198  27.448  65.137  1.00  0.00           P
ATOM   7595  O13 POPE2 107      26.668  28.808  65.486  1.00  0.00           O
ATOM   7596  O14 POPE2 107      27.298  26.448  65.126  1.00  0.00           O
ATOM   7597  O11 POPE2 107      25.488  27.458  63.717  1.00  0.00           O
ATOM   7598  O12 POPE2 107      25.048  27.038  66.146  1.00  0.00           O
ATOM   7599  C1  POPE2 107      25.628  26.398  62.747  1.00  0.00           C
ATOM   7602  C2  POPE2 107      26.378  26.908  61.487  1.00  0.00           C
ATOM   7604  O21 POPE2 107      26.768  25.788  60.627  1.00  0.00           O
ATOM   7605  C21 POPE2 107      26.498  25.988  59.337  1.00  0.00           C
ATOM   7606  O22 POPE2 107      25.918  26.948  58.867  1.00  0.00           O
ATOM   7607  C22 POPE2 107      27.128  24.878  58.467  1.00  0.00           C
ATOM   7610  C3  POPE2 107      27.658  27.698  61.866  1.00  0.00           C
ATOM   7613  O31 POPE2 107      28.338  28.168  60.666  1.00  0.00           O
ATOM   7614  C31 POPE2 107      28.128  29.458  60.396  1.00  0.00           C
ATOM   7615  O32 POPE2 107      27.708  30.288  61.177  1.00  0.00           O
ATOM   7616  C32 POPE2 107      28.458  29.748  58.946  1.00  0.00           C
ATOM   7619  C23 POPE2 107      27.428  25.348  57.017  1.00  0.00           C
ATOM   7622  C24 POPE2 107      28.158  24.308  56.146  1.00  0.00           C
ATOM   7625  C25 POPE2 107      28.438  24.778  54.696  1.00  0.00           C
ATOM   7628  C26 POPE2 107      29.328  23.808  53.896  1.00  0.00           C
ATOM   7631  C27 POPE2 107      29.498  24.208  52.427  1.00  0.00           C
ATOM   7634  C28 POPE2 107      30.548  23.358  51.677  1.00  0.00           C
ATOM   7637  C29 POPE2 107      30.818  23.918  50.297  1.00  0.00           C
ATOM   7639 0C21 POPE2 107      31.978  24.428  49.847  1.00  0.00           C
ATOM   7641 1C21 POPE2 107      33.278  24.538  50.606  1.00  0.00           C
ATOM   7644 2C21 POPE2 107      33.348  25.668  51.656  1.00  0.00           C
ATOM   7647 3C21 POPE2 107      33.078  27.078  51.107  1.00  0.00           C
ATOM   7650 4C21 POPE2 107      33.838  28.148  51.907  1.00  0.00           C
ATOM   7653 5C21 POPE2 107      33.378  29.588  51.646  1.00  0.00           C
ATOM   7656 6C21 POPE2 107      33.518  30.068  50.197  1.00  0.00           C
ATOM   7659 7C21 POPE2 107      33.028  31.508  50.026  1.00  0.00           C
ATOM   7662 8C21 POPE2 107      33.308  32.108  48.646  1.00  0.00           C
ATOM   7666  C33 POPE2 107      27.268  30.398  58.217  1.00  0.00           C
ATOM   7669  C34 POPE2 107      27.758  31.308  57.077  1.00  0.00           C
ATOM   7672  C35 POPE2 107      26.638  31.978  56.277  1.00  0.00           C
ATOM   7675  C36 POPE2 107      27.218  33.128  55.457  1.00  0.00           C
ATOM   7678  C37 POPE2 107      26.208  33.908  54.607  1.00  0.00           C
ATOM   7681  C38 POPE2 107      26.808  35.248  54.146  1.00  0.00           C
ATOM   7684  C39 POPE2 107      25.758  36.198  53.567  1.00  0.00           C
ATOM   7687 0C31 POPE2 107      25.418  35.848  52.107  1.00  0.00           C
ATOM   7690 1C31 POPE2 107      24.188  36.628  51.606  1.00  0.00           C
ATOM   7693 2C31 POPE2 107      23.898  36.368  50.127  1.00  0.00           C
ATOM   7696 3C31 POPE2 107      24.868  37.078  49.177  1.00  0.00           C
ATOM   7699 4C31 POPE2 107      24.828  36.448  47.777  1.00  0.00           C
ATOM   7702 5C31 POPE2 107      25.948  36.948  46.866  1.00  0.00           C
ATOM   7705 6C31 POPE2 107      25.888  36.288  45.486  1.00  0.00           C
ATOM   7709  NH3 POPE3 108      26.678  88.048  64.006  1.00  0.00           N
ATOM   7713  C12 POPE3 108      26.808  88.707  65.367  1.00  0.00           C
ATOM   7716  C11 POPE3 108      26.258  90.138  65.336  1.00  0.00           C
ATOM   7719  P   POPE3 108      24.868  90.858  63.236  1.00  0.00           P
ATOM   7720  O13 POPE3 108      23.458  91.118  62.916  1.00  0.00           O
ATOM   7721  O14 POPE3 108      25.848  91.957  63.147  1.00  0.00           O
ATOM   7722  O11 POPE3 108      25.378  89.678  62.306  1.00  0.00           O
ATOM   7723  O12 POPE3 108      24.988  90.178  64.666  1.00  0.00           O
ATOM   7724  C1  POPE3 108      25.798  89.968  60.957  1.00  0.00           C
ATOM   7727  C2  POPE3 108      24.788  89.408  59.927  1.00  0.00           C
ATOM   7729  O21 POPE3 108      25.198  89.798  58.596  1.00  0.00           O
ATOM   7730  C21 POPE3 108      24.718  88.968  57.667  1.00  0.00           C
ATOM   7731  O22 POPE3 108      24.148  87.918  57.867  1.00  0.00           O
ATOM   7732  C22 POPE3 108      25.018  89.527  56.277  1.00  0.00           C
ATOM   7735  C3  POPE3 108      23.338  89.898  60.237  1.00  0.00           C
ATOM   7738  O31 POPE3 108      22.318  89.367  59.366  1.00  0.00           O
ATOM   7739  C31 POPE3 108      21.118  89.888  59.657  1.00  0.00           C
ATOM   7740  O32 POPE3 108      20.928  90.777  60.457  1.00  0.00           O
ATOM   7741  C32 POPE3 108      20.048  89.238  58.797  1.00  0.00           C
ATOM   7744  C23 POPE3 108      25.458  88.388  55.336  1.00  0.00           C
ATOM   7747  C24 POPE3 108      25.388  88.748  53.846  1.00  0.00           C
ATOM   7750  C25 POPE3 108      25.528  87.468  53.007  1.00  0.00           C
ATOM   7753  C26 POPE3 108      25.298  87.678  51.506  1.00  0.00           C
ATOM   7756  C27 POPE3 108      25.298  86.328  50.787  1.00  0.00           C
ATOM   7759  C28 POPE3 108      25.298  86.447  49.267  1.00  0.00           C
ATOM   7762  C29 POPE3 108      25.478  85.078  48.657  1.00  0.00           C
ATOM   7764 0C21 POPE3 108      26.648  84.527  48.306  1.00  0.00           C
ATOM   7766 1C21 POPE3 108      27.998  85.187  48.457  1.00  0.00           C
ATOM   7769 2C21 POPE3 108      29.158  84.188  48.617  1.00  0.00           C
ATOM   7772 3C21 POPE3 108      29.398  83.277  47.407  1.00  0.00           C
ATOM   7775 4C21 POPE3 108      30.558  82.298  47.667  1.00  0.00           C
ATOM   7778 5C21 POPE3 108      30.788  81.328  46.497  1.00  0.00           C
ATOM   7781 6C21 POPE3 108      31.868  80.277  46.817  1.00  0.00           C
ATOM   7784 7C21 POPE3 108      32.138  79.337  45.637  1.00  0.00           C
ATOM   7787 8C21 POPE3 108      33.257  78.328  45.907  1.00  0.00           C
ATOM   7791  C33 POPE3 108      20.018  89.798  57.367  1.00  0.00           C
ATOM   7794  C34 POPE3 108      20.418  88.718  56.357  1.00  0.00           C
ATOM   7797  C35 POPE3 108      20.568  89.258  54.927  1.00  0.00           C
ATOM   7800  C36 POPE3 108      21.028  88.128  53.997  1.00  0.00           C
ATOM   7803  C37 POPE3 108      20.898  88.447  52.506  1.00  0.00           C
ATOM   7806  C38 POPE3 108      21.408  87.287  51.646  1.00  0.00           C
ATOM   7809  C39 POPE3 108      21.448  87.617  50.146  1.00  0.00           C
ATOM   7812 0C31 POPE3 108      20.048  87.708  49.517  1.00  0.00           C
ATOM   7815 1C31 POPE3 108      20.118  88.218  48.077  1.00  0.00           C
ATOM   7818 2C31 POPE3 108      18.738  88.548  47.506  1.00  0.00           C
ATOM   7821 3C31 POPE3 108      18.818  89.338  46.187  1.00  0.00           C
ATOM   7824 4C31 POPE3 108      19.298  88.508  44.987  1.00  0.00           C
ATOM   7827 5C31 POPE3 108      19.268  89.298  43.677  1.00  0.00           C
ATOM   7830 6C31 POPE3 108      19.628  88.468  42.446  1.00  0.00           C
ATOM   7834  NH3 POPE4 109     123.316  36.228  67.877  1.00  0.00           N
ATOM   7838  C12 POPE4 109     122.637  37.448  68.437  1.00  0.00           C
ATOM   7841  C11 POPE4 109     121.208  37.098  68.906  1.00  0.00           C
ATOM   7844  P   POPE4 109     119.857  34.878  69.177  1.00  0.00           P
ATOM   7845  O13 POPE4 109     120.168  33.468  69.467  1.00  0.00           O
ATOM   7846  O14 POPE4 109     118.678  35.468  69.867  1.00  0.00           O
ATOM   7847  O11 POPE4 109     119.658  35.018  67.617  1.00  0.00           O
ATOM   7848  O12 POPE4 109     121.147  35.778  69.477  1.00  0.00           O
ATOM   7849  C1  POPE4 109     119.678  33.798  66.846  1.00  0.00           C
ATOM   7852  C2  POPE4 109     119.247  34.008  65.367  1.00  0.00           C
ATOM   7854  O21 POPE4 109     119.818  35.158  64.756  1.00  0.00           O
ATOM   7855  C21 POPE4 109     121.107  35.297  64.696  1.00  0.00           C
ATOM   7856  O22 POPE4 109     121.978  34.608  65.226  1.00  0.00           O
ATOM   7857  C22 POPE4 109     121.396  36.398  63.696  1.00  0.00           C
ATOM   7860  C3  POPE4 109     117.717  34.168  65.207  1.00  0.00           C
ATOM   7863  O31 POPE4 109     117.438  34.638  63.867  1.00  0.00           O
ATOM   7864  C31 POPE4 109     116.518  35.597  63.817  1.00  0.00           C
ATOM   7865  O32 POPE4 109     115.728  35.868  64.696  1.00  0.00           O
ATOM   7866  C32 POPE4 109     116.676  36.418  62.547  1.00  0.00           C
ATOM   7869  C23 POPE4 109     121.327  35.868  62.256  1.00  0.00           C
ATOM   7872  C24 POPE4 109     121.868  36.917  61.287  1.00  0.00           C
ATOM   7875  C25 POPE4 109     122.668  36.368  60.107  1.00  0.00           C
ATOM   7878  C26 POPE4 109     121.807  35.968  58.906  1.00  0.00           C
ATOM   7881  C27 POPE4 109     122.646  35.148  57.927  1.00  0.00           C
ATOM   7884  C28 POPE4 109     121.878  34.718  56.666  1.00  0.00           C
ATOM   7887  C29 POPE4 109     122.757  33.848  55.806  1.00  0.00           C
ATOM   7889 0C21 POPE4 109     123.657  34.277  54.907  1.00  0.00           C
ATOM   7891 1C21 POPE4 109     123.977  35.718  54.566  1.00  0.00           C
ATOM   7894 2C21 POPE4 109     125.497  35.988  54.517  1.00  0.00           C
ATOM   7897 3C21 POPE4 109     126.147  36.198  55.897  1.00  0.00           C
ATOM   7900 4C21 POPE4 109     127.497  35.488  56.076  1.00  0.00           C
ATOM   7903 5C21 POPE4 109     128.558  35.738  54.986  1.00  0.00           C
ATOM   7906 6C21 POPE4 109     128.927  37.207  54.787  1.00  0.00           C
ATOM   7909 7C21 POPE4 109     130.021  37.368  53.717  1.00  0.00           C
ATOM   7912 8C21 POPE4 109     130.303  38.808  53.316  1.00  0.00           C
ATOM   7916  C33 POPE4 109     115.706  35.988  61.437  1.00  0.00           C
ATOM   7919  C34 POPE4 109     115.877  36.858  60.196  1.00  0.00           C
ATOM   7922  C35 POPE4 109     117.158  36.528  59.407  1.00  0.00           C
ATOM   7925  C36 POPE4 109     116.887  36.128  57.947  1.00  0.00           C
ATOM   7928  C37 POPE4 109     116.068  34.848  57.786  1.00  0.00           C
ATOM   7931  C38 POPE4 109     115.488  34.698  56.367  1.00  0.00           C
ATOM   7934  C39 POPE4 109     116.437  34.078  55.326  1.00  0.00           C
ATOM   7937 0C31 POPE4 109     116.318  32.548  55.317  1.00  0.00           C
ATOM   7940 1C31 POPE4 109     117.188  31.838  54.267  1.00  0.00           C
ATOM   7943 2C31 POPE4 109     117.148  30.308  54.387  1.00  0.00           C
ATOM   7946 3C31 POPE4 109     115.807  29.678  53.987  1.00  0.00           C
ATOM   7949 4C31 POPE4 109     115.728  28.168  54.286  1.00  0.00           C
ATOM   7952 5C31 POPE4 109     114.636  27.858  55.326  1.00  0.00           C
ATOM   7955 6C31 POPE4 109     114.426  26.368  55.577  1.00  0.00           C
ATOM   7959  NH3 POPE5 110      31.588  12.068  64.197  1.00  0.00           N
ATOM   7963  C12 POPE5 110      32.488  12.688  65.226  1.00  0.00           C
ATOM   7966  C11 POPE5 110      32.448  14.238  65.237  1.00  0.00           C
ATOM   7969  P   POPE5 110      34.007  16.338  65.437  1.00  0.00           P
ATOM   7970  O13 POPE5 110      33.548  16.718  66.796  1.00  0.00           O
ATOM   7971  O14 POPE5 110      35.388  16.668  65.067  1.00  0.00           O
ATOM   7972  O11 POPE5 110      33.018  17.018  64.397  1.00  0.00           O
ATOM   7973  O12 POPE5 110      33.758  14.798  65.167  1.00  0.00           O
ATOM   7974  C1  POPE5 110      33.318  16.948  63.007  1.00  0.00           C
ATOM   7977  C2  POPE5 110      32.458  17.988  62.247  1.00  0.00           C
ATOM   7979  O21 POPE5 110      32.988  18.248  60.927  1.00  0.00           O
ATOM   7980  C21 POPE5 110      34.138  18.888  60.816  1.00  0.00           C
ATOM   7981  O22 POPE5 110      34.828  19.298  61.736  1.00  0.00           O
ATOM   7982  C22 POPE5 110      34.548  18.998  59.346  1.00  0.00           C
ATOM   7985  C3  POPE5 110      32.238  19.268  63.116  1.00  0.00           C
ATOM   7988  O31 POPE5 110      31.828  20.418  62.337  1.00  0.00           O
ATOM   7989  C31 POPE5 110      30.538  20.558  62.117  1.00  0.00           C
ATOM   7990  O32 POPE5 110      29.638  20.038  62.766  1.00  0.00           O
ATOM   7991  C32 POPE5 110      30.348  21.418  60.867  1.00  0.00           C
ATOM   7994  C23 POPE5 110      34.518  20.458  58.826  1.00  0.00           C
ATOM   7997  C24 POPE5 110      35.198  20.678  57.457  1.00  0.00           C
ATOM   8000  C25 POPE5 110      36.528  19.938  57.306  1.00  0.00           C
ATOM   8003  C26 POPE5 110      37.468  20.568  56.256  1.00  0.00           C
ATOM   8006  C27 POPE5 110      38.908  20.068  56.427  1.00  0.00           C
ATOM   8009  C28 POPE5 110      39.968  20.998  55.837  1.00  0.00           C
ATOM   8012  C29 POPE5 110      39.778  21.248  54.366  1.00  0.00           C
ATOM   8014 0C21 POPE5 110      40.327  20.578  53.346  1.00  0.00           C
ATOM   8016 1C21 POPE5 110      41.248  19.378  53.427  1.00  0.00           C
ATOM   8019 2C21 POPE5 110      41.058  18.388  52.256  1.00  0.00           C
ATOM   8022 3C21 POPE5 110      41.478  18.968  50.907  1.00  0.00           C
ATOM   8025 4C21 POPE5 110      41.158  18.048  49.717  1.00  0.00           C
ATOM   8028 5C21 POPE5 110      42.158  16.908  49.517  1.00  0.00           C
ATOM   8031 6C21 POPE5 110      41.948  16.218  48.157  1.00  0.00           C
ATOM   8034 7C21 POPE5 110      43.117  15.308  47.756  1.00  0.00           C
ATOM   8037 8C21 POPE5 110      43.018  14.818  46.307  1.00  0.00           C
ATOM   8041  C33 POPE5 110      29.078  20.988  60.076  1.00  0.00           C
ATOM   8044  C34 POPE5 110      29.238  21.068  58.556  1.00  0.00           C
ATOM   8047  C35 POPE5 110      30.458  20.288  58.036  1.00  0.00           C
ATOM   8050  C36 POPE5 110      30.368  19.878  56.567  1.00  0.00           C
ATOM   8053  C37 POPE5 110      31.688  19.268  56.056  1.00  0.00           C
ATOM   8056  C38 POPE5 110      31.578  18.758  54.617  1.00  0.00           C
ATOM   8059  C39 POPE5 110      32.868  18.948  53.806  1.00  0.00           C
ATOM   8062 0C31 POPE5 110      34.077  18.138  54.296  1.00  0.00           C
ATOM   8065 1C31 POPE5 110      35.327  18.448  53.467  1.00  0.00           C
ATOM   8068 2C31 POPE5 110      36.598  17.728  53.946  1.00  0.00           C
ATOM   8071 3C31 POPE5 110      36.858  16.368  53.267  1.00  0.00           C
ATOM   8074 4C31 POPE5 110      37.198  16.478  51.767  1.00  0.00           C
ATOM   8077 5C31 POPE5 110      37.628  15.138  51.157  1.00  0.00           C
ATOM   8080 6C31 POPE5 110      37.768  15.188  49.626  1.00  0.00           C
ATOM   8084  NH3 POPE6 111     100.107  31.538  24.216  1.00  0.00           N
ATOM   8088  C12 POPE6 111      99.018  32.188  23.396  1.00  0.00           C
ATOM   8091  C11 POPE6 111      99.478  33.558  22.897  1.00  0.00           C
ATOM   8094  P   POPE6 111      98.526  35.858  22.157  1.00  0.00           P
ATOM   8095  O13 POPE6 111      99.767  36.168  21.417  1.00  0.00           O
ATOM   8096  O14 POPE6 111      97.276  36.518  21.716  1.00  0.00           O
ATOM   8097  O11 POPE6 111      98.778  36.228  23.656  1.00  0.00           O
ATOM   8098  O12 POPE6 111      98.398  34.268  22.267  1.00  0.00           O
ATOM   8099  C1  POPE6 111      97.708  36.478  24.567  1.00  0.00           C
ATOM   8102  C2  POPE6 111      98.076  36.038  26.007  1.00  0.00           C
ATOM   8104  O21 POPE6 111      97.497  36.968  26.947  1.00  0.00           O
ATOM   8105  C21 POPE6 111      96.406  36.617  27.607  1.00  0.00           C
ATOM   8106  O22 POPE6 111      96.327  36.588  28.826  1.00  0.00           O
ATOM   8107  C22 POPE6 111      95.177  36.388  26.737  1.00  0.00           C
ATOM   8110  C3  POPE6 111      99.627  36.008  26.217  1.00  0.00           C
ATOM   8113  O31 POPE6 111      99.997  35.288  27.406  1.00  0.00           O
ATOM   8114  C31 POPE6 111     100.387  34.028  27.227  1.00  0.00           C
ATOM   8115  O32 POPE6 111     100.308  33.398  26.187  1.00  0.00           O
ATOM   8116  C32 POPE6 111     100.908  33.478  28.547  1.00  0.00           C
ATOM   8119  C23 POPE6 111      94.018  37.288  27.227  1.00  0.00           C
ATOM   8122  C24 POPE6 111      92.668  36.908  26.607  1.00  0.00           C
ATOM   8125  C25 POPE6 111      91.917  35.758  27.306  1.00  0.00           C
ATOM   8128  C26 POPE6 111      91.448  36.088  28.737  1.00  0.00           C
ATOM   8131  C27 POPE6 111      90.436  35.068  29.256  1.00  0.00           C
ATOM   8134  C28 POPE6 111      89.736  35.508  30.566  1.00  0.00           C
ATOM   8137  C29 POPE6 111      88.626  34.558  30.917  1.00  0.00           C
ATOM   8139 0C21 POPE6 111      88.316  34.088  32.146  1.00  0.00           C
ATOM   8141 1C21 POPE6 111      88.958  34.468  33.447  1.00  0.00           C
ATOM   8144 2C21 POPE6 111      87.948  34.558  34.607  1.00  0.00           C
ATOM   8147 3C21 POPE6 111      86.926  35.698  34.467  1.00  0.00           C
ATOM   8150 4C21 POPE6 111      86.026  35.828  35.697  1.00  0.00           C
ATOM   8153 5C21 POPE6 111      86.768  36.388  36.916  1.00  0.00           C
ATOM   8156 6C21 POPE6 111      85.868  36.508  38.157  1.00  0.00           C
ATOM   8159 7C21 POPE6 111      86.698  36.828  39.407  1.00  0.00           C
ATOM   8162 8C21 POPE6 111      85.846  36.978  40.657  1.00  0.00           C
ATOM   8166  C33 POPE6 111      99.798  33.038  29.527  1.00  0.00           C
ATOM   8169  C34 POPE6 111      99.587  34.058  30.647  1.00  0.00           C
ATOM   8172  C35 POPE6 111      98.438  33.718  31.607  1.00  0.00           C
ATOM   8175  C36 POPE6 111      97.057  34.047  31.027  1.00  0.00           C
ATOM   8178  C37 POPE6 111      95.947  34.098  32.097  1.00  0.00           C
ATOM   8181  C38 POPE6 111      94.627  34.648  31.547  1.00  0.00           C
ATOM   8184  C39 POPE6 111      93.787  35.408  32.607  1.00  0.00           C
ATOM   8187 0C31 POPE6 111      93.596  34.668  33.937  1.00  0.00           C
ATOM   8190 1C31 POPE6 111      92.588  35.367  34.857  1.00  0.00           C
ATOM   8193 2C31 POPE6 111      92.227  34.528  36.087  1.00  0.00           C
ATOM   8196 3C31 POPE6 111      91.198  35.207  37.007  1.00  0.00           C
ATOM   8199 4C31 POPE6 111      91.826  35.918  38.217  1.00  0.00           C
ATOM   8202 5C31 POPE6 111      90.768  36.428  39.207  1.00  0.00           C
ATOM   8205 6C31 POPE6 111      91.338  37.207  40.396  1.00  0.00           C
ATOM   8209  NH3 POPE7 112      69.077  33.738  63.306  1.00  0.00           N
ATOM   8213  C12 POPE7 112      67.708  33.088  63.346  1.00  0.00           C
ATOM   8216  C11 POPE7 112      66.638  34.038  63.927  1.00  0.00           C
ATOM   8219  P   POPE7 112      64.027  34.417  63.717  1.00  0.00           P
ATOM   8220  O13 POPE7 112      63.177  34.347  64.916  1.00  0.00           O
ATOM   8221  O14 POPE7 112      64.427  35.778  63.267  1.00  0.00           O
ATOM   8222  O11 POPE7 112      63.177  33.678  62.607  1.00  0.00           O
ATOM   8223  O12 POPE7 112      65.318  33.488  63.846  1.00  0.00           O
ATOM   8224  C1  POPE7 112      62.998  34.198  61.297  1.00  0.00           C
ATOM   8227  C2  POPE7 112      61.787  35.158  61.177  1.00  0.00           C
ATOM   8229  O21 POPE7 112      60.788  34.608  60.277  1.00  0.00           O
ATOM   8230  C21 POPE7 112      61.068  34.578  58.976  1.00  0.00           C
ATOM   8231  O22 POPE7 112      62.078  35.028  58.467  1.00  0.00           O
ATOM   8232  C22 POPE7 112      59.918  33.928  58.197  1.00  0.00           C
ATOM   8235  C3  POPE7 112      62.258  36.628  60.876  1.00  0.00           C
ATOM   8238  O31 POPE7 112      61.188  37.468  60.406  1.00  0.00           O
ATOM   8239  C31 POPE7 112      61.058  37.698  59.086  1.00  0.00           C
ATOM   8240  O32 POPE7 112      60.018  37.518  58.477  1.00  0.00           O
ATOM   8241  C32 POPE7 112      62.318  38.308  58.467  1.00  0.00           C
ATOM   8244  C23 POPE7 112      60.298  33.738  56.716  1.00  0.00           C
ATOM   8247  C24 POPE7 112      59.168  33.198  55.816  1.00  0.00           C
ATOM   8250  C25 POPE7 112      59.608  33.097  54.337  1.00  0.00           C
ATOM   8253  C26 POPE7 112      58.648  32.288  53.446  1.00  0.00           C
ATOM   8256  C27 POPE7 112      58.897  32.448  51.936  1.00  0.00           C
ATOM   8259  C28 POPE7 112      58.668  31.158  51.126  1.00  0.00           C
ATOM   8262  C29 POPE7 112      57.268  30.598  51.217  1.00  0.00           C
ATOM   8264 0C21 POPE7 112      56.888  29.418  50.676  1.00  0.00           C
ATOM   8266 1C21 POPE7 112      57.778  28.448  49.937  1.00  0.00           C
ATOM   8269 2C21 POPE7 112      57.568  28.408  48.407  1.00  0.00           C
ATOM   8272 3C21 POPE7 112      58.458  27.358  47.726  1.00  0.00           C
ATOM   8275 4C21 POPE7 112      58.788  27.658  46.256  1.00  0.00           C
ATOM   8278 5C21 POPE7 112      57.568  27.908  45.356  1.00  0.00           C
ATOM   8281 6C21 POPE7 112      57.628  29.288  44.696  1.00  0.00           C
ATOM   8284 7C21 POPE7 112      56.397  29.598  43.836  1.00  0.00           C
ATOM   8287 8C21 POPE7 112      56.448  30.998  43.227  1.00  0.00           C
ATOM   8291  C33 POPE7 112      62.098  38.548  56.957  1.00  0.00           C
ATOM   8294  C34 POPE7 112      63.228  39.367  56.317  1.00  0.00           C
ATOM   8297  C35 POPE7 112      62.948  39.668  54.837  1.00  0.00           C
ATOM   8300  C36 POPE7 112      63.728  38.758  53.867  1.00  0.00           C
ATOM   8303  C37 POPE7 112      65.137  39.288  53.617  1.00  0.00           C
ATOM   8306  C38 POPE7 112      65.937  38.548  52.537  1.00  0.00           C
ATOM   8309  C39 POPE7 112      65.327  38.508  51.126  1.00  0.00           C
ATOM   8312 0C31 POPE7 112      66.218  37.638  50.226  1.00  0.00           C
ATOM   8315 1C31 POPE7 112      65.758  37.598  48.766  1.00  0.00           C
ATOM   8318 2C31 POPE7 112      66.888  37.178  47.826  1.00  0.00           C
ATOM   8321 3C31 POPE7 112      66.518  37.248  46.336  1.00  0.00           C
ATOM   8324 4C31 POPE7 112      65.348  36.338  45.907  1.00  0.00           C
ATOM   8327 5C31 POPE7 112      65.498  34.868  46.317  1.00  0.00           C
ATOM   8330 6C31 POPE7 112      64.397  33.978  45.746  1.00  0.00           C
ATOM   8334  NH3 POPE8 113      13.238  97.818  17.947  1.00  0.00           N
ATOM   8338  C12 POPE8 113      13.978  96.777  18.737  1.00  0.00           C
ATOM   8341  C11 POPE8 113      15.478  97.048  18.917  1.00  0.00           C
ATOM   8344  P   POPE8 113      17.258  95.218  19.546  1.00  0.00           P
ATOM   8345  O13 POPE8 113      17.308  94.108  20.536  1.00  0.00           O
ATOM   8346  O14 POPE8 113      17.218  94.808  18.136  1.00  0.00           O
ATOM   8347  O11 POPE8 113      18.468  96.198  19.797  1.00  0.00           O
ATOM   8348  O12 POPE8 113      15.978  96.098  19.846  1.00  0.00           O
ATOM   8349  C1  POPE8 113      18.698  96.798  21.077  1.00  0.00           C
ATOM   8352  C2  POPE8 113      19.948  96.138  21.737  1.00  0.00           C
ATOM   8354  O21 POPE8 113      20.298  96.678  23.017  1.00  0.00           O
ATOM   8355  C21 POPE8 113      19.358  96.777  23.967  1.00  0.00           C
ATOM   8356  O22 POPE8 113      18.628  97.737  24.127  1.00  0.00           O
ATOM   8357  C22 POPE8 113      19.328  95.527  24.857  1.00  0.00           C
ATOM   8360  C3  POPE8 113      21.178  96.238  20.766  1.00  0.00           C
ATOM   8363  O31 POPE8 113      22.448  95.897  21.377  1.00  0.00           O
ATOM   8364  C31 POPE8 113      23.318  96.878  21.716  1.00  0.00           C
ATOM   8365  O32 POPE8 113      24.538  96.738  21.647  1.00  0.00           O
ATOM   8366  C32 POPE8 113      22.738  98.218  22.167  1.00  0.00           C
ATOM   8369  C23 POPE8 113      19.038  95.888  26.347  1.00  0.00           C
ATOM   8372  C24 POPE8 113      18.968  94.697  27.336  1.00  0.00           C
ATOM   8375  C25 POPE8 113      20.308  94.197  27.906  1.00  0.00           C
ATOM   8378  C26 POPE8 113      20.608  94.568  29.367  1.00  0.00           C
ATOM   8381  C27 POPE8 113      22.088  94.438  29.746  1.00  0.00           C
ATOM   8384  C28 POPE8 113      22.308  94.647  31.256  1.00  0.00           C
ATOM   8387  C29 POPE8 113      23.728  94.998  31.647  1.00  0.00           C
ATOM   8389 0C21 POPE8 113      24.058  95.798  32.676  1.00  0.00           C
ATOM   8391 1C21 POPE8 113      23.098  96.398  33.667  1.00  0.00           C
ATOM   8394 2C21 POPE8 113      23.848  96.718  34.967  1.00  0.00           C
ATOM   8397 3C21 POPE8 113      22.948  97.287  36.066  1.00  0.00           C
ATOM   8400 4C21 POPE8 113      23.688  97.328  37.417  1.00  0.00           C
ATOM   8403 5C21 POPE8 113      22.838  97.828  38.576  1.00  0.00           C
ATOM   8406 6C21 POPE8 113      23.588  97.758  39.907  1.00  0.00           C
ATOM   8409 7C21 POPE8 113      22.688  98.027  41.107  1.00  0.00           C
ATOM   8412 8C21 POPE8 113      23.298  97.568  42.437  1.00  0.00           C
ATOM   8416  C33 POPE8 113      22.868  98.418  23.687  1.00  0.00           C
ATOM   8419  C34 POPE8 113      21.918  99.507  24.207  1.00  0.00           C
ATOM   8422  C35 POPE8 113      22.308 100.078  25.566  1.00  0.00           C
ATOM   8425  C36 POPE8 113      22.438  99.087  26.727  1.00  0.00           C
ATOM   8428  C37 POPE8 113      23.008  99.787  27.987  1.00  0.00           C
ATOM   8431  C38 POPE8 113      23.298  98.828  29.147  1.00  0.00           C
ATOM   8434  C39 POPE8 113      22.098  97.988  29.597  1.00  0.00           C
ATOM   8437 0C31 POPE8 113      20.928  98.807  30.157  1.00  0.00           C
ATOM   8440 1C31 POPE8 113      19.678  97.928  30.367  1.00  0.00           C
ATOM   8443 2C31 POPE8 113      18.468  98.698  30.877  1.00  0.00           C
ATOM   8446 3C31 POPE8 113      17.188  97.848  30.947  1.00  0.00           C
ATOM   8449 4C31 POPE8 113      17.278  96.668  31.916  1.00  0.00           C
ATOM   8452 5C31 POPE8 113      15.898  96.188  32.357  1.00  0.00           C
ATOM   8455 6C31 POPE8 113      15.938  95.047  33.377  1.00  0.00           C
ATOM   8459  NH3 POPE9 114      87.757  87.898  67.037  1.00  0.00           N
ATOM   8463  C12 POPE9 114      88.237  89.068  66.217  1.00  0.00           C
ATOM   8466  C11 POPE9 114      87.698  90.428  66.666  1.00  0.00           C
ATOM   8469  P   POPE9 114      85.417  91.568  67.256  1.00  0.00           P
ATOM   8470  O13 POPE9 114      86.257  92.748  67.527  1.00  0.00           O
ATOM   8471  O14 POPE9 114      84.508  91.238  68.367  1.00  0.00           O
ATOM   8472  O11 POPE9 114      84.557  91.808  65.967  1.00  0.00           O
ATOM   8473  O12 POPE9 114      86.318  90.307  66.957  1.00  0.00           O
ATOM   8474  C1  POPE9 114      85.037  91.608  64.647  1.00  0.00           C
ATOM   8477  C2  POPE9 114      84.888  90.138  64.137  1.00  0.00           C
ATOM   8479  O21 POPE9 114      86.087  89.718  63.446  1.00  0.00           O
ATOM   8480  C21 POPE9 114      86.507  90.477  62.437  1.00  0.00           C
ATOM   8481  O22 POPE9 114      85.816  91.277  61.806  1.00  0.00           O
ATOM   8482  C22 POPE9 114      88.027  90.428  62.287  1.00  0.00           C
ATOM   8485  C3  POPE9 114      83.538  89.917  63.357  1.00  0.00           C
ATOM   8488  O31 POPE9 114      83.146  88.537  63.337  1.00  0.00           O
ATOM   8489  C31 POPE9 114      82.087  88.257  62.586  1.00  0.00           C
ATOM   8490  O32 POPE9 114      81.607  88.968  61.716  1.00  0.00           O
ATOM   8491  C32 POPE9 114      81.527  86.888  62.997  1.00  0.00           C
ATOM   8494  C23 POPE9 114      88.698  89.207  61.606  1.00  0.00           C
ATOM   8497  C24 POPE9 114      88.647  89.238  60.067  1.00  0.00           C
ATOM   8500  C25 POPE9 114      89.557  88.188  59.416  1.00  0.00           C
ATOM   8503  C26 POPE9 114      89.798  88.408  57.916  1.00  0.00           C
ATOM   8506  C27 POPE9 114      90.566  87.267  57.247  1.00  0.00           C
ATOM   8509  C28 POPE9 114      90.716  87.438  55.717  1.00  0.00           C
ATOM   8512  C29 POPE9 114      92.048  88.017  55.286  1.00  0.00           C
ATOM   8514 0C21 POPE9 114      92.826  87.568  54.277  1.00  0.00           C
ATOM   8516 1C21 POPE9 114      92.528  86.447  53.316  1.00  0.00           C
ATOM   8519 2C21 POPE9 114      92.448  86.898  51.846  1.00  0.00           C
ATOM   8522 3C21 POPE9 114      93.797  87.277  51.227  1.00  0.00           C
ATOM   8525 4C21 POPE9 114      93.708  87.508  49.707  1.00  0.00           C
ATOM   8528 5C21 POPE9 114      95.077  87.728  49.057  1.00  0.00           C
ATOM   8531 6C21 POPE9 114      95.016  87.648  47.526  1.00  0.00           C
ATOM   8534 7C21 POPE9 114      96.396  87.807  46.866  1.00  0.00           C
ATOM   8537 8C21 POPE9 114      96.367  87.547  45.367  1.00  0.00           C
ATOM   8541  C33 POPE9 114      80.298  86.447  62.177  1.00  0.00           C
ATOM   8544  C34 POPE9 114      80.658  85.388  61.126  1.00  0.00           C
ATOM   8547  C35 POPE9 114      79.508  85.117  60.146  1.00  0.00           C
ATOM   8550  C36 POPE9 114      79.908  84.118  59.047  1.00  0.00           C
ATOM   8553  C37 POPE9 114      79.297  84.478  57.687  1.00  0.00           C
ATOM   8556  C38 POPE9 114      77.768  84.538  57.667  1.00  0.00           C
ATOM   8559  C39 POPE9 114      77.268  85.348  56.476  1.00  0.00           C
ATOM   8562 0C31 POPE9 114      77.718  84.767  55.137  1.00  0.00           C
ATOM   8565 1C31 POPE9 114      77.227  85.568  53.946  1.00  0.00           C
ATOM   8568 2C31 POPE9 114      77.326  84.728  52.677  1.00  0.00           C
ATOM   8571 3C31 POPE9 114      77.158  85.558  51.417  1.00  0.00           C
ATOM   8574 4C31 POPE9 114      77.107  84.668  50.187  1.00  0.00           C
ATOM   8577 5C31 POPE9 114      77.068  85.488  48.906  1.00  0.00           C
ATOM   8580 6C31 POPE9 114      77.037  84.608  47.677  1.00  0.00           C
ATOM   8584  NH3 POPE  115      90.688  76.438  70.897  1.00  0.00           N
ATOM   8588  C12 POPE  115      89.977  76.118  72.196  1.00  0.00           C
ATOM   8591  C11 POPE  115      88.447  76.118  72.047  1.00  0.00           C
ATOM   8594  P   POPE  115      87.528  77.608  70.086  1.00  0.00           P
ATOM   8595  O13 POPE  115      86.058  77.777  70.027  1.00  0.00           O
ATOM   8596  O14 POPE  115      88.386  78.658  69.496  1.00  0.00           O
ATOM   8597  O11 POPE  115      87.867  76.258  69.317  1.00  0.00           O
ATOM   8598  O12 POPE  115      87.988  77.388  71.576  1.00  0.00           O
ATOM   8599  C1  POPE  115      87.428  76.188  67.937  1.00  0.00           C
ATOM   8602  C2  POPE  115      88.617  76.518  66.996  1.00  0.00           C
ATOM   8604  O21 POPE  115      88.228  76.917  65.666  1.00  0.00           O
ATOM   8605  C21 POPE  115      87.988  75.947  64.817  1.00  0.00           C
ATOM   8606  O22 POPE  115      87.298  74.968  65.047  1.00  0.00           O
ATOM   8607  C22 POPE  115      88.747  76.207  63.516  1.00  0.00           C
ATOM   8610  C3  POPE  115      89.608  75.328  67.037  1.00  0.00           C
ATOM   8613  O31 POPE  115      90.846  75.688  66.396  1.00  0.00           O
ATOM   8614  C31 POPE  115      91.896  75.087  66.947  1.00  0.00           C
ATOM   8615  O32 POPE  115      91.838  74.338  67.906  1.00  0.00           O
ATOM   8616  C32 POPE  115      93.188  75.568  66.336  1.00  0.00           C
ATOM   8619  C23 POPE  115      89.137  74.908  62.766  1.00  0.00           C
ATOM   8622  C24 POPE  115      89.356  75.207  61.287  1.00  0.00           C
ATOM   8625  C25 POPE  115      89.837  74.018  60.437  1.00  0.00           C
ATOM   8628  C26 POPE  115      89.897  74.457  58.966  1.00  0.00           C
ATOM   8631  C27 POPE  115      90.308  73.368  57.966  1.00  0.00           C
ATOM   8634  C28 POPE  115      89.938  73.778  56.527  1.00  0.00           C
ATOM   8637  C29 POPE  115      89.846  72.648  55.527  1.00  0.00           C
ATOM   8639 0C21 POPE  115      88.778  72.368  54.747  1.00  0.00           C
ATOM   8641 1C21 POPE  115      87.467  73.108  54.727  1.00  0.00           C
ATOM   8644 2C21 POPE  115      87.388  74.218  53.677  1.00  0.00           C
ATOM   8647 3C21 POPE  115      86.208  75.157  53.946  1.00  0.00           C
ATOM   8650 4C21 POPE  115      85.898  76.088  52.766  1.00  0.00           C
ATOM   8653 5C21 POPE  115      86.956  77.167  52.547  1.00  0.00           C
ATOM   8656 6C21 POPE  115      86.728  77.938  51.247  1.00  0.00           C
ATOM   8659 7C21 POPE  115      87.708  79.097  51.067  1.00  0.00           C
ATOM   8662 8C21 POPE  115      87.547  79.808  49.727  1.00  0.00           C
ATOM   8666  C33 POPE  115      93.558  74.978  64.957  1.00  0.00           C
ATOM   8669  C34 POPE  115      93.418  73.447  64.826  1.00  0.00           C
ATOM   8672  C35 POPE  115      92.127  73.058  64.106  1.00  0.00           C
ATOM   8675  C36 POPE  115      91.987  71.558  63.826  1.00  0.00           C
ATOM   8678  C37 POPE  115      90.667  71.258  63.087  1.00  0.00           C
ATOM   8681  C38 POPE  115      90.286  69.777  63.137  1.00  0.00           C
ATOM   8684  C39 POPE  115      89.438  69.448  64.366  1.00  0.00           C
ATOM   8687 0C31 POPE  115      88.727  68.088  64.267  1.00  0.00           C
ATOM   8690 1C31 POPE  115      87.288  68.237  63.797  1.00  0.00           C
ATOM   8693 2C31 POPE  115      86.686  66.917  63.306  1.00  0.00           C
ATOM   8696 3C31 POPE  115      85.426  67.138  62.486  1.00  0.00           C
ATOM   8699 4C31 POPE  115      85.117  65.947  61.576  1.00  0.00           C
ATOM   8702 5C31 POPE  115      83.806  66.158  60.827  1.00  0.00           C
ATOM   8705 6C31 POPE  115      83.477  64.988  59.896  1.00  0.00           C
ATOM   8709  NH3 POPE  116     104.967 110.328  23.437  1.00  0.00           N
ATOM   8713  C12 POPE  116     103.717 111.118  23.127  1.00  0.00           C
ATOM   8716  C11 POPE  116     104.067 112.527  22.617  1.00  0.00           C
ATOM   8719  P   POPE  116     102.158 113.958  23.677  1.00  0.00           P
ATOM   8720  O13 POPE  116     102.997 113.758  24.867  1.00  0.00           O
ATOM   8721  O14 POPE  116     101.786 115.348  23.317  1.00  0.00           O
ATOM   8722  O11 POPE  116     100.886 113.027  23.796  1.00  0.00           O
ATOM   8723  O12 POPE  116     102.887 113.307  22.417  1.00  0.00           O
ATOM   8724  C1  POPE  116      99.767 113.428  24.597  1.00  0.00           C
ATOM   8727  C2  POPE  116      99.928 113.027  26.107  1.00  0.00           C
ATOM   8729  O21 POPE  116      98.806 112.258  26.607  1.00  0.00           O
ATOM   8730  C21 POPE  116      97.617 112.828  26.507  1.00  0.00           C
ATOM   8731  O22 POPE  116      97.388 113.947  26.096  1.00  0.00           O
ATOM   8732  C22 POPE  116      96.558 111.798  26.916  1.00  0.00           C
ATOM   8735  C3  POPE  116     100.268 114.227  27.046  1.00  0.00           C
ATOM   8738  O31 POPE  116     100.986 113.838  28.236  1.00  0.00           O
ATOM   8739  C31 POPE  116     100.308 113.517  29.316  1.00  0.00           C
ATOM   8740  O32 POPE  116      99.098 113.498  29.427  1.00  0.00           O
ATOM   8741  C32 POPE  116     101.318 113.237  30.437  1.00  0.00           C
ATOM   8744  C23 POPE  116      95.268 112.417  27.537  1.00  0.00           C
ATOM   8747  C24 POPE  116      95.396 112.807  29.017  1.00  0.00           C
ATOM   8750  C25 POPE  116      95.367 111.638  30.027  1.00  0.00           C
ATOM   8753  C26 POPE  116      93.948 111.157  30.357  1.00  0.00           C
ATOM   8756  C27 POPE  116      93.838 110.418  31.707  1.00  0.00           C
ATOM   8759  C28 POPE  116      92.637 110.897  32.567  1.00  0.00           C
ATOM   8762  C29 POPE  116      91.318 110.638  31.886  1.00  0.00           C
ATOM   8764 0C21 POPE  116      90.146 110.348  32.476  1.00  0.00           C
ATOM   8766 1C21 POPE  116      89.876 110.187  33.947  1.00  0.00           C
ATOM   8769 2C21 POPE  116      88.967 108.978  34.197  1.00  0.00           C
ATOM   8772 3C21 POPE  116      89.596 107.628  33.817  1.00  0.00           C
ATOM   8775 4C21 POPE  116      88.708 106.428  34.187  1.00  0.00           C
ATOM   8778 5C21 POPE  116      88.638 106.177  35.697  1.00  0.00           C
ATOM   8781 6C21 POPE  116      87.528 105.187  36.066  1.00  0.00           C
ATOM   8784 7C21 POPE  116      87.327 105.057  37.576  1.00  0.00           C
ATOM   8787 8C21 POPE  116      86.257 104.028  37.937  1.00  0.00           C
ATOM   8791  C33 POPE  116     100.706 112.638  31.727  1.00  0.00           C
ATOM   8794  C34 POPE  116     101.607 112.908  32.947  1.00  0.00           C
ATOM   8797  C35 POPE  116     101.096 112.248  34.227  1.00  0.00           C
ATOM   8800  C36 POPE  116     101.757 112.807  35.497  1.00  0.00           C
ATOM   8803  C37 POPE  116     101.188 112.197  36.786  1.00  0.00           C
ATOM   8806  C38 POPE  116     102.077 112.427  38.017  1.00  0.00           C
ATOM   8809  C39 POPE  116     101.807 111.408  39.127  1.00  0.00           C
ATOM   8812 0C31 POPE  116     102.926 111.398  40.177  1.00  0.00           C
ATOM   8815 1C31 POPE  116     102.777 110.268  41.196  1.00  0.00           C
ATOM   8818 2C31 POPE  116     103.937 110.268  42.196  1.00  0.00           C
ATOM   8821 3C31 POPE  116     103.708 109.378  43.426  1.00  0.00           C
ATOM   8824 4C31 POPE  116     104.857 109.498  44.426  1.00  0.00           C
ATOM   8827 5C31 POPE  116     104.508 108.917  45.806  1.00  0.00           C
ATOM   8830 6C31 POPE  116     105.697 108.947  46.777  1.00  0.00           C
ATOM   8834  NH3 POPE  117      16.538 108.498  19.897  1.00  0.00           N
ATOM   8838  C12 POPE  117      17.568 109.588  19.767  1.00  0.00           C
ATOM   8841  C11 POPE  117      18.398 109.728  21.056  1.00  0.00           C
ATOM   8844  P   POPE  117      17.478 111.968  21.957  1.00  0.00           P
ATOM   8845  O13 POPE  117      18.578 112.508  21.126  1.00  0.00           O
ATOM   8846  O14 POPE  117      16.108 112.228  21.467  1.00  0.00           O
ATOM   8847  O11 POPE  117      17.628 112.547  23.447  1.00  0.00           O
ATOM   8848  O12 POPE  117      17.678 110.398  22.107  1.00  0.00           O
ATOM   8849  C1  POPE  117      16.408 112.968  24.097  1.00  0.00           C
ATOM   8852  C2  POPE  117      16.658 113.818  25.377  1.00  0.00           C
ATOM   8854  O21 POPE  117      16.548 112.988  26.547  1.00  0.00           O
ATOM   8855  C21 POPE  117      17.678 112.778  27.197  1.00  0.00           C
ATOM   8856  O22 POPE  117      18.768 113.198  26.877  1.00  0.00           O
ATOM   8857  C22 POPE  117      17.398 111.938  28.457  1.00  0.00           C
ATOM   8860  C3  POPE  117      15.588 114.948  25.487  1.00  0.00           C
ATOM   8863  O31 POPE  117      15.678 115.698  26.727  1.00  0.00           O
ATOM   8864  C31 POPE  117      15.018 116.858  26.656  1.00  0.00           C
ATOM   8865  O32 POPE  117      14.478 117.287  25.647  1.00  0.00           O
ATOM   8866  C32 POPE  117      15.078 117.628  27.977  1.00  0.00           C
ATOM   8869  C23 POPE  117      18.498 112.178  29.517  1.00  0.00           C
ATOM   8872  C24 POPE  117      18.248 111.557  30.896  1.00  0.00           C
ATOM   8875  C25 POPE  117      19.418 111.878  31.837  1.00  0.00           C
ATOM   8878  C26 POPE  117      19.148 111.678  33.336  1.00  0.00           C
ATOM   8881  C27 POPE  117      20.438 111.798  34.156  1.00  0.00           C
ATOM   8884  C28 POPE  117      20.228 111.638  35.686  1.00  0.00           C
ATOM   8887  C29 POPE  117      20.048 112.968  36.387  1.00  0.00           C
ATOM   8889 0C21 POPE  117      20.338 113.228  37.677  1.00  0.00           C
ATOM   8891 1C21 POPE  117      20.818 112.238  38.706  1.00  0.00           C
ATOM   8894 2C21 POPE  117      22.068 112.678  39.507  1.00  0.00           C
ATOM   8897 3C21 POPE  117      22.378 111.678  40.627  1.00  0.00           C
ATOM   8900 4C21 POPE  117      23.688 111.968  41.377  1.00  0.00           C
ATOM   8903 5C21 POPE  117      24.058 110.838  42.357  1.00  0.00           C
ATOM   8906 6C21 POPE  117      24.498 109.548  41.656  1.00  0.00           C
ATOM   8909 7C21 POPE  117      24.768 108.408  42.646  1.00  0.00           C
ATOM   8912 8C21 POPE  117      24.598 107.027  42.017  1.00  0.00           C
ATOM   8916  C33 POPE  117      14.918 116.767  29.256  1.00  0.00           C
ATOM   8919  C34 POPE  117      15.188 117.557  30.557  1.00  0.00           C
ATOM   8922  C35 POPE  117      14.028 118.447  31.037  1.00  0.00           C
ATOM   8925  C36 POPE  117      12.808 117.678  31.567  1.00  0.00           C
ATOM   8928  C37 POPE  117      11.808 118.587  32.297  1.00  0.00           C
ATOM   8931  C38 POPE  117      10.498 117.877  32.706  1.00  0.00           C
ATOM   8934  C39 POPE  117      10.248 117.818  34.227  1.00  0.00           C
ATOM   8937 0C31 POPE  117      11.208 116.878  34.977  1.00  0.00           C
ATOM   8940 1C31 POPE  117      10.908 116.788  36.476  1.00  0.00           C
ATOM   8943 2C31 POPE  117      11.748 115.707  37.166  1.00  0.00           C
ATOM   8946 3C31 POPE  117      11.388 115.468  38.646  1.00  0.00           C
ATOM   8949 4C31 POPE  117      12.028 116.487  39.596  1.00  0.00           C
ATOM   8952 5C31 POPE  117      11.948 116.048  41.066  1.00  0.00           C
ATOM   8955 6C31 POPE  117      12.588 117.038  42.027  1.00  0.00           C
ATOM   8959  NH3 POPE  118      48.998  59.158  68.477  1.00  0.00           N
ATOM   8963  C12 POPE  118      49.568  58.577  69.727  1.00  0.00           C
ATOM   8966  C11 POPE  118      50.958  59.178  69.986  1.00  0.00           C
ATOM   8969  P   POPE  118      50.918  61.867  69.916  1.00  0.00           P
ATOM   8970  O13 POPE  118      50.088  62.838  70.657  1.00  0.00           O
ATOM   8971  O14 POPE  118      52.278  62.308  69.537  1.00  0.00           O
ATOM   8972  O11 POPE  118      50.158  61.527  68.567  1.00  0.00           O
ATOM   8973  O12 POPE  118      50.888  60.457  70.606  1.00  0.00           O
ATOM   8974  C1  POPE  118      50.898  61.548  67.337  1.00  0.00           C
ATOM   8977  C2  POPE  118      49.868  61.608  66.196  1.00  0.00           C
ATOM   8979  O21 POPE  118      50.358  61.018  64.977  1.00  0.00           O
ATOM   8980  C21 POPE  118      50.537  59.708  65.037  1.00  0.00           C
ATOM   8981  O22 POPE  118      50.168  58.988  65.957  1.00  0.00           O
ATOM   8982  C22 POPE  118      51.278  59.218  63.817  1.00  0.00           C
ATOM   8985  C3  POPE  118      49.378  63.058  65.997  1.00  0.00           C
ATOM   8988  O31 POPE  118      48.008  63.038  65.556  1.00  0.00           O
ATOM   8989  C31 POPE  118      47.858  62.988  64.226  1.00  0.00           C
ATOM   8990  O32 POPE  118      48.688  63.358  63.427  1.00  0.00           O
ATOM   8991  C32 POPE  118      46.518  62.338  63.917  1.00  0.00           C
ATOM   8994  C23 POPE  118      51.857  57.808  64.057  1.00  0.00           C
ATOM   8997  C24 POPE  118      52.908  57.428  63.017  1.00  0.00           C
ATOM   9000  C25 POPE  118      53.638  56.118  63.327  1.00  0.00           C
ATOM   9003  C26 POPE  118      54.658  55.818  62.236  1.00  0.00           C
ATOM   9006  C27 POPE  118      55.648  54.697  62.537  1.00  0.00           C
ATOM   9009  C28 POPE  118      56.597  54.528  61.346  1.00  0.00           C
ATOM   9012  C29 POPE  118      57.148  53.128  61.247  1.00  0.00           C
ATOM   9014 0C21 POPE  118      57.218  52.388  60.126  1.00  0.00           C
ATOM   9016 1C21 POPE  118      56.727  52.798  58.756  1.00  0.00           C
ATOM   9019 2C21 POPE  118      56.268  51.578  57.937  1.00  0.00           C
ATOM   9022 3C21 POPE  118      55.128  50.838  58.637  1.00  0.00           C
ATOM   9025 4C21 POPE  118      54.508  49.687  57.846  1.00  0.00           C
ATOM   9028 5C21 POPE  118      53.827  50.108  56.536  1.00  0.00           C
ATOM   9031 6C21 POPE  118      53.028  48.948  55.916  1.00  0.00           C
ATOM   9034 7C21 POPE  118      52.278  49.347  54.647  1.00  0.00           C
ATOM   9037 8C21 POPE  118      51.318  48.248  54.187  1.00  0.00           C
ATOM   9041  C33 POPE  118      46.118  62.508  62.437  1.00  0.00           C
ATOM   9044  C34 POPE  118      45.788  63.957  62.037  1.00  0.00           C
ATOM   9047  C35 POPE  118      45.347  64.027  60.577  1.00  0.00           C
ATOM   9050  C36 POPE  118      45.467  65.417  59.946  1.00  0.00           C
ATOM   9053  C37 POPE  118      45.918  65.308  58.486  1.00  0.00           C
ATOM   9056  C38 POPE  118      46.228  66.658  57.826  1.00  0.00           C
ATOM   9059  C39 POPE  118      45.378  66.957  56.586  1.00  0.00           C
ATOM   9062 0C31 POPE  118      45.558  65.958  55.427  1.00  0.00           C
ATOM   9065 1C31 POPE  118      44.908  66.468  54.127  1.00  0.00           C
ATOM   9068 2C31 POPE  118      45.098  65.558  52.896  1.00  0.00           C
ATOM   9071 3C31 POPE  118      44.048  64.438  52.777  1.00  0.00           C
ATOM   9074 4C31 POPE  118      44.518  63.088  53.337  1.00  0.00           C
ATOM   9077 5C31 POPE  118      43.398  62.318  54.047  1.00  0.00           C
ATOM   9080 6C31 POPE  118      43.838  60.968  54.617  1.00  0.00           C
ATOM   9084  NH3 POPE  119      27.818  18.848  64.407  1.00  0.00           N
ATOM   9088  C12 POPE  119      28.258  18.328  65.746  1.00  0.00           C
ATOM   9091  C11 POPE  119      27.878  19.298  66.877  1.00  0.00           C
ATOM   9094  P   POPE  119      25.828  20.888  66.536  1.00  0.00           P
ATOM   9095  O13 POPE  119      26.868  21.928  66.627  1.00  0.00           O
ATOM   9096  O14 POPE  119      24.548  21.138  67.227  1.00  0.00           O
ATOM   9097  O11 POPE  119      25.598  20.618  64.997  1.00  0.00           O
ATOM   9098  O12 POPE  119      26.458  19.488  66.967  1.00  0.00           O
ATOM   9099  C1  POPE  119      24.448  19.958  64.467  1.00  0.00           C
ATOM   9102  C2  POPE  119      24.158  20.318  62.966  1.00  0.00           C
ATOM   9104  O21 POPE  119      25.338  20.858  62.346  1.00  0.00           O
ATOM   9105  C21 POPE  119      25.228  21.318  61.107  1.00  0.00           C
ATOM   9106  O22 POPE  119      25.568  22.438  60.736  1.00  0.00           O
ATOM   9107  C22 POPE  119      24.948  20.158  60.137  1.00  0.00           C
ATOM   9110  C3  POPE  119      22.938  21.268  62.786  1.00  0.00           C
ATOM   9113  O31 POPE  119      22.268  21.048  61.516  1.00  0.00           O
ATOM   9114  C31 POPE  119      21.698  22.138  61.016  1.00  0.00           C
ATOM   9115  O32 POPE  119      21.888  23.268  61.427  1.00  0.00           O
ATOM   9116  C32 POPE  119      20.848  21.768  59.797  1.00  0.00           C
ATOM   9119  C23 POPE  119      24.758  20.568  58.657  1.00  0.00           C
ATOM   9122  C24 POPE  119      24.728  19.318  57.766  1.00  0.00           C
ATOM   9125  C25 POPE  119      23.638  19.288  56.677  1.00  0.00           C
ATOM   9128  C26 POPE  119      23.238  17.838  56.336  1.00  0.00           C
ATOM   9131  C27 POPE  119      22.068  17.718  55.336  1.00  0.00           C
ATOM   9134  C28 POPE  119      21.298  16.388  55.447  1.00  0.00           C
ATOM   9137  C29 POPE  119      22.138  15.158  55.226  1.00  0.00           C
ATOM   9139 0C21 POPE  119      21.888  14.118  54.387  1.00  0.00           C
ATOM   9141 1C21 POPE  119      20.698  13.948  53.486  1.00  0.00           C
ATOM   9144 2C21 POPE  119      19.848  12.708  53.836  1.00  0.00           C
ATOM   9147 3C21 POPE  119      20.208  11.438  53.046  1.00  0.00           C
ATOM   9150 4C21 POPE  119      19.438  10.218  53.576  1.00  0.00           C
ATOM   9153 5C21 POPE  119      19.358   9.028  52.607  1.00  0.00           C
ATOM   9156 6C21 POPE  119      20.728   8.508  52.147  1.00  0.00           C
ATOM   9159 7C21 POPE  119      20.648   7.088  51.567  1.00  0.00           C
ATOM   9162 8C21 POPE  119      22.008   6.498  51.217  1.00  0.00           C
ATOM   9166  C33 POPE  119      20.258  22.998  59.076  1.00  0.00           C
ATOM   9169  C34 POPE  119      20.328  22.898  57.547  1.00  0.00           C
ATOM   9172  C35 POPE  119      21.748  23.068  56.996  1.00  0.00           C
ATOM   9175  C36 POPE  119      21.838  22.778  55.497  1.00  0.00           C
ATOM   9178  C37 POPE  119      23.268  22.918  54.946  1.00  0.00           C
ATOM   9181  C38 POPE  119      23.438  22.418  53.497  1.00  0.00           C
ATOM   9184  C39 POPE  119      22.598  23.148  52.437  1.00  0.00           C
ATOM   9187 0C31 POPE  119      21.118  22.728  52.387  1.00  0.00           C
ATOM   9190 1C31 POPE  119      20.528  22.628  50.967  1.00  0.00           C
ATOM   9193 2C31 POPE  119      20.448  21.188  50.437  1.00  0.00           C
ATOM   9196 3C31 POPE  119      21.808  20.478  50.317  1.00  0.00           C
ATOM   9199 4C31 POPE  119      21.668  19.048  49.787  1.00  0.00           C
ATOM   9202 5C31 POPE  119      23.018  18.318  49.707  1.00  0.00           C
ATOM   9205 6C31 POPE  119      22.878  16.838  49.356  1.00  0.00           C
ATOM   9209  NH3 POPE  120       0.263  63.878  24.107  1.00  0.00           N
ATOM   9213  C12 POPE  120       0.803  63.038  25.247  1.00  0.00           C
ATOM   9216  C11 POPE  120       2.038  62.208  24.846  1.00  0.00           C
ATOM   9219  P   POPE  120       3.868  61.058  26.397  1.00  0.00           P
ATOM   9220  O13 POPE  120       3.858  60.918  27.847  1.00  0.00           O
ATOM   9221  O14 POPE  120       4.438  59.928  25.596  1.00  0.00           O
ATOM   9222  O11 POPE  120       4.628  62.418  26.047  1.00  0.00           O
ATOM   9223  O12 POPE  120       2.388  61.348  25.917  1.00  0.00           O
ATOM   9224  C1  POPE  120       5.508  62.988  27.027  1.00  0.00           C
ATOM   9227  C2  POPE  120       4.828  64.158  27.787  1.00  0.00           C
ATOM   9229  O21 POPE  120       5.808  65.168  28.127  1.00  0.00           O
ATOM   9230  C21 POPE  120       6.558  64.917  29.207  1.00  0.00           C
ATOM   9231  O22 POPE  120       6.708  63.848  29.757  1.00  0.00           O
ATOM   9232  C22 POPE  120       7.228  66.228  29.637  1.00  0.00           C
ATOM   9235  C3  POPE  120       3.958  63.658  28.977  1.00  0.00           C
ATOM   9238  O31 POPE  120       3.738  64.667  29.997  1.00  0.00           O
ATOM   9239  C31 POPE  120       2.978  64.148  30.977  1.00  0.00           C
ATOM   9240  O32 POPE  120       2.328  63.138  30.887  1.00  0.00           O
ATOM   9241  C32 POPE  120       3.048  64.998  32.237  1.00  0.00           C
ATOM   9244  C23 POPE  120       6.878  66.597  31.096  1.00  0.00           C
ATOM   9247  C24 POPE  120       8.098  66.777  32.017  1.00  0.00           C
ATOM   9250  C25 POPE  120       7.608  66.998  33.457  1.00  0.00           C
ATOM   9253  C26 POPE  120       8.708  67.167  34.517  1.00  0.00           C
ATOM   9256  C27 POPE  120       8.108  66.858  35.897  1.00  0.00           C
ATOM   9259  C28 POPE  120       9.088  67.008  37.077  1.00  0.00           C
ATOM   9262  C29 POPE  120       8.518  66.298  38.277  1.00  0.00           C
ATOM   9264 0C21 POPE  120       8.788  66.518  39.577  1.00  0.00           C
ATOM   9266 1C21 POPE  120       9.788  67.498  40.146  1.00  0.00           C
ATOM   9269 2C21 POPE  120      10.948  66.758  40.857  1.00  0.00           C
ATOM   9272 3C21 POPE  120      11.758  65.868  39.907  1.00  0.00           C
ATOM   9275 4C21 POPE  120      13.118  65.428  40.466  1.00  0.00           C
ATOM   9278 5C21 POPE  120      13.858  64.498  39.486  1.00  0.00           C
ATOM   9281 6C21 POPE  120      15.358  64.358  39.797  1.00  0.00           C
ATOM   9284 7C21 POPE  120      16.088  63.498  38.747  1.00  0.00           C
ATOM   9287 8C21 POPE  120      17.588  63.358  39.006  1.00  0.00           C
ATOM   9291  C33 POPE  120       3.028  66.527  31.997  1.00  0.00           C
ATOM   9294  C34 POPE  120       2.608  67.288  33.256  1.00  0.00           C
ATOM   9297  C35 POPE  120       3.338  66.867  34.547  1.00  0.00           C
ATOM   9300  C36 POPE  120       3.298  67.968  35.616  1.00  0.00           C
ATOM   9303  C37 POPE  120       3.558  67.457  37.037  1.00  0.00           C
ATOM   9306  C38 POPE  120       2.298  66.928  37.737  1.00  0.00           C
ATOM   9309  C39 POPE  120       1.278  68.018  38.077  1.00  0.00           C
ATOM   9312 0C31 POPE  120       0.223  67.538  39.086  1.00  0.00           C
ATOM   9315 1C31 POPE  120      -0.627  68.688  39.657  1.00  0.00           C
ATOM   9318 2C31 POPE  120      -1.597  68.198  40.736  1.00  0.00           C
ATOM   9321 3C31 POPE  120      -1.737  69.138  41.936  1.00  0.00           C
ATOM   9324 4C31 POPE  120      -0.457  69.198  42.777  1.00  0.00           C
ATOM   9327 5C31 POPE  120      -0.647  69.908  44.117  1.00  0.00           C
ATOM   9330 6C31 POPE  120       0.593  69.828  44.997  1.00  0.00           C
ATOM   9334  NH3 POPE  121      55.288  81.838  65.156  1.00  0.00           N
ATOM   9338  C12 POPE  121      56.528  81.758  65.997  1.00  0.00           C
ATOM   9341  C11 POPE  121      57.057  83.088  66.527  1.00  0.00           C
ATOM   9344  P   POPE  121      59.548  83.867  66.837  1.00  0.00           P
ATOM   9345  O13 POPE  121      59.048  85.148  67.396  1.00  0.00           O
ATOM   9346  O14 POPE  121      60.758  83.257  67.416  1.00  0.00           O
ATOM   9347  O11 POPE  121      59.798  84.098  65.307  1.00  0.00           O
ATOM   9348  O12 POPE  121      58.408  82.807  66.877  1.00  0.00           O
ATOM   9349  C1  POPE  121      59.077  83.508  64.236  1.00  0.00           C
ATOM   9352  C2  POPE  121      59.908  83.608  62.966  1.00  0.00           C
ATOM   9354  O21 POPE  121      59.108  83.158  61.866  1.00  0.00           O
ATOM   9355  C21 POPE  121      58.998  84.018  60.867  1.00  0.00           C
ATOM   9356  O22 POPE  121      59.338  85.187  60.867  1.00  0.00           O
ATOM   9357  C22 POPE  121      58.358  83.298  59.696  1.00  0.00           C
ATOM   9360  C3  POPE  121      61.138  82.697  63.096  1.00  0.00           C
ATOM   9363  O31 POPE  121      62.057  82.988  62.027  1.00  0.00           O
ATOM   9364  C31 POPE  121      63.307  83.167  62.357  1.00  0.00           C
ATOM   9365  O32 POPE  121      63.757  83.188  63.506  1.00  0.00           O
ATOM   9366  C32 POPE  121      64.158  83.268  61.076  1.00  0.00           C
ATOM   9369  C23 POPE  121      58.438  84.108  58.397  1.00  0.00           C
ATOM   9372  C24 POPE  121      57.788  83.377  57.227  1.00  0.00           C
ATOM   9375  C25 POPE  121      58.498  82.097  56.767  1.00  0.00           C
ATOM   9378  C26 POPE  121      57.948  81.627  55.416  1.00  0.00           C
ATOM   9381  C27 POPE  121      58.528  80.288  54.967  1.00  0.00           C
ATOM   9384  C28 POPE  121      57.818  79.738  53.717  1.00  0.00           C
ATOM   9387  C29 POPE  121      58.498  78.538  53.127  1.00  0.00           C
ATOM   9389 0C21 POPE  121      57.918  77.398  52.707  1.00  0.00           C
ATOM   9391 1C21 POPE  121      56.448  77.068  52.707  1.00  0.00           C
ATOM   9394 2C21 POPE  121      55.978  76.478  51.357  1.00  0.00           C
ATOM   9397 3C21 POPE  121      55.968  77.508  50.207  1.00  0.00           C
ATOM   9400 4C21 POPE  121      55.658  76.888  48.836  1.00  0.00           C
ATOM   9403 5C21 POPE  121      54.287  76.197  48.766  1.00  0.00           C
ATOM   9406 6C21 POPE  121      54.018  75.538  47.407  1.00  0.00           C
ATOM   9409 7C21 POPE  121      52.608  74.947  47.367  1.00  0.00           C
ATOM   9412 8C21 POPE  121      52.258  74.178  46.087  1.00  0.00           C
ATOM   9416  C33 POPE  121      63.538  84.078  59.907  1.00  0.00           C
ATOM   9419  C34 POPE  121      62.528  83.307  59.027  1.00  0.00           C
ATOM   9422  C35 POPE  121      63.128  82.158  58.186  1.00  0.00           C
ATOM   9425  C36 POPE  121      63.878  82.608  56.916  1.00  0.00           C
ATOM   9428  C37 POPE  121      64.458  81.408  56.146  1.00  0.00           C
ATOM   9431  C38 POPE  121      65.098  81.748  54.806  1.00  0.00           C
ATOM   9434  C39 POPE  121      65.708  80.498  54.146  1.00  0.00           C
ATOM   9437 0C31 POPE  121      66.598  80.798  52.937  1.00  0.00           C
ATOM   9440 1C31 POPE  121      67.217  79.518  52.357  1.00  0.00           C
ATOM   9443 2C31 POPE  121      68.617  79.738  51.767  1.00  0.00           C
ATOM   9446 3C31 POPE  121      69.367  78.417  51.516  1.00  0.00           C
ATOM   9449 4C31 POPE  121      68.808  77.628  50.326  1.00  0.00           C
ATOM   9452 5C31 POPE  121      69.598  76.337  50.067  1.00  0.00           C
ATOM   9455 6C31 POPE  121      69.397  75.768  48.667  1.00  0.00           C
ATOM   9459  NH3 POPE  122      77.948  45.617  68.287  1.00  0.00           N
ATOM   9463  C12 POPE  122      78.198  44.277  67.696  1.00  0.00           C
ATOM   9466  C11 POPE  122      76.927  43.818  66.977  1.00  0.00           C
ATOM   9469  P   POPE  122      75.977  41.948  65.507  1.00  0.00           P
ATOM   9470  O13 POPE  122      74.857  41.578  66.387  1.00  0.00           O
ATOM   9471  O14 POPE  122      75.698  42.878  64.387  1.00  0.00           O
ATOM   9472  O11 POPE  122      76.628  40.628  64.927  1.00  0.00           O
ATOM   9473  O12 POPE  122      77.138  42.528  66.427  1.00  0.00           O
ATOM   9474  C1  POPE  122      77.908  40.617  64.257  1.00  0.00           C
ATOM   9477  C2  POPE  122      77.786  40.198  62.756  1.00  0.00           C
ATOM   9479  O21 POPE  122      76.967  41.148  62.017  1.00  0.00           O
ATOM   9480  C21 POPE  122      77.577  42.318  61.866  1.00  0.00           C
ATOM   9481  O22 POPE  122      78.788  42.498  61.957  1.00  0.00           O
ATOM   9482  C22 POPE  122      76.577  43.428  61.576  1.00  0.00           C
ATOM   9485  C3  POPE  122      77.198  38.758  62.626  1.00  0.00           C
ATOM   9488  O31 POPE  122      78.128  37.788  62.077  1.00  0.00           O
ATOM   9489  C31 POPE  122      77.798  37.207  60.916  1.00  0.00           C
ATOM   9490  O32 POPE  122      77.497  36.018  60.816  1.00  0.00           O
ATOM   9491  C32 POPE  122      77.868  38.167  59.736  1.00  0.00           C
ATOM   9494  C23 POPE  122      76.948  44.228  60.317  1.00  0.00           C
ATOM   9497  C24 POPE  122      76.598  43.458  59.036  1.00  0.00           C
ATOM   9500  C25 POPE  122      77.598  43.658  57.896  1.00  0.00           C
ATOM   9503  C26 POPE  122      77.227  42.798  56.687  1.00  0.00           C
ATOM   9506  C27 POPE  122      78.158  43.008  55.497  1.00  0.00           C
ATOM   9509  C28 POPE  122      77.658  42.288  54.226  1.00  0.00           C
ATOM   9512  C29 POPE  122      76.568  43.058  53.527  1.00  0.00           C
ATOM   9514 0C21 POPE  122      76.536  43.338  52.207  1.00  0.00           C
ATOM   9516 1C21 POPE  122      77.558  42.838  51.217  1.00  0.00           C
ATOM   9519 2C21 POPE  122      77.058  42.847  49.756  1.00  0.00           C
ATOM   9522 3C21 POPE  122      77.418  44.148  48.997  1.00  0.00           C
ATOM   9525 4C21 POPE  122      76.867  44.148  47.567  1.00  0.00           C
ATOM   9528 5C21 POPE  122      77.168  45.448  46.796  1.00  0.00           C
ATOM   9531 6C21 POPE  122      78.548  45.457  46.117  1.00  0.00           C
ATOM   9534 7C21 POPE  122      78.827  46.808  45.437  1.00  0.00           C
ATOM   9537 8C21 POPE  122      79.238  46.698  43.957  1.00  0.00           C
ATOM   9541  C33 POPE  122      78.768  37.668  58.576  1.00  0.00           C
ATOM   9544  C34 POPE  122      78.878  38.758  57.497  1.00  0.00           C
ATOM   9547  C35 POPE  122      79.688  38.358  56.256  1.00  0.00           C
ATOM   9550  C36 POPE  122      78.878  37.638  55.167  1.00  0.00           C
ATOM   9553  C37 POPE  122      79.617  37.598  53.826  1.00  0.00           C
ATOM   9556  C38 POPE  122      78.747  37.098  52.656  1.00  0.00           C
ATOM   9559  C39 POPE  122      77.878  38.198  52.027  1.00  0.00           C
ATOM   9562 0C31 POPE  122      77.177  37.758  50.736  1.00  0.00           C
ATOM   9565 1C31 POPE  122      76.208  38.828  50.197  1.00  0.00           C
ATOM   9568 2C31 POPE  122      75.958  38.758  48.677  1.00  0.00           C
ATOM   9571 3C31 POPE  122      75.458  37.398  48.176  1.00  0.00           C
ATOM   9574 4C31 POPE  122      75.308  37.338  46.646  1.00  0.00           C
ATOM   9577 5C31 POPE  122      75.168  35.898  46.126  1.00  0.00           C
ATOM   9580 6C31 POPE  122      74.687  35.808  44.666  1.00  0.00           C
ATOM   9584  NH3 POPE  123      77.387  74.578  24.917  1.00  0.00           N
ATOM   9588  C12 POPE  123      77.028  74.158  23.517  1.00  0.00           C
ATOM   9591  C11 POPE  123      75.568  74.487  23.187  1.00  0.00           C
ATOM   9594  P   POPE  123      73.158  73.957  23.877  1.00  0.00           P
ATOM   9595  O13 POPE  123      72.818  72.917  22.877  1.00  0.00           O
ATOM   9596  O14 POPE  123      72.768  75.347  23.607  1.00  0.00           O
ATOM   9597  O11 POPE  123      72.478  73.538  25.227  1.00  0.00           O
ATOM   9598  O12 POPE  123      74.708  73.938  24.207  1.00  0.00           O
ATOM   9599  C1  POPE  123      71.536  74.408  25.887  1.00  0.00           C
ATOM   9602  C2  POPE  123      72.217  74.978  27.137  1.00  0.00           C
ATOM   9604  O21 POPE  123      72.217  73.878  28.057  1.00  0.00           O
ATOM   9605  C21 POPE  123      73.378  73.598  28.596  1.00  0.00           C
ATOM   9606  O22 POPE  123      74.438  74.158  28.357  1.00  0.00           O
ATOM   9607  C22 POPE  123      73.177  72.538  29.646  1.00  0.00           C
ATOM   9610  C3  POPE  123      71.478  76.167  27.806  1.00  0.00           C
ATOM   9613  O31 POPE  123      72.268  76.738  28.877  1.00  0.00           O
ATOM   9614  C31 POPE  123      73.107  77.748  28.607  1.00  0.00           C
ATOM   9615  O32 POPE  123      73.147  78.377  27.567  1.00  0.00           O
ATOM   9616  C32 POPE  123      73.918  78.058  29.887  1.00  0.00           C
ATOM   9619  C23 POPE  123      73.768  73.038  30.966  1.00  0.00           C
ATOM   9622  C24 POPE  123      73.728  71.968  32.057  1.00  0.00           C
ATOM   9625  C25 POPE  123      72.298  71.658  32.497  1.00  0.00           C
ATOM   9628  C26 POPE  123      72.288  70.597  33.586  1.00  0.00           C
ATOM   9631  C27 POPE  123      72.637  71.127  34.987  1.00  0.00           C
ATOM   9634  C28 POPE  123      73.188  70.068  35.967  1.00  0.00           C
ATOM   9637  C29 POPE  123      72.718  68.648  35.727  1.00  0.00           C
ATOM   9639 0C21 POPE  123      72.348  67.768  36.656  1.00  0.00           C
ATOM   9641 1C21 POPE  123      72.268  68.018  38.137  1.00  0.00           C
ATOM   9644 2C21 POPE  123      71.076  67.248  38.737  1.00  0.00           C
ATOM   9647 3C21 POPE  123      71.107  67.298  40.256  1.00  0.00           C
ATOM   9650 4C21 POPE  123      69.896  66.587  40.887  1.00  0.00           C
ATOM   9653 5C21 POPE  123      70.058  66.438  42.407  1.00  0.00           C
ATOM   9656 6C21 POPE  123      69.968  67.777  43.147  1.00  0.00           C
ATOM   9659 7C21 POPE  123      70.368  67.648  44.626  1.00  0.00           C
ATOM   9662 8C21 POPE  123      70.577  68.998  45.297  1.00  0.00           C
ATOM   9666  C33 POPE  123      73.708  77.038  31.047  1.00  0.00           C
ATOM   9669  C34 POPE  123      73.827  77.638  32.457  1.00  0.00           C
ATOM   9672  C35 POPE  123      75.228  78.088  32.867  1.00  0.00           C
ATOM   9675  C36 POPE  123      75.248  78.428  34.356  1.00  0.00           C
ATOM   9678  C37 POPE  123      76.608  78.928  34.846  1.00  0.00           C
ATOM   9681  C38 POPE  123      76.638  79.227  36.357  1.00  0.00           C
ATOM   9684  C39 POPE  123      76.058  80.597  36.716  1.00  0.00           C
ATOM   9687 0C31 POPE  123      75.498  80.587  38.147  1.00  0.00           C
ATOM   9690 1C31 POPE  123      75.058  81.968  38.646  1.00  0.00           C
ATOM   9693 2C31 POPE  123      74.348  81.867  40.006  1.00  0.00           C
ATOM   9696 3C31 POPE  123      74.098  83.218  40.676  1.00  0.00           C
ATOM   9699 4C31 POPE  123      75.388  83.978  40.977  1.00  0.00           C
ATOM   9702 5C31 POPE  123      75.198  85.088  42.007  1.00  0.00           C
ATOM   9705 6C31 POPE  123      76.418  86.008  42.096  1.00  0.00           C
ATOM   9709  NH3 POPE  124      29.848  95.777  19.377  1.00  0.00           N
ATOM   9713  C12 POPE  124      30.578  95.798  18.077  1.00  0.00           C
ATOM   9716  C11 POPE  124      32.038  96.167  18.347  1.00  0.00           C
ATOM   9719  P   POPE  124      33.728  94.568  19.516  1.00  0.00           P
ATOM   9720  O13 POPE  124      33.218  93.188  19.467  1.00  0.00           O
ATOM   9721  O14 POPE  124      34.588  95.038  18.417  1.00  0.00           O
ATOM   9722  O11 POPE  124      34.428  94.748  20.937  1.00  0.00           O
ATOM   9723  O12 POPE  124      32.488  95.558  19.567  1.00  0.00           O
ATOM   9724  C1  POPE  124      33.917  95.597  21.957  1.00  0.00           C
ATOM   9727  C2  POPE  124      34.448  95.237  23.387  1.00  0.00           C
ATOM   9729  O21 POPE  124      34.448  96.428  24.227  1.00  0.00           O
ATOM   9730  C21 POPE  124      33.738  96.417  25.366  1.00  0.00           C
ATOM   9731  O22 POPE  124      33.028  95.498  25.717  1.00  0.00           O
ATOM   9732  C22 POPE  124      33.938  97.728  26.137  1.00  0.00           C
ATOM   9735  C3  POPE  124      35.888  94.668  23.296  1.00  0.00           C
ATOM   9738  O31 POPE  124      36.298  94.108  24.567  1.00  0.00           O
ATOM   9739  C31 POPE  124      37.028  94.938  25.297  1.00  0.00           C
ATOM   9740  O32 POPE  124      37.208  96.118  25.067  1.00  0.00           O
ATOM   9741  C32 POPE  124      37.558  94.258  26.556  1.00  0.00           C
ATOM   9744  C23 POPE  124      32.638  98.578  26.256  1.00  0.00           C
ATOM   9747  C24 POPE  124      32.708  99.647  27.357  1.00  0.00           C
ATOM   9750  C25 POPE  124      32.318  99.078  28.717  1.00  0.00           C
ATOM   9753  C26 POPE  124      32.618  99.988  29.906  1.00  0.00           C
ATOM   9756  C27 POPE  124      32.667  99.188  31.217  1.00  0.00           C
ATOM   9759  C28 POPE  124      33.468  99.858  32.357  1.00  0.00           C
ATOM   9762  C29 POPE  124      33.018 101.277  32.596  1.00  0.00           C
ATOM   9764 0C21 POPE  124      32.238 101.697  33.617  1.00  0.00           C
ATOM   9766 1C21 POPE  124      31.648 100.828  34.687  1.00  0.00           C
ATOM   9769 2C21 POPE  124      32.328 101.017  36.047  1.00  0.00           C
ATOM   9772 3C21 POPE  124      33.828 100.638  36.087  1.00  0.00           C
ATOM   9775 4C21 POPE  124      34.448 100.698  37.497  1.00  0.00           C
ATOM   9778 5C21 POPE  124      33.858  99.647  38.446  1.00  0.00           C
ATOM   9781 6C21 POPE  124      34.118  99.898  39.946  1.00  0.00           C
ATOM   9784 7C21 POPE  124      33.378  98.847  40.777  1.00  0.00           C
ATOM   9787 8C21 POPE  124      33.368  99.108  42.287  1.00  0.00           C
ATOM   9791  C33 POPE  124      38.968  94.808  26.886  1.00  0.00           C
ATOM   9794  C34 POPE  124      39.698  94.078  28.027  1.00  0.00           C
ATOM   9797  C35 POPE  124      39.018  94.158  29.397  1.00  0.00           C
ATOM   9800  C36 POPE  124      39.168  95.508  30.107  1.00  0.00           C
ATOM   9803  C37 POPE  124      38.158  95.617  31.267  1.00  0.00           C
ATOM   9806  C38 POPE  124      38.378  96.818  32.187  1.00  0.00           C
ATOM   9809  C39 POPE  124      39.288  96.487  33.377  1.00  0.00           C
ATOM   9812 0C31 POPE  124      39.498  97.687  34.307  1.00  0.00           C
ATOM   9815 1C31 POPE  124      38.798  97.527  35.657  1.00  0.00           C
ATOM   9818 2C31 POPE  124      38.688  98.847  36.447  1.00  0.00           C
ATOM   9821 3C31 POPE  124      40.048  99.478  36.777  1.00  0.00           C
ATOM   9824 4C31 POPE  124      39.908 100.777  37.576  1.00  0.00           C
ATOM   9827 5C31 POPE  124      41.198 101.148  38.306  1.00  0.00           C
ATOM   9830 6C31 POPE  124      41.078 102.427  39.137  1.00  0.00           C
ATOM   9834  NH3 POPE  125      19.188  28.328  23.157  1.00  0.00           N
ATOM   9838  C12 POPE  125      20.568  28.828  22.866  1.00  0.00           C
ATOM   9841  C11 POPE  125      21.598  27.668  22.787  1.00  0.00           C
ATOM   9844  P   POPE  125      20.828  25.408  23.947  1.00  0.00           P
ATOM   9845  O13 POPE  125      19.438  25.608  23.477  1.00  0.00           O
ATOM   9846  O14 POPE  125      21.648  24.398  23.236  1.00  0.00           O
ATOM   9847  O11 POPE  125      20.818  25.128  25.497  1.00  0.00           O
ATOM   9848  O12 POPE  125      21.538  26.808  23.926  1.00  0.00           O
ATOM   9849  C1  POPE  125      21.328  23.957  26.126  1.00  0.00           C
ATOM   9852  C2  POPE  125      20.718  23.838  27.537  1.00  0.00           C
ATOM   9854  O21 POPE  125      21.448  22.838  28.287  1.00  0.00           O
ATOM   9855  C21 POPE  125      21.368  23.018  29.607  1.00  0.00           C
ATOM   9856  O22 POPE  125      21.178  24.068  30.166  1.00  0.00           O
ATOM   9857  C22 POPE  125      21.568  21.678  30.306  1.00  0.00           C
ATOM   9860  C3  POPE  125      19.218  23.458  27.446  1.00  0.00           C
ATOM   9863  O31 POPE  125      18.548  23.658  28.687  1.00  0.00           O
ATOM   9864  C31 POPE  125      18.068  24.858  29.086  1.00  0.00           C
ATOM   9865  O32 POPE  125      17.588  25.018  30.197  1.00  0.00           O
ATOM   9866  C32 POPE  125      18.158  25.978  28.057  1.00  0.00           C
ATOM   9869  C23 POPE  125      20.358  21.388  31.217  1.00  0.00           C
ATOM   9872  C24 POPE  125      20.158  19.888  31.447  1.00  0.00           C
ATOM   9875  C25 POPE  125      19.418  19.598  32.767  1.00  0.00           C
ATOM   9878  C26 POPE  125      20.288  19.798  34.017  1.00  0.00           C
ATOM   9881  C27 POPE  125      19.418  19.798  35.277  1.00  0.00           C
ATOM   9884  C28 POPE  125      20.228  19.858  36.576  1.00  0.00           C
ATOM   9887  C29 POPE  125      19.258  19.808  37.737  1.00  0.00           C
ATOM   9889 0C21 POPE  125      19.008  20.778  38.636  1.00  0.00           C
ATOM   9891 1C21 POPE  125      19.648  22.138  38.696  1.00  0.00           C
ATOM   9894 2C21 POPE  125      18.648  23.248  39.067  1.00  0.00           C
ATOM   9897 3C21 POPE  125      18.048  23.108  40.476  1.00  0.00           C
ATOM   9900 4C21 POPE  125      17.528  24.458  40.986  1.00  0.00           C
ATOM   9903 5C21 POPE  125      16.528  24.368  42.137  1.00  0.00           C
ATOM   9906 6C21 POPE  125      17.078  23.708  43.407  1.00  0.00           C
ATOM   9909 7C21 POPE  125      16.258  24.098  44.637  1.00  0.00           C
ATOM   9912 8C21 POPE  125      16.678  23.368  45.907  1.00  0.00           C
ATOM   9916  C33 POPE  125      17.288  27.198  28.417  1.00  0.00           C
ATOM   9919  C34 POPE  125      17.078  28.128  27.216  1.00  0.00           C
ATOM   9922  C35 POPE  125      18.378  28.668  26.597  1.00  0.00           C
ATOM   9925  C36 POPE  125      19.158  29.568  27.557  1.00  0.00           C
ATOM   9928  C37 POPE  125      20.368  30.228  26.907  1.00  0.00           C
ATOM   9931  C38 POPE  125      20.888  31.457  27.676  1.00  0.00           C
ATOM   9934  C39 POPE  125      20.988  31.208  29.187  1.00  0.00           C
ATOM   9937 0C31 POPE  125      21.458  32.398  30.027  1.00  0.00           C
ATOM   9940 1C31 POPE  125      21.488  32.058  31.526  1.00  0.00           C
ATOM   9943 2C31 POPE  125      21.698  33.288  32.417  1.00  0.00           C
ATOM   9946 3C31 POPE  125      21.988  32.937  33.877  1.00  0.00           C
ATOM   9949 4C31 POPE  125      22.128  34.168  34.787  1.00  0.00           C
ATOM   9952 5C31 POPE  125      22.838  33.848  36.107  1.00  0.00           C
ATOM   9955 6C31 POPE  125      23.038  35.078  36.996  1.00  0.00           C
ATOM   9959  NH3 POPE  126      86.716  47.168  21.256  1.00  0.00           N
ATOM   9963  C12 POPE  126      87.267  47.448  22.617  1.00  0.00           C
ATOM   9966  C11 POPE  126      88.708  47.978  22.497  1.00  0.00           C
ATOM   9969  P   POPE  126      89.846  45.818  21.296  1.00  0.00           P
ATOM   9970  O13 POPE  126      90.628  46.248  20.117  1.00  0.00           O
ATOM   9971  O14 POPE  126      88.498  45.268  21.026  1.00  0.00           O
ATOM   9972  O11 POPE  126      90.658  44.757  22.137  1.00  0.00           O
ATOM   9973  O12 POPE  126      89.697  46.987  22.327  1.00  0.00           O
ATOM   9974  C1  POPE  126      91.956  45.148  22.617  1.00  0.00           C
ATOM   9977  C2  POPE  126      91.978  45.778  24.056  1.00  0.00           C
ATOM   9979  O21 POPE  126      93.118  45.258  24.746  1.00  0.00           O
ATOM   9980  C21 POPE  126      93.007  44.068  25.287  1.00  0.00           C
ATOM   9981  O22 POPE  126      92.096  43.268  25.127  1.00  0.00           O
ATOM   9982  C22 POPE  126      94.216  43.868  26.196  1.00  0.00           C
ATOM   9985  C3  POPE  126      90.667  45.688  24.906  1.00  0.00           C
ATOM   9988  O31 POPE  126      90.977  45.848  26.307  1.00  0.00           O
ATOM   9989  C31 POPE  126      90.168  45.358  27.246  1.00  0.00           C
ATOM   9990  O32 POPE  126      90.536  44.928  28.317  1.00  0.00           O
ATOM   9991  C32 POPE  126      88.698  45.538  26.867  1.00  0.00           C
ATOM   9994  C23 POPE  126      93.806  43.408  27.617  1.00  0.00           C
ATOM   9997  C24 POPE  126      95.028  43.018  28.447  1.00  0.00           C
ATOM  10000  C25 POPE  126      94.668  42.358  29.777  1.00  0.00           C
ATOM  10003  C26 POPE  126      95.908  42.187  30.657  1.00  0.00           C
ATOM  10006  C27 POPE  126      95.597  41.518  31.997  1.00  0.00           C
ATOM  10009  C28 POPE  126      96.826  41.368  32.906  1.00  0.00           C
ATOM  10012  C29 POPE  126      97.257  42.698  33.477  1.00  0.00           C
ATOM  10014 0C21 POPE  126      97.547  42.988  34.757  1.00  0.00           C
ATOM  10016 1C21 POPE  126      97.547  42.028  35.916  1.00  0.00           C
ATOM  10019 2C21 POPE  126      96.477  42.388  36.967  1.00  0.00           C
ATOM  10022 3C21 POPE  126      96.807  43.638  37.797  1.00  0.00           C
ATOM  10025 4C21 POPE  126      95.746  43.838  38.887  1.00  0.00           C
ATOM  10028 5C21 POPE  126      96.198  44.678  40.086  1.00  0.00           C
ATOM  10031 6C21 POPE  126      96.157  46.207  39.907  1.00  0.00           C
ATOM  10034 7C21 POPE  126      96.367  46.908  41.256  1.00  0.00           C
ATOM  10037 8C21 POPE  126      96.287  48.428  41.217  1.00  0.00           C
ATOM  10041  C33 POPE  126      87.796  45.328  28.106  1.00  0.00           C
ATOM  10044  C34 POPE  126      86.318  45.238  27.727  1.00  0.00           C
ATOM  10047  C35 POPE  126      85.387  45.028  28.937  1.00  0.00           C
ATOM  10050  C36 POPE  126      85.497  46.077  30.057  1.00  0.00           C
ATOM  10053  C37 POPE  126      85.077  47.498  29.646  1.00  0.00           C
ATOM  10056  C38 POPE  126      83.577  47.768  29.846  1.00  0.00           C
ATOM  10059  C39 POPE  126      83.176  47.998  31.307  1.00  0.00           C
ATOM  10062 0C31 POPE  126      81.676  48.307  31.477  1.00  0.00           C
ATOM  10065 1C31 POPE  126      81.247  47.957  32.906  1.00  0.00           C
ATOM  10068 2C31 POPE  126      79.768  48.208  33.217  1.00  0.00           C
ATOM  10071 3C31 POPE  126      79.498  47.908  34.687  1.00  0.00           C
ATOM  10074 4C31 POPE  126      78.198  48.498  35.237  1.00  0.00           C
ATOM  10077 5C31 POPE  126      78.158  48.418  36.767  1.00  0.00           C
ATOM  10080 6C31 POPE  126      77.047  49.268  37.386  1.00  0.00           C
ATOM  10084  NH3 POPE  127      39.638  23.058  19.987  1.00  0.00           N
ATOM  10088  C12 POPE  127      40.318  24.188  20.696  1.00  0.00           C
ATOM  10091  C11 POPE  127      40.238  25.438  19.797  1.00  0.00           C
ATOM  10094  P   POPE  127      37.778  25.978  20.327  1.00  0.00           P
ATOM  10095  O13 POPE  127      36.708  26.738  19.667  1.00  0.00           O
ATOM  10096  O14 POPE  127      37.358  24.738  21.017  1.00  0.00           O
ATOM  10097  O11 POPE  127      38.528  26.938  21.307  1.00  0.00           O
ATOM  10098  O12 POPE  127      38.908  25.618  19.286  1.00  0.00           O
ATOM  10099  C1  POPE  127      37.998  27.358  22.557  1.00  0.00           C
ATOM  10102  C2  POPE  127      39.018  27.008  23.637  1.00  0.00           C
ATOM  10104  O21 POPE  127      38.708  25.698  24.127  1.00  0.00           O
ATOM  10105  C21 POPE  127      39.718  25.128  24.757  1.00  0.00           C
ATOM  10106  O22 POPE  127      40.838  25.598  24.876  1.00  0.00           O
ATOM  10107  C22 POPE  127      39.228  23.858  25.406  1.00  0.00           C
ATOM  10110  C3  POPE  127      39.028  28.048  24.787  1.00  0.00           C
ATOM  10113  O31 POPE  127      37.708  28.188  25.317  1.00  0.00           O
ATOM  10114  C31 POPE  127      37.458  27.707  26.517  1.00  0.00           C
ATOM  10115  O32 POPE  127      38.238  27.047  27.187  1.00  0.00           O
ATOM  10116  C32 POPE  127      35.998  27.968  26.837  1.00  0.00           C
ATOM  10119  C23 POPE  127      38.978  24.108  26.897  1.00  0.00           C
ATOM  10122  C24 POPE  127      39.028  22.848  27.747  1.00  0.00           C
ATOM  10125  C25 POPE  127      39.348  23.228  29.187  1.00  0.00           C
ATOM  10128  C26 POPE  127      39.438  22.028  30.117  1.00  0.00           C
ATOM  10131  C27 POPE  127      39.758  22.488  31.537  1.00  0.00           C
ATOM  10134  C28 POPE  127      39.688  21.338  32.546  1.00  0.00           C
ATOM  10137  C29 POPE  127      40.188  21.788  33.897  1.00  0.00           C
ATOM  10139 0C21 POPE  127      39.418  22.078  34.956  1.00  0.00           C
ATOM  10141 1C21 POPE  127      37.918  21.978  35.006  1.00  0.00           C
ATOM  10144 2C21 POPE  127      37.378  22.018  36.447  1.00  0.00           C
ATOM  10147 3C21 POPE  127      37.748  20.788  37.297  1.00  0.00           C
ATOM  10150 4C21 POPE  127      36.968  20.797  38.607  1.00  0.00           C
ATOM  10153 5C21 POPE  127      37.188  19.568  39.507  1.00  0.00           C
ATOM  10156 6C21 POPE  127      38.508  19.568  40.286  1.00  0.00           C
ATOM  10159 7C21 POPE  127      38.328  18.928  41.677  1.00  0.00           C
ATOM  10162 8C21 POPE  127      39.588  18.948  42.547  1.00  0.00           C
ATOM  10166  C33 POPE  127      35.808  29.058  27.917  1.00  0.00           C
ATOM  10169  C34 POPE  127      35.568  28.478  29.316  1.00  0.00           C
ATOM  10172  C35 POPE  127      36.647  27.528  29.836  1.00  0.00           C
ATOM  10175  C36 POPE  127      36.577  27.388  31.357  1.00  0.00           C
ATOM  10178  C37 POPE  127      37.108  26.038  31.856  1.00  0.00           C
ATOM  10181  C38 POPE  127      37.408  26.018  33.366  1.00  0.00           C
ATOM  10184  C39 POPE  127      36.208  25.738  34.286  1.00  0.00           C
ATOM  10187 0C31 POPE  127      36.658  25.838  35.757  1.00  0.00           C
ATOM  10190 1C31 POPE  127      35.678  25.328  36.827  1.00  0.00           C
ATOM  10193 2C31 POPE  127      36.308  25.498  38.217  1.00  0.00           C
ATOM  10196 3C31 POPE  127      35.808  24.547  39.317  1.00  0.00           C
ATOM  10199 4C31 POPE  127      36.798  24.498  40.486  1.00  0.00           C
ATOM  10202 5C31 POPE  127      36.518  23.408  41.527  1.00  0.00           C
ATOM  10205 6C31 POPE  127      37.518  23.408  42.677  1.00  0.00           C
ATOM  10209  NH3 POPE  128      71.408  71.798  69.156  1.00  0.00           N
ATOM  10213  C12 POPE  128      70.588  70.548  69.096  1.00  0.00           C
ATOM  10216  C11 POPE  128      71.408  69.268  68.966  1.00  0.00           C
ATOM  10219  P   POPE  128      71.228  66.738  68.727  1.00  0.00           P
ATOM  10220  O13 POPE  128      72.528  66.727  69.416  1.00  0.00           O
ATOM  10221  O14 POPE  128      70.327  65.568  68.917  1.00  0.00           O
ATOM  10222  O11 POPE  128      71.568  66.818  67.196  1.00  0.00           O
ATOM  10223  O12 POPE  128      70.507  68.138  68.937  1.00  0.00           O
ATOM  10224  C1  POPE  128      70.617  66.348  66.247  1.00  0.00           C
ATOM  10227  C2  POPE  128      70.708  67.127  64.916  1.00  0.00           C
ATOM  10229  O21 POPE  128      70.007  66.307  63.966  1.00  0.00           O
ATOM  10230  C21 POPE  128      69.518  66.928  62.927  1.00  0.00           C
ATOM  10231  O22 POPE  128      69.568  68.117  62.707  1.00  0.00           O
ATOM  10232  C22 POPE  128      68.827  65.898  62.027  1.00  0.00           C
ATOM  10235  C3  POPE  128      72.198  67.298  64.537  1.00  0.00           C
ATOM  10238  O31 POPE  128      72.396  68.228  63.477  1.00  0.00           O
ATOM  10239  C31 POPE  128      73.688  68.377  63.166  1.00  0.00           C
ATOM  10240  O32 POPE  128      74.588  67.648  63.547  1.00  0.00           O
ATOM  10241  C32 POPE  128      73.848  69.638  62.317  1.00  0.00           C
ATOM  10244  C23 POPE  128      67.918  66.587  60.986  1.00  0.00           C
ATOM  10247  C24 POPE  128      67.088  65.608  60.156  1.00  0.00           C
ATOM  10250  C25 POPE  128      66.278  66.368  59.096  1.00  0.00           C
ATOM  10253  C26 POPE  128      65.688  65.548  57.937  1.00  0.00           C
ATOM  10256  C27 POPE  128      65.257  66.457  56.757  1.00  0.00           C
ATOM  10259  C28 POPE  128      65.277  65.798  55.367  1.00  0.00           C
ATOM  10262  C29 POPE  128      64.068  64.978  55.027  1.00  0.00           C
ATOM  10264 0C21 POPE  128      63.868  64.408  53.817  1.00  0.00           C
ATOM  10266 1C21 POPE  128      64.808  64.468  52.637  1.00  0.00           C
ATOM  10269 2C21 POPE  128      64.168  65.038  51.357  1.00  0.00           C
ATOM  10272 3C21 POPE  128      63.748  66.518  51.487  1.00  0.00           C
ATOM  10275 4C21 POPE  128      63.167  67.088  50.187  1.00  0.00           C
ATOM  10278 5C21 POPE  128      62.718  68.538  50.346  1.00  0.00           C
ATOM  10281 6C21 POPE  128      62.088  69.118  49.076  1.00  0.00           C
ATOM  10284 7C21 POPE  128      61.647  70.578  49.257  1.00  0.00           C
ATOM  10287 8C21 POPE  128      61.288  71.258  47.937  1.00  0.00           C
ATOM  10291  C33 POPE  128      75.277  70.218  62.256  1.00  0.00           C
ATOM  10294  C34 POPE  128      75.338  71.498  61.406  1.00  0.00           C
ATOM  10297  C35 POPE  128      74.958  71.218  59.946  1.00  0.00           C
ATOM  10300  C36 POPE  128      75.547  72.178  58.927  1.00  0.00           C
ATOM  10303  C37 POPE  128      75.068  71.808  57.516  1.00  0.00           C
ATOM  10306  C38 POPE  128      75.568  72.788  56.446  1.00  0.00           C
ATOM  10309  C39 POPE  128      77.008  72.528  55.986  1.00  0.00           C
ATOM  10312 0C31 POPE  128      77.138  71.288  55.086  1.00  0.00           C
ATOM  10315 1C31 POPE  128      78.497  71.197  54.387  1.00  0.00           C
ATOM  10318 2C31 POPE  128      78.738  72.228  53.267  1.00  0.00           C
ATOM  10321 3C31 POPE  128      77.718  72.188  52.117  1.00  0.00           C
ATOM  10324 4C31 POPE  128      77.497  70.777  51.527  1.00  0.00           C
ATOM  10327 5C31 POPE  128      77.288  70.798  50.006  1.00  0.00           C
ATOM  10330 6C31 POPE  128      76.878  69.448  49.436  1.00  0.00           C
ATOM  10334  NH3 POPE  129      50.108 110.538  62.556  1.00  0.00           N
ATOM  10338  C12 POPE  129      50.898 111.818  62.416  1.00  0.00           C
ATOM  10341  C11 POPE  129      52.288 111.697  63.067  1.00  0.00           C
ATOM  10344  P   POPE  129      54.208 113.288  63.766  1.00  0.00           P
ATOM  10345  O13 POPE  129      53.608 113.858  64.986  1.00  0.00           O
ATOM  10346  O14 POPE  129      55.138 112.147  63.937  1.00  0.00           O
ATOM  10347  O11 POPE  129      55.018 114.417  62.986  1.00  0.00           O
ATOM  10348  O12 POPE  129      53.068 112.858  62.756  1.00  0.00           O
ATOM  10349  C1  POPE  129      54.598 115.047  61.757  1.00  0.00           C
ATOM  10352  C2  POPE  129      55.537 114.668  60.556  1.00  0.00           C
ATOM  10354  O21 POPE  129      55.658 115.737  59.587  1.00  0.00           O
ATOM  10355  C21 POPE  129      56.888 116.238  59.377  1.00  0.00           C
ATOM  10356  O22 POPE  129      57.868 115.988  60.067  1.00  0.00           O
ATOM  10357  C22 POPE  129      56.927 117.168  58.166  1.00  0.00           C
ATOM  10360  C3  POPE  129      55.028 113.368  59.867  1.00  0.00           C
ATOM  10363  O31 POPE  129      56.128 112.728  59.207  1.00  0.00           O
ATOM  10364  C31 POPE  129      56.418 113.058  57.947  1.00  0.00           C
ATOM  10365  O32 POPE  129      57.558 113.277  57.567  1.00  0.00           O
ATOM  10366  C32 POPE  129      55.198 113.138  57.017  1.00  0.00           C
ATOM  10369  C23 POPE  129      57.977 116.777  57.077  1.00  0.00           C
ATOM  10372  C24 POPE  129      57.378 116.668  55.666  1.00  0.00           C
ATOM  10375  C25 POPE  129      58.388 116.367  54.537  1.00  0.00           C
ATOM  10378  C26 POPE  129      57.738 116.177  53.157  1.00  0.00           C
ATOM  10381  C27 POPE  129      58.757 115.978  52.017  1.00  0.00           C
ATOM  10384  C28 POPE  129      58.128 115.578  50.657  1.00  0.00           C
ATOM  10387  C29 POPE  129      59.188 115.018  49.736  1.00  0.00           C
ATOM  10389 0C21 POPE  129      59.398 115.288  48.437  1.00  0.00           C
ATOM  10391 1C21 POPE  129      58.578 116.177  47.516  1.00  0.00           C
ATOM  10394 2C21 POPE  129      58.878 115.818  46.047  1.00  0.00           C
ATOM  10397 3C21 POPE  129      58.248 116.777  45.026  1.00  0.00           C
ATOM  10400 4C21 POPE  129      58.908 116.688  43.636  1.00  0.00           C
ATOM  10403 5C21 POPE  129      58.658 115.348  42.927  1.00  0.00           C
ATOM  10406 6C21 POPE  129      59.508 115.138  41.666  1.00  0.00           C
ATOM  10409 7C21 POPE  129      59.427 113.688  41.167  1.00  0.00           C
ATOM  10412 8C21 POPE  129      60.098 113.458  39.806  1.00  0.00           C
ATOM  10416  C33 POPE  129      55.578 112.858  55.536  1.00  0.00           C
ATOM  10419  C34 POPE  129      54.367 112.718  54.617  1.00  0.00           C
ATOM  10422  C35 POPE  129      54.458 113.537  53.316  1.00  0.00           C
ATOM  10425  C36 POPE  129      55.218 112.908  52.147  1.00  0.00           C
ATOM  10428  C37 POPE  129      54.788 113.558  50.827  1.00  0.00           C
ATOM  10431  C38 POPE  129      55.368 112.858  49.596  1.00  0.00           C
ATOM  10434  C39 POPE  129      54.708 113.377  48.327  1.00  0.00           C
ATOM  10437 0C31 POPE  129      54.978 112.527  47.087  1.00  0.00           C
ATOM  10440 1C31 POPE  129      54.318 113.148  45.846  1.00  0.00           C
ATOM  10443 2C31 POPE  129      54.468 112.318  44.566  1.00  0.00           C
ATOM  10446 3C31 POPE  129      55.928 112.068  44.166  1.00  0.00           C
ATOM  10449 4C31 POPE  129      56.058 111.398  42.797  1.00  0.00           C
ATOM  10452 5C31 POPE  129      57.428 110.748  42.607  1.00  0.00           C
ATOM  10455 6C31 POPE  129      57.598 110.018  41.276  1.00  0.00           C
ATOM  10459  NH3 POPE  130     117.848  37.658  68.587  1.00  0.00           N
ATOM  10463  C12 POPE  130     116.667  38.198  69.346  1.00  0.00           C
ATOM  10466  C11 POPE  130     117.066  39.268  70.387  1.00  0.00           C
ATOM  10469  P   POPE  130     118.838  40.908  69.346  1.00  0.00           P
ATOM  10470  O13 POPE  130     119.496  41.597  70.466  1.00  0.00           O
ATOM  10471  O14 POPE  130     119.466  39.678  68.826  1.00  0.00           O
ATOM  10472  O11 POPE  130     118.647  41.917  68.157  1.00  0.00           O
ATOM  10473  O12 POPE  130     117.357  40.527  69.766  1.00  0.00           O
ATOM  10474  C1  POPE  130     117.588  41.667  67.227  1.00  0.00           C
ATOM  10477  C2  POPE  130     117.477  42.808  66.196  1.00  0.00           C
ATOM  10479  O21 POPE  130     116.527  42.348  65.207  1.00  0.00           O
ATOM  10480  C21 POPE  130     115.606  43.228  64.846  1.00  0.00           C
ATOM  10481  O22 POPE  130     115.507  44.367  65.266  1.00  0.00           O
ATOM  10482  C22 POPE  130     114.596  42.498  63.957  1.00  0.00           C
ATOM  10485  C3  POPE  130     118.867  43.138  65.556  1.00  0.00           C
ATOM  10488  O31 POPE  130     118.827  43.418  64.166  1.00  0.00           O
ATOM  10489  C31 POPE  130     118.747  42.488  63.197  1.00  0.00           C
ATOM  10490  O32 POPE  130     118.568  42.818  62.027  1.00  0.00           O
ATOM  10491  C32 POPE  130     118.958  41.018  63.637  1.00  0.00           C
ATOM  10494  C23 POPE  130     113.977  43.388  62.846  1.00  0.00           C
ATOM  10497  C24 POPE  130     113.268  42.548  61.777  1.00  0.00           C
ATOM  10500  C25 POPE  130     112.957  43.248  60.437  1.00  0.00           C
ATOM  10503  C26 POPE  130     112.677  44.738  60.546  1.00  0.00           C
ATOM  10506  C27 POPE  130     112.267  45.358  59.207  1.00  0.00           C
ATOM  10509  C28 POPE  130     111.847  46.828  59.337  1.00  0.00           C
ATOM  10512  C29 POPE  130     113.036  47.698  59.687  1.00  0.00           C
ATOM  10514 0C21 POPE  130     113.346  48.888  59.127  1.00  0.00           C
ATOM  10516 1C21 POPE  130     112.568  49.627  58.087  1.00  0.00           C
ATOM  10519 2C21 POPE  130     113.456  50.158  56.957  1.00  0.00           C
ATOM  10522 3C21 POPE  130     112.698  51.088  55.986  1.00  0.00           C
ATOM  10525 4C21 POPE  130     113.617  51.678  54.916  1.00  0.00           C
ATOM  10528 5C21 POPE  130     113.097  53.008  54.346  1.00  0.00           C
ATOM  10531 6C21 POPE  130     114.046  53.608  53.316  1.00  0.00           C
ATOM  10534 7C21 POPE  130     113.736  53.208  51.866  1.00  0.00           C
ATOM  10537 8C21 POPE  130     114.678  53.868  50.857  1.00  0.00           C
ATOM  10541  C33 POPE  130     118.137  39.957  62.846  1.00  0.00           C
ATOM  10544  C34 POPE  130     118.827  39.448  61.576  1.00  0.00           C
ATOM  10547  C35 POPE  130     118.246  40.058  60.297  1.00  0.00           C
ATOM  10550  C36 POPE  130     119.176  39.898  59.086  1.00  0.00           C
ATOM  10553  C37 POPE  130     118.727  40.737  57.887  1.00  0.00           C
ATOM  10556  C38 POPE  130     119.088  40.158  56.536  1.00  0.00           C
ATOM  10559  C39 POPE  130     118.128  39.068  56.076  1.00  0.00           C
ATOM  10562 0C31 POPE  130     118.507  38.618  54.666  1.00  0.00           C
ATOM  10565 1C31 POPE  130     118.066  37.188  54.356  1.00  0.00           C
ATOM  10568 2C31 POPE  130     118.678  36.698  53.046  1.00  0.00           C
ATOM  10571 3C31 POPE  130     118.097  37.378  51.796  1.00  0.00           C
ATOM  10574 4C31 POPE  130     116.777  36.738  51.336  1.00  0.00           C
ATOM  10577 5C31 POPE  130     116.147  37.498  50.167  1.00  0.00           C
ATOM  10580 6C31 POPE  130     114.986  36.748  49.517  1.00  0.00           C
ATOM  10584  NH3 POPE  131      34.248   8.598  19.107  1.00  0.00           N
ATOM  10588  C12 POPE  131      33.868   9.278  17.817  1.00  0.00           C
ATOM  10591  C11 POPE  131      35.038  10.088  17.207  1.00  0.00           C
ATOM  10594  P   POPE  131      36.738  12.008  18.087  1.00  0.00           P
ATOM  10595  O13 POPE  131      37.798  11.618  17.146  1.00  0.00           O
ATOM  10596  O14 POPE  131      36.088  13.298  17.847  1.00  0.00           O
ATOM  10597  O11 POPE  131      37.278  12.008  19.586  1.00  0.00           O
ATOM  10598  O12 POPE  131      35.608  10.928  18.196  1.00  0.00           O
ATOM  10599  C1  POPE  131      37.158  10.768  20.327  1.00  0.00           C
ATOM  10602  C2  POPE  131      37.508  10.928  21.827  1.00  0.00           C
ATOM  10604  O21 POPE  131      37.628   9.608  22.406  1.00  0.00           O
ATOM  10605  C21 POPE  131      37.968   9.598  23.677  1.00  0.00           C
ATOM  10606  O22 POPE  131      38.628  10.458  24.227  1.00  0.00           O
ATOM  10607  C22 POPE  131      37.388   8.368  24.367  1.00  0.00           C
ATOM  10610  C3  POPE  131      36.417  11.768  22.576  1.00  0.00           C
ATOM  10613  O31 POPE  131      36.978  12.778  23.437  1.00  0.00           O
ATOM  10614  C31 POPE  131      36.198  13.078  24.486  1.00  0.00           C
ATOM  10615  O32 POPE  131      35.097  12.618  24.716  1.00  0.00           O
ATOM  10616  C32 POPE  131      36.908  14.118  25.347  1.00  0.00           C
ATOM  10619  C23 POPE  131      37.258   8.578  25.896  1.00  0.00           C
ATOM  10622  C24 POPE  131      36.298   9.698  26.317  1.00  0.00           C
ATOM  10625  C25 POPE  131      36.598  10.338  27.687  1.00  0.00           C
ATOM  10628  C26 POPE  131      36.778   9.328  28.826  1.00  0.00           C
ATOM  10631  C27 POPE  131      37.138   9.978  30.166  1.00  0.00           C
ATOM  10634  C28 POPE  131      38.078   9.088  30.996  1.00  0.00           C
ATOM  10637  C29 POPE  131      38.228   9.538  32.427  1.00  0.00           C
ATOM  10639 0C21 POPE  131      37.848   8.848  33.517  1.00  0.00           C
ATOM  10641 1C21 POPE  131      37.168   7.508  33.507  1.00  0.00           C
ATOM  10644 2C21 POPE  131      36.108   7.338  34.617  1.00  0.00           C
ATOM  10647 3C21 POPE  131      36.698   6.878  35.957  1.00  0.00           C
ATOM  10650 4C21 POPE  131      35.618   6.408  36.936  1.00  0.00           C
ATOM  10653 5C21 POPE  131      35.188   7.468  37.966  1.00  0.00           C
ATOM  10656 6C21 POPE  131      36.318   7.828  38.937  1.00  0.00           C
ATOM  10659 7C21 POPE  131      35.808   8.368  40.277  1.00  0.00           C
ATOM  10662 8C21 POPE  131      36.918   8.708  41.266  1.00  0.00           C
ATOM  10666  C33 POPE  131      36.268  14.258  26.746  1.00  0.00           C
ATOM  10669  C34 POPE  131      37.098  15.178  27.647  1.00  0.00           C
ATOM  10672  C35 POPE  131      38.178  14.438  28.437  1.00  0.00           C
ATOM  10675  C36 POPE  131      39.007  15.348  29.367  1.00  0.00           C
ATOM  10678  C37 POPE  131      38.428  15.498  30.787  1.00  0.00           C
ATOM  10681  C38 POPE  131      39.448  15.298  31.927  1.00  0.00           C
ATOM  10684  C39 POPE  131      40.147  13.928  31.877  1.00  0.00           C
ATOM  10687 0C31 POPE  131      40.708  13.468  33.227  1.00  0.00           C
ATOM  10690 1C31 POPE  131      41.647  12.268  33.087  1.00  0.00           C
ATOM  10693 2C31 POPE  131      41.797  11.438  34.367  1.00  0.00           C
ATOM  10696 3C31 POPE  131      42.428  12.208  35.527  1.00  0.00           C
ATOM  10699 4C31 POPE  131      42.678  11.328  36.757  1.00  0.00           C
ATOM  10702 5C31 POPE  131      43.757  11.888  37.687  1.00  0.00           C
ATOM  10705 6C31 POPE  131      44.018  10.978  38.896  1.00  0.00           C
ATOM  10709  NH3 POPE  132      61.797  98.058  65.367  1.00  0.00           N
ATOM  10713  C12 POPE  132      60.718  97.027  65.457  1.00  0.00           C
ATOM  10716  C11 POPE  132      61.358  95.658  65.286  1.00  0.00           C
ATOM  10719  P   POPE  132      60.168  93.388  64.977  1.00  0.00           P
ATOM  10720  O13 POPE  132      61.228  92.468  64.486  1.00  0.00           O
ATOM  10721  O14 POPE  132      59.898  93.377  66.427  1.00  0.00           O
ATOM  10722  O11 POPE  132      58.827  93.158  64.177  1.00  0.00           O
ATOM  10723  O12 POPE  132      60.537  94.837  64.486  1.00  0.00           O
ATOM  10724  C1  POPE  132      58.958  92.977  62.756  1.00  0.00           C
ATOM  10727  C2  POPE  132      58.008  93.878  61.926  1.00  0.00           C
ATOM  10729  O21 POPE  132      58.558  94.108  60.616  1.00  0.00           O
ATOM  10730  C21 POPE  132      59.088  93.128  59.937  1.00  0.00           C
ATOM  10731  O22 POPE  132      59.138  91.948  60.216  1.00  0.00           O
ATOM  10732  C22 POPE  132      59.608  93.677  58.626  1.00  0.00           C
ATOM  10735  C3  POPE  132      57.718  95.268  62.576  1.00  0.00           C
ATOM  10738  O31 POPE  132      57.608  96.328  61.596  1.00  0.00           O
ATOM  10739  C31 POPE  132      56.488  96.338  60.876  1.00  0.00           C
ATOM  10740  O32 POPE  132      55.467  95.718  61.137  1.00  0.00           O
ATOM  10741  C32 POPE  132      56.717  97.208  59.637  1.00  0.00           C
ATOM  10744  C23 POPE  132      58.528  93.517  57.537  1.00  0.00           C
ATOM  10747  C24 POPE  132      58.608  94.647  56.506  1.00  0.00           C
ATOM  10750  C25 POPE  132      57.518  94.538  55.447  1.00  0.00           C
ATOM  10753  C26 POPE  132      57.958  93.657  54.277  1.00  0.00           C
ATOM  10756  C27 POPE  132      56.818  93.428  53.277  1.00  0.00           C
ATOM  10759  C28 POPE  132      57.328  92.918  51.926  1.00  0.00           C
ATOM  10762  C29 POPE  132      56.218  92.578  50.967  1.00  0.00           C
ATOM  10764 0C21 POPE  132      55.408  93.458  50.346  1.00  0.00           C
ATOM  10766 1C21 POPE  132      55.458  94.957  50.497  1.00  0.00           C
ATOM  10769 2C21 POPE  132      54.557  95.718  49.496  1.00  0.00           C
ATOM  10772 3C21 POPE  132      54.918  95.488  48.017  1.00  0.00           C
ATOM  10775 4C21 POPE  132      54.297  96.518  47.056  1.00  0.00           C
ATOM  10778 5C21 POPE  132      52.778  96.378  46.887  1.00  0.00           C
ATOM  10781 6C21 POPE  132      52.188  97.348  45.846  1.00  0.00           C
ATOM  10784 7C21 POPE  132      50.688  97.097  45.587  1.00  0.00           C
ATOM  10787 8C21 POPE  132      50.077  98.017  44.527  1.00  0.00           C
ATOM  10791  C33 POPE  132      55.728  96.978  58.477  1.00  0.00           C
ATOM  10794  C34 POPE  132      56.088  97.908  57.306  1.00  0.00           C
ATOM  10797  C35 POPE  132      55.077  97.888  56.157  1.00  0.00           C
ATOM  10800  C36 POPE  132      55.498  98.858  55.037  1.00  0.00           C
ATOM  10803  C37 POPE  132      54.458  98.958  53.906  1.00  0.00           C
ATOM  10806  C38 POPE  132      54.978  99.557  52.586  1.00  0.00           C
ATOM  10809  C39 POPE  132      56.148  98.777  51.967  1.00  0.00           C
ATOM  10812 0C31 POPE  132      56.577  99.378  50.627  1.00  0.00           C
ATOM  10815 1C31 POPE  132      57.538  98.498  49.816  1.00  0.00           C
ATOM  10818 2C31 POPE  132      57.908  99.168  48.496  1.00  0.00           C
ATOM  10821 3C31 POPE  132      58.508  98.218  47.456  1.00  0.00           C
ATOM  10824 4C31 POPE  132      58.768  98.947  46.136  1.00  0.00           C
ATOM  10827 5C31 POPE  132      59.227  98.017  45.006  1.00  0.00           C
ATOM  10830 6C31 POPE  132      59.498  98.758  43.696  1.00  0.00           C
ATOM  10834  NH3 POPE  133      80.257  46.308  22.836  1.00  0.00           N
ATOM  10838  C12 POPE  133      80.047  45.828  21.426  1.00  0.00           C
ATOM  10841  C11 POPE  133      81.376  45.888  20.657  1.00  0.00           C
ATOM  10844  P   POPE  133      83.678  44.568  20.917  1.00  0.00           P
ATOM  10845  O13 POPE  133      84.808  45.368  21.447  1.00  0.00           O
ATOM  10846  O14 POPE  133      83.666  44.297  19.477  1.00  0.00           O
ATOM  10847  O11 POPE  133      83.607  43.178  21.616  1.00  0.00           O
ATOM  10848  O12 POPE  133      82.357  45.218  21.437  1.00  0.00           O
ATOM  10849  C1  POPE  133      84.748  42.598  22.267  1.00  0.00           C
ATOM  10852  C2  POPE  133      84.668  42.798  23.796  1.00  0.00           C
ATOM  10854  O21 POPE  133      85.676  42.057  24.516  1.00  0.00           O
ATOM  10855  C21 POPE  133      86.868  42.628  24.607  1.00  0.00           C
ATOM  10856  O22 POPE  133      87.188  43.698  24.116  1.00  0.00           O
ATOM  10857  C22 POPE  133      87.757  41.678  25.406  1.00  0.00           C
ATOM  10860  C3  POPE  133      83.316  42.318  24.337  1.00  0.00           C
ATOM  10863  O31 POPE  133      83.128  42.898  25.627  1.00  0.00           O
ATOM  10864  C31 POPE  133      82.288  42.228  26.407  1.00  0.00           C
ATOM  10865  O32 POPE  133      81.646  41.248  26.056  1.00  0.00           O
ATOM  10866  C32 POPE  133      82.267  42.898  27.776  1.00  0.00           C
ATOM  10869  C23 POPE  133      89.277  41.987  25.387  1.00  0.00           C
ATOM  10872  C24 POPE  133      90.126  40.748  25.707  1.00  0.00           C
ATOM  10875  C25 POPE  133      89.928  40.188  27.116  1.00  0.00           C
ATOM  10878  C26 POPE  133      90.667  40.958  28.217  1.00  0.00           C
ATOM  10881  C27 POPE  133      90.348  40.328  29.586  1.00  0.00           C
ATOM  10884  C28 POPE  133      90.357  41.328  30.747  1.00  0.00           C
ATOM  10887  C29 POPE  133      89.257  41.038  31.737  1.00  0.00           C
ATOM  10889 0C21 POPE  133      89.247  40.058  32.657  1.00  0.00           C
ATOM  10891 1C21 POPE  133      90.357  39.068  32.906  1.00  0.00           C
ATOM  10894 2C21 POPE  133      90.998  39.318  34.286  1.00  0.00           C
ATOM  10897 3C21 POPE  133      91.798  40.628  34.356  1.00  0.00           C
ATOM  10900 4C21 POPE  133      92.096  41.098  35.797  1.00  0.00           C
ATOM  10903 5C21 POPE  133      92.926  40.097  36.606  1.00  0.00           C
ATOM  10906 6C21 POPE  133      93.206  40.597  38.027  1.00  0.00           C
ATOM  10909 7C21 POPE  133      94.076  39.638  38.836  1.00  0.00           C
ATOM  10912 8C21 POPE  133      94.158  40.008  40.317  1.00  0.00           C
ATOM  10916  C33 POPE  133      82.637  41.948  28.926  1.00  0.00           C
ATOM  10919  C34 POPE  133      82.646  42.668  30.276  1.00  0.00           C
ATOM  10922  C35 POPE  133      82.768  41.688  31.447  1.00  0.00           C
ATOM  10925  C36 POPE  133      81.437  41.378  32.146  1.00  0.00           C
ATOM  10928  C37 POPE  133      80.908  42.568  32.966  1.00  0.00           C
ATOM  10931  C38 POPE  133      79.648  42.257  33.787  1.00  0.00           C
ATOM  10934  C39 POPE  133      79.798  41.118  34.806  1.00  0.00           C
ATOM  10937 0C31 POPE  133      81.007  41.278  35.736  1.00  0.00           C
ATOM  10940 1C31 POPE  133      81.058  40.218  36.856  1.00  0.00           C
ATOM  10943 2C31 POPE  133      82.428  40.198  37.547  1.00  0.00           C
ATOM  10946 3C31 POPE  133      82.448  39.388  38.857  1.00  0.00           C
ATOM  10949 4C31 POPE  133      82.118  37.898  38.687  1.00  0.00           C
ATOM  10952 5C31 POPE  133      82.206  37.128  40.016  1.00  0.00           C
ATOM  10955 6C31 POPE  133      81.807  35.648  39.907  1.00  0.00           C
ATOM  10959  NH3 POPE  134     108.558  25.278  64.637  1.00  0.00           N
ATOM  10963  C12 POPE  134     107.448  25.388  63.626  1.00  0.00           C
ATOM  10966  C11 POPE  134     106.978  26.838  63.486  1.00  0.00           C
ATOM  10969  P   POPE  134     106.567  28.878  65.107  1.00  0.00           P
ATOM  10970  O13 POPE  134     107.626  29.008  66.137  1.00  0.00           O
ATOM  10971  O14 POPE  134     105.227  29.408  65.447  1.00  0.00           O
ATOM  10972  O11 POPE  134     107.028  29.508  63.747  1.00  0.00           O
ATOM  10973  O12 POPE  134     106.488  27.338  64.736  1.00  0.00           O
ATOM  10974  C1  POPE  134     107.547  30.808  63.537  1.00  0.00           C
ATOM  10977  C2  POPE  134     108.678  30.688  62.477  1.00  0.00           C
ATOM  10979  O21 POPE  134     109.478  31.838  62.166  1.00  0.00           O
ATOM  10980  C21 POPE  134     109.088  33.068  62.387  1.00  0.00           C
ATOM  10981  O22 POPE  134     108.057  33.428  62.916  1.00  0.00           O
ATOM  10982  C22 POPE  134     110.126  34.038  61.806  1.00  0.00           C
ATOM  10985  C3  POPE  134     108.106  30.078  61.166  1.00  0.00           C
ATOM  10988  O31 POPE  134     109.167  29.778  60.256  1.00  0.00           O
ATOM  10989  C31 POPE  134     109.818  28.668  60.556  1.00  0.00           C
ATOM  10990  O32 POPE  134     109.508  27.858  61.406  1.00  0.00           O
ATOM  10991  C32 POPE  134     111.087  28.578  59.717  1.00  0.00           C
ATOM  10994  C23 POPE  134     109.636  35.508  61.716  1.00  0.00           C
ATOM  10997  C24 POPE  134     110.788  36.538  61.767  1.00  0.00           C
ATOM  11000  C25 POPE  134     111.838  36.388  60.647  1.00  0.00           C
ATOM  11003  C26 POPE  134     111.327  36.838  59.267  1.00  0.00           C
ATOM  11006  C27 POPE  134     112.448  36.928  58.207  1.00  0.00           C
ATOM  11009  C28 POPE  134     111.896  37.408  56.846  1.00  0.00           C
ATOM  11012  C29 POPE  134     112.908  37.398  55.717  1.00  0.00           C
ATOM  11014 0C21 POPE  134     113.736  38.398  55.367  1.00  0.00           C
ATOM  11016 1C21 POPE  134     113.876  39.728  56.047  1.00  0.00           C
ATOM  11019 2C21 POPE  134     113.717  40.937  55.096  1.00  0.00           C
ATOM  11022 3C21 POPE  134     114.798  41.007  54.006  1.00  0.00           C
ATOM  11025 4C21 POPE  134     114.727  42.318  53.197  1.00  0.00           C
ATOM  11028 5C21 POPE  134     115.986  42.628  52.376  1.00  0.00           C
ATOM  11031 6C21 POPE  134     116.676  41.398  51.757  1.00  0.00           C
ATOM  11034 7C21 POPE  134     117.677  41.797  50.676  1.00  0.00           C
ATOM  11037 8C21 POPE  134     118.708  40.718  50.336  1.00  0.00           C
ATOM  11041  C33 POPE  134     110.846  28.848  58.217  1.00  0.00           C
ATOM  11044  C34 POPE  134     110.956  30.328  57.826  1.00  0.00           C
ATOM  11047  C35 POPE  134     111.367  30.478  56.357  1.00  0.00           C
ATOM  11050  C36 POPE  134     111.396  31.938  55.907  1.00  0.00           C
ATOM  11053  C37 POPE  134     111.987  32.078  54.496  1.00  0.00           C
ATOM  11056  C38 POPE  134     112.367  33.518  54.137  1.00  0.00           C
ATOM  11059  C39 POPE  134     112.857  33.698  52.687  1.00  0.00           C
ATOM  11062 0C31 POPE  134     111.847  33.208  51.646  1.00  0.00           C
ATOM  11065 1C31 POPE  134     112.178  33.698  50.226  1.00  0.00           C
ATOM  11068 2C31 POPE  134     111.188  33.188  49.177  1.00  0.00           C
ATOM  11071 3C31 POPE  134     111.637  33.468  47.726  1.00  0.00           C
ATOM  11074 4C31 POPE  134     111.908  34.948  47.417  1.00  0.00           C
ATOM  11077 5C31 POPE  134     110.688  35.858  47.607  1.00  0.00           C
ATOM  11080 6C31 POPE  134     110.956  37.308  47.207  1.00  0.00           C
ATOM  11084  NH3 POPE  135      17.018  85.548  63.846  1.00  0.00           N
ATOM  11088  C12 POPE  135      17.338  86.758  63.046  1.00  0.00           C
ATOM  11091  C11 POPE  135      16.238  87.818  63.056  1.00  0.00           C
ATOM  11094  P   POPE  135      17.728  89.798  62.227  1.00  0.00           P
ATOM  11095  O13 POPE  135      17.398  90.718  63.346  1.00  0.00           O
ATOM  11096  O14 POPE  135      19.018  89.078  62.357  1.00  0.00           O
ATOM  11097  O11 POPE  135      17.668  90.608  60.857  1.00  0.00           O
ATOM  11098  O12 POPE  135      16.538  88.788  62.066  1.00  0.00           O
ATOM  11099  C1  POPE  135      17.218  91.968  60.997  1.00  0.00           C
ATOM  11102  C2  POPE  135      17.048  92.758  59.666  1.00  0.00           C
ATOM  11104  O21 POPE  135      18.298  92.788  58.917  1.00  0.00           O
ATOM  11105  C21 POPE  135      18.138  93.058  57.617  1.00  0.00           C
ATOM  11106  O22 POPE  135      17.078  93.167  57.047  1.00  0.00           O
ATOM  11107  C22 POPE  135      19.518  93.307  56.977  1.00  0.00           C
ATOM  11110  C3  POPE  135      16.588  94.178  60.117  1.00  0.00           C
ATOM  11113  O31 POPE  135      16.288  95.088  59.047  1.00  0.00           O
ATOM  11114  C31 POPE  135      17.308  95.818  58.646  1.00  0.00           C
ATOM  11115  O32 POPE  135      18.448  95.788  59.076  1.00  0.00           O
ATOM  11116  C32 POPE  135      16.848  96.598  57.427  1.00  0.00           C
ATOM  11119  C23 POPE  135      19.648  92.798  55.517  1.00  0.00           C
ATOM  11122  C24 POPE  135      19.258  93.797  54.416  1.00  0.00           C
ATOM  11125  C25 POPE  135      20.318  94.888  54.127  1.00  0.00           C
ATOM  11128  C26 POPE  135      20.048  95.638  52.807  1.00  0.00           C
ATOM  11131  C27 POPE  135      21.198  96.587  52.407  1.00  0.00           C
ATOM  11134  C28 POPE  135      21.008  97.267  51.027  1.00  0.00           C
ATOM  11137  C29 POPE  135      21.268  96.367  49.847  1.00  0.00           C
ATOM  11139 0C21 POPE  135      21.408  96.748  48.566  1.00  0.00           C
ATOM  11141 1C21 POPE  135      21.328  98.148  47.997  1.00  0.00           C
ATOM  11144 2C21 POPE  135      22.598  98.527  47.207  1.00  0.00           C
ATOM  11147 3C21 POPE  135      22.378  99.578  46.097  1.00  0.00           C
ATOM  11150 4C21 POPE  135      23.718 100.047  45.507  1.00  0.00           C
ATOM  11153 5C21 POPE  135      23.668 100.777  44.156  1.00  0.00           C
ATOM  11156 6C21 POPE  135      22.798 102.038  44.146  1.00  0.00           C
ATOM  11159 7C21 POPE  135      23.268 103.058  43.096  1.00  0.00           C
ATOM  11162 8C21 POPE  135      22.258 104.178  42.856  1.00  0.00           C
ATOM  11166  C33 POPE  135      17.718  97.807  57.077  1.00  0.00           C
ATOM  11169  C34 POPE  135      17.088  98.508  55.867  1.00  0.00           C
ATOM  11172  C35 POPE  135      17.958  99.597  55.266  1.00  0.00           C
ATOM  11175  C36 POPE  135      17.358 100.138  53.966  1.00  0.00           C
ATOM  11178  C37 POPE  135      18.428 100.658  53.007  1.00  0.00           C
ATOM  11181  C38 POPE  135      17.948 100.638  51.557  1.00  0.00           C
ATOM  11184  C39 POPE  135      18.978 101.227  50.587  1.00  0.00           C
ATOM  11187 0C31 POPE  135      18.518 101.068  49.146  1.00  0.00           C
ATOM  11190 1C31 POPE  135      19.368 101.858  48.147  1.00  0.00           C
ATOM  11193 2C31 POPE  135      18.728 101.788  46.767  1.00  0.00           C
ATOM  11196 3C31 POPE  135      19.448 102.628  45.707  1.00  0.00           C
ATOM  11199 4C31 POPE  135      18.868 102.368  44.317  1.00  0.00           C
ATOM  11202 5C31 POPE  135      18.558 103.648  43.537  1.00  0.00           C
ATOM  11205 6C31 POPE  135      18.018 103.368  42.137  1.00  0.00           C
ATOM  11209  NH3 POPE  136      65.658  52.028  24.776  1.00  0.00           N
ATOM  11213  C12 POPE  136      64.938  50.728  24.567  1.00  0.00           C
ATOM  11216  C11 POPE  136      64.388  50.608  23.136  1.00  0.00           C
ATOM  11219  P   POPE  136      61.978  51.688  23.396  1.00  0.00           P
ATOM  11220  O13 POPE  136      61.288  52.748  22.636  1.00  0.00           O
ATOM  11221  O14 POPE  136      61.318  50.358  23.457  1.00  0.00           O
ATOM  11222  O11 POPE  136      62.248  52.148  24.876  1.00  0.00           O
ATOM  11223  O12 POPE  136      63.448  51.628  22.836  1.00  0.00           O
ATOM  11224  C1  POPE  136      61.368  53.088  25.506  1.00  0.00           C
ATOM  11227  C2  POPE  136      60.498  52.457  26.637  1.00  0.00           C
ATOM  11229  O21 POPE  136      60.667  53.328  27.767  1.00  0.00           O
ATOM  11230  C21 POPE  136      59.658  53.377  28.607  1.00  0.00           C
ATOM  11231  O22 POPE  136      58.628  52.718  28.537  1.00  0.00           O
ATOM  11232  C22 POPE  136      59.948  54.438  29.676  1.00  0.00           C
ATOM  11235  C3  POPE  136      60.938  51.007  26.977  1.00  0.00           C
ATOM  11238  O31 POPE  136      60.118  50.328  27.966  1.00  0.00           O
ATOM  11239  C31 POPE  136      60.607  50.268  29.197  1.00  0.00           C
ATOM  11240  O32 POPE  136      61.618  50.828  29.597  1.00  0.00           O
ATOM  11241  C32 POPE  136      59.798  49.238  29.997  1.00  0.00           C
ATOM  11244  C23 POPE  136      59.468  53.957  31.056  1.00  0.00           C
ATOM  11247  C24 POPE  136      59.698  55.008  32.157  1.00  0.00           C
ATOM  11250  C25 POPE  136      58.968  54.598  33.447  1.00  0.00           C
ATOM  11253  C26 POPE  136      59.398  55.398  34.676  1.00  0.00           C
ATOM  11256  C27 POPE  136      58.628  54.957  35.926  1.00  0.00           C
ATOM  11259  C28 POPE  136      58.788  55.877  37.147  1.00  0.00           C
ATOM  11262  C29 POPE  136      60.208  55.928  37.667  1.00  0.00           C
ATOM  11264 0C21 POPE  136      60.638  55.468  38.857  1.00  0.00           C
ATOM  11266 1C21 POPE  136      59.778  54.818  39.907  1.00  0.00           C
ATOM  11269 2C21 POPE  136      60.547  54.547  41.227  1.00  0.00           C
ATOM  11272 3C21 POPE  136      60.968  55.828  41.947  1.00  0.00           C
ATOM  11275 4C21 POPE  136      61.558  55.597  43.346  1.00  0.00           C
ATOM  11278 5C21 POPE  136      62.998  55.088  43.376  1.00  0.00           C
ATOM  11281 6C21 POPE  136      63.628  55.298  44.766  1.00  0.00           C
ATOM  11284 7C21 POPE  136      64.948  54.557  44.977  1.00  0.00           C
ATOM  11287 8C21 POPE  136      65.658  54.948  46.276  1.00  0.00           C
ATOM  11291  C33 POPE  136      58.538  49.788  30.707  1.00  0.00           C
ATOM  11294  C34 POPE  136      57.588  48.678  31.187  1.00  0.00           C
ATOM  11297  C35 POPE  136      58.208  47.698  32.197  1.00  0.00           C
ATOM  11300  C36 POPE  136      58.368  48.258  33.626  1.00  0.00           C
ATOM  11303  C37 POPE  136      59.128  47.268  34.517  1.00  0.00           C
ATOM  11306  C38 POPE  136      58.858  47.408  36.027  1.00  0.00           C
ATOM  11309  C39 POPE  136      59.708  46.418  36.837  1.00  0.00           C
ATOM  11312 0C31 POPE  136      59.108  46.058  38.207  1.00  0.00           C
ATOM  11315 1C31 POPE  136      59.888  44.948  38.937  1.00  0.00           C
ATOM  11318 2C31 POPE  136      60.908  45.457  39.977  1.00  0.00           C
ATOM  11321 3C31 POPE  136      62.057  46.278  39.387  1.00  0.00           C
ATOM  11324 4C31 POPE  136      63.097  46.678  40.457  1.00  0.00           C
ATOM  11327 5C31 POPE  136      64.208  47.568  39.886  1.00  0.00           C
ATOM  11330 6C31 POPE  136      65.277  47.938  40.926  1.00  0.00           C
ATOM  11334  NH3 POPE  137       1.758 130.623  23.296  1.00  0.00           N
ATOM  11338  C12 POPE  137       2.878 130.113  22.457  1.00  0.00           C
ATOM  11341  C11 POPE  137       3.758 129.098  23.217  1.00  0.00           C
ATOM  11344  P   POPE  137       3.688 126.888  21.897  1.00  0.00           P
ATOM  11345  O13 POPE  137       2.348 127.258  21.407  1.00  0.00           O
ATOM  11346  O14 POPE  137       4.498 126.058  20.987  1.00  0.00           O
ATOM  11347  O11 POPE  137       3.578 126.167  23.287  1.00  0.00           O
ATOM  11348  O12 POPE  137       4.438 128.238  22.287  1.00  0.00           O
ATOM  11349  C1  POPE  137       4.788 125.667  23.856  1.00  0.00           C
ATOM  11352  C2  POPE  137       4.588 125.468  25.377  1.00  0.00           C
ATOM  11354  O21 POPE  137       5.588 124.548  25.847  1.00  0.00           O
ATOM  11355  C21 POPE  137       5.368 123.257  25.757  1.00  0.00           C
ATOM  11356  O22 POPE  137       4.458 122.708  25.157  1.00  0.00           O
ATOM  11357  C22 POPE  137       6.478 122.538  26.537  1.00  0.00           C
ATOM  11360  C3  POPE  137       3.118 125.078  25.717  1.00  0.00           C
ATOM  11363  O31 POPE  137       2.998 124.478  27.017  1.00  0.00           O
ATOM  11364  C31 POPE  137       2.998 125.298  28.057  1.00  0.00           C
ATOM  11365  O32 POPE  137       2.998 126.508  27.987  1.00  0.00           O
ATOM  11366  C32 POPE  137       2.928 124.438  29.327  1.00  0.00           C
ATOM  11369  C23 POPE  137       5.938 121.668  27.697  1.00  0.00           C
ATOM  11372  C24 POPE  137       6.988 121.548  28.817  1.00  0.00           C
ATOM  11375  C25 POPE  137       6.558 120.667  29.987  1.00  0.00           C
ATOM  11378  C26 POPE  137       7.498 120.818  31.196  1.00  0.00           C
ATOM  11381  C27 POPE  137       6.988 120.088  32.446  1.00  0.00           C
ATOM  11384  C28 POPE  137       7.738 120.468  33.737  1.00  0.00           C
ATOM  11387  C29 POPE  137       7.298 121.818  34.237  1.00  0.00           C
ATOM  11389 0C21 POPE  137       7.148 122.188  35.517  1.00  0.00           C
ATOM  11391 1C21 POPE  137       7.458 121.328  36.726  1.00  0.00           C
ATOM  11394 2C21 POPE  137       6.208 120.818  37.446  1.00  0.00           C
ATOM  11397 3C21 POPE  137       6.608 119.988  38.677  1.00  0.00           C
ATOM  11400 4C21 POPE  137       5.428 119.638  39.596  1.00  0.00           C
ATOM  11403 5C21 POPE  137       5.908 119.108  40.967  1.00  0.00           C
ATOM  11406 6C21 POPE  137       6.678 117.788  40.867  1.00  0.00           C
ATOM  11409 7C21 POPE  137       7.248 117.318  42.207  1.00  0.00           C
ATOM  11412 8C21 POPE  137       8.028 116.008  42.056  1.00  0.00           C
ATOM  11416  C33 POPE  137       4.268 124.367  30.096  1.00  0.00           C
ATOM  11419  C34 POPE  137       4.168 123.447  31.337  1.00  0.00           C
ATOM  11422  C35 POPE  137       3.368 124.008  32.527  1.00  0.00           C
ATOM  11425  C36 POPE  137       4.088 125.078  33.347  1.00  0.00           C
ATOM  11428  C37 POPE  137       3.558 125.158  34.787  1.00  0.00           C
ATOM  11431  C38 POPE  137       4.188 126.297  35.606  1.00  0.00           C
ATOM  11434  C39 POPE  137       4.068 126.087  37.117  1.00  0.00           C
ATOM  11437 0C31 POPE  137       4.998 124.988  37.656  1.00  0.00           C
ATOM  11440 1C31 POPE  137       5.008 124.938  39.197  1.00  0.00           C
ATOM  11443 2C31 POPE  137       6.198 124.127  39.756  1.00  0.00           C
ATOM  11446 3C31 POPE  137       6.178 124.048  41.287  1.00  0.00           C
ATOM  11449 4C31 POPE  137       5.228 122.977  41.837  1.00  0.00           C
ATOM  11452 5C31 POPE  137       5.298 122.828  43.357  1.00  0.00           C
ATOM  11455 6C31 POPE  137       4.458 121.668  43.906  1.00  0.00           C
ATOM  11459  NH3 POPE  138      21.488  75.228  24.286  1.00  0.00           N
ATOM  11463  C12 POPE  138      20.868  73.848  24.286  1.00  0.00           C
ATOM  11466  C11 POPE  138      19.408  73.778  23.807  1.00  0.00           C
ATOM  11469  P   POPE  138      17.728  71.698  23.556  1.00  0.00           P
ATOM  11470  O13 POPE  138      16.638  72.598  24.017  1.00  0.00           O
ATOM  11471  O14 POPE  138      17.488  70.928  22.316  1.00  0.00           O
ATOM  11472  O11 POPE  138      17.858  70.568  24.676  1.00  0.00           O
ATOM  11473  O12 POPE  138      19.128  72.408  23.526  1.00  0.00           O
ATOM  11474  C1  POPE  138      18.878  70.578  25.657  1.00  0.00           C
ATOM  11477  C2  POPE  138      18.398  71.038  27.067  1.00  0.00           C
ATOM  11479  O21 POPE  138      17.938  69.858  27.787  1.00  0.00           O
ATOM  11480  C21 POPE  138      18.438  69.828  29.017  1.00  0.00           C
ATOM  11481  O22 POPE  138      19.238  70.628  29.467  1.00  0.00           O
ATOM  11482  C22 POPE  138      17.828  68.738  29.887  1.00  0.00           C
ATOM  11485  C3  POPE  138      17.318  72.167  27.127  1.00  0.00           C
ATOM  11488  O31 POPE  138      16.898  72.478  28.487  1.00  0.00           O
ATOM  11489  C31 POPE  138      15.848  71.798  28.947  1.00  0.00           C
ATOM  11490  O32 POPE  138      15.208  70.978  28.307  1.00  0.00           O
ATOM  11491  C32 POPE  138      15.588  72.108  30.426  1.00  0.00           C
ATOM  11494  C23 POPE  138      18.578  68.707  31.247  1.00  0.00           C
ATOM  11497  C24 POPE  138      17.998  67.777  32.316  1.00  0.00           C
ATOM  11500  C25 POPE  138      18.858  67.808  33.596  1.00  0.00           C
ATOM  11503  C26 POPE  138      18.238  67.088  34.806  1.00  0.00           C
ATOM  11506  C27 POPE  138      19.178  67.138  36.027  1.00  0.00           C
ATOM  11509  C28 POPE  138      18.498  66.987  37.396  1.00  0.00           C
ATOM  11512  C29 POPE  138      19.518  67.068  38.516  1.00  0.00           C
ATOM  11514 0C21 POPE  138      19.518  67.938  39.547  1.00  0.00           C
ATOM  11516 1C21 POPE  138      18.498  69.027  39.787  1.00  0.00           C
ATOM  11519 2C21 POPE  138      18.948  70.098  40.806  1.00  0.00           C
ATOM  11522 3C21 POPE  138      17.958  71.288  40.837  1.00  0.00           C
ATOM  11525 4C21 POPE  138      18.328  72.388  41.846  1.00  0.00           C
ATOM  11528 5C21 POPE  138      17.648  72.218  43.217  1.00  0.00           C
ATOM  11531 6C21 POPE  138      18.148  73.228  44.257  1.00  0.00           C
ATOM  11534 7C21 POPE  138      17.378  73.158  45.587  1.00  0.00           C
ATOM  11537 8C21 POPE  138      18.088  73.858  46.747  1.00  0.00           C
ATOM  11541  C33 POPE  138      14.858  70.947  31.156  1.00  0.00           C
ATOM  11544  C34 POPE  138      14.198  71.358  32.487  1.00  0.00           C
ATOM  11547  C35 POPE  138      15.098  72.138  33.457  1.00  0.00           C
ATOM  11550  C36 POPE  138      16.388  71.407  33.857  1.00  0.00           C
ATOM  11553  C37 POPE  138      17.288  72.258  34.757  1.00  0.00           C
ATOM  11556  C38 POPE  138      17.378  71.758  36.206  1.00  0.00           C
ATOM  11559  C39 POPE  138      16.078  71.878  37.027  1.00  0.00           C
ATOM  11562 0C31 POPE  138      15.808  73.288  37.576  1.00  0.00           C
ATOM  11565 1C31 POPE  138      14.568  73.318  38.477  1.00  0.00           C
ATOM  11568 2C31 POPE  138      14.298  74.697  39.117  1.00  0.00           C
ATOM  11571 3C31 POPE  138      15.058  74.898  40.437  1.00  0.00           C
ATOM  11574 4C31 POPE  138      14.828  76.278  41.076  1.00  0.00           C
ATOM  11577 5C31 POPE  138      15.268  76.328  42.547  1.00  0.00           C
ATOM  11580 6C31 POPE  138      15.318  77.748  43.127  1.00  0.00           C
ATOM  11584  NH3 POPE  139      69.738  41.678  23.596  1.00  0.00           N
ATOM  11588  C12 POPE  139      69.168  41.867  22.227  1.00  0.00           C
ATOM  11591  C11 POPE  139      68.128  40.778  21.907  1.00  0.00           C
ATOM  11594  P   POPE  139      65.658  40.148  22.506  1.00  0.00           P
ATOM  11595  O13 POPE  139      65.857  38.728  22.157  1.00  0.00           O
ATOM  11596  O14 POPE  139      64.928  40.988  21.537  1.00  0.00           O
ATOM  11597  O11 POPE  139      64.867  40.268  23.856  1.00  0.00           O
ATOM  11598  O12 POPE  139      67.058  40.838  22.857  1.00  0.00           O
ATOM  11599  C1  POPE  139      64.438  39.158  24.637  1.00  0.00           C
ATOM  11602  C2  POPE  139      65.378  38.858  25.826  1.00  0.00           C
ATOM  11604  O21 POPE  139      64.747  39.248  27.057  1.00  0.00           O
ATOM  11605  C21 POPE  139      64.928  40.478  27.497  1.00  0.00           C
ATOM  11606  O22 POPE  139      65.146  41.478  26.846  1.00  0.00           O
ATOM  11607  C22 POPE  139      64.928  40.388  29.026  1.00  0.00           C
ATOM  11610  C3  POPE  139      66.848  39.358  25.666  1.00  0.00           C
ATOM  11613  O31 POPE  139      67.577  39.207  26.897  1.00  0.00           O
ATOM  11614  C31 POPE  139      68.878  39.428  26.807  1.00  0.00           C
ATOM  11615  O32 POPE  139      69.518  39.478  25.766  1.00  0.00           O
ATOM  11616  C32 POPE  139      69.378  39.808  28.197  1.00  0.00           C
ATOM  11619  C23 POPE  139      64.878  41.738  29.737  1.00  0.00           C
ATOM  11622  C24 POPE  139      65.028  41.518  31.247  1.00  0.00           C
ATOM  11625  C25 POPE  139      65.198  42.828  32.027  1.00  0.00           C
ATOM  11628  C26 POPE  139      65.598  42.548  33.477  1.00  0.00           C
ATOM  11631  C27 POPE  139      66.058  43.818  34.187  1.00  0.00           C
ATOM  11634  C28 POPE  139      66.568  43.518  35.606  1.00  0.00           C
ATOM  11637  C29 POPE  139      67.008  44.768  36.307  1.00  0.00           C
ATOM  11639 0C21 POPE  139      66.727  45.108  37.576  1.00  0.00           C
ATOM  11641 1C21 POPE  139      65.937  44.288  38.566  1.00  0.00           C
ATOM  11644 2C21 POPE  139      66.647  44.178  39.917  1.00  0.00           C
ATOM  11647 3C21 POPE  139      65.797  43.388  40.916  1.00  0.00           C
ATOM  11650 4C21 POPE  139      66.438  43.318  42.297  1.00  0.00           C
ATOM  11653 5C21 POPE  139      65.607  42.528  43.316  1.00  0.00           C
ATOM  11656 6C21 POPE  139      66.327  42.468  44.666  1.00  0.00           C
ATOM  11659 7C21 POPE  139      65.477  41.858  45.777  1.00  0.00           C
ATOM  11662 8C21 POPE  139      66.146  41.788  47.157  1.00  0.00           C
ATOM  11666  C33 POPE  139      69.508  38.608  29.147  1.00  0.00           C
ATOM  11669  C34 POPE  139      69.427  39.028  30.617  1.00  0.00           C
ATOM  11672  C35 POPE  139      69.798  37.867  31.547  1.00  0.00           C
ATOM  11675  C36 POPE  139      70.628  38.278  32.767  1.00  0.00           C
ATOM  11678  C37 POPE  139      71.257  37.058  33.437  1.00  0.00           C
ATOM  11681  C38 POPE  139      72.138  37.428  34.627  1.00  0.00           C
ATOM  11684  C39 POPE  139      71.458  37.158  35.977  1.00  0.00           C
ATOM  11687 0C31 POPE  139      71.527  35.678  36.377  1.00  0.00           C
ATOM  11690 1C31 POPE  139      70.617  35.348  37.576  1.00  0.00           C
ATOM  11693 2C31 POPE  139      71.288  34.568  38.717  1.00  0.00           C
ATOM  11696 3C31 POPE  139      72.458  35.308  39.397  1.00  0.00           C
ATOM  11699 4C31 POPE  139      72.018  36.538  40.207  1.00  0.00           C
ATOM  11702 5C31 POPE  139      73.168  37.178  40.986  1.00  0.00           C
ATOM  11705 6C31 POPE  139      72.777  38.488  41.687  1.00  0.00           C
ATOM  11709  NH3 POPE  140      29.378 122.158  62.867  1.00  0.00           N
ATOM  11713  C12 POPE  140      30.728 122.837  62.726  1.00  0.00           C
ATOM  11716  C11 POPE  140      31.758 121.998  61.936  1.00  0.00           C
ATOM  11719  P   POPE  140      34.018 122.928  60.907  1.00  0.00           P
ATOM  11720  O13 POPE  140      33.558 124.258  60.457  1.00  0.00           O
ATOM  11721  O14 POPE  140      35.428 122.748  61.317  1.00  0.00           O
ATOM  11722  O11 POPE  140      33.688 121.867  59.787  1.00  0.00           O
ATOM  11723  O12 POPE  140      33.098 122.477  62.126  1.00  0.00           O
ATOM  11724  C1  POPE  140      33.548 122.358  58.437  1.00  0.00           C
ATOM  11727  C2  POPE  140      34.007 121.288  57.416  1.00  0.00           C
ATOM  11729  O21 POPE  140      33.418 121.518  56.117  1.00  0.00           O
ATOM  11730  C21 POPE  140      32.128 121.198  56.016  1.00  0.00           C
ATOM  11731  O22 POPE  140      31.378 120.968  56.936  1.00  0.00           O
ATOM  11732  C22 POPE  140      31.758 121.098  54.547  1.00  0.00           C
ATOM  11735  C3  POPE  140      33.808 119.808  57.916  1.00  0.00           C
ATOM  11738  O31 POPE  140      33.738 118.847  56.837  1.00  0.00           O
ATOM  11739  C31 POPE  140      34.788 118.797  56.027  1.00  0.00           C
ATOM  11740  O32 POPE  140      35.878 119.288  56.236  1.00  0.00           O
ATOM  11741  C32 POPE  140      34.418 117.968  54.806  1.00  0.00           C
ATOM  11744  C23 POPE  140      30.258 121.388  54.306  1.00  0.00           C
ATOM  11747  C24 POPE  140      29.878 121.338  52.817  1.00  0.00           C
ATOM  11750  C25 POPE  140      29.978 119.938  52.187  1.00  0.00           C
ATOM  11753  C26 POPE  140      29.628 119.998  50.697  1.00  0.00           C
ATOM  11756  C27 POPE  140      29.898 118.698  49.937  1.00  0.00           C
ATOM  11759  C28 POPE  140      29.628 118.898  48.437  1.00  0.00           C
ATOM  11762  C29 POPE  140      29.848 117.658  47.596  1.00  0.00           C
ATOM  11764 0C21 POPE  140      28.918 117.038  46.846  1.00  0.00           C
ATOM  11766 1C21 POPE  140      27.468 117.427  46.687  1.00  0.00           C
ATOM  11769 2C21 POPE  140      26.948 117.188  45.256  1.00  0.00           C
ATOM  11772 3C21 POPE  140      27.468 118.167  44.187  1.00  0.00           C
ATOM  11775 4C21 POPE  140      26.828 117.868  42.826  1.00  0.00           C
ATOM  11778 5C21 POPE  140      27.168 118.847  41.697  1.00  0.00           C
ATOM  11781 6C21 POPE  140      28.518 118.578  41.006  1.00  0.00           C
ATOM  11784 7C21 POPE  140      28.568 119.168  39.587  1.00  0.00           C
ATOM  11787 8C21 POPE  140      29.918 118.998  38.877  1.00  0.00           C
ATOM  11791  C33 POPE  140      34.798 118.657  53.486  1.00  0.00           C
ATOM  11794  C34 POPE  140      34.248 117.828  52.326  1.00  0.00           C
ATOM  11797  C35 POPE  140      34.988 118.008  50.997  1.00  0.00           C
ATOM  11800  C36 POPE  140      34.658 116.847  50.057  1.00  0.00           C
ATOM  11803  C37 POPE  140      35.257 116.987  48.657  1.00  0.00           C
ATOM  11806  C38 POPE  140      34.258 117.508  47.617  1.00  0.00           C
ATOM  11809  C39 POPE  140      33.658 118.867  47.976  1.00  0.00           C
ATOM  11812 0C31 POPE  140      33.028 119.597  46.777  1.00  0.00           C
ATOM  11815 1C31 POPE  140      32.718 121.058  47.096  1.00  0.00           C
ATOM  11818 2C31 POPE  140      32.358 121.888  45.867  1.00  0.00           C
ATOM  11821 3C31 POPE  140      32.188 123.377  46.217  1.00  0.00           C
ATOM  11824 4C31 POPE  140      32.007 124.238  44.967  1.00  0.00           C
ATOM  11827 5C31 POPE  140      31.728 125.707  45.307  1.00  0.00           C
ATOM  11830 6C31 POPE  140      31.418 126.557  44.076  1.00  0.00           C
ATOM  11834  NH3 POPE  141      50.388  82.828  25.587  1.00  0.00           N
ATOM  11838  C12 POPE  141      49.208  83.498  26.237  1.00  0.00           C
ATOM  11841  C11 POPE  141      48.568  84.668  25.436  1.00  0.00           C
ATOM  11844  P   POPE  141      50.858  85.928  25.046  1.00  0.00           P
ATOM  11845  O13 POPE  141      51.838  84.927  24.597  1.00  0.00           O
ATOM  11846  O14 POPE  141      51.018  87.318  24.627  1.00  0.00           O
ATOM  11847  O11 POPE  141      50.778  85.888  26.597  1.00  0.00           O
ATOM  11848  O12 POPE  141      49.458  85.398  24.597  1.00  0.00           O
ATOM  11849  C1  POPE  141      51.927  86.118  27.397  1.00  0.00           C
ATOM  11852  C2  POPE  141      51.518  87.108  28.487  1.00  0.00           C
ATOM  11854  O21 POPE  141      52.538  87.097  29.477  1.00  0.00           O
ATOM  11855  C21 POPE  141      53.117  88.248  29.777  1.00  0.00           C
ATOM  11856  O22 POPE  141      52.897  89.318  29.227  1.00  0.00           O
ATOM  11857  C22 POPE  141      54.048  87.977  30.947  1.00  0.00           C
ATOM  11860  C3  POPE  141      50.178  86.668  29.137  1.00  0.00           C
ATOM  11863  O31 POPE  141      49.788  87.578  30.176  1.00  0.00           O
ATOM  11864  C31 POPE  141      50.147  87.218  31.397  1.00  0.00           C
ATOM  11865  O32 POPE  141      50.688  86.177  31.707  1.00  0.00           O
ATOM  11866  C32 POPE  141      49.908  88.377  32.346  1.00  0.00           C
ATOM  11869  C23 POPE  141      54.238  89.178  31.897  1.00  0.00           C
ATOM  11872  C24 POPE  141      54.688  88.657  33.267  1.00  0.00           C
ATOM  11875  C25 POPE  141      54.808  89.728  34.356  1.00  0.00           C
ATOM  11878  C26 POPE  141      54.708  89.078  35.746  1.00  0.00           C
ATOM  11881  C27 POPE  141      54.998  89.998  36.936  1.00  0.00           C
ATOM  11884  C28 POPE  141      53.788  90.798  37.467  1.00  0.00           C
ATOM  11887  C29 POPE  141      53.307  91.838  36.487  1.00  0.00           C
ATOM  11889 0C21 POPE  141      53.528  93.167  36.547  1.00  0.00           C
ATOM  11891 1C21 POPE  141      54.258  93.928  37.627  1.00  0.00           C
ATOM  11894 2C21 POPE  141      53.498  95.228  37.927  1.00  0.00           C
ATOM  11897 3C21 POPE  141      54.108  96.058  39.057  1.00  0.00           C
ATOM  11900 4C21 POPE  141      53.158  97.208  39.447  1.00  0.00           C
ATOM  11903 5C21 POPE  141      53.848  98.377  40.167  1.00  0.00           C
ATOM  11906 6C21 POPE  141      54.538  98.008  41.476  1.00  0.00           C
ATOM  11909 7C21 POPE  141      55.147  99.238  42.166  1.00  0.00           C
ATOM  11912 8C21 POPE  141      55.658  98.958  43.576  1.00  0.00           C
ATOM  11916  C33 POPE  141      50.228  87.998  33.817  1.00  0.00           C
ATOM  11919  C34 POPE  141      50.518  89.207  34.697  1.00  0.00           C
ATOM  11922  C35 POPE  141      49.258  89.898  35.247  1.00  0.00           C
ATOM  11925  C36 POPE  141      49.618  91.207  35.967  1.00  0.00           C
ATOM  11928  C37 POPE  141      48.398  91.938  36.547  1.00  0.00           C
ATOM  11931  C38 POPE  141      47.988  91.417  37.937  1.00  0.00           C
ATOM  11934  C39 POPE  141      48.728  92.097  39.106  1.00  0.00           C
ATOM  11937 0C31 POPE  141      48.348  93.578  39.277  1.00  0.00           C
ATOM  11940 1C31 POPE  141      48.218  94.008  40.746  1.00  0.00           C
ATOM  11943 2C31 POPE  141      47.748  95.457  40.916  1.00  0.00           C
ATOM  11946 3C31 POPE  141      48.818  96.478  40.527  1.00  0.00           C
ATOM  11949 4C31 POPE  141      48.418  97.928  40.797  1.00  0.00           C
ATOM  11952 5C31 POPE  141      49.538  98.908  40.447  1.00  0.00           C
ATOM  11955 6C31 POPE  141      49.328 100.318  41.006  1.00  0.00           C
ATOM  11959  NH3 POPE  142      40.698  47.758  68.657  1.00  0.00           N
ATOM  11963  C12 POPE  142      40.757  46.258  68.766  1.00  0.00           C
ATOM  11966  C11 POPE  142      42.038  45.838  69.517  1.00  0.00           C
ATOM  11969  P   POPE  142      42.498  43.638  68.147  1.00  0.00           P
ATOM  11970  O13 POPE  142      43.558  42.598  68.337  1.00  0.00           O
ATOM  11971  O14 POPE  142      41.158  43.158  67.756  1.00  0.00           O
ATOM  11972  O11 POPE  142      42.938  44.827  67.217  1.00  0.00           O
ATOM  11973  O12 POPE  142      42.268  44.428  69.496  1.00  0.00           O
ATOM  11974  C1  POPE  142      44.147  44.918  66.476  1.00  0.00           C
ATOM  11977  C2  POPE  142      43.908  44.438  65.027  1.00  0.00           C
ATOM  11979  O21 POPE  142      45.018  44.868  64.226  1.00  0.00           O
ATOM  11980  C21 POPE  142      45.338  44.018  63.257  1.00  0.00           C
ATOM  11981  O22 POPE  142      44.768  42.968  63.017  1.00  0.00           O
ATOM  11982  C22 POPE  142      46.518  44.547  62.457  1.00  0.00           C
ATOM  11985  C3  POPE  142      42.568  44.998  64.467  1.00  0.00           C
ATOM  11988  O31 POPE  142      42.338  44.568  63.096  1.00  0.00           O
ATOM  11989  C31 POPE  142      41.268  43.808  62.867  1.00  0.00           C
ATOM  11990  O32 POPE  142      40.368  43.558  63.657  1.00  0.00           O
ATOM  11991  C32 POPE  142      41.318  43.358  61.406  1.00  0.00           C
ATOM  11994  C23 POPE  142      47.478  43.408  62.047  1.00  0.00           C
ATOM  11997  C24 POPE  142      48.298  43.707  60.787  1.00  0.00           C
ATOM  12000  C25 POPE  142      47.468  44.038  59.527  1.00  0.00           C
ATOM  12003  C26 POPE  142      46.318  43.068  59.216  1.00  0.00           C
ATOM  12006  C27 POPE  142      45.318  43.648  58.207  1.00  0.00           C
ATOM  12009  C28 POPE  142      43.988  42.868  58.157  1.00  0.00           C
ATOM  12012  C29 POPE  142      44.138  41.457  57.646  1.00  0.00           C
ATOM  12014 0C21 POPE  142      43.998  41.038  56.376  1.00  0.00           C
ATOM  12016 1C21 POPE  142      43.658  41.898  55.177  1.00  0.00           C
ATOM  12019 2C21 POPE  142      44.788  41.998  54.137  1.00  0.00           C
ATOM  12022 3C21 POPE  142      45.088  40.698  53.376  1.00  0.00           C
ATOM  12025 4C21 POPE  142      46.288  39.918  53.927  1.00  0.00           C
ATOM  12028 5C21 POPE  142      46.498  38.538  53.287  1.00  0.00           C
ATOM  12031 6C21 POPE  142      46.498  38.527  51.747  1.00  0.00           C
ATOM  12034 7C21 POPE  142      47.638  39.338  51.117  1.00  0.00           C
ATOM  12037 8C21 POPE  142      47.558  39.378  49.596  1.00  0.00           C
ATOM  12041  C33 POPE  142      40.088  42.498  61.027  1.00  0.00           C
ATOM  12044  C34 POPE  142      40.198  41.828  59.647  1.00  0.00           C
ATOM  12047  C35 POPE  142      40.108  42.777  58.437  1.00  0.00           C
ATOM  12050  C36 POPE  142      40.158  41.968  57.126  1.00  0.00           C
ATOM  12053  C37 POPE  142      39.878  42.768  55.846  1.00  0.00           C
ATOM  12056  C38 POPE  142      39.028  41.948  54.857  1.00  0.00           C
ATOM  12059  C39 POPE  142      39.077  42.418  53.397  1.00  0.00           C
ATOM  12062 0C31 POPE  142      40.338  41.938  52.656  1.00  0.00           C
ATOM  12065 1C31 POPE  142      40.168  41.917  51.126  1.00  0.00           C
ATOM  12068 2C31 POPE  142      41.128  40.947  50.416  1.00  0.00           C
ATOM  12071 3C31 POPE  142      42.618  41.238  50.657  1.00  0.00           C
ATOM  12074 4C31 POPE  142      43.158  42.468  49.896  1.00  0.00           C
ATOM  12077 5C31 POPE  142      44.688  42.568  49.987  1.00  0.00           C
ATOM  12080 6C31 POPE  142      45.288  43.618  49.057  1.00  0.00           C
ATOM  12084  NH3 POPE  143      91.917  38.578  64.916  1.00  0.00           N
ATOM  12088  C12 POPE  143      91.576  37.608  66.027  1.00  0.00           C
ATOM  12091  C11 POPE  143      90.098  37.678  66.487  1.00  0.00           C
ATOM  12094  P   POPE  143      88.526  39.138  65.067  1.00  0.00           P
ATOM  12095  O13 POPE  143      87.397  39.297  66.006  1.00  0.00           O
ATOM  12096  O14 POPE  143      89.668  40.078  65.117  1.00  0.00           O
ATOM  12097  O11 POPE  143      87.997  39.038  63.596  1.00  0.00           O
ATOM  12098  O12 POPE  143      89.167  37.718  65.377  1.00  0.00           O
ATOM  12099  C1  POPE  143      88.896  39.078  62.497  1.00  0.00           C
ATOM  12102  C2  POPE  143      88.088  39.388  61.217  1.00  0.00           C
ATOM  12104  O21 POPE  143      88.906  39.207  60.047  1.00  0.00           O
ATOM  12105  C21 POPE  143      89.846  40.108  59.826  1.00  0.00           C
ATOM  12106  O22 POPE  143      90.227  40.978  60.587  1.00  0.00           O
ATOM  12107  C22 POPE  143      90.396  39.907  58.416  1.00  0.00           C
ATOM  12110  C3  POPE  143      87.397  40.778  61.306  1.00  0.00           C
ATOM  12113  O31 POPE  143      87.008  41.308  60.016  1.00  0.00           O
ATOM  12114  C31 POPE  143      86.437  42.518  60.146  1.00  0.00           C
ATOM  12115  O32 POPE  143      86.236  43.058  61.227  1.00  0.00           O
ATOM  12116  C32 POPE  143      86.007  43.078  58.797  1.00  0.00           C
ATOM  12119  C23 POPE  143      89.408  40.408  57.346  1.00  0.00           C
ATOM  12122  C24 POPE  143      90.028  40.488  55.937  1.00  0.00           C
ATOM  12125  C25 POPE  143      90.667  39.198  55.387  1.00  0.00           C
ATOM  12128  C26 POPE  143      90.227  38.957  53.937  1.00  0.00           C
ATOM  12131  C27 POPE  143      91.058  37.918  53.166  1.00  0.00           C
ATOM  12134  C28 POPE  143      90.378  36.538  52.986  1.00  0.00           C
ATOM  12137  C29 POPE  143      89.107  36.588  52.147  1.00  0.00           C
ATOM  12139 0C21 POPE  143      88.797  35.818  51.096  1.00  0.00           C
ATOM  12141 1C21 POPE  143      89.658  34.738  50.497  1.00  0.00           C
ATOM  12144 2C21 POPE  143      89.748  33.478  51.387  1.00  0.00           C
ATOM  12147 3C21 POPE  143      90.746  32.458  50.837  1.00  0.00           C
ATOM  12150 4C21 POPE  143      91.338  31.547  51.916  1.00  0.00           C
ATOM  12153 5C21 POPE  143      92.346  30.538  51.357  1.00  0.00           C
ATOM  12156 6C21 POPE  143      93.617  31.168  50.767  1.00  0.00           C
ATOM  12159 7C21 POPE  143      94.577  30.108  50.216  1.00  0.00           C
ATOM  12162 8C21 POPE  143      95.746  30.698  49.416  1.00  0.00           C
ATOM  12166  C33 POPE  143      87.087  43.918  58.077  1.00  0.00           C
ATOM  12169  C34 POPE  143      86.768  44.088  56.576  1.00  0.00           C
ATOM  12172  C35 POPE  143      85.387  44.708  56.297  1.00  0.00           C
ATOM  12175  C36 POPE  143      85.126  44.838  54.787  1.00  0.00           C
ATOM  12178  C37 POPE  143      83.778  45.488  54.416  1.00  0.00           C
ATOM  12181  C38 POPE  143      83.526  45.518  52.896  1.00  0.00           C
ATOM  12184  C39 POPE  143      84.587  46.348  52.166  1.00  0.00           C
ATOM  12187 0C31 POPE  143      84.487  46.378  50.637  1.00  0.00           C
ATOM  12190 1C31 POPE  143      85.618  47.257  50.076  1.00  0.00           C
ATOM  12193 2C31 POPE  143      85.728  47.268  48.547  1.00  0.00           C
ATOM  12196 3C31 POPE  143      86.878  48.148  48.056  1.00  0.00           C
ATOM  12199 4C31 POPE  143      87.038  48.088  46.536  1.00  0.00           C
ATOM  12202 5C31 POPE  143      88.278  48.818  46.016  1.00  0.00           C
ATOM  12205 6C31 POPE  143      88.377  48.818  44.486  1.00  0.00           C
ATOM  12209  NH3 POPE  144     118.876 119.238  22.957  1.00  0.00           N
ATOM  12213  C12 POPE  144     118.647 118.048  23.847  1.00  0.00           C
ATOM  12216  C11 POPE  144     117.327 117.348  23.556  1.00  0.00           C
ATOM  12219  P   POPE  144     117.376 114.708  23.747  1.00  0.00           P
ATOM  12220  O13 POPE  144     116.738 114.708  22.417  1.00  0.00           O
ATOM  12221  O14 POPE  144     118.787 114.207  23.786  1.00  0.00           O
ATOM  12222  O11 POPE  144     116.427 113.958  24.797  1.00  0.00           O
ATOM  12223  O12 POPE  144     117.357 116.167  24.316  1.00  0.00           O
ATOM  12224  C1  POPE  144     115.658 114.738  25.757  1.00  0.00           C
ATOM  12227  C2  POPE  144     114.396 113.987  26.356  1.00  0.00           C
ATOM  12229  O21 POPE  144     113.757 114.708  27.446  1.00  0.00           O
ATOM  12230  C21 POPE  144     114.347 114.668  28.626  1.00  0.00           C
ATOM  12231  O22 POPE  144     115.536 114.518  28.837  1.00  0.00           O
ATOM  12232  C22 POPE  144     113.298 114.858  29.746  1.00  0.00           C
ATOM  12235  C3  POPE  144     114.706 112.508  26.746  1.00  0.00           C
ATOM  12238  O31 POPE  144     113.708 111.957  27.636  1.00  0.00           O
ATOM  12239  C31 POPE  144     112.677 111.358  27.046  1.00  0.00           C
ATOM  12240  O32 POPE  144     112.467 111.297  25.847  1.00  0.00           O
ATOM  12241  C32 POPE  144     111.777 110.688  28.087  1.00  0.00           C
ATOM  12244  C23 POPE  144     113.867 114.688  31.187  1.00  0.00           C
ATOM  12247  C24 POPE  144     112.817 114.718  32.316  1.00  0.00           C
ATOM  12250  C25 POPE  144     113.447 114.748  33.726  1.00  0.00           C
ATOM  12253  C26 POPE  144     112.438 114.748  34.896  1.00  0.00           C
ATOM  12256  C27 POPE  144     112.376 116.087  35.657  1.00  0.00           C
ATOM  12259  C28 POPE  144     111.387 116.087  36.856  1.00  0.00           C
ATOM  12262  C29 POPE  144     111.887 115.358  38.087  1.00  0.00           C
ATOM  12264 0C21 POPE  144     111.838 115.807  39.356  1.00  0.00           C
ATOM  12266 1C21 POPE  144     111.247 117.118  39.826  1.00  0.00           C
ATOM  12269 2C21 POPE  144     109.706 117.127  39.857  1.00  0.00           C
ATOM  12272 3C21 POPE  144     109.098 116.177  40.907  1.00  0.00           C
ATOM  12275 4C21 POPE  144     107.568 116.207  40.897  1.00  0.00           C
ATOM  12278 5C21 POPE  144     106.947 115.268  41.947  1.00  0.00           C
ATOM  12281 6C21 POPE  144     105.408 115.268  41.916  1.00  0.00           C
ATOM  12284 7C21 POPE  144     104.798 114.417  43.036  1.00  0.00           C
ATOM  12287 8C21 POPE  144     103.278 114.507  43.106  1.00  0.00           C
ATOM  12291  C33 POPE  144     110.357 111.288  28.227  1.00  0.00           C
ATOM  12294  C34 POPE  144     109.566 110.588  29.346  1.00  0.00           C
ATOM  12297  C35 POPE  144     110.107 110.908  30.747  1.00  0.00           C
ATOM  12300  C36 POPE  144     109.286 110.298  31.897  1.00  0.00           C
ATOM  12303  C37 POPE  144     109.678 110.897  33.247  1.00  0.00           C
ATOM  12306  C38 POPE  144     108.766 110.488  34.416  1.00  0.00           C
ATOM  12309  C39 POPE  144     108.806 111.518  35.546  1.00  0.00           C
ATOM  12312 0C31 POPE  144     108.076 111.068  36.817  1.00  0.00           C
ATOM  12315 1C31 POPE  144     107.757 112.228  37.767  1.00  0.00           C
ATOM  12318 2C31 POPE  144     107.108 111.808  39.086  1.00  0.00           C
ATOM  12321 3C31 POPE  144     108.128 111.297  40.117  1.00  0.00           C
ATOM  12324 4C31 POPE  144     107.556 111.207  41.547  1.00  0.00           C
ATOM  12327 5C31 POPE  144     108.607 111.548  42.617  1.00  0.00           C
ATOM  12330 6C31 POPE  144     108.057 111.557  44.036  1.00  0.00           C
ATOM  12334  NH3 POPE  145      31.818  59.617  70.027  1.00  0.00           N
ATOM  12338  C12 POPE  145      31.078  59.438  71.336  1.00  0.00           C
ATOM  12341  C11 POPE  145      30.298  58.097  71.527  1.00  0.00           C
ATOM  12344  P   POPE  145      29.528  57.438  69.096  1.00  0.00           P
ATOM  12345  O13 POPE  145      28.658  58.358  68.357  1.00  0.00           O
ATOM  12346  O14 POPE  145      30.978  57.478  68.846  1.00  0.00           O
ATOM  12347  O11 POPE  145      29.098  55.928  68.867  1.00  0.00           O
ATOM  12348  O12 POPE  145      29.248  57.798  70.616  1.00  0.00           O
ATOM  12349  C1  POPE  145      28.608  55.667  67.527  1.00  0.00           C
ATOM  12352  C2  POPE  145      29.678  55.858  66.396  1.00  0.00           C
ATOM  12354  O21 POPE  145      29.768  57.238  65.977  1.00  0.00           O
ATOM  12355  C21 POPE  145      30.898  57.938  65.787  1.00  0.00           C
ATOM  12356  O22 POPE  145      30.898  59.118  65.486  1.00  0.00           O
ATOM  12357  C22 POPE  145      32.188  57.117  65.867  1.00  0.00           C
ATOM  12360  C3  POPE  145      29.318  55.008  65.156  1.00  0.00           C
ATOM  12363  O31 POPE  145      30.518  54.528  64.527  1.00  0.00           O
ATOM  12364  C31 POPE  145      30.688  54.827  63.257  1.00  0.00           C
ATOM  12365  O32 POPE  145      29.968  55.518  62.567  1.00  0.00           O
ATOM  12366  C32 POPE  145      31.968  54.148  62.817  1.00  0.00           C
ATOM  12369  C23 POPE  145      33.458  57.988  65.686  1.00  0.00           C
ATOM  12372  C24 POPE  145      34.518  57.338  64.787  1.00  0.00           C
ATOM  12375  C25 POPE  145      34.108  57.327  63.306  1.00  0.00           C
ATOM  12378  C26 POPE  145      35.248  57.798  62.387  1.00  0.00           C
ATOM  12381  C27 POPE  145      34.898  57.828  60.887  1.00  0.00           C
ATOM  12384  C28 POPE  145      36.148  57.968  59.986  1.00  0.00           C
ATOM  12387  C29 POPE  145      36.778  59.338  60.027  1.00  0.00           C
ATOM  12389 0C21 POPE  145      37.698  59.788  59.146  1.00  0.00           C
ATOM  12391 1C21 POPE  145      38.278  59.008  57.997  1.00  0.00           C
ATOM  12394 2C21 POPE  145      39.408  59.757  57.256  1.00  0.00           C
ATOM  12397 3C21 POPE  145      38.928  61.058  56.586  1.00  0.00           C
ATOM  12400 4C21 POPE  145      40.048  61.938  55.997  1.00  0.00           C
ATOM  12403 5C21 POPE  145      39.488  63.328  55.666  1.00  0.00           C
ATOM  12406 6C21 POPE  145      40.547  64.358  55.247  1.00  0.00           C
ATOM  12409 7C21 POPE  145      39.928  65.748  55.076  1.00  0.00           C
ATOM  12412 8C21 POPE  145      40.938  66.828  54.707  1.00  0.00           C
ATOM  12416  C33 POPE  145      32.428  54.627  61.437  1.00  0.00           C
ATOM  12419  C34 POPE  145      33.778  53.988  61.067  1.00  0.00           C
ATOM  12422  C35 POPE  145      33.648  52.718  60.216  1.00  0.00           C
ATOM  12425  C36 POPE  145      32.818  52.868  58.927  1.00  0.00           C
ATOM  12428  C37 POPE  145      33.158  54.128  58.116  1.00  0.00           C
ATOM  12431  C38 POPE  145      32.228  54.318  56.907  1.00  0.00           C
ATOM  12434  C39 POPE  145      32.708  55.438  55.986  1.00  0.00           C
ATOM  12437 0C31 POPE  145      33.888  54.998  55.117  1.00  0.00           C
ATOM  12440 1C31 POPE  145      34.348  56.077  54.137  1.00  0.00           C
ATOM  12443 2C31 POPE  145      35.518  55.568  53.297  1.00  0.00           C
ATOM  12446 3C31 POPE  145      36.118  56.628  52.346  1.00  0.00           C
ATOM  12449 4C31 POPE  145      36.708  57.838  53.077  1.00  0.00           C
ATOM  12452 5C31 POPE  145      37.658  58.638  52.187  1.00  0.00           C
ATOM  12455 6C31 POPE  145      38.198  59.888  52.877  1.00  0.00           C
ATOM  12459  NH3 POPE  146      89.776   5.378  60.797  1.00  0.00           N
ATOM  12463  C12 POPE  146      90.088   6.538  61.716  1.00  0.00           C
ATOM  12466  C11 POPE  146      89.438   7.888  61.297  1.00  0.00           C
ATOM  12469  P   POPE  146      86.878   7.268  61.187  1.00  0.00           P
ATOM  12470  O13 POPE  146      87.158   5.848  61.516  1.00  0.00           O
ATOM  12471  O14 POPE  146      85.576   7.818  61.637  1.00  0.00           O
ATOM  12472  O11 POPE  146      86.996   7.508  59.637  1.00  0.00           O
ATOM  12473  O12 POPE  146      88.097   8.078  61.757  1.00  0.00           O
ATOM  12474  C1  POPE  146      87.598   6.558  58.756  1.00  0.00           C
ATOM  12477  C2  POPE  146      87.077   6.758  57.326  1.00  0.00           C
ATOM  12479  O21 POPE  146      87.908   5.978  56.466  1.00  0.00           O
ATOM  12480  C21 POPE  146      87.276   5.528  55.406  1.00  0.00           C
ATOM  12481  O22 POPE  146      86.077   5.468  55.256  1.00  0.00           O
ATOM  12482  C22 POPE  146      88.346   5.148  54.387  1.00  0.00           C
ATOM  12485  C3  POPE  146      87.197   8.238  56.856  1.00  0.00           C
ATOM  12488  O31 POPE  146      86.768   8.438  55.476  1.00  0.00           O
ATOM  12489  C31 POPE  146      85.436   8.398  55.336  1.00  0.00           C
ATOM  12490  O32 POPE  146      84.636   8.528  56.227  1.00  0.00           O
ATOM  12491  C32 POPE  146      85.056   8.158  53.876  1.00  0.00           C
ATOM  12494  C23 POPE  146      87.848   4.768  52.976  1.00  0.00           C
ATOM  12497  C24 POPE  146      88.316   5.788  51.947  1.00  0.00           C
ATOM  12500  C25 POPE  146      87.896   5.428  50.517  1.00  0.00           C
ATOM  12503  C26 POPE  146      88.708   6.208  49.467  1.00  0.00           C
ATOM  12506  C27 POPE  146      88.128   6.078  48.056  1.00  0.00           C
ATOM  12509  C28 POPE  146      88.988   6.778  46.986  1.00  0.00           C
ATOM  12512  C29 POPE  146      90.098   5.898  46.476  1.00  0.00           C
ATOM  12514 0C21 POPE  146      90.588   5.878  45.226  1.00  0.00           C
ATOM  12516 1C21 POPE  146      90.137   6.738  44.067  1.00  0.00           C
ATOM  12519 2C21 POPE  146      89.967   5.958  42.747  1.00  0.00           C
ATOM  12522 3C21 POPE  146      91.266   5.288  42.277  1.00  0.00           C
ATOM  12525 4C21 POPE  146      91.236   4.738  40.846  1.00  0.00           C
ATOM  12528 5C21 POPE  146      92.626   4.268  40.367  1.00  0.00           C
ATOM  12531 6C21 POPE  146      93.268   3.198  41.276  1.00  0.00           C
ATOM  12534 7C21 POPE  146      94.618   2.708  40.757  1.00  0.00           C
ATOM  12537 8C21 POPE  146      95.286   1.668  41.666  1.00  0.00           C
ATOM  12541  C33 POPE  146      83.818   7.248  53.736  1.00  0.00           C
ATOM  12544  C34 POPE  146      83.447   6.958  52.277  1.00  0.00           C
ATOM  12547  C35 POPE  146      82.136   6.188  52.147  1.00  0.00           C
ATOM  12550  C36 POPE  146      81.488   6.278  50.746  1.00  0.00           C
ATOM  12553  C37 POPE  146      80.007   5.828  50.777  1.00  0.00           C
ATOM  12556  C38 POPE  146      79.348   5.628  49.407  1.00  0.00           C
ATOM  12559  C39 POPE  146      80.128   4.668  48.496  1.00  0.00           C
ATOM  12562 0C31 POPE  146      79.287   3.888  47.467  1.00  0.00           C
ATOM  12565 1C31 POPE  146      80.187   3.228  46.406  1.00  0.00           C
ATOM  12568 2C31 POPE  146      79.467   2.348  45.367  1.00  0.00           C
ATOM  12571 3C31 POPE  146      79.058   0.948  45.846  1.00  0.00           C
ATOM  12574 4C31 POPE  146      78.598   0.063  44.666  1.00  0.00           C
ATOM  12577 5C31 POPE  146      78.268  -1.397  44.997  1.00  0.00           C
ATOM  12580 6C31 POPE  146      77.798  -2.187  43.756  1.00  0.00           C
ATOM  12584  NH3 POPE  147      77.748  33.788  62.306  1.00  0.00           N
ATOM  12588  C12 POPE  147      76.338  33.748  62.836  1.00  0.00           C
ATOM  12591  C11 POPE  147      75.298  33.698  61.697  1.00  0.00           C
ATOM  12594  P   POPE  147      72.738  33.457  61.306  1.00  0.00           P
ATOM  12595  O13 POPE  147      71.478  33.548  62.077  1.00  0.00           O
ATOM  12596  O14 POPE  147      73.018  32.148  60.666  1.00  0.00           O
ATOM  12597  O11 POPE  147      72.818  34.618  60.237  1.00  0.00           O
ATOM  12598  O12 POPE  147      73.978  33.808  62.247  1.00  0.00           O
ATOM  12599  C1  POPE  147      73.458  34.368  58.966  1.00  0.00           C
ATOM  12602  C2  POPE  147      72.538  34.658  57.756  1.00  0.00           C
ATOM  12604  O21 POPE  147      72.317  36.068  57.586  1.00  0.00           O
ATOM  12605  C21 POPE  147      73.338  36.718  57.066  1.00  0.00           C
ATOM  12606  O22 POPE  147      74.418  36.238  56.767  1.00  0.00           O
ATOM  12607  C22 POPE  147      72.948  38.158  56.806  1.00  0.00           C
ATOM  12610  C3  POPE  147      71.168  33.957  57.877  1.00  0.00           C
ATOM  12613  O31 POPE  147      70.607  33.838  56.547  1.00  0.00           O
ATOM  12614  C31 POPE  147      69.388  34.298  56.367  1.00  0.00           C
ATOM  12615  O32 POPE  147      68.558  34.488  57.247  1.00  0.00           O
ATOM  12616  C32 POPE  147      69.138  34.508  54.887  1.00  0.00           C
ATOM  12619  C23 POPE  147      73.318  38.508  55.367  1.00  0.00           C
ATOM  12622  C24 POPE  147      72.798  39.858  54.876  1.00  0.00           C
ATOM  12625  C25 POPE  147      73.238  40.097  53.427  1.00  0.00           C
ATOM  12628  C26 POPE  147      72.068  40.048  52.437  1.00  0.00           C
ATOM  12631  C27 POPE  147      72.538  39.868  50.997  1.00  0.00           C
ATOM  12634  C28 POPE  147      71.387  40.008  49.977  1.00  0.00           C
ATOM  12637  C29 POPE  147      71.588  39.088  48.797  1.00  0.00           C
ATOM  12639 0C21 POPE  147      71.428  39.358  47.487  1.00  0.00           C
ATOM  12641 1C21 POPE  147      71.018  40.667  46.856  1.00  0.00           C
ATOM  12644 2C21 POPE  147      71.897  40.978  45.637  1.00  0.00           C
ATOM  12647 3C21 POPE  147      73.367  41.308  46.006  1.00  0.00           C
ATOM  12650 4C21 POPE  147      73.808  42.688  45.507  1.00  0.00           C
ATOM  12653 5C21 POPE  147      73.088  43.838  46.217  1.00  0.00           C
ATOM  12656 6C21 POPE  147      73.248  45.188  45.517  1.00  0.00           C
[truncated: 1,667,386 more chars]
