# Supplementary material for: Characterizing Membrane Association and Periplasmic Transfer of Bacterial Lipoproteins through Molecular Dynamics Simulations
Source: Structure. 2020 Apr 7;28(4):475–487.e3. doi: 10.1016/j.str.2020.01.012 (PMC7139219; doi:10.1016/j.str.2020.01.012)
Supplement: Data S1. Final Coordinates from Simulations (Y–Z), Related to Figure 3 [file mmc3.zip › Y-Z/YGDR-2-atomistic.pdb]

TITLE     Protein
REMARK    THIS IS A SIMULATION BOX
CRYST1  128.910  128.910  105.651  90.00  90.00  90.00 P 1           1
MODEL        1
ATOM      1  N   CYSTA   1      64.635  73.985  65.131  1.00  0.00           N
ATOM      3  CA  CYSTA   1      63.645  75.035  65.220  1.00  0.00           C
ATOM      5  C   CYSTA   1      63.205  75.155  66.660  1.00  0.00           C
ATOM      6  O   CYSTA   1      62.065  75.445  66.971  1.00  0.00           O
ATOM      7  CB  CYSTA   1      62.435  74.605  64.370  1.00  0.00           C
ATOM     10  SG  CYSTA   1      63.025  74.055  62.730  1.00  0.00           S
ATOM     11  C1  CYSTA   1      61.695  72.865  62.390  1.00  0.00           C
ATOM     14  CA1 CYSTA   1      65.925  74.165  65.391  1.00  0.00           C
ATOM     15  OA1 CYSTA   1      66.305  75.275  65.721  1.00  0.00           O
ATOM     16  CA2 CYSTA   1      66.865  73.025  65.351  1.00  0.00           C
ATOM     19  C11 CYSTA   1      60.735  73.315  61.280  1.00  0.00           C
ATOM     21  O11 CYSTA   1      61.535  73.685  60.150  1.00  0.00           O
ATOM     22  CX1 CYSTA   1      61.645  73.005  59.021  1.00  0.00           C
ATOM     23  OX1 CYSTA   1      62.375  73.345  58.111  1.00  0.00           O
ATOM     24  CX2 CYSTA   1      60.715  71.805  58.920  1.00  0.00           C
ATOM     27  C12 CYSTA   1      59.845  74.525  61.670  1.00  0.00           C
ATOM     30  O12 CYSTA   1      59.385  75.285  60.541  1.00  0.00           O
ATOM     31  CD1 CYSTA   1      58.445  74.745  59.791  1.00  0.00           C
ATOM     32  OD1 CYSTA   1      57.875  73.685  60.030  1.00  0.00           O
ATOM     33  CD2 CYSTA   1      58.205  75.595  58.541  1.00  0.00           C
ATOM     36  CA3 CYSTA   1      68.275  73.545  65.110  1.00  0.00           C
ATOM     39  CA4 CYSTA   1      69.015  72.605  64.180  1.00  0.00           C
ATOM     42  CA5 CYSTA   1      70.285  73.275  63.671  1.00  0.00           C
ATOM     45  CA6 CYSTA   1      70.715  72.705  62.320  1.00  0.00           C
ATOM     48  CA7 CYSTA   1      69.825  73.145  61.160  1.00  0.00           C
ATOM     51  CA8 CYSTA   1      70.535  72.885  59.840  1.00  0.00           C
ATOM     54  CA9 CYSTA   1      69.705  73.265  58.620  1.00  0.00           C
ATOM     57 0CA1 CYSTA   1      68.895  72.095  58.060  1.00  0.00           C
ATOM     60 1CA1 CYSTA   1      69.755  71.055  57.340  1.00  0.00           C
ATOM     63 2CA1 CYSTA   1      68.905  69.905  56.781  1.00  0.00           C
ATOM     66 3CA1 CYSTA   1      69.725  68.815  56.080  1.00  0.00           C
ATOM     69 4CA1 CYSTA   1      69.915  69.015  54.570  1.00  0.00           C
ATOM     72 5CA1 CYSTA   1      70.565  70.345  54.170  1.00  0.00           C
ATOM     75 6CA1 CYSTA   1      70.845  70.465  52.670  1.00  0.00           C
ATOM     79  CD3 CYSTA   1      59.305  75.475  57.470  1.00  0.00           C
ATOM     82  CD4 CYSTA   1      60.545  76.325  57.761  1.00  0.00           C
ATOM     85  CD5 CYSTA   1      61.605  76.235  56.641  1.00  0.00           C
ATOM     88  CD6 CYSTA   1      61.105  76.685  55.260  1.00  0.00           C
ATOM     91  CD7 CYSTA   1      62.175  76.555  54.170  1.00  0.00           C
ATOM     94  CD8 CYSTA   1      61.565  76.585  52.760  1.00  0.00           C
ATOM     97  CD9 CYSTA   1      62.495  76.015  51.680  1.00  0.00           C
ATOM    100 0CD1 CYSTA   1      61.725  75.625  50.420  1.00  0.00           C
ATOM    103 1CD1 CYSTA   1      62.455  74.605  49.541  1.00  0.00           C
ATOM    106 2CD1 CYSTA   1      61.525  73.835  48.590  1.00  0.00           C
ATOM    109 3CD1 CYSTA   1      62.225  72.645  47.950  1.00  0.00           C
ATOM    112 4CD1 CYSTA   1      61.285  71.695  47.190  1.00  0.00           C
ATOM    115 5CD1 CYSTA   1      62.025  70.475  46.630  1.00  0.00           C
ATOM    118 6CD1 CYSTA   1      61.125  69.355  46.101  1.00  0.00           C
ATOM    122  CX3 CYSTA   1      60.645  71.225  57.491  1.00  0.00           C
ATOM    125  CX4 CYSTA   1      61.925  70.485  57.080  1.00  0.00           C
ATOM    128  CX5 CYSTA   1      61.795  69.785  55.721  1.00  0.00           C
ATOM    131  CX6 CYSTA   1      60.875  68.565  55.811  1.00  0.00           C
ATOM    134  CX7 CYSTA   1      60.655  67.805  54.500  1.00  0.00           C
ATOM    137  CX8 CYSTA   1      59.665  66.635  54.670  1.00  0.00           C
ATOM    140  CX9 CYSTA   1      60.225  65.485  55.471  1.00  0.00           C
ATOM    142 0CX1 CYSTA   1      60.385  64.205  55.061  1.00  0.00           C
ATOM    144 1CX1 CYSTA   1      60.005  63.645  53.721  1.00  0.00           C
ATOM    147 2CX1 CYSTA   1      61.165  63.685  52.701  1.00  0.00           C
ATOM    150 3CX1 CYSTA   1      62.295  62.675  52.990  1.00  0.00           C
ATOM    153 4CX1 CYSTA   1      63.555  62.935  52.150  1.00  0.00           C
ATOM    156 5CX1 CYSTA   1      63.325  62.915  50.631  1.00  0.00           C
ATOM    159 6CX1 CYSTA   1      64.615  63.195  49.851  1.00  0.00           C
ATOM    162 7CX1 CYSTA   1      64.385  63.235  48.340  1.00  0.00           C
ATOM    165 8CX1 CYSTA   1      65.655  63.595  47.550  1.00  0.00           C
ATOM    169  N   SER A   2      64.125  74.765  67.540  1.00  0.00           N
ATOM    171  CA  SER A   2      63.935  73.855  68.650  1.00  0.00           C
ATOM    173  CB  SER A   2      64.525  72.425  68.381  1.00  0.00           C
ATOM    176  OG  SER A   2      63.805  71.665  67.391  1.00  0.00           O
ATOM    178  C   SER A   2      64.625  74.525  69.800  1.00  0.00           C
ATOM    179  O   SER A   2      65.125  73.905  70.741  1.00  0.00           O
ATOM    180  N   SER A   3      64.645  75.845  69.710  1.00  0.00           N
ATOM    182  CA  SER A   3      64.925  76.795  70.750  1.00  0.00           C
ATOM    184  CB  SER A   3      66.255  77.505  70.491  1.00  0.00           C
ATOM    187  OG  SER A   3      67.325  76.955  71.251  1.00  0.00           O
ATOM    189  C   SER A   3      63.765  77.775  70.680  1.00  0.00           C
ATOM    190  O   SER A   3      63.555  78.415  69.660  1.00  0.00           O
ATOM    191  N   ASP A   4      62.885  77.885  71.690  1.00  0.00           N
ATOM    193  CA  ASP A   4      63.015  77.315  73.010  1.00  0.00           C
ATOM    195  CB  ASP A   4      62.895  78.415  74.090  1.00  0.00           C
ATOM    198  CG  ASP A   4      64.215  79.145  74.311  1.00  0.00           C
ATOM    199  OD1 ASP A   4      65.265  78.725  73.751  1.00  0.00           O
ATOM    200  OD2 ASP A   4      64.205  80.065  75.171  1.00  0.00           O
ATOM    201  C   ASP A   4      62.035  76.185  73.241  1.00  0.00           C
ATOM    202  O   ASP A   4      60.905  76.175  72.771  1.00  0.00           O
ATOM    203  N   TYR A   5      62.485  75.185  74.021  1.00  0.00           N
ATOM    205  CA  TYR A   5      61.615  74.145  74.510  1.00  0.00           C
ATOM    207  CB  TYR A   5      61.985  72.695  74.131  1.00  0.00           C
ATOM    210  CG  TYR A   5      61.395  72.325  72.821  1.00  0.00           C
ATOM    211  CD1 TYR A   5      62.165  72.455  71.671  1.00  0.00           C
ATOM    213  CE1 TYR A   5      61.695  71.945  70.461  1.00  0.00           C
ATOM    215  CZ  TYR A   5      60.455  71.325  70.391  1.00  0.00           C
ATOM    216  OH  TYR A   5      60.075  70.745  69.171  1.00  0.00           O
ATOM    218  CD2 TYR A   5      60.135  71.705  72.740  1.00  0.00           C
ATOM    220  CE2 TYR A   5      59.655  71.215  71.521  1.00  0.00           C
ATOM    222  C   TYR A   5      61.545  74.215  76.001  1.00  0.00           C
ATOM    223  O   TYR A   5      62.475  74.605  76.711  1.00  0.00           O
ATOM    224  N   VAL A   6      60.385  73.815  76.510  1.00  0.00           N
ATOM    226  CA  VAL A   6      60.105  73.775  77.921  1.00  0.00           C
ATOM    228  CB  VAL A   6      59.375  75.015  78.421  1.00  0.00           C
ATOM    230  CG1 VAL A   6      59.635  75.125  79.921  1.00  0.00           C
ATOM    234  CG2 VAL A   6      59.895  76.275  77.711  1.00  0.00           C
ATOM    238  C   VAL A   6      59.255  72.555  78.110  1.00  0.00           C
ATOM    239  O   VAL A   6      58.655  72.045  77.171  1.00  0.00           O
ATOM    240  N   MET A   7      59.215  72.005  79.320  1.00  0.00           N
ATOM    242  CA  MET A   7      58.575  70.735  79.521  1.00  0.00           C
ATOM    244  CB  MET A   7      59.685  69.685  79.410  1.00  0.00           C
ATOM    247  CG  MET A   7      59.295  68.245  79.720  1.00  0.00           C
ATOM    250  SD  MET A   7      60.715  67.185  79.351  1.00  0.00           S
ATOM    251  CE  MET A   7      59.765  65.715  79.660  1.00  0.00           C
ATOM    255  C   MET A   7      57.915  70.705  80.861  1.00  0.00           C
ATOM    256  O   MET A   7      58.525  71.025  81.882  1.00  0.00           O
ATOM    257  N   ALA A   8      56.645  70.285  80.910  1.00  0.00           N
ATOM    259  CA  ALA A   8      55.935  70.175  82.150  1.00  0.00           C
ATOM    261  CB  ALA A   8      54.455  70.585  82.040  1.00  0.00           C
ATOM    265  C   ALA A   8      56.005  68.755  82.621  1.00  0.00           C
ATOM    266  O   ALA A   8      55.715  67.805  81.882  1.00  0.00           O
ATOM    267  N   THR A   9      56.425  68.575  83.881  1.00  0.00           N
ATOM    269  CA  THR A   9      56.375  67.295  84.531  1.00  0.00           C
ATOM    271  CB  THR A   9      57.585  67.005  85.391  1.00  0.00           C
ATOM    273  OG1 THR A   9      57.765  68.015  86.360  1.00  0.00           O
ATOM    275  CG2 THR A   9      58.855  67.025  84.521  1.00  0.00           C
ATOM    279  C   THR A   9      55.115  67.195  85.340  1.00  0.00           C
ATOM    280  O   THR A   9      54.405  68.155  85.650  1.00  0.00           O
ATOM    281  N   LYS A  10      54.765  65.955  85.671  1.00  0.00           N
ATOM    283  CA  LYS A  10      53.505  65.605  86.250  1.00  0.00           C
ATOM    285  CB  LYS A  10      53.285  64.115  85.940  1.00  0.00           C
ATOM    288  CG  LYS A  10      51.835  63.695  86.131  1.00  0.00           C
ATOM    291  CD  LYS A  10      51.555  62.255  85.690  1.00  0.00           C
ATOM    294  CE  LYS A  10      51.525  62.005  84.180  1.00  0.00           C
ATOM    297  NZ  LYS A  10      51.435  60.555  83.930  1.00  0.00           N
ATOM    301  C   LYS A  10      53.515  65.905  87.740  1.00  0.00           C
ATOM    302  O   LYS A  10      52.455  66.005  88.361  1.00  0.00           O
ATOM    303  N   ASP A  11      54.715  66.155  88.330  1.00  0.00           N
ATOM    305  CA  ASP A  11      54.895  66.595  89.701  1.00  0.00           C
ATOM    307  CB  ASP A  11      56.175  65.935  90.321  1.00  0.00           C
ATOM    310  CG  ASP A  11      57.505  66.325  89.680  1.00  0.00           C
ATOM    311  OD1 ASP A  11      57.485  66.785  88.510  1.00  0.00           O
ATOM    312  OD2 ASP A  11      58.575  66.125  90.301  1.00  0.00           O
ATOM    313  C   ASP A  11      54.955  68.125  89.790  1.00  0.00           C
ATOM    314  O   ASP A  11      55.005  68.685  90.891  1.00  0.00           O
ATOM    315  N   GLY A  12      54.855  68.855  88.650  1.00  0.00           N
ATOM    317  CA  GLY A  12      54.735  70.315  88.660  1.00  0.00           C
ATOM    320  C   GLY A  12      56.025  71.075  88.521  1.00  0.00           C
ATOM    321  O   GLY A  12      56.065  72.285  88.750  1.00  0.00           O
ATOM    322  N   ARG A  13      57.115  70.435  88.081  1.00  0.00           N
ATOM    324  CA  ARG A  13      58.345  71.125  87.751  1.00  0.00           C
ATOM    326  CB  ARG A  13      59.595  70.235  87.910  1.00  0.00           C
ATOM    329  CG  ARG A  13      59.685  69.505  89.260  1.00  0.00           C
ATOM    332  CD  ARG A  13      60.865  68.535  89.310  1.00  0.00           C
ATOM    335  NE  ARG A  13      60.585  67.445  88.321  1.00  0.00           N
ATOM    337  CZ  ARG A  13      61.445  66.485  88.031  1.00  0.00           C
ATOM    338  NH1 ARG A  13      62.605  66.385  88.631  1.00  0.00           N
ATOM    341  NH2 ARG A  13      61.095  65.555  87.171  1.00  0.00           N
ATOM    344  C   ARG A  13      58.325  71.505  86.290  1.00  0.00           C
ATOM    345  O   ARG A  13      57.885  70.735  85.430  1.00  0.00           O
ATOM    346  N   MET A  14      58.785  72.705  85.930  1.00  0.00           N
ATOM    348  CA  MET A  14      58.875  73.055  84.521  1.00  0.00           C
ATOM    350  CB  MET A  14      58.165  74.405  84.270  1.00  0.00           C
ATOM    353  CG  MET A  14      57.815  74.685  82.801  1.00  0.00           C
ATOM    356  SD  MET A  14      56.195  75.495  82.550  1.00  0.00           S
ATOM    357  CE  MET A  14      56.605  76.345  81.010  1.00  0.00           C
ATOM    361  C   MET A  14      60.345  73.045  84.151  1.00  0.00           C
ATOM    362  O   MET A  14      61.135  73.905  84.510  1.00  0.00           O
ATOM    363  N   ILE A  15      60.755  72.005  83.410  1.00  0.00           N
ATOM    365  CA  ILE A  15      62.125  71.795  83.020  1.00  0.00           C
ATOM    367  CB  ILE A  15      62.465  70.295  82.941  1.00  0.00           C
ATOM    369  CG2 ILE A  15      63.905  70.075  82.451  1.00  0.00           C
ATOM    373  CG1 ILE A  15      62.245  69.605  84.320  1.00  0.00           C
ATOM    376  CD  ILE A  15      62.395  68.075  84.281  1.00  0.00           C
ATOM    380  C   ILE A  15      62.275  72.545  81.711  1.00  0.00           C
ATOM    381  O   ILE A  15      61.615  72.255  80.711  1.00  0.00           O
ATOM    382  N   LEU A  16      63.085  73.625  81.721  1.00  0.00           N
ATOM    384  CA  LEU A  16      63.695  74.255  80.560  1.00  0.00           C
ATOM    386  CB  LEU A  16      64.485  75.535  80.951  1.00  0.00           C
ATOM    389  CG  LEU A  16      63.685  76.595  81.760  1.00  0.00           C
ATOM    391  CD1 LEU A  16      64.625  77.625  82.400  1.00  0.00           C
ATOM    395  CD2 LEU A  16      62.625  77.315  80.921  1.00  0.00           C
ATOM    399  C   LEU A  16      64.605  73.245  79.861  1.00  0.00           C
ATOM    400  O   LEU A  16      64.915  72.215  80.441  1.00  0.00           O
ATOM    401  N   THR A  17      64.985  73.435  78.600  1.00  0.00           N
ATOM    403  CA  THR A  17      65.865  72.455  77.970  1.00  0.00           C
ATOM    405  CB  THR A  17      65.125  71.205  77.451  1.00  0.00           C
ATOM    407  OG1 THR A  17      65.945  70.185  76.910  1.00  0.00           O
ATOM    409  CG2 THR A  17      64.115  71.615  76.381  1.00  0.00           C
ATOM    413  C   THR A  17      66.625  73.175  76.882  1.00  0.00           C
ATOM    414  O   THR A  17      66.165  74.195  76.350  1.00  0.00           O
ATOM    415  N   ASP A  18      67.795  72.635  76.510  1.00  0.00           N
ATOM    417  CA  ASP A  18      68.495  72.955  75.290  1.00  0.00           C
ATOM    419  CB  ASP A  18      70.025  73.055  75.561  1.00  0.00           C
ATOM    422  CG  ASP A  18      70.795  73.615  74.381  1.00  0.00           C
ATOM    423  OD1 ASP A  18      70.715  73.055  73.260  1.00  0.00           O
ATOM    424  OD2 ASP A  18      71.445  74.685  74.550  1.00  0.00           O
ATOM    425  C   ASP A  18      68.085  71.935  74.220  1.00  0.00           C
ATOM    426  O   ASP A  18      68.215  70.715  74.370  1.00  0.00           O
ATOM    427  N   GLY A  19      67.525  72.425  73.101  1.00  0.00           N
ATOM    429  CA  GLY A  19      67.005  71.595  72.031  1.00  0.00           C
ATOM    432  C   GLY A  19      65.685  70.905  72.291  1.00  0.00           C
ATOM    433  O   GLY A  19      65.055  70.965  73.340  1.00  0.00           O
ATOM    434  N   LYS A  20      65.185  70.205  71.251  1.00  0.00           N
ATOM    436  CA  LYS A  20      63.945  69.455  71.311  1.00  0.00           C
ATOM    438  CB  LYS A  20      63.485  69.075  69.870  1.00  0.00           C
ATOM    441  CG  LYS A  20      62.265  68.145  69.760  1.00  0.00           C
ATOM    444  CD  LYS A  20      61.765  68.005  68.300  1.00  0.00           C
ATOM    447  CE  LYS A  20      60.735  66.875  68.081  1.00  0.00           C
ATOM    450  NZ  LYS A  20      59.565  67.045  68.940  1.00  0.00           N
ATOM    454  C   LYS A  20      64.045  68.205  72.171  1.00  0.00           C
ATOM    455  O   LYS A  20      64.905  67.375  71.870  1.00  0.00           O
ATOM    456  N   PRO A  21      63.255  67.965  73.211  1.00  0.00           N
ATOM    457  CD  PRO A  21      62.345  68.925  73.830  1.00  0.00           C
ATOM    460  CA  PRO A  21      63.185  66.665  73.860  1.00  0.00           C
ATOM    462  CB  PRO A  21      62.275  66.865  75.080  1.00  0.00           C
ATOM    465  CG  PRO A  21      62.215  68.385  75.251  1.00  0.00           C
ATOM    468  C   PRO A  21      62.695  65.565  72.940  1.00  0.00           C
ATOM    469  O   PRO A  21      61.775  65.745  72.150  1.00  0.00           O
ATOM    470  N   GLU A  22      63.295  64.365  73.031  1.00  0.00           N
ATOM    472  CA  GLU A  22      62.845  63.215  72.280  1.00  0.00           C
ATOM    474  CB  GLU A  22      63.985  62.205  72.070  1.00  0.00           C
ATOM    477  CG  GLU A  22      63.625  61.055  71.111  1.00  0.00           C
ATOM    480  CD  GLU A  22      64.885  60.325  70.741  1.00  0.00           C
ATOM    481  OE1 GLU A  22      65.675  60.885  69.940  1.00  0.00           O
ATOM    482  OE2 GLU A  22      65.155  59.255  71.321  1.00  0.00           O
ATOM    483  C   GLU A  22      61.805  62.515  73.120  1.00  0.00           C
ATOM    484  O   GLU A  22      61.955  62.475  74.331  1.00  0.00           O
ATOM    485  N   ILE A  23      60.775  61.925  72.510  1.00  0.00           N
ATOM    487  CA  ILE A  23      59.895  61.025  73.201  1.00  0.00           C
ATOM    489  CB  ILE A  23      58.425  61.425  73.120  1.00  0.00           C
ATOM    491  CG2 ILE A  23      57.575  60.425  73.930  1.00  0.00           C
ATOM    495  CG1 ILE A  23      58.205  62.885  73.600  1.00  0.00           C
ATOM    498  CD  ILE A  23      56.765  63.365  73.370  1.00  0.00           C
ATOM    502  C   ILE A  23      60.115  59.725  72.501  1.00  0.00           C
ATOM    503  O   ILE A  23      59.855  59.615  71.300  1.00  0.00           O
ATOM    504  N   ASP A  24      60.645  58.725  73.221  1.00  0.00           N
ATOM    506  CA  ASP A  24      60.825  57.415  72.690  1.00  0.00           C
ATOM    508  CB  ASP A  24      62.305  57.005  72.921  1.00  0.00           C
ATOM    511  CG  ASP A  24      62.595  55.655  72.320  1.00  0.00           C
ATOM    512  OD1 ASP A  24      61.645  55.065  71.760  1.00  0.00           O
ATOM    513  OD2 ASP A  24      63.755  55.175  72.470  1.00  0.00           O
ATOM    514  C   ASP A  24      59.775  56.535  73.340  1.00  0.00           C
ATOM    515  O   ASP A  24      59.825  56.215  74.531  1.00  0.00           O
ATOM    516  N   ASP A  25      58.755  56.155  72.540  1.00  0.00           N
ATOM    518  CA  ASP A  25      57.665  55.305  72.970  1.00  0.00           C
ATOM    520  CB  ASP A  25      56.495  55.445  71.971  1.00  0.00           C
ATOM    523  CG  ASP A  25      55.835  56.815  72.000  1.00  0.00           C
ATOM    524  OD1 ASP A  25      55.765  57.485  73.070  1.00  0.00           O
ATOM    525  OD2 ASP A  25      55.265  57.155  70.930  1.00  0.00           O
ATOM    526  C   ASP A  25      58.085  53.835  73.050  1.00  0.00           C
ATOM    527  O   ASP A  25      57.535  53.075  73.830  1.00  0.00           O
ATOM    528  N   ASP A  26      59.145  53.455  72.280  1.00  0.00           N
ATOM    530  CA  ASP A  26      59.775  52.145  72.320  1.00  0.00           C
ATOM    532  CB  ASP A  26      60.895  51.965  71.251  1.00  0.00           C
ATOM    535  CG  ASP A  26      60.335  52.015  69.861  1.00  0.00           C
ATOM    536  OD1 ASP A  26      59.255  51.425  69.611  1.00  0.00           O
ATOM    537  OD2 ASP A  26      61.025  52.565  68.970  1.00  0.00           O
ATOM    538  C   ASP A  26      60.395  51.875  73.660  1.00  0.00           C
ATOM    539  O   ASP A  26      60.315  50.765  74.180  1.00  0.00           O
ATOM    540  N   THR A  27      61.065  52.875  74.271  1.00  0.00           N
ATOM    542  CA  THR A  27      61.705  52.695  75.570  1.00  0.00           C
ATOM    544  CB  THR A  27      63.085  53.365  75.680  1.00  0.00           C
ATOM    546  OG1 THR A  27      63.065  54.745  75.391  1.00  0.00           O
ATOM    548  CG2 THR A  27      64.065  52.725  74.701  1.00  0.00           C
ATOM    552  C   THR A  27      60.835  53.195  76.711  1.00  0.00           C
ATOM    553  O   THR A  27      60.935  52.715  77.840  1.00  0.00           O
ATOM    554  N   GLY A  28      59.935  54.155  76.421  1.00  0.00           N
ATOM    556  CA  GLY A  28      59.125  54.855  77.400  1.00  0.00           C
ATOM    559  C   GLY A  28      59.875  55.935  78.120  1.00  0.00           C
ATOM    560  O   GLY A  28      59.555  56.295  79.250  1.00  0.00           O
ATOM    561  N   LEU A  29      60.875  56.525  77.460  1.00  0.00           N
ATOM    563  CA  LEU A  29      61.755  57.545  77.991  1.00  0.00           C
ATOM    565  CB  LEU A  29      63.225  57.075  77.930  1.00  0.00           C
ATOM    568  CG  LEU A  29      63.555  55.915  78.891  1.00  0.00           C
ATOM    570  CD1 LEU A  29      64.925  55.315  78.530  1.00  0.00           C
ATOM    574  CD2 LEU A  29      63.545  56.395  80.350  1.00  0.00           C
ATOM    578  C   LEU A  29      61.625  58.825  77.190  1.00  0.00           C
ATOM    579  O   LEU A  29      61.225  58.825  76.030  1.00  0.00           O
ATOM    580  N   VAL A  30      61.945  59.965  77.840  1.00  0.00           N
ATOM    582  CA  VAL A  30      62.085  61.245  77.171  1.00  0.00           C
ATOM    584  CB  VAL A  30      61.125  62.315  77.730  1.00  0.00           C
ATOM    586  CG1 VAL A  30      61.325  63.705  77.091  1.00  0.00           C
ATOM    590  CG2 VAL A  30      59.675  61.845  77.521  1.00  0.00           C
ATOM    594  C   VAL A  30      63.525  61.715  77.300  1.00  0.00           C
ATOM    595  O   VAL A  30      63.975  62.075  78.390  1.00  0.00           O
ATOM    596  N   SER A  31      64.315  61.745  76.201  1.00  0.00           N
ATOM    598  CA  SER A  31      65.695  62.255  76.181  1.00  0.00           C
ATOM    600  CB  SER A  31      66.615  61.605  75.100  1.00  0.00           C
ATOM    603  OG  SER A  31      67.185  60.385  75.550  1.00  0.00           O
ATOM    605  C   SER A  31      65.815  63.745  75.951  1.00  0.00           C
ATOM    606  O   SER A  31      65.225  64.295  75.021  1.00  0.00           O
ATOM    607  N   TYR A  32      66.655  64.435  76.750  1.00  0.00           N
ATOM    609  CA  TYR A  32      66.865  65.865  76.610  1.00  0.00           C
ATOM    611  CB  TYR A  32      65.785  66.645  77.410  1.00  0.00           C
ATOM    614  CG  TYR A  32      65.895  66.575  78.921  1.00  0.00           C
ATOM    615  CD1 TYR A  32      65.415  65.475  79.650  1.00  0.00           C
ATOM    617  CE1 TYR A  32      65.385  65.505  81.061  1.00  0.00           C
ATOM    619  CZ  TYR A  32      65.835  66.645  81.730  1.00  0.00           C
ATOM    620  OH  TYR A  32      65.855  66.705  83.140  1.00  0.00           O
ATOM    622  CD2 TYR A  32      66.345  67.705  79.620  1.00  0.00           C
ATOM    624  CE2 TYR A  32      66.315  67.745  81.021  1.00  0.00           C
ATOM    626  C   TYR A  32      68.275  66.275  77.040  1.00  0.00           C
ATOM    627  O   TYR A  32      69.025  65.475  77.620  1.00  0.00           O
ATOM    628  N   HIS A  33      68.665  67.525  76.750  1.00  0.00           N
ATOM    630  CA  HIS A  33      69.935  68.125  77.150  1.00  0.00           C
ATOM    632  CB  HIS A  33      70.785  68.675  75.980  1.00  0.00           C
ATOM    635  ND1 HIS A  33      71.535  68.085  73.701  1.00  0.00           N
ATOM    636  CG  HIS A  33      71.225  67.665  74.980  1.00  0.00           C
ATOM    637  CE1 HIS A  33      71.925  67.015  73.061  1.00  0.00           C
ATOM    639  NE2 HIS A  33      71.855  65.905  73.840  1.00  0.00           N
ATOM    641  CD2 HIS A  33      71.395  66.315  75.080  1.00  0.00           C
ATOM    643  C   HIS A  33      69.655  69.325  78.031  1.00  0.00           C
ATOM    644  O   HIS A  33      68.905  70.205  77.641  1.00  0.00           O
ATOM    645  N   ASP A  34      70.255  69.395  79.230  1.00  0.00           N
ATOM    647  CA  ASP A  34      70.075  70.555  80.070  1.00  0.00           C
ATOM    649  CB  ASP A  34      69.995  70.145  81.571  1.00  0.00           C
ATOM    652  CG  ASP A  34      71.275  69.895  82.330  1.00  0.00           C
ATOM    653  OD1 ASP A  34      72.395  70.165  81.831  1.00  0.00           O
ATOM    654  OD2 ASP A  34      71.135  69.475  83.510  1.00  0.00           O
ATOM    655  C   ASP A  34      71.075  71.675  79.780  1.00  0.00           C
ATOM    656  O   ASP A  34      72.035  71.535  79.010  1.00  0.00           O
ATOM    657  N   GLN A  35      70.865  72.825  80.441  1.00  0.00           N
ATOM    659  CA  GLN A  35      71.775  73.955  80.471  1.00  0.00           C
ATOM    661  CB  GLN A  35      71.295  75.035  81.480  1.00  0.00           C
ATOM    664  CG  GLN A  35      69.925  75.785  81.400  1.00  0.00           C
ATOM    667  CD  GLN A  35      69.245  76.115  80.061  1.00  0.00           C
ATOM    668  OE1 GLN A  35      68.105  76.575  80.050  1.00  0.00           O
ATOM    669  NE2 GLN A  35      69.955  76.015  78.921  1.00  0.00           N
ATOM    672  C   GLN A  35      73.245  73.695  80.851  1.00  0.00           C
ATOM    673  O   GLN A  35      74.055  74.605  80.760  1.00  0.00           O
ATOM    674  N   GLN A  36      73.725  72.515  81.290  1.00  0.00           N
ATOM    676  CA  GLN A  36      75.165  72.325  81.411  1.00  0.00           C
ATOM    678  CB  GLN A  36      75.595  71.875  82.831  1.00  0.00           C
ATOM    681  CG  GLN A  36      75.655  73.055  83.830  1.00  0.00           C
ATOM    684  CD  GLN A  36      74.305  73.415  84.461  1.00  0.00           C
ATOM    685  OE1 GLN A  36      73.785  72.735  85.360  1.00  0.00           O
ATOM    686  NE2 GLN A  36      73.735  74.545  84.021  1.00  0.00           N
ATOM    689  C   GLN A  36      75.765  71.505  80.301  1.00  0.00           C
ATOM    690  O   GLN A  36      76.955  71.205  80.301  1.00  0.00           O
ATOM    691  N   GLY A  37      74.945  71.135  79.300  1.00  0.00           N
ATOM    693  CA  GLY A  37      75.375  70.365  78.132  1.00  0.00           C
ATOM    696  C   GLY A  37      75.295  68.895  78.400  1.00  0.00           C
ATOM    697  O   GLY A  37      75.845  68.055  77.680  1.00  0.00           O
ATOM    698  N   ASN A  38      74.585  68.565  79.491  1.00  0.00           N
ATOM    700  CA  ASN A  38      74.445  67.225  79.980  1.00  0.00           C
ATOM    702  CB  ASN A  38      74.125  67.285  81.490  1.00  0.00           C
ATOM    705  CG  ASN A  38      75.285  67.825  82.300  1.00  0.00           C
ATOM    706  OD1 ASN A  38      76.395  68.105  81.851  1.00  0.00           O
ATOM    707  ND2 ASN A  38      75.005  67.915  83.620  1.00  0.00           N
ATOM    710  C   ASN A  38      73.275  66.495  79.331  1.00  0.00           C
ATOM    711  O   ASN A  38      72.175  67.035  79.250  1.00  0.00           O
ATOM    712  N   ALA A  39      73.445  65.225  78.940  1.00  0.00           N
ATOM    714  CA  ALA A  39      72.385  64.445  78.300  1.00  0.00           C
ATOM    716  CB  ALA A  39      72.995  63.775  77.050  1.00  0.00           C
ATOM    720  C   ALA A  39      71.745  63.425  79.260  1.00  0.00           C
ATOM    721  O   ALA A  39      72.425  62.705  79.980  1.00  0.00           O
ATOM    722  N   MET A  40      70.395  63.435  79.400  1.00  0.00           N
ATOM    724  CA  MET A  40      69.635  62.555  80.290  1.00  0.00           C
ATOM    726  CB  MET A  40      69.385  63.205  81.701  1.00  0.00           C
ATOM    729  CG  MET A  40      68.125  62.825  82.531  1.00  0.00           C
ATOM    732  SD  MET A  40      67.775  63.855  83.970  1.00  0.00           S
ATOM    733  CE  MET A  40      66.285  63.015  84.561  1.00  0.00           C
ATOM    737  C   MET A  40      68.335  62.075  79.671  1.00  0.00           C
ATOM    738  O   MET A  40      67.885  62.605  78.650  1.00  0.00           O
ATOM    739  N   GLN A  41      67.715  61.045  80.290  1.00  0.00           N
ATOM    741  CA  GLN A  41      66.375  60.595  80.031  1.00  0.00           C
ATOM    743  CB  GLN A  41      66.415  59.125  79.591  1.00  0.00           C
ATOM    746  CG  GLN A  41      67.295  58.935  78.341  1.00  0.00           C
ATOM    749  CD  GLN A  41      68.005  57.595  78.290  1.00  0.00           C
ATOM    750  OE1 GLN A  41      68.045  56.805  79.230  1.00  0.00           O
ATOM    751  NE2 GLN A  41      68.675  57.355  77.140  1.00  0.00           N
ATOM    754  C   GLN A  41      65.555  60.655  81.311  1.00  0.00           C
ATOM    755  O   GLN A  41      65.965  60.095  82.330  1.00  0.00           O
ATOM    756  N   ILE A  42      64.385  61.305  81.281  1.00  0.00           N
ATOM    758  CA  ILE A  42      63.385  61.255  82.340  1.00  0.00           C
ATOM    760  CB  ILE A  42      62.775  62.645  82.610  1.00  0.00           C
ATOM    762  CG2 ILE A  42      62.155  63.215  81.311  1.00  0.00           C
ATOM    766  CG1 ILE A  42      61.755  62.665  83.781  1.00  0.00           C
ATOM    769  CD  ILE A  42      61.245  64.075  84.110  1.00  0.00           C
ATOM    773  C   ILE A  42      62.335  60.235  81.931  1.00  0.00           C
ATOM    774  O   ILE A  42      62.115  60.025  80.741  1.00  0.00           O
ATOM    775  N   ASN A  43      61.665  59.515  82.870  1.00  0.00           N
ATOM    777  CA  ASN A  43      60.565  58.615  82.521  1.00  0.00           C
ATOM    779  CB  ASN A  43      60.085  57.845  83.790  1.00  0.00           C
ATOM    782  CG  ASN A  43      61.135  56.875  84.351  1.00  0.00           C
ATOM    783  OD1 ASN A  43      61.335  56.725  85.560  1.00  0.00           O
ATOM    784  ND2 ASN A  43      61.895  56.215  83.451  1.00  0.00           N
ATOM    787  C   ASN A  43      59.395  59.335  81.831  1.00  0.00           C
ATOM    788  O   ASN A  43      58.995  60.415  82.241  1.00  0.00           O
ATOM    789  N   ARG A  44      58.815  58.765  80.741  1.00  0.00           N
ATOM    791  CA  ARG A  44      57.795  59.455  79.951  1.00  0.00           C
ATOM    793  CB  ARG A  44      57.515  58.735  78.580  1.00  0.00           C
ATOM    796  CG  ARG A  44      56.405  59.305  77.641  1.00  0.00           C
ATOM    799  CD  ARG A  44      56.045  58.365  76.451  1.00  0.00           C
ATOM    802  NE  ARG A  44      55.015  58.955  75.531  1.00  0.00           N
ATOM    804  CZ  ARG A  44      53.725  59.125  75.800  1.00  0.00           C
ATOM    805  NH1 ARG A  44      53.175  58.705  76.910  1.00  0.00           N
ATOM    808  NH2 ARG A  44      52.925  59.755  74.970  1.00  0.00           N
ATOM    811  C   ARG A  44      56.515  59.635  80.741  1.00  0.00           C
ATOM    812  O   ARG A  44      55.755  60.575  80.541  1.00  0.00           O
ATOM    813  N   ASP A  45      56.265  58.755  81.721  1.00  0.00           N
ATOM    815  CA  ASP A  45      55.085  58.805  82.550  1.00  0.00           C
ATOM    817  CB  ASP A  45      55.015  57.435  83.230  1.00  0.00           C
ATOM    820  CG  ASP A  45      53.725  57.145  83.951  1.00  0.00           C
ATOM    821  OD1 ASP A  45      52.685  57.795  83.680  1.00  0.00           O
ATOM    822  OD2 ASP A  45      53.765  56.165  84.741  1.00  0.00           O
ATOM    823  C   ASP A  45      55.115  59.925  83.601  1.00  0.00           C
ATOM    824  O   ASP A  45      54.075  60.345  84.100  1.00  0.00           O
ATOM    825  N   ASP A  46      56.285  60.505  83.921  1.00  0.00           N
ATOM    827  CA  ASP A  46      56.375  61.625  84.820  1.00  0.00           C
ATOM    829  CB  ASP A  46      57.725  61.545  85.581  1.00  0.00           C
ATOM    832  CG  ASP A  46      57.715  60.435  86.630  1.00  0.00           C
ATOM    833  OD1 ASP A  46      56.785  60.405  87.470  1.00  0.00           O
ATOM    834  OD2 ASP A  46      58.735  59.705  86.701  1.00  0.00           O
ATOM    835  C   ASP A  46      56.285  62.935  84.030  1.00  0.00           C
ATOM    836  O   ASP A  46      56.315  64.035  84.580  1.00  0.00           O
ATOM    837  N   VAL A  47      56.125  62.845  82.701  1.00  0.00           N
ATOM    839  CA  VAL A  47      55.935  63.965  81.810  1.00  0.00           C
ATOM    841  CB  VAL A  47      56.615  63.715  80.480  1.00  0.00           C
ATOM    843  CG1 VAL A  47      56.505  64.955  79.570  1.00  0.00           C
ATOM    847  CG2 VAL A  47      58.065  63.325  80.771  1.00  0.00           C
ATOM    851  C   VAL A  47      54.455  64.185  81.620  1.00  0.00           C
ATOM    852  O   VAL A  47      53.665  63.235  81.571  1.00  0.00           O
ATOM    853  N   SER A  48      54.035  65.455  81.490  1.00  0.00           N
ATOM    855  CA  SER A  48      52.675  65.745  81.101  1.00  0.00           C
ATOM    857  CB  SER A  48      51.905  66.455  82.241  1.00  0.00           C
ATOM    860  OG  SER A  48      52.485  67.715  82.580  1.00  0.00           O
ATOM    862  C   SER A  48      52.595  66.575  79.840  1.00  0.00           C
ATOM    863  O   SER A  48      51.595  66.465  79.131  1.00  0.00           O
ATOM    864  N   GLN A  49      53.635  67.385  79.500  1.00  0.00           N
ATOM    866  CA  GLN A  49      53.615  68.265  78.351  1.00  0.00           C
ATOM    868  CB  GLN A  49      52.965  69.645  78.650  1.00  0.00           C
ATOM    871  CG  GLN A  49      51.445  69.605  78.910  1.00  0.00           C
ATOM    874  CD  GLN A  49      50.935  71.045  78.921  1.00  0.00           C
ATOM    875  OE1 GLN A  49      51.605  71.975  79.370  1.00  0.00           O
ATOM    876  NE2 GLN A  49      49.725  71.255  78.370  1.00  0.00           N
ATOM    879  C   GLN A  49      54.995  68.555  77.800  1.00  0.00           C
ATOM    880  O   GLN A  49      55.995  68.605  78.530  1.00  0.00           O
ATOM    881  N   ILE A  50      55.065  68.805  76.480  1.00  0.00           N
ATOM    883  CA  ILE A  50      56.235  69.315  75.790  1.00  0.00           C
ATOM    885  CB  ILE A  50      56.755  68.375  74.701  1.00  0.00           C
ATOM    887  CG2 ILE A  50      58.005  68.975  74.010  1.00  0.00           C
ATOM    891  CG1 ILE A  50      57.055  66.975  75.251  1.00  0.00           C
ATOM    894  CD  ILE A  50      58.165  66.925  76.290  1.00  0.00           C
ATOM    898  C   ILE A  50      55.785  70.595  75.141  1.00  0.00           C
ATOM    899  O   ILE A  50      54.745  70.625  74.471  1.00  0.00           O
ATOM    900  N   ILE A  51      56.515  71.695  75.391  1.00  0.00           N
ATOM    902  CA  ILE A  51      56.115  73.035  75.001  1.00  0.00           C
ATOM    904  CB  ILE A  51      55.995  73.975  76.210  1.00  0.00           C
ATOM    906  CG2 ILE A  51      55.625  75.405  75.750  1.00  0.00           C
ATOM    910  CG1 ILE A  51      54.985  73.415  77.241  1.00  0.00           C
ATOM    913  CD  ILE A  51      54.955  74.205  78.561  1.00  0.00           C
ATOM    917  C   ILE A  51      57.175  73.575  74.080  1.00  0.00           C
ATOM    918  O   ILE A  51      58.345  73.605  74.440  1.00  0.00           O
ATOM    919  N   GLU A  52      56.795  74.045  72.881  1.00  0.00           N
ATOM    921  CA  GLU A  52      57.685  74.735  71.980  1.00  0.00           C
ATOM    923  CB  GLU A  52      57.505  74.205  70.550  1.00  0.00           C
ATOM    926  CG  GLU A  52      58.605  74.685  69.580  1.00  0.00           C
ATOM    929  CD  GLU A  52      58.335  74.355  68.131  1.00  0.00           C
ATOM    930  OE1 GLU A  52      57.195  73.945  67.781  1.00  0.00           O
ATOM    931  OE2 GLU A  52      59.305  74.425  67.340  1.00  0.00           O
ATOM    932  C   GLU A  52      57.365  76.225  72.021  1.00  0.00           C
ATOM    933  O   GLU A  52      56.205  76.605  72.171  1.00  0.00           O
ATOM    934  N   ARG A  53      58.405  77.095  72.000  1.00  0.00           N
ATOM    936  CA  ARG A  53      58.275  78.525  72.120  1.00  0.00           C
ATOM    938  CB  ARG A  53      58.865  79.035  73.440  1.00  0.00           C
ATOM    941  CG  ARG A  53      58.485  78.415  74.771  1.00  0.00           C
ATOM    944  CD  ARG A  53      59.155  79.315  75.790  1.00  0.00           C
ATOM    947  NE  ARG A  53      58.435  79.235  77.091  1.00  0.00           N
ATOM    949  CZ  ARG A  53      58.985  79.785  78.171  1.00  0.00           C
ATOM    950  NH1 ARG A  53      60.005  80.615  78.090  1.00  0.00           N
ATOM    953  NH2 ARG A  53      58.535  79.425  79.351  1.00  0.00           N
ATOM    956  C   ARG A  53      59.155  79.335  71.131  1.00  0.00           C
ATOM    957  OT1 ARG A  53      59.935  78.715  70.360  1.00  0.00           O
ATOM    958  OT2 ARG A  53      59.165  80.595  71.281  1.00  0.00           O
ATOM    959  NH3 POPEB  54      86.535  98.235  70.470  1.00  0.00           N
ATOM    963  C12 POPEB  54      85.285  97.405  70.601  1.00  0.00           C
ATOM    966  C11 POPEB  54      84.135  97.865  69.660  1.00  0.00           C
ATOM    969  P   POPEB  54      82.595  96.955  67.760  1.00  0.00           P
ATOM    970  O13 POPEB  54      81.935  95.635  67.751  1.00  0.00           O
ATOM    971  O14 POPEB  54      81.765  98.095  68.211  1.00  0.00           O
ATOM    972  O11 POPEB  54      83.035  97.365  66.300  1.00  0.00           O
ATOM    973  O12 POPEB  54      83.965  96.945  68.580  1.00  0.00           O
ATOM    974  C1  POPEB  54      83.585  96.465  65.340  1.00  0.00           C
ATOM    977  C2  POPEB  54      85.055  96.835  64.991  1.00  0.00           C
ATOM    979  O21 POPEB  54      85.175  97.325  63.631  1.00  0.00           O
ATOM    980  C21 POPEB  54      85.135  96.455  62.631  1.00  0.00           C
ATOM    981  O22 POPEB  54      84.815  95.285  62.710  1.00  0.00           O
ATOM    982  C22 POPEB  54      85.585  97.155  61.330  1.00  0.00           C
ATOM    985  C3  POPEB  54      86.075  95.705  65.351  1.00  0.00           C
ATOM    988  O31 POPEB  54      87.405  96.065  64.931  1.00  0.00           O
ATOM    989  C31 POPEB  54      88.095  95.155  64.281  1.00  0.00           C
ATOM    990  O32 POPEB  54      87.785  93.985  64.141  1.00  0.00           O
ATOM    991  C32 POPEB  54      89.345  95.775  63.660  1.00  0.00           C
ATOM    994  C23 POPEB  54      85.745  96.195  60.121  1.00  0.00           C
ATOM    997  C24 POPEB  54      86.375  96.865  58.890  1.00  0.00           C
ATOM   1000  C25 POPEB  54      86.585  95.905  57.701  1.00  0.00           C
ATOM   1003  C26 POPEB  54      87.015  96.625  56.410  1.00  0.00           C
ATOM   1006  C27 POPEB  54      87.415  95.685  55.251  1.00  0.00           C
ATOM   1009  C28 POPEB  54      86.285  95.315  54.261  1.00  0.00           C
ATOM   1012  C29 POPEB  54      86.785  94.325  53.230  1.00  0.00           C
ATOM   1014 0C21 POPEB  54      86.035  93.485  52.491  1.00  0.00           C
ATOM   1016 1C21 POPEB  54      84.535  93.415  52.500  1.00  0.00           C
ATOM   1019 2C21 POPEB  54      83.925  92.545  51.381  1.00  0.00           C
ATOM   1022 3C21 POPEB  54      83.635  91.085  51.800  1.00  0.00           C
ATOM   1025 4C21 POPEB  54      82.875  90.325  50.701  1.00  0.00           C
ATOM   1028 5C21 POPEB  54      82.045  89.135  51.201  1.00  0.00           C
ATOM   1031 6C21 POPEB  54      81.145  88.555  50.090  1.00  0.00           C
ATOM   1034 7C21 POPEB  54      80.235  87.415  50.570  1.00  0.00           C
ATOM   1037 8C21 POPEB  54      79.165  87.035  49.541  1.00  0.00           C
ATOM   1041  C33 POPEB  54      89.295  95.645  62.120  1.00  0.00           C
ATOM   1044  C34 POPEB  54      90.575  96.085  61.410  1.00  0.00           C
ATOM   1047  C35 POPEB  54      90.315  96.365  59.921  1.00  0.00           C
ATOM   1050  C36 POPEB  54      91.545  96.235  59.011  1.00  0.00           C
ATOM   1053  C37 POPEB  54      91.255  96.625  57.561  1.00  0.00           C
ATOM   1056  C38 POPEB  54      91.755  95.595  56.530  1.00  0.00           C
ATOM   1059  C39 POPEB  54      91.365  95.905  55.070  1.00  0.00           C
ATOM   1062 0C31 POPEB  54      92.045  97.165  54.510  1.00  0.00           C
ATOM   1065 1C31 POPEB  54      91.825  97.405  53.011  1.00  0.00           C
ATOM   1068 2C31 POPEB  54      90.365  97.675  52.600  1.00  0.00           C
ATOM   1071 3C31 POPEB  54      89.805  98.985  53.171  1.00  0.00           C
ATOM   1074 4C31 POPEB  54      88.375  99.285  52.730  1.00  0.00           C
ATOM   1077 5C31 POPEB  54      87.815 100.555  53.381  1.00  0.00           C
ATOM   1080 6C31 POPEB  54      86.365 100.865  53.000  1.00  0.00           C
ATOM   1084  NH3 POPEC  55      38.865  36.285  22.090  1.00  0.00           N
ATOM   1088  C12 POPEC  55      38.715  35.165  23.080  1.00  0.00           C
ATOM   1091  C11 POPEC  55      39.965  34.285  23.050  1.00  0.00           C
ATOM   1094  P   POPEC  55      39.175  31.805  23.390  1.00  0.00           P
ATOM   1095  O13 POPEC  55      39.035  31.835  21.920  1.00  0.00           O
ATOM   1096  O14 POPEC  55      39.935  30.665  23.960  1.00  0.00           O
ATOM   1097  O11 POPEC  55      37.715  31.795  24.000  1.00  0.00           O
ATOM   1098  O12 POPEC  55      39.765  33.175  23.920  1.00  0.00           O
ATOM   1099  C1  POPEC  55      37.505  30.955  25.140  1.00  0.00           C
ATOM   1102  C2  POPEC  55      36.295  31.405  25.970  1.00  0.00           C
ATOM   1104  O21 POPEC  55      35.875  30.195  26.641  1.00  0.00           O
ATOM   1105  C21 POPEC  55      35.355  30.395  27.820  1.00  0.00           C
ATOM   1106  O22 POPEC  55      34.605  31.305  28.140  1.00  0.00           O
ATOM   1107  C22 POPEC  55      35.975  29.385  28.790  1.00  0.00           C
ATOM   1110  C3  POPEC  55      35.225  32.045  25.041  1.00  0.00           C
ATOM   1113  O31 POPEC  55      33.915  32.185  25.611  1.00  0.00           O
ATOM   1114  C31 POPEC  55      33.535  33.425  25.921  1.00  0.00           C
ATOM   1115  O32 POPEC  55      34.195  34.445  25.750  1.00  0.00           O
ATOM   1116  C32 POPEC  55      32.095  33.415  26.431  1.00  0.00           C
ATOM   1119  C23 POPEC  55      35.415  29.535  30.210  1.00  0.00           C
ATOM   1122  C24 POPEC  55      36.445  29.385  31.340  1.00  0.00           C
ATOM   1125  C25 POPEC  55      35.685  29.505  32.650  1.00  0.00           C
ATOM   1128  C26 POPEC  55      36.465  29.575  33.960  1.00  0.00           C
ATOM   1131  C27 POPEC  55      35.555  30.205  35.030  1.00  0.00           C
ATOM   1134  C28 POPEC  55      36.145  30.225  36.451  1.00  0.00           C
ATOM   1137  C29 POPEC  55      35.945  28.895  37.120  1.00  0.00           C
ATOM   1139 0C21 POPEC  55      34.945  28.575  37.971  1.00  0.00           C
ATOM   1141 1C21 POPEC  55      33.825  29.465  38.431  1.00  0.00           C
ATOM   1144 2C21 POPEC  55      33.855  29.635  39.960  1.00  0.00           C
ATOM   1147 3C21 POPEC  55      32.645  30.395  40.511  1.00  0.00           C
ATOM   1150 4C21 POPEC  55      32.605  30.405  42.050  1.00  0.00           C
ATOM   1153 5C21 POPEC  55      33.565  31.405  42.720  1.00  0.00           C
ATOM   1156 6C21 POPEC  55      33.245  32.865  42.351  1.00  0.00           C
ATOM   1159 7C21 POPEC  55      33.905  33.885  43.280  1.00  0.00           C
ATOM   1162 8C21 POPEC  55      33.795  35.315  42.740  1.00  0.00           C
ATOM   1166  C33 POPEC  55      31.865  34.505  27.510  1.00  0.00           C
ATOM   1169  C34 POPEC  55      30.385  34.795  27.780  1.00  0.00           C
ATOM   1172  C35 POPEC  55      30.185  35.755  28.970  1.00  0.00           C
ATOM   1175  C36 POPEC  55      30.145  35.015  30.320  1.00  0.00           C
ATOM   1178  C37 POPEC  55      29.865  35.935  31.511  1.00  0.00           C
ATOM   1181  C38 POPEC  55      29.645  35.115  32.790  1.00  0.00           C
ATOM   1184  C39 POPEC  55      29.345  35.945  34.050  1.00  0.00           C
ATOM   1187 0C31 POPEC  55      30.565  36.695  34.601  1.00  0.00           C
ATOM   1190 1C31 POPEC  55      30.295  37.315  35.971  1.00  0.00           C
ATOM   1193 2C31 POPEC  55      31.565  37.805  36.681  1.00  0.00           C
ATOM   1196 3C31 POPEC  55      31.405  37.885  38.210  1.00  0.00           C
ATOM   1199 4C31 POPEC  55      31.415  36.485  38.830  1.00  0.00           C
ATOM   1202 5C31 POPEC  55      30.625  36.385  40.140  1.00  0.00           C
ATOM   1205 6C31 POPEC  55      30.315  34.925  40.480  1.00  0.00           C
ATOM   1209  NH3 POPED  56      94.905  60.765  27.840  1.00  0.00           N
ATOM   1213  C12 POPED  56      94.485  62.205  27.840  1.00  0.00           C
ATOM   1216  C11 POPED  56      93.945  62.685  29.200  1.00  0.00           C
ATOM   1219  P   POPED  56      92.695  64.805  30.150  1.00  0.00           P
ATOM   1220  O13 POPED  56      92.715  66.255  29.790  1.00  0.00           O
ATOM   1221  O14 POPED  56      91.375  64.145  30.190  1.00  0.00           O
ATOM   1222  O11 POPED  56      93.405  64.575  31.560  1.00  0.00           O
ATOM   1223  O12 POPED  56      93.605  64.065  29.100  1.00  0.00           O
ATOM   1224  C1  POPED  56      92.795  65.195  32.720  1.00  0.00           C
ATOM   1227  C2  POPED  56      93.615  64.905  34.021  1.00  0.00           C
ATOM   1229  O21 POPED  56      92.855  64.835  35.241  1.00  0.00           O
ATOM   1230  C21 POPED  56      91.895  65.705  35.500  1.00  0.00           C
ATOM   1231  O22 POPED  56      91.615  66.695  34.850  1.00  0.00           O
ATOM   1232  C22 POPED  56      91.155  65.255  36.771  1.00  0.00           C
ATOM   1235  C3  POPED  56      94.885  65.815  34.190  1.00  0.00           C
ATOM   1238  O31 POPED  56      95.945  65.145  34.900  1.00  0.00           O
ATOM   1239  C31 POPED  56      95.745  64.835  36.190  1.00  0.00           C
ATOM   1240  O32 POPED  56      95.695  63.695  36.610  1.00  0.00           O
ATOM   1241  C32 POPED  56      95.755  66.085  37.081  1.00  0.00           C
ATOM   1244  C23 POPED  56      90.425  66.405  37.480  1.00  0.00           C
ATOM   1247  C24 POPED  56      89.725  65.955  38.780  1.00  0.00           C
ATOM   1250  C25 POPED  56      90.295  66.615  40.041  1.00  0.00           C
ATOM   1253  C26 POPED  56      89.435  66.385  41.291  1.00  0.00           C
ATOM   1256  C27 POPED  56      89.925  67.225  42.491  1.00  0.00           C
ATOM   1259  C28 POPED  56      89.045  67.095  43.750  1.00  0.00           C
ATOM   1262  C29 POPED  56      87.795  67.935  43.710  1.00  0.00           C
ATOM   1264 0C21 POPED  56      87.195  68.525  44.771  1.00  0.00           C
ATOM   1266 1C21 POPED  56      87.625  68.445  46.210  1.00  0.00           C
ATOM   1269 2C21 POPED  56      87.885  69.815  46.881  1.00  0.00           C
ATOM   1272 3C21 POPED  56      88.775  70.765  46.061  1.00  0.00           C
ATOM   1275 4C21 POPED  56      89.195  72.035  46.810  1.00  0.00           C
ATOM   1278 5C21 POPED  56      90.235  71.785  47.910  1.00  0.00           C
ATOM   1281 6C21 POPED  56      90.945  73.065  48.400  1.00  0.00           C
ATOM   1284 7C21 POPED  56      90.015  74.075  49.090  1.00  0.00           C
ATOM   1287 8C21 POPED  56      90.745  75.325  49.580  1.00  0.00           C
ATOM   1291  C33 POPED  56      96.305  65.735  38.491  1.00  0.00           C
ATOM   1294  C34 POPED  56      95.875  66.695  39.600  1.00  0.00           C
ATOM   1297  C35 POPED  56      96.305  66.245  41.000  1.00  0.00           C
ATOM   1300  C36 POPED  56      95.435  65.095  41.540  1.00  0.00           C
ATOM   1303  C37 POPED  56      95.745  64.665  42.971  1.00  0.00           C
ATOM   1306  C38 POPED  56      94.935  63.425  43.350  1.00  0.00           C
ATOM   1309  C39 POPED  56      95.365  62.805  44.681  1.00  0.00           C
ATOM   1312 0C31 POPED  56      96.695  62.045  44.590  1.00  0.00           C
ATOM   1315 1C31 POPED  56      97.185  61.565  45.951  1.00  0.00           C
ATOM   1318 2C31 POPED  56      98.435  60.685  45.861  1.00  0.00           C
ATOM   1321 3C31 POPED  56      99.055  60.435  47.241  1.00  0.00           C
ATOM   1324 4C31 POPED  56      98.125  59.615  48.151  1.00  0.00           C
ATOM   1327 5C31 POPED  56      98.795  59.115  49.431  1.00  0.00           C
ATOM   1330 6C31 POPED  56      97.775  58.665  50.490  1.00  0.00           C
ATOM   1334  NH3 POPEE  57      48.205  63.355  22.690  1.00  0.00           N
ATOM   1338  C12 POPEE  57      47.135  64.345  23.080  1.00  0.00           C
ATOM   1341  C11 POPEE  57      47.595  65.385  24.121  1.00  0.00           C
ATOM   1344  P   POPEE  57      45.895  67.345  23.910  1.00  0.00           P
ATOM   1345  O13 POPEE  57      46.435  67.365  22.530  1.00  0.00           O
ATOM   1346  O14 POPEE  57      44.425  67.335  24.070  1.00  0.00           O
ATOM   1347  O11 POPEE  57      46.545  68.585  24.630  1.00  0.00           O
ATOM   1348  O12 POPEE  57      46.465  66.065  24.650  1.00  0.00           O
ATOM   1349  C1  POPEE  57      45.745  69.555  25.320  1.00  0.00           C
ATOM   1352  C2  POPEE  57      46.615  70.495  26.191  1.00  0.00           C
ATOM   1354  O21 POPEE  57      46.685  71.815  25.611  1.00  0.00           O
ATOM   1355  C21 POPEE  57      46.885  72.785  26.500  1.00  0.00           C
ATOM   1356  O22 POPEE  57      46.995  72.625  27.701  1.00  0.00           O
ATOM   1357  C22 POPEE  57      46.975  74.155  25.830  1.00  0.00           C
ATOM   1360  C3  POPEE  57      48.055  69.925  26.431  1.00  0.00           C
ATOM   1363  O31 POPEE  57      48.495  70.205  27.771  1.00  0.00           O
ATOM   1364  C31 POPEE  57      47.895  69.385  28.640  1.00  0.00           C
ATOM   1365  O32 POPEE  57      47.405  68.305  28.370  1.00  0.00           O
ATOM   1366  C32 POPEE  57      47.855  70.035  30.010  1.00  0.00           C
ATOM   1369  C23 POPEE  57      46.115  75.205  26.560  1.00  0.00           C
ATOM   1372  C24 POPEE  57      46.005  76.505  25.750  1.00  0.00           C
ATOM   1375  C25 POPEE  57      44.945  77.495  26.250  1.00  0.00           C
ATOM   1378  C26 POPEE  57      45.315  78.255  27.530  1.00  0.00           C
ATOM   1381  C27 POPEE  57      44.555  79.595  27.650  1.00  0.00           C
ATOM   1384  C28 POPEE  57      45.005  80.455  28.840  1.00  0.00           C
ATOM   1387  C29 POPEE  57      44.575  79.805  30.131  1.00  0.00           C
ATOM   1389 0C21 POPEE  57      43.645  80.275  30.981  1.00  0.00           C
ATOM   1391 1C21 POPEE  57      42.825  81.515  30.771  1.00  0.00           C
ATOM   1394 2C21 POPEE  57      43.525  82.775  31.330  1.00  0.00           C
ATOM   1397 3C21 POPEE  57      43.345  82.895  32.850  1.00  0.00           C
ATOM   1400 4C21 POPEE  57      44.385  83.785  33.541  1.00  0.00           C
ATOM   1403 5C21 POPEE  57      43.865  84.345  34.881  1.00  0.00           C
ATOM   1406 6C21 POPEE  57      43.225  83.265  35.761  1.00  0.00           C
ATOM   1409 7C21 POPEE  57      42.815  83.765  37.151  1.00  0.00           C
ATOM   1412 8C21 POPEE  57      41.935  82.755  37.890  1.00  0.00           C
ATOM   1416  C33 POPEE  57      46.645  69.575  30.820  1.00  0.00           C
ATOM   1419  C34 POPEE  57      46.805  70.025  32.280  1.00  0.00           C
ATOM   1422  C35 POPEE  57      45.535  69.795  33.090  1.00  0.00           C
ATOM   1425  C36 POPEE  57      44.385  70.675  32.611  1.00  0.00           C
ATOM   1428  C37 POPEE  57      43.175  70.555  33.530  1.00  0.00           C
ATOM   1431  C38 POPEE  57      42.095  71.595  33.210  1.00  0.00           C
ATOM   1434  C39 POPEE  57      41.115  71.675  34.380  1.00  0.00           C
ATOM   1437 0C31 POPEE  57      41.715  72.415  35.580  1.00  0.00           C
ATOM   1440 1C31 POPEE  57      41.445  71.685  36.900  1.00  0.00           C
ATOM   1443 2C31 POPEE  57      42.325  72.195  38.050  1.00  0.00           C
ATOM   1446 3C31 POPEE  57      41.585  72.185  39.390  1.00  0.00           C
ATOM   1449 4C31 POPEE  57      40.575  73.335  39.451  1.00  0.00           C
ATOM   1452 5C31 POPEE  57      39.895  73.525  40.811  1.00  0.00           C
ATOM   1455 6C31 POPEE  57      38.945  74.725  40.780  1.00  0.00           C
ATOM   1459  NH3 POPEF  58      19.885 112.285  29.030  1.00  0.00           N
ATOM   1463  C12 POPEF  58      18.645 113.125  29.000  1.00  0.00           C
ATOM   1466  C11 POPEF  58      18.915 114.645  29.151  1.00  0.00           C
ATOM   1469  P   POPEF  58      20.975 116.195  28.811  1.00  0.00           P
ATOM   1470  O13 POPEF  58      21.325 115.825  27.431  1.00  0.00           O
ATOM   1471  O14 POPEF  58      20.015 117.315  28.960  1.00  0.00           O
ATOM   1472  O11 POPEF  58      22.235 116.465  29.731  1.00  0.00           O
ATOM   1473  O12 POPEF  58      20.285 114.935  29.460  1.00  0.00           O
ATOM   1474  C1  POPEF  58      22.105 116.515  31.160  1.00  0.00           C
ATOM   1477  C2  POPEF  58      22.545 117.905  31.730  1.00  0.00           C
ATOM   1479  O21 POPEF  58      22.575 117.905  33.181  1.00  0.00           O
ATOM   1480  C21 POPEF  58      21.435 117.875  33.830  1.00  0.00           C
ATOM   1481  O22 POPEF  58      20.325 117.705  33.361  1.00  0.00           O
ATOM   1482  C22 POPEF  58      21.725 118.055  35.320  1.00  0.00           C
ATOM   1485  C3  POPEF  58      21.745 119.105  31.110  1.00  0.00           C
ATOM   1488  O31 POPEF  58      21.835 120.335  31.870  1.00  0.00           O
ATOM   1489  C31 POPEF  58      22.545 121.355  31.370  1.00  0.00           C
ATOM   1490  O32 POPEF  58      23.265 121.325  30.401  1.00  0.00           O
ATOM   1491  C32 POPEF  58      22.355 122.555  32.320  1.00  0.00           C
ATOM   1494  C23 POPEF  58      20.455 118.005  36.210  1.00  0.00           C
ATOM   1497  C24 POPEF  58      20.745 118.415  37.671  1.00  0.00           C
ATOM   1500  C25 POPEF  58      20.445 119.895  37.980  1.00  0.00           C
ATOM   1503  C26 POPEF  58      21.275 120.875  37.131  1.00  0.00           C
ATOM   1506  C27 POPEF  58      21.165 122.325  37.620  1.00  0.00           C
ATOM   1509  C28 POPEF  58      22.035 123.275  36.781  1.00  0.00           C
ATOM   1512  C29 POPEF  58      21.785 124.715  37.151  1.00  0.00           C
ATOM   1514 0C21 POPEF  58      22.685 125.625  37.570  1.00  0.00           C
ATOM   1516 1C21 POPEF  58      24.165 125.445  37.760  1.00  0.00           C
ATOM   1519 2C21 POPEF  58      24.635 125.805  39.190  1.00  0.00           C
ATOM   1522 3C21 POPEF  58      24.245 127.215  39.670  1.00  0.00           C
ATOM   1525 4C21 POPEF  58      25.005 127.595  40.951  1.00  0.00           C
ATOM   1528 5C21 POPEF  58      24.505 128.875  41.621  1.00  0.00           C
ATOM   1531 6C21 POPEF  58      25.395 129.255  42.810  1.00  0.00           C
ATOM   1534 7C21 POPEF  58      24.805 130.345  43.701  1.00  0.00           C
ATOM   1537 8C21 POPEF  58      25.675 130.635  44.930  1.00  0.00           C
ATOM   1541  C33 POPEF  58      23.175 123.825  31.990  1.00  0.00           C
ATOM   1544  C34 POPEF  58      23.355 124.735  33.230  1.00  0.00           C
ATOM   1547  C35 POPEF  58      24.695 124.595  33.951  1.00  0.00           C
ATOM   1550  C36 POPEF  58      25.865 125.275  33.230  1.00  0.00           C
ATOM   1553  C37 POPEF  58      27.195 124.565  33.510  1.00  0.00           C
ATOM   1556  C38 POPEF  58      28.445 125.325  33.031  1.00  0.00           C
ATOM   1559  C39 POPEF  58      28.825 126.535  33.900  1.00  0.00           C
ATOM   1562 0C31 POPEF  58      30.305 126.915  33.710  1.00  0.00           C
ATOM   1565 1C31 POPEF  58      30.755 128.195  34.421  1.00  0.00           C
ATOM   1568 2C31 POPEF  58      31.495 127.935  35.741  1.00  0.00           C
ATOM   1571 3C31 POPEF  58      30.585 127.475  36.881  1.00  0.00           C
ATOM   1574 4C31 POPEF  58      31.365 127.195  38.171  1.00  0.00           C
ATOM   1577 5C31 POPEF  58      30.455 126.835  39.351  1.00  0.00           C
ATOM   1580 6C31 POPEF  58      31.215 126.625  40.660  1.00  0.00           C
ATOM   1584  NH3 POPEG  59     104.365  21.955  30.531  1.00  0.00           N
ATOM   1588  C12 POPEG  59     105.585  21.395  31.210  1.00  0.00           C
ATOM   1591  C11 POPEG  59     105.845  19.965  30.721  1.00  0.00           C
ATOM   1594  P   POPEG  59     108.395  19.505  30.630  1.00  0.00           P
ATOM   1595  O13 POPEG  59     108.335  19.025  29.221  1.00  0.00           O
ATOM   1596  O14 POPEG  59     108.995  20.855  30.780  1.00  0.00           O
ATOM   1597  O11 POPEG  59     109.305  18.525  31.460  1.00  0.00           O
ATOM   1598  O12 POPEG  59     107.005  19.435  31.361  1.00  0.00           O
ATOM   1599  C1  POPEG  59     109.565  18.835  32.831  1.00  0.00           C
ATOM   1602  C2  POPEG  59     109.195  17.685  33.800  1.00  0.00           C
ATOM   1604  O21 POPEG  59     109.835  17.975  35.050  1.00  0.00           O
ATOM   1605  C21 POPEG  59     109.265  18.935  35.750  1.00  0.00           C
ATOM   1606  O22 POPEG  59     108.175  19.445  35.550  1.00  0.00           O
ATOM   1607  C22 POPEG  59     110.305  19.415  36.771  1.00  0.00           C
ATOM   1610  C3  POPEG  59     109.695  16.295  33.280  1.00  0.00           C
ATOM   1613  O31 POPEG  59     109.475  15.265  34.260  1.00  0.00           O
ATOM   1614  C31 POPEG  59     110.345  15.215  35.271  1.00  0.00           C
ATOM   1615  O32 POPEG  59     111.535  15.475  35.210  1.00  0.00           O
ATOM   1616  C32 POPEG  59     109.585  15.035  36.570  1.00  0.00           C
ATOM   1619  C23 POPEG  59     109.745  20.105  38.041  1.00  0.00           C
ATOM   1622  C24 POPEG  59     110.855  20.845  38.800  1.00  0.00           C
ATOM   1625  C25 POPEG  59     111.495  20.005  39.920  1.00  0.00           C
ATOM   1628  C26 POPEG  59     110.695  20.035  41.230  1.00  0.00           C
ATOM   1631  C27 POPEG  59     111.345  19.255  42.381  1.00  0.00           C
ATOM   1634  C28 POPEG  59     112.455  20.065  43.081  1.00  0.00           C
ATOM   1637  C29 POPEG  59     113.145  19.275  44.170  1.00  0.00           C
ATOM   1639 0C21 POPEG  59     113.215  19.575  45.480  1.00  0.00           C
ATOM   1641 1C21 POPEG  59     112.605  20.785  46.160  1.00  0.00           C
ATOM   1644 2C21 POPEG  59     113.545  21.425  47.201  1.00  0.00           C
ATOM   1647 3C21 POPEG  59     113.565  20.705  48.561  1.00  0.00           C
ATOM   1650 4C21 POPEG  59     114.505  21.345  49.600  1.00  0.00           C
ATOM   1653 5C21 POPEG  59     114.165  22.805  49.951  1.00  0.00           C
ATOM   1656 6C21 POPEG  59     115.025  23.345  51.101  1.00  0.00           C
ATOM   1659 7C21 POPEG  59     114.705  24.795  51.460  1.00  0.00           C
ATOM   1662 8C21 POPEG  59     115.675  25.415  52.460  1.00  0.00           C
ATOM   1666  C33 POPEG  59     110.565  15.085  37.750  1.00  0.00           C
ATOM   1669  C34 POPEG  59     109.925  15.475  39.070  1.00  0.00           C
ATOM   1672  C35 POPEG  59     110.925  15.315  40.210  1.00  0.00           C
ATOM   1675  C36 POPEG  59     110.275  15.665  41.540  1.00  0.00           C
ATOM   1678  C37 POPEG  59     111.155  15.365  42.760  1.00  0.00           C
ATOM   1681  C38 POPEG  59     110.395  15.725  44.030  1.00  0.00           C
ATOM   1684  C39 POPEG  59     111.285  15.795  45.271  1.00  0.00           C
ATOM   1687 0C31 POPEG  59     110.645  16.675  46.350  1.00  0.00           C
ATOM   1690 1C31 POPEG  59     111.565  16.875  47.561  1.00  0.00           C
ATOM   1693 2C31 POPEG  59     110.965  17.785  48.640  1.00  0.00           C
ATOM   1696 3C31 POPEG  59     110.255  17.035  49.771  1.00  0.00           C
ATOM   1699 4C31 POPEG  59     108.935  16.385  49.361  1.00  0.00           C
ATOM   1702 5C31 POPEG  59     108.145  15.825  50.550  1.00  0.00           C
ATOM   1705 6C31 POPEG  59     106.745  15.325  50.170  1.00  0.00           C
ATOM   1709  NH3 POPEH  60      60.535  70.155  21.940  1.00  0.00           N
ATOM   1713  C12 POPEH  60      59.775  70.705  20.760  1.00  0.00           C
ATOM   1716  C11 POPEH  60      59.395  72.175  20.950  1.00  0.00           C
ATOM   1719  P   POPEH  60      58.415  72.625  23.330  1.00  0.00           P
ATOM   1720  O13 POPEH  60      59.305  73.785  23.510  1.00  0.00           O
ATOM   1721  O14 POPEH  60      57.075  72.755  23.931  1.00  0.00           O
ATOM   1722  O11 POPEH  60      59.105  71.295  23.890  1.00  0.00           O
ATOM   1723  O12 POPEH  60      58.265  72.315  21.800  1.00  0.00           O
ATOM   1724  C1  POPEH  60      58.245  70.275  24.420  1.00  0.00           C
ATOM   1727  C2  POPEH  60      58.375  70.145  25.950  1.00  0.00           C
ATOM   1729  O21 POPEH  60      57.345  69.235  26.390  1.00  0.00           O
ATOM   1730  C21 POPEH  60      57.705  68.445  27.400  1.00  0.00           C
ATOM   1731  O22 POPEH  60      58.855  68.265  27.771  1.00  0.00           O
ATOM   1732  C22 POPEH  60      56.425  67.945  28.070  1.00  0.00           C
ATOM   1735  C3  POPEH  60      58.245  71.485  26.721  1.00  0.00           C
ATOM   1738  O31 POPEH  60      58.465  71.265  28.130  1.00  0.00           O
ATOM   1739  C31 POPEH  60      59.745  71.155  28.481  1.00  0.00           C
ATOM   1740  O32 POPEH  60      60.705  71.515  27.810  1.00  0.00           O
ATOM   1741  C32 POPEH  60      59.845  70.355  29.790  1.00  0.00           C
ATOM   1744  C23 POPEH  60      56.645  67.445  29.521  1.00  0.00           C
ATOM   1747  C24 POPEH  60      55.365  67.505  30.370  1.00  0.00           C
ATOM   1750  C25 POPEH  60      55.535  66.705  31.660  1.00  0.00           C
ATOM   1753  C26 POPEH  60      54.375  66.835  32.660  1.00  0.00           C
ATOM   1756  C27 POPEH  60      54.705  66.085  33.960  1.00  0.00           C
ATOM   1759  C28 POPEH  60      53.725  66.345  35.111  1.00  0.00           C
ATOM   1762  C29 POPEH  60      54.355  65.985  36.431  1.00  0.00           C
ATOM   1764 0C21 POPEH  60      53.935  66.405  37.640  1.00  0.00           C
ATOM   1766 1C21 POPEH  60      52.735  67.255  37.940  1.00  0.00           C
ATOM   1769 2C21 POPEH  60      53.095  68.575  38.660  1.00  0.00           C
ATOM   1772 3C21 POPEH  60      53.925  69.535  37.800  1.00  0.00           C
ATOM   1775 4C21 POPEH  60      54.335  70.825  38.521  1.00  0.00           C
ATOM   1778 5C21 POPEH  60      55.265  70.545  39.710  1.00  0.00           C
ATOM   1781 6C21 POPEH  60      55.865  71.805  40.350  1.00  0.00           C
ATOM   1784 7C21 POPEH  60      56.895  71.465  41.440  1.00  0.00           C
ATOM   1787 8C21 POPEH  60      57.515  72.685  42.100  1.00  0.00           C
ATOM   1791  C33 POPEH  60      61.005  69.335  29.790  1.00  0.00           C
ATOM   1794  C34 POPEH  60      60.765  68.135  30.710  1.00  0.00           C
ATOM   1797  C35 POPEH  60      60.585  68.485  32.181  1.00  0.00           C
ATOM   1800  C36 POPEH  60      59.915  67.345  32.961  1.00  0.00           C
ATOM   1803  C37 POPEH  60      59.885  67.595  34.471  1.00  0.00           C
ATOM   1806  C38 POPEH  60      58.525  68.065  35.030  1.00  0.00           C
ATOM   1809  C39 POPEH  60      58.105  69.475  34.631  1.00  0.00           C
ATOM   1812 0C31 POPEH  60      56.925  69.975  35.490  1.00  0.00           C
ATOM   1815 1C31 POPEH  60      56.335  71.295  34.990  1.00  0.00           C
ATOM   1818 2C31 POPEH  60      54.975  71.095  34.300  1.00  0.00           C
ATOM   1821 3C31 POPEH  60      54.715  72.095  33.171  1.00  0.00           C
ATOM   1824 4C31 POPEH  60      55.135  71.525  31.820  1.00  0.00           C
ATOM   1827 5C31 POPEH  60      54.875  72.495  30.660  1.00  0.00           C
ATOM   1830 6C31 POPEH  60      55.175  71.895  29.291  1.00  0.00           C
ATOM   1834  NH3 POPEI  61      69.195  79.365  24.890  1.00  0.00           N
ATOM   1838  C12 POPEI  61      70.495  79.615  25.611  1.00  0.00           C
ATOM   1841  C11 POPEI  61      71.445  80.485  24.770  1.00  0.00           C
ATOM   1844  P   POPEI  61      71.925  82.555  26.220  1.00  0.00           P
ATOM   1845  O13 POPEI  61      70.535  82.505  26.721  1.00  0.00           O
ATOM   1846  O14 POPEI  61      72.175  83.605  25.201  1.00  0.00           O
ATOM   1847  O11 POPEI  61      72.915  82.755  27.420  1.00  0.00           O
ATOM   1848  O12 POPEI  61      72.365  81.155  25.640  1.00  0.00           O
ATOM   1849  C1  POPEI  61      72.385  83.205  28.660  1.00  0.00           C
ATOM   1852  C2  POPEI  61      73.335  82.805  29.801  1.00  0.00           C
ATOM   1854  O21 POPEI  61      72.785  83.305  31.020  1.00  0.00           O
ATOM   1855  C21 POPEI  61      73.005  82.555  32.070  1.00  0.00           C
ATOM   1856  O22 POPEI  61      73.535  81.455  32.080  1.00  0.00           O
ATOM   1857  C22 POPEI  61      72.425  83.285  33.280  1.00  0.00           C
ATOM   1860  C3  POPEI  61      74.695  83.465  29.580  1.00  0.00           C
ATOM   1863  O31 POPEI  61      75.665  82.865  30.450  1.00  0.00           O
ATOM   1864  C31 POPEI  61      76.755  83.615  30.531  1.00  0.00           C
ATOM   1865  O32 POPEI  61      76.895  84.685  29.960  1.00  0.00           O
ATOM   1866  C32 POPEI  61      77.815  82.875  31.320  1.00  0.00           C
ATOM   1869  C23 POPEI  61      72.515  82.425  34.550  1.00  0.00           C
ATOM   1872  C24 POPEI  61      71.815  83.095  35.741  1.00  0.00           C
ATOM   1875  C25 POPEI  61      71.025  82.125  36.620  1.00  0.00           C
ATOM   1878  C26 POPEI  61      71.865  81.365  37.660  1.00  0.00           C
ATOM   1881  C27 POPEI  61      70.925  80.625  38.631  1.00  0.00           C
ATOM   1884  C28 POPEI  61      71.635  79.825  39.730  1.00  0.00           C
ATOM   1887  C29 POPEI  61      70.645  78.895  40.410  1.00  0.00           C
ATOM   1889 0C21 POPEI  61      70.065  79.055  41.610  1.00  0.00           C
ATOM   1891 1C21 POPEI  61      70.275  80.205  42.580  1.00  0.00           C
ATOM   1894 2C21 POPEI  61      71.075  79.805  43.840  1.00  0.00           C
ATOM   1897 3C21 POPEI  61      70.225  79.355  45.041  1.00  0.00           C
ATOM   1900 4C21 POPEI  61      71.095  78.985  46.250  1.00  0.00           C
ATOM   1903 5C21 POPEI  61      70.345  78.875  47.580  1.00  0.00           C
ATOM   1906 6C21 POPEI  61      71.315  78.545  48.730  1.00  0.00           C
ATOM   1909 7C21 POPEI  61      70.645  78.475  50.111  1.00  0.00           C
ATOM   1912 8C21 POPEI  61      71.635  78.175  51.241  1.00  0.00           C
ATOM   1916  C33 POPEI  61      77.375  82.585  32.761  1.00  0.00           C
ATOM   1919  C34 POPEI  61      77.895  83.665  33.710  1.00  0.00           C
ATOM   1922  C35 POPEI  61      77.095  83.685  35.000  1.00  0.00           C
ATOM   1925  C36 POPEI  61      77.465  82.645  36.050  1.00  0.00           C
ATOM   1928  C37 POPEI  61      76.785  82.995  37.381  1.00  0.00           C
ATOM   1931  C38 POPEI  61      77.095  81.995  38.500  1.00  0.00           C
ATOM   1934  C39 POPEI  61      76.985  82.615  39.890  1.00  0.00           C
ATOM   1937 0C31 POPEI  61      75.545  82.905  40.350  1.00  0.00           C
ATOM   1940 1C31 POPEI  61      75.475  83.415  41.810  1.00  0.00           C
ATOM   1943 2C31 POPEI  61      76.225  84.735  42.050  1.00  0.00           C
ATOM   1946 3C31 POPEI  61      77.675  84.595  42.561  1.00  0.00           C
ATOM   1949 4C31 POPEI  61      77.765  84.045  43.980  1.00  0.00           C
ATOM   1952 5C31 POPEI  61      79.105  84.305  44.670  1.00  0.00           C
ATOM   1955 6C31 POPEI  61      79.065  83.995  46.171  1.00  0.00           C
ATOM   1959  NH3 POPEJ  62      84.025  63.015  68.741  1.00  0.00           N
ATOM   1963  C12 POPEJ  62      82.615  62.585  68.460  1.00  0.00           C
ATOM   1966  C11 POPEJ  62      82.545  61.045  68.340  1.00  0.00           C
ATOM   1969  P   POPEJ  62      83.305  58.835  69.580  1.00  0.00           P
ATOM   1970  O13 POPEJ  62      83.535  58.575  71.021  1.00  0.00           O
ATOM   1971  O14 POPEJ  62      82.045  58.345  69.001  1.00  0.00           O
ATOM   1972  O11 POPEJ  62      84.485  58.195  68.730  1.00  0.00           O
ATOM   1973  O12 POPEJ  62      83.415  60.395  69.281  1.00  0.00           O
ATOM   1974  C1  POPEJ  62      84.735  58.465  67.340  1.00  0.00           C
ATOM   1977  C2  POPEJ  62      84.575  57.205  66.440  1.00  0.00           C
ATOM   1979  O21 POPEJ  62      84.865  57.475  65.040  1.00  0.00           O
ATOM   1980  C21 POPEJ  62      84.005  58.185  64.331  1.00  0.00           C
ATOM   1981  O22 POPEJ  62      83.025  58.775  64.751  1.00  0.00           O
ATOM   1982  C22 POPEJ  62      84.395  58.145  62.840  1.00  0.00           C
ATOM   1985  C3  POPEJ  62      83.235  56.425  66.620  1.00  0.00           C
ATOM   1988  O31 POPEJ  62      83.265  55.285  65.760  1.00  0.00           O
ATOM   1989  C31 POPEJ  62      82.185  54.545  65.631  1.00  0.00           C
ATOM   1990  O32 POPEJ  62      81.095  54.715  66.160  1.00  0.00           O
ATOM   1991  C32 POPEJ  62      82.555  53.375  64.720  1.00  0.00           C
ATOM   1994  C23 POPEJ  62      83.725  59.295  62.031  1.00  0.00           C
ATOM   1997  C24 POPEJ  62      84.215  59.375  60.570  1.00  0.00           C
ATOM   2000  C25 POPEJ  62      83.535  58.415  59.580  1.00  0.00           C
ATOM   2003  C26 POPEJ  62      82.095  58.825  59.221  1.00  0.00           C
ATOM   2006  C27 POPEJ  62      81.435  57.885  58.211  1.00  0.00           C
ATOM   2009  C28 POPEJ  62      80.005  58.335  57.840  1.00  0.00           C
ATOM   2012  C29 POPEJ  62      79.345  57.365  56.890  1.00  0.00           C
ATOM   2014 0C21 POPEJ  62      79.315  57.455  55.550  1.00  0.00           C
ATOM   2016 1C21 POPEJ  62      79.895  58.535  54.670  1.00  0.00           C
ATOM   2019 2C21 POPEJ  62      78.915  59.005  53.580  1.00  0.00           C
ATOM   2022 3C21 POPEJ  62      78.555  57.925  52.530  1.00  0.00           C
ATOM   2025 4C21 POPEJ  62      77.245  58.235  51.800  1.00  0.00           C
ATOM   2028 5C21 POPEJ  62      76.625  56.995  51.150  1.00  0.00           C
ATOM   2031 6C21 POPEJ  62      75.385  57.355  50.331  1.00  0.00           C
ATOM   2034 7C21 POPEJ  62      74.785  56.155  49.590  1.00  0.00           C
ATOM   2037 8C21 POPEJ  62      73.575  56.515  48.730  1.00  0.00           C
ATOM   2041  C33 POPEJ  62      81.475  53.005  63.671  1.00  0.00           C
ATOM   2044  C34 POPEJ  62      82.005  52.125  62.530  1.00  0.00           C
ATOM   2047  C35 POPEJ  62      83.155  52.775  61.740  1.00  0.00           C
ATOM   2050  C36 POPEJ  62      83.485  52.045  60.440  1.00  0.00           C
ATOM   2053  C37 POPEJ  62      84.435  52.835  59.561  1.00  0.00           C
ATOM   2056  C38 POPEJ  62      84.285  52.505  58.070  1.00  0.00           C
ATOM   2059  C39 POPEJ  62      85.345  53.235  57.241  1.00  0.00           C
ATOM   2062 0C31 POPEJ  62      84.985  53.305  55.750  1.00  0.00           C
ATOM   2065 1C31 POPEJ  62      84.965  51.945  55.050  1.00  0.00           C
ATOM   2068 2C31 POPEJ  62      84.385  52.015  53.631  1.00  0.00           C
ATOM   2071 3C31 POPEJ  62      85.065  53.085  52.771  1.00  0.00           C
ATOM   2074 4C31 POPEJ  62      84.605  53.065  51.311  1.00  0.00           C
ATOM   2077 5C31 POPEJ  62      85.275  54.165  50.480  1.00  0.00           C
ATOM   2080 6C31 POPEJ  62      84.765  54.215  49.040  1.00  0.00           C
ATOM   2084  NH3 POPEK  63      49.215  47.075  22.200  1.00  0.00           N
ATOM   2088  C12 POPEK  63      47.895  46.775  21.581  1.00  0.00           C
ATOM   2091  C11 POPEK  63      47.225  45.525  22.140  1.00  0.00           C
ATOM   2094  P   POPEK  63      44.595  45.715  22.420  1.00  0.00           P
ATOM   2095  O13 POPEK  63      43.495  46.025  21.490  1.00  0.00           O
ATOM   2096  O14 POPEK  63      44.385  44.545  23.291  1.00  0.00           O
ATOM   2097  O11 POPEK  63      44.855  46.975  23.320  1.00  0.00           O
ATOM   2098  O12 POPEK  63      45.915  45.485  21.600  1.00  0.00           O
ATOM   2099  C1  POPEK  63      45.335  46.995  24.671  1.00  0.00           C
ATOM   2102  C2  POPEK  63      44.165  47.015  25.690  1.00  0.00           C
ATOM   2104  O21 POPEK  63      44.365  48.055  26.680  1.00  0.00           O
ATOM   2105  C21 POPEK  63      44.045  47.785  27.941  1.00  0.00           C
ATOM   2106  O22 POPEK  63      44.575  46.935  28.650  1.00  0.00           O
ATOM   2107  C22 POPEK  63      42.795  48.595  28.320  1.00  0.00           C
ATOM   2110  C3  POPEK  63      43.805  45.605  26.240  1.00  0.00           C
ATOM   2113  O31 POPEK  63      42.515  45.645  26.890  1.00  0.00           O
ATOM   2114  C31 POPEK  63      41.775  44.565  26.791  1.00  0.00           C
ATOM   2115  O32 POPEK  63      42.005  43.595  26.070  1.00  0.00           O
ATOM   2116  C32 POPEK  63      40.595  44.635  27.761  1.00  0.00           C
ATOM   2119  C23 POPEK  63      42.745  49.075  29.801  1.00  0.00           C
ATOM   2122  C24 POPEK  63      42.445  47.975  30.820  1.00  0.00           C
ATOM   2125  C25 POPEK  63      42.355  48.495  32.250  1.00  0.00           C
ATOM   2128  C26 POPEK  63      42.405  47.375  33.300  1.00  0.00           C
ATOM   2131  C27 POPEK  63      42.315  47.915  34.730  1.00  0.00           C
ATOM   2134  C28 POPEK  63      42.695  46.905  35.820  1.00  0.00           C
ATOM   2137  C29 POPEK  63      41.815  45.675  35.831  1.00  0.00           C
ATOM   2139 0C21 POPEK  63      42.015  44.605  36.610  1.00  0.00           C
ATOM   2141 1C21 POPEK  63      43.105  44.455  37.640  1.00  0.00           C
ATOM   2144 2C21 POPEK  63      42.635  43.705  38.900  1.00  0.00           C
ATOM   2147 3C21 POPEK  63      41.545  44.455  39.690  1.00  0.00           C
ATOM   2150 4C21 POPEK  63      40.935  43.645  40.850  1.00  0.00           C
ATOM   2153 5C21 POPEK  63      41.935  43.095  41.881  1.00  0.00           C
ATOM   2156 6C21 POPEK  63      42.825  44.165  42.530  1.00  0.00           C
ATOM   2159 7C21 POPEK  63      43.605  43.615  43.730  1.00  0.00           C
ATOM   2162 8C21 POPEK  63      44.505  44.655  44.421  1.00  0.00           C
ATOM   2166  C33 POPEK  63      40.785  45.505  29.021  1.00  0.00           C
ATOM   2169  C34 POPEK  63      40.135  44.895  30.280  1.00  0.00           C
ATOM   2172  C35 POPEK  63      40.795  43.585  30.730  1.00  0.00           C
ATOM   2175  C36 POPEK  63      41.145  43.565  32.230  1.00  0.00           C
ATOM   2178  C37 POPEK  63      41.835  42.255  32.640  1.00  0.00           C
ATOM   2181  C38 POPEK  63      42.535  42.355  34.011  1.00  0.00           C
ATOM   2184  C39 POPEK  63      43.625  41.295  34.201  1.00  0.00           C
ATOM   2187 0C31 POPEK  63      44.735  41.735  35.170  1.00  0.00           C
ATOM   2190 1C31 POPEK  63      45.935  40.785  35.111  1.00  0.00           C
ATOM   2193 2C31 POPEK  63      47.235  41.295  35.780  1.00  0.00           C
ATOM   2196 3C31 POPEK  63      47.425  40.855  37.241  1.00  0.00           C
ATOM   2199 4C31 POPEK  63      46.925  41.855  38.290  1.00  0.00           C
ATOM   2202 5C31 POPEK  63      47.005  41.275  39.710  1.00  0.00           C
ATOM   2205 6C31 POPEK  63      46.535  42.235  40.811  1.00  0.00           C
ATOM   2209  NH3 POPEL  64      77.375  22.205  28.850  1.00  0.00           N
ATOM   2213  C12 POPEL  64      78.135  21.375  29.851  1.00  0.00           C
ATOM   2216  C11 POPEL  64      78.855  20.225  29.130  1.00  0.00           C
ATOM   2219  P   POPEL  64      76.755  18.675  28.610  1.00  0.00           P
ATOM   2220  O13 POPEL  64      76.815  17.465  27.750  1.00  0.00           O
ATOM   2221  O14 POPEL  64      76.225  19.925  28.010  1.00  0.00           O
ATOM   2222  O11 POPEL  64      75.975  18.305  29.941  1.00  0.00           O
ATOM   2223  O12 POPEL  64      78.175  18.985  29.170  1.00  0.00           O
ATOM   2224  C1  POPEL  64      76.435  17.295  30.861  1.00  0.00           C
ATOM   2227  C2  POPEL  64      77.475  17.855  31.870  1.00  0.00           C
ATOM   2229  O21 POPEL  64      78.005  16.925  32.820  1.00  0.00           O
ATOM   2230  C21 POPEL  64      77.305  16.055  33.500  1.00  0.00           C
ATOM   2231  O22 POPEL  64      76.095  15.865  33.471  1.00  0.00           O
ATOM   2232  C22 POPEL  64      78.275  15.475  34.550  1.00  0.00           C
ATOM   2235  C3  POPEL  64      76.965  19.135  32.600  1.00  0.00           C
ATOM   2238  O31 POPEL  64      78.065  19.975  33.021  1.00  0.00           O
ATOM   2239  C31 POPEL  64      77.715  20.875  33.940  1.00  0.00           C
ATOM   2240  O32 POPEL  64      76.565  21.205  34.170  1.00  0.00           O
ATOM   2241  C32 POPEL  64      78.945  21.345  34.721  1.00  0.00           C
ATOM   2244  C23 POPEL  64      78.115  13.985  34.940  1.00  0.00           C
ATOM   2247  C24 POPEL  64      78.845  13.705  36.271  1.00  0.00           C
ATOM   2250  C25 POPEL  64      80.335  14.095  36.300  1.00  0.00           C
ATOM   2253  C26 POPEL  64      81.005  13.775  37.640  1.00  0.00           C
ATOM   2256  C27 POPEL  64      82.485  14.175  37.671  1.00  0.00           C
ATOM   2259  C28 POPEL  64      83.165  13.935  39.040  1.00  0.00           C
ATOM   2262  C29 POPEL  64      83.455  12.485  39.310  1.00  0.00           C
ATOM   2264 0C21 POPEL  64      84.285  12.025  40.260  1.00  0.00           C
ATOM   2266 1C21 POPEL  64      85.055  12.875  41.241  1.00  0.00           C
ATOM   2269 2C21 POPEL  64      84.275  13.145  42.541  1.00  0.00           C
ATOM   2272 3C21 POPEL  64      84.165  11.925  43.470  1.00  0.00           C
ATOM   2275 4C21 POPEL  64      83.505  12.265  44.811  1.00  0.00           C
ATOM   2278 5C21 POPEL  64      83.705  11.185  45.881  1.00  0.00           C
ATOM   2281 6C21 POPEL  64      83.025   9.835  45.570  1.00  0.00           C
ATOM   2284 7C21 POPEL  64      83.385   8.725  46.571  1.00  0.00           C
ATOM   2287 8C21 POPEL  64      83.125   9.085  48.041  1.00  0.00           C
ATOM   2291  C33 POPEL  64      78.675  21.405  36.250  1.00  0.00           C
ATOM   2294  C34 POPEL  64      79.715  22.245  37.000  1.00  0.00           C
ATOM   2297  C35 POPEL  64      79.365  22.405  38.491  1.00  0.00           C
ATOM   2300  C36 POPEL  64      79.695  21.185  39.361  1.00  0.00           C
ATOM   2303  C37 POPEL  64      78.885  21.205  40.671  1.00  0.00           C
ATOM   2306  C38 POPEL  64      79.095  19.975  41.560  1.00  0.00           C
ATOM   2309  C39 POPEL  64      78.575  20.165  43.000  1.00  0.00           C
ATOM   2312 0C31 POPEL  64      79.405  21.215  43.760  1.00  0.00           C
ATOM   2315 1C31 POPEL  64      79.065  21.385  45.240  1.00  0.00           C
ATOM   2318 2C31 POPEL  64      79.735  22.665  45.760  1.00  0.00           C
ATOM   2321 3C31 POPEL  64      79.495  22.995  47.230  1.00  0.00           C
ATOM   2324 4C31 POPEL  64      80.315  24.235  47.631  1.00  0.00           C
ATOM   2327 5C31 POPEL  64      80.115  24.685  49.081  1.00  0.00           C
ATOM   2330 6C31 POPEL  64      81.095  25.785  49.480  1.00  0.00           C
ATOM   2334  NH3 POPEM  65      10.625  97.305  26.990  1.00  0.00           N
ATOM   2338  C12 POPEM  65      11.435  98.465  27.490  1.00  0.00           C
ATOM   2341  C11 POPEM  65      10.935  98.915  28.870  1.00  0.00           C
ATOM   2344  P   POPEM  65      11.905 101.345  29.151  1.00  0.00           P
ATOM   2345  O13 POPEM  65      10.955 102.075  30.021  1.00  0.00           O
ATOM   2346  O14 POPEM  65      11.725 101.495  27.690  1.00  0.00           O
ATOM   2347  O11 POPEM  65      13.385 101.685  29.590  1.00  0.00           O
ATOM   2348  O12 POPEM  65      11.865  99.805  29.490  1.00  0.00           O
ATOM   2349  C1  POPEM  65      13.695 101.955  30.970  1.00  0.00           C
ATOM   2352  C2  POPEM  65      13.925 100.655  31.791  1.00  0.00           C
ATOM   2354  O21 POPEM  65      14.025 100.985  33.190  1.00  0.00           O
ATOM   2355  C21 POPEM  65      13.385 100.145  34.011  1.00  0.00           C
ATOM   2356  O22 POPEM  65      12.415  99.475  33.710  1.00  0.00           O
ATOM   2357  C22 POPEM  65      14.085 100.155  35.391  1.00  0.00           C
ATOM   2360  C3  POPEM  65      15.245  99.955  31.361  1.00  0.00           C
ATOM   2363  O31 POPEM  65      15.505  98.795  32.190  1.00  0.00           O
ATOM   2364  C31 POPEM  65      16.085  97.765  31.600  1.00  0.00           C
ATOM   2365  O32 POPEM  65      16.485  97.735  30.450  1.00  0.00           O
ATOM   2366  C32 POPEM  65      16.255  96.605  32.590  1.00  0.00           C
ATOM   2369  C23 POPEM  65      13.155 100.525  36.581  1.00  0.00           C
ATOM   2372  C24 POPEM  65      13.775 100.275  37.960  1.00  0.00           C
ATOM   2375  C25 POPEM  65      13.925  98.785  38.290  1.00  0.00           C
ATOM   2378  C26 POPEM  65      14.375  98.435  39.721  1.00  0.00           C
ATOM   2381  C27 POPEM  65      13.415  98.885  40.830  1.00  0.00           C
ATOM   2384  C28 POPEM  65      13.755  98.255  42.190  1.00  0.00           C
ATOM   2387  C29 POPEM  65      12.635  98.495  43.171  1.00  0.00           C
ATOM   2389 0C21 POPEM  65      12.685  99.085  44.381  1.00  0.00           C
ATOM   2391 1C21 POPEM  65      13.905  99.595  45.111  1.00  0.00           C
ATOM   2394 2C21 POPEM  65      14.175 101.115  45.021  1.00  0.00           C
ATOM   2397 3C21 POPEM  65      12.975 102.055  45.260  1.00  0.00           C
ATOM   2400 4C21 POPEM  65      13.475 103.445  45.690  1.00  0.00           C
ATOM   2403 5C21 POPEM  65      12.505 104.615  45.480  1.00  0.00           C
ATOM   2406 6C21 POPEM  65      11.265 104.605  46.390  1.00  0.00           C
ATOM   2409 7C21 POPEM  65      10.575 105.975  46.431  1.00  0.00           C
ATOM   2412 8C21 POPEM  65       9.315 106.005  47.290  1.00  0.00           C
ATOM   2416  C33 POPEM  65      16.095  96.985  34.070  1.00  0.00           C
ATOM   2419  C34 POPEM  65      16.435  95.815  35.000  1.00  0.00           C
ATOM   2422  C35 POPEM  65      16.375  96.205  36.480  1.00  0.00           C
ATOM   2425  C36 POPEM  65      16.615  95.055  37.451  1.00  0.00           C
ATOM   2428  C37 POPEM  65      16.865  95.545  38.880  1.00  0.00           C
ATOM   2431  C38 POPEM  65      16.885  94.405  39.910  1.00  0.00           C
ATOM   2434  C39 POPEM  65      17.205  94.895  41.320  1.00  0.00           C
ATOM   2437 0C31 POPEM  65      17.205  93.745  42.340  1.00  0.00           C
ATOM   2440 1C31 POPEM  65      17.025  94.225  43.791  1.00  0.00           C
ATOM   2443 2C31 POPEM  65      17.145  93.065  44.781  1.00  0.00           C
ATOM   2446 3C31 POPEM  65      17.235  93.515  46.250  1.00  0.00           C
ATOM   2449 4C31 POPEM  65      15.985  94.245  46.770  1.00  0.00           C
ATOM   2452 5C31 POPEM  65      16.105  94.555  48.271  1.00  0.00           C
ATOM   2455 6C31 POPEM  65      14.875  95.245  48.870  1.00  0.00           C
ATOM   2459  NH3 POPEN  66      29.505  51.025  65.300  1.00  0.00           N
ATOM   2463  C12 POPEN  66      29.455  49.605  65.800  1.00  0.00           C
ATOM   2466  C11 POPEN  66      28.065  49.195  66.281  1.00  0.00           C
ATOM   2469  P   POPEN  66      26.665  47.025  66.620  1.00  0.00           P
ATOM   2470  O13 POPEN  66      26.875  45.885  67.540  1.00  0.00           O
ATOM   2471  O14 POPEN  66      25.565  47.935  66.971  1.00  0.00           O
ATOM   2472  O11 POPEN  66      26.445  46.535  65.131  1.00  0.00           O
ATOM   2473  O12 POPEN  66      28.045  47.805  66.590  1.00  0.00           O
ATOM   2474  C1  POPEN  66      27.265  46.845  64.001  1.00  0.00           C
ATOM   2477  C2  POPEN  66      26.615  46.325  62.660  1.00  0.00           C
ATOM   2479  O21 POPEN  66      27.505  45.665  61.740  1.00  0.00           O
ATOM   2480  C21 POPEN  66      28.495  46.395  61.250  1.00  0.00           C
ATOM   2481  O22 POPEN  66      28.935  47.425  61.730  1.00  0.00           O
ATOM   2482  C22 POPEN  66      28.905  45.825  59.881  1.00  0.00           C
ATOM   2485  C3  POPEN  66      25.825  47.475  61.961  1.00  0.00           C
ATOM   2488  O31 POPEN  66      25.005  46.995  60.881  1.00  0.00           O
ATOM   2489  C31 POPEN  66      25.155  47.575  59.701  1.00  0.00           C
ATOM   2490  O32 POPEN  66      26.075  48.305  59.380  1.00  0.00           O
ATOM   2491  C32 POPEN  66      23.925  47.265  58.840  1.00  0.00           C
ATOM   2494  C23 POPEN  66      30.395  46.005  59.510  1.00  0.00           C
ATOM   2497  C24 POPEN  66      30.685  45.745  58.021  1.00  0.00           C
ATOM   2500  C25 POPEN  66      30.895  47.035  57.201  1.00  0.00           C
ATOM   2503  C26 POPEN  66      31.085  46.775  55.690  1.00  0.00           C
ATOM   2506  C27 POPEN  66      31.665  47.965  54.921  1.00  0.00           C
ATOM   2509  C28 POPEN  66      32.305  47.625  53.550  1.00  0.00           C
ATOM   2512  C29 POPEN  66      31.365  47.165  52.460  1.00  0.00           C
ATOM   2514 0C21 POPEN  66      31.695  47.085  51.150  1.00  0.00           C
ATOM   2516 1C21 POPEN  66      33.045  47.395  50.560  1.00  0.00           C
ATOM   2519 2C21 POPEN  66      33.545  46.355  49.530  1.00  0.00           C
ATOM   2522 3C21 POPEN  66      35.045  46.515  49.221  1.00  0.00           C
ATOM   2525 4C21 POPEN  66      35.575  45.555  48.151  1.00  0.00           C
ATOM   2528 5C21 POPEN  66      37.095  45.655  47.941  1.00  0.00           C
ATOM   2531 6C21 POPEN  66      37.915  44.995  49.060  1.00  0.00           C
ATOM   2534 7C21 POPEN  66      39.225  44.385  48.540  1.00  0.00           C
ATOM   2537 8C21 POPEN  66      40.095  43.765  49.641  1.00  0.00           C
ATOM   2541  C33 POPEN  66      24.085  47.565  57.320  1.00  0.00           C
ATOM   2544  C34 POPEN  66      22.735  47.475  56.590  1.00  0.00           C
ATOM   2547  C35 POPEN  66      22.615  48.415  55.380  1.00  0.00           C
ATOM   2550  C36 POPEN  66      23.275  47.925  54.090  1.00  0.00           C
ATOM   2553  C37 POPEN  66      22.385  46.975  53.271  1.00  0.00           C
ATOM   2556  C38 POPEN  66      22.885  46.815  51.820  1.00  0.00           C
ATOM   2559  C39 POPEN  66      22.095  45.785  51.010  1.00  0.00           C
ATOM   2562 0C31 POPEN  66      22.565  44.345  51.280  1.00  0.00           C
ATOM   2565 1C31 POPEN  66      21.785  43.275  50.500  1.00  0.00           C
ATOM   2568 2C31 POPEN  66      22.205  41.875  50.951  1.00  0.00           C
ATOM   2571 3C31 POPEN  66      21.285  40.745  50.461  1.00  0.00           C
ATOM   2574 4C31 POPEN  66      21.485  40.395  48.980  1.00  0.00           C
ATOM   2577 5C31 POPEN  66      20.425  39.395  48.500  1.00  0.00           C
ATOM   2580 6C31 POPEN  66      20.455  39.155  47.000  1.00  0.00           C
ATOM   2584  NH3 POPEO  67      47.965  78.415  64.150  1.00  0.00           N
ATOM   2588  C12 POPEO  67      47.805  77.475  65.311  1.00  0.00           C
ATOM   2591  C11 POPEO  67      47.975  75.985  64.921  1.00  0.00           C
ATOM   2594  P   POPEO  67      48.745  74.255  63.140  1.00  0.00           P
ATOM   2595  O13 POPEO  67      50.115  73.815  63.480  1.00  0.00           O
ATOM   2596  O14 POPEO  67      47.605  73.405  63.561  1.00  0.00           O
ATOM   2597  O11 POPEO  67      48.645  74.455  61.571  1.00  0.00           O
ATOM   2598  O12 POPEO  67      48.535  75.775  63.611  1.00  0.00           O
ATOM   2599  C1  POPEO  67      49.635  74.015  60.640  1.00  0.00           C
ATOM   2602  C2  POPEO  67      49.025  72.985  59.660  1.00  0.00           C
ATOM   2604  O21 POPEO  67      49.725  73.025  58.400  1.00  0.00           O
ATOM   2605  C21 POPEO  67      49.735  71.865  57.720  1.00  0.00           C
ATOM   2606  O22 POPEO  67      49.575  70.755  58.200  1.00  0.00           O
ATOM   2607  C22 POPEO  67      49.835  72.145  56.210  1.00  0.00           C
ATOM   2610  C3  POPEO  67      47.535  73.315  59.401  1.00  0.00           C
ATOM   2613  O31 POPEO  67      47.055  72.435  58.390  1.00  0.00           O
ATOM   2614  C31 POPEO  67      46.445  72.835  57.280  1.00  0.00           C
ATOM   2615  O32 POPEO  67      46.345  72.115  56.280  1.00  0.00           O
ATOM   2616  C32 POPEO  67      45.915  74.245  57.280  1.00  0.00           C
ATOM   2619  C23 POPEO  67      50.065  70.895  55.321  1.00  0.00           C
ATOM   2622  C24 POPEO  67      49.715  71.165  53.850  1.00  0.00           C
ATOM   2625  C25 POPEO  67      50.225  70.075  52.880  1.00  0.00           C
ATOM   2628  C26 POPEO  67      49.535  70.185  51.510  1.00  0.00           C
ATOM   2631  C27 POPEO  67      50.065  69.215  50.441  1.00  0.00           C
ATOM   2634  C28 POPEO  67      48.915  68.565  49.641  1.00  0.00           C
ATOM   2637  C29 POPEO  67      49.265  67.885  48.340  1.00  0.00           C
ATOM   2639 0C21 POPEO  67      50.005  66.775  48.160  1.00  0.00           C
ATOM   2641 1C21 POPEO  67      50.695  65.955  49.221  1.00  0.00           C
ATOM   2644 2C21 POPEO  67      49.805  64.805  49.730  1.00  0.00           C
ATOM   2647 3C21 POPEO  67      50.465  64.045  50.881  1.00  0.00           C
ATOM   2650 4C21 POPEO  67      49.635  62.825  51.311  1.00  0.00           C
ATOM   2653 5C21 POPEO  67      49.925  62.375  52.751  1.00  0.00           C
ATOM   2656 6C21 POPEO  67      48.755  61.565  53.311  1.00  0.00           C
ATOM   2659 7C21 POPEO  67      48.975  61.075  54.750  1.00  0.00           C
ATOM   2662 8C21 POPEO  67      47.815  60.245  55.280  1.00  0.00           C
ATOM   2666  C33 POPEO  67      44.955  74.395  56.070  1.00  0.00           C
ATOM   2669  C34 POPEO  67      44.235  75.735  56.000  1.00  0.00           C
ATOM   2672  C35 POPEO  67      43.565  75.935  54.631  1.00  0.00           C
ATOM   2675  C36 POPEO  67      42.565  74.825  54.270  1.00  0.00           C
ATOM   2678  C37 POPEO  67      42.035  74.935  52.831  1.00  0.00           C
ATOM   2681  C38 POPEO  67      40.985  73.865  52.521  1.00  0.00           C
ATOM   2684  C39 POPEO  67      41.115  73.285  51.101  1.00  0.00           C
ATOM   2687 0C31 POPEO  67      40.875  74.335  50.010  1.00  0.00           C
ATOM   2690 1C31 POPEO  67      41.445  73.915  48.640  1.00  0.00           C
ATOM   2693 2C31 POPEO  67      41.425  75.095  47.670  1.00  0.00           C
ATOM   2696 3C31 POPEO  67      41.775  74.735  46.221  1.00  0.00           C
ATOM   2699 4C31 POPEO  67      43.215  74.255  46.000  1.00  0.00           C
ATOM   2702 5C31 POPEO  67      43.585  74.325  44.510  1.00  0.00           C
ATOM   2705 6C31 POPEO  67      44.925  73.685  44.151  1.00  0.00           C
ATOM   2709  NH3 POPEP  68      16.005 104.495  29.141  1.00  0.00           N
ATOM   2713  C12 POPEP  68      16.935 105.425  28.410  1.00  0.00           C
ATOM   2716  C11 POPEP  68      16.935 106.825  29.050  1.00  0.00           C
ATOM   2719  P   POPEP  68      17.495 109.295  28.431  1.00  0.00           P
ATOM   2720  O13 POPEP  68      18.695 110.065  28.031  1.00  0.00           O
ATOM   2721  O14 POPEP  68      16.195 109.595  27.780  1.00  0.00           O
ATOM   2722  O11 POPEP  68      17.335 109.465  29.960  1.00  0.00           O
ATOM   2723  O12 POPEP  68      17.755 107.735  28.300  1.00  0.00           O
ATOM   2724  C1  POPEP  68      16.055 109.575  30.570  1.00  0.00           C
ATOM   2727  C2  POPEP  68      16.225 110.285  31.910  1.00  0.00           C
ATOM   2729  O21 POPEP  68      15.475 109.535  32.840  1.00  0.00           O
ATOM   2730  C21 POPEP  68      15.695 109.845  34.100  1.00  0.00           C
ATOM   2731  O22 POPEP  68      16.525 110.645  34.500  1.00  0.00           O
ATOM   2732  C22 POPEP  68      14.645 109.155  34.940  1.00  0.00           C
ATOM   2735  C3  POPEP  68      15.775 111.775  31.851  1.00  0.00           C
ATOM   2738  O31 POPEP  68      16.875 112.645  32.221  1.00  0.00           O
ATOM   2739  C31 POPEP  68      16.515 113.755  32.850  1.00  0.00           C
ATOM   2740  O32 POPEP  68      15.355 114.135  32.971  1.00  0.00           O
ATOM   2741  C32 POPEP  68      17.775 114.505  33.250  1.00  0.00           C
ATOM   2744  C23 POPEP  68      14.425 109.875  36.271  1.00  0.00           C
ATOM   2747  C24 POPEP  68      13.095 109.505  36.921  1.00  0.00           C
ATOM   2750  C25 POPEP  68      12.835 107.995  37.000  1.00  0.00           C
ATOM   2753  C26 POPEP  68      13.885 107.185  37.760  1.00  0.00           C
ATOM   2756  C27 POPEP  68      13.415 105.735  37.931  1.00  0.00           C
ATOM   2759  C28 POPEP  68      14.195 104.975  39.000  1.00  0.00           C
ATOM   2762  C29 POPEP  68      13.525 103.665  39.310  1.00  0.00           C
ATOM   2764 0C21 POPEP  68      13.475 103.075  40.520  1.00  0.00           C
ATOM   2766 1C21 POPEP  68      14.125 103.585  41.781  1.00  0.00           C
ATOM   2769 2C21 POPEP  68      15.645 103.345  41.831  1.00  0.00           C
ATOM   2772 3C21 POPEP  68      16.075 101.875  41.641  1.00  0.00           C
ATOM   2775 4C21 POPEP  68      17.275 101.475  42.521  1.00  0.00           C
ATOM   2778 5C21 POPEP  68      18.535 102.325  42.300  1.00  0.00           C
ATOM   2781 6C21 POPEP  68      19.325 102.545  43.590  1.00  0.00           C
ATOM   2784 7C21 POPEP  68      20.455 103.575  43.440  1.00  0.00           C
ATOM   2787 8C21 POPEP  68      21.345 103.685  44.681  1.00  0.00           C
ATOM   2791  C33 POPEP  68      17.475 115.615  34.281  1.00  0.00           C
ATOM   2794  C34 POPEP  68      17.565 115.165  35.741  1.00  0.00           C
ATOM   2797  C35 POPEP  68      16.565 114.085  36.181  1.00  0.00           C
ATOM   2800  C36 POPEP  68      16.785 113.635  37.640  1.00  0.00           C
ATOM   2803  C37 POPEP  68      15.895 112.455  38.041  1.00  0.00           C
ATOM   2806  C38 POPEP  68      16.105 111.975  39.491  1.00  0.00           C
ATOM   2809  C39 POPEP  68      15.175 112.605  40.550  1.00  0.00           C
ATOM   2812 0C31 POPEP  68      15.285 114.135  40.651  1.00  0.00           C
ATOM   2815 1C31 POPEP  68      14.535 114.745  41.851  1.00  0.00           C
ATOM   2818 2C31 POPEP  68      15.145 114.385  43.210  1.00  0.00           C
ATOM   2821 3C31 POPEP  68      14.295 113.385  44.001  1.00  0.00           C
ATOM   2824 4C31 POPEP  68      14.945 112.975  45.331  1.00  0.00           C
ATOM   2827 5C31 POPEP  68      14.035 112.065  46.160  1.00  0.00           C
ATOM   2830 6C31 POPEP  68      14.625 111.695  47.521  1.00  0.00           C
ATOM   2834  NH3 POPEQ  69      26.765  28.225  67.540  1.00  0.00           N
ATOM   2838  C12 POPEQ  69      27.265  27.935  68.930  1.00  0.00           C
ATOM   2841  C11 POPEQ  69      27.385  29.235  69.760  1.00  0.00           C
ATOM   2844  P   POPEQ  69      29.355  30.695  68.830  1.00  0.00           P
ATOM   2845  O13 POPEQ  69      30.165  29.515  69.160  1.00  0.00           O
ATOM   2846  O14 POPEQ  69      29.675  31.915  69.590  1.00  0.00           O
ATOM   2847  O11 POPEQ  69      29.505  31.025  67.300  1.00  0.00           O
ATOM   2848  O12 POPEQ  69      27.825  30.335  68.961  1.00  0.00           O
ATOM   2849  C1  POPEQ  69      28.685  32.005  66.671  1.00  0.00           C
ATOM   2852  C2  POPEQ  69      29.475  32.815  65.610  1.00  0.00           C
ATOM   2854  O21 POPEQ  69      29.665  31.995  64.451  1.00  0.00           O
ATOM   2855  C21 POPEQ  69      30.785  31.525  63.980  1.00  0.00           C
ATOM   2856  O22 POPEQ  69      31.895  31.535  64.491  1.00  0.00           O
ATOM   2857  C22 POPEQ  69      30.455  30.985  62.580  1.00  0.00           C
ATOM   2860  C3  POPEQ  69      30.715  33.545  66.210  1.00  0.00           C
ATOM   2863  O31 POPEQ  69      31.615  34.055  65.211  1.00  0.00           O
ATOM   2864  C31 POPEQ  69      31.165  35.045  64.480  1.00  0.00           C
ATOM   2865  O32 POPEQ  69      30.185  35.735  64.730  1.00  0.00           O
ATOM   2866  C32 POPEQ  69      32.045  35.175  63.260  1.00  0.00           C
ATOM   2869  C23 POPEQ  69      31.535  31.275  61.511  1.00  0.00           C
ATOM   2872  C24 POPEQ  69      30.935  31.575  60.131  1.00  0.00           C
ATOM   2875  C25 POPEQ  69      30.035  30.475  59.550  1.00  0.00           C
ATOM   2878  C26 POPEQ  69      29.005  31.045  58.561  1.00  0.00           C
ATOM   2881  C27 POPEQ  69      28.165  29.985  57.840  1.00  0.00           C
ATOM   2884  C28 POPEQ  69      27.355  30.565  56.660  1.00  0.00           C
ATOM   2887  C29 POPEQ  69      28.195  30.815  55.430  1.00  0.00           C
ATOM   2889 0C21 POPEQ  69      28.345  29.985  54.381  1.00  0.00           C
ATOM   2891 1C21 POPEQ  69      27.715  28.625  54.180  1.00  0.00           C
ATOM   2894 2C21 POPEQ  69      26.905  28.515  52.871  1.00  0.00           C
ATOM   2897 3C21 POPEQ  69      27.775  28.295  51.621  1.00  0.00           C
ATOM   2900 4C21 POPEQ  69      27.005  28.415  50.290  1.00  0.00           C
ATOM   2903 5C21 POPEQ  69      26.505  29.845  50.030  1.00  0.00           C
ATOM   2906 6C21 POPEQ  69      25.955  30.055  48.610  1.00  0.00           C
ATOM   2909 7C21 POPEQ  69      25.455  31.495  48.420  1.00  0.00           C
ATOM   2912 8C21 POPEQ  69      24.605  31.655  47.170  1.00  0.00           C
ATOM   2916  C33 POPEQ  69      31.455  36.045  62.120  1.00  0.00           C
ATOM   2919  C34 POPEQ  69      32.615  36.545  61.260  1.00  0.00           C
ATOM   2922  C35 POPEQ  69      32.245  37.205  59.931  1.00  0.00           C
ATOM   2925  C36 POPEQ  69      33.485  37.325  59.030  1.00  0.00           C
ATOM   2928  C37 POPEQ  69      33.135  37.725  57.600  1.00  0.00           C
ATOM   2931  C38 POPEQ  69      34.215  38.445  56.800  1.00  0.00           C
ATOM   2934  C39 POPEQ  69      35.365  37.535  56.381  1.00  0.00           C
ATOM   2937 0C31 POPEQ  69      36.425  38.315  55.611  1.00  0.00           C
ATOM   2940 1C31 POPEQ  69      37.685  37.475  55.371  1.00  0.00           C
ATOM   2943 2C31 POPEQ  69      38.725  38.185  54.491  1.00  0.00           C
ATOM   2946 3C31 POPEQ  69      38.365  38.095  53.000  1.00  0.00           C
ATOM   2949 4C31 POPEQ  69      39.495  38.615  52.090  1.00  0.00           C
ATOM   2952 5C31 POPEQ  69      39.295  38.175  50.640  1.00  0.00           C
ATOM   2955 6C31 POPEQ  69      40.055  39.055  49.641  1.00  0.00           C
ATOM   2959  NH3 POPER  70     117.865   6.855  69.840  1.00  0.00           N
ATOM   2963  C12 POPER  70     118.725   7.825  70.610  1.00  0.00           C
ATOM   2966  C11 POPER  70     119.045   9.085  69.800  1.00  0.00           C
ATOM   2969  P   POPER  70     121.055  10.785  70.271  1.00  0.00           P
ATOM   2970  O13 POPER  70     122.275  10.275  70.940  1.00  0.00           O
ATOM   2971  O14 POPER  70     120.735  12.225  70.421  1.00  0.00           O
ATOM   2972  O11 POPER  70     121.265  10.445  68.760  1.00  0.00           O
ATOM   2973  O12 POPER  70     119.785   9.935  70.671  1.00  0.00           O
ATOM   2974  C1  POPER  70     121.125  11.425  67.740  1.00  0.00           C
ATOM   2977  C2  POPER  70     120.235  10.855  66.631  1.00  0.00           C
ATOM   2979  O21 POPER  70     120.885  11.215  65.421  1.00  0.00           O
ATOM   2980  C21 POPER  70     121.095  10.265  64.561  1.00  0.00           C
ATOM   2981  O22 POPER  70     120.595   9.155  64.550  1.00  0.00           O
ATOM   2982  C22 POPER  70     122.145  10.785  63.590  1.00  0.00           C
ATOM   2985  C3  POPER  70     118.815  11.455  66.690  1.00  0.00           C
ATOM   2988  O31 POPER  70     117.935  10.795  65.760  1.00  0.00           O
ATOM   2989  C31 POPER  70     117.735  11.455  64.631  1.00  0.00           C
ATOM   2990  O32 POPER  70     118.195  12.545  64.340  1.00  0.00           O
ATOM   2991  C32 POPER  70     116.845  10.625  63.720  1.00  0.00           C
ATOM   2994  C23 POPER  70     122.045  10.155  62.201  1.00  0.00           C
ATOM   2997  C24 POPER  70     123.085  10.785  61.280  1.00  0.00           C
ATOM   3000  C25 POPER  70     123.095  10.205  59.870  1.00  0.00           C
ATOM   3003  C26 POPER  70     122.665  11.205  58.800  1.00  0.00           C
ATOM   3006  C27 POPER  70     122.985  10.655  57.400  1.00  0.00           C
ATOM   3009  C28 POPER  70     122.905  11.685  56.271  1.00  0.00           C
ATOM   3012  C29 POPER  70     121.475  12.025  55.921  1.00  0.00           C
ATOM   3014 0C21 POPER  70     120.885  11.845  54.720  1.00  0.00           C
ATOM   3016 1C21 POPER  70     121.495  11.285  53.461  1.00  0.00           C
ATOM   3019 2C21 POPER  70     121.445  12.305  52.300  1.00  0.00           C
ATOM   3022 3C21 POPER  70     122.505  13.415  52.400  1.00  0.00           C
ATOM   3025 4C21 POPER  70     122.125  14.655  51.581  1.00  0.00           C
ATOM   3028 5C21 POPER  70     123.225  15.735  51.600  1.00  0.00           C
ATOM   3031 6C21 POPER  70     122.675  17.155  51.361  1.00  0.00           C
ATOM   3034 7C21 POPER  70     123.735  18.145  50.891  1.00  0.00           C
ATOM   3037 8C21 POPER  70     123.155  19.315  50.080  1.00  0.00           C
ATOM   3041  C33 POPER  70     116.205  11.485  62.610  1.00  0.00           C
ATOM   3044  C34 POPER  70     115.585  10.615  61.521  1.00  0.00           C
ATOM   3047  C35 POPER  70     114.245   9.985  61.940  1.00  0.00           C
ATOM   3050  C36 POPER  70     113.135  10.195  60.890  1.00  0.00           C
ATOM   3053  C37 POPER  70     112.575  11.625  60.910  1.00  0.00           C
ATOM   3056  C38 POPER  70     111.835  12.035  59.631  1.00  0.00           C
ATOM   3059  C39 POPER  70     110.615  11.165  59.260  1.00  0.00           C
ATOM   3062 0C31 POPER  70     109.475  11.315  60.271  1.00  0.00           C
ATOM   3065 1C31 POPER  70     108.215  10.495  59.940  1.00  0.00           C
ATOM   3068 2C31 POPER  70     107.135  10.705  61.010  1.00  0.00           C
ATOM   3071 3C31 POPER  70     105.715  10.275  60.601  1.00  0.00           C
ATOM   3074 4C31 POPER  70     105.535   8.785  60.310  1.00  0.00           C
ATOM   3077 5C31 POPER  70     105.395   8.475  58.811  1.00  0.00           C
ATOM   3080 6C31 POPER  70     104.945   7.035  58.530  1.00  0.00           C
ATOM   3084  NH3 POPES  71      15.245  65.085  24.040  1.00  0.00           N
ATOM   3088  C12 POPES  71      14.575  64.755  25.350  1.00  0.00           C
ATOM   3091  C11 POPES  71      13.935  66.015  25.950  1.00  0.00           C
ATOM   3094  P   POPES  71      13.245  68.425  25.380  1.00  0.00           P
ATOM   3095  O13 POPES  71      12.925  69.275  24.211  1.00  0.00           O
ATOM   3096  O14 POPES  71      12.275  68.465  26.490  1.00  0.00           O
ATOM   3097  O11 POPES  71      14.665  68.845  25.931  1.00  0.00           O
ATOM   3098  O12 POPES  71      13.515  66.935  24.930  1.00  0.00           O
ATOM   3099  C1  POPES  71      14.815  69.945  26.820  1.00  0.00           C
ATOM   3102  C2  POPES  71      15.765  69.565  27.980  1.00  0.00           C
ATOM   3104  O21 POPES  71      15.545  70.485  29.050  1.00  0.00           O
ATOM   3105  C21 POPES  71      14.695  70.065  29.951  1.00  0.00           C
ATOM   3106  O22 POPES  71      14.185  68.955  30.000  1.00  0.00           O
ATOM   3107  C22 POPES  71      14.405  71.205  30.931  1.00  0.00           C
ATOM   3110  C3  POPES  71      17.265  69.575  27.600  1.00  0.00           C
ATOM   3113  O31 POPES  71      18.025  68.655  28.421  1.00  0.00           O
ATOM   3114  C31 POPES  71      18.505  69.115  29.570  1.00  0.00           C
ATOM   3115  O32 POPES  71      18.285  70.215  30.061  1.00  0.00           O
ATOM   3116  C32 POPES  71      19.405  68.035  30.190  1.00  0.00           C
ATOM   3119  C23 POPES  71      14.205  70.735  32.390  1.00  0.00           C
ATOM   3122  C24 POPES  71      15.405  70.985  33.300  1.00  0.00           C
ATOM   3125  C25 POPES  71      15.335  72.355  33.991  1.00  0.00           C
ATOM   3128  C26 POPES  71      14.335  72.425  35.170  1.00  0.00           C
ATOM   3131  C27 POPES  71      14.405  73.795  35.861  1.00  0.00           C
ATOM   3134  C28 POPES  71      13.275  74.035  36.870  1.00  0.00           C
ATOM   3137  C29 POPES  71      13.355  75.465  37.340  1.00  0.00           C
ATOM   3139 0C21 POPES  71      13.465  75.915  38.611  1.00  0.00           C
ATOM   3141 1C21 POPES  71      13.525  75.065  39.850  1.00  0.00           C
ATOM   3144 2C21 POPES  71      14.935  75.015  40.461  1.00  0.00           C
ATOM   3147 3C21 POPES  71      15.045  73.945  41.560  1.00  0.00           C
ATOM   3150 4C21 POPES  71      16.275  74.145  42.460  1.00  0.00           C
ATOM   3153 5C21 POPES  71      16.285  73.165  43.640  1.00  0.00           C
ATOM   3156 6C21 POPES  71      16.865  71.785  43.300  1.00  0.00           C
ATOM   3159 7C21 POPES  71      16.545  70.715  44.361  1.00  0.00           C
ATOM   3162 8C21 POPES  71      17.255  69.385  44.121  1.00  0.00           C
ATOM   3166  C33 POPES  71      19.645  68.225  31.700  1.00  0.00           C
ATOM   3169  C34 POPES  71      20.865  67.465  32.230  1.00  0.00           C
ATOM   3172  C35 POPES  71      20.775  67.285  33.750  1.00  0.00           C
ATOM   3175  C36 POPES  71      22.075  66.825  34.410  1.00  0.00           C
ATOM   3178  C37 POPES  71      21.875  66.615  35.920  1.00  0.00           C
ATOM   3181  C38 POPES  71      23.175  66.295  36.660  1.00  0.00           C
ATOM   3184  C39 POPES  71      22.985  66.275  38.190  1.00  0.00           C
ATOM   3187 0C31 POPES  71      24.305  65.995  38.921  1.00  0.00           C
ATOM   3190 1C31 POPES  71      24.205  66.185  40.430  1.00  0.00           C
ATOM   3193 2C31 POPES  71      25.575  66.125  41.120  1.00  0.00           C
ATOM   3196 3C31 POPES  71      25.515  65.805  42.620  1.00  0.00           C
ATOM   3199 4C31 POPES  71      24.505  66.615  43.451  1.00  0.00           C
ATOM   3202 5C31 POPES  71      24.465  66.125  44.900  1.00  0.00           C
ATOM   3205 6C31 POPES  71      23.525  66.925  45.811  1.00  0.00           C
ATOM   3209  NH3 POPET  72      95.405 113.015  71.160  1.00  0.00           N
ATOM   3213  C12 POPET  72      95.565 111.545  70.870  1.00  0.00           C
ATOM   3216  C11 POPET  72      94.615 111.065  69.760  1.00  0.00           C
ATOM   3219  P   POPET  72      94.525 108.435  70.031  1.00  0.00           P
ATOM   3220  O13 POPET  72      95.685 107.775  70.660  1.00  0.00           O
ATOM   3221  O14 POPET  72      93.365 108.755  70.890  1.00  0.00           O
ATOM   3222  O11 POPET  72      94.085 107.555  68.800  1.00  0.00           O
ATOM   3223  O12 POPET  72      95.015 109.765  69.320  1.00  0.00           O
ATOM   3224  C1  POPET  72      95.005 107.285  67.740  1.00  0.00           C
ATOM   3227  C2  POPET  72      94.275 107.515  66.410  1.00  0.00           C
ATOM   3229  O21 POPET  72      95.175 107.305  65.300  1.00  0.00           O
ATOM   3230  C21 POPET  72      94.625 106.695  64.260  1.00  0.00           C
ATOM   3231  O22 POPET  72      93.525 106.155  64.241  1.00  0.00           O
ATOM   3232  C22 POPET  72      95.555 106.805  63.050  1.00  0.00           C
ATOM   3235  C3  POPET  72      93.655 108.935  66.381  1.00  0.00           C
ATOM   3238  O31 POPET  72      93.145 109.225  65.071  1.00  0.00           O
ATOM   3239  C31 POPET  72      92.315 110.255  64.970  1.00  0.00           C
ATOM   3240  O32 POPET  72      91.925 110.935  65.900  1.00  0.00           O
ATOM   3241  C32 POPET  72      91.835 110.325  63.541  1.00  0.00           C
ATOM   3244  C23 POPET  72      94.895 106.425  61.701  1.00  0.00           C
ATOM   3247  C24 POPET  72      95.635 105.305  60.951  1.00  0.00           C
ATOM   3250  C25 POPET  72      95.075 105.015  59.550  1.00  0.00           C
ATOM   3253  C26 POPET  72      93.555 104.775  59.541  1.00  0.00           C
ATOM   3256  C27 POPET  72      93.015 104.075  58.291  1.00  0.00           C
ATOM   3259  C28 POPET  72      92.685 105.015  57.111  1.00  0.00           C
ATOM   3262  C29 POPET  72      93.845 105.375  56.220  1.00  0.00           C
ATOM   3264 0C21 POPET  72      93.755 106.275  55.230  1.00  0.00           C
ATOM   3266 1C21 POPET  72      92.495 107.035  54.900  1.00  0.00           C
ATOM   3269 2C21 POPET  72      92.365 108.355  55.690  1.00  0.00           C
ATOM   3272 3C21 POPET  72      92.615 109.575  54.811  1.00  0.00           C
ATOM   3275 4C21 POPET  72      92.545 110.915  55.550  1.00  0.00           C
ATOM   3278 5C21 POPET  72      92.425 112.085  54.561  1.00  0.00           C
ATOM   3281 6C21 POPET  72      93.735 112.315  53.800  1.00  0.00           C
ATOM   3284 7C21 POPET  72      93.585 113.215  52.580  1.00  0.00           C
ATOM   3287 8C21 POPET  72      94.835 113.205  51.700  1.00  0.00           C
ATOM   3291  C33 POPET  72      92.445 111.465  62.691  1.00  0.00           C
ATOM   3294  C34 POPET  72      92.325 111.135  61.190  1.00  0.00           C
ATOM   3297  C35 POPET  72      93.395 110.145  60.690  1.00  0.00           C
ATOM   3300  C36 POPET  72      94.755 110.815  60.471  1.00  0.00           C
ATOM   3303  C37 POPET  72      95.815 109.855  59.921  1.00  0.00           C
ATOM   3306  C38 POPET  72      96.685 110.505  58.840  1.00  0.00           C
ATOM   3309  C39 POPET  72      96.465 109.895  57.440  1.00  0.00           C
ATOM   3312 0C31 POPET  72      96.665 110.935  56.340  1.00  0.00           C
ATOM   3315 1C31 POPET  72      96.605 110.375  54.910  1.00  0.00           C
ATOM   3318 2C31 POPET  72      97.955 109.835  54.401  1.00  0.00           C
ATOM   3321 3C31 POPET  72      98.135 108.325  54.580  1.00  0.00           C
ATOM   3324 4C31 POPET  72      99.545 107.885  54.160  1.00  0.00           C
ATOM   3327 5C31 POPET  72      99.625 106.395  53.811  1.00  0.00           C
ATOM   3330 6C31 POPET  72     100.985 105.985  53.250  1.00  0.00           C
ATOM   3334  NH3 POPEU  73     120.955  35.215  25.131  1.00  0.00           N
ATOM   3338  C12 POPEU  73     121.255  36.515  25.830  1.00  0.00           C
ATOM   3341  C11 POPEU  73     122.065  37.455  24.930  1.00  0.00           C
ATOM   3344  P   POPEU  73     124.475  37.995  25.820  1.00  0.00           P
ATOM   3345  O13 POPEU  73     125.035  39.095  25.000  1.00  0.00           O
ATOM   3346  O14 POPEU  73     125.435  37.065  26.440  1.00  0.00           O
ATOM   3347  O11 POPEU  73     123.585  38.615  26.951  1.00  0.00           O
ATOM   3348  O12 POPEU  73     123.445  37.145  24.980  1.00  0.00           O
ATOM   3349  C1  POPEU  73     124.015  38.605  28.310  1.00  0.00           C
ATOM   3352  C2  POPEU  73     122.865  38.045  29.160  1.00  0.00           C
ATOM   3354  O21 POPEU  73     121.975  39.135  29.370  1.00  0.00           O
ATOM   3355  C21 POPEU  73     120.715  38.835  29.510  1.00  0.00           C
ATOM   3356  O22 POPEU  73     120.165  37.805  29.151  1.00  0.00           O
ATOM   3357  C22 POPEU  73     120.155  39.875  30.471  1.00  0.00           C
ATOM   3360  C3  POPEU  73     123.325  37.475  30.521  1.00  0.00           C
ATOM   3363  O31 POPEU  73     122.195  36.905  31.210  1.00  0.00           O
ATOM   3364  C31 POPEU  73     122.435  35.805  31.940  1.00  0.00           C
ATOM   3365  O32 POPEU  73     123.525  35.305  32.111  1.00  0.00           O
ATOM   3366  C32 POPEU  73     121.085  35.255  32.431  1.00  0.00           C
ATOM   3369  C23 POPEU  73     118.635  40.145  30.450  1.00  0.00           C
ATOM   3372  C24 POPEU  73     118.285  41.235  31.470  1.00  0.00           C
ATOM   3375  C25 POPEU  73     118.895  41.035  32.881  1.00  0.00           C
ATOM   3378  C26 POPEU  73     118.485  39.725  33.561  1.00  0.00           C
ATOM   3381  C27 POPEU  73     119.255  39.435  34.861  1.00  0.00           C
ATOM   3384  C28 POPEU  73     118.765  40.235  36.090  1.00  0.00           C
ATOM   3387  C29 POPEU  73     119.435  41.575  36.280  1.00  0.00           C
ATOM   3389 0C21 POPEU  73     120.185  41.925  37.330  1.00  0.00           C
ATOM   3391 1C21 POPEU  73     120.485  41.045  38.521  1.00  0.00           C
ATOM   3394 2C21 POPEU  73     121.505  41.675  39.470  1.00  0.00           C
ATOM   3397 3C21 POPEU  73     121.655  40.885  40.771  1.00  0.00           C
ATOM   3400 4C21 POPEU  73     122.735  41.515  41.651  1.00  0.00           C
ATOM   3403 5C21 POPEU  73     123.005  40.815  42.980  1.00  0.00           C
ATOM   3406 6C21 POPEU  73     122.205  41.345  44.180  1.00  0.00           C
ATOM   3409 7C21 POPEU  73     123.025  41.275  45.480  1.00  0.00           C
ATOM   3412 8C21 POPEU  73     122.305  41.795  46.721  1.00  0.00           C
ATOM   3416  C33 POPEU  73     120.975  34.835  33.920  1.00  0.00           C
ATOM   3419  C34 POPEU  73     119.595  34.205  34.131  1.00  0.00           C
ATOM   3422  C35 POPEU  73     119.395  33.475  35.471  1.00  0.00           C
ATOM   3425  C36 POPEU  73     119.595  34.365  36.701  1.00  0.00           C
ATOM   3428  C37 POPEU  73     118.955  33.735  37.940  1.00  0.00           C
ATOM   3431  C38 POPEU  73     119.275  34.475  39.250  1.00  0.00           C
ATOM   3434  C39 POPEU  73     120.085  33.635  40.251  1.00  0.00           C
ATOM   3437 0C31 POPEU  73     119.475  32.275  40.611  1.00  0.00           C
ATOM   3440 1C31 POPEU  73     117.975  32.315  40.951  1.00  0.00           C
ATOM   3443 2C31 POPEU  73     117.385  30.925  41.221  1.00  0.00           C
ATOM   3446 3C31 POPEU  73     117.955  30.235  42.471  1.00  0.00           C
ATOM   3449 4C31 POPEU  73     117.815  28.715  42.430  1.00  0.00           C
ATOM   3452 5C31 POPEU  73     118.315  28.065  43.710  1.00  0.00           C
ATOM   3455 6C31 POPEU  73     118.065  26.555  43.771  1.00  0.00           C
ATOM   3459  NH3 POPEV  74      41.765 120.205  67.241  1.00  0.00           N
ATOM   3463  C12 POPEV  74      42.555 121.245  66.501  1.00  0.00           C
ATOM   3466  C11 POPEV  74      44.015 120.805  66.311  1.00  0.00           C
ATOM   3469  P   POPEV  74      46.205 121.675  65.230  1.00  0.00           P
ATOM   3470  O13 POPEV  74      46.845 122.635  66.141  1.00  0.00           O
ATOM   3471  O14 POPEV  74      46.665 120.275  65.230  1.00  0.00           O
ATOM   3472  O11 POPEV  74      46.325 122.285  63.771  1.00  0.00           O
ATOM   3473  O12 POPEV  74      44.655 121.725  65.430  1.00  0.00           O
ATOM   3474  C1  POPEV  74      45.865 121.505  62.680  1.00  0.00           C
ATOM   3477  C2  POPEV  74      45.585 122.405  61.451  1.00  0.00           C
ATOM   3479  O21 POPEV  74      45.175 121.605  60.340  1.00  0.00           O
ATOM   3480  C21 POPEV  74      46.085 120.845  59.771  1.00  0.00           C
ATOM   3481  O22 POPEV  74      47.265 120.735  60.100  1.00  0.00           O
ATOM   3482  C22 POPEV  74      45.455 120.095  58.600  1.00  0.00           C
ATOM   3485  C3  POPEV  74      46.745 123.415  61.111  1.00  0.00           C
ATOM   3488  O31 POPEV  74      46.225 124.665  60.630  1.00  0.00           O
ATOM   3489  C31 POPEV  74      45.795 124.665  59.370  1.00  0.00           C
ATOM   3490  O32 POPEV  74      45.845 123.725  58.600  1.00  0.00           O
ATOM   3491  C32 POPEV  74      45.305 126.055  59.001  1.00  0.00           C
ATOM   3494  C23 POPEV  74      45.775 120.835  57.300  1.00  0.00           C
ATOM   3497  C24 POPEV  74      45.475 120.015  56.061  1.00  0.00           C
ATOM   3500  C25 POPEV  74      45.865 120.835  54.830  1.00  0.00           C
ATOM   3503  C26 POPEV  74      45.025 120.535  53.601  1.00  0.00           C
ATOM   3506  C27 POPEV  74      45.215 121.635  52.550  1.00  0.00           C
ATOM   3509  C28 POPEV  74      44.245 121.525  51.361  1.00  0.00           C
ATOM   3512  C29 POPEV  74      44.475 120.245  50.611  1.00  0.00           C
ATOM   3514 0C21 POPEV  74      44.765 120.135  49.300  1.00  0.00           C
ATOM   3516 1C21 POPEV  74      44.865 121.255  48.311  1.00  0.00           C
ATOM   3519 2C21 POPEV  74      44.745 120.725  46.870  1.00  0.00           C
ATOM   3522 3C21 POPEV  74      45.995 119.945  46.400  1.00  0.00           C
ATOM   3525 4C21 POPEV  74      45.665 118.755  45.490  1.00  0.00           C
ATOM   3528 5C21 POPEV  74      45.115 119.175  44.121  1.00  0.00           C
ATOM   3531 6C21 POPEV  74      44.925 117.975  43.181  1.00  0.00           C
ATOM   3534 7C21 POPEV  74      44.215 118.315  41.861  1.00  0.00           C
ATOM   3537 8C21 POPEV  74      44.785 119.555  41.150  1.00  0.00           C
ATOM   3541  C33 POPEV  74      44.695 126.105  57.570  1.00  0.00           C
ATOM   3544  C34 POPEV  74      44.345 127.545  57.150  1.00  0.00           C
ATOM   3547  C35 POPEV  74      44.465 127.825  55.640  1.00  0.00           C
ATOM   3550  C36 POPEV  74      45.885 127.695  55.070  1.00  0.00           C
ATOM   3553  C37 POPEV  74      45.985 128.175  53.620  1.00  0.00           C
ATOM   3556  C38 POPEV  74      46.915 127.325  52.760  1.00  0.00           C
ATOM   3559  C39 POPEV  74      46.295 125.995  52.290  1.00  0.00           C
ATOM   3562 0C31 POPEV  74      45.165 126.195  51.271  1.00  0.00           C
ATOM   3565 1C31 POPEV  74      43.825 125.585  51.721  1.00  0.00           C
ATOM   3568 2C31 POPEV  74      42.615 126.095  50.931  1.00  0.00           C
ATOM   3571 3C31 POPEV  74      42.705 125.935  49.410  1.00  0.00           C
ATOM   3574 4C31 POPEV  74      41.365 126.315  48.750  1.00  0.00           C
ATOM   3577 5C31 POPEV  74      41.465 126.485  47.241  1.00  0.00           C
ATOM   3580 6C31 POPEV  74      40.125 126.835  46.581  1.00  0.00           C
ATOM   3584  NH3 POPEW  75     108.925 109.775  72.991  1.00  0.00           N
ATOM   3588  C12 POPEW  75     108.105 109.875  71.750  1.00  0.00           C
ATOM   3591  C11 POPEW  75     106.625 109.975  72.140  1.00  0.00           C
ATOM   3594  P   POPEW  75     106.495 112.435  73.221  1.00  0.00           P
ATOM   3595  O13 POPEW  75     107.935 112.275  73.611  1.00  0.00           O
ATOM   3596  O14 POPEW  75     105.525 112.485  74.311  1.00  0.00           O
ATOM   3597  O11 POPEW  75     106.305 113.685  72.280  1.00  0.00           O
ATOM   3598  O12 POPEW  75     106.165 111.305  72.210  1.00  0.00           O
ATOM   3599  C1  POPEW  75     106.585 113.695  70.870  1.00  0.00           C
ATOM   3602  C2  POPEW  75     105.485 113.055  69.921  1.00  0.00           C
ATOM   3604  O21 POPEW  75     105.895 112.755  68.570  1.00  0.00           O
ATOM   3605  C21 POPEW  75     106.705 113.515  67.900  1.00  0.00           C
ATOM   3606  O22 POPEW  75     107.295 114.515  68.290  1.00  0.00           O
ATOM   3607  C22 POPEW  75     106.745 113.055  66.451  1.00  0.00           C
ATOM   3610  C3  POPEW  75     104.125 113.835  69.931  1.00  0.00           C
ATOM   3613  O31 POPEW  75     103.335 113.865  68.710  1.00  0.00           O
ATOM   3614  C31 POPEW  75     102.825 112.755  68.190  1.00  0.00           C
ATOM   3615  O32 POPEW  75     103.025 111.615  68.580  1.00  0.00           O
ATOM   3616  C32 POPEW  75     101.875 113.105  67.040  1.00  0.00           C
ATOM   3619  C23 POPEW  75     107.915 113.745  65.701  1.00  0.00           C
ATOM   3622  C24 POPEW  75     108.025 113.335  64.230  1.00  0.00           C
ATOM   3625  C25 POPEW  75     106.845 113.835  63.381  1.00  0.00           C
ATOM   3628  C26 POPEW  75     107.035 113.545  61.890  1.00  0.00           C
ATOM   3631  C27 POPEW  75     105.875 114.065  61.050  1.00  0.00           C
ATOM   3634  C28 POPEW  75     106.165 115.375  60.300  1.00  0.00           C
ATOM   3637  C29 POPEW  75     104.915 116.155  59.960  1.00  0.00           C
ATOM   3639 0C21 POPEW  75     104.085 115.975  58.920  1.00  0.00           C
ATOM   3641 1C21 POPEW  75     104.215 114.975  57.800  1.00  0.00           C
ATOM   3644 2C21 POPEW  75     104.325 115.705  56.460  1.00  0.00           C
ATOM   3647 3C21 POPEW  75     104.575 114.785  55.260  1.00  0.00           C
ATOM   3650 4C21 POPEW  75     104.555 115.515  53.910  1.00  0.00           C
ATOM   3653 5C21 POPEW  75     105.275 116.875  53.951  1.00  0.00           C
ATOM   3656 6C21 POPEW  75     105.365 117.615  52.620  1.00  0.00           C
ATOM   3659 7C21 POPEW  75     105.815 119.065  52.850  1.00  0.00           C
ATOM   3662 8C21 POPEW  75     106.085 119.875  51.581  1.00  0.00           C
ATOM   3666  C33 POPEW  75     101.325 111.845  66.300  1.00  0.00           C
ATOM   3669  C34 POPEW  75     100.375 112.145  65.131  1.00  0.00           C
ATOM   3672  C35 POPEW  75     101.005 112.765  63.871  1.00  0.00           C
ATOM   3675  C36 POPEW  75      99.975 112.965  62.740  1.00  0.00           C
ATOM   3678  C37 POPEW  75     100.635 113.265  61.381  1.00  0.00           C
ATOM   3681  C38 POPEW  75      99.675 113.405  60.191  1.00  0.00           C
ATOM   3684  C39 POPEW  75     100.395 113.645  58.840  1.00  0.00           C
ATOM   3687 0C31 POPEW  75      99.445 113.745  57.640  1.00  0.00           C
ATOM   3690 1C31 POPEW  75     100.145 113.655  56.260  1.00  0.00           C
ATOM   3693 2C31 POPEW  75      99.145 113.745  55.100  1.00  0.00           C
ATOM   3696 3C31 POPEW  75      99.725 113.445  53.710  1.00  0.00           C
ATOM   3699 4C31 POPEW  75      98.605 113.395  52.650  1.00  0.00           C
ATOM   3702 5C31 POPEW  75      99.095 113.515  51.201  1.00  0.00           C
ATOM   3705 6C31 POPEW  75      97.935 113.545  50.201  1.00  0.00           C
ATOM   3709  NH3 POPEX  76      87.265  78.205  69.290  1.00  0.00           N
ATOM   3713  C12 POPEX  76      86.155  78.035  70.300  1.00  0.00           C
ATOM   3716  C11 POPEX  76      85.075  77.095  69.751  1.00  0.00           C
ATOM   3719  P   POPEX  76      82.495  77.215  70.100  1.00  0.00           P
ATOM   3720  O13 POPEX  76      81.525  76.545  70.991  1.00  0.00           O
ATOM   3721  O14 POPEX  76      82.245  78.655  69.850  1.00  0.00           O
ATOM   3722  O11 POPEX  76      82.585  76.465  68.730  1.00  0.00           O
ATOM   3723  O12 POPEX  76      83.965  77.065  70.671  1.00  0.00           O
ATOM   3724  C1  POPEX  76      82.505  75.065  68.491  1.00  0.00           C
ATOM   3727  C2  POPEX  76      81.895  74.905  67.080  1.00  0.00           C
ATOM   3729  O21 POPEX  76      81.805  73.535  66.641  1.00  0.00           O
ATOM   3730  C21 POPEX  76      82.875  72.975  66.111  1.00  0.00           C
ATOM   3731  O22 POPEX  76      83.985  72.905  66.620  1.00  0.00           O
ATOM   3732  C22 POPEX  76      82.445  72.335  64.771  1.00  0.00           C
ATOM   3735  C3  POPEX  76      82.565  75.845  66.030  1.00  0.00           C
ATOM   3738  O31 POPEX  76      81.715  75.985  64.870  1.00  0.00           O
ATOM   3739  C31 POPEX  76      81.155  77.165  64.660  1.00  0.00           C
ATOM   3740  O32 POPEX  76      81.385  78.205  65.260  1.00  0.00           O
ATOM   3741  C32 POPEX  76      80.115  77.055  63.541  1.00  0.00           C
ATOM   3744  C23 POPEX  76      83.055  72.945  63.470  1.00  0.00           C
ATOM   3747  C24 POPEX  76      82.365  72.325  62.230  1.00  0.00           C
ATOM   3750  C25 POPEX  76      83.235  72.135  60.970  1.00  0.00           C
ATOM   3753  C26 POPEX  76      82.605  71.125  59.991  1.00  0.00           C
ATOM   3756  C27 POPEX  76      83.305  71.085  58.631  1.00  0.00           C
ATOM   3759  C28 POPEX  76      82.635  70.105  57.650  1.00  0.00           C
ATOM   3762  C29 POPEX  76      83.395  69.965  56.350  1.00  0.00           C
ATOM   3764 0C21 POPEX  76      84.215  68.965  56.000  1.00  0.00           C
ATOM   3766 1C21 POPEX  76      84.535  67.725  56.810  1.00  0.00           C
ATOM   3769 2C21 POPEX  76      84.465  66.435  55.960  1.00  0.00           C
ATOM   3772 3C21 POPEX  76      83.115  66.225  55.260  1.00  0.00           C
ATOM   3775 4C21 POPEX  76      82.885  64.785  54.771  1.00  0.00           C
ATOM   3778 5C21 POPEX  76      83.975  64.265  53.830  1.00  0.00           C
ATOM   3781 6C21 POPEX  76      83.655  62.865  53.280  1.00  0.00           C
ATOM   3784 7C21 POPEX  76      84.725  62.335  52.311  1.00  0.00           C
ATOM   3787 8C21 POPEX  76      84.405  60.955  51.750  1.00  0.00           C
ATOM   3791  C33 POPEX  76      80.475  76.105  62.381  1.00  0.00           C
ATOM   3794  C34 POPEX  76      81.835  76.345  61.730  1.00  0.00           C
ATOM   3797  C35 POPEX  76      82.065  77.745  61.140  1.00  0.00           C
ATOM   3800  C36 POPEX  76      81.655  77.825  59.671  1.00  0.00           C
ATOM   3803  C37 POPEX  76      81.295  79.255  59.260  1.00  0.00           C
ATOM   3806  C38 POPEX  76      80.745  79.315  57.831  1.00  0.00           C
ATOM   3809  C39 POPEX  76      81.735  78.765  56.791  1.00  0.00           C
ATOM   3812 0C31 POPEX  76      81.315  79.145  55.371  1.00  0.00           C
ATOM   3815 1C31 POPEX  76      82.295  78.685  54.300  1.00  0.00           C
ATOM   3818 2C31 POPEX  76      81.745  79.005  52.910  1.00  0.00           C
ATOM   3821 3C31 POPEX  76      82.785  78.935  51.791  1.00  0.00           C
ATOM   3824 4C31 POPEX  76      82.165  79.405  50.471  1.00  0.00           C
ATOM   3827 5C31 POPEX  76      83.175  79.565  49.331  1.00  0.00           C
ATOM   3830 6C31 POPEX  76      82.495  80.065  48.050  1.00  0.00           C
ATOM   3834  NH3 POPEY  77      67.765   2.265  24.920  1.00  0.00           N
ATOM   3838  C12 POPEY  77      68.955   1.465  24.451  1.00  0.00           C
ATOM   3841  C11 POPEY  77      70.265   2.055  24.980  1.00  0.00           C
ATOM   3844  P   POPEY  77      72.455   0.505  24.881  1.00  0.00           P
ATOM   3845  O13 POPEY  77      72.275  -0.855  24.351  1.00  0.00           O
ATOM   3846  O14 POPEY  77      73.795   1.105  24.700  1.00  0.00           O
ATOM   3847  O11 POPEY  77      72.105   0.495  26.440  1.00  0.00           O
ATOM   3848  O12 POPEY  77      71.345   1.455  24.291  1.00  0.00           O
ATOM   3849  C1  POPEY  77      73.145   0.105  27.360  1.00  0.00           C
ATOM   3852  C2  POPEY  77      72.625  -0.555  28.681  1.00  0.00           C
ATOM   3854  O21 POPEY  77      73.365   0.045  29.760  1.00  0.00           O
ATOM   3855  C21 POPEY  77      72.775  -0.025  30.940  1.00  0.00           C
ATOM   3856  O22 POPEY  77      71.665  -0.475  31.160  1.00  0.00           O
ATOM   3857  C22 POPEY  77      73.715   0.525  32.010  1.00  0.00           C
ATOM   3860  C3  POPEY  77      72.765  -2.125  28.650  1.00  0.00           C
ATOM   3863  O31 POPEY  77      72.995  -2.725  29.931  1.00  0.00           O
ATOM   3864  C31 POPEY  77      72.145  -3.495  30.620  1.00  0.00           C
ATOM   3865  O32 POPEY  77      72.545  -4.235  31.521  1.00  0.00           O
ATOM   3866  C32 POPEY  77      70.665  -3.405  30.271  1.00  0.00           C
ATOM   3869  C23 POPEY  77      73.925  -0.555  33.101  1.00  0.00           C
ATOM   3872  C24 POPEY  77      74.825  -0.095  34.250  1.00  0.00           C
ATOM   3875  C25 POPEY  77      74.715  -0.975  35.500  1.00  0.00           C
ATOM   3878  C26 POPEY  77      73.305  -1.035  36.100  1.00  0.00           C
ATOM   3881  C27 POPEY  77      73.245  -1.875  37.381  1.00  0.00           C
ATOM   3884  C28 POPEY  77      73.645  -1.105  38.640  1.00  0.00           C
ATOM   3887  C29 POPEY  77      72.465  -0.315  39.120  1.00  0.00           C
ATOM   3889 0C21 POPEY  77      71.955  -0.285  40.371  1.00  0.00           C
ATOM   3891 1C21 POPEY  77      72.505  -0.955  41.600  1.00  0.00           C
ATOM   3894 2C21 POPEY  77      73.005   0.105  42.611  1.00  0.00           C
ATOM   3897 3C21 POPEY  77      71.935   1.135  42.971  1.00  0.00           C
ATOM   3900 4C21 POPEY  77      72.315   2.065  44.130  1.00  0.00           C
ATOM   3903 5C21 POPEY  77      71.065   2.715  44.750  1.00  0.00           C
ATOM   3906 6C21 POPEY  77      70.335   3.705  43.820  1.00  0.00           C
ATOM   3909 7C21 POPEY  77      68.895   3.945  44.291  1.00  0.00           C
ATOM   3912 8C21 POPEY  77      68.135   5.035  43.531  1.00  0.00           C
ATOM   3916  C33 POPEY  77      69.835  -4.405  31.110  1.00  0.00           C
ATOM   3919  C34 POPEY  77      68.325  -4.115  31.181  1.00  0.00           C
ATOM   3922  C35 POPEY  77      67.945  -2.735  31.771  1.00  0.00           C
ATOM   3925  C36 POPEY  77      68.525  -2.415  33.150  1.00  0.00           C
ATOM   3928  C37 POPEY  77      68.295  -0.945  33.541  1.00  0.00           C
ATOM   3931  C38 POPEY  77      69.435  -0.385  34.410  1.00  0.00           C
ATOM   3934  C39 POPEY  77      69.475   1.155  34.390  1.00  0.00           C
ATOM   3937 0C31 POPEY  77      70.755   1.725  35.021  1.00  0.00           C
ATOM   3940 1C31 POPEY  77      71.015   3.175  34.620  1.00  0.00           C
ATOM   3943 2C31 POPEY  77      72.385   3.675  35.100  1.00  0.00           C
ATOM   3946 3C31 POPEY  77      72.645   5.145  34.741  1.00  0.00           C
ATOM   3949 4C31 POPEY  77      73.595   5.805  35.741  1.00  0.00           C
ATOM   3952 5C31 POPEY  77      74.175   7.125  35.250  1.00  0.00           C
ATOM   3955 6C31 POPEY  77      75.135   7.755  36.260  1.00  0.00           C
ATOM   3959  NH3 POPEZ  78      51.775  26.875  25.401  1.00  0.00           N
ATOM   3963  C12 POPEZ  78      52.875  27.895  25.510  1.00  0.00           C
ATOM   3966  C11 POPEZ  78      54.105  27.345  26.260  1.00  0.00           C
ATOM   3969  P   POPEZ  78      55.205  25.155  25.190  1.00  0.00           P
ATOM   3970  O13 POPEZ  78      54.395  24.495  26.230  1.00  0.00           O
ATOM   3971  O14 POPEZ  78      54.955  24.735  23.791  1.00  0.00           O
ATOM   3972  O11 POPEZ  78      56.755  25.085  25.570  1.00  0.00           O
ATOM   3973  O12 POPEZ  78      55.005  26.725  25.340  1.00  0.00           O
ATOM   3974  C1  POPEZ  78      57.335  23.995  26.290  1.00  0.00           C
ATOM   3977  C2  POPEZ  78      57.305  24.195  27.840  1.00  0.00           C
ATOM   3979  O21 POPEZ  78      57.825  25.505  28.170  1.00  0.00           O
ATOM   3980  C21 POPEZ  78      57.395  25.995  29.330  1.00  0.00           C
ATOM   3981  O22 POPEZ  78      56.545  25.475  30.050  1.00  0.00           O
ATOM   3982  C22 POPEZ  78      58.085  27.325  29.611  1.00  0.00           C
ATOM   3985  C3  POPEZ  78      58.155  23.075  28.531  1.00  0.00           C
ATOM   3988  O31 POPEZ  78      57.625  22.665  29.811  1.00  0.00           O
ATOM   3989  C31 POPEZ  78      58.345  23.005  30.880  1.00  0.00           C
ATOM   3990  O32 POPEZ  78      59.355  23.675  30.870  1.00  0.00           O
ATOM   3991  C32 POPEZ  78      57.645  22.455  32.131  1.00  0.00           C
ATOM   3994  C23 POPEZ  78      58.695  27.385  31.020  1.00  0.00           C
ATOM   3997  C24 POPEZ  78      59.595  28.625  31.210  1.00  0.00           C
ATOM   4000  C25 POPEZ  78      60.165  28.795  32.620  1.00  0.00           C
ATOM   4003  C26 POPEZ  78      59.085  28.815  33.710  1.00  0.00           C
ATOM   4006  C27 POPEZ  78      59.605  29.095  35.131  1.00  0.00           C
ATOM   4009  C28 POPEZ  78      58.455  29.035  36.150  1.00  0.00           C
ATOM   4012  C29 POPEZ  78      58.885  29.025  37.590  1.00  0.00           C
ATOM   4014 0C21 POPEZ  78      58.065  28.775  38.620  1.00  0.00           C
ATOM   4016 1C21 POPEZ  78      56.585  28.465  38.480  1.00  0.00           C
ATOM   4019 2C21 POPEZ  78      56.015  27.595  39.620  1.00  0.00           C
ATOM   4022 3C21 POPEZ  78      56.445  26.125  39.550  1.00  0.00           C
ATOM   4025 4C21 POPEZ  78      56.105  25.345  40.830  1.00  0.00           C
ATOM   4028 5C21 POPEZ  78      56.745  23.945  40.850  1.00  0.00           C
ATOM   4031 6C21 POPEZ  78      56.555  23.205  42.181  1.00  0.00           C
ATOM   4034 7C21 POPEZ  78      57.415  21.935  42.230  1.00  0.00           C
ATOM   4037 8C21 POPEZ  78      57.335  21.195  43.570  1.00  0.00           C
ATOM   4041  C33 POPEZ  78      58.435  22.565  33.460  1.00  0.00           C
ATOM   4044  C34 POPEZ  78      57.475  22.535  34.671  1.00  0.00           C
ATOM   4047  C35 POPEZ  78      58.145  22.555  36.050  1.00  0.00           C
ATOM   4050  C36 POPEZ  78      58.745  23.925  36.421  1.00  0.00           C
ATOM   4053  C37 POPEZ  78      59.345  23.925  37.840  1.00  0.00           C
ATOM   4056  C38 POPEZ  78      60.175  25.185  38.160  1.00  0.00           C
ATOM   4059  C39 POPEZ  78      60.875  25.105  39.530  1.00  0.00           C
ATOM   4062 0C31 POPEZ  78      60.295  26.055  40.590  1.00  0.00           C
ATOM   4065 1C31 POPEZ  78      60.875  25.795  41.991  1.00  0.00           C
ATOM   4068 2C31 POPEZ  78      60.175  26.615  43.101  1.00  0.00           C
ATOM   4071 3C31 POPEZ  78      60.765  28.015  43.320  1.00  0.00           C
ATOM   4074 4C31 POPEZ  78      62.085  28.005  44.100  1.00  0.00           C
ATOM   4077 5C31 POPEZ  78      62.605  29.405  44.460  1.00  0.00           C
ATOM   4080 6C31 POPEZ  78      63.705  29.385  45.520  1.00  0.00           C
ATOM   4084  NH3 POPEa  79      46.305  96.365  65.300  1.00  0.00           N
ATOM   4088  C12 POPEa  79      45.115  96.565  66.210  1.00  0.00           C
ATOM   4091  C11 POPEa  79      44.855  95.365  67.120  1.00  0.00           C
ATOM   4094  P   POPEa  79      42.355  94.735  67.400  1.00  0.00           P
ATOM   4095  O13 POPEa  79      42.655  93.405  67.961  1.00  0.00           O
ATOM   4096  O14 POPEa  79      41.095  95.415  67.811  1.00  0.00           O
ATOM   4097  O11 POPEa  79      42.535  94.765  65.840  1.00  0.00           O
ATOM   4098  O12 POPEa  79      43.615  95.605  67.800  1.00  0.00           O
ATOM   4099  C1  POPEa  79      41.405  94.815  64.980  1.00  0.00           C
ATOM   4102  C2  POPEa  79      41.875  94.405  63.580  1.00  0.00           C
ATOM   4104  O21 POPEa  79      40.725  94.425  62.730  1.00  0.00           O
ATOM   4105  C21 POPEa  79      39.935  93.395  62.610  1.00  0.00           C
ATOM   4106  O22 POPEa  79      40.045  92.315  63.171  1.00  0.00           O
ATOM   4107  C22 POPEa  79      38.855  93.725  61.600  1.00  0.00           C
ATOM   4110  C3  POPEa  79      42.755  93.105  63.611  1.00  0.00           C
ATOM   4113  O31 POPEa  79      43.105  92.455  62.381  1.00  0.00           O
ATOM   4114  C31 POPEa  79      43.075  93.065  61.220  1.00  0.00           C
ATOM   4115  O32 POPEa  79      42.955  94.255  60.991  1.00  0.00           O
ATOM   4116  C32 POPEa  79      43.185  91.955  60.170  1.00  0.00           C
ATOM   4119  C23 POPEa  79      39.215  93.225  60.180  1.00  0.00           C
ATOM   4122  C24 POPEa  79      37.965  92.965  59.351  1.00  0.00           C
ATOM   4125  C25 POPEa  79      37.235  91.695  59.830  1.00  0.00           C
ATOM   4128  C26 POPEa  79      35.795  91.665  59.340  1.00  0.00           C
ATOM   4131  C27 POPEa  79      34.905  90.775  60.230  1.00  0.00           C
ATOM   4134  C28 POPEa  79      33.655  90.265  59.491  1.00  0.00           C
ATOM   4137  C29 POPEa  79      32.955  91.405  58.790  1.00  0.00           C
ATOM   4139 0C21 POPEa  79      32.755  91.525  57.460  1.00  0.00           C
ATOM   4141 1C21 POPEa  79      33.125  90.535  56.381  1.00  0.00           C
ATOM   4144 2C21 POPEa  79      31.815  89.935  55.870  1.00  0.00           C
ATOM   4147 3C21 POPEa  79      31.965  88.925  54.720  1.00  0.00           C
ATOM   4150 4C21 POPEa  79      30.575  88.645  54.121  1.00  0.00           C
ATOM   4153 5C21 POPEa  79      30.525  87.445  53.181  1.00  0.00           C
ATOM   4156 6C21 POPEa  79      29.085  87.045  52.840  1.00  0.00           C
ATOM   4159 7C21 POPEa  79      29.015  85.815  51.940  1.00  0.00           C
ATOM   4162 8C21 POPEa  79      27.625  85.195  51.851  1.00  0.00           C
ATOM   4166  C33 POPEa  79      43.385  92.405  58.710  1.00  0.00           C
ATOM   4169  C34 POPEa  79      43.175  91.195  57.800  1.00  0.00           C
ATOM   4172  C35 POPEa  79      43.095  91.475  56.300  1.00  0.00           C
ATOM   4175  C36 POPEa  79      42.905  90.195  55.480  1.00  0.00           C
ATOM   4178  C37 POPEa  79      42.785  90.465  53.980  1.00  0.00           C
ATOM   4181  C38 POPEa  79      42.625  89.185  53.160  1.00  0.00           C
ATOM   4184  C39 POPEa  79      42.265  89.445  51.691  1.00  0.00           C
ATOM   4187 0C31 POPEa  79      43.315  90.255  50.920  1.00  0.00           C
ATOM   4190 1C31 POPEa  79      42.815  90.595  49.510  1.00  0.00           C
ATOM   4193 2C31 POPEa  79      43.645  91.675  48.811  1.00  0.00           C
ATOM   4196 3C31 POPEa  79      43.145  91.975  47.390  1.00  0.00           C
ATOM   4199 4C31 POPEa  79      41.745  92.615  47.381  1.00  0.00           C
ATOM   4202 5C31 POPEa  79      41.285  93.005  45.970  1.00  0.00           C
ATOM   4205 6C31 POPEa  79      39.955  93.755  45.961  1.00  0.00           C
ATOM   4209  NH3 POPEb  80      77.875  75.025  70.311  1.00  0.00           N
ATOM   4213  C12 POPEb  80      78.585  73.915  69.561  1.00  0.00           C
ATOM   4216  C11 POPEb  80      79.015  72.755  70.470  1.00  0.00           C
ATOM   4219  P   POPEb  80      80.515  70.595  70.330  1.00  0.00           P
ATOM   4220  O13 POPEb  80      81.945  70.915  70.100  1.00  0.00           O
ATOM   4221  O14 POPEb  80      80.135  70.395  71.741  1.00  0.00           O
ATOM   4222  O11 POPEb  80      80.095  69.305  69.510  1.00  0.00           O
ATOM   4223  O12 POPEb  80      79.675  71.765  69.671  1.00  0.00           O
ATOM   4224  C1  POPEb  80      80.515  68.985  68.190  1.00  0.00           C
ATOM   4227  C2  POPEb  80      79.425  69.335  67.140  1.00  0.00           C
ATOM   4229  O21 POPEb  80      79.295  68.265  66.171  1.00  0.00           O
ATOM   4230  C21 POPEb  80      80.175  68.185  65.180  1.00  0.00           C
ATOM   4231  O22 POPEb  80      81.165  68.875  65.031  1.00  0.00           O
ATOM   4232  C22 POPEb  80      79.825  66.995  64.281  1.00  0.00           C
ATOM   4235  C3  POPEb  80      79.635  70.765  66.540  1.00  0.00           C
ATOM   4238  O31 POPEb  80      79.045  70.885  65.240  1.00  0.00           O
ATOM   4239  C31 POPEb  80      78.185  71.845  65.031  1.00  0.00           C
ATOM   4240  O32 POPEb  80      77.965  72.815  65.741  1.00  0.00           O
ATOM   4241  C32 POPEb  80      77.485  71.535  63.720  1.00  0.00           C
ATOM   4244  C23 POPEb  80      79.175  67.395  62.930  1.00  0.00           C
ATOM   4247  C24 POPEb  80      80.055  68.325  62.070  1.00  0.00           C
ATOM   4250  C25 POPEb  80      80.265  67.815  60.640  1.00  0.00           C
ATOM   4253  C26 POPEb  80      79.195  68.275  59.640  1.00  0.00           C
ATOM   4256  C27 POPEb  80      79.255  67.485  58.320  1.00  0.00           C
ATOM   4259  C28 POPEb  80      78.365  68.055  57.201  1.00  0.00           C
ATOM   4262  C29 POPEb  80      79.015  69.235  56.511  1.00  0.00           C
ATOM   4264 0C21 POPEb  80      79.165  69.425  55.190  1.00  0.00           C
ATOM   4266 1C21 POPEb  80      78.655  68.575  54.051  1.00  0.00           C
ATOM   4269 2C21 POPEb  80      78.035  69.455  52.950  1.00  0.00           C
ATOM   4272 3C21 POPEb  80      77.585  68.645  51.721  1.00  0.00           C
ATOM   4275 4C21 POPEb  80      76.975  69.525  50.620  1.00  0.00           C
ATOM   4278 5C21 POPEb  80      76.055  68.735  49.660  1.00  0.00           C
ATOM   4281 6C21 POPEb  80      76.745  67.605  48.890  1.00  0.00           C
ATOM   4284 7C21 POPEb  80      75.745  66.785  48.070  1.00  0.00           C
ATOM   4287 8C21 POPEb  80      76.385  65.655  47.281  1.00  0.00           C
ATOM   4291  C33 POPEb  80      76.775  72.785  63.151  1.00  0.00           C
ATOM   4294  C34 POPEb  80      76.355  72.575  61.690  1.00  0.00           C
ATOM   4297  C35 POPEb  80      76.035  73.865  60.931  1.00  0.00           C
ATOM   4300  C36 POPEb  80      77.075  74.975  61.181  1.00  0.00           C
ATOM   4303  C37 POPEb  80      77.155  76.045  60.090  1.00  0.00           C
ATOM   4306  C38 POPEb  80      78.355  75.875  59.151  1.00  0.00           C
ATOM   4309  C39 POPEb  80      78.315  74.635  58.250  1.00  0.00           C
ATOM   4312 0C31 POPEb  80      79.715  74.355  57.691  1.00  0.00           C
ATOM   4315 1C31 POPEb  80      79.695  73.425  56.480  1.00  0.00           C
ATOM   4318 2C31 POPEb  80      81.055  73.405  55.760  1.00  0.00           C
ATOM   4321 3C31 POPEb  80      80.945  73.185  54.240  1.00  0.00           C
ATOM   4324 4C31 POPEb  80      80.195  74.325  53.521  1.00  0.00           C
ATOM   4327 5C31 POPEb  80      80.365  74.275  52.000  1.00  0.00           C
ATOM   4330 6C31 POPEb  80      79.615  75.375  51.250  1.00  0.00           C
ATOM   4334  NH3 POPEc  81     116.175 124.355  30.620  1.00  0.00           N
ATOM   4338  C12 POPEc  81     116.065 125.165  29.361  1.00  0.00           C
ATOM   4341  C11 POPEc  81     114.685 125.855  29.260  1.00  0.00           C
ATOM   4344  P   POPEc  81     113.035 123.825  29.240  1.00  0.00           P
ATOM   4345  O13 POPEc  81     111.585 123.945  28.970  1.00  0.00           O
ATOM   4346  O14 POPEc  81     113.685 122.565  28.850  1.00  0.00           O
ATOM   4347  O11 POPEc  81     113.335 124.035  30.791  1.00  0.00           O
ATOM   4348  O12 POPEc  81     113.755 125.025  28.551  1.00  0.00           O
ATOM   4349  C1  POPEc  81     112.205 124.125  31.670  1.00  0.00           C
ATOM   4352  C2  POPEc  81     112.665 124.465  33.130  1.00  0.00           C
ATOM   4354  O21 POPEc  81     113.565 123.475  33.670  1.00  0.00           O
ATOM   4355  C21 POPEc  81     113.085 122.265  33.910  1.00  0.00           C
ATOM   4356  O22 POPEc  81     111.935 121.895  33.720  1.00  0.00           O
ATOM   4357  C22 POPEc  81     114.235 121.345  34.310  1.00  0.00           C
ATOM   4360  C3  POPEc  81     111.495 124.825  34.090  1.00  0.00           C
ATOM   4363  O31 POPEc  81     111.905 125.905  34.951  1.00  0.00           O
ATOM   4364  C31 POPEc  81     112.555 125.575  36.050  1.00  0.00           C
ATOM   4365  O32 POPEc  81     112.575 124.485  36.581  1.00  0.00           O
ATOM   4366  C32 POPEc  81     113.285 126.805  36.530  1.00  0.00           C
ATOM   4369  C23 POPEc  81     114.005 120.585  35.640  1.00  0.00           C
ATOM   4372  C24 POPEc  81     114.365 121.435  36.881  1.00  0.00           C
ATOM   4375  C25 POPEc  81     114.355 120.635  38.201  1.00  0.00           C
ATOM   4378  C26 POPEc  81     112.945 120.385  38.740  1.00  0.00           C
ATOM   4381  C27 POPEc  81     112.905 119.465  39.980  1.00  0.00           C
ATOM   4384  C28 POPEc  81     111.715 118.495  39.910  1.00  0.00           C
ATOM   4387  C29 POPEc  81     111.575 117.395  40.931  1.00  0.00           C
ATOM   4389 0C21 POPEc  81     111.205 117.515  42.220  1.00  0.00           C
ATOM   4391 1C21 POPEc  81     110.935 118.785  42.971  1.00  0.00           C
ATOM   4394 2C21 POPEc  81     111.235 118.565  44.460  1.00  0.00           C
ATOM   4397 3C21 POPEc  81     111.255 119.855  45.280  1.00  0.00           C
ATOM   4400 4C21 POPEc  81     112.095 119.685  46.560  1.00  0.00           C
ATOM   4403 5C21 POPEc  81     111.925 120.825  47.561  1.00  0.00           C
ATOM   4406 6C21 POPEc  81     110.525 120.855  48.190  1.00  0.00           C
ATOM   4409 7C21 POPEc  81     110.315 122.045  49.110  1.00  0.00           C
ATOM   4412 8C21 POPEc  81     108.875 122.155  49.600  1.00  0.00           C
ATOM   4416  C33 POPEc  81     114.395 126.455  37.530  1.00  0.00           C
ATOM   4419  C34 POPEc  81     115.255 127.695  37.800  1.00  0.00           C
ATOM   4422  C35 POPEc  81     116.265 127.505  38.940  1.00  0.00           C
ATOM   4425  C36 POPEc  81     115.585 127.055  40.240  1.00  0.00           C
ATOM   4428  C37 POPEc  81     116.445 127.355  41.460  1.00  0.00           C
ATOM   4431  C38 POPEc  81     115.825 126.835  42.760  1.00  0.00           C
ATOM   4434  C39 POPEc  81     116.705 127.215  43.960  1.00  0.00           C
ATOM   4437 0C31 POPEc  81     116.175 126.735  45.310  1.00  0.00           C
ATOM   4440 1C31 POPEc  81     116.725 127.615  46.440  1.00  0.00           C
ATOM   4443 2C31 POPEc  81     116.375 127.115  47.840  1.00  0.00           C
ATOM   4446 3C31 POPEc  81     116.875 128.085  48.920  1.00  0.00           C
ATOM   4449 4C31 POPEc  81     116.455 127.675  50.331  1.00  0.00           C
ATOM   4452 5C31 POPEc  81     116.935 128.685  51.390  1.00  0.00           C
ATOM   4455 6C31 POPEc  81     116.765 128.165  52.810  1.00  0.00           C
ATOM   4459  NH3 POPEd  82     127.155  34.905  27.631  1.00  0.00           N
ATOM   4463  C12 POPEd  82     125.755  34.465  27.910  1.00  0.00           C
ATOM   4466  C11 POPEd  82     125.735  32.995  28.330  1.00  0.00           C
ATOM   4469  P   POPEd  82     123.335  32.025  27.810  1.00  0.00           P
ATOM   4470  O13 POPEd  82     122.255  33.035  27.710  1.00  0.00           O
ATOM   4471  O14 POPEd  82     123.985  31.635  26.550  1.00  0.00           O
ATOM   4472  O11 POPEd  82     122.865  30.745  28.610  1.00  0.00           O
ATOM   4473  O12 POPEd  82     124.425  32.635  28.771  1.00  0.00           O
ATOM   4474  C1  POPEd  82     122.335  30.755  29.941  1.00  0.00           C
ATOM   4477  C2  POPEd  82     123.395  30.295  30.981  1.00  0.00           C
ATOM   4479  O21 POPEd  82     122.785  29.495  32.021  1.00  0.00           O
ATOM   4480  C21 POPEd  82     122.065  30.135  32.930  1.00  0.00           C
ATOM   4481  O22 POPEd  82     121.585  31.245  32.831  1.00  0.00           O
ATOM   4482  C22 POPEd  82     121.925  29.255  34.180  1.00  0.00           C
ATOM   4485  C3  POPEd  82     124.245  31.475  31.540  1.00  0.00           C
ATOM   4488  O31 POPEd  82     124.825  31.175  32.831  1.00  0.00           O
ATOM   4489  C31 POPEd  82     126.145  31.135  32.891  1.00  0.00           C
ATOM   4490  O32 POPEd  82     126.915  31.255  31.951  1.00  0.00           O
ATOM   4491  C32 POPEd  82     126.565  30.935  34.351  1.00  0.00           C
ATOM   4494  C23 POPEd  82     122.645  29.905  35.370  1.00  0.00           C
ATOM   4497  C24 POPEd  82     122.375  29.245  36.730  1.00  0.00           C
ATOM   4500  C25 POPEd  82     123.115  29.995  37.840  1.00  0.00           C
ATOM   4503  C26 POPEd  82     123.055  29.315  39.210  1.00  0.00           C
ATOM   4506  C27 POPEd  82     123.885  30.085  40.251  1.00  0.00           C
ATOM   4509  C28 POPEd  82     124.045  29.375  41.610  1.00  0.00           C
ATOM   4512  C29 POPEd  82     122.745  29.215  42.351  1.00  0.00           C
ATOM   4514 0C21 POPEd  82     122.325  29.925  43.410  1.00  0.00           C
ATOM   4516 1C21 POPEd  82     123.035  31.065  44.090  1.00  0.00           C
ATOM   4519 2C21 POPEd  82     123.845  30.725  45.360  1.00  0.00           C
ATOM   4522 3C21 POPEd  82     123.045  30.125  46.521  1.00  0.00           C
ATOM   4525 4C21 POPEd  82     122.805  28.615  46.431  1.00  0.00           C
ATOM   4528 5C21 POPEd  82     122.355  28.005  47.751  1.00  0.00           C
ATOM   4531 6C21 POPEd  82     122.035  26.505  47.620  1.00  0.00           C
ATOM   4534 7C21 POPEd  82     121.925  25.805  48.970  1.00  0.00           C
ATOM   4537 8C21 POPEd  82     121.575  24.325  48.840  1.00  0.00           C
ATOM   4541  C33 POPEd  82     125.935  32.005  35.290  1.00  0.00           C
ATOM   4544  C34 POPEd  82     126.445  31.925  36.740  1.00  0.00           C
ATOM   4547  C35 POPEd  82     125.785  32.955  37.671  1.00  0.00           C
ATOM   4550  C36 POPEd  82     126.285  32.825  39.120  1.00  0.00           C
ATOM   4553  C37 POPEd  82     125.515  33.675  40.140  1.00  0.00           C
ATOM   4556  C38 POPEd  82     125.755  33.175  41.571  1.00  0.00           C
ATOM   4559  C39 POPEd  82     125.245  34.105  42.690  1.00  0.00           C
ATOM   4562 0C31 POPEd  82     123.735  34.405  42.670  1.00  0.00           C
ATOM   4565 1C31 POPEd  82     123.315  35.235  43.890  1.00  0.00           C
ATOM   4568 2C31 POPEd  82     121.805  35.475  44.001  1.00  0.00           C
ATOM   4571 3C31 POPEd  82     121.455  36.615  44.971  1.00  0.00           C
ATOM   4574 4C31 POPEd  82     121.735  36.305  46.451  1.00  0.00           C
ATOM   4577 5C31 POPEd  82     121.645  37.565  47.330  1.00  0.00           C
ATOM   4580 6C31 POPEd  82     121.855  37.285  48.820  1.00  0.00           C
ATOM   4584  NH3 POPEe  83     111.285  88.635  28.280  1.00  0.00           N
ATOM   4588  C12 POPEe  83     111.135  87.185  28.660  1.00  0.00           C
ATOM   4591  C11 POPEe  83     109.935  86.505  28.000  1.00  0.00           C
ATOM   4594  P   POPEe  83     108.415  84.495  28.800  1.00  0.00           P
ATOM   4595  O13 POPEe  83     107.725  84.255  27.510  1.00  0.00           O
ATOM   4596  O14 POPEe  83     108.705  83.305  29.630  1.00  0.00           O
ATOM   4597  O11 POPEe  83     107.625  85.575  29.650  1.00  0.00           O
ATOM   4598  O12 POPEe  83     109.795  85.195  28.561  1.00  0.00           O
ATOM   4599  C1  POPEe  83     107.405  85.425  31.061  1.00  0.00           C
ATOM   4602  C2  POPEe  83     105.925  85.055  31.390  1.00  0.00           C
ATOM   4604  O21 POPEe  83     105.895  84.335  32.650  1.00  0.00           O
ATOM   4605  C21 POPEe  83     106.065  85.125  33.701  1.00  0.00           C
ATOM   4606  O22 POPEe  83     106.125  86.345  33.670  1.00  0.00           O
ATOM   4607  C22 POPEe  83     106.405  84.285  34.940  1.00  0.00           C
ATOM   4610  C3  POPEe  83     105.285  84.195  30.290  1.00  0.00           C
ATOM   4613  O31 POPEe  83     103.975  83.785  30.701  1.00  0.00           O
ATOM   4614  C31 POPEe  83     103.815  82.505  30.970  1.00  0.00           C
ATOM   4615  O32 POPEe  83     104.635  81.615  30.760  1.00  0.00           O
ATOM   4616  C32 POPEe  83     102.445  82.275  31.590  1.00  0.00           C
ATOM   4619  C23 POPEe  83     105.195  83.845  35.811  1.00  0.00           C
ATOM   4622  C24 POPEe  83     105.645  83.395  37.210  1.00  0.00           C
ATOM   4625  C25 POPEe  83     104.505  82.925  38.120  1.00  0.00           C
ATOM   4628  C26 POPEe  83     104.155  83.925  39.240  1.00  0.00           C
ATOM   4631  C27 POPEe  83     104.485  83.415  40.660  1.00  0.00           C
ATOM   4634  C28 POPEe  83     104.295  84.545  41.700  1.00  0.00           C
ATOM   4637  C29 POPEe  83     104.055  84.135  43.140  1.00  0.00           C
ATOM   4639 0C21 POPEe  83     104.915  83.595  44.021  1.00  0.00           C
ATOM   4641 1C21 POPEe  83     106.355  83.185  43.791  1.00  0.00           C
ATOM   4644 2C21 POPEe  83     107.395  84.195  44.300  1.00  0.00           C
ATOM   4647 3C21 POPEe  83     107.265  84.605  45.771  1.00  0.00           C
ATOM   4650 4C21 POPEe  83     108.455  85.465  46.230  1.00  0.00           C
ATOM   4653 5C21 POPEe  83     108.285  86.055  47.640  1.00  0.00           C
ATOM   4656 6C21 POPEe  83     108.645  85.065  48.760  1.00  0.00           C
ATOM   4659 7C21 POPEe  83     108.075  85.485  50.120  1.00  0.00           C
ATOM   4662 8C21 POPEe  83     108.345  84.465  51.221  1.00  0.00           C
ATOM   4666  C33 POPEe  83     101.885  83.365  32.540  1.00  0.00           C
ATOM   4669  C34 POPEe  83     101.715  82.965  34.011  1.00  0.00           C
ATOM   4672  C35 POPEe  83     100.985  81.625  34.240  1.00  0.00           C
ATOM   4675  C36 POPEe  83     100.505  81.435  35.690  1.00  0.00           C
ATOM   4678  C37 POPEe  83     100.805  80.025  36.210  1.00  0.00           C
ATOM   4681  C38 POPEe  83      99.985  79.605  37.440  1.00  0.00           C
ATOM   4684  C39 POPEe  83     100.575  80.065  38.771  1.00  0.00           C
ATOM   4687 0C31 POPEe  83      99.795  79.485  39.960  1.00  0.00           C
ATOM   4690 1C31 POPEe  83     100.355  79.945  41.311  1.00  0.00           C
ATOM   4693 2C31 POPEe  83     101.605  79.165  41.761  1.00  0.00           C
ATOM   4696 3C31 POPEe  83     101.345  77.715  42.211  1.00  0.00           C
ATOM   4699 4C31 POPEe  83     100.335  77.615  43.361  1.00  0.00           C
ATOM   4702 5C31 POPEe  83     100.105  76.175  43.840  1.00  0.00           C
ATOM   4705 6C31 POPEe  83      99.135  76.115  45.030  1.00  0.00           C
ATOM   4709  NH3 POPEf  84     107.505 103.415  27.961  1.00  0.00           N
ATOM   4713  C12 POPEf  84     106.695 102.285  27.371  1.00  0.00           C
ATOM   4716  C11 POPEf  84     105.175 102.555  27.260  1.00  0.00           C
ATOM   4719  P   POPEf  84     105.125 105.055  26.460  1.00  0.00           P
ATOM   4720  O13 POPEf  84     106.585 105.245  26.271  1.00  0.00           O
ATOM   4721  O14 POPEf  84     104.195 105.895  25.681  1.00  0.00           O
ATOM   4722  O11 POPEf  84     104.815 105.115  28.000  1.00  0.00           O
ATOM   4723  O12 POPEf  84     104.835 103.525  26.260  1.00  0.00           O
ATOM   4724  C1  POPEf  84     105.045 106.275  28.790  1.00  0.00           C
ATOM   4727  C2  POPEf  84     105.755 105.875  30.100  1.00  0.00           C
ATOM   4729  O21 POPEf  84     104.885 106.115  31.201  1.00  0.00           O
ATOM   4730  C21 POPEf  84     105.065 105.345  32.250  1.00  0.00           C
ATOM   4731  O22 POPEf  84     105.725 104.305  32.300  1.00  0.00           O
ATOM   4732  C22 POPEf  84     104.255 105.975  33.370  1.00  0.00           C
ATOM   4735  C3  POPEf  84     106.985 106.745  30.331  1.00  0.00           C
ATOM   4738  O31 POPEf  84     107.855 106.225  31.381  1.00  0.00           O
ATOM   4739  C31 POPEf  84     108.895 105.585  30.870  1.00  0.00           C
ATOM   4740  O32 POPEf  84     108.905 105.055  29.760  1.00  0.00           O
ATOM   4741  C32 POPEf  84     110.105 105.635  31.810  1.00  0.00           C
ATOM   4744  C23 POPEf  84     104.425 105.365  34.760  1.00  0.00           C
ATOM   4747  C24 POPEf  84     103.455 106.055  35.720  1.00  0.00           C
ATOM   4750  C25 POPEf  84     103.095 105.255  36.970  1.00  0.00           C
ATOM   4753  C26 POPEf  84     104.115 105.375  38.101  1.00  0.00           C
ATOM   4756  C27 POPEf  84     103.675 104.515  39.291  1.00  0.00           C
ATOM   4759  C28 POPEf  84     104.685 104.475  40.461  1.00  0.00           C
ATOM   4762  C29 POPEf  84     104.205 103.475  41.490  1.00  0.00           C
ATOM   4764 0C21 POPEf  84     104.215 103.585  42.831  1.00  0.00           C
ATOM   4766 1C21 POPEf  84     104.765 104.715  43.660  1.00  0.00           C
ATOM   4769 2C21 POPEf  84     103.665 105.625  44.250  1.00  0.00           C
ATOM   4772 3C21 POPEf  84     102.585 104.885  45.050  1.00  0.00           C
ATOM   4775 4C21 POPEf  84     101.505 105.815  45.640  1.00  0.00           C
ATOM   4778 5C21 POPEf  84     102.075 106.835  46.641  1.00  0.00           C
ATOM   4781 6C21 POPEf  84     100.995 107.565  47.451  1.00  0.00           C
ATOM   4784 7C21 POPEf  84     101.585 108.575  48.440  1.00  0.00           C
ATOM   4787 8C21 POPEf  84     100.545 109.215  49.361  1.00  0.00           C
ATOM   4791  C33 POPEf  84     110.125 104.435  32.771  1.00  0.00           C
ATOM   4794  C34 POPEf  84     109.425 104.775  34.090  1.00  0.00           C
ATOM   4797  C35 POPEf  84     108.945 103.515  34.811  1.00  0.00           C
ATOM   4800  C36 POPEf  84     108.715 103.735  36.310  1.00  0.00           C
ATOM   4803  C37 POPEf  84     108.095 102.505  36.980  1.00  0.00           C
ATOM   4806  C38 POPEf  84     107.965 102.635  38.500  1.00  0.00           C
ATOM   4809  C39 POPEf  84     109.315 102.665  39.221  1.00  0.00           C
ATOM   4812 0C31 POPEf  84     109.155 102.605  40.741  1.00  0.00           C
ATOM   4815 1C31 POPEf  84     110.395 103.075  41.510  1.00  0.00           C
ATOM   4818 2C31 POPEf  84     110.165 103.035  43.020  1.00  0.00           C
ATOM   4821 3C31 POPEf  84     111.385 103.515  43.811  1.00  0.00           C
ATOM   4824 4C31 POPEf  84     111.215 103.315  45.331  1.00  0.00           C
ATOM   4827 5C31 POPEf  84     112.565 103.325  46.050  1.00  0.00           C
ATOM   4830 6C31 POPEf  84     112.465 103.195  47.580  1.00  0.00           C
ATOM   4834  NH3 POPEg  85      12.575  47.135  68.951  1.00  0.00           N
ATOM   4838  C12 POPEg  85      13.105  48.525  68.690  1.00  0.00           C
ATOM   4841  C11 POPEg  85      12.205  49.605  69.300  1.00  0.00           C
ATOM   4844  P   POPEg  85      11.925  52.195  69.141  1.00  0.00           P
ATOM   4845  O13 POPEg  85      11.525  52.425  70.540  1.00  0.00           O
ATOM   4846  O14 POPEg  85      12.645  53.315  68.501  1.00  0.00           O
ATOM   4847  O11 POPEg  85      10.595  51.845  68.370  1.00  0.00           O
ATOM   4848  O12 POPEg  85      12.795  50.875  69.021  1.00  0.00           O
ATOM   4849  C1  POPEg  85      10.435  52.005  66.961  1.00  0.00           C
ATOM   4852  C2  POPEg  85       9.495  53.215  66.641  1.00  0.00           C
ATOM   4854  O21 POPEg  85       8.535  52.895  65.601  1.00  0.00           O
ATOM   4855  C21 POPEg  85       9.065  52.595  64.421  1.00  0.00           C
ATOM   4856  O22 POPEg  85      10.235  52.735  64.131  1.00  0.00           O
ATOM   4857  C22 POPEg  85       7.985  52.085  63.460  1.00  0.00           C
ATOM   4860  C3  POPEg  85      10.265  54.555  66.410  1.00  0.00           C
ATOM   4863  O31 POPEg  85       9.345  55.605  66.061  1.00  0.00           O
ATOM   4864  C31 POPEg  85       9.365  56.335  64.921  1.00  0.00           C
ATOM   4865  O32 POPEg  85       8.485  57.135  64.650  1.00  0.00           O
ATOM   4866  C32 POPEg  85      10.625  56.135  64.080  1.00  0.00           C
ATOM   4869  C23 POPEg  85       8.495  50.935  62.561  1.00  0.00           C
ATOM   4872  C24 POPEg  85       8.255  51.205  61.070  1.00  0.00           C
ATOM   4875  C25 POPEg  85       8.935  50.145  60.191  1.00  0.00           C
ATOM   4878  C26 POPEg  85       8.845  50.455  58.690  1.00  0.00           C
ATOM   4881  C27 POPEg  85       9.535  49.375  57.840  1.00  0.00           C
ATOM   4884  C28 POPEg  85       9.385  49.565  56.320  1.00  0.00           C
ATOM   4887  C29 POPEg  85       7.955  49.425  55.870  1.00  0.00           C
ATOM   4889 0C21 POPEg  85       7.545  49.165  54.620  1.00  0.00           C
ATOM   4891 1C21 POPEg  85       8.445  49.005  53.420  1.00  0.00           C
ATOM   4894 2C21 POPEg  85       8.485  47.545  52.961  1.00  0.00           C
ATOM   4897 3C21 POPEg  85       9.435  47.345  51.770  1.00  0.00           C
ATOM   4900 4C21 POPEg  85       9.545  45.885  51.361  1.00  0.00           C
ATOM   4903 5C21 POPEg  85      10.545  45.645  50.220  1.00  0.00           C
ATOM   4906 6C21 POPEg  85      10.955  44.175  50.181  1.00  0.00           C
ATOM   4909 7C21 POPEg  85      11.935  43.815  49.051  1.00  0.00           C
ATOM   4912 8C21 POPEg  85      12.535  42.425  49.240  1.00  0.00           C
ATOM   4916  C33 POPEg  85      10.645  56.995  62.810  1.00  0.00           C
ATOM   4919  C34 POPEg  85       9.995  56.315  61.600  1.00  0.00           C
ATOM   4922  C35 POPEg  85       9.915  57.215  60.350  1.00  0.00           C
ATOM   4925  C36 POPEg  85      11.245  57.865  59.951  1.00  0.00           C
ATOM   4928  C37 POPEg  85      11.215  58.445  58.530  1.00  0.00           C
ATOM   4931  C38 POPEg  85      12.525  59.135  58.130  1.00  0.00           C
ATOM   4934  C39 POPEg  85      13.005  58.685  56.750  1.00  0.00           C
ATOM   4937 0C31 POPEg  85      14.005  59.635  56.080  1.00  0.00           C
ATOM   4940 1C31 POPEg  85      14.595  59.025  54.811  1.00  0.00           C
ATOM   4943 2C31 POPEg  85      15.405  60.005  53.960  1.00  0.00           C
ATOM   4946 3C31 POPEg  85      16.195  59.275  52.860  1.00  0.00           C
ATOM   4949 4C31 POPEg  85      16.705  60.185  51.730  1.00  0.00           C
ATOM   4952 5C31 POPEg  85      17.585  59.405  50.750  1.00  0.00           C
ATOM   4955 6C31 POPEg  85      17.755  60.065  49.381  1.00  0.00           C
ATOM   4959  NH3 POPEh  86     109.815  73.525  70.290  1.00  0.00           N
ATOM   4963  C12 POPEh  86     109.545  73.855  71.730  1.00  0.00           C
ATOM   4966  C11 POPEh  86     108.505  74.995  71.900  1.00  0.00           C
ATOM   4969  P   POPEh  86     106.145  75.815  71.090  1.00  0.00           P
ATOM   4970  O13 POPEh  86     104.805  75.215  71.230  1.00  0.00           O
ATOM   4971  O14 POPEh  86     106.445  76.915  72.040  1.00  0.00           O
ATOM   4972  O11 POPEh  86     106.395  76.215  69.570  1.00  0.00           O
ATOM   4973  O12 POPEh  86     107.235  74.675  71.330  1.00  0.00           O
ATOM   4974  C1  POPEh  86     107.075  75.265  68.751  1.00  0.00           C
ATOM   4977  C2  POPEh  86     106.635  75.305  67.260  1.00  0.00           C
ATOM   4979  O21 POPEh  86     107.155  74.235  66.440  1.00  0.00           O
ATOM   4980  C21 POPEh  86     108.155  73.455  66.771  1.00  0.00           C
ATOM   4981  O22 POPEh  86     108.945  73.605  67.690  1.00  0.00           O
ATOM   4982  C22 POPEh  86     108.195  72.225  65.861  1.00  0.00           C
ATOM   4985  C3  POPEh  86     106.955  76.695  66.660  1.00  0.00           C
ATOM   4988  O31 POPEh  86     106.645  76.855  65.271  1.00  0.00           O
ATOM   4989  C31 POPEh  86     105.375  76.905  64.910  1.00  0.00           C
ATOM   4990  O32 POPEh  86     104.405  76.615  65.590  1.00  0.00           O
ATOM   4991  C32 POPEh  86     105.335  77.445  63.491  1.00  0.00           C
ATOM   4994  C23 POPEh  86     107.745  72.475  64.400  1.00  0.00           C
ATOM   4997  C24 POPEh  86     108.515  71.585  63.421  1.00  0.00           C
ATOM   5000  C25 POPEh  86     108.465  72.085  61.971  1.00  0.00           C
ATOM   5003  C26 POPEh  86     107.425  71.355  61.100  1.00  0.00           C
ATOM   5006  C27 POPEh  86     107.875  69.945  60.690  1.00  0.00           C
ATOM   5009  C28 POPEh  86     106.895  69.265  59.720  1.00  0.00           C
ATOM   5012  C29 POPEh  86     106.945  69.865  58.330  1.00  0.00           C
ATOM   5014 0C21 POPEh  86     107.375  69.275  57.201  1.00  0.00           C
ATOM   5016 1C21 POPEh  86     107.895  67.865  57.061  1.00  0.00           C
ATOM   5019 2C21 POPEh  86     109.415  67.795  56.831  1.00  0.00           C
ATOM   5022 3C21 POPEh  86     109.845  68.225  55.410  1.00  0.00           C
ATOM   5025 4C21 POPEh  86     110.575  69.575  55.360  1.00  0.00           C
ATOM   5028 5C21 POPEh  86     110.875  70.005  53.920  1.00  0.00           C
ATOM   5031 6C21 POPEh  86     112.215  70.725  53.721  1.00  0.00           C
ATOM   5034 7C21 POPEh  86     112.415  71.975  54.580  1.00  0.00           C
ATOM   5037 8C21 POPEh  86     113.775  72.625  54.331  1.00  0.00           C
ATOM   5041  C33 POPEh  86     105.725  76.345  62.500  1.00  0.00           C
ATOM   5044  C34 POPEh  86     105.985  76.905  61.111  1.00  0.00           C
ATOM   5047  C35 POPEh  86     104.715  77.145  60.300  1.00  0.00           C
ATOM   5050  C36 POPEh  86     105.015  77.435  58.820  1.00  0.00           C
ATOM   5053  C37 POPEh  86     103.775  77.295  57.930  1.00  0.00           C
ATOM   5056  C38 POPEh  86     103.995  77.885  56.530  1.00  0.00           C
ATOM   5059  C39 POPEh  86     102.735  77.965  55.651  1.00  0.00           C
ATOM   5062 0C31 POPEh  86     101.995  76.625  55.521  1.00  0.00           C
ATOM   5065 1C31 POPEh  86     100.875  76.685  54.471  1.00  0.00           C
ATOM   5068 2C31 POPEh  86     100.125  75.355  54.310  1.00  0.00           C
ATOM   5071 3C31 POPEh  86      99.345  74.905  55.550  1.00  0.00           C
ATOM   5074 4C31 POPEh  86      98.165  75.825  55.931  1.00  0.00           C
ATOM   5077 5C31 POPEh  86      96.835  75.065  56.030  1.00  0.00           C
ATOM   5080 6C31 POPEh  86      95.645  75.945  56.410  1.00  0.00           C
ATOM   5084  NH3 POPEi  87     107.305  70.635  26.610  1.00  0.00           N
ATOM   5088  C12 POPEi  87     107.035  71.745  25.630  1.00  0.00           C
ATOM   5091  C11 POPEi  87     108.305  72.145  24.851  1.00  0.00           C
ATOM   5094  P   POPEi  87     110.275  70.425  24.720  1.00  0.00           P
ATOM   5095  O13 POPEi  87     110.735  69.415  23.740  1.00  0.00           O
ATOM   5096  O14 POPEi  87     111.165  71.545  25.090  1.00  0.00           O
ATOM   5097  O11 POPEi  87     109.725  69.725  26.010  1.00  0.00           O
ATOM   5098  O12 POPEi  87     108.895  71.025  24.170  1.00  0.00           O
ATOM   5099  C1  POPEi  87     110.195  68.465  26.511  1.00  0.00           C
ATOM   5102  C2  POPEi  87     110.605  68.575  28.010  1.00  0.00           C
ATOM   5104  O21 POPEi  87     109.435  68.865  28.820  1.00  0.00           O
ATOM   5105  C21 POPEi  87     109.295  68.095  29.890  1.00  0.00           C
ATOM   5106  O22 POPEi  87     109.795  66.995  30.030  1.00  0.00           O
ATOM   5107  C22 POPEi  87     108.485  68.785  30.991  1.00  0.00           C
ATOM   5110  C3  POPEi  87     111.655  69.705  28.190  1.00  0.00           C
ATOM   5113  O31 POPEi  87     112.365  69.605  29.440  1.00  0.00           O
ATOM   5114  C31 POPEi  87     111.845  70.285  30.441  1.00  0.00           C
ATOM   5115  O32 POPEi  87     110.775  70.885  30.410  1.00  0.00           O
ATOM   5116  C32 POPEi  87     112.825  70.365  31.620  1.00  0.00           C
ATOM   5119  C23 POPEi  87     109.075  68.435  32.390  1.00  0.00           C
ATOM   5122  C24 POPEi  87     108.925  69.545  33.440  1.00  0.00           C
ATOM   5125  C25 POPEi  87     109.975  69.445  34.561  1.00  0.00           C
ATOM   5128  C26 POPEi  87     109.955  68.105  35.320  1.00  0.00           C
ATOM   5131  C27 POPEi  87     110.995  68.085  36.460  1.00  0.00           C
ATOM   5134  C28 POPEi  87     110.875  66.885  37.420  1.00  0.00           C
ATOM   5137  C29 POPEi  87     111.215  65.525  36.840  1.00  0.00           C
ATOM   5139 0C21 POPEi  87     112.085  64.635  37.361  1.00  0.00           C
ATOM   5141 1C21 POPEi  87     112.885  64.785  38.631  1.00  0.00           C
ATOM   5144 2C21 POPEi  87     112.105  64.985  39.940  1.00  0.00           C
ATOM   5147 3C21 POPEi  87     111.155  63.835  40.301  1.00  0.00           C
ATOM   5150 4C21 POPEi  87     110.275  64.175  41.521  1.00  0.00           C
ATOM   5153 5C21 POPEi  87     111.035  64.125  42.850  1.00  0.00           C
ATOM   5156 6C21 POPEi  87     110.135  64.445  44.051  1.00  0.00           C
ATOM   5159 7C21 POPEi  87     110.875  64.295  45.391  1.00  0.00           C
ATOM   5162 8C21 POPEi  87     109.945  64.395  46.600  1.00  0.00           C
ATOM   5166  C33 POPEi  87     113.525  69.035  32.010  1.00  0.00           C
ATOM   5169  C34 POPEi  87     114.555  69.245  33.130  1.00  0.00           C
ATOM   5172  C35 POPEi  87     114.525  68.175  34.230  1.00  0.00           C
ATOM   5175  C36 POPEi  87     115.335  68.595  35.471  1.00  0.00           C
ATOM   5178  C37 POPEi  87     115.155  67.675  36.690  1.00  0.00           C
ATOM   5181  C38 POPEi  87     116.345  67.785  37.671  1.00  0.00           C
ATOM   5184  C39 POPEi  87     116.285  66.805  38.851  1.00  0.00           C
ATOM   5187 0C31 POPEi  87     115.475  67.285  40.070  1.00  0.00           C
ATOM   5190 1C31 POPEi  87     116.365  67.575  41.291  1.00  0.00           C
ATOM   5193 2C31 POPEi  87     115.585  68.055  42.530  1.00  0.00           C
ATOM   5196 3C31 POPEi  87     114.905  66.925  43.330  1.00  0.00           C
ATOM   5199 4C31 POPEi  87     115.905  65.895  43.881  1.00  0.00           C
ATOM   5202 5C31 POPEi  87     115.265  64.875  44.840  1.00  0.00           C
ATOM   5205 6C31 POPEi  87     116.275  63.845  45.340  1.00  0.00           C
ATOM   5209  NH3 POPEj  88     113.915 120.265  29.980  1.00  0.00           N
ATOM   5213  C12 POPEj  88     112.805 119.305  30.181  1.00  0.00           C
ATOM   5216  C11 POPEj  88     111.535 120.025  30.640  1.00  0.00           C
ATOM   5219  P   POPEj  88     110.165 117.845  31.070  1.00  0.00           P
ATOM   5220  O13 POPEj  88     108.825 117.365  30.701  1.00  0.00           O
ATOM   5221  O14 POPEj  88     111.335 116.975  30.820  1.00  0.00           O
ATOM   5222  O11 POPEj  88     110.205 118.335  32.561  1.00  0.00           O
ATOM   5223  O12 POPEj  88     110.375 119.245  30.331  1.00  0.00           O
ATOM   5224  C1  POPEj  88     109.185 117.995  33.491  1.00  0.00           C
ATOM   5227  C2  POPEj  88     109.445 118.795  34.780  1.00  0.00           C
ATOM   5229  O21 POPEj  88     108.565 118.295  35.790  1.00  0.00           O
ATOM   5230  C21 POPEj  88     109.055 118.305  37.021  1.00  0.00           C
ATOM   5231  O22 POPEj  88     110.175 118.635  37.330  1.00  0.00           O
ATOM   5232  C22 POPEj  88     108.025 117.725  37.980  1.00  0.00           C
ATOM   5235  C3  POPEj  88     109.195 120.305  34.570  1.00  0.00           C
ATOM   5238  O31 POPEj  88     109.485 121.035  35.771  1.00  0.00           O
ATOM   5239  C31 POPEj  88     108.845 122.175  35.920  1.00  0.00           C
ATOM   5240  O32 POPEj  88     108.095 122.705  35.111  1.00  0.00           O
ATOM   5241  C32 POPEj  88     109.185 122.775  37.291  1.00  0.00           C
ATOM   5244  C23 POPEj  88     107.075 116.765  37.250  1.00  0.00           C
ATOM   5247  C24 POPEj  88     106.495 115.635  38.090  1.00  0.00           C
ATOM   5250  C25 POPEj  88     105.325 114.975  37.370  1.00  0.00           C
ATOM   5253  C26 POPEj  88     105.625 114.445  35.951  1.00  0.00           C
ATOM   5256  C27 POPEj  88     104.335 113.975  35.250  1.00  0.00           C
ATOM   5259  C28 POPEj  88     103.595 112.845  35.991  1.00  0.00           C
ATOM   5262  C29 POPEj  88     104.535 111.695  36.170  1.00  0.00           C
ATOM   5264 0C21 POPEj  88     104.695 110.935  37.271  1.00  0.00           C
ATOM   5266 1C21 POPEj  88     103.875 110.965  38.530  1.00  0.00           C
ATOM   5269 2C21 POPEj  88     104.405 111.895  39.640  1.00  0.00           C
ATOM   5272 3C21 POPEj  88     105.885 111.715  40.000  1.00  0.00           C
ATOM   5275 4C21 POPEj  88     106.265 112.415  41.300  1.00  0.00           C
ATOM   5278 5C21 POPEj  88     106.595 113.905  41.131  1.00  0.00           C
ATOM   5281 6C21 POPEj  88     106.705 114.635  42.471  1.00  0.00           C
ATOM   5284 7C21 POPEj  88     107.315 116.045  42.400  1.00  0.00           C
ATOM   5287 8C21 POPEj  88     107.455 116.695  43.780  1.00  0.00           C
ATOM   5291  C33 POPEj  88     109.185 121.745  38.460  1.00  0.00           C
ATOM   5294  C34 POPEj  88     109.315 122.435  39.820  1.00  0.00           C
ATOM   5297  C35 POPEj  88     109.405 121.455  41.000  1.00  0.00           C
ATOM   5300  C36 POPEj  88     108.955 122.075  42.330  1.00  0.00           C
ATOM   5303  C37 POPEj  88     107.735 121.355  42.920  1.00  0.00           C
ATOM   5306  C38 POPEj  88     107.055 122.125  44.060  1.00  0.00           C
ATOM   5309  C39 POPEj  88     106.045 121.245  44.811  1.00  0.00           C
ATOM   5312 0C31 POPEj  88     106.635 120.565  46.040  1.00  0.00           C
ATOM   5315 1C31 POPEj  88     105.735 119.445  46.571  1.00  0.00           C
ATOM   5318 2C31 POPEj  88     106.295 118.815  47.850  1.00  0.00           C
ATOM   5321 3C31 POPEj  88     105.565 117.515  48.241  1.00  0.00           C
ATOM   5324 4C31 POPEj  88     104.155 117.725  48.830  1.00  0.00           C
ATOM   5327 5C31 POPEj  88     103.265 116.475  48.721  1.00  0.00           C
ATOM   5330 6C31 POPEj  88     103.915 115.185  49.221  1.00  0.00           C
ATOM   5334  NH3 POPEk  89      54.675  69.565  63.760  1.00  0.00           N
ATOM   5338  C12 POPEk  89      55.425  70.775  64.230  1.00  0.00           C
ATOM   5341  C11 POPEk  89      56.695  70.935  63.400  1.00  0.00           C
ATOM   5344  P   POPEk  89      58.695  71.655  64.910  1.00  0.00           P
ATOM   5345  O13 POPEk  89      59.525  72.875  64.960  1.00  0.00           O
ATOM   5346  O14 POPEk  89      58.195  71.015  66.150  1.00  0.00           O
ATOM   5347  O11 POPEk  89      59.465  70.565  64.090  1.00  0.00           O
ATOM   5348  O12 POPEk  89      57.485  71.975  63.951  1.00  0.00           O
ATOM   5349  C1  POPEk  89      59.725  69.265  64.611  1.00  0.00           C
ATOM   5352  C2  POPEk  89      60.995  68.765  63.920  1.00  0.00           C
ATOM   5354  O21 POPEk  89      61.095  67.355  64.131  1.00  0.00           O
ATOM   5355  C21 POPEk  89      62.115  66.745  63.541  1.00  0.00           C
ATOM   5356  O22 POPEk  89      62.945  66.075  64.141  1.00  0.00           O
ATOM   5357  C22 POPEk  89      62.055  66.885  62.010  1.00  0.00           C
ATOM   5360  C3  POPEk  89      62.255  69.515  64.430  1.00  0.00           C
ATOM   5363  O31 POPEk  89      63.145  69.805  63.330  1.00  0.00           O
ATOM   5364  C31 POPEk  89      64.435  69.785  63.561  1.00  0.00           C
ATOM   5365  O32 POPEk  89      64.985  69.435  64.590  1.00  0.00           O
ATOM   5366  C32 POPEk  89      65.145  70.335  62.311  1.00  0.00           C
ATOM   5369  C23 POPEk  89      62.825  65.755  61.271  1.00  0.00           C
ATOM   5372  C24 POPEk  89      62.305  65.475  59.850  1.00  0.00           C
ATOM   5375  C25 POPEk  89      62.695  66.515  58.780  1.00  0.00           C
ATOM   5378  C26 POPEk  89      64.115  66.325  58.211  1.00  0.00           C
ATOM   5381  C27 POPEk  89      64.365  67.185  56.961  1.00  0.00           C
ATOM   5384  C28 POPEk  89      65.745  66.905  56.320  1.00  0.00           C
ATOM   5387  C29 POPEk  89      66.025  67.825  55.160  1.00  0.00           C
ATOM   5389 0C21 POPEk  89      66.385  67.485  53.910  1.00  0.00           C
ATOM   5391 1C21 POPEk  89      66.635  66.095  53.381  1.00  0.00           C
ATOM   5394 2C21 POPEk  89      67.875  66.015  52.471  1.00  0.00           C
ATOM   5397 3C21 POPEk  89      67.755  66.875  51.201  1.00  0.00           C
ATOM   5400 4C21 POPEk  89      68.615  66.355  50.041  1.00  0.00           C
ATOM   5403 5C21 POPEk  89      68.555  67.285  48.830  1.00  0.00           C
ATOM   5406 6C21 POPEk  89      69.085  66.635  47.550  1.00  0.00           C
ATOM   5409 7C21 POPEk  89      69.255  67.665  46.431  1.00  0.00           C
ATOM   5412 8C21 POPEk  89      69.445  67.045  45.050  1.00  0.00           C
ATOM   5416  C33 POPEk  89      64.945  69.425  61.070  1.00  0.00           C
ATOM   5419  C34 POPEk  89      65.655  69.865  59.780  1.00  0.00           C
ATOM   5422  C35 POPEk  89      65.335  71.305  59.340  1.00  0.00           C
ATOM   5425  C36 POPEk  89      65.525  71.565  57.831  1.00  0.00           C
ATOM   5428  C37 POPEk  89      65.455  73.075  57.510  1.00  0.00           C
ATOM   5431  C38 POPEk  89      64.915  73.465  56.120  1.00  0.00           C
ATOM   5434  C39 POPEk  89      65.965  73.575  55.000  1.00  0.00           C
ATOM   5437 0C31 POPEk  89      66.225  72.265  54.240  1.00  0.00           C
ATOM   5440 1C31 POPEk  89      65.835  72.345  52.760  1.00  0.00           C
ATOM   5443 2C31 POPEk  89      66.275  71.105  51.980  1.00  0.00           C
ATOM   5446 3C31 POPEk  89      65.335  70.665  50.861  1.00  0.00           C
ATOM   5449 4C31 POPEk  89      63.975  70.145  51.350  1.00  0.00           C
ATOM   5452 5C31 POPEk  89      63.285  69.205  50.350  1.00  0.00           C
ATOM   5455 6C31 POPEk  89      63.845  67.785  50.340  1.00  0.00           C
ATOM   5459  NH3 POPEl  90      11.175  48.175  25.140  1.00  0.00           N
ATOM   5463  C12 POPEl  90      11.845  49.175  24.230  1.00  0.00           C
ATOM   5466  C11 POPEl  90      11.125  50.535  24.191  1.00  0.00           C
ATOM   5469  P   POPEl  90      11.775  53.095  24.030  1.00  0.00           P
ATOM   5470  O13 POPEl  90      12.715  53.935  23.260  1.00  0.00           O
ATOM   5471  O14 POPEl  90      10.335  53.355  23.900  1.00  0.00           O
ATOM   5472  O11 POPEl  90      12.135  53.315  25.550  1.00  0.00           O
ATOM   5473  O12 POPEl  90      12.045  51.555  23.760  1.00  0.00           O
ATOM   5474  C1  POPEl  90      12.455  52.235  26.410  1.00  0.00           C
ATOM   5477  C2  POPEl  90      13.385  52.695  27.540  1.00  0.00           C
ATOM   5479  O21 POPEl  90      13.545  51.635  28.500  1.00  0.00           O
ATOM   5480  C21 POPEl  90      12.545  51.385  29.340  1.00  0.00           C
ATOM   5481  O22 POPEl  90      11.435  51.875  29.310  1.00  0.00           O
ATOM   5482  C22 POPEl  90      13.045  50.425  30.391  1.00  0.00           C
ATOM   5485  C3  POPEl  90      12.965  54.055  28.170  1.00  0.00           C
ATOM   5488  O31 POPEl  90      13.925  54.465  29.160  1.00  0.00           O
ATOM   5489  C31 POPEl  90      15.015  55.035  28.660  1.00  0.00           C
ATOM   5490  O32 POPEl  90      15.275  55.135  27.470  1.00  0.00           O
ATOM   5491  C32 POPEl  90      15.785  55.705  29.781  1.00  0.00           C
ATOM   5494  C23 POPEl  90      13.105  51.165  31.730  1.00  0.00           C
ATOM   5497  C24 POPEl  90      13.955  50.405  32.750  1.00  0.00           C
ATOM   5500  C25 POPEl  90      13.845  51.065  34.120  1.00  0.00           C
ATOM   5503  C26 POPEl  90      14.705  50.355  35.170  1.00  0.00           C
ATOM   5506  C27 POPEl  90      14.575  51.025  36.540  1.00  0.00           C
ATOM   5509  C28 POPEl  90      15.585  50.485  37.570  1.00  0.00           C
ATOM   5512  C29 POPEl  90      15.225  49.095  38.031  1.00  0.00           C
ATOM   5514 0C21 POPEl  90      15.005  48.685  39.300  1.00  0.00           C
ATOM   5516 1C21 POPEl  90      15.075  49.535  40.550  1.00  0.00           C
ATOM   5519 2C21 POPEl  90      13.765  49.515  41.370  1.00  0.00           C
ATOM   5522 3C21 POPEl  90      12.545  50.065  40.611  1.00  0.00           C
ATOM   5525 4C21 POPEl  90      11.355  50.365  41.551  1.00  0.00           C
ATOM   5528 5C21 POPEl  90      11.535  51.665  42.351  1.00  0.00           C
ATOM   5531 6C21 POPEl  90      10.315  52.015  43.210  1.00  0.00           C
ATOM   5534 7C21 POPEl  90      10.255  53.515  43.550  1.00  0.00           C
ATOM   5537 8C21 POPEl  90       8.965  53.945  44.230  1.00  0.00           C
ATOM   5541  C33 POPEl  90      15.735  55.015  31.160  1.00  0.00           C
ATOM   5544  C34 POPEl  90      16.025  56.015  32.291  1.00  0.00           C
ATOM   5547  C35 POPEl  90      17.345  56.775  32.111  1.00  0.00           C
ATOM   5550  C36 POPEl  90      17.515  57.895  33.130  1.00  0.00           C
ATOM   5553  C37 POPEl  90      18.765  58.725  32.860  1.00  0.00           C
ATOM   5556  C38 POPEl  90      18.955  59.845  33.890  1.00  0.00           C
ATOM   5559  C39 POPEl  90      19.375  59.365  35.280  1.00  0.00           C
ATOM   5562 0C31 POPEl  90      20.755  58.695  35.300  1.00  0.00           C
ATOM   5565 1C31 POPEl  90      21.295  58.515  36.721  1.00  0.00           C
ATOM   5568 2C31 POPEl  90      22.585  57.685  36.760  1.00  0.00           C
ATOM   5571 3C31 POPEl  90      23.295  57.805  38.111  1.00  0.00           C
ATOM   5574 4C31 POPEl  90      24.745  57.305  38.080  1.00  0.00           C
ATOM   5577 5C31 POPEl  90      25.465  57.535  39.410  1.00  0.00           C
ATOM   5580 6C31 POPEl  90      26.915  57.065  39.421  1.00  0.00           C
ATOM   5584  NH3 POPEm  91      80.365  22.085  68.171  1.00  0.00           N
ATOM   5588  C12 POPEm  91      81.525  22.295  67.230  1.00  0.00           C
ATOM   5591  C11 POPEm  91      82.225  23.625  67.540  1.00  0.00           C
ATOM   5594  P   POPEm  91      84.485  24.835  67.440  1.00  0.00           P
ATOM   5595  O13 POPEm  91      83.575  25.945  67.760  1.00  0.00           O
ATOM   5596  O14 POPEm  91      85.405  24.315  68.480  1.00  0.00           O
ATOM   5597  O11 POPEm  91      85.345  25.215  66.181  1.00  0.00           O
ATOM   5598  O12 POPEm  91      83.545  23.645  66.961  1.00  0.00           O
ATOM   5599  C1  POPEm  91      85.075  26.385  65.400  1.00  0.00           C
ATOM   5602  C2  POPEm  91      84.055  26.045  64.290  1.00  0.00           C
ATOM   5604  O21 POPEm  91      84.405  26.575  63.000  1.00  0.00           O
ATOM   5605  C21 POPEm  91      84.345  27.885  62.831  1.00  0.00           C
ATOM   5606  O22 POPEm  91      84.245  28.735  63.690  1.00  0.00           O
ATOM   5607  C22 POPEm  91      84.345  28.165  61.330  1.00  0.00           C
ATOM   5610  C3  POPEm  91      82.595  26.375  64.720  1.00  0.00           C
ATOM   5613  O31 POPEm  91      81.605  26.105  63.690  1.00  0.00           O
ATOM   5614  C31 POPEm  91      81.355  24.805  63.500  1.00  0.00           C
ATOM   5615  O32 POPEm  91      81.805  23.895  64.171  1.00  0.00           O
ATOM   5616  C32 POPEm  91      80.465  24.615  62.280  1.00  0.00           C
ATOM   5619  C23 POPEm  91      83.355  27.265  60.560  1.00  0.00           C
ATOM   5622  C24 POPEm  91      83.025  27.825  59.180  1.00  0.00           C
ATOM   5625  C25 POPEm  91      82.075  26.935  58.361  1.00  0.00           C
ATOM   5628  C26 POPEm  91      82.745  25.705  57.730  1.00  0.00           C
ATOM   5631  C27 POPEm  91      83.395  26.005  56.371  1.00  0.00           C
ATOM   5634  C28 POPEm  91      84.145  24.785  55.820  1.00  0.00           C
ATOM   5637  C29 POPEm  91      84.545  24.885  54.370  1.00  0.00           C
ATOM   5639 0C21 POPEm  91      85.115  23.895  53.671  1.00  0.00           C
ATOM   5641 1C21 POPEm  91      85.495  22.545  54.230  1.00  0.00           C
ATOM   5644 2C21 POPEm  91      85.175  21.325  53.330  1.00  0.00           C
ATOM   5647 3C21 POPEm  91      85.905  20.075  53.850  1.00  0.00           C
ATOM   5650 4C21 POPEm  91      85.355  18.725  53.350  1.00  0.00           C
ATOM   5653 5C21 POPEm  91      85.205  18.625  51.820  1.00  0.00           C
ATOM   5656 6C21 POPEm  91      85.595  17.245  51.260  1.00  0.00           C
ATOM   5659 7C21 POPEm  91      85.385  17.155  49.741  1.00  0.00           C
ATOM   5662 8C21 POPEm  91      85.845  15.835  49.100  1.00  0.00           C
ATOM   5666  C33 POPEm  91      80.705  23.255  61.571  1.00  0.00           C
ATOM   5669  C34 POPEm  91      79.415  22.635  61.010  1.00  0.00           C
ATOM   5672  C35 POPEm  91      79.675  21.405  60.110  1.00  0.00           C
ATOM   5675  C36 POPEm  91      80.415  21.735  58.811  1.00  0.00           C
ATOM   5678  C37 POPEm  91      80.655  20.525  57.910  1.00  0.00           C
ATOM   5681  C38 POPEm  91      81.575  20.895  56.730  1.00  0.00           C
ATOM   5684  C39 POPEm  91      81.735  19.775  55.700  1.00  0.00           C
ATOM   5687 0C31 POPEm  91      80.445  19.495  54.910  1.00  0.00           C
ATOM   5690 1C31 POPEm  91      80.695  18.535  53.741  1.00  0.00           C
ATOM   5693 2C31 POPEm  91      79.455  18.325  52.860  1.00  0.00           C
ATOM   5696 3C31 POPEm  91      79.805  17.515  51.610  1.00  0.00           C
ATOM   5699 4C31 POPEm  91      78.585  17.135  50.760  1.00  0.00           C
ATOM   5702 5C31 POPEm  91      79.005  16.315  49.530  1.00  0.00           C
ATOM   5705 6C31 POPEm  91      77.835  15.965  48.601  1.00  0.00           C
ATOM   5709  NH3 POPEn  92      67.815  53.245  22.681  1.00  0.00           N
ATOM   5713  C12 POPEn  92      68.845  54.095  23.380  1.00  0.00           C
ATOM   5716  C11 POPEn  92      68.295  54.715  24.671  1.00  0.00           C
ATOM   5719  P   POPEn  92      69.165  57.125  25.271  1.00  0.00           P
ATOM   5720  O13 POPEn  92      69.835  57.655  24.060  1.00  0.00           O
ATOM   5721  O14 POPEn  92      67.755  57.525  25.380  1.00  0.00           O
ATOM   5722  O11 POPEn  92      69.925  57.575  26.590  1.00  0.00           O
ATOM   5723  O12 POPEn  92      69.305  55.545  25.261  1.00  0.00           O
ATOM   5724  C1  POPEn  92      71.345  57.625  26.670  1.00  0.00           C
ATOM   5727  C2  POPEn  92      71.955  56.855  27.880  1.00  0.00           C
ATOM   5729  O21 POPEn  92      73.255  56.425  27.451  1.00  0.00           O
ATOM   5730  C21 POPEn  92      74.225  56.115  28.300  1.00  0.00           C
ATOM   5731  O22 POPEn  92      75.035  55.215  28.101  1.00  0.00           O
ATOM   5732  C22 POPEn  92      74.295  57.025  29.530  1.00  0.00           C
ATOM   5735  C3  POPEn  92      71.125  55.625  28.361  1.00  0.00           C
ATOM   5738  O31 POPEn  92      71.775  54.915  29.460  1.00  0.00           O
ATOM   5739  C31 POPEn  92      71.095  54.835  30.611  1.00  0.00           C
ATOM   5740  O32 POPEn  92      70.125  55.515  30.900  1.00  0.00           O
ATOM   5741  C32 POPEn  92      71.745  53.815  31.560  1.00  0.00           C
ATOM   5744  C23 POPEn  92      75.495  56.685  30.441  1.00  0.00           C
ATOM   5747  C24 POPEn  92      75.385  57.325  31.840  1.00  0.00           C
ATOM   5750  C25 POPEn  92      76.525  56.875  32.771  1.00  0.00           C
ATOM   5753  C26 POPEn  92      76.405  55.415  33.221  1.00  0.00           C
ATOM   5756  C27 POPEn  92      77.415  55.035  34.310  1.00  0.00           C
ATOM   5759  C28 POPEn  92      77.155  53.665  34.951  1.00  0.00           C
ATOM   5762  C29 POPEn  92      75.975  53.605  35.890  1.00  0.00           C
ATOM   5764 0C21 POPEn  92      75.995  53.875  37.210  1.00  0.00           C
ATOM   5766 1C21 POPEn  92      77.195  54.355  37.980  1.00  0.00           C
ATOM   5769 2C21 POPEn  92      76.825  55.305  39.140  1.00  0.00           C
ATOM   5772 3C21 POPEn  92      76.105  54.565  40.271  1.00  0.00           C
ATOM   5775 4C21 POPEn  92      76.175  55.275  41.630  1.00  0.00           C
ATOM   5778 5C21 POPEn  92      75.885  54.265  42.751  1.00  0.00           C
ATOM   5781 6C21 POPEn  92      76.015  54.815  44.170  1.00  0.00           C
ATOM   5784 7C21 POPEn  92      75.985  53.685  45.201  1.00  0.00           C
ATOM   5787 8C21 POPEn  92      76.175  54.155  46.641  1.00  0.00           C
ATOM   5791  C33 POPEn  92      71.085  53.825  32.971  1.00  0.00           C
ATOM   5794  C34 POPEn  92      71.345  52.615  33.870  1.00  0.00           C
ATOM   5797  C35 POPEn  92      70.765  52.765  35.290  1.00  0.00           C
ATOM   5800  C36 POPEn  92      71.565  53.745  36.160  1.00  0.00           C
ATOM   5803  C37 POPEn  92      71.135  53.785  37.640  1.00  0.00           C
ATOM   5806  C38 POPEn  92      71.895  54.865  38.420  1.00  0.00           C
ATOM   5809  C39 POPEn  92      71.555  54.955  39.920  1.00  0.00           C
ATOM   5812 0C31 POPEn  92      71.915  53.685  40.710  1.00  0.00           C
ATOM   5815 1C31 POPEn  92      71.775  53.885  42.230  1.00  0.00           C
ATOM   5818 2C31 POPEn  92      71.455  52.575  42.971  1.00  0.00           C
ATOM   5821 3C31 POPEn  92      71.435  52.685  44.500  1.00  0.00           C
ATOM   5824 4C31 POPEn  92      70.735  53.955  45.021  1.00  0.00           C
ATOM   5827 5C31 POPEn  92      70.575  53.965  46.551  1.00  0.00           C
ATOM   5830 6C31 POPEn  92      70.045  55.305  47.061  1.00  0.00           C
ATOM   5834  NH3 POPEo  93      76.895  94.395  26.711  1.00  0.00           N
ATOM   5838  C12 POPEo  93      76.615  94.025  25.290  1.00  0.00           C
ATOM   5841  C11 POPEo  93      77.535  92.895  24.811  1.00  0.00           C
ATOM   5844  P   POPEo  93      77.345  90.325  24.291  1.00  0.00           P
ATOM   5845  O13 POPEo  93      78.565  90.345  23.470  1.00  0.00           O
ATOM   5846  O14 POPEo  93      76.245  89.465  23.800  1.00  0.00           O
ATOM   5847  O11 POPEo  93      77.645  89.755  25.750  1.00  0.00           O
ATOM   5848  O12 POPEo  93      76.745  91.765  24.490  1.00  0.00           O
ATOM   5849  C1  POPEo  93      78.825  90.045  26.500  1.00  0.00           C
ATOM   5852  C2  POPEo  93      78.645  89.775  28.041  1.00  0.00           C
ATOM   5854  O21 POPEo  93      77.275  89.885  28.520  1.00  0.00           O
ATOM   5855  C21 POPEo  93      76.775  91.115  28.450  1.00  0.00           C
ATOM   5856  O22 POPEo  93      77.315  92.045  27.891  1.00  0.00           O
ATOM   5857  C22 POPEo  93      75.475  91.305  29.271  1.00  0.00           C
ATOM   5860  C3  POPEo  93      79.685  90.535  28.920  1.00  0.00           C
ATOM   5863  O31 POPEo  93      79.665  90.035  30.280  1.00  0.00           O
ATOM   5864  C31 POPEo  93      78.945  90.745  31.140  1.00  0.00           C
ATOM   5865  O32 POPEo  93      78.445  91.835  30.931  1.00  0.00           O
ATOM   5866  C32 POPEo  93      78.825  90.005  32.470  1.00  0.00           C
ATOM   5869  C23 POPEo  93      75.125  92.825  29.340  1.00  0.00           C
ATOM   5872  C24 POPEo  93      74.125  93.285  30.420  1.00  0.00           C
ATOM   5875  C25 POPEo  93      74.545  94.615  31.061  1.00  0.00           C
ATOM   5878  C26 POPEo  93      73.735  95.055  32.300  1.00  0.00           C
ATOM   5881  C27 POPEo  93      74.495  96.105  33.130  1.00  0.00           C
ATOM   5884  C28 POPEo  93      74.135  96.125  34.631  1.00  0.00           C
ATOM   5887  C29 POPEo  93      75.215  96.855  35.410  1.00  0.00           C
ATOM   5889 0C21 POPEo  93      75.345  98.185  35.541  1.00  0.00           C
ATOM   5891 1C21 POPEo  93      74.405  99.225  34.990  1.00  0.00           C
ATOM   5894 2C21 POPEo  93      73.875 100.135  36.111  1.00  0.00           C
ATOM   5897 3C21 POPEo  93      73.345  99.385  37.340  1.00  0.00           C
ATOM   5900 4C21 POPEo  93      72.595 100.305  38.311  1.00  0.00           C
ATOM   5903 5C21 POPEo  93      72.035  99.545  39.500  1.00  0.00           C
ATOM   5906 6C21 POPEo  93      71.365 100.455  40.531  1.00  0.00           C
ATOM   5909 7C21 POPEo  93      71.005  99.685  41.800  1.00  0.00           C
ATOM   5912 8C21 POPEo  93      70.715 100.595  42.990  1.00  0.00           C
ATOM   5916  C33 POPEo  93      77.755  90.685  33.361  1.00  0.00           C
ATOM   5919  C34 POPEo  93      77.465  89.865  34.620  1.00  0.00           C
ATOM   5922  C35 POPEo  93      76.255  90.335  35.451  1.00  0.00           C
ATOM   5925  C36 POPEo  93      76.465  91.595  36.291  1.00  0.00           C
ATOM   5928  C37 POPEo  93      75.485  91.685  37.471  1.00  0.00           C
ATOM   5931  C38 POPEo  93      75.495  93.065  38.140  1.00  0.00           C
ATOM   5934  C39 POPEo  93      74.885  93.075  39.550  1.00  0.00           C
ATOM   5937 0C31 POPEo  93      75.815  92.415  40.590  1.00  0.00           C
ATOM   5940 1C31 POPEo  93      75.415  92.755  42.021  1.00  0.00           C
ATOM   5943 2C31 POPEo  93      76.515  92.415  43.041  1.00  0.00           C
ATOM   5946 3C31 POPEo  93      75.975  92.125  44.451  1.00  0.00           C
ATOM   5949 4C31 POPEo  93      75.125  93.265  45.030  1.00  0.00           C
ATOM   5952 5C31 POPEo  93      74.265  92.805  46.221  1.00  0.00           C
ATOM   5955 6C31 POPEo  93      73.125  93.765  46.551  1.00  0.00           C
ATOM   5959  NH3 POPEp  94      76.015  54.265  25.611  1.00  0.00           N
ATOM   5963  C12 POPEp  94      75.015  54.145  24.500  1.00  0.00           C
ATOM   5966  C11 POPEp  94      74.215  52.845  24.611  1.00  0.00           C
ATOM   5969  P   POPEp  94      72.745  51.315  23.140  1.00  0.00           P
ATOM   5970  O13 POPEp  94      71.745  51.605  22.090  1.00  0.00           O
ATOM   5971  O14 POPEp  94      73.665  50.175  22.890  1.00  0.00           O
ATOM   5972  O11 POPEp  94      72.065  51.155  24.560  1.00  0.00           O
ATOM   5973  O12 POPEp  94      73.595  52.635  23.340  1.00  0.00           O
ATOM   5974  C1  POPEp  94      71.645  49.875  25.050  1.00  0.00           C
ATOM   5977  C2  POPEp  94      71.005  50.005  26.460  1.00  0.00           C
ATOM   5979  O21 POPEp  94      70.455  48.735  26.900  1.00  0.00           O
ATOM   5980  C21 POPEp  94      71.225  47.965  27.660  1.00  0.00           C
ATOM   5981  O22 POPEp  94      72.445  47.975  27.681  1.00  0.00           O
ATOM   5982  C22 POPEp  94      70.305  47.145  28.570  1.00  0.00           C
ATOM   5985  C3  POPEp  94      69.855  51.055  26.511  1.00  0.00           C
ATOM   5988  O31 POPEp  94      68.865  50.705  27.510  1.00  0.00           O
ATOM   5989  C31 POPEp  94      69.215  51.015  28.760  1.00  0.00           C
ATOM   5990  O32 POPEp  94      70.115  51.755  29.081  1.00  0.00           O
ATOM   5991  C32 POPEp  94      68.285  50.295  29.731  1.00  0.00           C
ATOM   5994  C23 POPEp  94      71.025  46.345  29.681  1.00  0.00           C
ATOM   5997  C24 POPEp  94      70.055  45.405  30.410  1.00  0.00           C
ATOM   6000  C25 POPEp  94      70.755  44.405  31.350  1.00  0.00           C
ATOM   6003  C26 POPEp  94      69.795  43.745  32.340  1.00  0.00           C
ATOM   6006  C27 POPEp  94      70.495  42.715  33.250  1.00  0.00           C
ATOM   6009  C28 POPEp  94      69.635  41.465  33.530  1.00  0.00           C
ATOM   6012  C29 POPEp  94      68.425  41.705  34.400  1.00  0.00           C
ATOM   6014 0C21 POPEp  94      68.025  40.905  35.410  1.00  0.00           C
ATOM   6016 1C21 POPEp  94      68.735  39.645  35.850  1.00  0.00           C
ATOM   6019 2C21 POPEp  94      68.155  39.015  37.120  1.00  0.00           C
ATOM   6022 3C21 POPEp  94      68.855  37.695  37.490  1.00  0.00           C
ATOM   6025 4C21 POPEp  94      68.185  37.015  38.690  1.00  0.00           C
ATOM   6028 5C21 POPEp  94      68.765  35.625  39.021  1.00  0.00           C
ATOM   6031 6C21 POPEp  94      69.835  35.665  40.120  1.00  0.00           C
ATOM   6034 7C21 POPEp  94      70.215  34.265  40.620  1.00  0.00           C
ATOM   6037 8C21 POPEp  94      71.305  34.285  41.691  1.00  0.00           C
ATOM   6041  C33 POPEp  94      69.015  49.875  31.031  1.00  0.00           C
ATOM   6044  C34 POPEp  94      68.085  49.085  31.960  1.00  0.00           C
ATOM   6047  C35 POPEp  94      67.135  49.955  32.811  1.00  0.00           C
ATOM   6050  C36 POPEp  94      67.755  50.445  34.131  1.00  0.00           C
ATOM   6053  C37 POPEp  94      66.695  50.895  35.150  1.00  0.00           C
ATOM   6056  C38 POPEp  94      67.295  51.455  36.451  1.00  0.00           C
ATOM   6059  C39 POPEp  94      66.235  51.565  37.560  1.00  0.00           C
ATOM   6062 0C31 POPEp  94      66.805  51.865  38.951  1.00  0.00           C
ATOM   6065 1C31 POPEp  94      66.645  53.325  39.400  1.00  0.00           C
ATOM   6068 2C31 POPEp  94      67.115  53.575  40.850  1.00  0.00           C
ATOM   6071 3C31 POPEp  94      66.295  52.825  41.921  1.00  0.00           C
ATOM   6074 4C31 POPEp  94      66.995  52.785  43.291  1.00  0.00           C
ATOM   6077 5C31 POPEp  94      66.285  51.835  44.270  1.00  0.00           C
ATOM   6080 6C31 POPEp  94      67.075  51.595  45.560  1.00  0.00           C
ATOM   6084  NH3 POPEq  95      27.585  74.565  24.260  1.00  0.00           N
ATOM   6088  C12 POPEq  95      27.535  75.715  25.220  1.00  0.00           C
ATOM   6091  C11 POPEq  95      26.265  76.545  24.970  1.00  0.00           C
ATOM   6094  P   POPEq  95      24.185  74.915  25.080  1.00  0.00           P
ATOM   6095  O13 POPEq  95      23.055  75.555  24.380  1.00  0.00           O
ATOM   6096  O14 POPEq  95      24.995  73.915  24.330  1.00  0.00           O
ATOM   6097  O11 POPEq  95      23.645  74.195  26.381  1.00  0.00           O
ATOM   6098  O12 POPEq  95      25.145  76.005  25.650  1.00  0.00           O
ATOM   6099  C1  POPEq  95      22.885  74.865  27.381  1.00  0.00           C
ATOM   6102  C2  POPEq  95      23.765  75.495  28.481  1.00  0.00           C
ATOM   6104  O21 POPEq  95      22.985  75.455  29.671  1.00  0.00           O
ATOM   6105  C21 POPEq  95      23.675  75.365  30.780  1.00  0.00           C
ATOM   6106  O22 POPEq  95      24.825  75.005  30.890  1.00  0.00           O
ATOM   6107  C22 POPEq  95      22.805  75.965  31.880  1.00  0.00           C
ATOM   6110  C3  POPEq  95      24.145  76.975  28.181  1.00  0.00           C
ATOM   6113  O31 POPEq  95      25.505  77.245  28.580  1.00  0.00           O
ATOM   6114  C31 POPEq  95      25.595  77.695  29.811  1.00  0.00           C
ATOM   6115  O32 POPEq  95      24.645  78.005  30.521  1.00  0.00           O
ATOM   6116  C32 POPEq  95      27.035  77.865  30.240  1.00  0.00           C
ATOM   6119  C23 POPEq  95      23.245  75.545  33.291  1.00  0.00           C
ATOM   6122  C24 POPEq  95      22.305  76.175  34.320  1.00  0.00           C
ATOM   6125  C25 POPEq  95      22.325  75.465  35.671  1.00  0.00           C
ATOM   6128  C26 POPEq  95      23.305  76.075  36.670  1.00  0.00           C
ATOM   6131  C27 POPEq  95      22.735  77.345  37.311  1.00  0.00           C
ATOM   6134  C28 POPEq  95      23.805  78.245  37.931  1.00  0.00           C
ATOM   6137  C29 POPEq  95      24.455  77.555  39.100  1.00  0.00           C
ATOM   6139 0C21 POPEq  95      24.355  77.915  40.391  1.00  0.00           C
ATOM   6141 1C21 POPEq  95      23.615  79.115  40.891  1.00  0.00           C
ATOM   6144 2C21 POPEq  95      24.255  79.685  42.160  1.00  0.00           C
ATOM   6147 3C21 POPEq  95      23.405  80.825  42.740  1.00  0.00           C
ATOM   6150 4C21 POPEq  95      23.845  81.245  44.151  1.00  0.00           C
ATOM   6153 5C21 POPEq  95      25.275  81.805  44.211  1.00  0.00           C
ATOM   6156 6C21 POPEq  95      25.775  81.955  45.651  1.00  0.00           C
ATOM   6159 7C21 POPEq  95      27.245  82.405  45.710  1.00  0.00           C
ATOM   6162 8C21 POPEq  95      27.975  81.905  46.951  1.00  0.00           C
ATOM   6166  C33 POPEq  95      27.245  77.345  31.680  1.00  0.00           C
ATOM   6169  C34 POPEq  95      28.695  77.455  32.171  1.00  0.00           C
ATOM   6172  C35 POPEq  95      28.935  76.665  33.460  1.00  0.00           C
ATOM   6175  C36 POPEq  95      28.255  77.255  34.701  1.00  0.00           C
ATOM   6178  C37 POPEq  95      28.035  76.195  35.780  1.00  0.00           C
ATOM   6181  C38 POPEq  95      27.405  76.765  37.061  1.00  0.00           C
ATOM   6184  C39 POPEq  95      28.435  77.355  38.021  1.00  0.00           C
ATOM   6187 0C31 POPEq  95      27.805  77.785  39.351  1.00  0.00           C
ATOM   6190 1C31 POPEq  95      28.845  78.135  40.410  1.00  0.00           C
ATOM   6193 2C31 POPEq  95      28.225  78.685  41.700  1.00  0.00           C
ATOM   6196 3C31 POPEq  95      29.285  79.155  42.701  1.00  0.00           C
ATOM   6199 4C31 POPEq  95      30.185  78.035  43.221  1.00  0.00           C
ATOM   6202 5C31 POPEq  95      31.165  78.545  44.291  1.00  0.00           C
ATOM   6205 6C31 POPEq  95      32.135  77.475  44.800  1.00  0.00           C
ATOM   6209  NH3 POPEr  96      43.815 126.065  25.750  1.00  0.00           N
ATOM   6213  C12 POPEr  96      44.395 126.115  24.361  1.00  0.00           C
ATOM   6216  C11 POPEr  96      43.595 125.155  23.470  1.00  0.00           C
ATOM   6219  P   POPEr  96      44.625 122.775  23.370  1.00  0.00           P
ATOM   6220  O13 POPEr  96      45.895 123.435  22.980  1.00  0.00           O
ATOM   6221  O14 POPEr  96      43.915 122.015  22.330  1.00  0.00           O
ATOM   6222  O11 POPEr  96      44.955 121.795  24.550  1.00  0.00           O
ATOM   6223  O12 POPEr  96      43.655 123.845  24.030  1.00  0.00           O
ATOM   6224  C1  POPEr  96      45.655 122.155  25.730  1.00  0.00           C
ATOM   6227  C2  POPEr  96      44.655 122.615  26.800  1.00  0.00           C
ATOM   6229  O21 POPEr  96      45.305 122.835  28.060  1.00  0.00           O
ATOM   6230  C21 POPEr  96      45.785 124.045  28.300  1.00  0.00           C
ATOM   6231  O22 POPEr  96      45.775 124.975  27.500  1.00  0.00           O
ATOM   6232  C22 POPEr  96      46.265 124.095  29.760  1.00  0.00           C
ATOM   6235  C3  POPEr  96      43.525 121.565  27.030  1.00  0.00           C
ATOM   6238  O31 POPEr  96      42.185 122.095  27.050  1.00  0.00           O
ATOM   6239  C31 POPEr  96      42.045 123.265  27.660  1.00  0.00           C
ATOM   6240  O32 POPEr  96      42.075 124.355  27.111  1.00  0.00           O
ATOM   6241  C32 POPEr  96      42.015 123.045  29.180  1.00  0.00           C
ATOM   6244  C23 POPEr  96      46.495 122.685  30.370  1.00  0.00           C
ATOM   6247  C24 POPEr  96      46.805 122.585  31.870  1.00  0.00           C
ATOM   6250  C25 POPEr  96      47.975 123.445  32.361  1.00  0.00           C
ATOM   6253  C26 POPEr  96      47.475 124.745  32.980  1.00  0.00           C
ATOM   6256  C27 POPEr  96      48.585 125.585  33.631  1.00  0.00           C
ATOM   6259  C28 POPEr  96      48.025 126.945  34.061  1.00  0.00           C
ATOM   6262  C29 POPEr  96      49.055 127.795  34.750  1.00  0.00           C
ATOM   6264 0C21 POPEr  96      49.145 127.975  36.080  1.00  0.00           C
ATOM   6266 1C21 POPEr  96      48.235 127.355  37.111  1.00  0.00           C
ATOM   6269 2C21 POPEr  96      48.615 127.815  38.530  1.00  0.00           C
ATOM   6272 3C21 POPEr  96      47.735 127.195  39.620  1.00  0.00           C
ATOM   6275 4C21 POPEr  96      47.965 127.835  41.000  1.00  0.00           C
ATOM   6278 5C21 POPEr  96      49.355 127.605  41.610  1.00  0.00           C
ATOM   6281 6C21 POPEr  96      49.605 126.185  42.120  1.00  0.00           C
ATOM   6284 7C21 POPEr  96      51.065 125.985  42.530  1.00  0.00           C
ATOM   6287 8C21 POPEr  96      51.425 124.555  42.941  1.00  0.00           C
ATOM   6291  C33 POPEr  96      40.975 123.935  29.900  1.00  0.00           C
ATOM   6294  C34 POPEr  96      40.975 123.705  31.420  1.00  0.00           C
ATOM   6297  C35 POPEr  96      40.065 122.545  31.830  1.00  0.00           C
ATOM   6300  C36 POPEr  96      39.015 122.995  32.850  1.00  0.00           C
ATOM   6303  C37 POPEr  96      38.175 121.835  33.390  1.00  0.00           C
ATOM   6306  C38 POPEr  96      37.025 122.345  34.281  1.00  0.00           C
ATOM   6309  C39 POPEr  96      37.395 122.305  35.771  1.00  0.00           C
ATOM   6312 0C31 POPEr  96      37.005 120.955  36.390  1.00  0.00           C
ATOM   6315 1C31 POPEr  96      37.565 120.745  37.800  1.00  0.00           C
ATOM   6318 2C31 POPEr  96      36.845 119.595  38.521  1.00  0.00           C
ATOM   6321 3C31 POPEr  96      37.615 119.015  39.710  1.00  0.00           C
ATOM   6324 4C31 POPEr  96      38.805 118.135  39.271  1.00  0.00           C
ATOM   6327 5C31 POPEr  96      39.685 117.715  40.450  1.00  0.00           C
ATOM   6330 6C31 POPEr  96      40.855 116.825  40.050  1.00  0.00           C
ATOM   6334  NH3 POPEs  97      58.185  98.645  66.720  1.00  0.00           N
ATOM   6338  C12 POPEs  97      59.165  98.065  65.760  1.00  0.00           C
ATOM   6341  C11 POPEs  97      60.215  97.165  66.480  1.00  0.00           C
ATOM   6344  P   POPEs  97      62.445  98.075  65.451  1.00  0.00           P
ATOM   6345  O13 POPEs  97      62.665  99.525  65.491  1.00  0.00           O
ATOM   6346  O14 POPEs  97      63.675  97.275  65.461  1.00  0.00           O
ATOM   6347  O11 POPEs  97      61.555  97.655  64.241  1.00  0.00           O
ATOM   6348  O12 POPEs  97      61.495  97.755  66.671  1.00  0.00           O
ATOM   6349  C1  POPEs  97      61.785  98.085  62.901  1.00  0.00           C
ATOM   6352  C2  POPEs  97      61.675  96.915  61.890  1.00  0.00           C
ATOM   6354  O21 POPEs  97      60.385  96.945  61.241  1.00  0.00           O
ATOM   6355  C21 POPEs  97      60.345  97.905  60.331  1.00  0.00           C
ATOM   6356  O22 POPEs  97      61.305  98.505  59.890  1.00  0.00           O
ATOM   6357  C22 POPEs  97      58.895  98.125  59.900  1.00  0.00           C
ATOM   6360  C3  POPEs  97      61.915  95.525  62.540  1.00  0.00           C
ATOM   6363  O31 POPEs  97      61.925  94.415  61.610  1.00  0.00           O
ATOM   6364  C31 POPEs  97      62.995  94.365  60.811  1.00  0.00           C
ATOM   6365  O32 POPEs  97      63.855  95.225  60.750  1.00  0.00           O
ATOM   6366  C32 POPEs  97      62.945  93.075  60.000  1.00  0.00           C
ATOM   6369  C23 POPEs  97      58.715  99.435  59.110  1.00  0.00           C
ATOM   6372  C24 POPEs  97      57.455  99.405  58.241  1.00  0.00           C
ATOM   6375  C25 POPEs  97      57.285 100.655  57.381  1.00  0.00           C
ATOM   6378  C26 POPEs  97      56.295 100.425  56.241  1.00  0.00           C
ATOM   6381  C27 POPEs  97      56.275 101.555  55.201  1.00  0.00           C
ATOM   6384  C28 POPEs  97      55.205 101.265  54.151  1.00  0.00           C
ATOM   6387  C29 POPEs  97      55.235 102.215  52.980  1.00  0.00           C
ATOM   6389 0C21 POPEs  97      54.305 103.145  52.710  1.00  0.00           C
ATOM   6391 1C21 POPEs  97      53.105 103.465  53.561  1.00  0.00           C
ATOM   6394 2C21 POPEs  97      52.685 104.945  53.440  1.00  0.00           C
ATOM   6397 3C21 POPEs  97      52.205 105.345  52.041  1.00  0.00           C
ATOM   6400 4C21 POPEs  97      51.455 106.685  52.030  1.00  0.00           C
ATOM   6403 5C21 POPEs  97      50.845 107.005  50.660  1.00  0.00           C
ATOM   6406 6C21 POPEs  97      49.975 108.265  50.681  1.00  0.00           C
ATOM   6409 7C21 POPEs  97      49.105 108.405  49.431  1.00  0.00           C
ATOM   6412 8C21 POPEs  97      47.995 109.445  49.570  1.00  0.00           C
ATOM   6416  C33 POPEs  97      63.685  93.145  58.650  1.00  0.00           C
ATOM   6419  C34 POPEs  97      63.575  91.815  57.901  1.00  0.00           C
ATOM   6422  C35 POPEs  97      63.975  91.935  56.430  1.00  0.00           C
ATOM   6425  C36 POPEs  97      65.405  92.465  56.241  1.00  0.00           C
ATOM   6428  C37 POPEs  97      65.985  92.095  54.870  1.00  0.00           C
ATOM   6431  C38 POPEs  97      67.405  92.625  54.660  1.00  0.00           C
ATOM   6434  C39 POPEs  97      68.095  91.895  53.510  1.00  0.00           C
ATOM   6437 0C31 POPEs  97      69.495  92.425  53.221  1.00  0.00           C
ATOM   6440 1C31 POPEs  97      70.105  91.745  51.980  1.00  0.00           C
ATOM   6443 2C31 POPEs  97      71.515  92.225  51.630  1.00  0.00           C
ATOM   6446 3C31 POPEs  97      71.565  93.695  51.180  1.00  0.00           C
ATOM   6449 4C31 POPEs  97      72.965  94.125  50.730  1.00  0.00           C
ATOM   6452 5C31 POPEs  97      73.005  95.555  50.190  1.00  0.00           C
ATOM   6455 6C31 POPEs  97      74.405  95.955  49.711  1.00  0.00           C
ATOM   6459  NH3 POPEt  98      76.575  87.355  25.580  1.00  0.00           N
ATOM   6463  C12 POPEt  98      77.395  86.115  25.820  1.00  0.00           C
ATOM   6466  C11 POPEt  98      78.235  86.245  27.111  1.00  0.00           C
ATOM   6469  P   POPEt  98      80.455  84.905  27.570  1.00  0.00           P
ATOM   6470  O13 POPEt  98      80.865  84.075  26.420  1.00  0.00           O
ATOM   6471  O14 POPEt  98      81.065  86.235  27.720  1.00  0.00           O
ATOM   6472  O11 POPEt  98      80.635  84.015  28.870  1.00  0.00           O
ATOM   6473  O12 POPEt  98      78.875  85.015  27.441  1.00  0.00           O
ATOM   6474  C1  POPEt  98      81.805  84.175  29.700  1.00  0.00           C
ATOM   6477  C2  POPEt  98      81.575  83.495  31.080  1.00  0.00           C
ATOM   6479  O21 POPEt  98      82.795  83.535  31.861  1.00  0.00           O
ATOM   6480  C21 POPEt  98      82.645  83.715  33.171  1.00  0.00           C
ATOM   6481  O22 POPEt  98      81.605  83.985  33.740  1.00  0.00           O
ATOM   6482  C22 POPEt  98      83.955  83.365  33.890  1.00  0.00           C
ATOM   6485  C3  POPEt  98      81.175  82.005  30.861  1.00  0.00           C
ATOM   6488  O31 POPEt  98      80.455  81.455  31.971  1.00  0.00           O
ATOM   6489  C31 POPEt  98      81.145  80.725  32.831  1.00  0.00           C
ATOM   6490  O32 POPEt  98      82.335  80.475  32.750  1.00  0.00           O
ATOM   6491  C32 POPEt  98      80.175  80.165  33.850  1.00  0.00           C
ATOM   6494  C23 POPEt  98      84.285  84.245  35.131  1.00  0.00           C
ATOM   6497  C24 POPEt  98      85.145  83.475  36.140  1.00  0.00           C
ATOM   6500  C25 POPEt  98      86.025  84.345  37.050  1.00  0.00           C
ATOM   6503  C26 POPEt  98      85.325  85.025  38.241  1.00  0.00           C
ATOM   6506  C27 POPEt  98      86.345  85.755  39.131  1.00  0.00           C
ATOM   6509  C28 POPEt  98      85.695  86.515  40.301  1.00  0.00           C
ATOM   6512  C29 POPEt  98      86.525  87.695  40.741  1.00  0.00           C
ATOM   6514 0C21 POPEt  98      87.125  87.915  41.921  1.00  0.00           C
ATOM   6516 1C21 POPEt  98      87.155  86.995  43.111  1.00  0.00           C
ATOM   6519 2C21 POPEt  98      88.535  86.325  43.201  1.00  0.00           C
ATOM   6522 3C21 POPEt  98      88.695  85.335  44.361  1.00  0.00           C
ATOM   6525 4C21 POPEt  98      90.135  84.815  44.451  1.00  0.00           C
ATOM   6528 5C21 POPEt  98      90.315  83.565  45.321  1.00  0.00           C
ATOM   6531 6C21 POPEt  98      90.705  83.875  46.770  1.00  0.00           C
ATOM   6534 7C21 POPEt  98      92.145  84.365  46.940  1.00  0.00           C
ATOM   6537 8C21 POPEt  98      92.565  84.515  48.400  1.00  0.00           C
ATOM   6541  C33 POPEt  98      80.865  79.735  35.160  1.00  0.00           C
ATOM   6544  C34 POPEt  98      81.235  80.925  36.041  1.00  0.00           C
ATOM   6547  C35 POPEt  98      81.125  80.575  37.530  1.00  0.00           C
ATOM   6550  C36 POPEt  98      81.145  81.805  38.431  1.00  0.00           C
ATOM   6553  C37 POPEt  98      80.845  81.425  39.890  1.00  0.00           C
ATOM   6556  C38 POPEt  98      81.675  82.225  40.900  1.00  0.00           C
ATOM   6559  C39 POPEt  98      81.415  83.725  40.861  1.00  0.00           C
ATOM   6562 0C31 POPEt  98      82.355  84.475  41.800  1.00  0.00           C
ATOM   6565 1C31 POPEt  98      82.175  85.995  41.740  1.00  0.00           C
ATOM   6568 2C31 POPEt  98      83.125  86.735  42.681  1.00  0.00           C
ATOM   6571 3C31 POPEt  98      82.575  86.965  44.090  1.00  0.00           C
ATOM   6574 4C31 POPEt  98      83.425  87.985  44.840  1.00  0.00           C
ATOM   6577 5C31 POPEt  98      82.855  88.375  46.210  1.00  0.00           C
ATOM   6580 6C31 POPEt  98      83.515  89.645  46.761  1.00  0.00           C
ATOM   6584  NH3 POPEu  99      80.255 111.105  27.290  1.00  0.00           N
ATOM   6588  C12 POPEu  99      78.855 110.585  27.150  1.00  0.00           C
ATOM   6591  C11 POPEu  99      78.075 110.955  28.421  1.00  0.00           C
ATOM   6594  P   POPEu  99      77.015 113.365  28.130  1.00  0.00           P
ATOM   6595  O13 POPEu  99      77.535 114.375  27.160  1.00  0.00           O
ATOM   6596  O14 POPEu  99      75.845 112.535  27.790  1.00  0.00           O
ATOM   6597  O11 POPEu  99      76.635 114.005  29.521  1.00  0.00           O
ATOM   6598  O12 POPEu  99      78.135 112.375  28.610  1.00  0.00           O
ATOM   6599  C1  POPEu  99      77.565 114.945  30.090  1.00  0.00           C
ATOM   6602  C2  POPEu  99      77.115 115.405  31.500  1.00  0.00           C
ATOM   6604  O21 POPEu  99      77.235 114.275  32.410  1.00  0.00           O
ATOM   6605  C21 POPEu  99      77.575 114.635  33.650  1.00  0.00           C
ATOM   6606  O22 POPEu  99      77.785 115.775  34.011  1.00  0.00           O
ATOM   6607  C22 POPEu  99      77.655 113.425  34.570  1.00  0.00           C
ATOM   6610  C3  POPEu  99      75.665 115.975  31.480  1.00  0.00           C
ATOM   6613  O31 POPEu  99      75.235 116.435  32.771  1.00  0.00           O
ATOM   6614  C31 POPEu  99      75.515 117.695  33.101  1.00  0.00           C
ATOM   6615  O32 POPEu  99      76.055 118.535  32.400  1.00  0.00           O
ATOM   6616  C32 POPEu  99      75.085 117.885  34.550  1.00  0.00           C
ATOM   6619  C23 POPEu  99      77.195 113.745  36.021  1.00  0.00           C
ATOM   6622  C24 POPEu  99      77.585 112.635  37.000  1.00  0.00           C
ATOM   6625  C25 POPEu  99      77.385 112.995  38.480  1.00  0.00           C
ATOM   6628  C26 POPEu  99      75.935 112.865  39.000  1.00  0.00           C
ATOM   6631  C27 POPEu  99      75.865 113.145  40.511  1.00  0.00           C
ATOM   6634  C28 POPEu  99      74.605 112.595  41.230  1.00  0.00           C
ATOM   6637  C29 POPEu  99      73.485 113.585  41.410  1.00  0.00           C
ATOM   6639 0C21 POPEu  99      72.165 113.305  41.510  1.00  0.00           C
ATOM   6641 1C21 POPEu  99      71.495 111.955  41.470  1.00  0.00           C
ATOM   6644 2C21 POPEu  99      71.985 110.885  42.471  1.00  0.00           C
ATOM   6647 3C21 POPEu  99      71.805 111.275  43.940  1.00  0.00           C
ATOM   6650 4C21 POPEu  99      72.405 110.245  44.910  1.00  0.00           C
ATOM   6653 5C21 POPEu  99      72.255 110.685  46.370  1.00  0.00           C
ATOM   6656 6C21 POPEu  99      72.985 109.765  47.351  1.00  0.00           C
ATOM   6659 7C21 POPEu  99      72.715 110.165  48.811  1.00  0.00           C
ATOM   6662 8C21 POPEu  99      73.595 109.425  49.820  1.00  0.00           C
ATOM   6666  C33 POPEu  99      76.255 118.365  35.420  1.00  0.00           C
ATOM   6669  C34 POPEu  99      75.925 118.505  36.921  1.00  0.00           C
ATOM   6672  C35 POPEu  99      75.265 117.265  37.550  1.00  0.00           C
ATOM   6675  C36 POPEu  99      73.735 117.365  37.510  1.00  0.00           C
ATOM   6678  C37 POPEu  99      73.005 116.075  37.920  1.00  0.00           C
ATOM   6681  C38 POPEu  99      71.475 116.235  37.790  1.00  0.00           C
ATOM   6684  C39 POPEu  99      70.845 117.135  38.861  1.00  0.00           C
ATOM   6687 0C31 POPEu  99      70.655 116.385  40.181  1.00  0.00           C
ATOM   6690 1C31 POPEu  99      70.185 117.295  41.311  1.00  0.00           C
ATOM   6693 2C31 POPEu  99      69.935 116.495  42.600  1.00  0.00           C
ATOM   6696 3C31 POPEu  99      69.315 117.365  43.710  1.00  0.00           C
ATOM   6699 4C31 POPEu  99      70.355 118.165  44.500  1.00  0.00           C
ATOM   6702 5C31 POPEu  99      69.715 119.275  45.331  1.00  0.00           C
ATOM   6705 6C31 POPEu  99      70.655 119.905  46.361  1.00  0.00           C
ATOM   6709  NH3 POPEv 100      37.085  60.735  67.140  1.00  0.00           N
ATOM   6713  C12 POPEv 100      36.075  60.765  66.050  1.00  0.00           C
ATOM   6716  C11 POPEv 100      35.045  59.635  66.251  1.00  0.00           C
ATOM   6719  P   POPEv 100      36.525  57.435  66.131  1.00  0.00           P
ATOM   6720  O13 POPEv 100      35.865  56.135  66.290  1.00  0.00           O
ATOM   6721  O14 POPEv 100      37.215  58.085  67.271  1.00  0.00           O
ATOM   6722  O11 POPEv 100      37.495  57.465  64.881  1.00  0.00           O
ATOM   6723  O12 POPEv 100      35.395  58.405  65.650  1.00  0.00           O
ATOM   6724  C1  POPEv 100      37.045  57.115  63.561  1.00  0.00           C
ATOM   6727  C2  POPEv 100      36.315  58.225  62.730  1.00  0.00           C
ATOM   6729  O21 POPEv 100      36.295  57.775  61.360  1.00  0.00           O
ATOM   6730  C21 POPEv 100      35.545  58.445  60.500  1.00  0.00           C
ATOM   6731  O22 POPEv 100      34.665  59.245  60.770  1.00  0.00           O
ATOM   6732  C22 POPEv 100      36.025  58.065  59.081  1.00  0.00           C
ATOM   6735  C3  POPEv 100      37.085  59.565  62.800  1.00  0.00           C
ATOM   6738  O31 POPEv 100      36.225  60.705  62.570  1.00  0.00           O
ATOM   6739  C31 POPEv 100      36.535  61.435  61.490  1.00  0.00           C
ATOM   6740  O32 POPEv 100      37.475  61.215  60.750  1.00  0.00           O
ATOM   6741  C32 POPEv 100      35.505  62.545  61.260  1.00  0.00           C
ATOM   6744  C23 POPEv 100      35.105  58.535  57.920  1.00  0.00           C
ATOM   6747  C24 POPEv 100      35.795  59.535  56.980  1.00  0.00           C
ATOM   6750  C25 POPEv 100      36.715  58.845  55.960  1.00  0.00           C
ATOM   6753  C26 POPEv 100      37.295  59.785  54.890  1.00  0.00           C
ATOM   6756  C27 POPEv 100      38.025  59.035  53.760  1.00  0.00           C
ATOM   6759  C28 POPEv 100      38.215  59.885  52.480  1.00  0.00           C
ATOM   6762  C29 POPEv 100      39.045  61.125  52.710  1.00  0.00           C
ATOM   6764 0C21 POPEv 100      39.905  61.705  51.861  1.00  0.00           C
ATOM   6766 1C21 POPEv 100      40.285  61.245  50.471  1.00  0.00           C
ATOM   6769 2C21 POPEv 100      39.365  61.755  49.340  1.00  0.00           C
ATOM   6772 3C21 POPEv 100      38.295  60.735  48.920  1.00  0.00           C
ATOM   6775 4C21 POPEv 100      37.605  61.055  47.580  1.00  0.00           C
ATOM   6778 5C21 POPEv 100      36.755  62.325  47.580  1.00  0.00           C
ATOM   6781 6C21 POPEv 100      35.895  62.425  46.311  1.00  0.00           C
ATOM   6784 7C21 POPEv 100      35.215  63.785  46.101  1.00  0.00           C
ATOM   6787 8C21 POPEv 100      34.475  63.885  44.760  1.00  0.00           C
ATOM   6791  C33 POPEv 100      35.835  63.355  59.970  1.00  0.00           C
ATOM   6794  C34 POPEv 100      34.805  64.445  59.640  1.00  0.00           C
ATOM   6797  C35 POPEv 100      33.465  63.895  59.141  1.00  0.00           C
ATOM   6800  C36 POPEv 100      33.435  63.535  57.640  1.00  0.00           C
ATOM   6803  C37 POPEv 100      32.345  62.495  57.311  1.00  0.00           C
ATOM   6806  C38 POPEv 100      31.875  62.475  55.840  1.00  0.00           C
ATOM   6809  C39 POPEv 100      30.795  61.415  55.541  1.00  0.00           C
ATOM   6812 0C31 POPEv 100      31.385  60.035  55.181  1.00  0.00           C
ATOM   6815 1C31 POPEv 100      30.355  58.925  54.930  1.00  0.00           C
ATOM   6818 2C31 POPEv 100      30.995  57.605  54.451  1.00  0.00           C
ATOM   6821 3C31 POPEv 100      31.085  56.485  55.500  1.00  0.00           C
ATOM   6824 4C31 POPEv 100      32.325  56.535  56.400  1.00  0.00           C
ATOM   6827 5C31 POPEv 100      32.455  55.275  57.280  1.00  0.00           C
ATOM   6830 6C31 POPEv 100      33.725  55.245  58.151  1.00  0.00           C
ATOM   6834  NH3 POPEw 101      90.475 127.405  71.771  1.00  0.00           N
ATOM   6838  C12 POPEw 101      90.875 126.215  72.610  1.00  0.00           C
ATOM   6841  C11 POPEw 101      91.305 125.065  71.690  1.00  0.00           C
ATOM   6844  P   POPEw 101      90.445 122.495  71.671  1.00  0.00           P
ATOM   6845  O13 POPEw 101      91.105 121.395  72.410  1.00  0.00           O
ATOM   6846  O14 POPEw 101      88.975 122.605  71.720  1.00  0.00           O
ATOM   6847  O11 POPEw 101      90.955 122.405  70.171  1.00  0.00           O
ATOM   6848  O12 POPEw 101      91.065 123.795  72.271  1.00  0.00           O
ATOM   6849  C1  POPEw 101      90.605 123.315  69.120  1.00  0.00           C
ATOM   6852  C2  POPEw 101      89.745 122.665  68.021  1.00  0.00           C
ATOM   6854  O21 POPEw 101      89.425 123.665  67.021  1.00  0.00           O
ATOM   6855  C21 POPEw 101      90.475 123.995  66.271  1.00  0.00           C
ATOM   6856  O22 POPEw 101      91.535 123.395  66.260  1.00  0.00           O
ATOM   6857  C22 POPEw 101      90.165 125.265  65.470  1.00  0.00           C
ATOM   6860  C3  POPEw 101      88.435 122.125  68.671  1.00  0.00           C
ATOM   6863  O31 POPEw 101      87.365 121.955  67.740  1.00  0.00           O
ATOM   6864  C31 POPEw 101      87.605 121.115  66.760  1.00  0.00           C
ATOM   6865  O32 POPEw 101      88.515 120.305  66.690  1.00  0.00           O
ATOM   6866  C32 POPEw 101      86.535 121.335  65.701  1.00  0.00           C
ATOM   6869  C23 POPEw 101      91.435 125.885  64.840  1.00  0.00           C
ATOM   6872  C24 POPEw 101      91.185 126.625  63.510  1.00  0.00           C
ATOM   6875  C25 POPEw 101      90.965 125.655  62.340  1.00  0.00           C
ATOM   6878  C26 POPEw 101      90.645 126.355  61.010  1.00  0.00           C
ATOM   6881  C27 POPEw 101      90.385 125.375  59.861  1.00  0.00           C
ATOM   6884  C28 POPEw 101      90.025 126.025  58.521  1.00  0.00           C
ATOM   6887  C29 POPEw 101      89.835 124.945  57.491  1.00  0.00           C
ATOM   6889 0C21 POPEw 101      88.765 124.735  56.701  1.00  0.00           C
ATOM   6891 1C21 POPEw 101      87.515 125.585  56.600  1.00  0.00           C
ATOM   6894 2C21 POPEw 101      87.145 125.885  55.140  1.00  0.00           C
ATOM   6897 3C21 POPEw 101      86.365 124.745  54.460  1.00  0.00           C
ATOM   6900 4C21 POPEw 101      86.315 124.875  52.930  1.00  0.00           C
ATOM   6903 5C21 POPEw 101      87.595 124.355  52.260  1.00  0.00           C
ATOM   6906 6C21 POPEw 101      87.545 124.395  50.730  1.00  0.00           C
ATOM   6909 7C21 POPEw 101      88.745 123.685  50.090  1.00  0.00           C
ATOM   6912 8C21 POPEw 101      88.695 123.665  48.561  1.00  0.00           C
ATOM   6916  C33 POPEw 101      86.765 122.595  64.850  1.00  0.00           C
ATOM   6919  C34 POPEw 101      85.665 122.715  63.790  1.00  0.00           C
ATOM   6922  C35 POPEw 101      85.825 123.975  62.940  1.00  0.00           C
ATOM   6925  C36 POPEw 101      84.645 124.195  61.991  1.00  0.00           C
ATOM   6928  C37 POPEw 101      84.545 125.645  61.501  1.00  0.00           C
ATOM   6931  C38 POPEw 101      83.415 125.835  60.490  1.00  0.00           C
ATOM   6934  C39 POPEw 101      83.805 125.485  59.050  1.00  0.00           C
ATOM   6937 0C31 POPEw 101      82.585 125.065  58.211  1.00  0.00           C
ATOM   6940 1C31 POPEw 101      82.935 124.805  56.740  1.00  0.00           C
ATOM   6943 2C31 POPEw 101      81.795 124.125  55.970  1.00  0.00           C
ATOM   6946 3C31 POPEw 101      80.685 125.075  55.461  1.00  0.00           C
ATOM   6949 4C31 POPEw 101      81.125 125.915  54.250  1.00  0.00           C
ATOM   6952 5C31 POPEw 101      79.945 126.515  53.470  1.00  0.00           C
ATOM   6955 6C31 POPEw 101      80.355 127.135  52.131  1.00  0.00           C
ATOM   6959  NH3 POPEx 102      31.005  65.565  67.760  1.00  0.00           N
ATOM   6963  C12 POPEx 102      32.435  65.595  68.260  1.00  0.00           C
ATOM   6966  C11 POPEx 102      32.765  64.505  69.281  1.00  0.00           C
ATOM   6969  P   POPEx 102      33.955  62.235  68.730  1.00  0.00           P
ATOM   6970  O13 POPEx 102      35.365  61.765  68.891  1.00  0.00           O
ATOM   6971  O14 POPEx 102      32.965  61.665  69.660  1.00  0.00           O
ATOM   6972  O11 POPEx 102      33.495  61.905  67.251  1.00  0.00           O
ATOM   6973  O12 POPEx 102      33.915  63.795  68.830  1.00  0.00           O
ATOM   6974  C1  POPEx 102      32.615  62.675  66.430  1.00  0.00           C
ATOM   6977  C2  POPEx 102      32.395  61.935  65.071  1.00  0.00           C
ATOM   6979  O21 POPEx 102      31.665  62.575  64.010  1.00  0.00           O
ATOM   6980  C21 POPEx 102      31.105  63.755  64.031  1.00  0.00           C
ATOM   6981  O22 POPEx 102      31.165  64.595  64.910  1.00  0.00           O
ATOM   6982  C22 POPEx 102      30.405  63.935  62.670  1.00  0.00           C
ATOM   6985  C3  POPEx 102      31.705  60.565  65.300  1.00  0.00           C
ATOM   6988  O31 POPEx 102      31.885  59.675  64.171  1.00  0.00           O
ATOM   6989  C31 POPEx 102      30.805  59.465  63.410  1.00  0.00           C
ATOM   6990  O32 POPEx 102      29.675  59.865  63.660  1.00  0.00           O
ATOM   6991  C32 POPEx 102      31.225  58.565  62.250  1.00  0.00           C
ATOM   6994  C23 POPEx 102      29.835  65.345  62.451  1.00  0.00           C
ATOM   6997  C24 POPEx 102      29.075  65.455  61.120  1.00  0.00           C
ATOM   7000  C25 POPEx 102      30.015  65.575  59.910  1.00  0.00           C
ATOM   7003  C26 POPEx 102      29.335  66.005  58.600  1.00  0.00           C
ATOM   7006  C27 POPEx 102      30.315  66.325  57.460  1.00  0.00           C
ATOM   7009  C28 POPEx 102      29.615  66.835  56.181  1.00  0.00           C
ATOM   7012  C29 POPEx 102      28.885  65.755  55.430  1.00  0.00           C
ATOM   7014 0C21 POPEx 102      28.865  65.585  54.090  1.00  0.00           C
ATOM   7016 1C21 POPEx 102      29.525  66.475  53.070  1.00  0.00           C
ATOM   7019 2C21 POPEx 102      30.895  65.945  52.620  1.00  0.00           C
ATOM   7022 3C21 POPEx 102      31.695  66.995  51.831  1.00  0.00           C
ATOM   7025 4C21 POPEx 102      33.045  66.445  51.361  1.00  0.00           C
ATOM   7028 5C21 POPEx 102      33.895  67.445  50.560  1.00  0.00           C
ATOM   7031 6C21 POPEx 102      35.105  66.755  49.900  1.00  0.00           C
ATOM   7034 7C21 POPEx 102      35.955  67.705  49.040  1.00  0.00           C
ATOM   7037 8C21 POPEx 102      37.095  67.005  48.311  1.00  0.00           C
ATOM   7041  C33 POPEx 102      30.095  58.285  61.230  1.00  0.00           C
ATOM   7044  C34 POPEx 102      30.065  59.265  60.050  1.00  0.00           C
ATOM   7047  C35 POPEx 102      29.145  60.465  60.271  1.00  0.00           C
ATOM   7050  C36 POPEx 102      28.875  61.175  58.941  1.00  0.00           C
ATOM   7053  C37 POPEx 102      27.805  62.265  59.011  1.00  0.00           C
ATOM   7056  C38 POPEx 102      26.515  61.925  58.250  1.00  0.00           C
ATOM   7059  C39 POPEx 102      26.735  61.685  56.750  1.00  0.00           C
ATOM   7062 0C31 POPEx 102      25.445  61.795  55.940  1.00  0.00           C
ATOM   7065 1C31 POPEx 102      25.655  61.505  54.451  1.00  0.00           C
ATOM   7068 2C31 POPEx 102      24.405  61.785  53.590  1.00  0.00           C
ATOM   7071 3C31 POPEx 102      24.535  61.245  52.150  1.00  0.00           C
ATOM   7074 4C31 POPEx 102      25.805  61.745  51.451  1.00  0.00           C
ATOM   7077 5C31 POPEx 102      25.845  61.395  49.960  1.00  0.00           C
ATOM   7080 6C31 POPEx 102      27.205  61.735  49.351  1.00  0.00           C
ATOM   7084  NH3 POPEy 103     122.095  68.765  70.171  1.00  0.00           N
ATOM   7088  C12 POPEy 103     120.705  69.345  70.220  1.00  0.00           C
ATOM   7091  C11 POPEy 103     120.485  70.415  69.131  1.00  0.00           C
ATOM   7094  P   POPEy 103     118.765  72.295  68.541  1.00  0.00           P
ATOM   7095  O13 POPEy 103     117.405  71.785  68.241  1.00  0.00           O
ATOM   7096  O14 POPEy 103     118.805  73.675  69.080  1.00  0.00           O
ATOM   7097  O11 POPEy 103     119.635  72.265  67.210  1.00  0.00           O
ATOM   7098  O12 POPEy 103     119.465  71.305  69.550  1.00  0.00           O
ATOM   7099  C1  POPEy 103     119.695  73.465  66.400  1.00  0.00           C
ATOM   7102  C2  POPEy 103     120.445  73.245  65.061  1.00  0.00           C
ATOM   7104  O21 POPEy 103     120.615  74.545  64.451  1.00  0.00           O
ATOM   7105  C21 POPEy 103     121.705  74.675  63.701  1.00  0.00           C
ATOM   7106  O22 POPEy 103     122.655  73.925  63.710  1.00  0.00           O
ATOM   7107  C22 POPEy 103     121.625  75.955  62.891  1.00  0.00           C
ATOM   7110  C3  POPEy 103     119.665  72.335  64.071  1.00  0.00           C
ATOM   7113  O31 POPEy 103     120.505  71.865  63.000  1.00  0.00           O
ATOM   7114  C31 POPEy 103     120.385  72.265  61.760  1.00  0.00           C
ATOM   7115  O32 POPEy 103     119.565  73.075  61.340  1.00  0.00           O
ATOM   7116  C32 POPEy 103     121.485  71.565  60.931  1.00  0.00           C
ATOM   7119  C23 POPEy 103     121.855  75.725  61.381  1.00  0.00           C
ATOM   7122  C24 POPEy 103     122.215  77.015  60.620  1.00  0.00           C
ATOM   7125  C25 POPEy 103     122.965  76.745  59.310  1.00  0.00           C
ATOM   7128  C26 POPEy 103     122.165  75.925  58.270  1.00  0.00           C
ATOM   7131  C27 POPEy 103     123.105  75.175  57.311  1.00  0.00           C
ATOM   7134  C28 POPEy 103     122.365  74.265  56.320  1.00  0.00           C
ATOM   7137  C29 POPEy 103     123.315  73.265  55.700  1.00  0.00           C
ATOM   7139 0C21 POPEy 103     123.515  73.015  54.390  1.00  0.00           C
ATOM   7141 1C21 POPEy 103     122.845  73.685  53.221  1.00  0.00           C
ATOM   7144 2C21 POPEy 103     123.815  73.885  52.041  1.00  0.00           C
ATOM   7147 3C21 POPEy 103     123.095  74.335  50.760  1.00  0.00           C
ATOM   7150 4C21 POPEy 103     123.925  74.065  49.491  1.00  0.00           C
ATOM   7153 5C21 POPEy 103     123.135  74.225  48.181  1.00  0.00           C
ATOM   7156 6C21 POPEy 103     123.055  75.675  47.690  1.00  0.00           C
ATOM   7159 7C21 POPEy 103     122.425  75.765  46.291  1.00  0.00           C
ATOM   7162 8C21 POPEy 103     122.395  77.175  45.710  1.00  0.00           C
ATOM   7166  C33 POPEy 103     120.975  70.905  59.620  1.00  0.00           C
ATOM   7169  C34 POPEy 103     121.985  69.925  58.970  1.00  0.00           C
ATOM   7172  C35 POPEy 103     121.375  68.835  58.070  1.00  0.00           C
ATOM   7175  C36 POPEy 103     121.525  69.045  56.550  1.00  0.00           C
ATOM   7178  C37 POPEy 103     120.735  70.245  56.061  1.00  0.00           C
ATOM   7181  C38 POPEy 103     120.585  70.435  54.550  1.00  0.00           C
ATOM   7184  C39 POPEy 103     119.755  71.695  54.221  1.00  0.00           C
ATOM   7187 0C31 POPEy 103     119.365  71.805  52.740  1.00  0.00           C
ATOM   7190 1C31 POPEy 103     118.505  73.045  52.460  1.00  0.00           C
ATOM   7193 2C31 POPEy 103     117.805  73.005  51.090  1.00  0.00           C
ATOM   7196 3C31 POPEy 103     118.785  72.985  49.910  1.00  0.00           C
ATOM   7199 4C31 POPEy 103     118.065  72.955  48.561  1.00  0.00           C
ATOM   7202 5C31 POPEy 103     119.035  73.015  47.370  1.00  0.00           C
ATOM   7205 6C31 POPEy 103     118.325  72.895  46.021  1.00  0.00           C
ATOM   7209  NH3 POPEz 104      42.785  26.035  67.671  1.00  0.00           N
ATOM   7213  C12 POPEz 104      42.865  24.855  68.620  1.00  0.00           C
ATOM   7216  C11 POPEz 104      42.235  25.195  69.980  1.00  0.00           C
ATOM   7219  P   POPEz 104      39.595  25.255  69.640  1.00  0.00           P
ATOM   7220  O13 POPEz 104      39.415  24.115  70.561  1.00  0.00           O
ATOM   7221  O14 POPEz 104      38.725  26.445  69.690  1.00  0.00           O
ATOM   7222  O11 POPEz 104      39.725  24.715  68.160  1.00  0.00           O
ATOM   7223  O12 POPEz 104      41.015  25.895  69.830  1.00  0.00           O
ATOM   7224  C1  POPEz 104      38.665  24.915  67.220  1.00  0.00           C
ATOM   7227  C2  POPEz 104      39.245  24.855  65.800  1.00  0.00           C
ATOM   7229  O21 POPEz 104      38.255  25.425  64.931  1.00  0.00           O
ATOM   7230  C21 POPEz 104      38.655  25.615  63.701  1.00  0.00           C
ATOM   7231  O22 POPEz 104      38.935  24.755  62.891  1.00  0.00           O
ATOM   7232  C22 POPEz 104      38.855  27.115  63.460  1.00  0.00           C
ATOM   7235  C3  POPEz 104      39.715  23.405  65.451  1.00  0.00           C
ATOM   7238  O31 POPEz 104      40.605  23.295  64.320  1.00  0.00           O
ATOM   7239  C31 POPEz 104      41.765  23.915  64.410  1.00  0.00           C
ATOM   7240  O32 POPEz 104      42.165  24.555  65.381  1.00  0.00           O
ATOM   7241  C32 POPEz 104      42.535  23.775  63.101  1.00  0.00           C
ATOM   7244  C23 POPEz 104      38.625  27.505  61.991  1.00  0.00           C
ATOM   7247  C24 POPEz 104      39.435  28.725  61.581  1.00  0.00           C
ATOM   7250  C25 POPEz 104      38.995  29.305  60.220  1.00  0.00           C
ATOM   7253  C26 POPEz 104      39.355  28.575  58.930  1.00  0.00           C
ATOM   7256  C27 POPEz 104      38.845  29.445  57.761  1.00  0.00           C
ATOM   7259  C28 POPEz 104      39.325  29.045  56.371  1.00  0.00           C
ATOM   7262  C29 POPEz 104      38.965  27.615  56.050  1.00  0.00           C
ATOM   7264 0C21 POPEz 104      37.845  27.195  55.461  1.00  0.00           C
ATOM   7266 1C21 POPEz 104      36.685  28.045  55.000  1.00  0.00           C
ATOM   7269 2C21 POPEz 104      35.305  27.525  55.461  1.00  0.00           C
ATOM   7272 3C21 POPEz 104      34.865  28.035  56.840  1.00  0.00           C
ATOM   7275 4C21 POPEz 104      35.565  27.375  58.041  1.00  0.00           C
ATOM   7278 5C21 POPEz 104      35.105  27.955  59.380  1.00  0.00           C
ATOM   7281 6C21 POPEz 104      33.635  27.655  59.681  1.00  0.00           C
ATOM   7284 7C21 POPEz 104      33.305  27.655  61.181  1.00  0.00           C
ATOM   7287 8C21 POPEz 104      31.855  27.255  61.430  1.00  0.00           C
ATOM   7291  C33 POPEz 104      42.905  25.095  62.390  1.00  0.00           C
ATOM   7294  C34 POPEz 104      42.995  24.865  60.870  1.00  0.00           C
ATOM   7297  C35 POPEz 104      43.155  26.175  60.100  1.00  0.00           C
ATOM   7300  C36 POPEz 104      42.985  25.965  58.600  1.00  0.00           C
ATOM   7303  C37 POPEz 104      44.155  26.535  57.790  1.00  0.00           C
ATOM   7306  C38 POPEz 104      44.065  26.205  56.300  1.00  0.00           C
ATOM   7309  C39 POPEz 104      42.865  26.835  55.601  1.00  0.00           C
ATOM   7312 0C31 POPEz 104      42.945  26.635  54.090  1.00  0.00           C
ATOM   7315 1C31 POPEz 104      41.615  26.945  53.400  1.00  0.00           C
ATOM   7318 2C31 POPEz 104      41.775  27.015  51.881  1.00  0.00           C
ATOM   7321 3C31 POPEz 104      40.465  26.785  51.110  1.00  0.00           C
ATOM   7324 4C31 POPEz 104      39.275  27.655  51.530  1.00  0.00           C
ATOM   7327 5C31 POPEz 104      38.105  27.445  50.560  1.00  0.00           C
ATOM   7330 6C31 POPEz 104      36.835  28.235  50.881  1.00  0.00           C
ATOM   7334  NH3 POPE0 105      27.395  60.605  23.060  1.00  0.00           N
ATOM   7338  C12 POPE0 105      28.565  59.865  23.631  1.00  0.00           C
ATOM   7341  C11 POPE0 105      29.765  59.985  22.701  1.00  0.00           C
ATOM   7344  P   POPE0 105      32.335  59.675  23.060  1.00  0.00           P
ATOM   7345  O13 POPE0 105      32.385  60.945  22.311  1.00  0.00           O
ATOM   7346  O14 POPE0 105      33.145  58.555  22.521  1.00  0.00           O
ATOM   7347  O11 POPE0 105      32.825  59.895  24.550  1.00  0.00           O
ATOM   7348  O12 POPE0 105      30.845  59.225  23.240  1.00  0.00           O
ATOM   7349  C1  POPE0 105      31.895  60.355  25.550  1.00  0.00           C
ATOM   7352  C2  POPE0 105      31.505  59.215  26.530  1.00  0.00           C
ATOM   7354  O21 POPE0 105      30.185  59.495  27.041  1.00  0.00           O
ATOM   7355  C21 POPE0 105      29.505  58.455  27.521  1.00  0.00           C
ATOM   7356  O22 POPE0 105      29.955  57.335  27.681  1.00  0.00           O
ATOM   7357  C22 POPE0 105      28.045  58.845  27.820  1.00  0.00           C
ATOM   7360  C3  POPE0 105      32.635  59.135  27.611  1.00  0.00           C
ATOM   7363  O31 POPE0 105      32.635  57.915  28.400  1.00  0.00           O
ATOM   7364  C31 POPE0 105      32.175  58.065  29.630  1.00  0.00           C
ATOM   7365  O32 POPE0 105      31.665  59.065  30.090  1.00  0.00           O
ATOM   7366  C32 POPE0 105      32.445  56.805  30.441  1.00  0.00           C
ATOM   7369  C23 POPE0 105      27.345  58.045  28.980  1.00  0.00           C
ATOM   7372  C24 POPE0 105      27.595  58.585  30.401  1.00  0.00           C
ATOM   7375  C25 POPE0 105      26.535  58.195  31.451  1.00  0.00           C
ATOM   7378  C26 POPE0 105      26.795  58.875  32.820  1.00  0.00           C
ATOM   7381  C27 POPE0 105      25.515  59.285  33.570  1.00  0.00           C
ATOM   7384  C28 POPE0 105      25.805  60.075  34.861  1.00  0.00           C
ATOM   7387  C29 POPE0 105      24.555  60.555  35.550  1.00  0.00           C
ATOM   7389 0C21 POPE0 105      24.455  61.525  36.470  1.00  0.00           C
ATOM   7391 1C21 POPE0 105      25.595  62.365  37.011  1.00  0.00           C
ATOM   7394 2C21 POPE0 105      26.305  61.765  38.241  1.00  0.00           C
ATOM   7397 3C21 POPE0 105      25.435  61.715  39.500  1.00  0.00           C
ATOM   7400 4C21 POPE0 105      26.275  61.455  40.771  1.00  0.00           C
ATOM   7403 5C21 POPE0 105      25.405  61.255  42.010  1.00  0.00           C
ATOM   7406 6C21 POPE0 105      26.105  61.635  43.320  1.00  0.00           C
ATOM   7409 7C21 POPE0 105      25.105  61.815  44.471  1.00  0.00           C
ATOM   7412 8C21 POPE0 105      25.725  62.375  45.750  1.00  0.00           C
ATOM   7416  C33 POPE0 105      33.655  56.995  31.370  1.00  0.00           C
ATOM   7419  C34 POPE0 105      34.295  55.645  31.740  1.00  0.00           C
ATOM   7422  C35 POPE0 105      35.455  55.765  32.720  1.00  0.00           C
ATOM   7425  C36 POPE0 105      35.095  56.385  34.081  1.00  0.00           C
ATOM   7428  C37 POPE0 105      35.895  55.755  35.220  1.00  0.00           C
ATOM   7431  C38 POPE0 105      35.445  56.225  36.610  1.00  0.00           C
ATOM   7434  C39 POPE0 105      35.675  55.135  37.660  1.00  0.00           C
ATOM   7437 0C31 POPE0 105      37.135  54.685  37.800  1.00  0.00           C
ATOM   7440 1C31 POPE0 105      37.275  53.275  38.390  1.00  0.00           C
ATOM   7443 2C31 POPE0 105      38.745  52.885  38.590  1.00  0.00           C
ATOM   7446 3C31 POPE0 105      38.925  51.425  39.040  1.00  0.00           C
ATOM   7449 4C31 POPE0 105      38.985  50.435  37.881  1.00  0.00           C
ATOM   7452 5C31 POPE0 105      39.185  48.985  38.370  1.00  0.00           C
ATOM   7455 6C31 POPE0 105      39.145  47.945  37.260  1.00  0.00           C
ATOM   7459  NH3 POPE1 106      61.135  57.855  24.671  1.00  0.00           N
ATOM   7463  C12 POPE1 106      61.825  57.055  23.590  1.00  0.00           C
ATOM   7466  C11 POPE1 106      63.365  57.165  23.660  1.00  0.00           C
ATOM   7469  P   POPE1 106      64.245  54.825  22.761  1.00  0.00           P
ATOM   7470  O13 POPE1 106      62.935  54.215  22.480  1.00  0.00           O
ATOM   7471  O14 POPE1 106      65.385  54.445  21.890  1.00  0.00           O
ATOM   7472  O11 POPE1 106      64.675  54.615  24.270  1.00  0.00           O
ATOM   7473  O12 POPE1 106      64.025  56.395  22.650  1.00  0.00           O
ATOM   7474  C1  POPE1 106      63.865  53.865  25.201  1.00  0.00           C
ATOM   7477  C2  POPE1 106      64.305  54.075  26.691  1.00  0.00           C
ATOM   7479  O21 POPE1 106      63.115  54.015  27.530  1.00  0.00           O
ATOM   7480  C21 POPE1 106      63.275  53.635  28.790  1.00  0.00           C
ATOM   7481  O22 POPE1 106      64.305  53.235  29.300  1.00  0.00           O
ATOM   7482  C22 POPE1 106      61.955  53.825  29.550  1.00  0.00           C
ATOM   7485  C3  POPE1 106      65.065  55.425  26.890  1.00  0.00           C
ATOM   7488  O31 POPE1 106      65.855  55.425  28.090  1.00  0.00           O
ATOM   7489  C31 POPE1 106      65.475  56.165  29.100  1.00  0.00           C
ATOM   7490  O32 POPE1 106      64.455  56.835  29.151  1.00  0.00           O
ATOM   7491  C32 POPE1 106      66.475  55.995  30.230  1.00  0.00           C
ATOM   7494  C23 POPE1 106      61.985  55.025  30.531  1.00  0.00           C
ATOM   7497  C24 POPE1 106      60.725  55.165  31.420  1.00  0.00           C
ATOM   7500  C25 POPE1 106      60.825  56.355  32.390  1.00  0.00           C
ATOM   7503  C26 POPE1 106      59.525  56.635  33.160  1.00  0.00           C
ATOM   7506  C27 POPE1 106      59.645  57.675  34.291  1.00  0.00           C
ATOM   7509  C28 POPE1 106      58.305  57.845  35.050  1.00  0.00           C
ATOM   7512  C29 POPE1 106      58.275  59.055  35.960  1.00  0.00           C
ATOM   7514 0C21 POPE1 106      58.125  59.095  37.300  1.00  0.00           C
ATOM   7516 1C21 POPE1 106      57.965  57.945  38.261  1.00  0.00           C
ATOM   7519 2C21 POPE1 106      56.965  58.205  39.410  1.00  0.00           C
ATOM   7522 3C21 POPE1 106      57.135  57.215  40.570  1.00  0.00           C
ATOM   7525 4C21 POPE1 106      56.265  57.535  41.800  1.00  0.00           C
ATOM   7528 5C21 POPE1 106      56.765  56.855  43.090  1.00  0.00           C
ATOM   7531 6C21 POPE1 106      55.955  57.255  44.331  1.00  0.00           C
ATOM   7534 7C21 POPE1 106      56.485  56.665  45.640  1.00  0.00           C
ATOM   7537 8C21 POPE1 106      55.705  57.125  46.870  1.00  0.00           C
ATOM   7541  C33 POPE1 106      66.835  57.355  30.870  1.00  0.00           C
ATOM   7544  C34 POPE1 106      67.615  58.265  29.910  1.00  0.00           C
ATOM   7547  C35 POPE1 106      68.545  59.245  30.640  1.00  0.00           C
ATOM   7550  C36 POPE1 106      69.845  58.595  31.131  1.00  0.00           C
ATOM   7553  C37 POPE1 106      70.755  59.545  31.920  1.00  0.00           C
ATOM   7556  C38 POPE1 106      71.835  58.825  32.741  1.00  0.00           C
ATOM   7559  C39 POPE1 106      72.085  59.455  34.131  1.00  0.00           C
ATOM   7562 0C31 POPE1 106      72.505  60.935  34.061  1.00  0.00           C
ATOM   7565 1C31 POPE1 106      72.915  61.555  35.401  1.00  0.00           C
ATOM   7568 2C31 POPE1 106      74.005  62.645  35.250  1.00  0.00           C
ATOM   7571 3C31 POPE1 106      73.515  64.105  35.261  1.00  0.00           C
ATOM   7574 4C31 POPE1 106      72.905  64.515  36.610  1.00  0.00           C
ATOM   7577 5C31 POPE1 106      72.835  66.035  36.810  1.00  0.00           C
ATOM   7580 6C31 POPE1 106      72.435  66.445  38.220  1.00  0.00           C
ATOM   7584  NH3 POPE2 107     100.785 100.895  69.840  1.00  0.00           N
ATOM   7588  C12 POPE2 107     101.365  99.745  70.620  1.00  0.00           C
ATOM   7591  C11 POPE2 107     102.115 100.255  71.851  1.00  0.00           C
ATOM   7594  P   POPE2 107     104.385  99.335  72.821  1.00  0.00           P
ATOM   7595  O13 POPE2 107     104.525 100.495  73.720  1.00  0.00           O
ATOM   7596  O14 POPE2 107     104.855  98.025  73.300  1.00  0.00           O
ATOM   7597  O11 POPE2 107     105.025  99.725  71.421  1.00  0.00           O
ATOM   7598  O12 POPE2 107     102.855  99.185  72.410  1.00  0.00           O
ATOM   7599  C1  POPE2 107     106.425  99.755  71.141  1.00  0.00           C
ATOM   7602  C2  POPE2 107     106.685 100.225  69.671  1.00  0.00           C
ATOM   7604  O21 POPE2 107     108.085 100.595  69.451  1.00  0.00           O
ATOM   7605  C21 POPE2 107     108.255 101.475  68.451  1.00  0.00           C
ATOM   7606  O22 POPE2 107     108.075 102.675  68.521  1.00  0.00           O
ATOM   7607  C22 POPE2 107     108.665 100.715  67.210  1.00  0.00           C
ATOM   7610  C3  POPE2 107     105.645 101.305  69.211  1.00  0.00           C
ATOM   7613  O31 POPE2 107     105.555 101.375  67.771  1.00  0.00           O
ATOM   7614  C31 POPE2 107     104.325 101.255  67.320  1.00  0.00           C
ATOM   7615  O32 POPE2 107     103.595 102.175  66.971  1.00  0.00           O
ATOM   7616  C32 POPE2 107     103.905  99.785  67.271  1.00  0.00           C
ATOM   7619  C23 POPE2 107     108.375 101.535  65.940  1.00  0.00           C
ATOM   7622  C24 POPE2 107     108.495 100.645  64.710  1.00  0.00           C
ATOM   7625  C25 POPE2 107     108.875 101.435  63.460  1.00  0.00           C
ATOM   7628  C26 POPE2 107     109.375 100.535  62.330  1.00  0.00           C
ATOM   7631  C27 POPE2 107     110.295 101.315  61.371  1.00  0.00           C
ATOM   7634  C28 POPE2 107     111.235 100.415  60.560  1.00  0.00           C
ATOM   7637  C29 POPE2 107     110.415  99.545  59.640  1.00  0.00           C
ATOM   7639 0C21 POPE2 107     110.315  99.645  58.311  1.00  0.00           C
ATOM   7641 1C21 POPE2 107     111.045 100.605  57.400  1.00  0.00           C
ATOM   7644 2C21 POPE2 107     111.715  99.795  56.280  1.00  0.00           C
ATOM   7647 3C21 POPE2 107     112.605 100.655  55.371  1.00  0.00           C
ATOM   7650 4C21 POPE2 107     113.025  99.895  54.100  1.00  0.00           C
ATOM   7653 5C21 POPE2 107     114.165 100.575  53.330  1.00  0.00           C
ATOM   7656 6C21 POPE2 107     115.545 100.265  53.920  1.00  0.00           C
ATOM   7659 7C21 POPE2 107     116.685 100.925  53.131  1.00  0.00           C
ATOM   7662 8C21 POPE2 107     118.065 100.695  53.741  1.00  0.00           C
ATOM   7666  C33 POPE2 107     104.655  99.045  66.141  1.00  0.00           C
ATOM   7669  C34 POPE2 107     104.265  99.615  64.771  1.00  0.00           C
ATOM   7672  C35 POPE2 107     104.945  98.915  63.590  1.00  0.00           C
ATOM   7675  C36 POPE2 107     104.195  99.215  62.300  1.00  0.00           C
ATOM   7678  C37 POPE2 107     105.045  99.185  61.021  1.00  0.00           C
ATOM   7681  C38 POPE2 107     104.135  99.395  59.811  1.00  0.00           C
ATOM   7684  C39 POPE2 107     104.785 100.125  58.631  1.00  0.00           C
ATOM   7687 0C31 POPE2 107     105.975  99.395  58.010  1.00  0.00           C
ATOM   7690 1C31 POPE2 107     106.395 100.045  56.690  1.00  0.00           C
ATOM   7693 2C31 POPE2 107     107.345  99.155  55.890  1.00  0.00           C
ATOM   7696 3C31 POPE2 107     108.115  99.905  54.800  1.00  0.00           C
ATOM   7699 4C31 POPE2 107     107.265 100.255  53.570  1.00  0.00           C
ATOM   7702 5C31 POPE2 107     108.135 100.855  52.460  1.00  0.00           C
ATOM   7705 6C31 POPE2 107     107.365 101.205  51.190  1.00  0.00           C
ATOM   7709  NH3 POPE3 108      43.075  35.325  67.210  1.00  0.00           N
ATOM   7713  C12 POPE3 108      43.975  36.025  68.201  1.00  0.00           C
ATOM   7716  C11 POPE3 108      43.345  37.335  68.720  1.00  0.00           C
ATOM   7719  P   POPE3 108      41.105  38.095  67.561  1.00  0.00           P
ATOM   7720  O13 POPE3 108      40.605  39.325  66.921  1.00  0.00           O
ATOM   7721  O14 POPE3 108      40.535  37.755  68.881  1.00  0.00           O
ATOM   7722  O11 POPE3 108      40.905  36.865  66.571  1.00  0.00           O
ATOM   7723  O12 POPE3 108      42.675  38.075  67.690  1.00  0.00           O
ATOM   7724  C1  POPE3 108      39.565  36.555  66.171  1.00  0.00           C
ATOM   7727  C2  POPE3 108      39.325  36.755  64.640  1.00  0.00           C
ATOM   7729  O21 POPE3 108      39.705  35.535  63.951  1.00  0.00           O
ATOM   7730  C21 POPE3 108      38.915  35.305  62.920  1.00  0.00           C
ATOM   7731  O22 POPE3 108      37.835  35.825  62.710  1.00  0.00           O
ATOM   7732  C22 POPE3 108      39.505  34.275  61.950  1.00  0.00           C
ATOM   7735  C3  POPE3 108      40.075  37.995  64.061  1.00  0.00           C
ATOM   7738  O31 POPE3 108      39.875  38.115  62.631  1.00  0.00           O
ATOM   7739  C31 POPE3 108      39.845  39.345  62.131  1.00  0.00           C
ATOM   7740  O32 POPE3 108      40.055  40.385  62.730  1.00  0.00           O
ATOM   7741  C32 POPE3 108      39.495  39.215  60.640  1.00  0.00           C
ATOM   7744  C23 POPE3 108      39.115  34.655  60.490  1.00  0.00           C
ATOM   7747  C24 POPE3 108      39.225  33.595  59.380  1.00  0.00           C
ATOM   7750  C25 POPE3 108      38.855  34.145  57.990  1.00  0.00           C
ATOM   7753  C26 POPE3 108      38.525  33.075  56.940  1.00  0.00           C
ATOM   7756  C27 POPE3 108      37.925  33.655  55.640  1.00  0.00           C
ATOM   7759  C28 POPE3 108      38.955  33.925  54.521  1.00  0.00           C
ATOM   7762  C29 POPE3 108      39.455  32.625  53.940  1.00  0.00           C
ATOM   7764 0C21 POPE3 108      39.955  32.435  52.701  1.00  0.00           C
ATOM   7766 1C21 POPE3 108      40.195  33.495  51.651  1.00  0.00           C
ATOM   7769 2C21 POPE3 108      41.575  33.365  50.970  1.00  0.00           C
ATOM   7772 3C21 POPE3 108      41.765  32.055  50.190  1.00  0.00           C
ATOM   7775 4C21 POPE3 108      43.015  32.005  49.291  1.00  0.00           C
ATOM   7778 5C21 POPE3 108      43.045  33.115  48.230  1.00  0.00           C
ATOM   7781 6C21 POPE3 108      44.005  32.815  47.070  1.00  0.00           C
ATOM   7784 7C21 POPE3 108      44.045  33.975  46.070  1.00  0.00           C
ATOM   7787 8C21 POPE3 108      45.165  33.875  45.030  1.00  0.00           C
ATOM   7791  C33 POPE3 108      40.145  40.235  59.690  1.00  0.00           C
ATOM   7794  C34 POPE3 108      39.895  39.825  58.221  1.00  0.00           C
ATOM   7797  C35 POPE3 108      40.785  38.675  57.730  1.00  0.00           C
ATOM   7800  C36 POPE3 108      42.245  39.105  57.521  1.00  0.00           C
ATOM   7803  C37 POPE3 108      43.105  38.075  56.781  1.00  0.00           C
ATOM   7806  C38 POPE3 108      44.375  38.715  56.210  1.00  0.00           C
ATOM   7809  C39 POPE3 108      45.175  37.825  55.230  1.00  0.00           C
ATOM   7812 0C31 POPE3 108      44.315  37.305  54.060  1.00  0.00           C
ATOM   7815 1C31 POPE3 108      45.105  37.085  52.760  1.00  0.00           C
ATOM   7818 2C31 POPE3 108      44.235  36.435  51.670  1.00  0.00           C
ATOM   7821 3C31 POPE3 108      44.605  36.875  50.240  1.00  0.00           C
ATOM   7824 4C31 POPE3 108      45.995  36.395  49.790  1.00  0.00           C
ATOM   7827 5C31 POPE3 108      46.365  36.885  48.391  1.00  0.00           C
ATOM   7830 6C31 POPE3 108      47.815  36.565  48.020  1.00  0.00           C
ATOM   7834  NH3 POPE4 109      66.815  55.085  68.070  1.00  0.00           N
ATOM   7838  C12 POPE4 109      67.645  54.045  67.361  1.00  0.00           C
ATOM   7841  C11 POPE4 109      66.835  52.755  67.180  1.00  0.00           C
ATOM   7844  P   POPE4 109      64.205  52.665  66.711  1.00  0.00           P
ATOM   7845  O13 POPE4 109      64.145  51.565  67.701  1.00  0.00           O
ATOM   7846  O14 POPE4 109      63.475  53.915  66.951  1.00  0.00           O
ATOM   7847  O11 POPE4 109      63.825  52.135  65.290  1.00  0.00           O
ATOM   7848  O12 POPE4 109      65.685  53.065  66.410  1.00  0.00           O
ATOM   7849  C1  POPE4 109      64.095  50.775  64.960  1.00  0.00           C
ATOM   7852  C2  POPE4 109      63.275  50.375  63.720  1.00  0.00           C
ATOM   7854  O21 POPE4 109      63.945  50.895  62.540  1.00  0.00           O
ATOM   7855  C21 POPE4 109      64.715  49.975  61.980  1.00  0.00           C
ATOM   7856  O22 POPE4 109      65.915  49.855  62.150  1.00  0.00           O
ATOM   7857  C22 POPE4 109      63.815  49.045  61.171  1.00  0.00           C
ATOM   7860  C3  POPE4 109      61.805  50.875  63.830  1.00  0.00           C
ATOM   7863  O31 POPE4 109      61.175  51.165  62.561  1.00  0.00           O
ATOM   7864  C31 POPE4 109      60.535  50.155  62.000  1.00  0.00           C
ATOM   7865  O32 POPE4 109      60.565  48.995  62.370  1.00  0.00           O
ATOM   7866  C32 POPE4 109      59.815  50.695  60.781  1.00  0.00           C
ATOM   7869  C23 POPE4 109      64.425  48.445  59.881  1.00  0.00           C
ATOM   7872  C24 POPE4 109      63.325  47.685  59.131  1.00  0.00           C
ATOM   7875  C25 POPE4 109      63.835  46.565  58.221  1.00  0.00           C
ATOM   7878  C26 POPE4 109      64.365  47.055  56.870  1.00  0.00           C
ATOM   7881  C27 POPE4 109      64.305  45.965  55.791  1.00  0.00           C
ATOM   7884  C28 POPE4 109      64.345  46.505  54.351  1.00  0.00           C
ATOM   7887  C29 POPE4 109      65.695  47.045  53.940  1.00  0.00           C
ATOM   7889 0C21 POPE4 109      66.405  46.665  52.860  1.00  0.00           C
ATOM   7891 1C21 POPE4 109      65.955  45.645  51.840  1.00  0.00           C
ATOM   7894 2C21 POPE4 109      66.825  45.615  50.570  1.00  0.00           C
ATOM   7897 3C21 POPE4 109      66.425  44.505  49.580  1.00  0.00           C
ATOM   7900 4C21 POPE4 109      67.385  44.415  48.391  1.00  0.00           C
ATOM   7903 5C21 POPE4 109      67.135  43.205  47.471  1.00  0.00           C
ATOM   7906 6C21 POPE4 109      68.185  43.095  46.361  1.00  0.00           C
ATOM   7909 7C21 POPE4 109      68.015  41.815  45.520  1.00  0.00           C
ATOM   7912 8C21 POPE4 109      68.865  41.785  44.250  1.00  0.00           C
ATOM   7916  C33 POPE4 109      58.855  49.745  60.061  1.00  0.00           C
ATOM   7919  C34 POPE4 109      58.505  50.345  58.701  1.00  0.00           C
ATOM   7922  C35 POPE4 109      59.565  50.085  57.621  1.00  0.00           C
ATOM   7925  C36 POPE4 109      59.565  48.625  57.160  1.00  0.00           C
ATOM   7928  C37 POPE4 109      59.875  48.485  55.671  1.00  0.00           C
ATOM   7931  C38 POPE4 109      59.575  47.075  55.190  1.00  0.00           C
ATOM   7934  C39 POPE4 109      59.535  46.915  53.660  1.00  0.00           C
ATOM   7937 0C31 POPE4 109      60.805  46.265  53.101  1.00  0.00           C
ATOM   7940 1C31 POPE4 109      60.675  45.785  51.651  1.00  0.00           C
ATOM   7943 2C31 POPE4 109      61.945  45.075  51.201  1.00  0.00           C
ATOM   7946 3C31 POPE4 109      62.035  44.765  49.701  1.00  0.00           C
ATOM   7949 4C31 POPE4 109      62.295  46.015  48.840  1.00  0.00           C
ATOM   7952 5C31 POPE4 109      62.765  45.675  47.421  1.00  0.00           C
ATOM   7955 6C31 POPE4 109      63.135  46.905  46.590  1.00  0.00           C
ATOM   7959  NH3 POPE5 110       6.915  58.045  67.251  1.00  0.00           N
ATOM   7963  C12 POPE5 110       5.515  57.985  67.830  1.00  0.00           C
ATOM   7966  C11 POPE5 110       4.895  56.575  67.821  1.00  0.00           C
ATOM   7969  P   POPE5 110       2.345  55.875  67.460  1.00  0.00           P
ATOM   7970  O13 POPE5 110       1.135  56.725  67.410  1.00  0.00           O
ATOM   7971  O14 POPE5 110       2.185  54.545  68.081  1.00  0.00           O
ATOM   7972  O11 POPE5 110       2.915  55.685  66.001  1.00  0.00           O
ATOM   7973  O12 POPE5 110       3.515  56.665  68.201  1.00  0.00           O
ATOM   7974  C1  POPE5 110       2.515  56.595  64.980  1.00  0.00           C
ATOM   7977  C2  POPE5 110       3.345  56.425  63.671  1.00  0.00           C
ATOM   7979  O21 POPE5 110       3.235  55.065  63.200  1.00  0.00           O
ATOM   7980  C21 POPE5 110       3.855  54.095  63.830  1.00  0.00           C
ATOM   7981  O22 POPE5 110       4.835  54.175  64.561  1.00  0.00           O
ATOM   7982  C22 POPE5 110       3.025  52.815  63.671  1.00  0.00           C
ATOM   7985  C3  POPE5 110       4.805  56.995  63.790  1.00  0.00           C
ATOM   7988  O31 POPE5 110       5.205  57.745  62.621  1.00  0.00           O
ATOM   7989  C31 POPE5 110       5.485  57.025  61.550  1.00  0.00           C
ATOM   7990  O32 POPE5 110       5.415  55.815  61.441  1.00  0.00           O
ATOM   7991  C32 POPE5 110       5.945  57.995  60.461  1.00  0.00           C
ATOM   7994  C23 POPE5 110       3.605  51.755  62.701  1.00  0.00           C
ATOM   7997  C24 POPE5 110       3.105  51.885  61.250  1.00  0.00           C
ATOM   8000  C25 POPE5 110       3.875  52.905  60.401  1.00  0.00           C
ATOM   8003  C26 POPE5 110       3.565  52.765  58.900  1.00  0.00           C
ATOM   8006  C27 POPE5 110       4.395  53.725  58.041  1.00  0.00           C
ATOM   8009  C28 POPE5 110       4.135  53.565  56.530  1.00  0.00           C
ATOM   8012  C29 POPE5 110       4.825  52.375  55.921  1.00  0.00           C
ATOM   8014 0C21 POPE5 110       5.275  52.315  54.650  1.00  0.00           C
ATOM   8016 1C21 POPE5 110       5.095  53.415  53.620  1.00  0.00           C
ATOM   8019 2C21 POPE5 110       5.325  52.945  52.170  1.00  0.00           C
ATOM   8022 3C21 POPE5 110       4.275  51.955  51.660  1.00  0.00           C
ATOM   8025 4C21 POPE5 110       4.395  51.705  50.150  1.00  0.00           C
ATOM   8028 5C21 POPE5 110       3.325  50.755  49.570  1.00  0.00           C
ATOM   8031 6C21 POPE5 110       3.285  49.365  50.220  1.00  0.00           C
ATOM   8034 7C21 POPE5 110       2.225  48.465  49.590  1.00  0.00           C
ATOM   8037 8C21 POPE5 110       2.255  47.045  50.150  1.00  0.00           C
ATOM   8041  C33 POPE5 110       6.165  57.275  59.110  1.00  0.00           C
ATOM   8044  C34 POPE5 110       6.725  58.205  58.041  1.00  0.00           C
ATOM   8047  C35 POPE5 110       6.905  57.485  56.690  1.00  0.00           C
ATOM   8050  C36 POPE5 110       6.795  58.445  55.500  1.00  0.00           C
ATOM   8053  C37 POPE5 110       6.555  57.765  54.151  1.00  0.00           C
ATOM   8056  C38 POPE5 110       5.575  58.505  53.221  1.00  0.00           C
ATOM   8059  C39 POPE5 110       6.115  59.835  52.670  1.00  0.00           C
ATOM   8062 0C31 POPE5 110       5.135  60.515  51.691  1.00  0.00           C
ATOM   8065 1C31 POPE5 110       5.805  61.605  50.850  1.00  0.00           C
ATOM   8068 2C31 POPE5 110       4.885  62.225  49.781  1.00  0.00           C
ATOM   8071 3C31 POPE5 110       3.655  62.945  50.371  1.00  0.00           C
ATOM   8074 4C31 POPE5 110       3.035  63.945  49.381  1.00  0.00           C
ATOM   8077 5C31 POPE5 110       1.875  64.735  50.000  1.00  0.00           C
ATOM   8080 6C31 POPE5 110       1.385  65.885  49.121  1.00  0.00           C
ATOM   8084  NH3 POPE6 111     111.615 100.035  27.701  1.00  0.00           N
ATOM   8088  C12 POPE6 111     112.395 100.375  26.451  1.00  0.00           C
ATOM   8091  C11 POPE6 111     111.625 101.285  25.471  1.00  0.00           C
ATOM   8094  P   POPE6 111     110.845 103.295  27.111  1.00  0.00           P
ATOM   8095  O13 POPE6 111     110.075 104.505  26.721  1.00  0.00           O
ATOM   8096  O14 POPE6 111     110.105 102.245  27.860  1.00  0.00           O
ATOM   8097  O11 POPE6 111     112.105 103.695  27.950  1.00  0.00           O
ATOM   8098  O12 POPE6 111     111.485 102.645  25.851  1.00  0.00           O
ATOM   8099  C1  POPE6 111     112.085 103.775  29.380  1.00  0.00           C
ATOM   8102  C2  POPE6 111     112.955 102.675  30.021  1.00  0.00           C
ATOM   8104  O21 POPE6 111     112.475 102.475  31.370  1.00  0.00           O
ATOM   8105  C21 POPE6 111     112.325 101.225  31.740  1.00  0.00           C
ATOM   8106  O22 POPE6 111     112.195 100.275  30.970  1.00  0.00           O
ATOM   8107  C22 POPE6 111     112.475 101.105  33.271  1.00  0.00           C
ATOM   8110  C3  POPE6 111     114.475 103.045  30.021  1.00  0.00           C
ATOM   8113  O31 POPE6 111     115.045 102.865  31.340  1.00  0.00           O
ATOM   8114  C31 POPE6 111     116.105 102.115  31.490  1.00  0.00           C
ATOM   8115  O32 POPE6 111     116.725 101.515  30.640  1.00  0.00           O
ATOM   8116  C32 POPE6 111     116.385 102.005  32.980  1.00  0.00           C
ATOM   8119  C23 POPE6 111     111.445 100.195  34.000  1.00  0.00           C
ATOM   8122  C24 POPE6 111     111.785 100.005  35.500  1.00  0.00           C
ATOM   8125  C25 POPE6 111     110.725  99.245  36.320  1.00  0.00           C
ATOM   8128  C26 POPE6 111     111.115  99.065  37.811  1.00  0.00           C
ATOM   8131  C27 POPE6 111     110.055  98.335  38.650  1.00  0.00           C
ATOM   8134  C28 POPE6 111     110.585  97.805  40.010  1.00  0.00           C
ATOM   8137  C29 POPE6 111     110.285  98.625  41.241  1.00  0.00           C
ATOM   8139 0C21 POPE6 111     110.625  98.295  42.500  1.00  0.00           C
ATOM   8141 1C21 POPE6 111     111.425  97.075  42.910  1.00  0.00           C
ATOM   8144 2C21 POPE6 111     110.555  95.895  43.391  1.00  0.00           C
ATOM   8147 3C21 POPE6 111     109.835  96.155  44.730  1.00  0.00           C
ATOM   8150 4C21 POPE6 111     108.885  95.015  45.111  1.00  0.00           C
ATOM   8153 5C21 POPE6 111     108.245  95.195  46.490  1.00  0.00           C
ATOM   8156 6C21 POPE6 111     107.145  94.155  46.791  1.00  0.00           C
ATOM   8159 7C21 POPE6 111     106.565  94.305  48.201  1.00  0.00           C
ATOM   8162 8C21 POPE6 111     105.455  93.295  48.510  1.00  0.00           C
ATOM   8166  C33 POPE6 111     116.865 100.605  33.401  1.00  0.00           C
ATOM   8169  C34 POPE6 111     116.625 100.375  34.890  1.00  0.00           C
ATOM   8172  C35 POPE6 111     117.755  99.615  35.550  1.00  0.00           C
ATOM   8175  C36 POPE6 111     117.475  99.325  37.021  1.00  0.00           C
ATOM   8178  C37 POPE6 111     118.685  98.685  37.690  1.00  0.00           C
ATOM   8181  C38 POPE6 111     118.365  98.025  39.030  1.00  0.00           C
ATOM   8184  C39 POPE6 111     118.155  99.005  40.201  1.00  0.00           C
ATOM   8187 0C31 POPE6 111     119.385  99.885  40.490  1.00  0.00           C
ATOM   8190 1C31 POPE6 111     119.405 100.365  41.951  1.00  0.00           C
ATOM   8193 2C31 POPE6 111     120.655 101.165  42.340  1.00  0.00           C
ATOM   8196 3C31 POPE6 111     120.745 102.525  41.651  1.00  0.00           C
ATOM   8199 4C31 POPE6 111     121.905 103.405  42.150  1.00  0.00           C
ATOM   8202 5C31 POPE6 111     121.955 104.745  41.410  1.00  0.00           C
ATOM   8205 6C31 POPE6 111     123.165 105.615  41.781  1.00  0.00           C
ATOM   8209  NH3 POPE7 112      92.465  75.145  68.681  1.00  0.00           N
ATOM   8213  C12 POPE7 112      91.445  74.295  69.381  1.00  0.00           C
ATOM   8216  C11 POPE7 112      90.055  74.435  68.751  1.00  0.00           C
ATOM   8219  P   POPE7 112      87.655  73.565  68.760  1.00  0.00           P
ATOM   8220  O13 POPE7 112      86.655  73.175  69.780  1.00  0.00           O
ATOM   8221  O14 POPE7 112      87.475  74.845  68.050  1.00  0.00           O
ATOM   8222  O11 POPE7 112      87.865  72.355  67.781  1.00  0.00           O
ATOM   8223  O12 POPE7 112      89.085  73.675  69.491  1.00  0.00           O
ATOM   8224  C1  POPE7 112      87.935  72.575  66.360  1.00  0.00           C
ATOM   8227  C2  POPE7 112      88.315  71.265  65.620  1.00  0.00           C
ATOM   8229  O21 POPE7 112      87.185  70.355  65.510  1.00  0.00           O
ATOM   8230  C21 POPE7 112      86.295  70.725  64.601  1.00  0.00           C
ATOM   8231  O22 POPE7 112      86.435  71.675  63.840  1.00  0.00           O
ATOM   8232  C22 POPE7 112      85.105  69.785  64.471  1.00  0.00           C
ATOM   8235  C3  POPE7 112      89.525  70.585  66.330  1.00  0.00           C
ATOM   8238  O31 POPE7 112      90.575  70.205  65.400  1.00  0.00           O
ATOM   8239  C31 POPE7 112      91.635  69.675  66.010  1.00  0.00           C
ATOM   8240  O32 POPE7 112      91.725  69.485  67.210  1.00  0.00           O
ATOM   8241  C32 POPE7 112      92.745  69.385  64.970  1.00  0.00           C
ATOM   8244  C23 POPE7 112      85.365  68.485  63.681  1.00  0.00           C
ATOM   8247  C24 POPE7 112      84.195  68.075  62.771  1.00  0.00           C
ATOM   8250  C25 POPE7 112      84.425  66.705  62.101  1.00  0.00           C
ATOM   8253  C26 POPE7 112      83.285  66.205  61.220  1.00  0.00           C
ATOM   8256  C27 POPE7 112      83.535  64.755  60.750  1.00  0.00           C
ATOM   8259  C28 POPE7 112      82.325  64.065  60.090  1.00  0.00           C
ATOM   8262  C29 POPE7 112      82.015  64.625  58.730  1.00  0.00           C
ATOM   8264 0C21 POPE7 112      80.885  64.425  58.041  1.00  0.00           C
ATOM   8266 1C21 POPE7 112      79.685  63.605  58.451  1.00  0.00           C
ATOM   8269 2C21 POPE7 112      79.315  62.545  57.390  1.00  0.00           C
ATOM   8272 3C21 POPE7 112      77.855  62.065  57.530  1.00  0.00           C
ATOM   8275 4C21 POPE7 112      77.425  61.105  56.410  1.00  0.00           C
ATOM   8278 5C21 POPE7 112      75.905  60.895  56.371  1.00  0.00           C
ATOM   8281 6C21 POPE7 112      75.435  60.235  55.070  1.00  0.00           C
ATOM   8284 7C21 POPE7 112      73.905  60.105  55.000  1.00  0.00           C
ATOM   8287 8C21 POPE7 112      73.425  59.525  53.671  1.00  0.00           C
ATOM   8291  C33 POPE7 112      92.625  70.045  63.550  1.00  0.00           C
ATOM   8294  C34 POPE7 112      93.815  69.655  62.640  1.00  0.00           C
ATOM   8297  C35 POPE7 112      94.045  70.465  61.340  1.00  0.00           C
ATOM   8300  C36 POPE7 112      94.015  72.005  61.480  1.00  0.00           C
ATOM   8303  C37 POPE7 112      94.585  72.745  60.261  1.00  0.00           C
ATOM   8306  C38 POPE7 112      94.465  74.285  60.340  1.00  0.00           C
ATOM   8309  C39 POPE7 112      95.405  74.985  61.330  1.00  0.00           C
ATOM   8312 0C31 POPE7 112      96.895  74.865  60.970  1.00  0.00           C
ATOM   8315 1C31 POPE7 112      97.805  75.795  61.800  1.00  0.00           C
ATOM   8318 2C31 POPE7 112      99.295  75.425  61.670  1.00  0.00           C
ATOM   8321 3C31 POPE7 112     100.255  76.575  61.980  1.00  0.00           C
ATOM   8324 4C31 POPE7 112     100.295  77.005  63.451  1.00  0.00           C
ATOM   8327 5C31 POPE7 112     101.325  78.105  63.710  1.00  0.00           C
ATOM   8330 6C31 POPE7 112     101.505  78.445  65.190  1.00  0.00           C
ATOM   8334  NH3 POPE8 113     104.365  54.645  28.870  1.00  0.00           N
ATOM   8338  C12 POPE8 113     105.675  54.785  28.140  1.00  0.00           C
ATOM   8341  C11 POPE8 113     106.105  53.485  27.431  1.00  0.00           C
ATOM   8344  P   POPE8 113     108.715  53.675  27.360  1.00  0.00           P
ATOM   8345  O13 POPE8 113     108.375  54.435  26.140  1.00  0.00           O
ATOM   8346  O14 POPE8 113     109.755  52.635  27.241  1.00  0.00           O
ATOM   8347  O11 POPE8 113     109.055  54.595  28.610  1.00  0.00           O
ATOM   8348  O12 POPE8 113     107.375  52.985  27.850  1.00  0.00           O
ATOM   8349  C1  POPE8 113     109.285  53.905  29.851  1.00  0.00           C
ATOM   8352  C2  POPE8 113     109.325  54.875  31.051  1.00  0.00           C
ATOM   8354  O21 POPE8 113     109.045  54.145  32.241  1.00  0.00           O
ATOM   8355  C21 POPE8 113     110.095  53.635  32.840  1.00  0.00           C
ATOM   8356  O22 POPE8 113     111.245  53.625  32.440  1.00  0.00           O
ATOM   8357  C22 POPE8 113     109.595  53.175  34.201  1.00  0.00           C
ATOM   8360  C3  POPE8 113     108.245  55.975  30.960  1.00  0.00           C
ATOM   8363  O31 POPE8 113     108.095  56.665  32.230  1.00  0.00           O
ATOM   8364  C31 POPE8 113     106.965  57.365  32.340  1.00  0.00           C
ATOM   8365  O32 POPE8 113     106.155  57.515  31.440  1.00  0.00           O
ATOM   8366  C32 POPE8 113     106.835  57.915  33.750  1.00  0.00           C
ATOM   8369  C23 POPE8 113     110.575  52.235  34.910  1.00  0.00           C
ATOM   8372  C24 POPE8 113     110.145  51.985  36.351  1.00  0.00           C
ATOM   8375  C25 POPE8 113     110.885  50.825  37.000  1.00  0.00           C
ATOM   8378  C26 POPE8 113     110.405  50.655  38.440  1.00  0.00           C
ATOM   8381  C27 POPE8 113     110.335  49.185  38.870  1.00  0.00           C
ATOM   8384  C28 POPE8 113     109.965  49.035  40.350  1.00  0.00           C
ATOM   8387  C29 POPE8 113     111.105  49.555  41.201  1.00  0.00           C
ATOM   8389 0C21 POPE8 113     110.995  50.465  42.170  1.00  0.00           C
ATOM   8391 1C21 POPE8 113     109.695  51.035  42.670  1.00  0.00           C
ATOM   8394 2C21 POPE8 113     109.785  51.525  44.121  1.00  0.00           C
ATOM   8397 3C21 POPE8 113     110.305  50.475  45.111  1.00  0.00           C
ATOM   8400 4C21 POPE8 113     110.255  50.985  46.551  1.00  0.00           C
ATOM   8403 5C21 POPE8 113     111.015  50.065  47.510  1.00  0.00           C
ATOM   8406 6C21 POPE8 113     110.945  50.565  48.951  1.00  0.00           C
ATOM   8409 7C21 POPE8 113     111.845  49.765  49.890  1.00  0.00           C
ATOM   8412 8C21 POPE8 113     111.745  50.205  51.350  1.00  0.00           C
ATOM   8416  C33 POPE8 113     106.795  56.745  34.760  1.00  0.00           C
ATOM   8419  C34 POPE8 113     106.845  57.185  36.221  1.00  0.00           C
ATOM   8422  C35 POPE8 113     105.555  57.815  36.730  1.00  0.00           C
ATOM   8425  C36 POPE8 113     105.335  57.465  38.210  1.00  0.00           C
ATOM   8428  C37 POPE8 113     103.935  57.795  38.710  1.00  0.00           C
ATOM   8431  C38 POPE8 113     103.345  56.705  39.620  1.00  0.00           C
ATOM   8434  C39 POPE8 113     103.705  56.845  41.101  1.00  0.00           C
ATOM   8437 0C31 POPE8 113     103.135  58.135  41.700  1.00  0.00           C
ATOM   8440 1C31 POPE8 113     102.545  57.945  43.101  1.00  0.00           C
ATOM   8443 2C31 POPE8 113     101.735  59.165  43.570  1.00  0.00           C
ATOM   8446 3C31 POPE8 113     102.555  60.455  43.671  1.00  0.00           C
ATOM   8449 4C31 POPE8 113     103.715  60.335  44.650  1.00  0.00           C
ATOM   8452 5C31 POPE8 113     104.305  61.695  45.030  1.00  0.00           C
ATOM   8455 6C31 POPE8 113     105.325  61.545  46.140  1.00  0.00           C
ATOM   8459  NH3 POPE9 114      69.955  32.905  70.900  1.00  0.00           N
ATOM   8463  C12 POPE9 114      69.065  32.555  69.741  1.00  0.00           C
ATOM   8466  C11 POPE9 114      67.645  32.185  70.201  1.00  0.00           C
ATOM   8469  P   POPE9 114      66.125  32.145  68.000  1.00  0.00           P
ATOM   8470  O13 POPE9 114      65.045  31.205  67.631  1.00  0.00           O
ATOM   8471  O14 POPE9 114      65.765  33.545  68.330  1.00  0.00           O
ATOM   8472  O11 POPE9 114      67.245  32.235  66.900  1.00  0.00           O
ATOM   8473  O12 POPE9 114      66.945  31.495  69.180  1.00  0.00           O
ATOM   8474  C1  POPE9 114      67.755  31.075  66.271  1.00  0.00           C
ATOM   8477  C2  POPE9 114      68.215  31.445  64.840  1.00  0.00           C
ATOM   8479  O21 POPE9 114      68.955  30.375  64.211  1.00  0.00           O
ATOM   8480  C21 POPE9 114      68.185  29.375  63.800  1.00  0.00           C
ATOM   8481  O22 POPE9 114      67.055  29.135  64.160  1.00  0.00           O
ATOM   8482  C22 POPE9 114      68.915  28.565  62.730  1.00  0.00           C
ATOM   8485  C3  POPE9 114      69.075  32.725  64.921  1.00  0.00           C
ATOM   8488  O31 POPE9 114      69.645  33.075  63.650  1.00  0.00           O
ATOM   8489  C31 POPE9 114      70.945  32.885  63.510  1.00  0.00           C
ATOM   8490  O32 POPE9 114      71.685  32.345  64.311  1.00  0.00           O
ATOM   8491  C32 POPE9 114      71.385  33.495  62.190  1.00  0.00           C
ATOM   8494  C23 POPE9 114      67.895  27.765  61.870  1.00  0.00           C
ATOM   8497  C24 POPE9 114      68.435  27.395  60.480  1.00  0.00           C
ATOM   8500  C25 POPE9 114      68.625  28.605  59.541  1.00  0.00           C
ATOM   8503  C26 POPE9 114      67.335  29.165  58.930  1.00  0.00           C
ATOM   8506  C27 POPE9 114      67.655  30.315  57.951  1.00  0.00           C
ATOM   8509  C28 POPE9 114      66.415  31.085  57.451  1.00  0.00           C
ATOM   8512  C29 POPE9 114      65.545  30.235  56.550  1.00  0.00           C
ATOM   8514 0C21 POPE9 114      65.265  30.475  55.260  1.00  0.00           C
ATOM   8516 1C21 POPE9 114      65.755  31.625  54.410  1.00  0.00           C
ATOM   8519 2C21 POPE9 114      66.135  31.195  52.980  1.00  0.00           C
ATOM   8522 3C21 POPE9 114      66.525  32.395  52.100  1.00  0.00           C
ATOM   8525 4C21 POPE9 114      66.525  32.065  50.601  1.00  0.00           C
ATOM   8528 5C21 POPE9 114      66.675  33.335  49.750  1.00  0.00           C
ATOM   8531 6C21 POPE9 114      66.475  33.095  48.250  1.00  0.00           C
ATOM   8534 7C21 POPE9 114      66.495  34.395  47.440  1.00  0.00           C
ATOM   8537 8C21 POPE9 114      65.965  34.235  46.010  1.00  0.00           C
ATOM   8541  C33 POPE9 114      72.885  33.825  62.160  1.00  0.00           C
ATOM   8544  C34 POPE9 114      73.265  34.585  60.890  1.00  0.00           C
ATOM   8547  C35 POPE9 114      74.395  35.585  61.140  1.00  0.00           C
ATOM   8550  C36 POPE9 114      74.795  36.345  59.881  1.00  0.00           C
ATOM   8553  C37 POPE9 114      75.505  35.455  58.871  1.00  0.00           C
ATOM   8556  C38 POPE9 114      76.065  36.235  57.680  1.00  0.00           C
ATOM   8559  C39 POPE9 114      76.805  35.285  56.750  1.00  0.00           C
ATOM   8562 0C31 POPE9 114      77.685  35.985  55.721  1.00  0.00           C
ATOM   8565 1C31 POPE9 114      78.805  35.045  55.230  1.00  0.00           C
ATOM   8568 2C31 POPE9 114      79.855  35.785  54.410  1.00  0.00           C
ATOM   8571 3C31 POPE9 114      79.335  36.365  53.101  1.00  0.00           C
ATOM   8574 4C31 POPE9 114      80.405  37.255  52.471  1.00  0.00           C
ATOM   8577 5C31 POPE9 114      80.065  37.665  51.040  1.00  0.00           C
ATOM   8580 6C31 POPE9 114      81.285  38.255  50.350  1.00  0.00           C
ATOM   8584  NH3 POPE  115      51.775  35.135  65.870  1.00  0.00           N
ATOM   8588  C12 POPE  115      52.305  35.205  67.280  1.00  0.00           C
ATOM   8591  C11 POPE  115      51.375  34.445  68.241  1.00  0.00           C
ATOM   8594  P   POPE  115      48.795  34.685  67.680  1.00  0.00           P
ATOM   8595  O13 POPE  115      48.035  33.785  68.590  1.00  0.00           O
ATOM   8596  O14 POPE  115      48.105  35.905  67.210  1.00  0.00           O
ATOM   8597  O11 POPE  115      49.375  33.915  66.410  1.00  0.00           O
ATOM   8598  O12 POPE  115      50.135  35.145  68.410  1.00  0.00           O
ATOM   8599  C1  POPE  115      48.485  33.425  65.400  1.00  0.00           C
ATOM   8602  C2  POPE  115      49.255  32.925  64.131  1.00  0.00           C
ATOM   8604  O21 POPE  115      48.365  32.375  63.130  1.00  0.00           O
ATOM   8605  C21 POPE  115      47.825  33.315  62.361  1.00  0.00           C
ATOM   8606  O22 POPE  115      47.715  34.485  62.650  1.00  0.00           O
ATOM   8607  C22 POPE  115      47.355  32.695  61.030  1.00  0.00           C
ATOM   8610  C3  POPE  115      50.325  31.835  64.471  1.00  0.00           C
ATOM   8613  O31 POPE  115      50.895  31.055  63.390  1.00  0.00           O
ATOM   8614  C31 POPE  115      51.495  31.695  62.390  1.00  0.00           C
ATOM   8615  O32 POPE  115      51.205  32.815  62.000  1.00  0.00           O
ATOM   8616  C32 POPE  115      52.665  30.855  61.820  1.00  0.00           C
ATOM   8619  C23 POPE  115      47.905  33.465  59.811  1.00  0.00           C
ATOM   8622  C24 POPE  115      47.345  32.945  58.480  1.00  0.00           C
ATOM   8625  C25 POPE  115      48.155  33.415  57.260  1.00  0.00           C
ATOM   8628  C26 POPE  115      48.385  34.925  57.230  1.00  0.00           C
ATOM   8631  C27 POPE  115      49.315  35.375  56.100  1.00  0.00           C
ATOM   8634  C28 POPE  115      49.675  36.875  56.210  1.00  0.00           C
ATOM   8637  C29 POPE  115      50.785  37.295  55.290  1.00  0.00           C
ATOM   8639 0C21 POPE  115      50.755  37.235  53.940  1.00  0.00           C
ATOM   8641 1C21 POPE  115      49.595  36.785  53.101  1.00  0.00           C
ATOM   8644 2C21 POPE  115      49.495  37.565  51.781  1.00  0.00           C
ATOM   8647 3C21 POPE  115      48.965  38.995  51.960  1.00  0.00           C
ATOM   8650 4C21 POPE  115      48.735  39.695  50.620  1.00  0.00           C
ATOM   8653 5C21 POPE  115      47.865  40.965  50.710  1.00  0.00           C
ATOM   8656 6C21 POPE  115      46.365  40.645  50.701  1.00  0.00           C
ATOM   8659 7C21 POPE  115      45.495  41.895  50.550  1.00  0.00           C
ATOM   8662 8C21 POPE  115      44.055  41.615  50.111  1.00  0.00           C
ATOM   8666  C33 POPE  115      52.505  29.315  61.680  1.00  0.00           C
ATOM   8669  C34 POPE  115      51.765  28.865  60.410  1.00  0.00           C
ATOM   8672  C35 POPE  115      51.595  27.345  60.201  1.00  0.00           C
ATOM   8675  C36 POPE  115      52.885  26.515  60.160  1.00  0.00           C
ATOM   8678  C37 POPE  115      52.625  25.115  59.570  1.00  0.00           C
ATOM   8681  C38 POPE  115      53.815  24.145  59.660  1.00  0.00           C
ATOM   8684  C39 POPE  115      55.075  24.575  58.871  1.00  0.00           C
ATOM   8687 0C31 POPE  115      54.785  24.795  57.390  1.00  0.00           C
ATOM   8690 1C31 POPE  115      56.035  24.755  56.501  1.00  0.00           C
ATOM   8693 2C31 POPE  115      55.655  24.655  55.021  1.00  0.00           C
ATOM   8696 3C31 POPE  115      56.795  24.975  54.051  1.00  0.00           C
ATOM   8699 4C31 POPE  115      56.965  26.485  53.830  1.00  0.00           C
ATOM   8702 5C31 POPE  115      58.115  26.825  52.880  1.00  0.00           C
ATOM   8705 6C31 POPE  115      57.945  28.195  52.241  1.00  0.00           C
ATOM   8709  NH3 POPE  116      42.985  65.155  24.750  1.00  0.00           N
ATOM   8713  C12 POPE  116      41.525  65.245  24.460  1.00  0.00           C
ATOM   8716  C11 POPE  116      40.705  64.885  25.721  1.00  0.00           C
ATOM   8719  P   POPE  116      38.445  66.035  24.790  1.00  0.00           P
ATOM   8720  O13 POPE  116      38.665  67.405  25.320  1.00  0.00           O
ATOM   8721  O14 POPE  116      38.625  65.975  23.320  1.00  0.00           O
ATOM   8722  O11 POPE  116      36.975  65.575  25.131  1.00  0.00           O
ATOM   8723  O12 POPE  116      39.315  64.935  25.480  1.00  0.00           O
ATOM   8724  C1  POPE  116      36.665  64.165  25.131  1.00  0.00           C
ATOM   8727  C2  POPE  116      36.455  63.535  26.560  1.00  0.00           C
ATOM   8729  O21 POPE  116      37.115  62.265  26.711  1.00  0.00           O
ATOM   8730  C21 POPE  116      36.515  61.115  26.990  1.00  0.00           C
ATOM   8731  O22 POPE  116      35.455  60.725  26.530  1.00  0.00           O
ATOM   8732  C22 POPE  116      37.375  60.345  28.000  1.00  0.00           C
ATOM   8735  C3  POPE  116      34.995  63.625  27.111  1.00  0.00           C
ATOM   8738  O31 POPE  116      34.855  64.505  28.250  1.00  0.00           O
ATOM   8739  C31 POPE  116      35.265  64.035  29.420  1.00  0.00           C
ATOM   8740  O32 POPE  116      35.745  62.935  29.630  1.00  0.00           O
ATOM   8741  C32 POPE  116      35.035  65.085  30.521  1.00  0.00           C
ATOM   8744  C23 POPE  116      36.595  59.175  28.670  1.00  0.00           C
ATOM   8747  C24 POPE  116      37.285  58.665  29.941  1.00  0.00           C
ATOM   8750  C25 POPE  116      36.965  59.515  31.170  1.00  0.00           C
ATOM   8753  C26 POPE  116      37.675  59.095  32.460  1.00  0.00           C
ATOM   8756  C27 POPE  116      37.235  59.965  33.650  1.00  0.00           C
ATOM   8759  C28 POPE  116      37.675  59.415  35.010  1.00  0.00           C
ATOM   8762  C29 POPE  116      37.335  60.375  36.120  1.00  0.00           C
ATOM   8764 0C21 POPE  116      37.895  60.425  37.340  1.00  0.00           C
ATOM   8766 1C21 POPE  116      38.925  59.475  37.870  1.00  0.00           C
ATOM   8769 2C21 POPE  116      38.405  58.795  39.151  1.00  0.00           C
ATOM   8772 3C21 POPE  116      39.395  57.775  39.741  1.00  0.00           C
ATOM   8775 4C21 POPE  116      39.325  57.725  41.271  1.00  0.00           C
ATOM   8778 5C21 POPE  116      39.835  56.395  41.851  1.00  0.00           C
ATOM   8781 6C21 POPE  116      38.755  55.305  41.810  1.00  0.00           C
ATOM   8784 7C21 POPE  116      39.215  53.975  42.410  1.00  0.00           C
ATOM   8787 8C21 POPE  116      38.105  52.935  42.471  1.00  0.00           C
ATOM   8791  C33 POPE  116      36.075  65.065  31.680  1.00  0.00           C
ATOM   8794  C34 POPE  116      35.415  65.225  33.060  1.00  0.00           C
ATOM   8797  C35 POPE  116      34.745  63.935  33.550  1.00  0.00           C
ATOM   8800  C36 POPE  116      34.235  64.015  34.990  1.00  0.00           C
ATOM   8803  C37 POPE  116      33.905  62.645  35.590  1.00  0.00           C
ATOM   8806  C38 POPE  116      33.705  62.685  37.111  1.00  0.00           C
ATOM   8809  C39 POPE  116      32.395  63.355  37.550  1.00  0.00           C
ATOM   8812 0C31 POPE  116      32.275  63.465  39.070  1.00  0.00           C
ATOM   8815 1C31 POPE  116      30.955  64.115  39.500  1.00  0.00           C
ATOM   8818 2C31 POPE  116      30.765  64.155  41.021  1.00  0.00           C
ATOM   8821 3C31 POPE  116      29.345  64.565  41.410  1.00  0.00           C
ATOM   8824 4C31 POPE  116      29.115  64.585  42.930  1.00  0.00           C
ATOM   8827 5C31 POPE  116      29.755  65.795  43.620  1.00  0.00           C
ATOM   8830 6C31 POPE  116      29.205  66.065  45.021  1.00  0.00           C
ATOM   8834  NH3 POPE  117     125.245  19.795  27.840  1.00  0.00           N
ATOM   8838  C12 POPE  117     124.735  19.785  26.431  1.00  0.00           C
ATOM   8841  C11 POPE  117     123.215  20.025  26.451  1.00  0.00           C
ATOM   8844  P   POPE  117     121.755  22.195  26.861  1.00  0.00           P
ATOM   8845  O13 POPE  117     122.235  23.455  26.271  1.00  0.00           O
ATOM   8846  O14 POPE  117     120.635  21.465  26.230  1.00  0.00           O
ATOM   8847  O11 POPE  117     121.235  22.485  28.320  1.00  0.00           O
ATOM   8848  O12 POPE  117     122.955  21.205  27.200  1.00  0.00           O
ATOM   8849  C1  POPE  117     122.145  22.565  29.410  1.00  0.00           C
ATOM   8852  C2  POPE  117     121.705  23.665  30.420  1.00  0.00           C
ATOM   8854  O21 POPE  117     121.535  23.125  31.740  1.00  0.00           O
ATOM   8855  C21 POPE  117     120.625  22.185  31.900  1.00  0.00           C
ATOM   8856  O22 POPE  117     119.785  21.815  31.110  1.00  0.00           O
ATOM   8857  C22 POPE  117     120.995  21.455  33.201  1.00  0.00           C
ATOM   8860  C3  POPE  117     120.455  24.435  29.910  1.00  0.00           C
ATOM   8863  O31 POPE  117     120.275  25.735  30.490  1.00  0.00           O
ATOM   8864  C31 POPE  117     119.575  25.835  31.600  1.00  0.00           C
ATOM   8865  O32 POPE  117     119.225  24.915  32.320  1.00  0.00           O
ATOM   8866  C32 POPE  117     119.315  27.325  31.861  1.00  0.00           C
ATOM   8869  C23 POPE  117     121.265  22.355  34.440  1.00  0.00           C
ATOM   8872  C24 POPE  117     122.275  21.685  35.381  1.00  0.00           C
ATOM   8875  C25 POPE  117     122.245  22.185  36.830  1.00  0.00           C
ATOM   8878  C26 POPE  117     122.395  23.705  36.991  1.00  0.00           C
ATOM   8881  C27 POPE  117     122.755  24.085  38.431  1.00  0.00           C
ATOM   8884  C28 POPE  117     122.805  25.595  38.681  1.00  0.00           C
ATOM   8887  C29 POPE  117     121.435  26.225  38.670  1.00  0.00           C
ATOM   8889 0C21 POPE  117     120.575  26.415  39.690  1.00  0.00           C
ATOM   8891 1C21 POPE  117     120.655  26.065  41.160  1.00  0.00           C
ATOM   8894 2C21 POPE  117     121.925  25.445  41.800  1.00  0.00           C
ATOM   8897 3C21 POPE  117     121.675  25.025  43.250  1.00  0.00           C
ATOM   8900 4C21 POPE  117     122.955  24.585  43.990  1.00  0.00           C
ATOM   8903 5C21 POPE  117     122.645  23.655  45.170  1.00  0.00           C
ATOM   8906 6C21 POPE  117     122.575  22.185  44.741  1.00  0.00           C
ATOM   8909 7C21 POPE  117     122.165  21.225  45.861  1.00  0.00           C
ATOM   8912 8C21 POPE  117     122.295  19.755  45.471  1.00  0.00           C
ATOM   8916  C33 POPE  117     118.685  27.675  33.230  1.00  0.00           C
ATOM   8919  C34 POPE  117     118.265  29.155  33.260  1.00  0.00           C
ATOM   8922  C35 POPE  117     117.505  29.615  34.521  1.00  0.00           C
ATOM   8925  C36 POPE  117     118.255  29.575  35.870  1.00  0.00           C
ATOM   8928  C37 POPE  117     118.065  28.245  36.620  1.00  0.00           C
ATOM   8931  C38 POPE  117     117.125  28.305  37.840  1.00  0.00           C
ATOM   8934  C39 POPE  117     115.715  28.865  37.560  1.00  0.00           C
ATOM   8937 0C31 POPE  117     114.735  28.655  38.730  1.00  0.00           C
ATOM   8940 1C31 POPE  117     113.565  29.655  38.721  1.00  0.00           C
ATOM   8943 2C31 POPE  117     112.415  29.335  39.681  1.00  0.00           C
ATOM   8946 3C31 POPE  117     112.835  29.055  41.131  1.00  0.00           C
ATOM   8949 4C31 POPE  117     113.285  30.305  41.890  1.00  0.00           C
ATOM   8952 5C31 POPE  117     114.095  29.945  43.140  1.00  0.00           C
ATOM   8955 6C31 POPE  117     114.605  31.165  43.900  1.00  0.00           C
ATOM   8959  NH3 POPE  118      15.945  76.515  68.951  1.00  0.00           N
ATOM   8963  C12 POPE  118      16.955  75.415  69.120  1.00  0.00           C
ATOM   8966  C11 POPE  118      18.145  75.885  69.970  1.00  0.00           C
ATOM   8969  P   POPE  118      20.205  74.265  69.891  1.00  0.00           P
ATOM   8970  O13 POPE  118      21.285  75.185  70.311  1.00  0.00           O
ATOM   8971  O14 POPE  118      20.345  72.845  70.230  1.00  0.00           O
ATOM   8972  O11 POPE  118      19.975  74.345  68.311  1.00  0.00           O
ATOM   8973  O12 POPE  118      18.835  74.765  70.491  1.00  0.00           O
ATOM   8974  C1  POPE  118      20.875  75.165  67.550  1.00  0.00           C
ATOM   8977  C2  POPE  118      20.835  74.905  66.021  1.00  0.00           C
ATOM   8979  O21 POPE  118      21.195  73.525  65.760  1.00  0.00           O
ATOM   8980  C21 POPE  118      20.515  72.985  64.730  1.00  0.00           C
ATOM   8981  O22 POPE  118      19.825  73.605  63.960  1.00  0.00           O
ATOM   8982  C22 POPE  118      20.715  71.465  64.680  1.00  0.00           C
ATOM   8985  C3  POPE  118      21.825  75.885  65.321  1.00  0.00           C
ATOM   8988  O31 POPE  118      22.085  75.515  63.951  1.00  0.00           O
ATOM   8989  C31 POPE  118      21.205  76.005  63.060  1.00  0.00           C
ATOM   8990  O32 POPE  118      20.305  76.785  63.311  1.00  0.00           O
ATOM   8991  C32 POPE  118      21.555  75.385  61.711  1.00  0.00           C
ATOM   8994  C23 POPE  118      20.065  70.825  63.431  1.00  0.00           C
ATOM   8997  C24 POPE  118      19.775  69.335  63.660  1.00  0.00           C
ATOM   9000  C25 POPE  118      18.675  68.745  62.771  1.00  0.00           C
ATOM   9003  C26 POPE  118      19.105  68.315  61.350  1.00  0.00           C
ATOM   9006  C27 POPE  118      18.005  67.495  60.660  1.00  0.00           C
ATOM   9009  C28 POPE  118      18.465  66.775  59.380  1.00  0.00           C
ATOM   9012  C29 POPE  118      17.485  66.955  58.241  1.00  0.00           C
ATOM   9014 0C21 POPE  118      16.705  66.025  57.650  1.00  0.00           C
ATOM   9016 1C21 POPE  118      16.645  64.555  57.980  1.00  0.00           C
ATOM   9019 2C21 POPE  118      16.365  63.665  56.750  1.00  0.00           C
ATOM   9022 3C21 POPE  118      14.875  63.525  56.410  1.00  0.00           C
ATOM   9025 4C21 POPE  118      14.545  63.665  54.921  1.00  0.00           C
ATOM   9028 5C21 POPE  118      14.595  65.115  54.421  1.00  0.00           C
ATOM   9031 6C21 POPE  118      13.945  65.295  53.041  1.00  0.00           C
ATOM   9034 7C21 POPE  118      13.805  66.765  52.631  1.00  0.00           C
ATOM   9037 8C21 POPE  118      13.075  66.975  51.300  1.00  0.00           C
ATOM   9041  C33 POPE  118      20.825  76.005  60.510  1.00  0.00           C
ATOM   9044  C34 POPE  118      20.885  75.055  59.310  1.00  0.00           C
ATOM   9047  C35 POPE  118      20.195  75.645  58.081  1.00  0.00           C
ATOM   9050  C36 POPE  118      19.395  74.635  57.271  1.00  0.00           C
ATOM   9053  C37 POPE  118      19.225  75.125  55.830  1.00  0.00           C
ATOM   9056  C38 POPE  118      18.195  74.315  55.041  1.00  0.00           C
ATOM   9059  C39 POPE  118      18.225  74.635  53.540  1.00  0.00           C
ATOM   9062 0C31 POPE  118      17.245  73.745  52.780  1.00  0.00           C
ATOM   9065 1C31 POPE  118      17.345  73.885  51.260  1.00  0.00           C
ATOM   9068 2C31 POPE  118      16.545  72.775  50.560  1.00  0.00           C
ATOM   9071 3C31 POPE  118      16.775  72.695  49.040  1.00  0.00           C
ATOM   9074 4C31 POPE  118      16.185  73.855  48.221  1.00  0.00           C
ATOM   9077 5C31 POPE  118      14.675  74.075  48.440  1.00  0.00           C
ATOM   9080 6C31 POPE  118      14.055  75.005  47.390  1.00  0.00           C
ATOM   9084  NH3 POPE  119     112.605  46.345  68.760  1.00  0.00           N
ATOM   9088  C12 POPE  119     112.685  47.585  67.910  1.00  0.00           C
ATOM   9091  C11 POPE  119     112.775  48.865  68.751  1.00  0.00           C
ATOM   9094  P   POPE  119     115.345  49.245  69.071  1.00  0.00           P
ATOM   9095  O13 POPE  119     116.275  49.245  70.211  1.00  0.00           O
ATOM   9096  O14 POPE  119     115.735  48.285  68.031  1.00  0.00           O
ATOM   9097  O11 POPE  119     115.225  50.695  68.460  1.00  0.00           O
ATOM   9098  O12 POPE  119     113.915  48.855  69.611  1.00  0.00           O
ATOM   9099  C1  POPE  119     116.125  51.195  67.460  1.00  0.00           C
ATOM   9102  C2  POPE  119     115.445  51.215  66.050  1.00  0.00           C
ATOM   9104  O21 POPE  119     116.445  51.235  65.010  1.00  0.00           O
ATOM   9105  C21 POPE  119     117.085  52.365  64.800  1.00  0.00           C
ATOM   9106  O22 POPE  119     116.855  53.445  65.321  1.00  0.00           O
ATOM   9107  C22 POPE  119     118.245  52.165  63.811  1.00  0.00           C
ATOM   9110  C3  POPE  119     114.345  52.325  65.970  1.00  0.00           C
ATOM   9113  O31 POPE  119     113.885  52.625  64.620  1.00  0.00           O
ATOM   9114  C31 POPE  119     112.735  52.085  64.260  1.00  0.00           C
ATOM   9115  O32 POPE  119     112.105  51.255  64.870  1.00  0.00           O
ATOM   9116  C32 POPE  119     112.225  52.735  62.971  1.00  0.00           C
ATOM   9119  C23 POPE  119     117.925  51.285  62.590  1.00  0.00           C
ATOM   9122  C24 POPE  119     119.145  51.195  61.660  1.00  0.00           C
ATOM   9125  C25 POPE  119     118.895  50.465  60.340  1.00  0.00           C
ATOM   9128  C26 POPE  119     118.715  51.415  59.141  1.00  0.00           C
ATOM   9131  C27 POPE  119     118.245  50.725  57.850  1.00  0.00           C
ATOM   9134  C28 POPE  119     119.205  50.865  56.641  1.00  0.00           C
ATOM   9137  C29 POPE  119     120.255  49.785  56.550  1.00  0.00           C
ATOM   9139 0C21 POPE  119     121.055  49.545  55.500  1.00  0.00           C
ATOM   9141 1C21 POPE  119     121.085  50.325  54.211  1.00  0.00           C
ATOM   9144 2C21 POPE  119     121.125  49.435  52.950  1.00  0.00           C
ATOM   9147 3C21 POPE  119     121.155  50.275  51.670  1.00  0.00           C
ATOM   9150 4C21 POPE  119     121.475  49.475  50.401  1.00  0.00           C
ATOM   9153 5C21 POPE  119     120.365  48.485  50.061  1.00  0.00           C
ATOM   9156 6C21 POPE  119     120.565  47.725  48.750  1.00  0.00           C
ATOM   9159 7C21 POPE  119     119.245  47.125  48.250  1.00  0.00           C
ATOM   9162 8C21 POPE  119     118.455  46.405  49.340  1.00  0.00           C
ATOM   9166  C33 POPE  119     111.915  54.255  63.090  1.00  0.00           C
ATOM   9169  C34 POPE  119     111.085  54.825  61.931  1.00  0.00           C
ATOM   9172  C35 POPE  119     111.475  54.335  60.521  1.00  0.00           C
ATOM   9175  C36 POPE  119     110.385  54.585  59.461  1.00  0.00           C
ATOM   9178  C37 POPE  119     110.795  54.115  58.060  1.00  0.00           C
ATOM   9181  C38 POPE  119     109.675  54.335  57.041  1.00  0.00           C
ATOM   9184  C39 POPE  119     110.005  53.895  55.601  1.00  0.00           C
ATOM   9187 0C31 POPE  119     108.765  53.725  54.711  1.00  0.00           C
ATOM   9190 1C31 POPE  119     109.095  53.365  53.250  1.00  0.00           C
ATOM   9193 2C31 POPE  119     107.865  52.905  52.460  1.00  0.00           C
ATOM   9196 3C31 POPE  119     108.155  52.545  50.991  1.00  0.00           C
ATOM   9199 4C31 POPE  119     106.885  52.105  50.240  1.00  0.00           C
ATOM   9202 5C31 POPE  119     107.115  51.705  48.780  1.00  0.00           C
ATOM   9205 6C31 POPE  119     105.835  51.275  48.070  1.00  0.00           C
ATOM   9209  NH3 POPE  120      84.635  96.805  26.280  1.00  0.00           N
ATOM   9213  C12 POPE  120      83.355  96.475  26.960  1.00  0.00           C
ATOM   9216  C11 POPE  120      82.235  97.275  26.300  1.00  0.00           C
ATOM   9219  P   POPE  120      80.125  96.595  27.710  1.00  0.00           P
ATOM   9220  O13 POPE  120      79.695  97.985  27.980  1.00  0.00           O
ATOM   9221  O14 POPE  120      79.075  95.635  27.340  1.00  0.00           O
ATOM   9222  O11 POPE  120      81.115  96.075  28.820  1.00  0.00           O
ATOM   9223  O12 POPE  120      81.015  96.595  26.431  1.00  0.00           O
ATOM   9224  C1  POPE  120      80.785  96.105  30.210  1.00  0.00           C
ATOM   9227  C2  POPE  120      81.365  94.865  30.960  1.00  0.00           C
ATOM   9229  O21 POPE  120      80.545  94.515  32.101  1.00  0.00           O
ATOM   9230  C21 POPE  120      80.455  95.405  33.070  1.00  0.00           C
ATOM   9231  O22 POPE  120      81.005  96.485  33.130  1.00  0.00           O
ATOM   9232  C22 POPE  120      79.525  94.845  34.141  1.00  0.00           C
ATOM   9235  C3  POPE  120      82.875  95.005  31.330  1.00  0.00           C
ATOM   9238  O31 POPE  120      83.395  93.945  32.181  1.00  0.00           O
ATOM   9239  C31 POPE  120      83.555  92.775  31.581  1.00  0.00           C
ATOM   9240  O32 POPE  120      83.145  92.475  30.471  1.00  0.00           O
ATOM   9241  C32 POPE  120      84.345  91.825  32.490  1.00  0.00           C
ATOM   9244  C23 POPE  120      80.125  94.865  35.560  1.00  0.00           C
ATOM   9247  C24 POPE  120      79.445  93.815  36.451  1.00  0.00           C
ATOM   9250  C25 POPE  120      79.595  94.065  37.951  1.00  0.00           C
ATOM   9253  C26 POPE  120      78.875  95.335  38.410  1.00  0.00           C
ATOM   9256  C27 POPE  120      78.585  95.365  39.910  1.00  0.00           C
ATOM   9259  C28 POPE  120      77.465  96.365  40.240  1.00  0.00           C
ATOM   9262  C29 POPE  120      77.045  96.255  41.680  1.00  0.00           C
ATOM   9264 0C21 POPE  120      76.125  97.035  42.271  1.00  0.00           C
ATOM   9266 1C21 POPE  120      75.355  98.145  41.610  1.00  0.00           C
ATOM   9269 2C21 POPE  120      75.665  99.515  42.230  1.00  0.00           C
ATOM   9272 3C21 POPE  120      74.745 100.575  41.610  1.00  0.00           C
ATOM   9275 4C21 POPE  120      74.955 102.015  42.090  1.00  0.00           C
ATOM   9278 5C21 POPE  120      74.695 102.235  43.590  1.00  0.00           C
ATOM   9281 6C21 POPE  120      74.525 103.735  43.890  1.00  0.00           C
ATOM   9284 7C21 POPE  120      74.345 104.045  45.380  1.00  0.00           C
ATOM   9287 8C21 POPE  120      74.175 105.545  45.651  1.00  0.00           C
ATOM   9291  C33 POPE  120      83.475  90.735  33.150  1.00  0.00           C
ATOM   9294  C34 POPE  120      84.305  89.715  33.951  1.00  0.00           C
ATOM   9297  C35 POPE  120      84.175  89.835  35.480  1.00  0.00           C
ATOM   9300  C36 POPE  120      82.875  89.245  36.070  1.00  0.00           C
ATOM   9303  C37 POPE  120      82.825  87.705  36.061  1.00  0.00           C
ATOM   9306  C38 POPE  120      81.675  87.135  36.910  1.00  0.00           C
ATOM   9309  C39 POPE  120      80.275  87.415  36.340  1.00  0.00           C
ATOM   9312 0C31 POPE  120      79.135  86.945  37.260  1.00  0.00           C
ATOM   9315 1C31 POPE  120      78.225  88.105  37.690  1.00  0.00           C
ATOM   9318 2C31 POPE  120      77.005  87.725  38.541  1.00  0.00           C
ATOM   9321 3C31 POPE  120      75.925  86.945  37.771  1.00  0.00           C
ATOM   9324 4C31 POPE  120      74.675  86.705  38.631  1.00  0.00           C
ATOM   9327 5C31 POPE  120      73.635  85.795  37.971  1.00  0.00           C
ATOM   9330 6C31 POPE  120      72.435  85.435  38.851  1.00  0.00           C
ATOM   9334  NH3 POPE  121     114.885 125.865  70.230  1.00  0.00           N
ATOM   9338  C12 POPE  121     115.115 124.395  70.480  1.00  0.00           C
ATOM   9341  C11 POPE  121     113.845 123.725  71.041  1.00  0.00           C
ATOM   9344  P   POPE  121     112.925 121.325  71.501  1.00  0.00           P
ATOM   9345  O13 POPE  121     113.315 120.265  72.451  1.00  0.00           O
ATOM   9346  O14 POPE  121     111.655 122.025  71.790  1.00  0.00           O
ATOM   9347  O11 POPE  121     112.875 120.615  70.080  1.00  0.00           O
ATOM   9348  O12 POPE  121     114.125 122.365  71.381  1.00  0.00           O
ATOM   9349  C1  POPE  121     113.185 121.415  68.930  1.00  0.00           C
ATOM   9352  C2  POPE  121     113.165 120.635  67.600  1.00  0.00           C
ATOM   9354  O21 POPE  121     112.895 121.645  66.641  1.00  0.00           O
ATOM   9355  C21 POPE  121     113.115 121.355  65.391  1.00  0.00           C
ATOM   9356  O22 POPE  121     113.675 120.365  64.951  1.00  0.00           O
ATOM   9357  C22 POPE  121     112.605 122.525  64.561  1.00  0.00           C
ATOM   9360  C3  POPE  121     112.075 119.525  67.561  1.00  0.00           C
ATOM   9363  O31 POPE  121     112.435 118.395  66.730  1.00  0.00           O
ATOM   9364  C31 POPE  121     111.765 118.245  65.590  1.00  0.00           C
ATOM   9365  O32 POPE  121     110.925 119.025  65.160  1.00  0.00           O
ATOM   9366  C32 POPE  121     112.135 116.915  64.921  1.00  0.00           C
ATOM   9369  C23 POPE  121     111.355 122.185  63.741  1.00  0.00           C
ATOM   9372  C24 POPE  121     110.745 123.465  63.160  1.00  0.00           C
ATOM   9375  C25 POPE  121     111.645 124.195  62.150  1.00  0.00           C
ATOM   9378  C26 POPE  121     110.965 125.475  61.660  1.00  0.00           C
ATOM   9381  C27 POPE  121     111.745 126.255  60.601  1.00  0.00           C
ATOM   9384  C28 POPE  121     110.885 127.415  60.061  1.00  0.00           C
ATOM   9387  C29 POPE  121     111.585 128.745  60.090  1.00  0.00           C
ATOM   9389 0C21 POPE  121     111.935 129.505  59.040  1.00  0.00           C
ATOM   9391 1C21 POPE  121     111.705 129.185  57.580  1.00  0.00           C
ATOM   9394 2C21 POPE  121     111.115 130.365  56.800  1.00  0.00           C
ATOM   9397 3C21 POPE  121     110.995 130.055  55.301  1.00  0.00           C
ATOM   9400 4C21 POPE  121     110.975 131.305  54.431  1.00  0.00           C
ATOM   9403 5C21 POPE  121     111.435 131.015  53.000  1.00  0.00           C
ATOM   9406 6C21 POPE  121     111.635 132.275  52.160  1.00  0.00           C
ATOM   9409 7C21 POPE  121     112.005 131.955  50.710  1.00  0.00           C
ATOM   9412 8C21 POPE  121     112.395 133.195  49.910  1.00  0.00           C
ATOM   9416  C33 POPE  121     111.295 116.655  63.650  1.00  0.00           C
ATOM   9419  C34 POPE  121     111.435 115.235  63.101  1.00  0.00           C
ATOM   9422  C35 POPE  121     110.875 115.075  61.670  1.00  0.00           C
ATOM   9425  C36 POPE  121     111.955 114.625  60.671  1.00  0.00           C
ATOM   9428  C37 POPE  121     111.555 114.825  59.201  1.00  0.00           C
ATOM   9431  C38 POPE  121     112.495 114.135  58.200  1.00  0.00           C
ATOM   9434  C39 POPE  121     113.945 114.635  58.281  1.00  0.00           C
ATOM   9437 0C31 POPE  121     114.855 114.055  57.181  1.00  0.00           C
ATOM   9440 1C31 POPE  121     116.295 114.585  57.280  1.00  0.00           C
ATOM   9443 2C31 POPE  121     117.245 114.055  56.190  1.00  0.00           C
ATOM   9446 3C31 POPE  121     116.785 114.375  54.760  1.00  0.00           C
ATOM   9449 4C31 POPE  121     117.845 114.055  53.710  1.00  0.00           C
ATOM   9452 5C31 POPE  121     117.345 114.295  52.281  1.00  0.00           C
ATOM   9455 6C31 POPE  121     118.385 113.995  51.210  1.00  0.00           C
ATOM   9459  NH3 POPE  122      20.625  32.285  66.160  1.00  0.00           N
ATOM   9463  C12 POPE  122      21.475  33.215  65.340  1.00  0.00           C
ATOM   9466  C11 POPE  122      22.975  32.815  65.381  1.00  0.00           C
ATOM   9469  P   POPE  122      24.695  31.525  66.820  1.00  0.00           P
ATOM   9470  O13 POPE  122      25.025  32.705  67.660  1.00  0.00           O
ATOM   9471  O14 POPE  122      24.835  30.185  67.460  1.00  0.00           O
ATOM   9472  O11 POPE  122      25.595  31.585  65.521  1.00  0.00           O
ATOM   9473  O12 POPE  122      23.225  31.695  66.251  1.00  0.00           O
ATOM   9474  C1  POPE  122      25.685  30.525  64.570  1.00  0.00           C
ATOM   9477  C2  POPE  122      25.865  31.075  63.111  1.00  0.00           C
ATOM   9479  O21 POPE  122      26.585  30.155  62.271  1.00  0.00           O
ATOM   9480  C21 POPE  122      26.015  28.985  62.041  1.00  0.00           C
ATOM   9481  O22 POPE  122      24.945  28.625  62.491  1.00  0.00           O
ATOM   9482  C22 POPE  122      26.885  28.165  61.090  1.00  0.00           C
ATOM   9485  C3  POPE  122      26.655  32.425  63.090  1.00  0.00           C
ATOM   9488  O31 POPE  122      26.665  33.045  61.781  1.00  0.00           O
ATOM   9489  C31 POPE  122      27.545  34.035  61.711  1.00  0.00           C
ATOM   9490  O32 POPE  122      28.445  34.255  62.510  1.00  0.00           O
ATOM   9491  C32 POPE  122      27.235  34.965  60.521  1.00  0.00           C
ATOM   9494  C23 POPE  122      27.465  26.895  61.750  1.00  0.00           C
ATOM   9497  C24 POPE  122      28.465  26.145  60.851  1.00  0.00           C
ATOM   9500  C25 POPE  122      27.865  25.475  59.611  1.00  0.00           C
ATOM   9503  C26 POPE  122      28.845  25.435  58.431  1.00  0.00           C
ATOM   9506  C27 POPE  122      28.185  24.845  57.171  1.00  0.00           C
ATOM   9509  C28 POPE  122      28.935  25.195  55.870  1.00  0.00           C
ATOM   9512  C29 POPE  122      28.035  25.075  54.670  1.00  0.00           C
ATOM   9514 0C21 POPE  122      28.185  24.235  53.631  1.00  0.00           C
ATOM   9516 1C21 POPE  122      29.255  23.185  53.480  1.00  0.00           C
ATOM   9519 2C21 POPE  122      28.835  22.115  52.460  1.00  0.00           C
ATOM   9522 3C21 POPE  122      29.875  20.995  52.340  1.00  0.00           C
ATOM   9525 4C21 POPE  122      29.485  19.925  51.320  1.00  0.00           C
ATOM   9528 5C21 POPE  122      30.615  18.905  51.110  1.00  0.00           C
ATOM   9531 6C21 POPE  122      30.225  17.785  50.140  1.00  0.00           C
ATOM   9534 7C21 POPE  122      31.395  16.855  49.790  1.00  0.00           C
ATOM   9537 8C21 POPE  122      30.995  15.725  48.840  1.00  0.00           C
ATOM   9541  C33 POPE  122      27.505  34.395  59.100  1.00  0.00           C
ATOM   9544  C34 POPE  122      27.605  35.515  58.031  1.00  0.00           C
ATOM   9547  C35 POPE  122      28.025  35.005  56.631  1.00  0.00           C
ATOM   9550  C36 POPE  122      28.015  36.075  55.521  1.00  0.00           C
ATOM   9553  C37 POPE  122      29.025  35.825  54.370  1.00  0.00           C
ATOM   9556  C38 POPE  122      29.545  37.095  53.680  1.00  0.00           C
ATOM   9559  C39 POPE  122      30.205  36.855  52.300  1.00  0.00           C
ATOM   9562 0C31 POPE  122      31.725  36.555  52.311  1.00  0.00           C
ATOM   9565 1C31 POPE  122      32.325  36.695  50.900  1.00  0.00           C
ATOM   9568 2C31 POPE  122      33.775  37.225  50.850  1.00  0.00           C
ATOM   9571 3C31 POPE  122      34.855  36.245  51.330  1.00  0.00           C
ATOM   9574 4C31 POPE  122      35.085  35.085  50.360  1.00  0.00           C
ATOM   9577 5C31 POPE  122      36.225  34.145  50.800  1.00  0.00           C
ATOM   9580 6C31 POPE  122      36.435  32.955  49.860  1.00  0.00           C
ATOM   9584  NH3 POPE  123      60.155 126.235  23.670  1.00  0.00           N
ATOM   9588  C12 POPE  123      59.285 126.625  22.490  1.00  0.00           C
ATOM   9591  C11 POPE  123      58.455 127.905  22.740  1.00  0.00           C
ATOM   9594  P   POPE  123      56.505 127.625  20.980  1.00  0.00           P
ATOM   9595  O13 POPE  123      55.575 128.685  20.520  1.00  0.00           O
ATOM   9596  O14 POPE  123      56.915 126.585  20.010  1.00  0.00           O
ATOM   9597  O11 POPE  123      55.975 126.915  22.281  1.00  0.00           O
ATOM   9598  O12 POPE  123      57.815 128.325  21.530  1.00  0.00           O
ATOM   9599  C1  POPE  123      54.645 127.135  22.761  1.00  0.00           C
ATOM   9602  C2  POPE  123      54.495 126.865  24.291  1.00  0.00           C
ATOM   9604  O21 POPE  123      54.585 128.135  24.970  1.00  0.00           O
ATOM   9605  C21 POPE  123      53.825 128.255  26.051  1.00  0.00           C
ATOM   9606  O22 POPE  123      53.105 127.395  26.521  1.00  0.00           O
ATOM   9607  C22 POPE  123      53.875 129.715  26.500  1.00  0.00           C
ATOM   9610  C3  POPE  123      55.495 125.805  24.860  1.00  0.00           C
ATOM   9613  O31 POPE  123      56.015 126.225  26.140  1.00  0.00           O
ATOM   9614  C31 POPE  123      57.305 126.375  26.260  1.00  0.00           C
ATOM   9615  O32 POPE  123      58.185 125.895  25.560  1.00  0.00           O
ATOM   9616  C32 POPE  123      57.535 127.525  27.250  1.00  0.00           C
ATOM   9619  C23 POPE  123      53.015 129.985  27.750  1.00  0.00           C
ATOM   9622  C24 POPE  123      53.625 129.405  29.040  1.00  0.00           C
ATOM   9625  C25 POPE  123      53.015 129.995  30.320  1.00  0.00           C
ATOM   9628  C26 POPE  123      53.995 130.915  31.051  1.00  0.00           C
ATOM   9631  C27 POPE  123      53.345 131.685  32.221  1.00  0.00           C
ATOM   9634  C28 POPE  123      54.365 132.495  33.041  1.00  0.00           C
ATOM   9637  C29 POPE  123      55.185 131.655  33.970  1.00  0.00           C
ATOM   9639 0C21 POPE  123      56.065 132.125  34.890  1.00  0.00           C
ATOM   9641 1C21 POPE  123      56.425 133.555  35.170  1.00  0.00           C
ATOM   9644 2C21 POPE  123      56.165 133.915  36.651  1.00  0.00           C
ATOM   9647 3C21 POPE  123      56.795 135.245  37.081  1.00  0.00           C
ATOM   9650 4C21 POPE  123      56.775 135.485  38.600  1.00  0.00           C
ATOM   9653 5C21 POPE  123      57.645 134.515  39.410  1.00  0.00           C
ATOM   9656 6C21 POPE  123      57.935 135.045  40.830  1.00  0.00           C
ATOM   9659 7C21 POPE  123      59.025 134.235  41.560  1.00  0.00           C
ATOM   9662 8C21 POPE  123      59.455 134.865  42.891  1.00  0.00           C
ATOM   9666  C33 POPE  123      56.805 127.355  28.601  1.00  0.00           C
ATOM   9669  C34 POPE  123      57.485 126.325  29.510  1.00  0.00           C
ATOM   9672  C35 POPE  123      56.595 125.865  30.670  1.00  0.00           C
ATOM   9675  C36 POPE  123      55.415 124.995  30.201  1.00  0.00           C
ATOM   9678  C37 POPE  123      55.355 123.645  30.931  1.00  0.00           C
ATOM   9681  C38 POPE  123      54.215 122.755  30.441  1.00  0.00           C
ATOM   9684  C39 POPE  123      54.095 121.385  31.140  1.00  0.00           C
ATOM   9687 0C31 POPE  123      53.465 121.445  32.550  1.00  0.00           C
ATOM   9690 1C31 POPE  123      54.495 121.545  33.701  1.00  0.00           C
ATOM   9693 2C31 POPE  123      53.845 121.495  35.090  1.00  0.00           C
ATOM   9696 3C31 POPE  123      53.025 122.755  35.410  1.00  0.00           C
ATOM   9699 4C31 POPE  123      52.305 122.685  36.760  1.00  0.00           C
ATOM   9702 5C31 POPE  123      51.335 123.865  36.970  1.00  0.00           C
ATOM   9705 6C31 POPE  123      50.585 123.815  38.300  1.00  0.00           C
ATOM   9709  NH3 POPE  124      51.415  37.265  22.541  1.00  0.00           N
ATOM   9713  C12 POPE  124      51.015  35.965  23.150  1.00  0.00           C
ATOM   9716  C11 POPE  124      50.885  36.045  24.671  1.00  0.00           C
ATOM   9719  P   POPE  124      50.715  33.545  25.371  1.00  0.00           P
ATOM   9720  O13 POPE  124      49.645  32.665  25.890  1.00  0.00           O
ATOM   9721  O14 POPE  124      51.445  33.105  24.160  1.00  0.00           O
ATOM   9722  O11 POPE  124      51.715  33.915  26.550  1.00  0.00           O
ATOM   9723  O12 POPE  124      50.085  34.965  25.120  1.00  0.00           O
ATOM   9724  C1  POPE  124      52.075  33.035  27.620  1.00  0.00           C
ATOM   9727  C2  POPE  124      51.365  33.415  28.960  1.00  0.00           C
ATOM   9729  O21 POPE  124      51.505  32.335  29.910  1.00  0.00           O
ATOM   9730  C21 POPE  124      51.495  32.755  31.181  1.00  0.00           C
ATOM   9731  O22 POPE  124      51.605  33.915  31.540  1.00  0.00           O
ATOM   9732  C22 POPE  124      51.285  31.585  32.151  1.00  0.00           C
ATOM   9735  C3  POPE  124      49.845  33.705  28.760  1.00  0.00           C
ATOM   9738  O31 POPE  124      49.115  33.845  30.000  1.00  0.00           O
ATOM   9739  C31 POPE  124      47.875  33.355  30.000  1.00  0.00           C
ATOM   9740  O32 POPE  124      47.365  32.735  29.090  1.00  0.00           O
ATOM   9741  C32 POPE  124      47.165  33.765  31.290  1.00  0.00           C
ATOM   9744  C23 POPE  124      51.505  32.035  33.611  1.00  0.00           C
ATOM   9747  C24 POPE  124      51.455  30.885  34.640  1.00  0.00           C
ATOM   9750  C25 POPE  124      51.705  31.365  36.080  1.00  0.00           C
ATOM   9753  C26 POPE  124      50.555  32.205  36.651  1.00  0.00           C
ATOM   9756  C27 POPE  124      50.845  32.705  38.080  1.00  0.00           C
ATOM   9759  C28 POPE  124      49.605  33.355  38.730  1.00  0.00           C
ATOM   9762  C29 POPE  124      49.335  34.735  38.190  1.00  0.00           C
ATOM   9764 0C21 POPE  124      48.705  35.725  38.851  1.00  0.00           C
ATOM   9766 1C21 POPE  124      48.125  35.625  40.240  1.00  0.00           C
ATOM   9769 2C21 POPE  124      48.995  36.415  41.221  1.00  0.00           C
ATOM   9772 3C21 POPE  124      48.605  36.145  42.681  1.00  0.00           C
ATOM   9775 4C21 POPE  124      49.405  37.025  43.660  1.00  0.00           C
ATOM   9778 5C21 POPE  124      48.875  38.465  43.721  1.00  0.00           C
ATOM   9781 6C21 POPE  124      47.675  38.625  44.660  1.00  0.00           C
ATOM   9784 7C21 POPE  124      46.975  39.985  44.541  1.00  0.00           C
ATOM   9787 8C21 POPE  124      45.965  40.225  45.671  1.00  0.00           C
ATOM   9791  C33 POPE  124      45.835  32.995  31.470  1.00  0.00           C
ATOM   9794  C34 POPE  124      46.025  31.495  31.760  1.00  0.00           C
ATOM   9797  C35 POPE  124      46.735  31.195  33.090  1.00  0.00           C
ATOM   9800  C36 POPE  124      45.885  31.525  34.330  1.00  0.00           C
ATOM   9803  C37 POPE  124      46.595  31.155  35.631  1.00  0.00           C
ATOM   9806  C38 POPE  124      45.785  31.505  36.890  1.00  0.00           C
ATOM   9809  C39 POPE  124      45.055  30.295  37.500  1.00  0.00           C
ATOM   9812 0C31 POPE  124      44.415  30.645  38.851  1.00  0.00           C
ATOM   9815 1C31 POPE  124      43.775  29.435  39.530  1.00  0.00           C
ATOM   9818 2C31 POPE  124      43.135  29.825  40.861  1.00  0.00           C
ATOM   9821 3C31 POPE  124      42.465  28.645  41.581  1.00  0.00           C
ATOM   9824 4C31 POPE  124      42.015  29.065  42.980  1.00  0.00           C
ATOM   9827 5C31 POPE  124      41.495  27.905  43.820  1.00  0.00           C
ATOM   9830 6C31 POPE  124      41.185  28.335  45.251  1.00  0.00           C
ATOM   9834  NH3 POPE  125      94.825  37.855  26.400  1.00  0.00           N
ATOM   9838  C12 POPE  125      95.275  37.255  25.090  1.00  0.00           C
ATOM   9841  C11 POPE  125      96.765  37.565  24.851  1.00  0.00           C
ATOM   9844  P   POPE  125      98.135  35.365  25.290  1.00  0.00           P
ATOM   9845  O13 POPE  125      98.495  34.145  24.541  1.00  0.00           O
ATOM   9846  O14 POPE  125      99.165  35.985  26.150  1.00  0.00           O
ATOM   9847  O11 POPE  125      96.865  35.015  26.181  1.00  0.00           O
ATOM   9848  O12 POPE  125      97.485  36.445  24.330  1.00  0.00           O
ATOM   9849  C1  POPE  125      96.965  35.055  27.600  1.00  0.00           C
ATOM   9852  C2  POPE  125      95.565  34.895  28.240  1.00  0.00           C
ATOM   9854  O21 POPE  125      95.665  35.085  29.671  1.00  0.00           O
ATOM   9855  C21 POPE  125      95.815  36.365  29.990  1.00  0.00           C
ATOM   9856  O22 POPE  125      95.735  37.285  29.191  1.00  0.00           O
ATOM   9857  C22 POPE  125      95.965  36.525  31.490  1.00  0.00           C
ATOM   9860  C3  POPE  125      94.905  33.525  27.910  1.00  0.00           C
ATOM   9863  O31 POPE  125      94.385  32.885  29.090  1.00  0.00           O
ATOM   9864  C31 POPE  125      93.265  33.375  29.580  1.00  0.00           C
ATOM   9865  O32 POPE  125      92.445  34.045  28.980  1.00  0.00           O
ATOM   9866  C32 POPE  125      93.105  32.965  31.040  1.00  0.00           C
ATOM   9869  C23 POPE  125      97.125  37.485  31.820  1.00  0.00           C
ATOM   9872  C24 POPE  125      98.495  36.835  31.610  1.00  0.00           C
ATOM   9875  C25 POPE  125      99.635  37.725  32.131  1.00  0.00           C
ATOM   9878  C26 POPE  125     100.305  37.195  33.401  1.00  0.00           C
ATOM   9881  C27 POPE  125     101.205  38.255  34.081  1.00  0.00           C
ATOM   9884  C28 POPE  125     100.565  38.965  35.290  1.00  0.00           C
ATOM   9887  C29 POPE  125      99.285  39.695  34.960  1.00  0.00           C
ATOM   9889 0C21 POPE  125      98.885  40.915  35.381  1.00  0.00           C
ATOM   9891 1C21 POPE  125      99.605  41.855  36.310  1.00  0.00           C
ATOM   9894 2C21 POPE  125      98.705  42.215  37.510  1.00  0.00           C
ATOM   9897 3C21 POPE  125      98.435  41.025  38.440  1.00  0.00           C
ATOM   9900 4C21 POPE  125      97.865  41.455  39.791  1.00  0.00           C
ATOM   9903 5C21 POPE  125      97.815  40.315  40.811  1.00  0.00           C
ATOM   9906 6C21 POPE  125      97.735  40.855  42.241  1.00  0.00           C
ATOM   9909 7C21 POPE  125      97.885  39.775  43.320  1.00  0.00           C
ATOM   9912 8C21 POPE  125      98.345  40.385  44.641  1.00  0.00           C
ATOM   9916  C33 POPE  125      93.485  34.115  32.000  1.00  0.00           C
ATOM   9919  C34 POPE  125      92.445  34.325  33.111  1.00  0.00           C
ATOM   9922  C35 POPE  125      91.245  35.185  32.670  1.00  0.00           C
ATOM   9925  C36 POPE  125      91.195  36.535  33.390  1.00  0.00           C
ATOM   9928  C37 POPE  125      90.715  36.435  34.850  1.00  0.00           C
ATOM   9931  C38 POPE  125      90.795  37.765  35.611  1.00  0.00           C
ATOM   9934  C39 POPE  125      89.895  37.805  36.851  1.00  0.00           C
ATOM   9937 0C31 POPE  125      90.095  39.055  37.710  1.00  0.00           C
ATOM   9940 1C31 POPE  125      88.975  39.175  38.760  1.00  0.00           C
ATOM   9943 2C31 POPE  125      89.185  40.215  39.870  1.00  0.00           C
ATOM   9946 3C31 POPE  125      87.945  40.275  40.771  1.00  0.00           C
ATOM   9949 4C31 POPE  125      88.125  41.115  42.041  1.00  0.00           C
ATOM   9952 5C31 POPE  125      86.805  41.225  42.821  1.00  0.00           C
ATOM   9955 6C31 POPE  125      86.965  41.915  44.180  1.00  0.00           C
ATOM   9959  NH3 POPE  126      97.105   9.965  27.990  1.00  0.00           N
ATOM   9963  C12 POPE  126      97.255  10.905  26.851  1.00  0.00           C
ATOM   9966  C11 POPE  126      95.835  11.215  26.400  1.00  0.00           C
ATOM   9969  P   POPE  126      94.975  13.195  27.771  1.00  0.00           P
ATOM   9970  O13 POPE  126      96.335  13.755  27.910  1.00  0.00           O
ATOM   9971  O14 POPE  126      94.135  13.705  26.660  1.00  0.00           O
ATOM   9972  O11 POPE  126      94.195  13.385  29.130  1.00  0.00           O
ATOM   9973  O12 POPE  126      95.085  11.645  27.561  1.00  0.00           O
ATOM   9974  C1  POPE  126      94.975  13.125  30.310  1.00  0.00           C
ATOM   9977  C2  POPE  126      94.295  13.755  31.530  1.00  0.00           C
ATOM   9979  O21 POPE  126      94.955  13.175  32.660  1.00  0.00           O
ATOM   9980  C21 POPE  126      94.945  13.955  33.710  1.00  0.00           C
ATOM   9981  O22 POPE  126      94.775  15.165  33.701  1.00  0.00           O
ATOM   9982  C22 POPE  126      95.055  13.085  34.951  1.00  0.00           C
ATOM   9985  C3  POPE  126      92.765  13.455  31.590  1.00  0.00           C
ATOM   9988  O31 POPE  126      92.135  13.935  32.811  1.00  0.00           O
ATOM   9989  C31 POPE  126      91.795  15.205  32.761  1.00  0.00           C
ATOM   9990  O32 POPE  126      91.925  15.945  31.800  1.00  0.00           O
ATOM   9991  C32 POPE  126      91.295  15.675  34.110  1.00  0.00           C
ATOM   9994  C23 POPE  126      94.715  13.865  36.240  1.00  0.00           C
ATOM   9997  C24 POPE  126      94.485  12.935  37.440  1.00  0.00           C
ATOM  10000  C25 POPE  126      94.555  13.695  38.771  1.00  0.00           C
ATOM  10003  C26 POPE  126      94.225  12.805  39.990  1.00  0.00           C
ATOM  10006  C27 POPE  126      94.205  13.605  41.300  1.00  0.00           C
ATOM  10009  C28 POPE  126      93.685  12.805  42.521  1.00  0.00           C
ATOM  10012  C29 POPE  126      94.705  11.935  43.210  1.00  0.00           C
ATOM  10014 0C21 POPE  126      95.645  12.375  44.071  1.00  0.00           C
ATOM  10016 1C21 POPE  126      95.845  13.825  44.440  1.00  0.00           C
ATOM  10019 2C21 POPE  126      96.765  14.075  45.651  1.00  0.00           C
ATOM  10022 3C21 POPE  126      96.145  13.655  46.991  1.00  0.00           C
ATOM  10025 4C21 POPE  126      96.855  14.275  48.210  1.00  0.00           C
ATOM  10028 5C21 POPE  126      96.625  15.785  48.330  1.00  0.00           C
ATOM  10031 6C21 POPE  126      97.275  16.425  49.561  1.00  0.00           C
ATOM  10034 7C21 POPE  126      96.865  17.895  49.711  1.00  0.00           C
ATOM  10037 8C21 POPE  126      97.615  18.625  50.820  1.00  0.00           C
ATOM  10041  C33 POPE  126      92.055  16.965  34.521  1.00  0.00           C
ATOM  10044  C34 POPE  126      91.775  17.385  35.960  1.00  0.00           C
ATOM  10047  C35 POPE  126      92.975  18.155  36.510  1.00  0.00           C
ATOM  10050  C36 POPE  126      92.725  18.795  37.881  1.00  0.00           C
ATOM  10053  C37 POPE  126      94.015  19.385  38.460  1.00  0.00           C
ATOM  10056  C38 POPE  126      93.795  20.185  39.760  1.00  0.00           C
ATOM  10059  C39 POPE  126      93.135  21.555  39.521  1.00  0.00           C
ATOM  10062 0C31 POPE  126      93.245  22.495  40.721  1.00  0.00           C
ATOM  10065 1C31 POPE  126      92.735  23.905  40.391  1.00  0.00           C
ATOM  10068 2C31 POPE  126      93.125  24.975  41.431  1.00  0.00           C
ATOM  10071 3C31 POPE  126      93.015  26.415  40.881  1.00  0.00           C
ATOM  10074 4C31 POPE  126      94.365  27.065  40.531  1.00  0.00           C
ATOM  10077 5C31 POPE  126      94.215  28.335  39.681  1.00  0.00           C
ATOM  10080 6C31 POPE  126      95.385  29.315  39.791  1.00  0.00           C
ATOM  10084  NH3 POPE  127       0.765  84.075  26.220  1.00  0.00           N
ATOM  10088  C12 POPE  127       1.365  85.335  25.640  1.00  0.00           C
ATOM  10091  C11 POPE  127       2.845  85.445  26.070  1.00  0.00           C
ATOM  10094  P   POPE  127       5.085  86.675  25.870  1.00  0.00           P
ATOM  10095  O13 POPE  127       5.825  85.475  25.410  1.00  0.00           O
ATOM  10096  O14 POPE  127       5.705  87.955  25.480  1.00  0.00           O
ATOM  10097  O11 POPE  127       5.025  86.675  27.451  1.00  0.00           O
ATOM  10098  O12 POPE  127       3.545  86.545  25.450  1.00  0.00           O
ATOM  10099  C1  POPE  127       4.405  87.815  28.080  1.00  0.00           C
ATOM  10102  C2  POPE  127       3.965  87.545  29.550  1.00  0.00           C
ATOM  10104  O21 POPE  127       4.775  86.505  30.131  1.00  0.00           O
ATOM  10105  C21 POPE  127       4.475  85.225  29.980  1.00  0.00           C
ATOM  10106  O22 POPE  127       3.505  84.735  29.440  1.00  0.00           O
ATOM  10107  C22 POPE  127       5.625  84.435  30.611  1.00  0.00           C
ATOM  10110  C3  POPE  127       2.415  87.395  29.660  1.00  0.00           C
ATOM  10113  O31 POPE  127       2.005  87.055  31.010  1.00  0.00           O
ATOM  10114  C31 POPE  127       0.785  86.495  31.031  1.00  0.00           C
ATOM  10115  O32 POPE  127       0.025  86.445  30.070  1.00  0.00           O
ATOM  10116  C32 POPE  127       0.545  85.835  32.390  1.00  0.00           C
ATOM  10119  C23 POPE  127       5.115  83.535  31.740  1.00  0.00           C
ATOM  10122  C24 POPE  127       4.905  84.255  33.070  1.00  0.00           C
ATOM  10125  C25 POPE  127       4.485  83.255  34.160  1.00  0.00           C
ATOM  10128  C26 POPE  127       2.985  82.945  34.100  1.00  0.00           C
ATOM  10131  C27 POPE  127       2.565  81.665  34.830  1.00  0.00           C
ATOM  10134  C28 POPE  127       3.055  81.545  36.291  1.00  0.00           C
ATOM  10137  C29 POPE  127       2.465  82.575  37.221  1.00  0.00           C
ATOM  10139 0C21 POPE  127       1.625  82.315  38.250  1.00  0.00           C
ATOM  10141 1C21 POPE  127       1.105  80.955  38.600  1.00  0.00           C
ATOM  10144 2C21 POPE  127       0.495  80.805  40.021  1.00  0.00           C
ATOM  10147 3C21 POPE  127       1.505  80.465  41.110  1.00  0.00           C
ATOM  10150 4C21 POPE  127       0.815  79.885  42.351  1.00  0.00           C
ATOM  10153 5C21 POPE  127       1.785  79.585  43.500  1.00  0.00           C
ATOM  10156 6C21 POPE  127       1.105  79.005  44.741  1.00  0.00           C
ATOM  10159 7C21 POPE  127       2.075  78.825  45.900  1.00  0.00           C
ATOM  10162 8C21 POPE  127       1.365  78.425  47.201  1.00  0.00           C
ATOM  10166  C33 POPE  127       0.415  86.795  33.611  1.00  0.00           C
ATOM  10169  C34 POPE  127       0.735  86.055  34.931  1.00  0.00           C
ATOM  10172  C35 POPE  127       0.715  86.905  36.210  1.00  0.00           C
ATOM  10175  C36 POPE  127      -0.665  87.435  36.631  1.00  0.00           C
ATOM  10178  C37 POPE  127      -0.615  88.125  38.010  1.00  0.00           C
ATOM  10181  C38 POPE  127      -1.965  88.715  38.451  1.00  0.00           C
ATOM  10184  C39 POPE  127      -1.985  89.225  39.900  1.00  0.00           C
ATOM  10187 0C31 POPE  127      -1.755  88.105  40.931  1.00  0.00           C
ATOM  10190 1C31 POPE  127      -1.905  88.545  42.400  1.00  0.00           C
ATOM  10193 2C31 POPE  127      -1.355  87.445  43.320  1.00  0.00           C
ATOM  10196 3C31 POPE  127      -1.405  87.755  44.820  1.00  0.00           C
ATOM  10199 4C31 POPE  127      -2.795  87.555  45.430  1.00  0.00           C
ATOM  10202 5C31 POPE  127      -2.765  87.645  46.960  1.00  0.00           C
ATOM  10205 6C31 POPE  127      -4.135  87.485  47.600  1.00  0.00           C
ATOM  10209  NH3 POPE  128     109.285  41.515  68.241  1.00  0.00           N
ATOM  10213  C12 POPE  128     108.305  42.645  68.040  1.00  0.00           C
ATOM  10216  C11 POPE  128     108.625  43.795  69.021  1.00  0.00           C
ATOM  10219  P   POPE  128     108.455  46.415  68.641  1.00  0.00           P
ATOM  10220  O13 POPE  128     107.515  47.335  69.311  1.00  0.00           O
ATOM  10221  O14 POPE  128     109.885  46.385  69.050  1.00  0.00           O
ATOM  10222  O11 POPE  128     108.355  46.705  67.090  1.00  0.00           O
ATOM  10223  O12 POPE  128     107.845  44.955  68.720  1.00  0.00           O
ATOM  10224  C1  POPE  128     107.095  46.875  66.421  1.00  0.00           C
ATOM  10227  C2  POPE  128     106.425  45.505  66.111  1.00  0.00           C
ATOM  10229  O21 POPE  128     106.015  45.435  64.720  1.00  0.00           O
ATOM  10230  C21 POPE  128     106.655  44.485  64.031  1.00  0.00           C
ATOM  10231  O22 POPE  128     107.555  43.795  64.440  1.00  0.00           O
ATOM  10232  C22 POPE  128     106.085  44.365  62.631  1.00  0.00           C
ATOM  10235  C3  POPE  128     105.225  45.195  67.040  1.00  0.00           C
ATOM  10238  O31 POPE  128     105.025  43.765  67.150  1.00  0.00           O
ATOM  10239  C31 POPE  128     104.425  43.025  66.210  1.00  0.00           C
ATOM  10240  O32 POPE  128     104.705  41.865  66.001  1.00  0.00           O
ATOM  10241  C32 POPE  128     103.275  43.745  65.500  1.00  0.00           C
ATOM  10244  C23 POPE  128     105.985  42.885  62.201  1.00  0.00           C
ATOM  10247  C24 POPE  128     105.125  42.655  60.951  1.00  0.00           C
ATOM  10250  C25 POPE  128     105.575  43.455  59.720  1.00  0.00           C
ATOM  10253  C26 POPE  128     106.855  42.915  59.090  1.00  0.00           C
ATOM  10256  C27 POPE  128     107.315  43.775  57.901  1.00  0.00           C
ATOM  10259  C28 POPE  128     108.215  43.005  56.921  1.00  0.00           C
ATOM  10262  C29 POPE  128     107.405  41.975  56.181  1.00  0.00           C
ATOM  10264 0C21 POPE  128     106.955  42.065  54.921  1.00  0.00           C
ATOM  10266 1C21 POPE  128     107.215  43.195  53.951  1.00  0.00           C
ATOM  10269 2C21 POPE  128     108.305  42.755  52.971  1.00  0.00           C
ATOM  10272 3C21 POPE  128     108.605  43.805  51.901  1.00  0.00           C
ATOM  10275 4C21 POPE  128     109.605  43.295  50.850  1.00  0.00           C
ATOM  10278 5C21 POPE  128     110.975  42.945  51.460  1.00  0.00           C
ATOM  10281 6C21 POPE  128     112.045  42.715  50.401  1.00  0.00           C
ATOM  10284 7C21 POPE  128     113.395  42.365  51.031  1.00  0.00           C
ATOM  10287 8C21 POPE  128     114.475  42.125  49.980  1.00  0.00           C
ATOM  10291  C33 POPE  128     102.715  42.915  64.311  1.00  0.00           C
ATOM  10294  C34 POPE  128     101.245  43.225  64.031  1.00  0.00           C
ATOM  10297  C35 POPE  128     100.805  42.905  62.590  1.00  0.00           C
ATOM  10300  C36 POPE  128     100.675  41.405  62.291  1.00  0.00           C
ATOM  10303  C37 POPE  128     100.145  41.185  60.861  1.00  0.00           C
ATOM  10306  C38 POPE  128      99.795  39.725  60.541  1.00  0.00           C
ATOM  10309  C39 POPE  128      99.595  39.485  59.030  1.00  0.00           C
ATOM  10312 0C31 POPE  128      98.295  40.065  58.451  1.00  0.00           C
ATOM  10315 1C31 POPE  128      98.455  40.465  56.971  1.00  0.00           C
ATOM  10318 2C31 POPE  128      97.185  41.075  56.350  1.00  0.00           C
ATOM  10321 3C31 POPE  128      96.025  40.085  56.111  1.00  0.00           C
ATOM  10324 4C31 POPE  128      96.305  39.045  55.021  1.00  0.00           C
ATOM  10327 5C31 POPE  128      95.125  38.085  54.811  1.00  0.00           C
ATOM  10330 6C31 POPE  128      95.405  36.975  53.800  1.00  0.00           C
ATOM  10334  NH3 POPE  129      23.085  48.785  66.690  1.00  0.00           N
ATOM  10338  C12 POPE  129      22.265  48.755  67.940  1.00  0.00           C
ATOM  10341  C11 POPE  129      20.985  49.575  67.690  1.00  0.00           C
ATOM  10344  P   POPE  129      19.475  50.005  65.581  1.00  0.00           P
ATOM  10345  O13 POPE  129      19.915  51.415  65.660  1.00  0.00           O
ATOM  10346  O14 POPE  129      18.085  49.635  65.921  1.00  0.00           O
ATOM  10347  O11 POPE  129      19.755  49.375  64.150  1.00  0.00           O
ATOM  10348  O12 POPE  129      20.355  49.085  66.510  1.00  0.00           O
ATOM  10349  C1  POPE  129      19.275  50.105  63.000  1.00  0.00           C
ATOM  10352  C2  POPE  129      19.225  49.195  61.740  1.00  0.00           C
ATOM  10354  O21 POPE  129      19.005  50.035  60.581  1.00  0.00           O
ATOM  10355  C21 POPE  129      19.655  49.665  59.480  1.00  0.00           C
ATOM  10356  O22 POPE  129      20.425  48.725  59.401  1.00  0.00           O
ATOM  10357  C22 POPE  129      19.275  50.585  58.300  1.00  0.00           C
ATOM  10360  C3  POPE  129      18.105  48.125  61.910  1.00  0.00           C
ATOM  10363  O31 POPE  129      17.815  47.365  60.711  1.00  0.00           O
ATOM  10364  C31 POPE  129      17.205  46.185  60.921  1.00  0.00           C
ATOM  10365  O32 POPE  129      16.845  45.765  62.000  1.00  0.00           O
ATOM  10366  C32 POPE  129      17.155  45.395  59.611  1.00  0.00           C
ATOM  10369  C23 POPE  129      19.795  50.045  56.931  1.00  0.00           C
ATOM  10372  C24 POPE  129      19.045  50.565  55.690  1.00  0.00           C
ATOM  10375  C25 POPE  129      19.535  51.905  55.120  1.00  0.00           C
ATOM  10378  C26 POPE  129      18.845  52.265  53.780  1.00  0.00           C
ATOM  10381  C27 POPE  129      19.295  53.615  53.210  1.00  0.00           C
ATOM  10384  C28 POPE  129      18.455  54.125  52.021  1.00  0.00           C
ATOM  10387  C29 POPE  129      18.595  53.305  50.771  1.00  0.00           C
ATOM  10389 0C21 POPE  129      19.195  53.705  49.631  1.00  0.00           C
ATOM  10391 1C21 POPE  129      19.845  55.055  49.440  1.00  0.00           C
ATOM  10394 2C21 POPE  129      20.575  55.265  48.111  1.00  0.00           C
ATOM  10397 3C21 POPE  129      19.665  55.215  46.870  1.00  0.00           C
ATOM  10400 4C21 POPE  129      19.855  53.955  46.021  1.00  0.00           C
ATOM  10403 5C21 POPE  129      21.205  53.935  45.290  1.00  0.00           C
ATOM  10406 6C21 POPE  129      21.455  52.685  44.440  1.00  0.00           C
ATOM  10409 7C21 POPE  129      22.725  52.835  43.590  1.00  0.00           C
ATOM  10412 8C21 POPE  129      23.045  51.605  42.730  1.00  0.00           C
ATOM  10416  C33 POPE  129      15.805  45.485  58.850  1.00  0.00           C
ATOM  10419  C34 POPE  129      15.935  45.015  57.400  1.00  0.00           C
ATOM  10422  C35 POPE  129      14.605  45.015  56.620  1.00  0.00           C
ATOM  10425  C36 POPE  129      14.485  46.135  55.570  1.00  0.00           C
ATOM  10428  C37 POPE  129      13.245  45.965  54.660  1.00  0.00           C
ATOM  10431  C38 POPE  129      13.145  47.005  53.531  1.00  0.00           C
ATOM  10434  C39 POPE  129      12.945  48.445  54.030  1.00  0.00           C
ATOM  10437 0C31 POPE  129      12.865  49.495  52.910  1.00  0.00           C
ATOM  10440 1C31 POPE  129      13.195  50.895  53.440  1.00  0.00           C
ATOM  10443 2C31 POPE  129      13.155  51.995  52.360  1.00  0.00           C
ATOM  10446 3C31 POPE  129      13.375  53.415  52.910  1.00  0.00           C
ATOM  10449 4C31 POPE  129      14.615  53.555  53.800  1.00  0.00           C
ATOM  10452 5C31 POPE  129      14.975  55.005  54.130  1.00  0.00           C
ATOM  10455 6C31 POPE  129      16.065  55.115  55.201  1.00  0.00           C
ATOM  10459  NH3 POPE  130      32.685  -3.095  65.760  1.00  0.00           N
ATOM  10463  C12 POPE  130      33.365  -1.915  66.400  1.00  0.00           C
ATOM  10466  C11 POPE  130      32.665  -0.595  66.041  1.00  0.00           C
ATOM  10469  P   POPE  130      34.645   0.965  66.781  1.00  0.00           P
ATOM  10470  O13 POPE  130      35.455  -0.015  67.531  1.00  0.00           O
ATOM  10471  O14 POPE  130      34.725   2.375  67.220  1.00  0.00           O
ATOM  10472  O11 POPE  130      35.075   0.865  65.251  1.00  0.00           O
ATOM  10473  O12 POPE  130      33.135   0.505  66.820  1.00  0.00           O
ATOM  10474  C1  POPE  130      36.275   1.545  64.830  1.00  0.00           C
ATOM  10477  C2  POPE  130      36.025   3.035  64.451  1.00  0.00           C
ATOM  10479  O21 POPE  130      35.295   3.105  63.211  1.00  0.00           O
ATOM  10480  C21 POPE  130      33.995   3.085  63.351  1.00  0.00           C
ATOM  10481  O22 POPE  130      33.375   3.215  64.390  1.00  0.00           O
ATOM  10482  C22 POPE  130      33.355   2.895  61.971  1.00  0.00           C
ATOM  10485  C3  POPE  130      37.335   3.865  64.281  1.00  0.00           C
ATOM  10488  O31 POPE  130      38.165   3.365  63.211  1.00  0.00           O
ATOM  10489  C31 POPE  130      37.985   3.955  62.031  1.00  0.00           C
ATOM  10490  O32 POPE  130      37.215   4.875  61.800  1.00  0.00           O
ATOM  10491  C32 POPE  130      38.985   3.325  61.050  1.00  0.00           C
ATOM  10494  C23 POPE  130      32.015   3.635  61.810  1.00  0.00           C
ATOM  10497  C24 POPE  130      31.645   3.865  60.331  1.00  0.00           C
ATOM  10500  C25 POPE  130      32.535   4.915  59.650  1.00  0.00           C
ATOM  10503  C26 POPE  130      32.145   5.215  58.200  1.00  0.00           C
ATOM  10506  C27 POPE  130      32.975   6.375  57.621  1.00  0.00           C
ATOM  10509  C28 POPE  130      32.535   6.765  56.190  1.00  0.00           C
ATOM  10512  C29 POPE  130      33.095   8.085  55.730  1.00  0.00           C
ATOM  10514 0C21 POPE  130      33.725   8.355  54.570  1.00  0.00           C
ATOM  10516 1C21 POPE  130      33.985   7.405  53.431  1.00  0.00           C
ATOM  10519 2C21 POPE  130      33.675   8.005  52.041  1.00  0.00           C
ATOM  10522 3C21 POPE  130      34.615   9.155  51.630  1.00  0.00           C
ATOM  10525 4C21 POPE  130      34.385   9.725  50.220  1.00  0.00           C
ATOM  10528 5C21 POPE  130      34.645   8.735  49.071  1.00  0.00           C
ATOM  10531 6C21 POPE  130      33.365   8.195  48.410  1.00  0.00           C
ATOM  10534 7C21 POPE  130      33.695   7.195  47.300  1.00  0.00           C
ATOM  10537 8C21 POPE  130      32.475   6.745  46.480  1.00  0.00           C
ATOM  10541  C33 POPE  130      38.975   3.965  59.650  1.00  0.00           C
ATOM  10544  C34 POPE  130      37.785   3.515  58.790  1.00  0.00           C
ATOM  10547  C35 POPE  130      37.305   4.615  57.840  1.00  0.00           C
ATOM  10550  C36 POPE  130      38.375   5.135  56.880  1.00  0.00           C
ATOM  10553  C37 POPE  130      38.025   6.505  56.300  1.00  0.00           C
ATOM  10556  C38 POPE  130      39.245   7.285  55.791  1.00  0.00           C
ATOM  10559  C39 POPE  130      39.775   6.835  54.421  1.00  0.00           C
ATOM  10562 0C31 POPE  130      38.705   6.935  53.330  1.00  0.00           C
ATOM  10565 1C31 POPE  130      39.325   6.945  51.931  1.00  0.00           C
ATOM  10568 2C31 POPE  130      38.255   7.095  50.830  1.00  0.00           C
ATOM  10571 3C31 POPE  130      38.865   7.035  49.431  1.00  0.00           C
ATOM  10574 4C31 POPE  130      37.845   7.385  48.340  1.00  0.00           C
ATOM  10577 5C31 POPE  130      38.415   7.185  46.940  1.00  0.00           C
ATOM  10580 6C31 POPE  130      37.415   7.545  45.840  1.00  0.00           C
ATOM  10584  NH3 POPE  131       6.945  91.235  28.080  1.00  0.00           N
ATOM  10588  C12 POPE  131       5.765  91.105  29.000  1.00  0.00           C
ATOM  10591  C11 POPE  131       4.465  91.445  28.260  1.00  0.00           C
ATOM  10594  P   POPE  131       1.955  91.865  28.780  1.00  0.00           P
ATOM  10595  O13 POPE  131       1.655  93.275  29.070  1.00  0.00           O
ATOM  10596  O14 POPE  131       1.745  91.375  27.410  1.00  0.00           O
ATOM  10597  O11 POPE  131       1.255  90.875  29.790  1.00  0.00           O
ATOM  10598  O12 POPE  131       3.455  91.655  29.211  1.00  0.00           O
ATOM  10599  C1  POPE  131       0.905  91.245  31.131  1.00  0.00           C
ATOM  10602  C2  POPE  131       1.875  90.745  32.241  1.00  0.00           C
ATOM  10604  O21 POPE  131       1.635  91.595  33.370  1.00  0.00           O
ATOM  10605  C21 POPE  131       0.725  91.125  34.201  1.00  0.00           C
ATOM  10606  O22 POPE  131       0.315  89.985  34.260  1.00  0.00           O
ATOM  10607  C22 POPE  131       0.195  92.275  35.050  1.00  0.00           C
ATOM  10610  C3  POPE  131       3.375  90.845  31.920  1.00  0.00           C
ATOM  10613  O31 POPE  131       4.135  90.505  33.080  1.00  0.00           O
ATOM  10614  C31 POPE  131       5.435  90.375  32.951  1.00  0.00           C
ATOM  10615  O32 POPE  131       6.075  90.505  31.920  1.00  0.00           O
ATOM  10616  C32 POPE  131       6.035  89.955  34.300  1.00  0.00           C
ATOM  10619  C23 POPE  131       0.315  91.985  36.561  1.00  0.00           C
ATOM  10622  C24 POPE  131      -0.675  92.855  37.350  1.00  0.00           C
ATOM  10625  C25 POPE  131      -0.395  92.895  38.851  1.00  0.00           C
ATOM  10628  C26 POPE  131      -1.525  93.595  39.620  1.00  0.00           C
ATOM  10631  C27 POPE  131      -1.135  93.915  41.061  1.00  0.00           C
ATOM  10634  C28 POPE  131      -2.125  94.845  41.791  1.00  0.00           C
ATOM  10637  C29 POPE  131      -3.395  94.135  42.190  1.00  0.00           C
ATOM  10639 0C21 POPE  131      -3.725  93.755  43.440  1.00  0.00           C
ATOM  10641 1C21 POPE  131      -2.875  93.905  44.681  1.00  0.00           C
ATOM  10644 2C21 POPE  131      -2.985  92.705  45.631  1.00  0.00           C
ATOM  10647 3C21 POPE  131      -4.195  92.795  46.581  1.00  0.00           C
ATOM  10650 4C21 POPE  131      -4.455  91.465  47.300  1.00  0.00           C
ATOM  10653 5C21 POPE  131      -5.635  91.485  48.271  1.00  0.00           C
ATOM  10656 6C21 POPE  131      -5.475  92.415  49.480  1.00  0.00           C
ATOM  10659 7C21 POPE  131      -6.485  92.095  50.601  1.00  0.00           C
ATOM  10662 8C21 POPE  131      -6.415  93.055  51.791  1.00  0.00           C
ATOM  10666  C33 POPE  131       5.025  90.015  35.480  1.00  0.00           C
ATOM  10669  C34 POPE  131       4.015  88.845  35.521  1.00  0.00           C
ATOM  10672  C35 POPE  131       4.625  87.465  35.820  1.00  0.00           C
ATOM  10675  C36 POPE  131       5.465  87.445  37.100  1.00  0.00           C
ATOM  10678  C37 POPE  131       5.825  86.035  37.590  1.00  0.00           C
ATOM  10681  C38 POPE  131       6.575  86.105  38.931  1.00  0.00           C
ATOM  10684  C39 POPE  131       7.025  84.755  39.500  1.00  0.00           C
ATOM  10687 0C31 POPE  131       5.875  83.825  39.910  1.00  0.00           C
ATOM  10690 1C31 POPE  131       6.295  82.825  41.000  1.00  0.00           C
ATOM  10693 2C31 POPE  131       5.185  81.805  41.320  1.00  0.00           C
ATOM  10696 3C31 POPE  131       5.235  81.235  42.740  1.00  0.00           C
ATOM  10699 4C31 POPE  131       6.245  80.125  43.060  1.00  0.00           C
ATOM  10702 5C31 POPE  131       5.685  79.235  44.180  1.00  0.00           C
ATOM  10705 6C31 POPE  131       6.665  78.255  44.811  1.00  0.00           C
ATOM  10709  NH3 POPE  132      57.425  91.115  68.000  1.00  0.00           N
ATOM  10713  C12 POPE  132      57.975  90.455  66.760  1.00  0.00           C
ATOM  10716  C11 POPE  132      59.475  90.725  66.671  1.00  0.00           C
ATOM  10719  P   POPE  132      60.935  89.185  65.211  1.00  0.00           P
ATOM  10720  O13 POPE  132      61.765  89.075  66.430  1.00  0.00           O
ATOM  10721  O14 POPE  132      60.135  88.025  64.791  1.00  0.00           O
ATOM  10722  O11 POPE  132      61.895  89.565  64.001  1.00  0.00           O
ATOM  10723  O12 POPE  132      59.955  90.425  65.351  1.00  0.00           O
ATOM  10724  C1  POPE  132      63.255  89.965  64.241  1.00  0.00           C
ATOM  10727  C2  POPE  132      64.095  90.095  62.940  1.00  0.00           C
ATOM  10729  O21 POPE  132      64.275  88.845  62.280  1.00  0.00           O
ATOM  10730  C21 POPE  132      63.365  88.405  61.451  1.00  0.00           C
ATOM  10731  O22 POPE  132      62.245  88.875  61.230  1.00  0.00           O
ATOM  10732  C22 POPE  132      63.975  87.175  60.760  1.00  0.00           C
ATOM  10735  C3  POPE  132      65.525  90.595  63.300  1.00  0.00           C
ATOM  10738  O31 POPE  132      66.285  90.965  62.131  1.00  0.00           O
ATOM  10739  C31 POPE  132      66.185  92.255  61.831  1.00  0.00           C
ATOM  10740  O32 POPE  132      65.435  93.035  62.390  1.00  0.00           O
ATOM  10741  C32 POPE  132      67.085  92.595  60.640  1.00  0.00           C
ATOM  10744  C23 POPE  132      63.515  86.945  59.310  1.00  0.00           C
ATOM  10747  C24 POPE  132      64.395  87.605  58.241  1.00  0.00           C
ATOM  10750  C25 POPE  132      63.725  87.525  56.870  1.00  0.00           C
ATOM  10753  C26 POPE  132      64.615  88.025  55.721  1.00  0.00           C
ATOM  10756  C27 POPE  132      63.885  87.985  54.370  1.00  0.00           C
ATOM  10759  C28 POPE  132      64.585  88.845  53.311  1.00  0.00           C
ATOM  10762  C29 POPE  132      64.175  88.475  51.910  1.00  0.00           C
ATOM  10764 0C21 POPE  132      64.635  89.055  50.791  1.00  0.00           C
ATOM  10766 1C21 POPE  132      65.585  90.225  50.750  1.00  0.00           C
ATOM  10769 2C21 POPE  132      65.475  90.965  49.401  1.00  0.00           C
ATOM  10772 3C21 POPE  132      66.375  92.205  49.340  1.00  0.00           C
ATOM  10775 4C21 POPE  132      66.015  93.135  48.160  1.00  0.00           C
ATOM  10778 5C21 POPE  132      64.705  93.895  48.410  1.00  0.00           C
ATOM  10781 6C21 POPE  132      64.335  94.865  47.281  1.00  0.00           C
ATOM  10784 7C21 POPE  132      62.945  95.485  47.460  1.00  0.00           C
ATOM  10787 8C21 POPE  132      62.425  96.105  46.160  1.00  0.00           C
ATOM  10791  C33 POPE  132      67.005  94.095  60.290  1.00  0.00           C
ATOM  10794  C34 POPE  132      67.625  94.475  58.951  1.00  0.00           C
ATOM  10797  C35 POPE  132      67.695  96.005  58.720  1.00  0.00           C
ATOM  10800  C36 POPE  132      66.335  96.725  58.730  1.00  0.00           C
ATOM  10803  C37 POPE  132      65.755  96.975  57.330  1.00  0.00           C
ATOM  10806  C38 POPE  132      64.305  97.475  57.410  1.00  0.00           C
ATOM  10809  C39 POPE  132      63.705  97.845  56.050  1.00  0.00           C
ATOM  10812 0C31 POPE  132      62.175  97.925  56.140  1.00  0.00           C
ATOM  10815 1C31 POPE  132      61.495  98.315  54.820  1.00  0.00           C
ATOM  10818 2C31 POPE  132      59.965  98.255  54.940  1.00  0.00           C
ATOM  10821 3C31 POPE  132      59.215  98.555  53.631  1.00  0.00           C
ATOM  10824 4C31 POPE  132      59.475  99.955  53.050  1.00  0.00           C
ATOM  10827 5C31 POPE  132      58.545 100.265  51.870  1.00  0.00           C
ATOM  10830 6C31 POPE  132      58.755 101.655  51.271  1.00  0.00           C
ATOM  10834  NH3 POPE  133      -1.535  40.065  25.921  1.00  0.00           N
ATOM  10838  C12 POPE  133      -1.295  41.555  25.991  1.00  0.00           C
ATOM  10841  C11 POPE  133       0.215  41.815  26.061  1.00  0.00           C
ATOM  10844  P   POPE  133       2.035  43.465  26.711  1.00  0.00           P
ATOM  10845  O13 POPE  133       2.885  42.595  25.861  1.00  0.00           O
ATOM  10846  O14 POPE  133       2.395  44.915  26.711  1.00  0.00           O
ATOM  10847  O11 POPE  133       2.065  42.935  28.201  1.00  0.00           O
ATOM  10848  O12 POPE  133       0.515  43.195  26.330  1.00  0.00           O
ATOM  10849  C1  POPE  133       1.815  43.815  29.310  1.00  0.00           C
ATOM  10852  C2  POPE  133       2.035  43.065  30.670  1.00  0.00           C
ATOM  10854  O21 POPE  133       2.355  43.965  31.760  1.00  0.00           O
ATOM  10855  C21 POPE  133       1.335  44.685  32.230  1.00  0.00           C
ATOM  10856  O22 POPE  133       0.225  44.765  31.730  1.00  0.00           O
ATOM  10857  C22 POPE  133       1.755  45.365  33.541  1.00  0.00           C
ATOM  10860  C3  POPE  133       3.205  42.055  30.471  1.00  0.00           C
ATOM  10863  O31 POPE  133       3.865  41.625  31.670  1.00  0.00           O
ATOM  10864  C31 POPE  133       3.325  40.575  32.300  1.00  0.00           C
ATOM  10865  O32 POPE  133       2.255  40.075  32.041  1.00  0.00           O
ATOM  10866  C32 POPE  133       4.375  40.005  33.271  1.00  0.00           C
ATOM  10869  C23 POPE  133       0.615  46.095  34.300  1.00  0.00           C
ATOM  10872  C24 POPE  133       1.075  46.675  35.650  1.00  0.00           C
ATOM  10875  C25 POPE  133      -0.095  47.165  36.510  1.00  0.00           C
ATOM  10878  C26 POPE  133       0.335  48.155  37.611  1.00  0.00           C
ATOM  10881  C27 POPE  133      -0.855  48.595  38.480  1.00  0.00           C
ATOM  10884  C28 POPE  133      -0.545  49.775  39.410  1.00  0.00           C
ATOM  10887  C29 POPE  133       0.255  49.405  40.640  1.00  0.00           C
ATOM  10889 0C21 POPE  133      -0.225  49.295  41.890  1.00  0.00           C
ATOM  10891 1C21 POPE  133      -1.665  49.495  42.311  1.00  0.00           C
ATOM  10894 2C21 POPE  133      -2.065  50.945  42.631  1.00  0.00           C
ATOM  10897 3C21 POPE  133      -1.275  51.595  43.780  1.00  0.00           C
ATOM  10900 4C21 POPE  133      -1.655  53.075  43.920  1.00  0.00           C
ATOM  10903 5C21 POPE  133      -0.695  53.895  44.790  1.00  0.00           C
ATOM  10906 6C21 POPE  133      -1.075  55.385  44.830  1.00  0.00           C
ATOM  10909 7C21 POPE  133      -0.005  56.265  45.471  1.00  0.00           C
ATOM  10912 8C21 POPE  133      -0.135  57.755  45.111  1.00  0.00           C
ATOM  10916  C33 POPE  133       3.975  39.865  34.750  1.00  0.00           C
ATOM  10919  C34 POPE  133       5.225  39.455  35.550  1.00  0.00           C
ATOM  10922  C35 POPE  133       5.055  39.505  37.081  1.00  0.00           C
ATOM  10925  C36 POPE  133       6.405  39.375  37.790  1.00  0.00           C
ATOM  10928  C37 POPE  133       6.265  39.415  39.320  1.00  0.00           C
ATOM  10931  C38 POPE  133       7.595  39.405  40.080  1.00  0.00           C
ATOM  10934  C39 POPE  133       7.365  39.295  41.600  1.00  0.00           C
ATOM  10937 0C31 POPE  133       8.645  39.455  42.421  1.00  0.00           C
ATOM  10940 1C31 POPE  133       8.495  38.975  43.870  1.00  0.00           C
ATOM  10943 2C31 POPE  133       9.835  38.965  44.620  1.00  0.00           C
ATOM  10946 3C31 POPE  133       9.735  38.435  46.070  1.00  0.00           C
ATOM  10949 4C31 POPE  133       9.505  36.915  46.180  1.00  0.00           C
ATOM  10952 5C31 POPE  133       9.585  36.455  47.640  1.00  0.00           C
ATOM  10955 6C31 POPE  133       9.185  34.995  47.880  1.00  0.00           C
ATOM  10959  NH3 POPE  134      16.915  71.205  65.690  1.00  0.00           N
ATOM  10963  C12 POPE  134      16.055  72.435  65.461  1.00  0.00           C
ATOM  10966  C11 POPE  134      16.895  73.715  65.260  1.00  0.00           C
ATOM  10969  P   POPE  134      14.975  75.505  65.561  1.00  0.00           P
ATOM  10970  O13 POPE  134      13.955  74.455  65.421  1.00  0.00           O
ATOM  10971  O14 POPE  134      14.735  76.525  66.610  1.00  0.00           O
ATOM  10972  O11 POPE  134      15.245  76.275  64.201  1.00  0.00           O
ATOM  10973  O12 POPE  134      16.355  74.845  65.940  1.00  0.00           O
ATOM  10974  C1  POPE  134      16.435  77.035  63.970  1.00  0.00           C
ATOM  10977  C2  POPE  134      16.415  77.785  62.610  1.00  0.00           C
ATOM  10979  O21 POPE  134      17.755  78.275  62.381  1.00  0.00           O
ATOM  10980  C21 POPE  134      17.975  78.525  61.100  1.00  0.00           C
ATOM  10981  O22 POPE  134      17.325  78.075  60.170  1.00  0.00           O
ATOM  10982  C22 POPE  134      19.105  79.515  60.931  1.00  0.00           C
ATOM  10985  C3  POPE  134      15.395  78.975  62.580  1.00  0.00           C
ATOM  10988  O31 POPE  134      15.765  80.055  61.680  1.00  0.00           O
ATOM  10989  C31 POPE  134      14.805  80.635  60.980  1.00  0.00           C
ATOM  10990  O32 POPE  134      13.615  80.365  61.030  1.00  0.00           O
ATOM  10991  C32 POPE  134      15.405  81.695  60.070  1.00  0.00           C
ATOM  10994  C23 POPE  134      18.925  80.185  59.550  1.00  0.00           C
ATOM  10997  C24 POPE  134      20.035  81.175  59.211  1.00  0.00           C
ATOM  11000  C25 POPE  134      19.595  82.125  58.090  1.00  0.00           C
ATOM  11003  C26 POPE  134      19.525  81.515  56.680  1.00  0.00           C
ATOM  11006  C27 POPE  134      18.325  82.085  55.910  1.00  0.00           C
ATOM  11009  C28 POPE  134      18.375  81.765  54.410  1.00  0.00           C
ATOM  11012  C29 POPE  134      17.215  82.415  53.710  1.00  0.00           C
ATOM  11014 0C21 POPE  134      17.285  83.255  52.670  1.00  0.00           C
ATOM  11016 1C21 POPE  134      18.535  83.655  51.931  1.00  0.00           C
ATOM  11019 2C21 POPE  134      18.305  83.845  50.420  1.00  0.00           C
ATOM  11022 3C21 POPE  134      17.525  85.115  50.080  1.00  0.00           C
ATOM  11025 4C21 POPE  134      17.455  85.425  48.580  1.00  0.00           C
ATOM  11028 5C21 POPE  134      16.955  86.855  48.381  1.00  0.00           C
ATOM  11031 6C21 POPE  134      16.995  87.355  46.931  1.00  0.00           C
ATOM  11034 7C21 POPE  134      16.205  88.655  46.810  1.00  0.00           C
ATOM  11037 8C21 POPE  134      16.495  89.485  45.560  1.00  0.00           C
ATOM  11041  C33 POPE  134      14.305  82.545  59.410  1.00  0.00           C
ATOM  11044  C34 POPE  134      14.885  83.535  58.390  1.00  0.00           C
ATOM  11047  C35 POPE  134      13.855  84.125  57.421  1.00  0.00           C
ATOM  11050  C36 POPE  134      13.235  83.095  56.490  1.00  0.00           C
ATOM  11053  C37 POPE  134      12.175  83.685  55.560  1.00  0.00           C
ATOM  11056  C38 POPE  134      11.735  82.675  54.500  1.00  0.00           C
ATOM  11059  C39 POPE  134      12.805  82.475  53.420  1.00  0.00           C
ATOM  11062 0C31 POPE  134      12.365  83.065  52.070  1.00  0.00           C
ATOM  11065 1C31 POPE  134      13.445  82.915  51.000  1.00  0.00           C
ATOM  11068 2C31 POPE  134      12.885  83.095  49.580  1.00  0.00           C
ATOM  11071 3C31 POPE  134      13.945  82.855  48.500  1.00  0.00           C
ATOM  11074 4C31 POPE  134      14.265  81.365  48.291  1.00  0.00           C
ATOM  11077 5C31 POPE  134      15.645  81.115  47.670  1.00  0.00           C
ATOM  11080 6C31 POPE  134      16.005  79.625  47.631  1.00  0.00           C
ATOM  11084  NH3 POPE  135      53.865  51.825  66.230  1.00  0.00           N
ATOM  11088  C12 POPE  135      52.435  52.265  66.321  1.00  0.00           C
ATOM  11091  C11 POPE  135      52.305  53.785  66.210  1.00  0.00           C
ATOM  11094  P   POPE  135      50.315  55.505  66.241  1.00  0.00           P
ATOM  11095  O13 POPE  135      48.865  55.365  66.510  1.00  0.00           O
ATOM  11096  O14 POPE  135      51.065  56.535  66.991  1.00  0.00           O
ATOM  11097  O11 POPE  135      50.625  55.705  64.690  1.00  0.00           O
ATOM  11098  O12 POPE  135      50.965  54.105  66.561  1.00  0.00           O
ATOM  11099  C1  POPE  135      49.565  56.085  63.800  1.00  0.00           C
ATOM  11102  C2  POPE  135      49.785  55.575  62.350  1.00  0.00           C
ATOM  11104  O21 POPE  135      50.335  54.265  62.421  1.00  0.00           O
ATOM  11105  C21 POPE  135      49.885  53.385  61.571  1.00  0.00           C
ATOM  11106  O22 POPE  135      48.985  53.555  60.750  1.00  0.00           O
ATOM  11107  C22 POPE  135      50.675  52.095  61.791  1.00  0.00           C
ATOM  11110  C3  POPE  135      50.735  56.475  61.521  1.00  0.00           C
ATOM  11113  O31 POPE  135      50.415  56.435  60.121  1.00  0.00           O
ATOM  11114  C31 POPE  135      50.995  55.515  59.370  1.00  0.00           C
ATOM  11115  O32 POPE  135      51.755  54.625  59.741  1.00  0.00           O
ATOM  11116  C32 POPE  135      50.515  55.675  57.920  1.00  0.00           C
ATOM  11119  C23 POPE  135      49.765  50.895  61.540  1.00  0.00           C
ATOM  11122  C24 POPE  135      50.405  49.515  61.750  1.00  0.00           C
ATOM  11125  C25 POPE  135      51.015  48.925  60.480  1.00  0.00           C
ATOM  11128  C26 POPE  135      49.975  48.575  59.401  1.00  0.00           C
ATOM  11131  C27 POPE  135      50.305  47.275  58.660  1.00  0.00           C
ATOM  11134  C28 POPE  135      49.125  46.765  57.821  1.00  0.00           C
ATOM  11137  C29 POPE  135      48.865  47.655  56.641  1.00  0.00           C
ATOM  11139 0C21 POPE  135      49.435  47.525  55.430  1.00  0.00           C
ATOM  11141 1C21 POPE  135      50.425  46.455  55.050  1.00  0.00           C
ATOM  11144 2C21 POPE  135      50.635  46.295  53.531  1.00  0.00           C
ATOM  11147 3C21 POPE  135      51.415  47.465  52.910  1.00  0.00           C
ATOM  11150 4C21 POPE  135      51.475  47.385  51.390  1.00  0.00           C
ATOM  11153 5C21 POPE  135      52.245  48.555  50.750  1.00  0.00           C
ATOM  11156 6C21 POPE  135      52.095  48.565  49.221  1.00  0.00           C
ATOM  11159 7C21 POPE  135      53.365  48.985  48.480  1.00  0.00           C
ATOM  11162 8C21 POPE  135      53.245  48.825  46.960  1.00  0.00           C
ATOM  11166  C33 POPE  135      50.505  57.145  57.451  1.00  0.00           C
ATOM  11169  C34 POPE  135      50.225  57.335  55.951  1.00  0.00           C
ATOM  11172  C35 POPE  135      51.225  56.605  55.041  1.00  0.00           C
ATOM  11175  C36 POPE  135      51.465  57.315  53.690  1.00  0.00           C
ATOM  11178  C37 POPE  135      52.555  56.645  52.840  1.00  0.00           C
ATOM  11181  C38 POPE  135      52.995  57.475  51.621  1.00  0.00           C
ATOM  11184  C39 POPE  135      54.105  58.515  51.901  1.00  0.00           C
ATOM  11187 0C31 POPE  135      55.485  57.905  52.181  1.00  0.00           C
ATOM  11190 1C31 POPE  135      56.565  58.935  52.561  1.00  0.00           C
ATOM  11193 2C31 POPE  135      57.015  59.875  51.431  1.00  0.00           C
ATOM  11196 3C31 POPE  135      57.495  59.155  50.160  1.00  0.00           C
ATOM  11199 4C31 POPE  135      58.355  60.035  49.250  1.00  0.00           C
ATOM  11202 5C31 POPE  135      58.585  59.395  47.871  1.00  0.00           C
ATOM  11205 6C31 POPE  135      59.645  60.105  47.030  1.00  0.00           C
ATOM  11209  NH3 POPE  136      27.455  83.135  24.081  1.00  0.00           N
ATOM  11213  C12 POPE  136      26.165  82.825  23.400  1.00  0.00           C
ATOM  11216  C11 POPE  136      25.565  81.585  24.060  1.00  0.00           C
ATOM  11219  P   POPE  136      23.045  81.795  23.421  1.00  0.00           P
ATOM  11220  O13 POPE  136      23.085  83.145  22.820  1.00  0.00           O
ATOM  11221  O14 POPE  136      21.995  80.835  23.020  1.00  0.00           O
ATOM  11222  O11 POPE  136      23.005  81.955  25.000  1.00  0.00           O
ATOM  11223  O12 POPE  136      24.465  81.115  23.300  1.00  0.00           O
ATOM  11224  C1  POPE  136      22.245  82.975  25.640  1.00  0.00           C
ATOM  11227  C2  POPE  136      21.975  82.585  27.120  1.00  0.00           C
ATOM  11229  O21 POPE  136      23.225  82.495  27.860  1.00  0.00           O
ATOM  11230  C21 POPE  136      23.435  83.445  28.750  1.00  0.00           C
ATOM  11231  O22 POPE  136      22.705  84.405  28.951  1.00  0.00           O
ATOM  11232  C22 POPE  136      24.695  83.195  29.590  1.00  0.00           C
ATOM  11235  C3  POPE  136      21.215  81.235  27.190  1.00  0.00           C
ATOM  11238  O31 POPE  136      21.015  80.845  28.570  1.00  0.00           O
ATOM  11239  C31 POPE  136      21.205  79.575  28.861  1.00  0.00           C
ATOM  11240  O32 POPE  136      21.345  78.665  28.050  1.00  0.00           O
ATOM  11241  C32 POPE  136      21.275  79.425  30.380  1.00  0.00           C
ATOM  11244  C23 POPE  136      24.405  83.395  31.121  1.00  0.00           C
ATOM  11247  C24 POPE  136      25.595  83.275  32.090  1.00  0.00           C
ATOM  11250  C25 POPE  136      25.415  84.015  33.431  1.00  0.00           C
ATOM  11253  C26 POPE  136      24.535  83.325  34.491  1.00  0.00           C
ATOM  11256  C27 POPE  136      24.445  84.205  35.750  1.00  0.00           C
ATOM  11259  C28 POPE  136      23.235  83.945  36.681  1.00  0.00           C
ATOM  11262  C29 POPE  136      23.375  82.845  37.710  1.00  0.00           C
ATOM  11264 0C21 POPE  136      23.055  82.915  39.021  1.00  0.00           C
ATOM  11266 1C21 POPE  136      22.535  84.105  39.791  1.00  0.00           C
ATOM  11269 2C21 POPE  136      21.055  84.005  40.210  1.00  0.00           C
ATOM  11272 3C21 POPE  136      20.815  83.105  41.440  1.00  0.00           C
ATOM  11275 4C21 POPE  136      19.375  83.205  41.951  1.00  0.00           C
ATOM  11278 5C21 POPE  136      19.215  82.795  43.420  1.00  0.00           C
ATOM  11281 6C21 POPE  136      19.465  81.315  43.690  1.00  0.00           C
ATOM  11284 7C21 POPE  136      19.555  81.025  45.190  1.00  0.00           C
ATOM  11287 8C21 POPE  136      19.835  79.565  45.550  1.00  0.00           C
ATOM  11291  C33 POPE  136      20.005  78.775  30.981  1.00  0.00           C
ATOM  11294  C34 POPE  136      20.095  78.605  32.510  1.00  0.00           C
ATOM  11297  C35 POPE  136      20.355  79.915  33.271  1.00  0.00           C
ATOM  11300  C36 POPE  136      20.245  79.765  34.791  1.00  0.00           C
ATOM  11303  C37 POPE  136      20.305  81.125  35.510  1.00  0.00           C
ATOM  11306  C38 POPE  136      20.285  81.055  37.050  1.00  0.00           C
ATOM  11309  C39 POPE  136      18.985  80.565  37.710  1.00  0.00           C
ATOM  11312 0C31 POPE  136      17.905  81.645  37.951  1.00  0.00           C
ATOM  11315 1C31 POPE  136      16.945  81.215  39.081  1.00  0.00           C
ATOM  11318 2C31 POPE  136      15.765  82.175  39.351  1.00  0.00           C
ATOM  11321 3C31 POPE  136      14.795  81.695  40.450  1.00  0.00           C
ATOM  11324 4C31 POPE  136      15.515  81.185  41.700  1.00  0.00           C
ATOM  11327 5C31 POPE  136      14.585  80.665  42.801  1.00  0.00           C
ATOM  11330 6C31 POPE  136      15.395  80.005  43.920  1.00  0.00           C
ATOM  11334  NH3 POPE  137      82.685 117.415  27.540  1.00  0.00           N
ATOM  11338  C12 POPE  137      81.255 117.605  27.080  1.00  0.00           C
ATOM  11341  C11 POPE  137      80.555 116.265  26.721  1.00  0.00           C
ATOM  11344  P   POPE  137      81.925 114.085  27.190  1.00  0.00           P
ATOM  11345  O13 POPE  137      81.335 113.275  26.101  1.00  0.00           O
ATOM  11346  O14 POPE  137      83.205 114.815  26.971  1.00  0.00           O
ATOM  11347  O11 POPE  137      81.975 113.225  28.510  1.00  0.00           O
ATOM  11348  O12 POPE  137      80.895 115.205  27.620  1.00  0.00           O
ATOM  11349  C1  POPE  137      82.435 113.785  29.741  1.00  0.00           C
ATOM  11352  C2  POPE  137      81.945 112.945  30.950  1.00  0.00           C
ATOM  11354  O21 POPE  137      82.575 113.455  32.140  1.00  0.00           O
ATOM  11355  C21 POPE  137      81.895 113.215  33.241  1.00  0.00           C
ATOM  11356  O22 POPE  137      80.725 112.895  33.311  1.00  0.00           O
ATOM  11357  C22 POPE  137      82.805 113.295  34.471  1.00  0.00           C
ATOM  11360  C3  POPE  137      82.305 111.435  30.791  1.00  0.00           C
ATOM  11363  O31 POPE  137      81.495 110.625  31.660  1.00  0.00           O
ATOM  11364  C31 POPE  137      82.045 110.115  32.741  1.00  0.00           C
ATOM  11365  O32 POPE  137      83.225 110.165  33.050  1.00  0.00           O
ATOM  11366  C32 POPE  137      80.925 109.535  33.590  1.00  0.00           C
ATOM  11369  C23 POPE  137      82.505 114.515  35.360  1.00  0.00           C
ATOM  11372  C24 POPE  137      83.035 114.365  36.791  1.00  0.00           C
ATOM  11375  C25 POPE  137      82.105 113.575  37.720  1.00  0.00           C
ATOM  11378  C26 POPE  137      82.585 113.655  39.181  1.00  0.00           C
ATOM  11381  C27 POPE  137      81.655 112.915  40.150  1.00  0.00           C
ATOM  11384  C28 POPE  137      82.015 113.185  41.621  1.00  0.00           C
ATOM  11387  C29 POPE  137      81.365 112.185  42.541  1.00  0.00           C
ATOM  11389 0C21 POPE  137      80.545 112.425  43.580  1.00  0.00           C
ATOM  11391 1C21 POPE  137      80.045 113.755  44.071  1.00  0.00           C
ATOM  11394 2C21 POPE  137      78.735 114.095  43.340  1.00  0.00           C
ATOM  11397 3C21 POPE  137      77.945 115.275  43.940  1.00  0.00           C
ATOM  11400 4C21 POPE  137      76.635 115.465  43.151  1.00  0.00           C
ATOM  11403 5C21 POPE  137      75.765 116.645  43.610  1.00  0.00           C
ATOM  11406 6C21 POPE  137      75.115 116.445  44.980  1.00  0.00           C
ATOM  11409 7C21 POPE  137      74.285 117.665  45.410  1.00  0.00           C
ATOM  11412 8C21 POPE  137      73.625 117.505  46.781  1.00  0.00           C
ATOM  11416  C33 POPE  137      81.425 108.685  34.771  1.00  0.00           C
ATOM  11419  C34 POPE  137      80.315 108.415  35.800  1.00  0.00           C
ATOM  11422  C35 POPE  137      80.805 107.495  36.921  1.00  0.00           C
ATOM  11425  C36 POPE  137      80.455 107.995  38.320  1.00  0.00           C
ATOM  11428  C37 POPE  137      81.105 107.115  39.410  1.00  0.00           C
ATOM  11431  C38 POPE  137      80.555 107.375  40.820  1.00  0.00           C
ATOM  11434  C39 POPE  137      81.595 108.025  41.740  1.00  0.00           C
ATOM  11437 0C31 POPE  137      81.015 108.315  43.131  1.00  0.00           C
ATOM  11440 1C31 POPE  137      82.065 108.915  44.081  1.00  0.00           C
ATOM  11443 2C31 POPE  137      81.485 109.255  45.450  1.00  0.00           C
ATOM  11446 3C31 POPE  137      82.315 110.315  46.201  1.00  0.00           C
ATOM  11449 4C31 POPE  137      81.745 110.615  47.590  1.00  0.00           C
ATOM  11452 5C31 POPE  137      82.565 111.655  48.361  1.00  0.00           C
ATOM  11455 6C31 POPE  137      82.195 111.735  49.851  1.00  0.00           C
ATOM  11459  NH3 POPE  138      85.275   9.535  27.950  1.00  0.00           N
ATOM  11463  C12 POPE  138      86.285   8.415  27.961  1.00  0.00           C
ATOM  11466  C11 POPE  138      87.545   8.755  28.790  1.00  0.00           C
ATOM  11469  P   POPE  138      88.935   6.715  29.811  1.00  0.00           P
ATOM  11470  O13 POPE  138      87.985   5.585  29.811  1.00  0.00           O
ATOM  11471  O14 POPE  138      90.335   6.275  29.681  1.00  0.00           O
ATOM  11472  O11 POPE  138      88.785   7.585  31.110  1.00  0.00           O
ATOM  11473  O12 POPE  138      88.515   7.715  28.650  1.00  0.00           O
ATOM  11474  C1  POPE  138      88.455   7.025  32.381  1.00  0.00           C
ATOM  11477  C2  POPE  138      89.705   6.435  33.080  1.00  0.00           C
ATOM  11479  O21 POPE  138      89.455   6.475  34.500  1.00  0.00           O
ATOM  11480  C21 POPE  138      90.085   5.535  35.201  1.00  0.00           C
ATOM  11481  O22 POPE  138      90.635   4.545  34.730  1.00  0.00           O
ATOM  11482  C22 POPE  138      90.015   5.905  36.681  1.00  0.00           C
ATOM  11485  C3  POPE  138      90.985   7.275  32.741  1.00  0.00           C
ATOM  11488  O31 POPE  138      92.035   6.985  33.660  1.00  0.00           O
ATOM  11489  C31 POPE  138      93.285   7.145  33.260  1.00  0.00           C
ATOM  11490  O32 POPE  138      93.665   7.445  32.140  1.00  0.00           O
ATOM  11491  C32 POPE  138      94.125   7.055  34.521  1.00  0.00           C
ATOM  11494  C23 POPE  138      91.135   5.275  37.541  1.00  0.00           C
ATOM  11497  C24 POPE  138      91.465   6.145  38.771  1.00  0.00           C
ATOM  11500  C25 POPE  138      92.695   5.635  39.530  1.00  0.00           C
ATOM  11503  C26 POPE  138      93.335   6.695  40.450  1.00  0.00           C
ATOM  11506  C27 POPE  138      92.425   7.135  41.610  1.00  0.00           C
ATOM  11509  C28 POPE  138      93.055   8.255  42.480  1.00  0.00           C
ATOM  11512  C29 POPE  138      91.995   8.935  43.311  1.00  0.00           C
ATOM  11514 0C21 POPE  138      92.085   9.445  44.550  1.00  0.00           C
ATOM  11516 1C21 POPE  138      93.295   9.505  45.450  1.00  0.00           C
ATOM  11519 2C21 POPE  138      93.075   8.835  46.820  1.00  0.00           C
ATOM  11522 3C21 POPE  138      91.945   9.435  47.681  1.00  0.00           C
ATOM  11525 4C21 POPE  138      91.935   8.885  49.110  1.00  0.00           C
ATOM  11528 5C21 POPE  138      90.935   9.605  50.041  1.00  0.00           C
ATOM  11531 6C21 POPE  138      91.405   9.655  51.510  1.00  0.00           C
ATOM  11534 7C21 POPE  138      90.515  10.535  52.381  1.00  0.00           C
ATOM  11537 8C21 POPE  138      90.995  10.705  53.820  1.00  0.00           C
ATOM  11541  C33 POPE  138      93.955   8.365  35.320  1.00  0.00           C
ATOM  11544  C34 POPE  138      94.365   8.255  36.791  1.00  0.00           C
ATOM  11547  C35 POPE  138      95.875   8.345  37.011  1.00  0.00           C
ATOM  11550  C36 POPE  138      96.195   8.625  38.480  1.00  0.00           C
ATOM  11553  C37 POPE  138      97.695   8.755  38.740  1.00  0.00           C
ATOM  11556  C38 POPE  138      98.015   9.205  40.170  1.00  0.00           C
ATOM  11559  C39 POPE  138      97.865  10.725  40.360  1.00  0.00           C
ATOM  11562 0C31 POPE  138      98.645  11.255  41.571  1.00  0.00           C
ATOM  11565 1C31 POPE  138      98.755  12.795  41.590  1.00  0.00           C
ATOM  11568 2C31 POPE  138      99.795  13.315  42.611  1.00  0.00           C
ATOM  11571 3C31 POPE  138     101.265  13.045  42.230  1.00  0.00           C
ATOM  11574 4C31 POPE  138     101.775  13.895  41.061  1.00  0.00           C
ATOM  11577 5C31 POPE  138     103.235  13.585  40.671  1.00  0.00           C
ATOM  11580 6C31 POPE  138     103.805  14.465  39.561  1.00  0.00           C
ATOM  11584  NH3 POPE  139      91.735  74.325  28.170  1.00  0.00           N
ATOM  11588  C12 POPE  139      92.425  73.685  27.000  1.00  0.00           C
ATOM  11591  C11 POPE  139      93.005  74.735  26.031  1.00  0.00           C
ATOM  11594  P   POPE  139      95.595  75.025  26.521  1.00  0.00           P
ATOM  11595  O13 POPE  139      96.685  74.035  26.490  1.00  0.00           O
ATOM  11596  O14 POPE  139      95.875  76.365  25.960  1.00  0.00           O
ATOM  11597  O11 POPE  139      94.995  75.175  28.000  1.00  0.00           O
ATOM  11598  O12 POPE  139      94.365  74.425  25.740  1.00  0.00           O
ATOM  11599  C1  POPE  139      95.755  74.805  29.170  1.00  0.00           C
ATOM  11602  C2  POPE  139      94.865  74.085  30.230  1.00  0.00           C
ATOM  11604  O21 POPE  139      94.055  75.065  30.910  1.00  0.00           O
ATOM  11605  C21 POPE  139      92.855  74.665  31.320  1.00  0.00           C
ATOM  11606  O22 POPE  139      92.315  73.635  30.950  1.00  0.00           O
ATOM  11607  C22 POPE  139      92.275  75.655  32.311  1.00  0.00           C
ATOM  11610  C3  POPE  139      95.675  73.255  31.271  1.00  0.00           C
ATOM  11613  O31 POPE  139      94.805  72.325  31.951  1.00  0.00           O
ATOM  11614  C31 POPE  139      94.615  72.425  33.250  1.00  0.00           C
ATOM  11615  O32 POPE  139      95.145  73.225  34.011  1.00  0.00           O
ATOM  11616  C32 POPE  139      93.555  71.425  33.690  1.00  0.00           C
ATOM  11619  C23 POPE  139      90.735  75.585  32.480  1.00  0.00           C
ATOM  11622  C24 POPE  139      90.225  74.605  33.561  1.00  0.00           C
ATOM  11625  C25 POPE  139      90.825  74.845  34.951  1.00  0.00           C
ATOM  11628  C26 POPE  139      90.115  74.035  36.050  1.00  0.00           C
ATOM  11631  C27 POPE  139      90.975  73.935  37.320  1.00  0.00           C
ATOM  11634  C28 POPE  139      90.335  73.075  38.420  1.00  0.00           C
ATOM  11637  C29 POPE  139      89.075  73.705  38.960  1.00  0.00           C
ATOM  11639 0C21 POPE  139      88.945  74.345  40.140  1.00  0.00           C
ATOM  11641 1C21 POPE  139      90.005  74.525  41.190  1.00  0.00           C
ATOM  11644 2C21 POPE  139      89.405  74.575  42.611  1.00  0.00           C
ATOM  11647 3C21 POPE  139      88.675  75.895  42.930  1.00  0.00           C
ATOM  11650 4C21 POPE  139      87.395  75.645  43.741  1.00  0.00           C
ATOM  11653 5C21 POPE  139      86.745  76.925  44.281  1.00  0.00           C
ATOM  11656 6C21 POPE  139      87.335  77.395  45.611  1.00  0.00           C
ATOM  11659 7C21 POPE  139      86.545  78.565  46.210  1.00  0.00           C
ATOM  11662 8C21 POPE  139      87.025  78.955  47.611  1.00  0.00           C
ATOM  11666  C33 POPE  139      93.835  70.915  35.111  1.00  0.00           C
ATOM  11669  C34 POPE  139      93.155  69.575  35.401  1.00  0.00           C
ATOM  11672  C35 POPE  139      93.525  69.015  36.771  1.00  0.00           C
ATOM  11675  C36 POPE  139      93.035  69.855  37.960  1.00  0.00           C
ATOM  11678  C37 POPE  139      93.445  69.195  39.271  1.00  0.00           C
ATOM  11681  C38 POPE  139      92.925  69.875  40.541  1.00  0.00           C
ATOM  11684  C39 POPE  139      93.325  69.035  41.761  1.00  0.00           C
ATOM  11687 0C31 POPE  139      92.775  69.535  43.101  1.00  0.00           C
ATOM  11690 1C31 POPE  139      93.215  68.585  44.211  1.00  0.00           C
ATOM  11693 2C31 POPE  139      92.645  68.915  45.601  1.00  0.00           C
ATOM  11696 3C31 POPE  139      93.175  67.965  46.680  1.00  0.00           C
ATOM  11699 4C31 POPE  139      94.655  68.225  47.030  1.00  0.00           C
ATOM  11702 5C31 POPE  139      95.395  66.975  47.541  1.00  0.00           C
ATOM  11705 6C31 POPE  139      96.905  67.195  47.640  1.00  0.00           C
ATOM  11709  NH3 POPE  140      94.005  43.305  70.861  1.00  0.00           N
ATOM  11713  C12 POPE  140      94.365  42.595  72.131  1.00  0.00           C
ATOM  11716  C11 POPE  140      94.695  41.085  71.890  1.00  0.00           C
ATOM  11719  P   POPE  140      96.775  41.405  70.391  1.00  0.00           P
ATOM  11720  O13 POPE  140      96.555  42.855  70.201  1.00  0.00           O
ATOM  11721  O14 POPE  140      97.615  40.965  71.540  1.00  0.00           O
ATOM  11722  O11 POPE  140      97.275  40.795  69.031  1.00  0.00           O
ATOM  11723  O12 POPE  140      95.345  40.785  70.640  1.00  0.00           O
ATOM  11724  C1  POPE  140      97.095  39.475  68.521  1.00  0.00           C
ATOM  11727  C2  POPE  140      98.485  38.845  68.190  1.00  0.00           C
ATOM  11729  O21 POPE  140      98.435  38.175  66.910  1.00  0.00           O
ATOM  11730  C21 POPE  140      98.775  38.885  65.840  1.00  0.00           C
ATOM  11731  O22 POPE  140      99.125  40.045  65.811  1.00  0.00           O
ATOM  11732  C22 POPE  140      98.685  37.995  64.590  1.00  0.00           C
ATOM  11735  C3  POPE  140      98.885  37.825  69.300  1.00  0.00           C
ATOM  11738  O31 POPE  140     100.305  37.705  69.561  1.00  0.00           O
ATOM  11739  C31 POPE  140     101.015  36.625  69.141  1.00  0.00           C
ATOM  11740  O32 POPE  140     101.925  36.145  69.800  1.00  0.00           O
ATOM  11741  C32 POPE  140     100.675  36.185  67.701  1.00  0.00           C
ATOM  11744  C23 POPE  140     100.075  37.645  64.021  1.00  0.00           C
ATOM  11747  C24 POPE  140      99.965  36.725  62.790  1.00  0.00           C
ATOM  11750  C25 POPE  140     101.305  36.285  62.190  1.00  0.00           C
ATOM  11753  C26 POPE  140     102.055  35.245  63.031  1.00  0.00           C
ATOM  11756  C27 POPE  140     103.305  34.655  62.350  1.00  0.00           C
ATOM  11759  C28 POPE  140     103.045  33.835  61.061  1.00  0.00           C
ATOM  11762  C29 POPE  140     102.325  32.535  61.311  1.00  0.00           C
ATOM  11764 0C21 POPE  140     102.405  31.405  60.581  1.00  0.00           C
ATOM  11766 1C21 POPE  140     103.235  31.135  59.340  1.00  0.00           C
ATOM  11769 2C21 POPE  140     103.925  29.765  59.421  1.00  0.00           C
ATOM  11772 3C21 POPE  140     105.155  29.605  58.500  1.00  0.00           C
ATOM  11775 4C21 POPE  140     104.875  29.435  57.010  1.00  0.00           C
ATOM  11778 5C21 POPE  140     106.195  29.485  56.220  1.00  0.00           C
ATOM  11781 6C21 POPE  140     106.135  29.005  54.771  1.00  0.00           C
ATOM  11784 7C21 POPE  140     107.505  29.155  54.090  1.00  0.00           C
ATOM  11787 8C21 POPE  140     107.535  28.785  52.611  1.00  0.00           C
ATOM  11791  C33 POPE  140     101.725  35.205  67.090  1.00  0.00           C
ATOM  11794  C34 POPE  140     101.165  33.885  66.531  1.00  0.00           C
ATOM  11797  C35 POPE  140     102.305  32.945  66.131  1.00  0.00           C
ATOM  11800  C36 POPE  140     102.025  31.435  65.970  1.00  0.00           C
ATOM  11803  C37 POPE  140     103.305  30.755  65.451  1.00  0.00           C
ATOM  11806  C38 POPE  140     103.335  29.215  65.421  1.00  0.00           C
ATOM  11809  C39 POPE  140     102.385  28.605  64.381  1.00  0.00           C
ATOM  11812 0C31 POPE  140     102.765  27.175  63.960  1.00  0.00           C
ATOM  11815 1C31 POPE  140     103.705  27.115  62.740  1.00  0.00           C
ATOM  11818 2C31 POPE  140     104.335  25.725  62.510  1.00  0.00           C
ATOM  11821 3C31 POPE  140     103.365  24.555  62.260  1.00  0.00           C
ATOM  11824 4C31 POPE  140     104.075  23.195  62.350  1.00  0.00           C
ATOM  11827 5C31 POPE  140     103.345  22.035  61.651  1.00  0.00           C
ATOM  11830 6C31 POPE  140     104.085  20.705  61.740  1.00  0.00           C
ATOM  11834  NH3 POPE  141     119.385  20.455  28.460  1.00  0.00           N
ATOM  11838  C12 POPE  141     117.965  20.095  28.811  1.00  0.00           C
ATOM  11841  C11 POPE  141     117.445  18.875  28.021  1.00  0.00           C
ATOM  11844  P   POPE  141     115.225  17.755  27.270  1.00  0.00           P
ATOM  11845  O13 POPE  141     114.165  18.195  26.330  1.00  0.00           O
ATOM  11846  O14 POPE  141     116.105  16.655  26.820  1.00  0.00           O
ATOM  11847  O11 POPE  141     114.535  17.285  28.610  1.00  0.00           O
ATOM  11848  O12 POPE  141     116.085  19.045  27.660  1.00  0.00           O
ATOM  11849  C1  POPE  141     113.845  18.175  29.490  1.00  0.00           C
ATOM  11852  C2  POPE  141     114.685  18.485  30.760  1.00  0.00           C
ATOM  11854  O21 POPE  141     114.985  17.375  31.641  1.00  0.00           O
ATOM  11855  C21 POPE  141     113.975  16.795  32.271  1.00  0.00           C
ATOM  11856  O22 POPE  141     112.825  16.695  31.851  1.00  0.00           O
ATOM  11857  C22 POPE  141     114.415  16.375  33.670  1.00  0.00           C
ATOM  11860  C3  POPE  141     114.105  19.685  31.581  1.00  0.00           C
ATOM  11863  O31 POPE  141     114.995  20.015  32.670  1.00  0.00           O
ATOM  11864  C31 POPE  141     116.155  20.525  32.250  1.00  0.00           C
ATOM  11865  O32 POPE  141     116.335  21.035  31.160  1.00  0.00           O
ATOM  11866  C32 POPE  141     117.225  20.265  33.300  1.00  0.00           C
ATOM  11869  C23 POPE  141     114.145  17.445  34.760  1.00  0.00           C
ATOM  11872  C24 POPE  141     114.905  17.165  36.061  1.00  0.00           C
ATOM  11875  C25 POPE  141     114.335  17.925  37.260  1.00  0.00           C
ATOM  11878  C26 POPE  141     115.155  17.695  38.530  1.00  0.00           C
ATOM  11881  C27 POPE  141     114.505  18.305  39.771  1.00  0.00           C
ATOM  11884  C28 POPE  141     115.385  18.235  41.031  1.00  0.00           C
ATOM  11887  C29 POPE  141     115.725  16.825  41.451  1.00  0.00           C
ATOM  11889 0C21 POPE  141     116.415  16.545  42.561  1.00  0.00           C
ATOM  11891 1C21 POPE  141     116.875  17.615  43.510  1.00  0.00           C
ATOM  11894 2C21 POPE  141     117.445  17.045  44.820  1.00  0.00           C
ATOM  11897 3C21 POPE  141     118.885  16.565  44.670  1.00  0.00           C
ATOM  11900 4C21 POPE  141     119.515  16.235  46.021  1.00  0.00           C
ATOM  11903 5C21 POPE  141     119.005  14.915  46.621  1.00  0.00           C
ATOM  11906 6C21 POPE  141     119.805  13.715  46.131  1.00  0.00           C
ATOM  11909 7C21 POPE  141     119.515  12.465  46.960  1.00  0.00           C
ATOM  11912 8C21 POPE  141     120.305  11.255  46.460  1.00  0.00           C
ATOM  11916  C33 POPE  141     116.875  20.895  34.660  1.00  0.00           C
ATOM  11919  C34 POPE  141     117.825  20.505  35.800  1.00  0.00           C
ATOM  11922  C35 POPE  141     117.675  21.495  36.970  1.00  0.00           C
ATOM  11925  C36 POPE  141     118.345  21.105  38.290  1.00  0.00           C
ATOM  11928  C37 POPE  141     118.445  22.325  39.221  1.00  0.00           C
ATOM  11931  C38 POPE  141     119.005  22.045  40.620  1.00  0.00           C
ATOM  11934  C39 POPE  141     117.955  21.525  41.610  1.00  0.00           C
ATOM  11937 0C31 POPE  141     118.205  22.025  43.041  1.00  0.00           C
ATOM  11940 1C31 POPE  141     117.165  21.525  44.051  1.00  0.00           C
ATOM  11943 2C31 POPE  141     117.445  21.985  45.480  1.00  0.00           C
ATOM  11946 3C31 POPE  141     117.205  23.485  45.721  1.00  0.00           C
ATOM  11949 4C31 POPE  141     117.595  23.885  47.150  1.00  0.00           C
ATOM  11952 5C31 POPE  141     117.175  25.305  47.541  1.00  0.00           C
ATOM  11955 6C31 POPE  141     117.665  25.665  48.951  1.00  0.00           C
ATOM  11959  NH3 POPE  142      45.335  71.995  63.070  1.00  0.00           N
ATOM  11963  C12 POPE  142      44.555  73.175  62.570  1.00  0.00           C
ATOM  11966  C11 POPE  142      44.385  74.155  63.730  1.00  0.00           C
ATOM  11969  P   POPE  142      43.355  76.335  64.471  1.00  0.00           P
ATOM  11970  O13 POPE  142      42.555  75.645  65.500  1.00  0.00           O
ATOM  11971  O14 POPE  142      44.645  76.925  64.870  1.00  0.00           O
ATOM  11972  O11 POPE  142      42.465  77.445  63.800  1.00  0.00           O
ATOM  11973  O12 POPE  142      43.595  75.275  63.320  1.00  0.00           O
ATOM  11974  C1  POPE  142      41.185  77.065  63.260  1.00  0.00           C
ATOM  11977  C2  POPE  142      41.005  77.635  61.831  1.00  0.00           C
ATOM  11979  O21 POPE  142      39.675  78.175  61.730  1.00  0.00           O
ATOM  11980  C21 POPE  142      38.675  77.305  61.701  1.00  0.00           C
ATOM  11981  O22 POPE  142      38.765  76.095  61.540  1.00  0.00           O
ATOM  11982  C22 POPE  142      37.375  78.075  61.861  1.00  0.00           C
ATOM  11985  C3  POPE  142      41.395  76.645  60.690  1.00  0.00           C
ATOM  11988  O31 POPE  142      40.795  77.035  59.431  1.00  0.00           O
ATOM  11989  C31 POPE  142      40.835  76.075  58.500  1.00  0.00           C
ATOM  11990  O32 POPE  142      41.395  74.995  58.631  1.00  0.00           O
ATOM  11991  C32 POPE  142      40.125  76.505  57.220  1.00  0.00           C
ATOM  11994  C23 POPE  142      36.435  77.925  60.640  1.00  0.00           C
ATOM  11997  C24 POPE  142      37.005  78.485  59.331  1.00  0.00           C
ATOM  12000  C25 POPE  142      36.095  78.135  58.151  1.00  0.00           C
ATOM  12003  C26 POPE  142      36.615  78.655  56.800  1.00  0.00           C
ATOM  12006  C27 POPE  142      35.655  78.285  55.651  1.00  0.00           C
ATOM  12009  C28 POPE  142      36.235  78.625  54.270  1.00  0.00           C
ATOM  12012  C29 POPE  142      35.335  78.115  53.160  1.00  0.00           C
ATOM  12014 0C21 POPE  142      35.735  77.565  52.000  1.00  0.00           C
ATOM  12016 1C21 POPE  142      37.165  77.445  51.551  1.00  0.00           C
ATOM  12019 2C21 POPE  142      37.415  78.005  50.140  1.00  0.00           C
ATOM  12022 3C21 POPE  142      37.165  77.005  49.010  1.00  0.00           C
ATOM  12025 4C21 POPE  142      37.645  77.585  47.681  1.00  0.00           C
ATOM  12028 5C21 POPE  142      37.745  76.575  46.540  1.00  0.00           C
ATOM  12031 6C21 POPE  142      36.385  76.145  45.980  1.00  0.00           C
ATOM  12034 7C21 POPE  142      36.525  75.165  44.811  1.00  0.00           C
ATOM  12037 8C21 POPE  142      35.215  74.745  44.160  1.00  0.00           C
ATOM  12041  C33 POPE  142      39.255  75.335  56.730  1.00  0.00           C
ATOM  12044  C34 POPE  142      38.635  75.505  55.350  1.00  0.00           C
ATOM  12047  C35 POPE  142      37.855  74.245  54.940  1.00  0.00           C
ATOM  12050  C36 POPE  142      36.665  73.885  55.851  1.00  0.00           C
ATOM  12053  C37 POPE  142      35.835  72.725  55.301  1.00  0.00           C
ATOM  12056  C38 POPE  142      34.435  72.585  55.910  1.00  0.00           C
ATOM  12059  C39 POPE  142      33.635  71.495  55.181  1.00  0.00           C
ATOM  12062 0C31 POPE  142      32.125  71.545  55.391  1.00  0.00           C
ATOM  12065 1C31 POPE  142      31.415  70.345  54.741  1.00  0.00           C
ATOM  12068 2C31 POPE  142      29.885  70.495  54.650  1.00  0.00           C
ATOM  12071 3C31 POPE  142      29.445  71.425  53.500  1.00  0.00           C
ATOM  12074 4C31 POPE  142      27.945  71.715  53.500  1.00  0.00           C
ATOM  12077 5C31 POPE  142      27.565  72.645  52.340  1.00  0.00           C
ATOM  12080 6C31 POPE  142      26.055  72.895  52.201  1.00  0.00           C
ATOM  12084  NH3 POPE  143     124.485  90.905  69.150  1.00  0.00           N
ATOM  12088  C12 POPE  143     125.515  92.005  69.250  1.00  0.00           C
ATOM  12091  C11 POPE  143     126.165  92.085  70.660  1.00  0.00           C
ATOM  12094  P   POPE  143     128.365  93.535  70.701  1.00  0.00           P
ATOM  12095  O13 POPE  143     128.735  94.955  70.861  1.00  0.00           O
ATOM  12096  O14 POPE  143     129.055  92.545  71.561  1.00  0.00           O
ATOM  12097  O11 POPE  143     128.415  93.145  69.171  1.00  0.00           O
ATOM  12098  O12 POPE  143     126.795  93.355  70.910  1.00  0.00           O
ATOM  12099  C1  POPE  143     128.075  94.125  68.171  1.00  0.00           C
ATOM  12102  C2  POPE  143     129.345  94.535  67.400  1.00  0.00           C
ATOM  12104  O21 POPE  143     129.355  95.955  67.150  1.00  0.00           O
ATOM  12105  C21 POPE  143     128.895  96.445  66.021  1.00  0.00           C
ATOM  12106  O22 POPE  143     128.155  95.895  65.220  1.00  0.00           O
ATOM  12107  C22 POPE  143     129.485  97.845  65.811  1.00  0.00           C
ATOM  12110  C3  POPE  143     129.615  93.615  66.181  1.00  0.00           C
ATOM  12113  O31 POPE  143     130.735  94.105  65.410  1.00  0.00           O
ATOM  12114  C31 POPE  143     130.715  93.725  64.150  1.00  0.00           C
ATOM  12115  O32 POPE  143     129.955  92.885  63.671  1.00  0.00           O
ATOM  12116  C32 POPE  143     131.685  94.595  63.351  1.00  0.00           C
ATOM  12119  C23 POPE  143     128.475  98.945  65.381  1.00  0.00           C
ATOM  12122  C24 POPE  143     129.195 100.295  65.251  1.00  0.00           C
ATOM  12125  C25 POPE  143     128.285 101.525  65.131  1.00  0.00           C
ATOM  12128  C26 POPE  143     129.035 102.745  64.561  1.00  0.00           C
ATOM  12131  C27 POPE  143     128.245 104.055  64.701  1.00  0.00           C
ATOM  12134  C28 POPE  143     128.705 105.175  63.741  1.00  0.00           C
ATOM  12137  C29 POPE  143     128.395 104.875  62.291  1.00  0.00           C
ATOM  12139 0C21 POPE  143     128.395 105.765  61.290  1.00  0.00           C
ATOM  12141 1C21 POPE  143     128.705 107.235  61.420  1.00  0.00           C
ATOM  12144 2C21 POPE  143     128.485 107.935  60.061  1.00  0.00           C
ATOM  12147 3C21 POPE  143     128.845 109.425  60.080  1.00  0.00           C
ATOM  12150 4C21 POPE  143     129.885 109.795  59.001  1.00  0.00           C
ATOM  12153 5C21 POPE  143     129.415 109.615  57.550  1.00  0.00           C
ATOM  12156 6C21 POPE  143     130.515 109.005  56.680  1.00  0.00           C
ATOM  12159 7C21 POPE  143     130.165 108.955  55.190  1.00  0.00           C
ATOM  12162 8C21 POPE  143     131.255 108.265  54.361  1.00  0.00           C
ATOM  12166  C33 POPE  143     131.705  94.255  61.840  1.00  0.00           C
ATOM  12169  C34 POPE  143     131.885  95.515  60.991  1.00  0.00           C
ATOM  12172  C35 POPE  143     131.855  95.235  59.480  1.00  0.00           C
ATOM  12175  C36 POPE  143     130.435  95.125  58.881  1.00  0.00           C
ATOM  12178  C37 POPE  143     130.315  93.975  57.870  1.00  0.00           C
ATOM  12181  C38 POPE  143     129.015  93.955  57.061  1.00  0.00           C
ATOM  12184  C39 POPE  143     128.935  95.015  55.940  1.00  0.00           C
ATOM  12187 0C31 POPE  143     127.775  94.745  54.971  1.00  0.00           C
ATOM  12190 1C31 POPE  143     127.795  95.635  53.710  1.00  0.00           C
ATOM  12193 2C31 POPE  143     126.615  95.325  52.771  1.00  0.00           C
ATOM  12196 3C31 POPE  143     126.535  96.245  51.540  1.00  0.00           C
ATOM  12199 4C31 POPE  143     127.275  95.715  50.301  1.00  0.00           C
ATOM  12202 5C31 POPE  143     127.265  96.725  49.141  1.00  0.00           C
ATOM  12205 6C31 POPE  143     127.965  96.235  47.871  1.00  0.00           C
ATOM  12209  NH3 POPE  144      35.325   7.325  20.580  1.00  0.00           N
ATOM  12213  C12 POPE  144      35.195   8.295  19.441  1.00  0.00           C
ATOM  12216  C11 POPE  144      34.265   9.465  19.800  1.00  0.00           C
ATOM  12219  P   POPE  144      31.835   9.125  20.750  1.00  0.00           P
ATOM  12220  O13 POPE  144      31.975  10.395  21.511  1.00  0.00           O
ATOM  12221  O14 POPE  144      30.515   8.755  20.230  1.00  0.00           O
ATOM  12222  O11 POPE  144      32.375   7.935  21.651  1.00  0.00           O
ATOM  12223  O12 POPE  144      32.905   9.095  19.600  1.00  0.00           O
ATOM  12224  C1  POPE  144      32.185   7.915  23.060  1.00  0.00           C
ATOM  12227  C2  POPE  144      33.575   7.865  23.730  1.00  0.00           C
ATOM  12229  O21 POPE  144      33.535   7.035  24.910  1.00  0.00           O
ATOM  12230  C21 POPE  144      34.425   6.035  24.890  1.00  0.00           C
ATOM  12231  O22 POPE  144      35.175   5.775  23.970  1.00  0.00           O
ATOM  12232  C22 POPE  144      34.405   5.315  26.230  1.00  0.00           C
ATOM  12235  C3  POPE  144      34.135   9.265  24.081  1.00  0.00           C
ATOM  12238  O31 POPE  144      35.445   9.145  24.671  1.00  0.00           O
ATOM  12239  C31 POPE  144      36.405   8.815  23.810  1.00  0.00           C
ATOM  12240  O32 POPE  144      36.305   8.855  22.600  1.00  0.00           O
ATOM  12241  C32 POPE  144      37.605   8.285  24.570  1.00  0.00           C
ATOM  12244  C23 POPE  144      35.505   5.845  27.181  1.00  0.00           C
ATOM  12247  C24 POPE  144      35.275   5.445  28.650  1.00  0.00           C
ATOM  12250  C25 POPE  144      36.335   6.055  29.570  1.00  0.00           C
ATOM  12253  C26 POPE  144      36.215   5.675  31.051  1.00  0.00           C
ATOM  12256  C27 POPE  144      37.365   6.275  31.880  1.00  0.00           C
ATOM  12259  C28 POPE  144      37.065   6.395  33.390  1.00  0.00           C
ATOM  12262  C29 POPE  144      36.765   5.075  34.070  1.00  0.00           C
ATOM  12264 0C21 POPE  144      37.445   4.505  35.070  1.00  0.00           C
ATOM  12266 1C21 POPE  144      38.695   5.035  35.720  1.00  0.00           C
ATOM  12269 2C21 POPE  144      38.425   5.955  36.931  1.00  0.00           C
ATOM  12272 3C21 POPE  144      37.685   5.285  38.101  1.00  0.00           C
ATOM  12275 4C21 POPE  144      37.665   6.205  39.320  1.00  0.00           C
ATOM  12278 5C21 POPE  144      36.735   5.715  40.441  1.00  0.00           C
ATOM  12281 6C21 POPE  144      36.465   6.795  41.490  1.00  0.00           C
ATOM  12284 7C21 POPE  144      35.365   6.395  42.480  1.00  0.00           C
ATOM  12287 8C21 POPE  144      34.835   7.575  43.300  1.00  0.00           C
ATOM  12291  C33 POPE  144      38.535   7.445  23.670  1.00  0.00           C
ATOM  12294  C34 POPE  144      39.815   6.945  24.370  1.00  0.00           C
ATOM  12297  C35 POPE  144      39.535   6.625  25.830  1.00  0.00           C
ATOM  12300  C36 POPE  144      40.695   6.095  26.651  1.00  0.00           C
ATOM  12303  C37 POPE  144      40.375   6.375  28.120  1.00  0.00           C
ATOM  12306  C38 POPE  144      41.115   5.505  29.120  1.00  0.00           C
ATOM  12309  C39 POPE  144      42.585   5.865  29.310  1.00  0.00           C
ATOM  12312 0C31 POPE  144      43.115   5.095  30.521  1.00  0.00           C
ATOM  12315 1C31 POPE  144      44.555   5.405  30.900  1.00  0.00           C
ATOM  12318 2C31 POPE  144      44.845   4.735  32.230  1.00  0.00           C
ATOM  12321 3C31 POPE  144      46.305   4.795  32.681  1.00  0.00           C
ATOM  12324 4C31 POPE  144      46.575   3.705  33.720  1.00  0.00           C
ATOM  12327 5C31 POPE  144      48.065   3.515  34.000  1.00  0.00           C
ATOM  12330 6C31 POPE  144      48.355   2.385  34.980  1.00  0.00           C
ATOM  12334  NH3 POPE  145     111.375 117.925  71.290  1.00  0.00           N
ATOM  12338  C12 POPE  145     111.465 116.425  71.141  1.00  0.00           C
ATOM  12341  C11 POPE  145     112.345 115.995  69.951  1.00  0.00           C
ATOM  12344  P   POPE  145     114.555 114.805  69.311  1.00  0.00           P
ATOM  12345  O13 POPE  145     115.455 113.785  69.931  1.00  0.00           O
ATOM  12346  O14 POPE  145     113.765 114.335  68.171  1.00  0.00           O
ATOM  12347  O11 POPE  145     115.455 116.025  68.910  1.00  0.00           O
ATOM  12348  O12 POPE  145     113.595 115.465  70.400  1.00  0.00           O
ATOM  12349  C1  POPE  145     115.075 117.075  68.040  1.00  0.00           C
ATOM  12352  C2  POPE  145     116.285 117.495  67.171  1.00  0.00           C
ATOM  12354  O21 POPE  145     115.855 117.455  65.800  1.00  0.00           O
ATOM  12355  C21 POPE  145     116.415 118.375  65.031  1.00  0.00           C
ATOM  12356  O22 POPE  145     117.265 119.165  65.381  1.00  0.00           O
ATOM  12357  C22 POPE  145     115.755 118.335  63.650  1.00  0.00           C
ATOM  12360  C3  POPE  145     117.475 116.515  67.391  1.00  0.00           C
ATOM  12363  O31 POPE  145     118.665 116.915  66.701  1.00  0.00           O
ATOM  12364  C31 POPE  145     119.595 115.955  66.620  1.00  0.00           C
ATOM  12365  O32 POPE  145     119.415 114.785  66.921  1.00  0.00           O
ATOM  12366  C32 POPE  145     120.895 116.595  66.120  1.00  0.00           C
ATOM  12369  C23 POPE  145     116.745 118.115  62.491  1.00  0.00           C
ATOM  12372  C24 POPE  145     115.985 117.775  61.201  1.00  0.00           C
ATOM  12375  C25 POPE  145     116.905 117.395  60.021  1.00  0.00           C
ATOM  12378  C26 POPE  145     117.925 118.495  59.710  1.00  0.00           C
ATOM  12381  C27 POPE  145     118.665 118.255  58.390  1.00  0.00           C
ATOM  12384  C28 POPE  145     119.575 119.445  58.041  1.00  0.00           C
ATOM  12387  C29 POPE  145     120.225 119.315  56.690  1.00  0.00           C
ATOM  12389 0C21 POPE  145     119.855 119.935  55.550  1.00  0.00           C
ATOM  12391 1C21 POPE  145     118.705 120.895  55.391  1.00  0.00           C
ATOM  12394 2C21 POPE  145     117.375 120.215  55.010  1.00  0.00           C
ATOM  12397 3C21 POPE  145     117.345 119.625  53.590  1.00  0.00           C
ATOM  12400 4C21 POPE  145     115.935 119.185  53.201  1.00  0.00           C
ATOM  12403 5C21 POPE  145     115.815 118.625  51.781  1.00  0.00           C
ATOM  12406 6C21 POPE  145     114.365 118.195  51.480  1.00  0.00           C
ATOM  12409 7C21 POPE  145     114.165 117.715  50.030  1.00  0.00           C
ATOM  12412 8C21 POPE  145     112.735 117.245  49.750  1.00  0.00           C
ATOM  12416  C33 POPE  145     122.015 115.575  65.781  1.00  0.00           C
ATOM  12419  C34 POPE  145     123.165 116.215  64.991  1.00  0.00           C
ATOM  12422  C35 POPE  145     122.845 116.465  63.510  1.00  0.00           C
ATOM  12425  C36 POPE  145     123.915 117.305  62.790  1.00  0.00           C
ATOM  12428  C37 POPE  145     123.505 117.675  61.360  1.00  0.00           C
ATOM  12431  C38 POPE  145     124.485 118.615  60.660  1.00  0.00           C
ATOM  12434  C39 POPE  145     124.085 118.875  59.201  1.00  0.00           C
ATOM  12437 0C31 POPE  145     124.625 120.185  58.620  1.00  0.00           C
ATOM  12440 1C31 POPE  145     124.065 120.415  57.210  1.00  0.00           C
ATOM  12443 2C31 POPE  145     124.465 121.745  56.571  1.00  0.00           C
ATOM  12446 3C31 POPE  145     123.645 122.045  55.301  1.00  0.00           C
ATOM  12449 4C31 POPE  145     123.915 121.085  54.141  1.00  0.00           C
ATOM  12452 5C31 POPE  145     122.995 121.335  52.941  1.00  0.00           C
ATOM  12455 6C31 POPE  145     123.425 120.585  51.680  1.00  0.00           C
ATOM  12459  NH3 POPE  146     121.325  43.165  67.431  1.00  0.00           N
ATOM  12463  C12 POPE  146     122.735  43.525  67.821  1.00  0.00           C
ATOM  12466  C11 POPE  146     123.725  43.095  66.720  1.00  0.00           C
ATOM  12469  P   POPE  146     125.745  44.605  67.521  1.00  0.00           P
ATOM  12470  O13 POPE  146     125.355  44.845  68.940  1.00  0.00           O
ATOM  12471  O14 POPE  146     127.185  44.535  67.190  1.00  0.00           O
ATOM  12472  O11 POPE  146     124.995  45.635  66.590  1.00  0.00           O
ATOM  12473  O12 POPE  146     125.085  43.235  67.101  1.00  0.00           O
ATOM  12474  C1  POPE  146     125.645  46.275  65.480  1.00  0.00           C
ATOM  12477  C2  POPE  146     125.115  45.715  64.120  1.00  0.00           C
ATOM  12479  O21 POPE  146     126.005  45.895  63.000  1.00  0.00           O
ATOM  12480  C21 POPE  146     126.575  47.065  62.771  1.00  0.00           C
ATOM  12481  O22 POPE  146     126.625  48.015  63.521  1.00  0.00           O
ATOM  12482  C22 POPE  146     127.175  47.035  61.371  1.00  0.00           C
ATOM  12485  C3  POPE  146     123.675  46.235  63.800  1.00  0.00           C
ATOM  12488  O31 POPE  146     123.175  45.745  62.530  1.00  0.00           O
ATOM  12489  C31 POPE  146     123.445  46.545  61.501  1.00  0.00           C
ATOM  12490  O32 POPE  146     124.095  47.575  61.540  1.00  0.00           O
ATOM  12491  C32 POPE  146     122.875  45.925  60.230  1.00  0.00           C
ATOM  12494  C23 POPE  146     127.685  48.425  60.940  1.00  0.00           C
ATOM  12497  C24 POPE  146     128.515  48.355  59.660  1.00  0.00           C
ATOM  12500  C25 POPE  146     129.005  49.735  59.211  1.00  0.00           C
ATOM  12503  C26 POPE  146     128.055  50.455  58.250  1.00  0.00           C
ATOM  12506  C27 POPE  146     128.765  51.585  57.491  1.00  0.00           C
ATOM  12509  C28 POPE  146     128.065  51.955  56.171  1.00  0.00           C
ATOM  12512  C29 POPE  146     129.035  52.705  55.290  1.00  0.00           C
ATOM  12514 0C21 POPE  146     129.225  52.515  53.970  1.00  0.00           C
ATOM  12516 1C21 POPE  146     128.405  51.615  53.081  1.00  0.00           C
ATOM  12519 2C21 POPE  146     128.495  52.055  51.600  1.00  0.00           C
ATOM  12522 3C21 POPE  146     128.015  53.485  51.330  1.00  0.00           C
ATOM  12525 4C21 POPE  146     128.275  53.985  49.900  1.00  0.00           C
ATOM  12528 5C21 POPE  146     127.585  53.175  48.791  1.00  0.00           C
ATOM  12531 6C21 POPE  146     126.065  53.085  48.931  1.00  0.00           C
ATOM  12534 7C21 POPE  146     125.395  52.575  47.640  1.00  0.00           C
ATOM  12537 8C21 POPE  146     123.875  52.595  47.681  1.00  0.00           C
ATOM  12541  C33 POPE  146     123.045  46.875  59.021  1.00  0.00           C
ATOM  12544  C34 POPE  146     122.545  46.295  57.691  1.00  0.00           C
ATOM  12547  C35 POPE  146     123.385  45.105  57.220  1.00  0.00           C
ATOM  12550  C36 POPE  146     122.845  43.765  57.720  1.00  0.00           C
ATOM  12553  C37 POPE  146     123.965  42.745  57.920  1.00  0.00           C
ATOM  12556  C38 POPE  146     123.415  41.355  58.200  1.00  0.00           C
ATOM  12559  C39 POPE  146     122.565  40.755  57.070  1.00  0.00           C
ATOM  12562 0C31 POPE  146     123.195  40.955  55.681  1.00  0.00           C
ATOM  12565 1C31 POPE  146     122.365  40.395  54.541  1.00  0.00           C
ATOM  12568 2C31 POPE  146     123.125  40.485  53.210  1.00  0.00           C
ATOM  12571 3C31 POPE  146     122.335  39.935  52.021  1.00  0.00           C
ATOM  12574 4C31 POPE  146     120.955  40.585  51.881  1.00  0.00           C
ATOM  12577 5C31 POPE  146     120.245  40.215  50.581  1.00  0.00           C
ATOM  12580 6C31 POPE  146     118.835  40.805  50.500  1.00  0.00           C
ATOM  12584  NH3 POPE  147      86.565 115.665  70.830  1.00  0.00           N
ATOM  12588  C12 POPE  147      85.725 116.625  70.010  1.00  0.00           C
ATOM  12591  C11 POPE  147      84.545 115.935  69.281  1.00  0.00           C
ATOM  12594  P   POPE  147      82.145 115.255  70.311  1.00  0.00           P
ATOM  12595  O13 POPE  147      81.825 115.115  71.750  1.00  0.00           O
ATOM  12596  O14 POPE  147      81.535 116.415  69.650  1.00  0.00           O
ATOM  12597  O11 POPE  147      81.715 113.955  69.540  1.00  0.00           O
ATOM  12598  O12 POPE  147      83.725 115.255  70.220  1.00  0.00           O
ATOM  12599  C1  POPE  147      80.975 113.925  68.311  1.00  0.00           C
ATOM  12602  C2  POPE  147      81.695 112.985  67.300  1.00  0.00           C
ATOM  12604  O21 POPE  147      82.795 113.675  66.660  1.00  0.00           O
ATOM  12605  C21 POPE  147      82.425 114.545  65.690  1.00  0.00           C
ATOM  12606  O22 POPE  147      81.285 114.805  65.381  1.00  0.00           O
ATOM  12607  C22 POPE  147      83.675 115.145  65.031  1.00  0.00           C
ATOM  12610  C3  POPE  147      80.795 112.125  66.340  1.00  0.00           C
ATOM  12613  O31 POPE  147      81.385 110.835  66.041  1.00  0.00           O
ATOM  12614  C31 POPE  147      82.435 110.805  65.240  1.00  0.00           C
ATOM  12615  O32 POPE  147      83.035 111.755  64.771  1.00  0.00           O
ATOM  12616  C32 POPE  147      82.915 109.365  65.061  1.00  0.00           C
ATOM  12619  C23 POPE  147      83.305 116.275  64.031  1.00  0.00           C
ATOM  12622  C24 POPE  147      84.445 116.645  63.070  1.00  0.00           C
ATOM  12625  C25 POPE  147      84.015 117.575  61.921  1.00  0.00           C
ATOM  12628  C26 POPE  147      83.595 118.975  62.381  1.00  0.00           C
ATOM  12631  C27 POPE  147      83.155 119.865  61.190  1.00  0.00           C
ATOM  12634  C28 POPE  147      82.685 121.265  61.620  1.00  0.00           C
ATOM  12637  C29 POPE  147      81.395 121.205  62.390  1.00  0.00           C
ATOM  12639 0C21 POPE  147      80.305 121.955  62.201  1.00  0.00           C
ATOM  12641 1C21 POPE  147      80.125 123.045  61.171  1.00  0.00           C
ATOM  12644 2C21 POPE  147      79.655 122.455  59.820  1.00  0.00           C
ATOM  12647 3C21 POPE  147      78.895 123.485  58.970  1.00  0.00           C
ATOM  12650 4C21 POPE  147      78.075 122.835  57.840  1.00  0.00           C
ATOM  12653 5C21 POPE  147      76.925 123.725  57.361  1.00  0.00           C
ATOM  12656 6C21 POPE  147      75.945 122.995  56.451  1.00  0.00           C
[truncated: 1,667,386 more chars]
