# Supplementary material for: Characterizing Membrane Association and Periplasmic Transfer of Bacterial Lipoproteins through Molecular Dynamics Simulations
Source: Structure. 2020 Apr 7;28(4):475–487.e3. doi: 10.1016/j.str.2020.01.012 (PMC7139219; doi:10.1016/j.str.2020.01.012)
Supplement: Data S1. Final Coordinates from Simulations (Y–Z), Related to Figure 3 [file mmc3.zip › Y-Z/YGDR-3-atomistic.pdb]

TITLE     Protein
REMARK    THIS IS A SIMULATION BOX
CRYST1  129.002  129.002  105.503  90.00  90.00  90.00 P 1           1
MODEL        1
ATOM      1  N   CYSTA   1      51.546  62.906  61.911  1.00  0.00           N
ATOM      3  CA  CYSTA   1      51.856  61.496  62.141  1.00  0.00           C
ATOM      5  C   CYSTA   1      53.256  61.236  62.671  1.00  0.00           C
ATOM      6  O   CYSTA   1      54.016  60.576  61.991  1.00  0.00           O
ATOM      7  CB  CYSTA   1      50.766  60.686  62.931  1.00  0.00           C
ATOM     10  SG  CYSTA   1      51.086  58.906  63.341  1.00  0.00           S
ATOM     11  C1  CYSTA   1      51.706  58.146  61.801  1.00  0.00           C
ATOM     14  CA1 CYSTA   1      52.456  63.776  61.381  1.00  0.00           C
ATOM     15  OA1 CYSTA   1      53.486  63.336  60.891  1.00  0.00           O
ATOM     16  CA2 CYSTA   1      52.326  65.266  61.471  1.00  0.00           C
ATOM     19  C11 CYSTA   1      52.386  56.746  61.921  1.00  0.00           C
ATOM     21  O11 CYSTA   1      51.386  55.716  62.041  1.00  0.00           O
ATOM     22  CX1 CYSTA   1      51.786  54.476  61.771  1.00  0.00           C
ATOM     23  OX1 CYSTA   1      51.636  53.516  62.511  1.00  0.00           O
ATOM     24  CX2 CYSTA   1      52.276  54.326  60.311  1.00  0.00           C
ATOM     27  C12 CYSTA   1      53.406  56.626  63.081  1.00  0.00           C
ATOM     30  O12 CYSTA   1      54.636  57.286  62.721  1.00  0.00           O
ATOM     31  CD1 CYSTA   1      55.016  58.316  63.471  1.00  0.00           C
ATOM     32  OD1 CYSTA   1      54.396  58.786  64.401  1.00  0.00           O
ATOM     33  CD2 CYSTA   1      56.356  58.866  62.981  1.00  0.00           C
ATOM     36  CA3 CYSTA   1      51.996  65.966  60.141  1.00  0.00           C
ATOM     39  CA4 CYSTA   1      52.696  65.396  58.891  1.00  0.00           C
ATOM     42  CA5 CYSTA   1      51.876  65.516  57.611  1.00  0.00           C
ATOM     45  CA6 CYSTA   1      50.586  64.696  57.691  1.00  0.00           C
ATOM     48  CA7 CYSTA   1      49.626  64.856  56.501  1.00  0.00           C
ATOM     51  CA8 CYSTA   1      50.146  64.266  55.191  1.00  0.00           C
ATOM     54  CA9 CYSTA   1      51.136  65.116  54.391  1.00  0.00           C
ATOM     57 0CA1 CYSTA   1      50.686  66.556  54.101  1.00  0.00           C
ATOM     60 1CA1 CYSTA   1      51.876  67.446  53.761  1.00  0.00           C
ATOM     63 2CA1 CYSTA   1      51.456  68.756  53.081  1.00  0.00           C
ATOM     66 3CA1 CYSTA   1      52.656  69.656  52.772  1.00  0.00           C
ATOM     69 4CA1 CYSTA   1      52.296  70.866  51.911  1.00  0.00           C
ATOM     72 5CA1 CYSTA   1      51.856  70.496  50.491  1.00  0.00           C
ATOM     75 6CA1 CYSTA   1      51.646  71.706  49.581  1.00  0.00           C
ATOM     79  CD3 CYSTA   1      56.506  58.976  61.441  1.00  0.00           C
ATOM     82  CD4 CYSTA   1      57.026  60.356  61.011  1.00  0.00           C
ATOM     85  CD5 CYSTA   1      57.096  60.546  59.481  1.00  0.00           C
ATOM     88  CD6 CYSTA   1      55.736  60.666  58.772  1.00  0.00           C
ATOM     91  CD7 CYSTA   1      55.966  60.846  57.261  1.00  0.00           C
ATOM     94  CD8 CYSTA   1      54.766  61.396  56.471  1.00  0.00           C
ATOM     97  CD9 CYSTA   1      55.206  61.756  55.031  1.00  0.00           C
ATOM    100 0CD1 CYSTA   1      54.216  62.616  54.231  1.00  0.00           C
ATOM    103 1CD1 CYSTA   1      54.946  63.336  53.081  1.00  0.00           C
ATOM    106 2CD1 CYSTA   1      54.016  64.006  52.061  1.00  0.00           C
ATOM    109 3CD1 CYSTA   1      54.806  64.826  51.031  1.00  0.00           C
ATOM    112 4CD1 CYSTA   1      53.956  65.386  49.882  1.00  0.00           C
ATOM    115 5CD1 CYSTA   1      52.826  66.316  50.342  1.00  0.00           C
ATOM    118 6CD1 CYSTA   1      52.016  66.926  49.201  1.00  0.00           C
ATOM    122  CX3 CYSTA   1      53.806  54.156  60.092  1.00  0.00           C
ATOM    125  CX4 CYSTA   1      54.176  53.676  58.681  1.00  0.00           C
ATOM    128  CX5 CYSTA   1      55.696  53.646  58.401  1.00  0.00           C
ATOM    131  CX6 CYSTA   1      56.046  52.886  57.112  1.00  0.00           C
ATOM    134  CX7 CYSTA   1      57.496  53.086  56.621  1.00  0.00           C
ATOM    137  CX8 CYSTA   1      57.796  52.296  55.331  1.00  0.00           C
ATOM    140  CX9 CYSTA   1      59.156  52.646  54.781  1.00  0.00           C
ATOM    142 0CX1 CYSTA   1      59.506  52.726  53.481  1.00  0.00           C
ATOM    144 1CX1 CYSTA   1      58.656  52.406  52.281  1.00  0.00           C
ATOM    147 2CX1 CYSTA   1      57.856  53.596  51.701  1.00  0.00           C
ATOM    150 3CX1 CYSTA   1      57.256  53.296  50.311  1.00  0.00           C
ATOM    153 4CX1 CYSTA   1      56.376  54.446  49.801  1.00  0.00           C
ATOM    156 5CX1 CYSTA   1      55.886  54.316  48.341  1.00  0.00           C
ATOM    159 6CX1 CYSTA   1      55.006  53.106  48.041  1.00  0.00           C
ATOM    162 7CX1 CYSTA   1      54.486  53.126  46.592  1.00  0.00           C
ATOM    165 8CX1 CYSTA   1      53.606  51.936  46.211  1.00  0.00           C
ATOM    169  N   SER A   2      53.726  61.776  63.811  1.00  0.00           N
ATOM    171  CA  SER A   2      53.206  62.526  64.961  1.00  0.00           C
ATOM    173  CB  SER A   2      54.376  63.356  65.561  1.00  0.00           C
ATOM    176  OG  SER A   2      55.616  62.736  65.241  1.00  0.00           O
ATOM    178  C   SER A   2      52.116  63.556  64.781  1.00  0.00           C
ATOM    179  O   SER A   2      52.336  64.606  64.221  1.00  0.00           O
ATOM    180  N   SER A   3      50.876  63.356  65.221  1.00  0.00           N
ATOM    182  CA  SER A   3      50.526  63.046  66.581  1.00  0.00           C
ATOM    184  CB  SER A   3      50.186  64.366  67.331  1.00  0.00           C
ATOM    187  OG  SER A   3      49.466  65.276  66.491  1.00  0.00           O
ATOM    189  C   SER A   3      49.426  61.996  66.531  1.00  0.00           C
ATOM    190  O   SER A   3      48.696  61.866  65.551  1.00  0.00           O
ATOM    191  N   ASP A   4      49.396  61.086  67.522  1.00  0.00           N
ATOM    193  CA  ASP A   4      49.556  61.386  68.931  1.00  0.00           C
ATOM    195  CB  ASP A   4      48.306  60.926  69.731  1.00  0.00           C
ATOM    198  CG  ASP A   4      47.206  61.986  69.731  1.00  0.00           C
ATOM    199  OD1 ASP A   4      47.476  63.136  69.301  1.00  0.00           O
ATOM    200  OD2 ASP A   4      46.096  61.686  70.261  1.00  0.00           O
ATOM    201  C   ASP A   4      50.846  60.806  69.491  1.00  0.00           C
ATOM    202  O   ASP A   4      51.116  59.616  69.431  1.00  0.00           O
ATOM    203  N   TYR A   5      51.696  61.676  70.081  1.00  0.00           N
ATOM    205  CA  TYR A   5      52.816  61.246  70.901  1.00  0.00           C
ATOM    207  CB  TYR A   5      54.176  61.896  70.531  1.00  0.00           C
ATOM    210  CG  TYR A   5      54.926  61.076  69.511  1.00  0.00           C
ATOM    211  CD1 TYR A   5      54.536  61.046  68.171  1.00  0.00           C
ATOM    213  CE1 TYR A   5      55.316  60.366  67.221  1.00  0.00           C
ATOM    215  CZ  TYR A   5      56.496  59.716  67.601  1.00  0.00           C
ATOM    216  OH  TYR A   5      57.346  59.086  66.671  1.00  0.00           O
ATOM    218  CD2 TYR A   5      56.066  60.356  69.901  1.00  0.00           C
ATOM    220  CE2 TYR A   5      56.856  59.686  68.951  1.00  0.00           C
ATOM    222  C   TYR A   5      52.506  61.476  72.361  1.00  0.00           C
ATOM    223  O   TYR A   5      51.826  62.436  72.741  1.00  0.00           O
ATOM    224  N   VAL A   6      52.956  60.546  73.221  1.00  0.00           N
ATOM    226  CA  VAL A   6      52.726  60.586  74.631  1.00  0.00           C
ATOM    228  CB  VAL A   6      51.486  59.846  75.151  1.00  0.00           C
ATOM    230  CG1 VAL A   6      51.146  60.396  76.551  1.00  0.00           C
ATOM    234  CG2 VAL A   6      50.246  60.106  74.281  1.00  0.00           C
ATOM    238  C   VAL A   6      53.996  60.026  75.231  1.00  0.00           C
ATOM    239  O   VAL A   6      54.806  59.366  74.581  1.00  0.00           O
ATOM    240  N   MET A   7      54.266  60.356  76.491  1.00  0.00           N
ATOM    242  CA  MET A   7      55.556  60.196  77.081  1.00  0.00           C
ATOM    244  CB  MET A   7      56.286  61.546  76.921  1.00  0.00           C
ATOM    247  CG  MET A   7      57.636  61.716  77.591  1.00  0.00           C
ATOM    250  SD  MET A   7      58.296  63.356  77.151  1.00  0.00           S
ATOM    251  CE  MET A   7      59.926  62.916  77.761  1.00  0.00           C
ATOM    255  C   MET A   7      55.356  59.816  78.521  1.00  0.00           C
ATOM    256  O   MET A   7      54.516  60.406  79.201  1.00  0.00           O
ATOM    257  N   ALA A   8      56.106  58.816  79.011  1.00  0.00           N
ATOM    259  CA  ALA A   8      56.026  58.366  80.371  1.00  0.00           C
ATOM    261  CB  ALA A   8      56.006  56.826  80.451  1.00  0.00           C
ATOM    265  C   ALA A   8      57.266  58.846  81.092  1.00  0.00           C
ATOM    266  O   ALA A   8      58.386  58.626  80.632  1.00  0.00           O
ATOM    267  N   THR A   9      57.086  59.546  82.221  1.00  0.00           N
ATOM    269  CA  THR A   9      58.206  60.046  82.991  1.00  0.00           C
ATOM    271  CB  THR A   9      58.076  61.516  83.382  1.00  0.00           C
ATOM    273  OG1 THR A   9      56.926  61.736  84.161  1.00  0.00           O
ATOM    275  CG2 THR A   9      57.936  62.386  82.132  1.00  0.00           C
ATOM    279  C   THR A   9      58.366  59.166  84.212  1.00  0.00           C
ATOM    280  O   THR A   9      57.466  58.466  84.681  1.00  0.00           O
ATOM    281  N   LYS A  10      59.566  59.166  84.791  1.00  0.00           N
ATOM    283  CA  LYS A  10      60.016  58.126  85.691  1.00  0.00           C
ATOM    285  CB  LYS A  10      61.566  58.186  85.761  1.00  0.00           C
ATOM    288  CG  LYS A  10      62.246  56.906  86.271  1.00  0.00           C
ATOM    291  CD  LYS A  10      63.776  56.886  86.022  1.00  0.00           C
ATOM    294  CE  LYS A  10      64.176  56.736  84.531  1.00  0.00           C
ATOM    297  NZ  LYS A  10      65.606  57.046  84.291  1.00  0.00           N
ATOM    301  C   LYS A  10      59.356  58.226  87.071  1.00  0.00           C
ATOM    302  O   LYS A  10      59.446  57.326  87.911  1.00  0.00           O
ATOM    303  N   ASP A  11      58.646  59.336  87.342  1.00  0.00           N
ATOM    305  CA  ASP A  11      57.896  59.686  88.522  1.00  0.00           C
ATOM    307  CB  ASP A  11      58.166  61.186  88.851  1.00  0.00           C
ATOM    310  CG  ASP A  11      57.746  62.136  87.741  1.00  0.00           C
ATOM    311  OD1 ASP A  11      57.766  61.726  86.551  1.00  0.00           O
ATOM    312  OD2 ASP A  11      57.546  63.336  88.001  1.00  0.00           O
ATOM    313  C   ASP A  11      56.386  59.486  88.321  1.00  0.00           C
ATOM    314  O   ASP A  11      55.566  59.706  89.201  1.00  0.00           O
ATOM    315  N   GLY A  12      55.996  59.006  87.121  1.00  0.00           N
ATOM    317  CA  GLY A  12      54.616  58.636  86.882  1.00  0.00           C
ATOM    320  C   GLY A  12      53.746  59.736  86.351  1.00  0.00           C
ATOM    321  O   GLY A  12      52.536  59.576  86.292  1.00  0.00           O
ATOM    322  N   ARG A  13      54.306  60.856  85.871  1.00  0.00           N
ATOM    324  CA  ARG A  13      53.506  61.726  85.031  1.00  0.00           C
ATOM    326  CB  ARG A  13      54.056  63.176  84.931  1.00  0.00           C
ATOM    329  CG  ARG A  13      54.336  63.816  86.312  1.00  0.00           C
ATOM    332  CD  ARG A  13      55.006  65.196  86.261  1.00  0.00           C
ATOM    335  NE  ARG A  13      56.396  64.956  85.761  1.00  0.00           N
ATOM    337  CZ  ARG A  13      57.306  65.866  85.491  1.00  0.00           C
ATOM    338  NH1 ARG A  13      57.116  67.166  85.551  1.00  0.00           N
ATOM    341  NH2 ARG A  13      58.516  65.446  85.202  1.00  0.00           N
ATOM    344  C   ARG A  13      53.416  61.066  83.651  1.00  0.00           C
ATOM    345  O   ARG A  13      54.276  60.286  83.242  1.00  0.00           O
ATOM    346  N   MET A  14      52.326  61.326  82.931  1.00  0.00           N
ATOM    348  CA  MET A  14      52.206  60.936  81.541  1.00  0.00           C
ATOM    350  CB  MET A  14      51.006  59.996  81.331  1.00  0.00           C
ATOM    353  CG  MET A  14      50.946  59.386  79.911  1.00  0.00           C
ATOM    356  SD  MET A  14      49.866  57.916  79.811  1.00  0.00           S
ATOM    357  CE  MET A  14      50.186  57.606  78.051  1.00  0.00           C
ATOM    361  C   MET A  14      52.026  62.256  80.831  1.00  0.00           C
ATOM    362  O   MET A  14      51.096  63.006  81.131  1.00  0.00           O
ATOM    363  N   ILE A  15      52.956  62.626  79.941  1.00  0.00           N
ATOM    365  CA  ILE A  15      52.956  63.946  79.341  1.00  0.00           C
ATOM    367  CB  ILE A  15      54.326  64.646  79.411  1.00  0.00           C
ATOM    369  CG2 ILE A  15      54.296  65.936  78.571  1.00  0.00           C
ATOM    373  CG1 ILE A  15      54.706  64.926  80.891  1.00  0.00           C
ATOM    376  CD  ILE A  15      56.126  65.466  81.092  1.00  0.00           C
ATOM    380  C   ILE A  15      52.426  63.816  77.942  1.00  0.00           C
ATOM    381  O   ILE A  15      52.986  63.086  77.112  1.00  0.00           O
ATOM    382  N   LEU A  16      51.296  64.486  77.641  1.00  0.00           N
ATOM    384  CA  LEU A  16      50.746  64.616  76.301  1.00  0.00           C
ATOM    386  CB  LEU A  16      49.266  65.076  76.351  1.00  0.00           C
ATOM    389  CG  LEU A  16      48.326  64.106  77.101  1.00  0.00           C
ATOM    391  CD1 LEU A  16      46.956  64.756  77.371  1.00  0.00           C
ATOM    395  CD2 LEU A  16      48.136  62.806  76.301  1.00  0.00           C
ATOM    399  C   LEU A  16      51.576  65.616  75.512  1.00  0.00           C
ATOM    400  O   LEU A  16      52.096  66.576  76.091  1.00  0.00           O
ATOM    401  N   THR A  17      51.766  65.436  74.192  1.00  0.00           N
ATOM    403  CA  THR A  17      52.626  66.356  73.461  1.00  0.00           C
ATOM    405  CB  THR A  17      54.066  65.886  73.371  1.00  0.00           C
ATOM    407  OG1 THR A  17      54.936  66.966  73.101  1.00  0.00           O
ATOM    409  CG2 THR A  17      54.266  64.806  72.312  1.00  0.00           C
ATOM    413  C   THR A  17      52.046  66.656  72.091  1.00  0.00           C
ATOM    414  O   THR A  17      51.246  65.896  71.551  1.00  0.00           O
ATOM    415  N   ASP A  18      52.446  67.796  71.522  1.00  0.00           N
ATOM    417  CA  ASP A  18      52.236  68.126  70.131  1.00  0.00           C
ATOM    419  CB  ASP A  18      51.836  69.626  70.031  1.00  0.00           C
ATOM    422  CG  ASP A  18      51.276  69.916  68.651  1.00  0.00           C
ATOM    423  OD1 ASP A  18      52.006  69.706  67.671  1.00  0.00           O
ATOM    424  OD2 ASP A  18      50.086  70.286  68.541  1.00  0.00           O
ATOM    425  C   ASP A  18      53.526  67.756  69.391  1.00  0.00           C
ATOM    426  O   ASP A  18      54.636  67.996  69.882  1.00  0.00           O
ATOM    427  N   GLY A  19      53.426  67.106  68.211  1.00  0.00           N
ATOM    429  CA  GLY A  19      54.566  66.586  67.471  1.00  0.00           C
ATOM    432  C   GLY A  19      55.356  65.476  68.111  1.00  0.00           C
ATOM    433  O   GLY A  19      55.026  64.926  69.151  1.00  0.00           O
ATOM    434  N   LYS A  20      56.446  65.036  67.461  1.00  0.00           N
ATOM    436  CA  LYS A  20      57.366  64.066  68.031  1.00  0.00           C
ATOM    438  CB  LYS A  20      58.316  63.586  66.931  1.00  0.00           C
ATOM    441  CG  LYS A  20      59.266  62.456  67.331  1.00  0.00           C
ATOM    444  CD  LYS A  20      59.796  61.756  66.081  1.00  0.00           C
ATOM    447  CE  LYS A  20      60.866  60.726  66.381  1.00  0.00           C
ATOM    450  NZ  LYS A  20      60.266  59.616  67.141  1.00  0.00           N
ATOM    454  C   LYS A  20      58.206  64.696  69.141  1.00  0.00           C
ATOM    455  O   LYS A  20      58.576  65.856  68.971  1.00  0.00           O
ATOM    456  N   PRO A  21      58.586  64.056  70.241  1.00  0.00           N
ATOM    457  CD  PRO A  21      57.736  63.126  70.991  1.00  0.00           C
ATOM    460  CA  PRO A  21      59.656  64.586  71.062  1.00  0.00           C
ATOM    462  CB  PRO A  21      59.416  64.006  72.471  1.00  0.00           C
ATOM    465  CG  PRO A  21      57.966  63.526  72.452  1.00  0.00           C
ATOM    468  C   PRO A  21      60.996  64.166  70.521  1.00  0.00           C
ATOM    469  O   PRO A  21      61.236  62.976  70.301  1.00  0.00           O
ATOM    470  N   GLU A  22      61.936  65.086  70.311  1.00  0.00           N
ATOM    472  CA  GLU A  22      63.326  64.776  70.031  1.00  0.00           C
ATOM    474  CB  GLU A  22      64.036  66.066  69.591  1.00  0.00           C
ATOM    477  CG  GLU A  22      65.516  65.946  69.201  1.00  0.00           C
ATOM    480  CD  GLU A  22      66.016  67.296  68.721  1.00  0.00           C
ATOM    481  OE1 GLU A  22      65.856  67.586  67.501  1.00  0.00           O
ATOM    482  OE2 GLU A  22      66.646  68.046  69.511  1.00  0.00           O
ATOM    483  C   GLU A  22      64.036  64.196  71.251  1.00  0.00           C
ATOM    484  O   GLU A  22      63.836  64.666  72.361  1.00  0.00           O
ATOM    485  N   ILE A  23      64.906  63.176  71.091  1.00  0.00           N
ATOM    487  CA  ILE A  23      65.836  62.766  72.141  1.00  0.00           C
ATOM    489  CB  ILE A  23      65.866  61.256  72.421  1.00  0.00           C
ATOM    491  CG2 ILE A  23      66.856  60.936  73.562  1.00  0.00           C
ATOM    495  CG1 ILE A  23      64.456  60.736  72.751  1.00  0.00           C
ATOM    498  CD  ILE A  23      64.366  59.216  72.961  1.00  0.00           C
ATOM    502  C   ILE A  23      67.206  63.176  71.661  1.00  0.00           C
ATOM    503  O   ILE A  23      67.606  62.796  70.561  1.00  0.00           O
ATOM    504  N   ASP A  24      67.936  63.966  72.471  1.00  0.00           N
ATOM    506  CA  ASP A  24      69.256  64.406  72.131  1.00  0.00           C
ATOM    508  CB  ASP A  24      69.266  65.946  72.141  1.00  0.00           C
ATOM    511  CG  ASP A  24      70.606  66.526  71.761  1.00  0.00           C
ATOM    512  OD1 ASP A  24      71.516  65.736  71.391  1.00  0.00           O
ATOM    513  OD2 ASP A  24      70.726  67.766  71.891  1.00  0.00           O
ATOM    514  C   ASP A  24      70.276  63.766  73.081  1.00  0.00           C
ATOM    515  O   ASP A  24      70.386  64.086  74.271  1.00  0.00           O
ATOM    516  N   ASP A  25      71.076  62.816  72.571  1.00  0.00           N
ATOM    518  CA  ASP A  25      71.986  62.036  73.362  1.00  0.00           C
ATOM    520  CB  ASP A  25      72.206  60.656  72.691  1.00  0.00           C
ATOM    523  CG  ASP A  25      71.026  59.716  72.861  1.00  0.00           C
ATOM    524  OD1 ASP A  25      70.036  60.056  73.551  1.00  0.00           O
ATOM    525  OD2 ASP A  25      71.126  58.586  72.341  1.00  0.00           O
ATOM    526  C   ASP A  25      73.326  62.746  73.451  1.00  0.00           C
ATOM    527  O   ASP A  25      74.236  62.276  74.141  1.00  0.00           O
ATOM    528  N   ASP A  26      73.466  63.906  72.772  1.00  0.00           N
ATOM    530  CA  ASP A  26      74.626  64.776  72.871  1.00  0.00           C
ATOM    532  CB  ASP A  26      74.896  65.396  71.461  1.00  0.00           C
ATOM    535  CG  ASP A  26      75.366  64.336  70.471  1.00  0.00           C
ATOM    536  OD1 ASP A  26      75.996  63.356  70.951  1.00  0.00           O
ATOM    537  OD2 ASP A  26      75.206  64.496  69.231  1.00  0.00           O
ATOM    538  C   ASP A  26      74.416  65.826  73.981  1.00  0.00           C
ATOM    539  O   ASP A  26      75.376  66.316  74.592  1.00  0.00           O
ATOM    540  N   THR A  27      73.156  66.116  74.361  1.00  0.00           N
ATOM    542  CA  THR A  27      72.846  67.026  75.471  1.00  0.00           C
ATOM    544  CB  THR A  27      71.826  68.096  75.101  1.00  0.00           C
ATOM    546  OG1 THR A  27      70.616  67.566  74.601  1.00  0.00           O
ATOM    548  CG2 THR A  27      72.416  69.016  74.031  1.00  0.00           C
ATOM    552  C   THR A  27      72.276  66.336  76.681  1.00  0.00           C
ATOM    553  O   THR A  27      72.316  66.886  77.781  1.00  0.00           O
ATOM    554  N   GLY A  28      71.696  65.126  76.502  1.00  0.00           N
ATOM    556  CA  GLY A  28      70.976  64.386  77.531  1.00  0.00           C
ATOM    559  C   GLY A  28      69.596  64.916  77.781  1.00  0.00           C
ATOM    560  O   GLY A  28      68.996  64.676  78.821  1.00  0.00           O
ATOM    561  N   LEU A  29      69.026  65.656  76.821  1.00  0.00           N
ATOM    563  CA  LEU A  29      67.746  66.306  76.991  1.00  0.00           C
ATOM    565  CB  LEU A  29      67.896  67.836  76.841  1.00  0.00           C
ATOM    568  CG  LEU A  29      68.856  68.556  77.801  1.00  0.00           C
ATOM    570  CD1 LEU A  29      69.246  69.926  77.221  1.00  0.00           C
ATOM    574  CD2 LEU A  29      68.176  68.796  79.151  1.00  0.00           C
ATOM    578  C   LEU A  29      66.736  65.756  76.002  1.00  0.00           C
ATOM    579  O   LEU A  29      67.066  65.226  74.941  1.00  0.00           O
ATOM    580  N   VAL A  30      65.426  65.826  76.341  1.00  0.00           N
ATOM    582  CA  VAL A  30      64.316  65.466  75.461  1.00  0.00           C
ATOM    584  CB  VAL A  30      63.436  64.366  76.061  1.00  0.00           C
ATOM    586  CG1 VAL A  30      62.226  64.046  75.161  1.00  0.00           C
ATOM    590  CG2 VAL A  30      64.296  63.106  76.261  1.00  0.00           C
ATOM    594  C   VAL A  30      63.466  66.706  75.211  1.00  0.00           C
ATOM    595  O   VAL A  30      62.966  67.326  76.151  1.00  0.00           O
ATOM    596  N   SER A  31      63.316  67.136  73.932  1.00  0.00           N
ATOM    598  CA  SER A  31      62.646  68.376  73.531  1.00  0.00           C
ATOM    600  CB  SER A  31      63.366  69.186  72.421  1.00  0.00           C
ATOM    603  OG  SER A  31      64.596  69.696  72.911  1.00  0.00           O
ATOM    605  C   SER A  31      61.266  68.086  72.981  1.00  0.00           C
ATOM    606  O   SER A  31      61.106  67.176  72.171  1.00  0.00           O
ATOM    607  N   TYR A  32      60.246  68.846  73.421  1.00  0.00           N
ATOM    609  CA  TYR A  32      58.866  68.546  73.091  1.00  0.00           C
ATOM    611  CB  TYR A  32      58.306  67.476  74.071  1.00  0.00           C
ATOM    614  CG  TYR A  32      58.026  67.946  75.491  1.00  0.00           C
ATOM    615  CD1 TYR A  32      59.046  68.056  76.452  1.00  0.00           C
ATOM    617  CE1 TYR A  32      58.746  68.376  77.781  1.00  0.00           C
ATOM    619  CZ  TYR A  32      57.416  68.606  78.161  1.00  0.00           C
ATOM    620  OH  TYR A  32      57.096  68.876  79.501  1.00  0.00           O
ATOM    622  CD2 TYR A  32      56.696  68.196  75.881  1.00  0.00           C
ATOM    624  CE2 TYR A  32      56.396  68.536  77.212  1.00  0.00           C
ATOM    626  C   TYR A  32      58.006  69.816  73.141  1.00  0.00           C
ATOM    627  O   TYR A  32      58.376  70.796  73.792  1.00  0.00           O
ATOM    628  N   HIS A  33      56.816  69.826  72.481  1.00  0.00           N
ATOM    630  CA  HIS A  33      55.876  70.936  72.551  1.00  0.00           C
ATOM    632  CB  HIS A  33      55.496  71.426  71.121  1.00  0.00           C
ATOM    635  ND1 HIS A  33      56.396  72.486  69.081  1.00  0.00           N
ATOM    636  CG  HIS A  33      56.636  72.076  70.371  1.00  0.00           C
ATOM    637  CE1 HIS A  33      57.546  72.986  68.651  1.00  0.00           C
ATOM    639  NE2 HIS A  33      58.506  72.896  69.601  1.00  0.00           N
ATOM    641  CD2 HIS A  33      57.926  72.326  70.711  1.00  0.00           C
ATOM    643  C   HIS A  33      54.596  70.586  73.331  1.00  0.00           C
ATOM    644  O   HIS A  33      53.836  69.696  72.951  1.00  0.00           O
ATOM    645  N   ASP A  34      54.316  71.266  74.481  1.00  0.00           N
ATOM    647  CA  ASP A  34      53.036  71.226  75.202  1.00  0.00           C
ATOM    649  CB  ASP A  34      53.146  71.966  76.601  1.00  0.00           C
ATOM    652  CG  ASP A  34      52.896  73.476  76.631  1.00  0.00           C
ATOM    653  OD1 ASP A  34      52.636  74.046  75.541  1.00  0.00           O
ATOM    654  OD2 ASP A  34      52.936  74.116  77.721  1.00  0.00           O
ATOM    655  C   ASP A  34      51.776  71.596  74.361  1.00  0.00           C
ATOM    656  O   ASP A  34      51.826  71.876  73.161  1.00  0.00           O
ATOM    657  N   GLN A  35      50.586  71.626  74.981  1.00  0.00           N
ATOM    659  CA  GLN A  35      49.336  71.936  74.291  1.00  0.00           C
ATOM    661  CB  GLN A  35      48.106  71.396  75.091  1.00  0.00           C
ATOM    664  CG  GLN A  35      48.066  69.896  75.491  1.00  0.00           C
ATOM    667  CD  GLN A  35      47.636  68.846  74.452  1.00  0.00           C
ATOM    668  OE1 GLN A  35      47.296  67.726  74.852  1.00  0.00           O
ATOM    669  NE2 GLN A  35      47.616  69.206  73.161  1.00  0.00           N
ATOM    672  C   GLN A  35      49.116  73.446  74.081  1.00  0.00           C
ATOM    673  O   GLN A  35      48.126  73.856  73.481  1.00  0.00           O
ATOM    674  N   GLN A  36      50.016  74.326  74.601  1.00  0.00           N
ATOM    676  CA  GLN A  36      49.856  75.776  74.551  1.00  0.00           C
ATOM    678  CB  GLN A  36      49.996  76.416  75.951  1.00  0.00           C
ATOM    681  CG  GLN A  36      48.736  76.366  76.851  1.00  0.00           C
ATOM    684  CD  GLN A  36      48.446  75.036  77.542  1.00  0.00           C
ATOM    685  OE1 GLN A  36      49.036  74.676  78.571  1.00  0.00           O
ATOM    686  NE2 GLN A  36      47.416  74.316  77.051  1.00  0.00           N
ATOM    689  C   GLN A  36      50.816  76.476  73.591  1.00  0.00           C
ATOM    690  O   GLN A  36      50.786  77.696  73.432  1.00  0.00           O
ATOM    691  N   GLY A  37      51.676  75.696  72.901  1.00  0.00           N
ATOM    693  CA  GLY A  37      52.676  76.236  71.981  1.00  0.00           C
ATOM    696  C   GLY A  37      53.876  76.806  72.701  1.00  0.00           C
ATOM    697  O   GLY A  37      54.486  77.766  72.241  1.00  0.00           O
ATOM    698  N   ASN A  38      54.246  76.236  73.862  1.00  0.00           N
ATOM    700  CA  ASN A  38      55.506  76.466  74.531  1.00  0.00           C
ATOM    702  CB  ASN A  38      55.326  76.366  76.061  1.00  0.00           C
ATOM    705  CG  ASN A  38      54.396  77.436  76.601  1.00  0.00           C
ATOM    706  OD1 ASN A  38      54.496  78.606  76.221  1.00  0.00           O
ATOM    707  ND2 ASN A  38      53.516  77.056  77.551  1.00  0.00           N
ATOM    710  C   ASN A  38      56.516  75.366  74.192  1.00  0.00           C
ATOM    711  O   ASN A  38      56.176  74.186  74.192  1.00  0.00           O
ATOM    712  N   ALA A  39      57.806  75.686  73.971  1.00  0.00           N
ATOM    714  CA  ALA A  39      58.806  74.646  73.771  1.00  0.00           C
ATOM    716  CB  ALA A  39      59.646  74.906  72.501  1.00  0.00           C
ATOM    720  C   ALA A  39      59.686  74.526  75.011  1.00  0.00           C
ATOM    721  O   ALA A  39      60.096  75.526  75.601  1.00  0.00           O
ATOM    722  N   MET A  40      59.966  73.286  75.461  1.00  0.00           N
ATOM    724  CA  MET A  40      60.736  73.016  76.651  1.00  0.00           C
ATOM    726  CB  MET A  40      59.796  72.936  77.891  1.00  0.00           C
ATOM    729  CG  MET A  40      60.246  72.146  79.142  1.00  0.00           C
ATOM    732  SD  MET A  40      58.936  71.946  80.381  1.00  0.00           S
ATOM    733  CE  MET A  40      59.836  70.756  81.411  1.00  0.00           C
ATOM    737  C   MET A  40      61.586  71.776  76.461  1.00  0.00           C
ATOM    738  O   MET A  40      61.326  70.966  75.571  1.00  0.00           O
ATOM    739  N   GLN A  41      62.606  71.616  77.311  1.00  0.00           N
ATOM    741  CA  GLN A  41      63.436  70.446  77.411  1.00  0.00           C
ATOM    743  CB  GLN A  41      64.926  70.896  77.321  1.00  0.00           C
ATOM    746  CG  GLN A  41      65.236  71.776  76.081  1.00  0.00           C
ATOM    749  CD  GLN A  41      66.546  72.566  76.151  1.00  0.00           C
ATOM    750  OE1 GLN A  41      67.196  72.756  77.191  1.00  0.00           O
ATOM    751  NE2 GLN A  41      66.956  73.086  74.971  1.00  0.00           N
ATOM    754  C   GLN A  41      63.156  69.796  78.781  1.00  0.00           C
ATOM    755  O   GLN A  41      63.116  70.486  79.801  1.00  0.00           O
ATOM    756  N   ILE A  42      62.996  68.466  78.851  1.00  0.00           N
ATOM    758  CA  ILE A  42      62.996  67.706  80.121  1.00  0.00           C
ATOM    760  CB  ILE A  42      61.726  66.876  80.311  1.00  0.00           C
ATOM    762  CG2 ILE A  42      61.566  65.866  79.161  1.00  0.00           C
ATOM    766  CG1 ILE A  42      61.646  66.166  81.701  1.00  0.00           C
ATOM    769  CD  ILE A  42      60.326  65.426  81.952  1.00  0.00           C
ATOM    773  C   ILE A  42      64.266  66.856  80.182  1.00  0.00           C
ATOM    774  O   ILE A  42      64.796  66.456  79.142  1.00  0.00           O
ATOM    775  N   ASN A  43      64.876  66.596  81.371  1.00  0.00           N
ATOM    777  CA  ASN A  43      66.016  65.676  81.441  1.00  0.00           C
ATOM    779  CB  ASN A  43      66.636  65.576  82.871  1.00  0.00           C
ATOM    782  CG  ASN A  43      67.296  66.836  83.401  1.00  0.00           C
ATOM    783  OD1 ASN A  43      67.226  67.136  84.601  1.00  0.00           O
ATOM    784  ND2 ASN A  43      67.886  67.676  82.511  1.00  0.00           N
ATOM    787  C   ASN A  43      65.666  64.256  80.991  1.00  0.00           C
ATOM    788  O   ASN A  43      64.676  63.686  81.441  1.00  0.00           O
ATOM    789  N   ARG A  44      66.496  63.636  80.132  1.00  0.00           N
ATOM    791  CA  ARG A  44      66.276  62.316  79.562  1.00  0.00           C
ATOM    793  CB  ARG A  44      67.346  62.076  78.441  1.00  0.00           C
ATOM    796  CG  ARG A  44      67.306  60.736  77.682  1.00  0.00           C
ATOM    799  CD  ARG A  44      68.566  60.516  76.801  1.00  0.00           C
ATOM    802  NE  ARG A  44      68.506  59.186  76.102  1.00  0.00           N
ATOM    804  CZ  ARG A  44      68.436  58.026  76.741  1.00  0.00           C
ATOM    805  NH1 ARG A  44      68.776  57.896  78.012  1.00  0.00           N
ATOM    808  NH2 ARG A  44      67.996  56.936  76.121  1.00  0.00           N
ATOM    811  C   ARG A  44      66.266  61.226  80.632  1.00  0.00           C
ATOM    812  O   ARG A  44      65.596  60.196  80.521  1.00  0.00           O
ATOM    813  N   ASP A  45      66.946  61.456  81.771  1.00  0.00           N
ATOM    815  CA  ASP A  45      66.986  60.586  82.931  1.00  0.00           C
ATOM    817  CB  ASP A  45      68.246  60.916  83.781  1.00  0.00           C
ATOM    820  CG  ASP A  45      68.756  59.716  84.551  1.00  0.00           C
ATOM    821  OD1 ASP A  45      68.536  58.576  84.072  1.00  0.00           O
ATOM    822  OD2 ASP A  45      69.506  59.896  85.532  1.00  0.00           O
ATOM    823  C   ASP A  45      65.716  60.616  83.792  1.00  0.00           C
ATOM    824  O   ASP A  45      65.456  59.726  84.611  1.00  0.00           O
ATOM    825  N   ASP A  46      64.836  61.616  83.571  1.00  0.00           N
ATOM    827  CA  ASP A  46      63.506  61.656  84.142  1.00  0.00           C
ATOM    829  CB  ASP A  46      63.106  63.136  84.422  1.00  0.00           C
ATOM    832  CG  ASP A  46      63.746  63.656  85.691  1.00  0.00           C
ATOM    833  OD1 ASP A  46      63.836  62.896  86.691  1.00  0.00           O
ATOM    834  OD2 ASP A  46      64.076  64.866  85.761  1.00  0.00           O
ATOM    835  C   ASP A  46      62.486  60.996  83.202  1.00  0.00           C
ATOM    836  O   ASP A  46      61.326  60.796  83.561  1.00  0.00           O
ATOM    837  N   VAL A  47      62.916  60.576  82.001  1.00  0.00           N
ATOM    839  CA  VAL A  47      62.066  59.976  80.981  1.00  0.00           C
ATOM    841  CB  VAL A  47      62.456  60.436  79.571  1.00  0.00           C
ATOM    843  CG1 VAL A  47      61.506  59.886  78.502  1.00  0.00           C
ATOM    847  CG2 VAL A  47      62.466  61.966  79.562  1.00  0.00           C
ATOM    851  C   VAL A  47      62.186  58.476  81.102  1.00  0.00           C
ATOM    852  O   VAL A  47      63.216  57.966  81.551  1.00  0.00           O
ATOM    853  N   SER A  48      61.136  57.716  80.742  1.00  0.00           N
ATOM    855  CA  SER A  48      61.206  56.276  80.821  1.00  0.00           C
ATOM    857  CB  SER A  48      60.496  55.826  82.121  1.00  0.00           C
ATOM    860  OG  SER A  48      59.076  55.996  82.101  1.00  0.00           O
ATOM    862  C   SER A  48      60.616  55.576  79.611  1.00  0.00           C
ATOM    863  O   SER A  48      61.036  54.476  79.251  1.00  0.00           O
ATOM    864  N   GLN A  49      59.666  56.206  78.901  1.00  0.00           N
ATOM    866  CA  GLN A  49      59.096  55.686  77.671  1.00  0.00           C
ATOM    868  CB  GLN A  49      57.846  54.786  77.881  1.00  0.00           C
ATOM    871  CG  GLN A  49      58.166  53.516  78.701  1.00  0.00           C
ATOM    874  CD  GLN A  49      56.906  52.686  78.981  1.00  0.00           C
ATOM    875  OE1 GLN A  49      55.916  53.236  79.481  1.00  0.00           O
ATOM    876  NE2 GLN A  49      56.976  51.366  78.742  1.00  0.00           N
ATOM    879  C   GLN A  49      58.686  56.826  76.771  1.00  0.00           C
ATOM    880  O   GLN A  49      58.236  57.866  77.231  1.00  0.00           O
ATOM    881  N   ILE A  50      58.826  56.616  75.451  1.00  0.00           N
ATOM    883  CA  ILE A  50      58.256  57.476  74.421  1.00  0.00           C
ATOM    885  CB  ILE A  50      59.256  58.036  73.411  1.00  0.00           C
ATOM    887  CG2 ILE A  50      58.536  58.946  72.382  1.00  0.00           C
ATOM    891  CG1 ILE A  50      60.406  58.806  74.101  1.00  0.00           C
ATOM    894  CD  ILE A  50      59.976  60.046  74.891  1.00  0.00           C
ATOM    898  C   ILE A  50      57.256  56.606  73.701  1.00  0.00           C
ATOM    899  O   ILE A  50      57.536  55.466  73.341  1.00  0.00           O
ATOM    900  N   ILE A  51      56.026  57.126  73.531  1.00  0.00           N
ATOM    902  CA  ILE A  51      54.896  56.396  73.011  1.00  0.00           C
ATOM    904  CB  ILE A  51      53.736  56.286  74.011  1.00  0.00           C
ATOM    906  CG2 ILE A  51      52.566  55.496  73.381  1.00  0.00           C
ATOM    910  CG1 ILE A  51      54.196  55.656  75.351  1.00  0.00           C
ATOM    913  CD  ILE A  51      53.096  55.636  76.421  1.00  0.00           C
ATOM    917  C   ILE A  51      54.456  57.126  71.761  1.00  0.00           C
ATOM    918  O   ILE A  51      54.366  58.346  71.721  1.00  0.00           O
ATOM    919  N   GLU A  52      54.166  56.366  70.701  1.00  0.00           N
ATOM    921  CA  GLU A  52      53.596  56.816  69.451  1.00  0.00           C
ATOM    923  CB  GLU A  52      54.636  56.456  68.351  1.00  0.00           C
ATOM    926  CG  GLU A  52      54.246  56.696  66.881  1.00  0.00           C
ATOM    929  CD  GLU A  52      55.346  56.186  65.961  1.00  0.00           C
ATOM    930  OE1 GLU A  52      55.196  55.076  65.391  1.00  0.00           O
ATOM    931  OE2 GLU A  52      56.376  56.886  65.801  1.00  0.00           O
ATOM    932  C   GLU A  52      52.266  56.076  69.301  1.00  0.00           C
ATOM    933  O   GLU A  52      52.236  54.856  69.461  1.00  0.00           O
ATOM    934  N   ARG A  53      51.156  56.806  69.061  1.00  0.00           N
ATOM    936  CA  ARG A  53      49.826  56.266  68.851  1.00  0.00           C
ATOM    938  CB  ARG A  53      48.736  56.926  69.752  1.00  0.00           C
ATOM    941  CG  ARG A  53      48.786  56.706  71.281  1.00  0.00           C
ATOM    944  CD  ARG A  53      47.756  57.596  71.991  1.00  0.00           C
ATOM    947  NE  ARG A  53      47.836  57.426  73.481  1.00  0.00           N
ATOM    949  CZ  ARG A  53      47.106  58.136  74.321  1.00  0.00           C
ATOM    950  NH1 ARG A  53      46.126  58.886  73.901  1.00  0.00           N
ATOM    953  NH2 ARG A  53      47.286  58.036  75.632  1.00  0.00           N
ATOM    956  C   ARG A  53      49.406  56.606  67.401  1.00  0.00           C
ATOM    957  OT1 ARG A  53      49.486  57.806  67.041  1.00  0.00           O
ATOM    958  OT2 ARG A  53      48.946  55.686  66.671  1.00  0.00           O
ATOM    959  NH3 POPEB  54     118.816  61.886  70.591  1.00  0.00           N
ATOM    963  C12 POPEB  54     117.836  61.126  71.451  1.00  0.00           C
ATOM    966  C11 POPEB  54     116.416  61.076  70.881  1.00  0.00           C
ATOM    969  P   POPEB  54     114.046  60.276  71.681  1.00  0.00           P
ATOM    970  O13 POPEB  54     113.826  58.826  71.871  1.00  0.00           O
ATOM    971  O14 POPEB  54     113.246  61.216  72.531  1.00  0.00           O
ATOM    972  O11 POPEB  54     113.866  60.636  70.151  1.00  0.00           O
ATOM    973  O12 POPEB  54     115.576  60.596  71.931  1.00  0.00           O
ATOM    974  C1  POPEB  54     113.926  59.636  69.121  1.00  0.00           C
ATOM    977  C2  POPEB  54     114.036  60.336  67.751  1.00  0.00           C
ATOM    979  O21 POPEB  54     113.026  61.346  67.731  1.00  0.00           O
ATOM    980  C21 POPEB  54     113.456  62.566  67.651  1.00  0.00           C
ATOM    981  O22 POPEB  54     114.596  62.926  67.431  1.00  0.00           O
ATOM    982  C22 POPEB  54     112.266  63.506  67.831  1.00  0.00           C
ATOM    985  C3  POPEB  54     113.776  59.446  66.522  1.00  0.00           C
ATOM    988  O31 POPEB  54     113.996  60.206  65.311  1.00  0.00           O
ATOM    989  C31 POPEB  54     112.966  60.616  64.581  1.00  0.00           C
ATOM    990  O32 POPEB  54     111.786  60.356  64.771  1.00  0.00           O
ATOM    991  C32 POPEB  54     113.526  61.446  63.432  1.00  0.00           C
ATOM    994  C23 POPEB  54     112.156  64.516  66.671  1.00  0.00           C
ATOM    997  C24 POPEB  54     112.416  65.946  67.151  1.00  0.00           C
ATOM   1000  C25 POPEB  54     112.616  66.946  66.011  1.00  0.00           C
ATOM   1003  C26 POPEB  54     111.346  67.176  65.181  1.00  0.00           C
ATOM   1006  C27 POPEB  54     111.606  68.126  64.001  1.00  0.00           C
ATOM   1009  C28 POPEB  54     110.306  68.566  63.321  1.00  0.00           C
ATOM   1012  C29 POPEB  54     110.606  69.496  62.171  1.00  0.00           C
ATOM   1014 0C21 POPEB  54     109.946  69.586  61.011  1.00  0.00           C
ATOM   1016 1C21 POPEB  54     108.736  68.766  60.611  1.00  0.00           C
ATOM   1019 2C21 POPEB  54     108.646  68.556  59.092  1.00  0.00           C
ATOM   1022 3C21 POPEB  54     107.556  67.526  58.731  1.00  0.00           C
ATOM   1025 4C21 POPEB  54     107.076  67.566  57.281  1.00  0.00           C
ATOM   1028 5C21 POPEB  54     108.196  67.536  56.231  1.00  0.00           C
ATOM   1031 6C21 POPEB  54     107.626  67.496  54.812  1.00  0.00           C
ATOM   1034 7C21 POPEB  54     108.656  67.866  53.741  1.00  0.00           C
ATOM   1037 8C21 POPEB  54     108.036  67.906  52.351  1.00  0.00           C
ATOM   1041  C33 POPEB  54     112.506  62.336  62.691  1.00  0.00           C
ATOM   1044  C34 POPEB  54     113.206  63.336  61.751  1.00  0.00           C
ATOM   1047  C35 POPEB  54     112.266  63.966  60.711  1.00  0.00           C
ATOM   1050  C36 POPEB  54     112.866  65.246  60.111  1.00  0.00           C
ATOM   1053  C37 POPEB  54     112.156  65.726  58.842  1.00  0.00           C
ATOM   1056  C38 POPEB  54     112.556  67.156  58.461  1.00  0.00           C
ATOM   1059  C39 POPEB  54     112.016  67.626  57.101  1.00  0.00           C
ATOM   1062 0C31 POPEB  54     112.456  69.066  56.801  1.00  0.00           C
ATOM   1065 1C31 POPEB  54     112.016  69.586  55.421  1.00  0.00           C
ATOM   1068 2C31 POPEB  54     112.626  70.966  55.131  1.00  0.00           C
ATOM   1071 3C31 POPEB  54     112.276  71.526  53.741  1.00  0.00           C
ATOM   1074 4C31 POPEB  54     112.916  72.906  53.511  1.00  0.00           C
ATOM   1077 5C31 POPEB  54     112.586  73.496  52.131  1.00  0.00           C
ATOM   1080 6C31 POPEB  54     113.056  74.946  51.961  1.00  0.00           C
ATOM   1084  NH3 POPEC  55     127.958  39.636  22.391  1.00  0.00           N
ATOM   1088  C12 POPEC  55     127.718  38.356  23.151  1.00  0.00           C
ATOM   1091  C11 POPEC  55     126.248  37.916  23.111  1.00  0.00           C
ATOM   1094  P   POPEC  55     124.526  38.006  25.091  1.00  0.00           P
ATOM   1095  O13 POPEC  55     124.176  38.986  26.121  1.00  0.00           O
ATOM   1096  O14 POPEC  55     123.356  37.446  24.381  1.00  0.00           O
ATOM   1097  O11 POPEC  55     125.368  36.816  25.731  1.00  0.00           O
ATOM   1098  O12 POPEC  55     125.478  38.686  24.031  1.00  0.00           O
ATOM   1099  C1  POPEC  55     126.388  37.016  26.721  1.00  0.00           C
ATOM   1102  C2  POPEC  55     125.978  36.426  28.111  1.00  0.00           C
ATOM   1104  O21 POPEC  55     126.528  37.256  29.141  1.00  0.00           O
ATOM   1105  C21 POPEC  55     125.968  37.106  30.341  1.00  0.00           C
ATOM   1106  O22 POPEC  55     124.986  36.426  30.581  1.00  0.00           O
ATOM   1107  C22 POPEC  55     126.748  37.986  31.321  1.00  0.00           C
ATOM   1110  C3  POPEC  55     126.338  34.906  28.331  1.00  0.00           C
ATOM   1113  O31 POPEC  55     127.728  34.656  28.671  1.00  0.00           O
ATOM   1114  C31 POPEC  55     127.988  34.286  29.941  1.00  0.00           C
ATOM   1115  O32 POPEC  55     127.178  34.236  30.851  1.00  0.00           O
ATOM   1116  C32 POPEC  55     129.498  34.036  30.101  1.00  0.00           C
ATOM   1119  C23 POPEC  55     126.098  38.056  32.711  1.00  0.00           C
ATOM   1122  C24 POPEC  55     126.578  39.246  33.541  1.00  0.00           C
ATOM   1125  C25 POPEC  55     126.108  39.196  35.011  1.00  0.00           C
ATOM   1128  C26 POPEC  55     126.918  38.206  35.862  1.00  0.00           C
ATOM   1131  C27 POPEC  55     126.548  38.256  37.361  1.00  0.00           C
ATOM   1134  C28 POPEC  55     127.728  37.926  38.301  1.00  0.00           C
ATOM   1137  C29 POPEC  55     128.258  36.526  38.111  1.00  0.00           C
ATOM   1139 0C21 POPEC  55     128.598  35.636  39.061  1.00  0.00           C
ATOM   1141 1C21 POPEC  55     128.578  35.836  40.561  1.00  0.00           C
ATOM   1144 2C21 POPEC  55     129.898  35.336  41.191  1.00  0.00           C
ATOM   1147 3C21 POPEC  55     129.868  35.326  42.731  1.00  0.00           C
ATOM   1150 4C21 POPEC  55     131.108  34.656  43.341  1.00  0.00           C
ATOM   1153 5C21 POPEC  55     131.048  33.116  43.331  1.00  0.00           C
ATOM   1156 6C21 POPEC  55     130.338  32.506  44.551  1.00  0.00           C
ATOM   1159 7C21 POPEC  55     131.248  31.576  45.361  1.00  0.00           C
ATOM   1162 8C21 POPEC  55     130.578  30.956  46.592  1.00  0.00           C
ATOM   1166  C33 POPEC  55     130.108  34.706  31.371  1.00  0.00           C
ATOM   1169  C34 POPEC  55     130.398  33.726  32.521  1.00  0.00           C
ATOM   1172  C35 POPEC  55     130.968  34.436  33.761  1.00  0.00           C
ATOM   1175  C36 POPEC  55     131.498  33.506  34.871  1.00  0.00           C
ATOM   1178  C37 POPEC  55     132.058  34.296  36.071  1.00  0.00           C
ATOM   1181  C38 POPEC  55     132.808  33.436  37.101  1.00  0.00           C
ATOM   1184  C39 POPEC  55     133.448  34.296  38.201  1.00  0.00           C
ATOM   1187 0C31 POPEC  55     134.338  33.506  39.171  1.00  0.00           C
ATOM   1190 1C31 POPEC  55     135.078  34.436  40.151  1.00  0.00           C
ATOM   1193 2C31 POPEC  55     136.038  33.726  41.121  1.00  0.00           C
ATOM   1196 3C31 POPEC  55     135.388  33.336  42.461  1.00  0.00           C
ATOM   1199 4C31 POPEC  55     135.168  34.536  43.391  1.00  0.00           C
ATOM   1202 5C31 POPEC  55     134.688  34.146  44.791  1.00  0.00           C
ATOM   1205 6C31 POPEC  55     134.548  35.336  45.751  1.00  0.00           C
ATOM   1209  NH3 POPED  56      10.486  68.626  23.831  1.00  0.00           N
ATOM   1213  C12 POPED  56       9.356  67.986  24.611  1.00  0.00           C
ATOM   1216  C11 POPED  56       9.146  66.506  24.241  1.00  0.00           C
ATOM   1219  P   POPED  56       6.986  65.136  24.841  1.00  0.00           P
ATOM   1220  O13 POPED  56       6.516  64.276  25.941  1.00  0.00           O
ATOM   1221  O14 POPED  56       7.206  64.436  23.561  1.00  0.00           O
ATOM   1222  O11 POPED  56       6.036  66.396  24.631  1.00  0.00           O
ATOM   1223  O12 POPED  56       8.336  65.856  25.221  1.00  0.00           O
ATOM   1224  C1  POPED  56       5.146  66.656  25.741  1.00  0.00           C
ATOM   1227  C2  POPED  56       5.906  67.146  27.021  1.00  0.00           C
ATOM   1229  O21 POPED  56       5.556  66.416  28.211  1.00  0.00           O
ATOM   1230  C21 POPED  56       4.286  66.376  28.561  1.00  0.00           C
ATOM   1231  O22 POPED  56       3.376  66.946  27.991  1.00  0.00           O
ATOM   1232  C22 POPED  56       4.106  65.466  29.781  1.00  0.00           C
ATOM   1235  C3  POPED  56       5.846  68.686  27.191  1.00  0.00           C
ATOM   1238  O31 POPED  56       6.646  69.066  28.331  1.00  0.00           O
ATOM   1239  C31 POPED  56       6.586  70.356  28.631  1.00  0.00           C
ATOM   1240  O32 POPED  56       5.996  71.206  27.981  1.00  0.00           O
ATOM   1241  C32 POPED  56       7.396  70.616  29.891  1.00  0.00           C
ATOM   1244  C23 POPED  56       3.976  66.226  31.121  1.00  0.00           C
ATOM   1247  C24 POPED  56       3.366  65.336  32.221  1.00  0.00           C
ATOM   1250  C25 POPED  56       3.036  66.076  33.521  1.00  0.00           C
ATOM   1253  C26 POPED  56       2.276  65.186  34.511  1.00  0.00           C
ATOM   1256  C27 POPED  56       1.966  65.896  35.841  1.00  0.00           C
ATOM   1259  C28 POPED  56       1.306  64.966  36.871  1.00  0.00           C
ATOM   1262  C29 POPED  56       1.266  65.606  38.241  1.00  0.00           C
ATOM   1264 0C21 POPED  56       1.546  64.996  39.411  1.00  0.00           C
ATOM   1266 1C21 POPED  56       1.936  63.546  39.571  1.00  0.00           C
ATOM   1269 2C21 POPED  56       2.546  63.236  40.951  1.00  0.00           C
ATOM   1272 3C21 POPED  56       3.946  63.826  41.141  1.00  0.00           C
ATOM   1275 4C21 POPED  56       4.576  63.516  42.511  1.00  0.00           C
ATOM   1278 5C21 POPED  56       3.816  64.116  43.701  1.00  0.00           C
ATOM   1281 6C21 POPED  56       4.536  63.906  45.041  1.00  0.00           C
ATOM   1284 7C21 POPED  56       3.706  64.386  46.231  1.00  0.00           C
ATOM   1287 8C21 POPED  56       4.346  64.086  47.592  1.00  0.00           C
ATOM   1291  C33 POPED  56       6.856  69.976  31.181  1.00  0.00           C
ATOM   1294  C34 POPED  56       7.946  70.006  32.261  1.00  0.00           C
ATOM   1297  C35 POPED  56       7.446  69.766  33.691  1.00  0.00           C
ATOM   1300  C36 POPED  56       7.246  68.276  34.031  1.00  0.00           C
ATOM   1303  C37 POPED  56       6.726  68.116  35.461  1.00  0.00           C
ATOM   1306  C38 POPED  56       6.536  66.656  35.901  1.00  0.00           C
ATOM   1309  C39 POPED  56       5.596  66.536  37.112  1.00  0.00           C
ATOM   1312 0C31 POPED  56       6.226  66.866  38.471  1.00  0.00           C
ATOM   1315 1C31 POPED  56       5.126  67.246  39.481  1.00  0.00           C
ATOM   1318 2C31 POPED  56       5.556  67.236  40.951  1.00  0.00           C
ATOM   1321 3C31 POPED  56       4.446  67.766  41.861  1.00  0.00           C
ATOM   1324 4C31 POPED  56       4.926  68.156  43.271  1.00  0.00           C
ATOM   1327 5C31 POPED  56       5.426  69.606  43.311  1.00  0.00           C
ATOM   1330 6C31 POPED  56       5.906  70.076  44.682  1.00  0.00           C
ATOM   1334  NH3 POPEE  57      67.316  37.696  26.491  1.00  0.00           N
ATOM   1338  C12 POPEE  57      67.006  36.796  25.311  1.00  0.00           C
ATOM   1341  C11 POPEE  57      66.626  35.346  25.711  1.00  0.00           C
ATOM   1344  P   POPEE  57      66.466  32.966  24.451  1.00  0.00           P
ATOM   1345  O13 POPEE  57      65.136  32.376  24.141  1.00  0.00           O
ATOM   1346  O14 POPEE  57      67.586  32.606  23.541  1.00  0.00           O
ATOM   1347  O11 POPEE  57      66.866  32.516  25.901  1.00  0.00           O
ATOM   1348  O12 POPEE  57      66.296  34.556  24.551  1.00  0.00           O
ATOM   1349  C1  POPEE  57      65.956  31.946  26.841  1.00  0.00           C
ATOM   1352  C2  POPEE  57      65.836  32.836  28.101  1.00  0.00           C
ATOM   1354  O21 POPEE  57      66.426  32.126  29.201  1.00  0.00           O
ATOM   1355  C21 POPEE  57      66.986  32.936  30.081  1.00  0.00           C
ATOM   1356  O22 POPEE  57      67.116  34.136  29.961  1.00  0.00           O
ATOM   1357  C22 POPEE  57      67.346  32.146  31.331  1.00  0.00           C
ATOM   1360  C3  POPEE  57      64.346  33.196  28.401  1.00  0.00           C
ATOM   1363  O31 POPEE  57      64.106  33.556  29.781  1.00  0.00           O
ATOM   1364  C31 POPEE  57      64.036  34.856  30.061  1.00  0.00           C
ATOM   1365  O32 POPEE  57      64.326  35.766  29.301  1.00  0.00           O
ATOM   1366  C32 POPEE  57      63.566  34.976  31.521  1.00  0.00           C
ATOM   1369  C23 POPEE  57      68.356  32.886  32.231  1.00  0.00           C
ATOM   1372  C24 POPEE  57      67.826  34.136  32.961  1.00  0.00           C
ATOM   1375  C25 POPEE  57      66.696  33.886  33.951  1.00  0.00           C
ATOM   1378  C26 POPEE  57      67.136  32.956  35.081  1.00  0.00           C
ATOM   1381  C27 POPEE  57      66.136  32.996  36.241  1.00  0.00           C
ATOM   1384  C28 POPEE  57      66.466  31.996  37.351  1.00  0.00           C
ATOM   1387  C29 POPEE  57      67.696  32.426  38.111  1.00  0.00           C
ATOM   1389 0C21 POPEE  57      67.766  32.726  39.421  1.00  0.00           C
ATOM   1391 1C21 POPEE  57      66.656  32.646  40.431  1.00  0.00           C
ATOM   1394 2C21 POPEE  57      67.066  31.806  41.651  1.00  0.00           C
ATOM   1397 3C21 POPEE  57      67.526  30.376  41.311  1.00  0.00           C
ATOM   1400 4C21 POPEE  57      67.206  29.366  42.421  1.00  0.00           C
ATOM   1403 5C21 POPEE  57      67.776  29.726  43.801  1.00  0.00           C
ATOM   1406 6C21 POPEE  57      69.216  29.236  44.022  1.00  0.00           C
ATOM   1409 7C21 POPEE  57      69.766  29.656  45.391  1.00  0.00           C
ATOM   1412 8C21 POPEE  57      71.126  29.046  45.731  1.00  0.00           C
ATOM   1416  C33 POPEE  57      63.256  36.406  32.041  1.00  0.00           C
ATOM   1419  C34 POPEE  57      64.036  36.786  33.321  1.00  0.00           C
ATOM   1422  C35 POPEE  57      63.356  36.336  34.621  1.00  0.00           C
ATOM   1425  C36 POPEE  57      64.256  36.506  35.862  1.00  0.00           C
ATOM   1428  C37 POPEE  57      63.556  36.166  37.191  1.00  0.00           C
ATOM   1431  C38 POPEE  57      64.546  35.976  38.351  1.00  0.00           C
ATOM   1434  C39 POPEE  57      63.896  35.786  39.731  1.00  0.00           C
ATOM   1437 0C31 POPEE  57      62.786  34.726  39.771  1.00  0.00           C
ATOM   1440 1C31 POPEE  57      62.326  34.406  41.191  1.00  0.00           C
ATOM   1443 2C31 POPEE  57      61.136  33.436  41.231  1.00  0.00           C
ATOM   1446 3C31 POPEE  57      60.676  33.076  42.661  1.00  0.00           C
ATOM   1449 4C31 POPEE  57      60.096  34.286  43.421  1.00  0.00           C
ATOM   1452 5C31 POPEE  57      59.676  33.956  44.851  1.00  0.00           C
ATOM   1455 6C31 POPEE  57      59.226  35.196  45.631  1.00  0.00           C
ATOM   1459  NH3 POPEF  58      52.896 102.186  26.541  1.00  0.00           N
ATOM   1463  C12 POPEF  58      52.366 103.476  27.101  1.00  0.00           C
ATOM   1466  C11 POPEF  58      50.946 103.736  26.611  1.00  0.00           C
ATOM   1469  P   POPEF  58      49.096 105.566  26.571  1.00  0.00           P
ATOM   1470  O13 POPEF  58      49.256 106.616  25.541  1.00  0.00           O
ATOM   1471  O14 POPEF  58      48.226 104.406  26.271  1.00  0.00           O
ATOM   1472  O11 POPEF  58      48.636 106.266  27.901  1.00  0.00           O
ATOM   1473  O12 POPEF  58      50.516 105.036  27.011  1.00  0.00           O
ATOM   1474  C1  POPEF  58      47.276 106.566  28.221  1.00  0.00           C
ATOM   1477  C2  POPEF  58      47.186 107.886  29.061  1.00  0.00           C
ATOM   1479  O21 POPEF  58      47.766 107.586  30.331  1.00  0.00           O
ATOM   1480  C21 POPEF  58      48.016 108.636  31.101  1.00  0.00           C
ATOM   1481  O22 POPEF  58      48.016 109.796  30.761  1.00  0.00           O
ATOM   1482  C22 POPEF  58      48.286 108.126  32.521  1.00  0.00           C
ATOM   1485  C3  POPEF  58      45.706 108.376  29.221  1.00  0.00           C
ATOM   1488  O31 POPEF  58      45.466 109.716  29.731  1.00  0.00           O
ATOM   1489  C31 POPEF  58      45.816 110.716  28.931  1.00  0.00           C
ATOM   1490  O32 POPEF  58      46.536 110.616  27.961  1.00  0.00           O
ATOM   1491  C32 POPEF  58      45.076 112.006  29.291  1.00  0.00           C
ATOM   1494  C23 POPEF  58      47.216 108.586  33.551  1.00  0.00           C
ATOM   1497  C24 POPEF  58      45.926 107.746  33.501  1.00  0.00           C
ATOM   1500  C25 POPEF  58      45.906 106.506  34.401  1.00  0.00           C
ATOM   1503  C26 POPEF  58      45.676 106.876  35.871  1.00  0.00           C
ATOM   1506  C27 POPEF  58      45.786 105.676  36.821  1.00  0.00           C
ATOM   1509  C28 POPEF  58      45.586 106.076  38.291  1.00  0.00           C
ATOM   1512  C29 POPEF  58      45.826 104.906  39.211  1.00  0.00           C
ATOM   1514 0C21 POPEF  58      46.226 104.936  40.491  1.00  0.00           C
ATOM   1516 1C21 POPEF  58      46.476 106.176  41.311  1.00  0.00           C
ATOM   1519 2C21 POPEF  58      45.656 106.186  42.611  1.00  0.00           C
ATOM   1522 3C21 POPEF  58      45.836 107.506  43.371  1.00  0.00           C
ATOM   1525 4C21 POPEF  58      45.196 107.526  44.761  1.00  0.00           C
ATOM   1528 5C21 POPEF  58      45.956 106.676  45.801  1.00  0.00           C
ATOM   1531 6C21 POPEF  58      45.306 106.736  47.191  1.00  0.00           C
ATOM   1534 7C21 POPEF  58      45.776 105.636  48.141  1.00  0.00           C
ATOM   1537 8C21 POPEF  58      45.046 105.606  49.471  1.00  0.00           C
ATOM   1541  C33 POPEF  58      45.886 112.986  30.161  1.00  0.00           C
ATOM   1544  C34 POPEF  58      45.856 112.546  31.621  1.00  0.00           C
ATOM   1547  C35 POPEF  58      46.456 113.526  32.641  1.00  0.00           C
ATOM   1550  C36 POPEF  58      46.456 112.866  34.031  1.00  0.00           C
ATOM   1553  C37 POPEF  58      47.166 113.656  35.141  1.00  0.00           C
ATOM   1556  C38 POPEF  58      47.716 112.716  36.221  1.00  0.00           C
ATOM   1559  C39 POPEF  58      48.426 113.426  37.391  1.00  0.00           C
ATOM   1562 0C31 POPEF  58      47.456 113.876  38.491  1.00  0.00           C
ATOM   1565 1C31 POPEF  58      48.166 114.386  39.752  1.00  0.00           C
ATOM   1568 2C31 POPEF  58      47.196 114.706  40.891  1.00  0.00           C
ATOM   1571 3C31 POPEF  58      46.816 113.486  41.751  1.00  0.00           C
ATOM   1574 4C31 POPEF  58      45.616 113.746  42.671  1.00  0.00           C
ATOM   1577 5C31 POPEF  58      45.516 112.766  43.841  1.00  0.00           C
ATOM   1580 6C31 POPEF  58      44.176 112.836  44.581  1.00  0.00           C
ATOM   1584  NH3 POPEG  59      53.996  43.006  24.441  1.00  0.00           N
ATOM   1588  C12 POPEG  59      53.766  43.786  25.701  1.00  0.00           C
ATOM   1591  C11 POPEG  59      52.276  43.796  26.101  1.00  0.00           C
ATOM   1594  P   POPEG  59      50.616  45.246  27.561  1.00  0.00           P
ATOM   1595  O13 POPEG  59      50.456  45.226  29.031  1.00  0.00           O
ATOM   1596  O14 POPEG  59      50.436  46.526  26.861  1.00  0.00           O
ATOM   1597  O11 POPEG  59      49.596  44.236  26.891  1.00  0.00           O
ATOM   1598  O12 POPEG  59      52.066  44.676  27.191  1.00  0.00           O
ATOM   1599  C1  POPEG  59      49.406  42.886  27.301  1.00  0.00           C
ATOM   1602  C2  POPEG  59      48.286  42.716  28.361  1.00  0.00           C
ATOM   1604  O21 POPEG  59      48.366  41.376  28.881  1.00  0.00           O
ATOM   1605  C21 POPEG  59      47.886  41.216  30.101  1.00  0.00           C
ATOM   1606  O22 POPEG  59      47.266  42.036  30.751  1.00  0.00           O
ATOM   1607  C22 POPEG  59      48.286  39.846  30.631  1.00  0.00           C
ATOM   1610  C3  POPEG  59      46.906  42.986  27.711  1.00  0.00           C
ATOM   1613  O31 POPEG  59      45.796  42.976  28.631  1.00  0.00           O
ATOM   1614  C31 POPEG  59      45.556  44.136  29.241  1.00  0.00           C
ATOM   1615  O32 POPEG  59      46.146  45.176  29.031  1.00  0.00           O
ATOM   1616  C32 POPEG  59      44.246  43.996  30.031  1.00  0.00           C
ATOM   1619  C23 POPEG  59      47.126  39.106  31.321  1.00  0.00           C
ATOM   1622  C24 POPEG  59      47.586  38.406  32.611  1.00  0.00           C
ATOM   1625  C25 POPEG  59      47.846  39.356  33.791  1.00  0.00           C
ATOM   1628  C26 POPEG  59      46.826  39.226  34.931  1.00  0.00           C
ATOM   1631  C27 POPEG  59      47.176  40.166  36.091  1.00  0.00           C
ATOM   1634  C28 POPEG  59      46.206  40.096  37.281  1.00  0.00           C
ATOM   1637  C29 POPEG  59      46.596  39.076  38.341  1.00  0.00           C
ATOM   1639 0C21 POPEG  59      46.636  39.286  39.671  1.00  0.00           C
ATOM   1641 1C21 POPEG  59      46.326  40.596  40.361  1.00  0.00           C
ATOM   1644 2C21 POPEG  59      47.026  40.836  41.711  1.00  0.00           C
ATOM   1647 3C21 POPEG  59      47.186  42.346  41.971  1.00  0.00           C
ATOM   1650 4C21 POPEG  59      47.426  42.776  43.421  1.00  0.00           C
ATOM   1653 5C21 POPEG  59      48.606  42.096  44.121  1.00  0.00           C
ATOM   1656 6C21 POPEG  59      48.986  42.816  45.421  1.00  0.00           C
ATOM   1659 7C21 POPEG  59      49.886  41.996  46.341  1.00  0.00           C
ATOM   1662 8C21 POPEG  59      51.016  42.806  47.001  1.00  0.00           C
ATOM   1666  C33 POPEG  59      43.816  45.256  30.821  1.00  0.00           C
ATOM   1669  C34 POPEG  59      44.316  45.316  32.261  1.00  0.00           C
ATOM   1672  C35 POPEG  59      43.756  44.196  33.151  1.00  0.00           C
ATOM   1675  C36 POPEG  59      44.026  44.426  34.651  1.00  0.00           C
ATOM   1678  C37 POPEG  59      43.636  43.196  35.481  1.00  0.00           C
ATOM   1681  C38 POPEG  59      43.966  43.306  36.981  1.00  0.00           C
ATOM   1684  C39 POPEG  59      42.966  44.166  37.772  1.00  0.00           C
ATOM   1687 0C31 POPEG  59      42.996  43.836  39.281  1.00  0.00           C
ATOM   1690 1C31 POPEG  59      41.946  44.626  40.081  1.00  0.00           C
ATOM   1693 2C31 POPEG  59      41.726  44.096  41.501  1.00  0.00           C
ATOM   1696 3C31 POPEG  59      41.006  42.736  41.592  1.00  0.00           C
ATOM   1699 4C31 POPEG  59      39.566  42.786  41.041  1.00  0.00           C
ATOM   1702 5C31 POPEG  59      38.786  41.486  41.271  1.00  0.00           C
ATOM   1705 6C31 POPEG  59      37.376  41.546  40.681  1.00  0.00           C
ATOM   1709  NH3 POPEH  60     127.928  20.876  24.491  1.00  0.00           N
ATOM   1713  C12 POPEH  60     128.088  22.316  24.901  1.00  0.00           C
ATOM   1716  C11 POPEH  60     127.128  22.736  26.031  1.00  0.00           C
ATOM   1719  P   POPEH  60     124.826  22.796  24.751  1.00  0.00           P
ATOM   1720  O13 POPEH  60     125.428  23.986  24.121  1.00  0.00           O
ATOM   1721  O14 POPEH  60     124.436  21.686  23.881  1.00  0.00           O
ATOM   1722  O11 POPEH  60     123.516  23.236  25.511  1.00  0.00           O
ATOM   1723  O12 POPEH  60     125.798  22.246  25.861  1.00  0.00           O
ATOM   1724  C1  POPEH  60     123.466  23.716  26.841  1.00  0.00           C
ATOM   1727  C2  POPEH  60     123.226  25.246  26.841  1.00  0.00           C
ATOM   1729  O21 POPEH  60     123.216  25.926  28.111  1.00  0.00           O
ATOM   1730  C21 POPEH  60     123.206  25.346  29.281  1.00  0.00           C
ATOM   1731  O22 POPEH  60     123.266  24.156  29.541  1.00  0.00           O
ATOM   1732  C22 POPEH  60     123.016  26.456  30.301  1.00  0.00           C
ATOM   1735  C3  POPEH  60     121.956  25.626  26.001  1.00  0.00           C
ATOM   1738  O31 POPEH  60     121.136  26.666  26.571  1.00  0.00           O
ATOM   1739  C31 POPEH  60     120.136  26.466  27.451  1.00  0.00           C
ATOM   1740  O32 POPEH  60     119.556  27.416  27.971  1.00  0.00           O
ATOM   1741  C32 POPEH  60     119.716  25.006  27.721  1.00  0.00           C
ATOM   1744  C23 POPEH  60     122.866  25.906  31.731  1.00  0.00           C
ATOM   1747  C24 POPEH  60     122.176  26.916  32.661  1.00  0.00           C
ATOM   1750  C25 POPEH  60     122.006  26.366  34.081  1.00  0.00           C
ATOM   1753  C26 POPEH  60     123.336  26.216  34.841  1.00  0.00           C
ATOM   1756  C27 POPEH  60     123.226  25.686  36.281  1.00  0.00           C
ATOM   1759  C28 POPEH  60     122.496  26.646  37.252  1.00  0.00           C
ATOM   1762  C29 POPEH  60     122.396  26.016  38.621  1.00  0.00           C
ATOM   1764 0C21 POPEH  60     121.316  25.926  39.431  1.00  0.00           C
ATOM   1766 1C21 POPEH  60     119.926  26.446  39.191  1.00  0.00           C
ATOM   1769 2C21 POPEH  60     119.576  27.656  40.091  1.00  0.00           C
ATOM   1772 3C21 POPEH  60     119.736  27.396  41.601  1.00  0.00           C
ATOM   1775 4C21 POPEH  60     118.896  28.356  42.461  1.00  0.00           C
ATOM   1778 5C21 POPEH  60     119.526  28.626  43.831  1.00  0.00           C
ATOM   1781 6C21 POPEH  60     119.816  27.426  44.741  1.00  0.00           C
ATOM   1784 7C21 POPEH  60     120.626  27.836  45.991  1.00  0.00           C
ATOM   1787 8C21 POPEH  60     121.026  26.686  46.911  1.00  0.00           C
ATOM   1791  C33 POPEH  60     119.666  24.586  29.211  1.00  0.00           C
ATOM   1794  C34 POPEH  60     119.336  23.086  29.301  1.00  0.00           C
ATOM   1797  C35 POPEH  60     119.136  22.536  30.721  1.00  0.00           C
ATOM   1800  C36 POPEH  60     120.366  22.596  31.641  1.00  0.00           C
ATOM   1803  C37 POPEH  60     120.476  21.316  32.491  1.00  0.00           C
ATOM   1806  C38 POPEH  60     121.786  21.206  33.281  1.00  0.00           C
ATOM   1809  C39 POPEH  60     121.896  19.886  34.071  1.00  0.00           C
ATOM   1812 0C31 POPEH  60     120.946  19.776  35.272  1.00  0.00           C
ATOM   1815 1C31 POPEH  60     120.246  18.406  35.391  1.00  0.00           C
ATOM   1818 2C31 POPEH  60     119.326  18.336  36.621  1.00  0.00           C
ATOM   1821 3C31 POPEH  60     118.316  17.176  36.592  1.00  0.00           C
ATOM   1824 4C31 POPEH  60     118.906  15.796  36.931  1.00  0.00           C
ATOM   1827 5C31 POPEH  60     117.906  14.646  36.681  1.00  0.00           C
ATOM   1830 6C31 POPEH  60     116.636  14.706  37.531  1.00  0.00           C
ATOM   1834  NH3 POPEI  61      17.246  13.346  21.491  1.00  0.00           N
ATOM   1838  C12 POPEI  61      17.256  11.876  21.211  1.00  0.00           C
ATOM   1841  C11 POPEI  61      18.656  11.296  21.461  1.00  0.00           C
ATOM   1844  P   POPEI  61      20.586  11.306  23.191  1.00  0.00           P
ATOM   1845  O13 POPEI  61      20.986  10.056  22.521  1.00  0.00           O
ATOM   1846  O14 POPEI  61      21.346  12.556  22.961  1.00  0.00           O
ATOM   1847  O11 POPEI  61      20.406  10.986  24.731  1.00  0.00           O
ATOM   1848  O12 POPEI  61      19.056  11.526  22.821  1.00  0.00           O
ATOM   1849  C1  POPEI  61      20.426  12.036  25.691  1.00  0.00           C
ATOM   1852  C2  POPEI  61      19.796  11.546  27.011  1.00  0.00           C
ATOM   1854  O21 POPEI  61      19.916  12.596  27.991  1.00  0.00           O
ATOM   1855  C21 POPEI  61      18.996  12.616  28.941  1.00  0.00           C
ATOM   1856  O22 POPEI  61      17.956  11.966  28.951  1.00  0.00           O
ATOM   1857  C22 POPEI  61      19.446  13.566  30.051  1.00  0.00           C
ATOM   1860  C3  POPEI  61      20.516  10.256  27.511  1.00  0.00           C
ATOM   1863  O31 POPEI  61      19.906   9.806  28.741  1.00  0.00           O
ATOM   1864  C31 POPEI  61      20.696   9.286  29.651  1.00  0.00           C
ATOM   1865  O32 POPEI  61      21.856   8.926  29.491  1.00  0.00           O
ATOM   1866  C32 POPEI  61      19.926   9.236  30.981  1.00  0.00           C
ATOM   1869  C23 POPEI  61      18.516  13.566  31.281  1.00  0.00           C
ATOM   1872  C24 POPEI  61      19.096  14.396  32.431  1.00  0.00           C
ATOM   1875  C25 POPEI  61      18.066  14.786  33.501  1.00  0.00           C
ATOM   1878  C26 POPEI  61      17.926  13.806  34.682  1.00  0.00           C
ATOM   1881  C27 POPEI  61      17.066  14.426  35.791  1.00  0.00           C
ATOM   1884  C28 POPEI  61      16.806  13.556  37.041  1.00  0.00           C
ATOM   1887  C29 POPEI  61      15.846  12.406  36.831  1.00  0.00           C
ATOM   1889 0C21 POPEI  61      14.526  12.526  36.601  1.00  0.00           C
ATOM   1891 1C21 POPEI  61      13.756  13.816  36.501  1.00  0.00           C
ATOM   1894 2C21 POPEI  61      12.226  13.646  36.581  1.00  0.00           C
ATOM   1897 3C21 POPEI  61      11.726  13.276  37.991  1.00  0.00           C
ATOM   1900 4C21 POPEI  61      10.196  13.146  38.091  1.00  0.00           C
ATOM   1903 5C21 POPEI  61       9.426  14.436  37.772  1.00  0.00           C
ATOM   1906 6C21 POPEI  61       7.976  14.386  38.261  1.00  0.00           C
ATOM   1909 7C21 POPEI  61       7.176  15.656  37.931  1.00  0.00           C
ATOM   1912 8C21 POPEI  61       6.636  15.706  36.501  1.00  0.00           C
ATOM   1916  C33 POPEI  61      20.466  10.176  32.081  1.00  0.00           C
ATOM   1919  C34 POPEI  61      19.836   9.946  33.461  1.00  0.00           C
ATOM   1922  C35 POPEI  61      20.216   8.616  34.131  1.00  0.00           C
ATOM   1925  C36 POPEI  61      21.726   8.476  34.411  1.00  0.00           C
ATOM   1928  C37 POPEI  61      22.086   8.456  35.901  1.00  0.00           C
ATOM   1931  C38 POPEI  61      23.546   8.886  36.131  1.00  0.00           C
ATOM   1934  C39 POPEI  61      23.956   8.916  37.611  1.00  0.00           C
ATOM   1937 0C31 POPEI  61      24.356   7.556  38.191  1.00  0.00           C
ATOM   1940 1C31 POPEI  61      24.476   7.646  39.721  1.00  0.00           C
ATOM   1943 2C31 POPEI  61      25.006   6.366  40.391  1.00  0.00           C
ATOM   1946 3C31 POPEI  61      26.546   6.236  40.342  1.00  0.00           C
ATOM   1949 4C31 POPEI  61      27.136   5.896  41.711  1.00  0.00           C
ATOM   1952 5C31 POPEI  61      28.666   5.796  41.721  1.00  0.00           C
ATOM   1955 6C31 POPEI  61      29.246   5.666  43.131  1.00  0.00           C
ATOM   1959  NH3 POPEJ  62      39.836   9.246  64.521  1.00  0.00           N
ATOM   1963  C12 POPEJ  62      39.816   8.086  65.491  1.00  0.00           C
ATOM   1966  C11 POPEJ  62      38.526   8.016  66.361  1.00  0.00           C
ATOM   1969  P   POPEJ  62      36.446   8.376  64.821  1.00  0.00           P
ATOM   1970  O13 POPEJ  62      35.176   7.666  64.501  1.00  0.00           O
ATOM   1971  O14 POPEJ  62      36.286   9.656  65.541  1.00  0.00           O
ATOM   1972  O11 POPEJ  62      37.306   8.596  63.511  1.00  0.00           O
ATOM   1973  O12 POPEJ  62      37.386   7.446  65.691  1.00  0.00           O
ATOM   1974  C1  POPEJ  62      36.736   9.066  62.291  1.00  0.00           C
ATOM   1977  C2  POPEJ  62      36.766   7.996  61.181  1.00  0.00           C
ATOM   1979  O21 POPEJ  62      35.916   8.436  60.101  1.00  0.00           O
ATOM   1980  C21 POPEJ  62      36.266   7.976  58.921  1.00  0.00           C
ATOM   1981  O22 POPEJ  62      37.306   7.386  58.661  1.00  0.00           O
ATOM   1982  C22 POPEJ  62      35.206   8.366  57.891  1.00  0.00           C
ATOM   1985  C3  POPEJ  62      36.236   6.636  61.671  1.00  0.00           C
ATOM   1988  O31 POPEJ  62      36.546   5.576  60.751  1.00  0.00           O
ATOM   1989  C31 POPEJ  62      35.936   4.426  61.071  1.00  0.00           C
ATOM   1990  O32 POPEJ  62      35.146   4.316  62.001  1.00  0.00           O
ATOM   1991  C32 POPEJ  62      36.396   3.296  60.161  1.00  0.00           C
ATOM   1994  C23 POPEJ  62      35.746   8.236  56.451  1.00  0.00           C
ATOM   1997  C24 POPEJ  62      35.046   9.206  55.501  1.00  0.00           C
ATOM   2000  C25 POPEJ  62      35.496   9.026  54.051  1.00  0.00           C
ATOM   2003  C26 POPEJ  62      34.526   8.146  53.251  1.00  0.00           C
ATOM   2006  C27 POPEJ  62      34.776   8.216  51.741  1.00  0.00           C
ATOM   2009  C28 POPEJ  62      33.666   7.506  50.951  1.00  0.00           C
ATOM   2012  C29 POPEJ  62      34.006   7.466  49.481  1.00  0.00           C
ATOM   2014 0C21 POPEJ  62      34.316   6.366  48.761  1.00  0.00           C
ATOM   2016 1C21 POPEJ  62      34.386   4.946  49.261  1.00  0.00           C
ATOM   2019 2C21 POPEJ  62      35.836   4.466  49.481  1.00  0.00           C
ATOM   2022 3C21 POPEJ  62      36.656   4.406  48.181  1.00  0.00           C
ATOM   2025 4C21 POPEJ  62      38.016   3.696  48.341  1.00  0.00           C
ATOM   2028 5C21 POPEJ  62      37.916   2.164  48.421  1.00  0.00           C
ATOM   2031 6C21 POPEJ  62      38.436   1.594  49.752  1.00  0.00           C
ATOM   2034 7C21 POPEJ  62      38.666   0.084  49.661  1.00  0.00           C
ATOM   2037 8C21 POPEJ  62      39.056  -0.546  51.002  1.00  0.00           C
ATOM   2041  C33 POPEJ  62      35.456   3.004  58.971  1.00  0.00           C
ATOM   2044  C34 POPEJ  62      35.246   1.494  58.751  1.00  0.00           C
ATOM   2047  C35 POPEJ  62      34.536   1.154  57.431  1.00  0.00           C
ATOM   2050  C36 POPEJ  62      35.486   0.544  56.401  1.00  0.00           C
ATOM   2053  C37 POPEJ  62      34.806   0.244  55.051  1.00  0.00           C
ATOM   2056  C38 POPEJ  62      35.696  -0.556  54.092  1.00  0.00           C
ATOM   2059  C39 POPEJ  62      35.726  -2.066  54.391  1.00  0.00           C
ATOM   2062 0C31 POPEJ  62      36.926  -2.746  53.731  1.00  0.00           C
ATOM   2065 1C31 POPEJ  62      36.826  -4.286  53.702  1.00  0.00           C
ATOM   2068 2C31 POPEJ  62      38.036  -4.896  52.971  1.00  0.00           C
ATOM   2071 3C31 POPEJ  62      37.866  -6.366  52.561  1.00  0.00           C
ATOM   2074 4C31 POPEJ  62      38.176  -7.346  53.681  1.00  0.00           C
ATOM   2077 5C31 POPEJ  62      37.976  -8.816  53.291  1.00  0.00           C
ATOM   2080 6C31 POPEJ  62      38.116  -9.776  54.481  1.00  0.00           C
ATOM   2084  NH3 POPEK  63       1.276  50.766  20.851  1.00  0.00           N
ATOM   2088  C12 POPEK  63       2.196  50.026  19.941  1.00  0.00           C
ATOM   2091  C11 POPEK  63       2.656  48.716  20.611  1.00  0.00           C
ATOM   2094  P   POPEK  63       4.226  49.546  22.531  1.00  0.00           P
ATOM   2095  O13 POPEK  63       3.736  50.866  22.941  1.00  0.00           O
ATOM   2096  O14 POPEK  63       5.286  49.526  21.491  1.00  0.00           O
ATOM   2097  O11 POPEK  63       4.686  48.676  23.791  1.00  0.00           O
ATOM   2098  O12 POPEK  63       2.926  48.826  22.001  1.00  0.00           O
ATOM   2099  C1  POPEK  63       3.866  47.566  24.171  1.00  0.00           C
ATOM   2102  C2  POPEK  63       3.976  47.226  25.671  1.00  0.00           C
ATOM   2104  O21 POPEK  63       2.686  46.756  26.111  1.00  0.00           O
ATOM   2105  C21 POPEK  63       2.446  45.486  25.831  1.00  0.00           C
ATOM   2106  O22 POPEK  63       3.246  44.726  25.301  1.00  0.00           O
ATOM   2107  C22 POPEK  63       1.106  45.126  26.451  1.00  0.00           C
ATOM   2110  C3  POPEK  63       4.356  48.416  26.601  1.00  0.00           C
ATOM   2113  O31 POPEK  63       4.356  47.956  27.971  1.00  0.00           O
ATOM   2114  C31 POPEK  63       5.506  47.426  28.401  1.00  0.00           C
ATOM   2115  O32 POPEK  63       6.606  47.686  27.951  1.00  0.00           O
ATOM   2116  C32 POPEK  63       5.216  46.386  29.481  1.00  0.00           C
ATOM   2119  C23 POPEK  63       1.306  44.886  27.961  1.00  0.00           C
ATOM   2122  C24 POPEK  63       0.006  44.956  28.791  1.00  0.00           C
ATOM   2125  C25 POPEK  63       0.276  44.846  30.301  1.00  0.00           C
ATOM   2128  C26 POPEK  63       0.796  46.156  30.921  1.00  0.00           C
ATOM   2131  C27 POPEK  63       1.346  45.956  32.341  1.00  0.00           C
ATOM   2134  C28 POPEK  63       1.876  47.246  33.021  1.00  0.00           C
ATOM   2137  C29 POPEK  63       2.996  47.936  32.281  1.00  0.00           C
ATOM   2139 0C21 POPEK  63       4.276  48.076  32.691  1.00  0.00           C
ATOM   2141 1C21 POPEK  63       4.846  47.516  33.971  1.00  0.00           C
ATOM   2144 2C21 POPEK  63       4.696  48.446  35.181  1.00  0.00           C
ATOM   2147 3C21 POPEK  63       5.676  49.636  35.201  1.00  0.00           C
ATOM   2150 4C21 POPEK  63       5.496  50.496  36.451  1.00  0.00           C
ATOM   2153 5C21 POPEK  63       6.536  51.616  36.621  1.00  0.00           C
ATOM   2156 6C21 POPEK  63       7.946  51.096  36.911  1.00  0.00           C
ATOM   2159 7C21 POPEK  63       8.956  52.206  37.231  1.00  0.00           C
ATOM   2162 8C21 POPEK  63      10.396  51.696  37.331  1.00  0.00           C
ATOM   2166  C33 POPEK  63       5.436  44.946  28.961  1.00  0.00           C
ATOM   2169  C34 POPEK  63       4.536  43.906  29.661  1.00  0.00           C
ATOM   2172  C35 POPEK  63       4.756  43.786  31.171  1.00  0.00           C
ATOM   2175  C36 POPEK  63       6.046  43.036  31.551  1.00  0.00           C
ATOM   2178  C37 POPEK  63       6.216  42.956  33.071  1.00  0.00           C
ATOM   2181  C38 POPEK  63       7.486  42.226  33.511  1.00  0.00           C
ATOM   2184  C39 POPEK  63       7.676  42.286  35.031  1.00  0.00           C
ATOM   2187 0C31 POPEK  63       8.986  41.646  35.511  1.00  0.00           C
ATOM   2190 1C31 POPEK  63       9.226  41.806  37.021  1.00  0.00           C
ATOM   2193 2C31 POPEK  63       8.226  41.026  37.901  1.00  0.00           C
ATOM   2196 3C31 POPEK  63       8.536  41.106  39.401  1.00  0.00           C
ATOM   2199 4C31 POPEK  63       7.956  42.366  40.061  1.00  0.00           C
ATOM   2202 5C31 POPEK  63       8.696  42.796  41.331  1.00  0.00           C
ATOM   2205 6C31 POPEK  63       8.366  41.936  42.561  1.00  0.00           C
ATOM   2209  NH3 POPEL  64      20.776  88.606  24.281  1.00  0.00           N
ATOM   2213  C12 POPEL  64      19.886  89.826  24.241  1.00  0.00           C
ATOM   2216  C11 POPEL  64      18.626  89.626  25.101  1.00  0.00           C
ATOM   2219  P   POPEL  64      17.826  87.126  25.501  1.00  0.00           P
ATOM   2220  O13 POPEL  64      16.396  86.996  25.841  1.00  0.00           O
ATOM   2221  O14 POPEL  64      18.396  86.126  24.571  1.00  0.00           O
ATOM   2222  O11 POPEL  64      18.776  87.306  26.741  1.00  0.00           O
ATOM   2223  O12 POPEL  64      17.906  88.466  24.691  1.00  0.00           O
ATOM   2224  C1  POPEL  64      18.346  87.756  28.011  1.00  0.00           C
ATOM   2227  C2  POPEL  64      17.856  86.606  28.941  1.00  0.00           C
ATOM   2229  O21 POPEL  64      17.396  87.156  30.191  1.00  0.00           O
ATOM   2230  C21 POPEL  64      16.176  87.636  30.181  1.00  0.00           C
ATOM   2231  O22 POPEL  64      15.486  87.856  29.191  1.00  0.00           O
ATOM   2232  C22 POPEL  64      15.696  87.896  31.611  1.00  0.00           C
ATOM   2235  C3  POPEL  64      18.986  85.566  29.241  1.00  0.00           C
ATOM   2238  O31 POPEL  64      18.606  84.686  30.341  1.00  0.00           O
ATOM   2239  C31 POPEL  64      19.176  83.486  30.291  1.00  0.00           C
ATOM   2240  O32 POPEL  64      20.186  83.216  29.651  1.00  0.00           O
ATOM   2241  C32 POPEL  64      18.276  82.456  30.981  1.00  0.00           C
ATOM   2244  C23 POPEL  64      16.456  87.126  32.721  1.00  0.00           C
ATOM   2247  C24 POPEL  64      17.666  87.906  33.271  1.00  0.00           C
ATOM   2250  C25 POPEL  64      18.456  87.126  34.341  1.00  0.00           C
ATOM   2253  C26 POPEL  64      17.616  86.626  35.511  1.00  0.00           C
ATOM   2256  C27 POPEL  64      18.436  85.876  36.561  1.00  0.00           C
ATOM   2259  C28 POPEL  64      17.576  85.566  37.791  1.00  0.00           C
ATOM   2262  C29 POPEL  64      18.326  84.766  38.821  1.00  0.00           C
ATOM   2264 0C21 POPEL  64      18.686  85.196  40.031  1.00  0.00           C
ATOM   2266 1C21 POPEL  64      18.436  86.576  40.591  1.00  0.00           C
ATOM   2269 2C21 POPEL  64      18.826  86.676  42.071  1.00  0.00           C
ATOM   2272 3C21 POPEL  64      20.336  86.546  42.321  1.00  0.00           C
ATOM   2275 4C21 POPEL  64      20.656  86.506  43.821  1.00  0.00           C
ATOM   2278 5C21 POPEL  64      22.056  85.936  44.101  1.00  0.00           C
ATOM   2281 6C21 POPEL  64      23.216  86.766  43.551  1.00  0.00           C
ATOM   2284 7C21 POPEL  64      24.546  86.086  43.841  1.00  0.00           C
ATOM   2287 8C21 POPEL  64      25.766  86.936  43.502  1.00  0.00           C
ATOM   2291  C33 POPEL  64      18.956  81.616  32.091  1.00  0.00           C
ATOM   2294  C34 POPEL  64      18.956  82.326  33.451  1.00  0.00           C
ATOM   2297  C35 POPEL  64      18.646  81.376  34.621  1.00  0.00           C
ATOM   2300  C36 POPEL  64      17.166  80.926  34.641  1.00  0.00           C
ATOM   2303  C37 POPEL  64      16.956  79.586  35.351  1.00  0.00           C
ATOM   2306  C38 POPEL  64      15.506  79.086  35.231  1.00  0.00           C
ATOM   2309  C39 POPEL  64      15.406  77.566  35.021  1.00  0.00           C
ATOM   2312 0C31 POPEL  64      15.856  76.716  36.221  1.00  0.00           C
ATOM   2315 1C31 POPEL  64      15.776  75.206  35.921  1.00  0.00           C
ATOM   2318 2C31 POPEL  64      16.326  74.306  37.041  1.00  0.00           C
ATOM   2321 3C31 POPEL  64      15.976  72.816  36.871  1.00  0.00           C
ATOM   2324 4C31 POPEL  64      16.186  72.266  35.451  1.00  0.00           C
ATOM   2327 5C31 POPEL  64      15.756  70.796  35.301  1.00  0.00           C
ATOM   2330 6C31 POPEL  64      15.776  70.316  33.851  1.00  0.00           C
ATOM   2334  NH3 POPEM  65      49.446  38.136  25.601  1.00  0.00           N
ATOM   2338  C12 POPEM  65      48.436  39.176  25.201  1.00  0.00           C
ATOM   2341  C11 POPEM  65      47.076  38.946  25.891  1.00  0.00           C
ATOM   2344  P   POPEM  65      45.046  39.786  24.391  1.00  0.00           P
ATOM   2345  O13 POPEM  65      44.846  41.076  23.721  1.00  0.00           O
ATOM   2346  O14 POPEM  65      45.336  38.596  23.571  1.00  0.00           O
ATOM   2347  O11 POPEM  65      43.746  39.526  25.241  1.00  0.00           O
ATOM   2348  O12 POPEM  65      46.156  39.966  25.511  1.00  0.00           O
ATOM   2349  C1  POPEM  65      43.376  40.436  26.281  1.00  0.00           C
ATOM   2352  C2  POPEM  65      43.396  39.716  27.651  1.00  0.00           C
ATOM   2354  O21 POPEM  65      42.366  38.736  27.621  1.00  0.00           O
ATOM   2355  C21 POPEM  65      42.406  37.566  28.271  1.00  0.00           C
ATOM   2356  O22 POPEM  65      41.486  36.766  28.241  1.00  0.00           O
ATOM   2357  C22 POPEM  65      43.696  37.306  29.091  1.00  0.00           C
ATOM   2360  C3  POPEM  65      43.116  40.756  28.781  1.00  0.00           C
ATOM   2363  O31 POPEM  65      43.606  40.346  30.071  1.00  0.00           O
ATOM   2364  C31 POPEM  65      42.896  40.766  31.111  1.00  0.00           C
ATOM   2365  O32 POPEM  65      41.906  41.456  31.041  1.00  0.00           O
ATOM   2366  C32 POPEM  65      43.576  40.306  32.391  1.00  0.00           C
ATOM   2369  C23 POPEM  65      43.546  36.196  30.161  1.00  0.00           C
ATOM   2372  C24 POPEM  65      44.586  36.316  31.291  1.00  0.00           C
ATOM   2375  C25 POPEM  65      44.366  35.336  32.461  1.00  0.00           C
ATOM   2378  C26 POPEM  65      45.246  35.706  33.671  1.00  0.00           C
ATOM   2381  C27 POPEM  65      45.026  34.856  34.941  1.00  0.00           C
ATOM   2384  C28 POPEM  65      43.566  34.866  35.431  1.00  0.00           C
ATOM   2387  C29 POPEM  65      43.416  34.486  36.881  1.00  0.00           C
ATOM   2389 0C21 POPEM  65      43.586  33.256  37.421  1.00  0.00           C
ATOM   2391 1C21 POPEM  65      43.936  31.976  36.701  1.00  0.00           C
ATOM   2394 2C21 POPEM  65      42.996  30.796  37.031  1.00  0.00           C
ATOM   2397 3C21 POPEM  65      42.866  30.496  38.531  1.00  0.00           C
ATOM   2400 4C21 POPEM  65      42.046  29.236  38.821  1.00  0.00           C
ATOM   2403 5C21 POPEM  65      41.796  29.086  40.321  1.00  0.00           C
ATOM   2406 6C21 POPEM  65      41.076  27.786  40.691  1.00  0.00           C
ATOM   2409 7C21 POPEM  65      40.756  27.726  42.191  1.00  0.00           C
ATOM   2412 8C21 POPEM  65      40.126  26.406  42.631  1.00  0.00           C
ATOM   2416  C33 POPEM  65      42.646  40.336  33.621  1.00  0.00           C
ATOM   2419  C34 POPEM  65      41.796  39.056  33.801  1.00  0.00           C
ATOM   2422  C35 POPEM  65      41.196  38.896  35.211  1.00  0.00           C
ATOM   2425  C36 POPEM  65      42.266  38.876  36.311  1.00  0.00           C
ATOM   2428  C37 POPEM  65      41.726  38.686  37.741  1.00  0.00           C
ATOM   2431  C38 POPEM  65      42.826  39.016  38.761  1.00  0.00           C
ATOM   2434  C39 POPEM  65      42.316  39.176  40.191  1.00  0.00           C
ATOM   2437 0C31 POPEM  65      42.036  37.856  40.911  1.00  0.00           C
ATOM   2440 1C31 POPEM  65      41.516  38.116  42.331  1.00  0.00           C
ATOM   2443 2C31 POPEM  65      41.096  36.846  43.071  1.00  0.00           C
ATOM   2446 3C31 POPEM  65      40.546  37.146  44.471  1.00  0.00           C
ATOM   2449 4C31 POPEM  65      39.206  37.896  44.481  1.00  0.00           C
ATOM   2452 5C31 POPEM  65      38.786  38.346  45.881  1.00  0.00           C
ATOM   2455 6C31 POPEM  65      37.546  39.246  45.871  1.00  0.00           C
ATOM   2459  NH3 POPEN  66     124.506  55.566  68.271  1.00  0.00           N
ATOM   2463  C12 POPEN  66     123.206  55.066  67.721  1.00  0.00           C
ATOM   2466  C11 POPEN  66     122.076  55.336  68.711  1.00  0.00           C
ATOM   2469  P   POPEN  66     119.496  55.046  68.741  1.00  0.00           P
ATOM   2470  O13 POPEN  66     118.556  54.056  68.181  1.00  0.00           O
ATOM   2471  O14 POPEN  66     119.466  55.296  70.201  1.00  0.00           O
ATOM   2472  O11 POPEN  66     119.366  56.416  67.951  1.00  0.00           O
ATOM   2473  O12 POPEN  66     120.936  54.606  68.301  1.00  0.00           O
ATOM   2474  C1  POPEN  66     118.276  56.706  67.051  1.00  0.00           C
ATOM   2477  C2  POPEN  66     118.616  56.506  65.531  1.00  0.00           C
ATOM   2479  O21 POPEN  66     117.376  56.606  64.791  1.00  0.00           O
ATOM   2480  C21 POPEN  66     117.446  57.056  63.551  1.00  0.00           C
ATOM   2481  O22 POPEN  66     118.396  57.616  63.031  1.00  0.00           O
ATOM   2482  C22 POPEN  66     116.106  56.786  62.851  1.00  0.00           C
ATOM   2485  C3  POPEN  66     119.236  55.116  65.261  1.00  0.00           C
ATOM   2488  O31 POPEN  66     119.286  54.816  63.851  1.00  0.00           O
ATOM   2489  C31 POPEN  66     120.376  55.206  63.221  1.00  0.00           C
ATOM   2490  O32 POPEN  66     121.316  55.796  63.721  1.00  0.00           O
ATOM   2491  C32 POPEN  66     120.206  54.866  61.741  1.00  0.00           C
ATOM   2494  C23 POPEN  66     115.926  57.556  61.522  1.00  0.00           C
ATOM   2497  C24 POPEN  66     114.806  56.986  60.631  1.00  0.00           C
ATOM   2500  C25 POPEN  66     114.956  57.276  59.131  1.00  0.00           C
ATOM   2503  C26 POPEN  66     114.706  58.736  58.702  1.00  0.00           C
ATOM   2506  C27 POPEN  66     114.656  58.886  57.171  1.00  0.00           C
ATOM   2509  C28 POPEN  66     113.996  60.186  56.651  1.00  0.00           C
ATOM   2512  C29 POPEN  66     114.796  61.436  56.901  1.00  0.00           C
ATOM   2514 0C21 POPEN  66     115.566  62.096  56.021  1.00  0.00           C
ATOM   2516 1C21 POPEN  66     115.796  61.766  54.571  1.00  0.00           C
ATOM   2519 2C21 POPEN  66     115.356  62.906  53.641  1.00  0.00           C
ATOM   2522 3C21 POPEN  66     113.836  63.136  53.641  1.00  0.00           C
ATOM   2525 4C21 POPEN  66     113.386  64.356  52.811  1.00  0.00           C
ATOM   2528 5C21 POPEN  66     113.846  64.326  51.351  1.00  0.00           C
ATOM   2531 6C21 POPEN  66     113.186  65.416  50.501  1.00  0.00           C
ATOM   2534 7C21 POPEN  66     113.686  65.416  49.051  1.00  0.00           C
ATOM   2537 8C21 POPEN  66     112.566  65.486  48.021  1.00  0.00           C
ATOM   2541  C33 POPEN  66     120.556  56.056  60.831  1.00  0.00           C
ATOM   2544  C34 POPEN  66     119.456  56.276  59.801  1.00  0.00           C
ATOM   2547  C35 POPEN  66     119.676  57.526  58.951  1.00  0.00           C
ATOM   2550  C36 POPEN  66     120.736  57.286  57.861  1.00  0.00           C
ATOM   2553  C37 POPEN  66     120.496  58.126  56.601  1.00  0.00           C
ATOM   2556  C38 POPEN  66     119.186  57.776  55.862  1.00  0.00           C
ATOM   2559  C39 POPEN  66     119.136  56.336  55.331  1.00  0.00           C
ATOM   2562 0C31 POPEN  66     117.926  56.106  54.401  1.00  0.00           C
ATOM   2565 1C31 POPEN  66     118.106  56.666  52.981  1.00  0.00           C
ATOM   2568 2C31 POPEN  66     116.786  56.726  52.201  1.00  0.00           C
ATOM   2571 3C31 POPEN  66     116.206  55.356  51.801  1.00  0.00           C
ATOM   2574 4C31 POPEN  66     116.626  54.926  50.401  1.00  0.00           C
ATOM   2577 5C31 POPEN  66     115.916  53.656  49.921  1.00  0.00           C
ATOM   2580 6C31 POPEN  66     116.146  53.346  48.441  1.00  0.00           C
ATOM   2584  NH3 POPEO  67      81.906  48.416  68.432  1.00  0.00           N
ATOM   2588  C12 POPEO  67      81.576  48.446  66.951  1.00  0.00           C
ATOM   2591  C11 POPEO  67      82.756  48.926  66.051  1.00  0.00           C
ATOM   2594  P   POPEO  67      84.026  50.716  67.431  1.00  0.00           P
ATOM   2595  O13 POPEO  67      83.096  51.006  68.551  1.00  0.00           O
ATOM   2596  O14 POPEO  67      84.966  49.606  67.661  1.00  0.00           O
ATOM   2597  O11 POPEO  67      84.796  52.006  66.961  1.00  0.00           O
ATOM   2598  O12 POPEO  67      83.116  50.296  66.211  1.00  0.00           O
ATOM   2599  C1  POPEO  67      85.326  52.126  65.641  1.00  0.00           C
ATOM   2602  C2  POPEO  67      84.526  53.196  64.861  1.00  0.00           C
ATOM   2604  O21 POPEO  67      84.476  52.896  63.461  1.00  0.00           O
ATOM   2605  C21 POPEO  67      85.536  53.076  62.711  1.00  0.00           C
ATOM   2606  O22 POPEO  67      86.626  53.466  63.061  1.00  0.00           O
ATOM   2607  C22 POPEO  67      85.106  52.696  61.301  1.00  0.00           C
ATOM   2610  C3  POPEO  67      84.936  54.656  65.231  1.00  0.00           C
ATOM   2613  O31 POPEO  67      85.046  55.556  64.111  1.00  0.00           O
ATOM   2614  C31 POPEO  67      83.936  55.956  63.531  1.00  0.00           C
ATOM   2615  O32 POPEO  67      82.806  55.806  63.951  1.00  0.00           O
ATOM   2616  C32 POPEO  67      84.316  56.536  62.161  1.00  0.00           C
ATOM   2619  C23 POPEO  67      86.086  53.026  60.161  1.00  0.00           C
ATOM   2622  C24 POPEO  67      85.436  52.846  58.791  1.00  0.00           C
ATOM   2625  C25 POPEO  67      84.686  51.506  58.711  1.00  0.00           C
ATOM   2628  C26 POPEO  67      84.016  51.236  57.382  1.00  0.00           C
ATOM   2631  C27 POPEO  67      84.916  50.656  56.301  1.00  0.00           C
ATOM   2634  C28 POPEO  67      84.106  50.326  55.041  1.00  0.00           C
ATOM   2637  C29 POPEO  67      84.886  49.426  54.131  1.00  0.00           C
ATOM   2639 0C21 POPEO  67      84.446  48.306  53.541  1.00  0.00           C
ATOM   2641 1C21 POPEO  67      83.056  47.716  53.591  1.00  0.00           C
ATOM   2644 2C21 POPEO  67      82.386  47.786  52.201  1.00  0.00           C
ATOM   2647 3C21 POPEO  67      83.166  47.006  51.121  1.00  0.00           C
ATOM   2650 4C21 POPEO  67      82.466  46.976  49.761  1.00  0.00           C
ATOM   2653 5C21 POPEO  67      82.446  48.326  49.041  1.00  0.00           C
ATOM   2656 6C21 POPEO  67      81.866  48.206  47.621  1.00  0.00           C
ATOM   2659 7C21 POPEO  67      81.966  49.496  46.801  1.00  0.00           C
ATOM   2662 8C21 POPEO  67      81.256  49.396  45.451  1.00  0.00           C
ATOM   2666  C33 POPEO  67      83.416  57.666  61.621  1.00  0.00           C
ATOM   2669  C34 POPEO  67      84.116  58.306  60.401  1.00  0.00           C
ATOM   2672  C35 POPEO  67      83.356  59.416  59.671  1.00  0.00           C
ATOM   2675  C36 POPEO  67      84.246  60.206  58.691  1.00  0.00           C
ATOM   2678  C37 POPEO  67      83.506  61.396  58.051  1.00  0.00           C
ATOM   2681  C38 POPEO  67      84.406  62.326  57.221  1.00  0.00           C
ATOM   2684  C39 POPEO  67      84.156  62.246  55.711  1.00  0.00           C
ATOM   2687 0C31 POPEO  67      84.526  60.886  55.111  1.00  0.00           C
ATOM   2690 1C31 POPEO  67      84.366  60.826  53.591  1.00  0.00           C
ATOM   2693 2C31 POPEO  67      84.576  59.396  53.071  1.00  0.00           C
ATOM   2696 3C31 POPEO  67      85.026  59.316  51.601  1.00  0.00           C
ATOM   2699 4C31 POPEO  67      85.516  57.906  51.272  1.00  0.00           C
ATOM   2702 5C31 POPEO  67      86.146  57.776  49.882  1.00  0.00           C
ATOM   2705 6C31 POPEO  67      86.616  56.346  49.591  1.00  0.00           C
ATOM   2709  NH3 POPEP  68     115.516  83.156  28.691  1.00  0.00           N
ATOM   2713  C12 POPEP  68     116.946  83.656  28.861  1.00  0.00           C
ATOM   2716  C11 POPEP  68     117.266  85.036  28.261  1.00  0.00           C
ATOM   2719  P   POPEP  68     119.876  85.316  27.721  1.00  0.00           P
ATOM   2720  O13 POPEP  68     119.476  85.326  26.301  1.00  0.00           O
ATOM   2721  O14 POPEP  68     120.976  86.216  28.121  1.00  0.00           O
ATOM   2722  O11 POPEP  68     120.396  83.866  28.081  1.00  0.00           O
ATOM   2723  O12 POPEP  68     118.586  85.466  28.631  1.00  0.00           O
ATOM   2724  C1  POPEP  68     120.096  83.206  29.321  1.00  0.00           C
ATOM   2727  C2  POPEP  68     121.286  82.836  30.261  1.00  0.00           C
ATOM   2729  O21 POPEP  68     121.626  83.956  31.131  1.00  0.00           O
ATOM   2730  C21 POPEP  68     121.596  83.656  32.441  1.00  0.00           C
ATOM   2731  O22 POPEP  68     121.316  82.566  32.901  1.00  0.00           O
ATOM   2732  C22 POPEP  68     121.986  84.876  33.281  1.00  0.00           C
ATOM   2735  C3  POPEP  68     122.546  82.306  29.521  1.00  0.00           C
ATOM   2738  O31 POPEP  68     123.156  81.256  30.301  1.00  0.00           O
ATOM   2739  C31 POPEP  68     123.996  81.636  31.251  1.00  0.00           C
ATOM   2740  O32 POPEP  68     124.486  82.736  31.371  1.00  0.00           O
ATOM   2741  C32 POPEP  68     124.176  80.486  32.231  1.00  0.00           C
ATOM   2744  C23 POPEP  68     121.716  84.606  34.781  1.00  0.00           C
ATOM   2747  C24 POPEP  68     122.456  85.536  35.741  1.00  0.00           C
ATOM   2750  C25 POPEP  68     122.236  85.126  37.201  1.00  0.00           C
ATOM   2753  C26 POPEP  68     123.266  85.746  38.161  1.00  0.00           C
ATOM   2756  C27 POPEP  68     123.056  85.356  39.631  1.00  0.00           C
ATOM   2759  C28 POPEP  68     124.076  86.016  40.571  1.00  0.00           C
ATOM   2762  C29 POPEP  68     123.886  87.506  40.731  1.00  0.00           C
ATOM   2764 0C21 POPEP  68     124.646  88.316  41.491  1.00  0.00           C
ATOM   2766 1C21 POPEP  68     125.838  87.886  42.301  1.00  0.00           C
ATOM   2769 2C21 POPEP  68     125.728  88.156  43.821  1.00  0.00           C
ATOM   2772 3C21 POPEP  68     125.728  89.646  44.181  1.00  0.00           C
ATOM   2775 4C21 POPEP  68     125.938  89.906  45.681  1.00  0.00           C
ATOM   2778 5C21 POPEP  68     124.686  89.756  46.551  1.00  0.00           C
ATOM   2781 6C21 POPEP  68     123.666  90.876  46.321  1.00  0.00           C
ATOM   2784 7C21 POPEP  68     122.726  91.116  47.511  1.00  0.00           C
ATOM   2787 8C21 POPEP  68     121.816  92.336  47.312  1.00  0.00           C
ATOM   2791  C33 POPEP  68     125.608  79.936  32.181  1.00  0.00           C
ATOM   2794  C34 POPEP  68     125.798  78.686  33.061  1.00  0.00           C
ATOM   2797  C35 POPEP  68     125.368  78.916  34.511  1.00  0.00           C
ATOM   2800  C36 POPEP  68     126.138  78.066  35.541  1.00  0.00           C
ATOM   2803  C37 POPEP  68     126.028  78.686  36.941  1.00  0.00           C
ATOM   2806  C38 POPEP  68     126.998  78.136  37.991  1.00  0.00           C
ATOM   2809  C39 POPEP  68     126.588  76.786  38.571  1.00  0.00           C
ATOM   2812 0C31 POPEP  68     127.158  76.556  39.981  1.00  0.00           C
ATOM   2815 1C31 POPEP  68     126.898  75.136  40.491  1.00  0.00           C
ATOM   2818 2C31 POPEP  68     126.858  75.036  42.021  1.00  0.00           C
ATOM   2821 3C31 POPEP  68     128.218  75.216  42.691  1.00  0.00           C
ATOM   2824 4C31 POPEP  68     128.098  75.146  44.221  1.00  0.00           C
ATOM   2827 5C31 POPEP  68     129.448  75.066  44.941  1.00  0.00           C
ATOM   2830 6C31 POPEP  68     129.308  74.916  46.451  1.00  0.00           C
ATOM   2834  NH3 POPEQ  69      22.186  30.006  66.751  1.00  0.00           N
ATOM   2838  C12 POPEQ  69      21.196  29.396  65.801  1.00  0.00           C
ATOM   2841  C11 POPEQ  69      20.406  30.456  65.011  1.00  0.00           C
ATOM   2844  P   POPEQ  69      21.186  32.916  65.291  1.00  0.00           P
ATOM   2845  O13 POPEQ  69      21.646  32.656  66.671  1.00  0.00           O
ATOM   2846  O14 POPEQ  69      19.836  33.486  65.111  1.00  0.00           O
ATOM   2847  O11 POPEQ  69      22.266  33.776  64.531  1.00  0.00           O
ATOM   2848  O12 POPEQ  69      21.236  31.526  64.541  1.00  0.00           O
ATOM   2849  C1  POPEQ  69      22.876  33.356  63.321  1.00  0.00           C
ATOM   2852  C2  POPEQ  69      22.036  33.666  62.041  1.00  0.00           C
ATOM   2854  O21 POPEQ  69      22.916  33.916  60.921  1.00  0.00           O
ATOM   2855  C21 POPEQ  69      23.716  32.916  60.611  1.00  0.00           C
ATOM   2856  O22 POPEQ  69      23.626  31.766  61.011  1.00  0.00           O
ATOM   2857  C22 POPEQ  69      24.846  33.446  59.731  1.00  0.00           C
ATOM   2860  C3  POPEQ  69      21.096  34.896  62.241  1.00  0.00           C
ATOM   2863  O31 POPEQ  69      21.006  35.766  61.091  1.00  0.00           O
ATOM   2864  C31 POPEQ  69      20.316  35.336  60.051  1.00  0.00           C
ATOM   2865  O32 POPEQ  69      19.756  34.256  59.971  1.00  0.00           O
ATOM   2866  C32 POPEQ  69      20.336  36.406  58.951  1.00  0.00           C
ATOM   2869  C23 POPEQ  69      24.746  33.076  58.231  1.00  0.00           C
ATOM   2872  C24 POPEQ  69      25.976  33.536  57.441  1.00  0.00           C
ATOM   2875  C25 POPEQ  69      26.656  32.456  56.581  1.00  0.00           C
ATOM   2878  C26 POPEQ  69      25.816  31.936  55.401  1.00  0.00           C
ATOM   2881  C27 POPEQ  69      25.176  33.036  54.551  1.00  0.00           C
ATOM   2884  C28 POPEQ  69      24.616  32.536  53.201  1.00  0.00           C
ATOM   2887  C29 POPEQ  69      25.526  32.836  52.021  1.00  0.00           C
ATOM   2889 0C21 POPEQ  69      25.826  32.016  51.002  1.00  0.00           C
ATOM   2891 1C21 POPEQ  69      25.346  30.596  50.811  1.00  0.00           C
ATOM   2894 2C21 POPEQ  69      26.126  29.816  49.731  1.00  0.00           C
ATOM   2897 3C21 POPEQ  69      25.516  29.856  48.311  1.00  0.00           C
ATOM   2900 4C21 POPEQ  69      25.616  31.216  47.592  1.00  0.00           C
ATOM   2903 5C21 POPEQ  69      25.126  31.116  46.141  1.00  0.00           C
ATOM   2906 6C21 POPEQ  69      25.316  32.426  45.351  1.00  0.00           C
ATOM   2909 7C21 POPEQ  69      25.146  32.216  43.841  1.00  0.00           C
ATOM   2912 8C21 POPEQ  69      25.436  33.476  43.011  1.00  0.00           C
ATOM   2916  C33 POPEQ  69      21.396  36.116  57.861  1.00  0.00           C
ATOM   2919  C34 POPEQ  69      21.396  37.126  56.701  1.00  0.00           C
ATOM   2922  C35 POPEQ  69      22.486  36.816  55.651  1.00  0.00           C
ATOM   2925  C36 POPEQ  69      22.336  37.596  54.341  1.00  0.00           C
ATOM   2928  C37 POPEQ  69      23.336  37.126  53.261  1.00  0.00           C
ATOM   2931  C38 POPEQ  69      23.136  37.856  51.911  1.00  0.00           C
ATOM   2934  C39 POPEQ  69      24.046  37.326  50.781  1.00  0.00           C
ATOM   2937 0C31 POPEQ  69      23.276  36.556  49.691  1.00  0.00           C
ATOM   2940 1C31 POPEQ  69      22.936  35.106  50.071  1.00  0.00           C
ATOM   2943 2C31 POPEQ  69      22.116  34.386  49.001  1.00  0.00           C
ATOM   2946 3C31 POPEQ  69      22.126  32.856  49.191  1.00  0.00           C
ATOM   2949 4C31 POPEQ  69      21.256  32.106  48.171  1.00  0.00           C
ATOM   2952 5C31 POPEQ  69      21.346  30.586  48.321  1.00  0.00           C
ATOM   2955 6C31 POPEQ  69      20.496  29.806  47.312  1.00  0.00           C
ATOM   2959  NH3 POPER  70      34.166  95.496  70.781  1.00  0.00           N
ATOM   2963  C12 POPER  70      34.866  96.656  70.131  1.00  0.00           C
ATOM   2966  C11 POPER  70      35.596  97.486  71.202  1.00  0.00           C
ATOM   2969  P   POPER  70      35.316  99.836  70.141  1.00  0.00           P
ATOM   2970  O13 POPER  70      34.026  99.906  70.871  1.00  0.00           O
ATOM   2971  O14 POPER  70      36.116 101.076  70.111  1.00  0.00           O
ATOM   2972  O11 POPER  70      35.036  99.336  68.661  1.00  0.00           O
ATOM   2973  O12 POPER  70      36.206  98.656  70.681  1.00  0.00           O
ATOM   2974  C1  POPER  70      35.876  99.716  67.561  1.00  0.00           C
ATOM   2977  C2  POPER  70      35.036  99.776  66.272  1.00  0.00           C
ATOM   2979  O21 POPER  70      35.696 100.666  65.342  1.00  0.00           O
ATOM   2980  C21 POPER  70      35.396 100.456  64.051  1.00  0.00           C
ATOM   2981  O22 POPER  70      34.726  99.546  63.611  1.00  0.00           O
ATOM   2982  C22 POPER  70      35.956 101.616  63.221  1.00  0.00           C
ATOM   2985  C3  POPER  70      33.636 100.326  66.651  1.00  0.00           C
ATOM   2988  O31 POPER  70      33.006 101.066  65.601  1.00  0.00           O
ATOM   2989  C31 POPER  70      32.206 100.406  64.781  1.00  0.00           C
ATOM   2990  O32 POPER  70      31.966  99.216  64.791  1.00  0.00           O
ATOM   2991  C32 POPER  70      31.486 101.446  63.931  1.00  0.00           C
ATOM   2994  C23 POPER  70      36.326 101.236  61.771  1.00  0.00           C
ATOM   2997  C24 POPER  70      35.236 101.606  60.751  1.00  0.00           C
ATOM   3000  C25 POPER  70      35.756 101.716  59.311  1.00  0.00           C
ATOM   3003  C26 POPER  70      36.176 100.376  58.702  1.00  0.00           C
ATOM   3006  C27 POPER  70      36.626 100.526  57.231  1.00  0.00           C
ATOM   3009  C28 POPER  70      36.916  99.176  56.541  1.00  0.00           C
ATOM   3012  C29 POPER  70      35.666  98.406  56.221  1.00  0.00           C
ATOM   3014 0C21 POPER  70      35.596  97.306  55.441  1.00  0.00           C
ATOM   3016 1C21 POPER  70      36.756  96.586  54.801  1.00  0.00           C
ATOM   3019 2C21 POPER  70      36.846  96.756  53.261  1.00  0.00           C
ATOM   3022 3C21 POPER  70      35.606  96.246  52.511  1.00  0.00           C
ATOM   3025 4C21 POPER  70      35.886  95.796  51.071  1.00  0.00           C
ATOM   3028 5C21 POPER  70      36.096  96.926  50.051  1.00  0.00           C
ATOM   3031 6C21 POPER  70      36.366  96.386  48.641  1.00  0.00           C
ATOM   3034 7C21 POPER  70      36.536  97.496  47.601  1.00  0.00           C
ATOM   3037 8C21 POPER  70      36.866  96.976  46.191  1.00  0.00           C
ATOM   3041  C33 POPER  70      31.826 101.636  62.421  1.00  0.00           C
ATOM   3044  C34 POPER  70      30.856 102.666  61.811  1.00  0.00           C
ATOM   3047  C35 POPER  70      31.026 103.056  60.342  1.00  0.00           C
ATOM   3050  C36 POPER  70      32.216 103.966  60.051  1.00  0.00           C
ATOM   3053  C37 POPER  70      32.036 104.716  58.731  1.00  0.00           C
ATOM   3056  C38 POPER  70      33.266 105.546  58.341  1.00  0.00           C
ATOM   3059  C39 POPER  70      33.056 106.376  57.061  1.00  0.00           C
ATOM   3062 0C31 POPER  70      32.556 105.566  55.862  1.00  0.00           C
ATOM   3065 1C31 POPER  70      32.456 106.386  54.581  1.00  0.00           C
ATOM   3068 2C31 POPER  70      31.856 105.586  53.411  1.00  0.00           C
ATOM   3071 3C31 POPER  70      31.306 106.456  52.281  1.00  0.00           C
ATOM   3074 4C31 POPER  70      32.386 107.166  51.441  1.00  0.00           C
ATOM   3077 5C31 POPER  70      31.766 108.166  50.451  1.00  0.00           C
ATOM   3080 6C31 POPER  70      32.786 108.856  49.561  1.00  0.00           C
ATOM   3084  NH3 POPES  71     101.036  67.566  26.101  1.00  0.00           N
ATOM   3088  C12 POPES  71      99.726  68.216  25.691  1.00  0.00           C
ATOM   3091  C11 POPES  71      98.566  67.906  26.661  1.00  0.00           C
ATOM   3094  P   POPES  71      96.586  69.606  26.071  1.00  0.00           P
ATOM   3095  O13 POPES  71      96.276  69.956  24.661  1.00  0.00           O
ATOM   3096  O14 POPES  71      95.456  69.496  27.021  1.00  0.00           O
ATOM   3097  O11 POPES  71      97.676  70.596  26.621  1.00  0.00           O
ATOM   3098  O12 POPES  71      97.316  68.206  26.051  1.00  0.00           O
ATOM   3099  C1  POPES  71      97.516  71.486  27.731  1.00  0.00           C
ATOM   3102  C2  POPES  71      98.756  71.346  28.661  1.00  0.00           C
ATOM   3104  O21 POPES  71      98.586  71.446  30.081  1.00  0.00           O
ATOM   3105  C21 POPES  71      97.736  72.236  30.681  1.00  0.00           C
ATOM   3106  O22 POPES  71      96.886  72.956  30.191  1.00  0.00           O
ATOM   3107  C22 POPES  71      98.036  72.116  32.181  1.00  0.00           C
ATOM   3110  C3  POPES  71     100.036  72.106  28.161  1.00  0.00           C
ATOM   3113  O31 POPES  71     100.226  73.426  28.691  1.00  0.00           O
ATOM   3114  C31 POPES  71     100.876  73.456  29.851  1.00  0.00           C
ATOM   3115  O32 POPES  71     101.246  72.486  30.481  1.00  0.00           O
ATOM   3116  C32 POPES  71     101.046  74.906  30.321  1.00  0.00           C
ATOM   3119  C23 POPES  71      97.126  72.876  33.171  1.00  0.00           C
ATOM   3122  C24 POPES  71      97.676  72.726  34.601  1.00  0.00           C
ATOM   3125  C25 POPES  71      96.886  73.386  35.731  1.00  0.00           C
ATOM   3128  C26 POPES  71      97.656  73.266  37.061  1.00  0.00           C
ATOM   3131  C27 POPES  71      97.326  74.316  38.131  1.00  0.00           C
ATOM   3134  C28 POPES  71      98.256  74.186  39.351  1.00  0.00           C
ATOM   3137  C29 POPES  71      98.106  75.286  40.381  1.00  0.00           C
ATOM   3139 0C21 POPES  71      98.086  75.156  41.721  1.00  0.00           C
ATOM   3141 1C21 POPES  71      98.186  73.866  42.501  1.00  0.00           C
ATOM   3144 2C21 POPES  71      97.486  73.966  43.871  1.00  0.00           C
ATOM   3147 3C21 POPES  71      97.396  72.606  44.581  1.00  0.00           C
ATOM   3150 4C21 POPES  71      96.646  72.686  45.921  1.00  0.00           C
ATOM   3153 5C21 POPES  71      96.176  71.306  46.401  1.00  0.00           C
ATOM   3156 6C21 POPES  71      95.426  71.346  47.741  1.00  0.00           C
ATOM   3159 7C21 POPES  71      94.796  69.996  48.111  1.00  0.00           C
ATOM   3162 8C21 POPES  71      94.036  70.016  49.441  1.00  0.00           C
ATOM   3166  C33 POPES  71     101.406  74.996  31.821  1.00  0.00           C
ATOM   3169  C34 POPES  71     101.326  76.426  32.381  1.00  0.00           C
ATOM   3172  C35 POPES  71     101.846  76.476  33.821  1.00  0.00           C
ATOM   3175  C36 POPES  71     101.646  77.816  34.551  1.00  0.00           C
ATOM   3178  C37 POPES  71     102.216  77.786  35.991  1.00  0.00           C
ATOM   3181  C38 POPES  71     102.556  79.176  36.561  1.00  0.00           C
ATOM   3184  C39 POPES  71     101.356  79.966  37.081  1.00  0.00           C
ATOM   3187 0C31 POPES  71     100.976  79.636  38.541  1.00  0.00           C
ATOM   3190 1C31 POPES  71      99.726  80.406  38.991  1.00  0.00           C
ATOM   3193 2C31 POPES  71      99.236  80.006  40.391  1.00  0.00           C
ATOM   3196 3C31 POPES  71     100.036  80.606  41.551  1.00  0.00           C
ATOM   3199 4C31 POPES  71      99.366  80.306  42.901  1.00  0.00           C
ATOM   3202 5C31 POPES  71     100.096  80.906  44.111  1.00  0.00           C
ATOM   3205 6C31 POPES  71      99.396  80.576  45.431  1.00  0.00           C
ATOM   3209  NH3 POPET  72     117.626  69.016  67.961  1.00  0.00           N
ATOM   3213  C12 POPET  72     116.986  68.636  69.241  1.00  0.00           C
ATOM   3216  C11 POPET  72     117.936  67.716  70.001  1.00  0.00           C
ATOM   3219  P   POPET  72     119.096  65.416  69.801  1.00  0.00           P
ATOM   3220  O13 POPET  72     120.146  66.016  70.641  1.00  0.00           O
ATOM   3221  O14 POPET  72     118.156  64.486  70.481  1.00  0.00           O
ATOM   3222  O11 POPET  72     119.736  64.666  68.571  1.00  0.00           O
ATOM   3223  O12 POPET  72     118.256  66.596  69.161  1.00  0.00           O
ATOM   3224  C1  POPET  72     120.616  65.316  67.641  1.00  0.00           C
ATOM   3227  C2  POPET  72     120.016  65.346  66.191  1.00  0.00           C
ATOM   3229  O21 POPET  72     121.056  65.396  65.201  1.00  0.00           O
ATOM   3230  C21 POPET  72     121.856  66.426  65.151  1.00  0.00           C
ATOM   3231  O22 POPET  72     121.886  67.386  65.891  1.00  0.00           O
ATOM   3232  C22 POPET  72     122.746  66.236  63.931  1.00  0.00           C
ATOM   3235  C3  POPET  72     118.926  66.466  66.041  1.00  0.00           C
ATOM   3238  O31 POPET  72     118.336  66.586  64.711  1.00  0.00           O
ATOM   3239  C31 POPET  72     117.166  67.246  64.761  1.00  0.00           C
ATOM   3240  O32 POPET  72     116.686  67.736  65.761  1.00  0.00           O
ATOM   3241  C32 POPET  72     116.466  67.286  63.401  1.00  0.00           C
ATOM   3244  C23 POPET  72     123.896  67.256  63.861  1.00  0.00           C
ATOM   3247  C24 POPET  72     124.896  66.886  62.751  1.00  0.00           C
ATOM   3250  C25 POPET  72     125.968  67.966  62.592  1.00  0.00           C
ATOM   3253  C26 POPET  72     127.008  67.616  61.531  1.00  0.00           C
ATOM   3256  C27 POPET  72     127.858  68.846  61.161  1.00  0.00           C
ATOM   3259  C28 POPET  72     128.848  68.596  60.022  1.00  0.00           C
ATOM   3262  C29 POPET  72     129.888  67.576  60.401  1.00  0.00           C
ATOM   3264 0C21 POPET  72     130.338  66.546  59.671  1.00  0.00           C
ATOM   3266 1C21 POPET  72     129.918  66.156  58.271  1.00  0.00           C
ATOM   3269 2C21 POPET  72     129.558  64.666  58.141  1.00  0.00           C
ATOM   3272 3C21 POPET  72     130.738  63.716  58.411  1.00  0.00           C
ATOM   3275 4C21 POPET  72     130.478  62.226  58.121  1.00  0.00           C
ATOM   3278 5C21 POPET  72     130.358  61.866  56.641  1.00  0.00           C
ATOM   3281 6C21 POPET  72     128.908  61.746  56.161  1.00  0.00           C
ATOM   3284 7C21 POPET  72     128.808  61.416  54.661  1.00  0.00           C
ATOM   3287 8C21 POPET  72     127.398  61.586  54.111  1.00  0.00           C
ATOM   3291  C33 POPET  72     116.236  68.726  62.881  1.00  0.00           C
ATOM   3294  C34 POPET  72     115.196  68.766  61.751  1.00  0.00           C
ATOM   3297  C35 POPET  72     115.006  70.186  61.171  1.00  0.00           C
ATOM   3300  C36 POPET  72     115.066  70.206  59.641  1.00  0.00           C
ATOM   3303  C37 POPET  72     115.086  71.616  59.051  1.00  0.00           C
ATOM   3306  C38 POPET  72     115.376  71.626  57.541  1.00  0.00           C
ATOM   3309  C39 POPET  72     116.866  71.756  57.211  1.00  0.00           C
ATOM   3312 0C31 POPET  72     117.186  71.726  55.711  1.00  0.00           C
ATOM   3315 1C31 POPET  72     118.686  71.956  55.461  1.00  0.00           C
ATOM   3318 2C31 POPET  72     119.116  71.676  54.022  1.00  0.00           C
ATOM   3321 3C31 POPET  72     120.606  71.966  53.801  1.00  0.00           C
ATOM   3324 4C31 POPET  72     121.116  71.466  52.452  1.00  0.00           C
ATOM   3327 5C31 POPET  72     122.616  71.706  52.281  1.00  0.00           C
ATOM   3330 6C31 POPET  72     123.166  71.106  50.981  1.00  0.00           C
ATOM   3334  NH3 POPEU  73     115.816  52.246  23.611  1.00  0.00           N
ATOM   3338  C12 POPEU  73     115.896  53.746  23.651  1.00  0.00           C
ATOM   3341  C11 POPEU  73     117.316  54.246  23.961  1.00  0.00           C
ATOM   3344  P   POPEU  73     117.706  56.836  24.251  1.00  0.00           P
ATOM   3345  O13 POPEU  73     118.566  57.716  23.431  1.00  0.00           O
ATOM   3346  O14 POPEU  73     116.366  57.306  24.641  1.00  0.00           O
ATOM   3347  O11 POPEU  73     118.566  56.296  25.461  1.00  0.00           O
ATOM   3348  O12 POPEU  73     117.546  55.536  23.391  1.00  0.00           O
ATOM   3349  C1  POPEU  73     118.646  57.106  26.631  1.00  0.00           C
ATOM   3352  C2  POPEU  73     119.236  56.306  27.811  1.00  0.00           C
ATOM   3354  O21 POPEU  73     119.116  57.106  29.001  1.00  0.00           O
ATOM   3355  C21 POPEU  73     118.176  56.806  29.841  1.00  0.00           C
ATOM   3356  O22 POPEU  73     117.376  55.896  29.751  1.00  0.00           O
ATOM   3357  C22 POPEU  73     118.326  57.766  31.031  1.00  0.00           C
ATOM   3360  C3  POPEU  73     120.736  55.986  27.601  1.00  0.00           C
ATOM   3363  O31 POPEU  73     121.336  55.566  28.851  1.00  0.00           O
ATOM   3364  C31 POPEU  73     122.356  54.746  28.761  1.00  0.00           C
ATOM   3365  O32 POPEU  73     122.826  54.296  27.731  1.00  0.00           O
ATOM   3366  C32 POPEU  73     122.726  54.226  30.171  1.00  0.00           C
ATOM   3369  C23 POPEU  73     117.186  57.666  32.051  1.00  0.00           C
ATOM   3372  C24 POPEU  73     117.256  58.776  33.121  1.00  0.00           C
ATOM   3375  C25 POPEU  73     118.246  58.486  34.261  1.00  0.00           C
ATOM   3378  C26 POPEU  73     118.696  59.756  34.991  1.00  0.00           C
ATOM   3381  C27 POPEU  73     119.826  59.526  36.011  1.00  0.00           C
ATOM   3384  C28 POPEU  73     119.396  58.776  37.291  1.00  0.00           C
ATOM   3387  C29 POPEU  73     118.366  59.516  38.101  1.00  0.00           C
ATOM   3389 0C21 POPEU  73     117.316  58.996  38.771  1.00  0.00           C
ATOM   3391 1C21 POPEU  73     116.956  57.536  38.881  1.00  0.00           C
ATOM   3394 2C21 POPEU  73     117.586  56.846  40.101  1.00  0.00           C
ATOM   3397 3C21 POPEU  73     116.986  57.266  41.461  1.00  0.00           C
ATOM   3400 4C21 POPEU  73     117.826  56.776  42.651  1.00  0.00           C
ATOM   3403 5C21 POPEU  73     117.286  57.216  44.011  1.00  0.00           C
ATOM   3406 6C21 POPEU  73     118.206  56.826  45.171  1.00  0.00           C
ATOM   3409 7C21 POPEU  73     117.616  57.106  46.561  1.00  0.00           C
ATOM   3412 8C21 POPEU  73     118.576  56.786  47.711  1.00  0.00           C
ATOM   3416  C33 POPEU  73     122.856  55.256  31.321  1.00  0.00           C
ATOM   3419  C34 POPEU  73     122.816  54.566  32.701  1.00  0.00           C
ATOM   3422  C35 POPEU  73     124.146  53.906  33.111  1.00  0.00           C
ATOM   3425  C36 POPEU  73     123.976  52.766  34.121  1.00  0.00           C
ATOM   3428  C37 POPEU  73     125.328  52.166  34.541  1.00  0.00           C
ATOM   3431  C38 POPEU  73     125.208  50.856  35.342  1.00  0.00           C
ATOM   3434  C39 POPEU  73     126.568  50.156  35.471  1.00  0.00           C
ATOM   3437 0C31 POPEU  73     126.478  48.676  35.871  1.00  0.00           C
ATOM   3440 1C31 POPEU  73     127.838  47.976  35.701  1.00  0.00           C
ATOM   3443 2C31 POPEU  73     127.798  46.456  35.951  1.00  0.00           C
ATOM   3446 3C31 POPEU  73     127.438  46.076  37.391  1.00  0.00           C
ATOM   3449 4C31 POPEU  73     127.718  44.596  37.681  1.00  0.00           C
ATOM   3452 5C31 POPEU  73     127.218  44.146  39.051  1.00  0.00           C
ATOM   3455 6C31 POPEU  73     127.488  42.666  39.341  1.00  0.00           C
ATOM   3459  NH3 POPEV  74      39.586  63.186  63.711  1.00  0.00           N
ATOM   3463  C12 POPEV  74      40.246  64.266  62.881  1.00  0.00           C
ATOM   3466  C11 POPEV  74      41.316  65.016  63.691  1.00  0.00           C
ATOM   3469  P   POPEV  74      43.146  66.816  63.621  1.00  0.00           P
ATOM   3470  O13 POPEV  74      42.666  67.866  64.561  1.00  0.00           O
ATOM   3471  O14 POPEV  74      44.096  65.796  64.131  1.00  0.00           O
ATOM   3472  O11 POPEV  74      43.826  67.406  62.341  1.00  0.00           O
ATOM   3473  O12 POPEV  74      41.896  66.096  62.951  1.00  0.00           O
ATOM   3474  C1  POPEV  74      43.426  68.536  61.592  1.00  0.00           C
ATOM   3477  C2  POPEV  74      42.916  68.176  60.151  1.00  0.00           C
ATOM   3479  O21 POPEV  74      41.506  68.416  60.031  1.00  0.00           O
ATOM   3480  C21 POPEV  74      41.156  69.676  59.891  1.00  0.00           C
ATOM   3481  O22 POPEV  74      41.916  70.636  59.971  1.00  0.00           O
ATOM   3482  C22 POPEV  74      39.696  69.706  59.491  1.00  0.00           C
ATOM   3485  C3  POPEV  74      43.206  66.706  59.711  1.00  0.00           C
ATOM   3488  O31 POPEV  74      42.386  66.256  58.591  1.00  0.00           O
ATOM   3489  C31 POPEV  74      42.776  66.636  57.382  1.00  0.00           C
ATOM   3490  O32 POPEV  74      43.766  67.306  57.151  1.00  0.00           O
ATOM   3491  C32 POPEV  74      41.796  66.126  56.321  1.00  0.00           C
ATOM   3494  C23 POPEV  74      39.416  68.856  58.221  1.00  0.00           C
ATOM   3497  C24 POPEV  74      37.926  68.686  57.951  1.00  0.00           C
ATOM   3500  C25 POPEV  74      37.236  70.026  57.681  1.00  0.00           C
ATOM   3503  C26 POPEV  74      35.726  69.916  57.421  1.00  0.00           C
ATOM   3506  C27 POPEV  74      35.036  71.276  57.391  1.00  0.00           C
ATOM   3509  C28 POPEV  74      33.516  71.166  57.541  1.00  0.00           C
ATOM   3512  C29 POPEV  74      32.856  72.516  57.651  1.00  0.00           C
ATOM   3514 0C21 POPEV  74      31.876  72.996  56.871  1.00  0.00           C
ATOM   3516 1C21 POPEV  74      31.226  72.276  55.721  1.00  0.00           C
ATOM   3519 2C21 POPEV  74      30.646  73.166  54.612  1.00  0.00           C
ATOM   3522 3C21 POPEV  74      29.526  74.116  55.071  1.00  0.00           C
ATOM   3525 4C21 POPEV  74      28.896  74.916  53.921  1.00  0.00           C
ATOM   3528 5C21 POPEV  74      28.056  74.066  52.961  1.00  0.00           C
ATOM   3531 6C21 POPEV  74      26.726  73.636  53.581  1.00  0.00           C
ATOM   3534 7C21 POPEV  74      26.046  72.536  52.772  1.00  0.00           C
ATOM   3537 8C21 POPEV  74      24.746  72.066  53.421  1.00  0.00           C
ATOM   3541  C33 POPEV  74      42.316  66.326  54.871  1.00  0.00           C
ATOM   3544  C34 POPEV  74      41.896  65.186  53.931  1.00  0.00           C
ATOM   3547  C35 POPEV  74      40.386  65.126  53.641  1.00  0.00           C
ATOM   3550  C36 POPEV  74      39.936  66.156  52.592  1.00  0.00           C
ATOM   3553  C37 POPEV  74      39.256  65.486  51.391  1.00  0.00           C
ATOM   3556  C38 POPEV  74      39.046  66.416  50.191  1.00  0.00           C
ATOM   3559  C39 POPEV  74      38.826  65.626  48.891  1.00  0.00           C
ATOM   3562 0C31 POPEV  74      37.646  64.646  48.951  1.00  0.00           C
ATOM   3565 1C31 POPEV  74      37.496  63.866  47.641  1.00  0.00           C
ATOM   3568 2C31 POPEV  74      36.346  62.856  47.651  1.00  0.00           C
ATOM   3571 3C31 POPEV  74      36.156  62.166  46.291  1.00  0.00           C
ATOM   3574 4C31 POPEV  74      35.586  63.136  45.241  1.00  0.00           C
ATOM   3577 5C31 POPEV  74      35.536  62.596  43.811  1.00  0.00           C
ATOM   3580 6C31 POPEV  74      35.116  63.706  42.851  1.00  0.00           C
ATOM   3584  NH3 POPEW  75     101.396  19.036  65.932  1.00  0.00           N
ATOM   3588  C12 POPEW  75     100.886  17.626  66.132  1.00  0.00           C
ATOM   3591  C11 POPEW  75      99.356  17.536  65.991  1.00  0.00           C
ATOM   3594  P   POPEW  75      98.346  15.316  66.981  1.00  0.00           P
ATOM   3595  O13 POPEW  75      99.136  15.616  68.191  1.00  0.00           O
ATOM   3596  O14 POPEW  75      96.896  15.586  67.031  1.00  0.00           O
ATOM   3597  O11 POPEW  75      98.616  13.806  66.541  1.00  0.00           O
ATOM   3598  O12 POPEW  75      98.956  16.176  65.791  1.00  0.00           O
ATOM   3599  C1  POPEW  75      97.936  13.256  65.391  1.00  0.00           C
ATOM   3602  C2  POPEW  75      98.616  13.536  64.022  1.00  0.00           C
ATOM   3604  O21 POPEW  75      97.596  13.436  63.031  1.00  0.00           O
ATOM   3605  C21 POPEW  75      97.116  14.526  62.471  1.00  0.00           C
ATOM   3606  O22 POPEW  75      97.516  15.666  62.661  1.00  0.00           O
ATOM   3607  C22 POPEW  75      96.046  14.076  61.481  1.00  0.00           C
ATOM   3610  C3  POPEW  75      99.756  12.536  63.661  1.00  0.00           C
ATOM   3613  O31 POPEW  75      99.246  11.356  62.991  1.00  0.00           O
ATOM   3614  C31 POPEW  75      99.376  11.266  61.671  1.00  0.00           C
ATOM   3615  O32 POPEW  75     100.126  11.946  60.981  1.00  0.00           O
ATOM   3616  C32 POPEW  75      98.446  10.156  61.161  1.00  0.00           C
ATOM   3619  C23 POPEW  75      94.796  14.976  61.371  1.00  0.00           C
ATOM   3622  C24 POPEW  75      93.886  14.446  60.241  1.00  0.00           C
ATOM   3625  C25 POPEW  75      92.626  15.256  60.011  1.00  0.00           C
ATOM   3628  C26 POPEW  75      92.906  16.636  59.421  1.00  0.00           C
ATOM   3631  C27 POPEW  75      91.956  17.686  59.991  1.00  0.00           C
ATOM   3634  C28 POPEW  75      92.176  19.036  59.341  1.00  0.00           C
ATOM   3637  C29 POPEW  75      91.436  20.106  60.071  1.00  0.00           C
ATOM   3639 0C21 POPEW  75      91.326  21.346  59.601  1.00  0.00           C
ATOM   3641 1C21 POPEW  75      91.936  21.806  58.301  1.00  0.00           C
ATOM   3644 2C21 POPEW  75      93.426  22.206  58.451  1.00  0.00           C
ATOM   3647 3C21 POPEW  75      93.786  23.386  57.541  1.00  0.00           C
ATOM   3650 4C21 POPEW  75      95.096  24.066  57.931  1.00  0.00           C
ATOM   3653 5C21 POPEW  75      95.346  25.366  57.151  1.00  0.00           C
ATOM   3656 6C21 POPEW  75      95.516  25.096  55.651  1.00  0.00           C
ATOM   3659 7C21 POPEW  75      95.886  26.346  54.831  1.00  0.00           C
ATOM   3662 8C21 POPEW  75      96.226  25.996  53.381  1.00  0.00           C
ATOM   3666  C33 POPEW  75      98.516   9.846  59.651  1.00  0.00           C
ATOM   3669  C34 POPEW  75      97.496   8.776  59.221  1.00  0.00           C
ATOM   3672  C35 POPEW  75      97.336   8.516  57.701  1.00  0.00           C
ATOM   3675  C36 POPEW  75      97.496   9.766  56.811  1.00  0.00           C
ATOM   3678  C37 POPEW  75      97.506   9.466  55.301  1.00  0.00           C
ATOM   3681  C38 POPEW  75      97.906  10.706  54.481  1.00  0.00           C
ATOM   3684  C39 POPEW  75      98.966  10.446  53.391  1.00  0.00           C
ATOM   3687 0C31 POPEW  75      98.406  10.206  51.991  1.00  0.00           C
ATOM   3690 1C31 POPEW  75      97.796  11.476  51.361  1.00  0.00           C
ATOM   3693 2C31 POPEW  75      97.416  11.306  49.882  1.00  0.00           C
ATOM   3696 3C31 POPEW  75      98.606  11.436  48.911  1.00  0.00           C
ATOM   3699 4C31 POPEW  75      98.186  11.346  47.441  1.00  0.00           C
ATOM   3702 5C31 POPEW  75      99.316  11.666  46.461  1.00  0.00           C
ATOM   3705 6C31 POPEW  75      98.896  11.546  44.991  1.00  0.00           C
ATOM   3709  NH3 POPEX  76      43.616  49.196  66.321  1.00  0.00           N
ATOM   3713  C12 POPEX  76      43.296  50.196  65.251  1.00  0.00           C
ATOM   3716  C11 POPEX  76      41.986  50.946  65.611  1.00  0.00           C
ATOM   3719  P   POPEX  76      40.206  48.956  65.641  1.00  0.00           P
ATOM   3720  O13 POPEX  76      41.056  48.396  66.731  1.00  0.00           O
ATOM   3721  O14 POPEX  76      38.746  49.106  65.851  1.00  0.00           O
ATOM   3722  O11 POPEX  76      40.406  48.056  64.381  1.00  0.00           O
ATOM   3723  O12 POPEX  76      40.806  50.326  65.131  1.00  0.00           O
ATOM   3724  C1  POPEX  76      41.536  47.206  64.211  1.00  0.00           C
ATOM   3727  C2  POPEX  76      41.396  46.456  62.871  1.00  0.00           C
ATOM   3729  O21 POPEX  76      42.266  45.306  62.891  1.00  0.00           O
ATOM   3730  C21 POPEX  76      43.546  45.496  62.671  1.00  0.00           C
ATOM   3731  O22 POPEX  76      44.136  46.556  62.581  1.00  0.00           O
ATOM   3732  C22 POPEX  76      44.176  44.136  62.431  1.00  0.00           C
ATOM   3735  C3  POPEX  76      41.556  47.386  61.631  1.00  0.00           C
ATOM   3738  O31 POPEX  76      41.886  46.586  60.471  1.00  0.00           O
ATOM   3739  C31 POPEX  76      42.756  47.146  59.631  1.00  0.00           C
ATOM   3740  O32 POPEX  76      42.936  48.336  59.481  1.00  0.00           O
ATOM   3741  C32 POPEX  76      43.556  46.016  59.001  1.00  0.00           C
ATOM   3744  C23 POPEX  76      45.676  44.236  62.131  1.00  0.00           C
ATOM   3747  C24 POPEX  76      46.246  42.966  61.501  1.00  0.00           C
ATOM   3750  C25 POPEX  76      45.616  42.646  60.131  1.00  0.00           C
ATOM   3753  C26 POPEX  76      46.256  41.426  59.481  1.00  0.00           C
ATOM   3756  C27 POPEX  76      45.276  40.606  58.632  1.00  0.00           C
ATOM   3759  C28 POPEX  76      45.106  41.086  57.161  1.00  0.00           C
ATOM   3762  C29 POPEX  76      44.326  40.056  56.381  1.00  0.00           C
ATOM   3764 0C21 POPEX  76      44.266  39.836  55.061  1.00  0.00           C
ATOM   3766 1C21 POPEX  76      44.976  40.606  53.981  1.00  0.00           C
ATOM   3769 2C21 POPEX  76      45.976  39.716  53.241  1.00  0.00           C
ATOM   3772 3C21 POPEX  76      45.336  38.566  52.461  1.00  0.00           C
ATOM   3775 4C21 POPEX  76      46.326  37.856  51.541  1.00  0.00           C
ATOM   3778 5C21 POPEX  76      45.636  36.906  50.561  1.00  0.00           C
ATOM   3781 6C21 POPEX  76      46.486  36.656  49.311  1.00  0.00           C
ATOM   3784 7C21 POPEX  76      45.706  36.016  48.161  1.00  0.00           C
ATOM   3787 8C21 POPEX  76      46.346  36.276  46.791  1.00  0.00           C
ATOM   3791  C33 POPEX  76      44.186  46.386  57.641  1.00  0.00           C
ATOM   3794  C34 POPEX  76      45.096  45.246  57.171  1.00  0.00           C
ATOM   3797  C35 POPEX  76      45.706  45.476  55.791  1.00  0.00           C
ATOM   3800  C36 POPEX  76      44.736  45.106  54.661  1.00  0.00           C
ATOM   3803  C37 POPEX  76      45.306  45.426  53.271  1.00  0.00           C
ATOM   3806  C38 POPEX  76      44.316  45.136  52.141  1.00  0.00           C
ATOM   3809  C39 POPEX  76      44.186  43.646  51.771  1.00  0.00           C
ATOM   3812 0C31 POPEX  76      45.416  43.086  51.041  1.00  0.00           C
ATOM   3815 1C31 POPEX  76      45.086  41.886  50.151  1.00  0.00           C
ATOM   3818 2C31 POPEX  76      46.296  41.406  49.331  1.00  0.00           C
ATOM   3821 3C31 POPEX  76      45.936  40.366  48.251  1.00  0.00           C
ATOM   3824 4C31 POPEX  76      45.066  40.926  47.121  1.00  0.00           C
ATOM   3827 5C31 POPEX  76      45.076  40.056  45.862  1.00  0.00           C
ATOM   3830 6C31 POPEX  76      44.236  40.626  44.711  1.00  0.00           C
ATOM   3834  NH3 POPEY  77     118.756  29.346  26.311  1.00  0.00           N
ATOM   3838  C12 POPEY  77     118.216  30.726  26.531  1.00  0.00           C
ATOM   3841  C11 POPEY  77     117.126  30.766  27.621  1.00  0.00           C
ATOM   3844  P   POPEY  77     115.496  32.676  26.861  1.00  0.00           P
ATOM   3845  O13 POPEY  77     116.036  32.706  25.481  1.00  0.00           O
ATOM   3846  O14 POPEY  77     114.296  31.826  27.081  1.00  0.00           O
ATOM   3847  O11 POPEY  77     115.276  34.126  27.421  1.00  0.00           O
ATOM   3848  O12 POPEY  77     116.636  32.096  27.811  1.00  0.00           O
ATOM   3849  C1  POPEY  77     115.106  34.466  28.801  1.00  0.00           C
ATOM   3852  C2  POPEY  77     113.656  34.976  29.091  1.00  0.00           C
ATOM   3854  O21 POPEY  77     113.696  36.016  30.101  1.00  0.00           O
ATOM   3855  C21 POPEY  77     112.806  36.996  29.881  1.00  0.00           C
ATOM   3856  O22 POPEY  77     112.076  37.096  28.921  1.00  0.00           O
ATOM   3857  C22 POPEY  77     112.706  37.926  31.101  1.00  0.00           C
ATOM   3860  C3  POPEY  77     112.726  33.806  29.541  1.00  0.00           C
ATOM   3863  O31 POPEY  77     111.386  34.216  29.851  1.00  0.00           O
ATOM   3864  C31 POPEY  77     110.856  34.396  31.061  1.00  0.00           C
ATOM   3865  O32 POPEY  77     109.696  34.706  31.261  1.00  0.00           O
ATOM   3866  C32 POPEY  77     111.846  34.286  32.231  1.00  0.00           C
ATOM   3869  C23 POPEY  77     111.206  38.096  31.441  1.00  0.00           C
ATOM   3872  C24 POPEY  77     110.876  39.076  32.571  1.00  0.00           C
ATOM   3875  C25 POPEY  77     110.986  38.476  33.981  1.00  0.00           C
ATOM   3878  C26 POPEY  77     110.446  39.416  35.071  1.00  0.00           C
ATOM   3881  C27 POPEY  77     110.586  38.826  36.491  1.00  0.00           C
ATOM   3884  C28 POPEY  77     110.656  39.866  37.621  1.00  0.00           C
ATOM   3887  C29 POPEY  77     109.336  40.336  38.181  1.00  0.00           C
ATOM   3889 0C21 POPEY  77     108.926  40.246  39.461  1.00  0.00           C
ATOM   3891 1C21 POPEY  77     109.646  39.646  40.651  1.00  0.00           C
ATOM   3894 2C21 POPEY  77     109.926  40.646  41.791  1.00  0.00           C
ATOM   3897 3C21 POPEY  77     110.276  39.966  43.131  1.00  0.00           C
ATOM   3900 4C21 POPEY  77     110.446  40.986  44.271  1.00  0.00           C
ATOM   3903 5C21 POPEY  77     110.796  40.346  45.621  1.00  0.00           C
ATOM   3906 6C21 POPEY  77     111.136  41.396  46.691  1.00  0.00           C
ATOM   3909 7C21 POPEY  77     111.566  40.806  48.041  1.00  0.00           C
ATOM   3912 8C21 POPEY  77     112.016  41.866  49.051  1.00  0.00           C
ATOM   3916  C33 POPEY  77     111.156  34.286  33.621  1.00  0.00           C
ATOM   3919  C34 POPEY  77     112.186  34.366  34.752  1.00  0.00           C
ATOM   3922  C35 POPEY  77     111.636  34.086  36.161  1.00  0.00           C
ATOM   3925  C36 POPEY  77     110.726  35.166  36.751  1.00  0.00           C
ATOM   3928  C37 POPEY  77     110.436  34.936  38.241  1.00  0.00           C
ATOM   3931  C38 POPEY  77     109.676  36.086  38.921  1.00  0.00           C
ATOM   3934  C39 POPEY  77     109.356  35.826  40.401  1.00  0.00           C
ATOM   3937 0C31 POPEY  77     110.606  35.766  41.291  1.00  0.00           C
ATOM   3940 1C31 POPEY  77     110.306  35.416  42.751  1.00  0.00           C
ATOM   3943 2C31 POPEY  77     111.566  34.926  43.491  1.00  0.00           C
ATOM   3946 3C31 POPEY  77     111.326  34.436  44.921  1.00  0.00           C
ATOM   3949 4C31 POPEY  77     111.246  35.586  45.941  1.00  0.00           C
ATOM   3952 5C31 POPEY  77     111.316  35.086  47.391  1.00  0.00           C
ATOM   3955 6C31 POPEY  77     111.496  36.236  48.391  1.00  0.00           C
ATOM   3959  NH3 POPEZ  78      92.746   8.936  23.781  1.00  0.00           N
ATOM   3963  C12 POPEZ  78      92.166  10.306  23.491  1.00  0.00           C
ATOM   3966  C11 POPEZ  78      92.746  11.406  24.421  1.00  0.00           C
ATOM   3969  P   POPEZ  78      95.196  11.316  23.401  1.00  0.00           P
ATOM   3970  O13 POPEZ  78      95.266  10.006  24.091  1.00  0.00           O
ATOM   3971  O14 POPEZ  78      95.036  11.266  21.941  1.00  0.00           O
ATOM   3972  O11 POPEZ  78      96.366  12.286  23.851  1.00  0.00           O
ATOM   3973  O12 POPEZ  78      93.916  12.066  23.931  1.00  0.00           O
ATOM   3974  C1  POPEZ  78      97.646  11.856  24.321  1.00  0.00           C
ATOM   3977  C2  POPEZ  78      97.776  12.026  25.871  1.00  0.00           C
ATOM   3979  O21 POPEZ  78      99.046  12.546  26.331  1.00  0.00           O
ATOM   3980  C21 POPEZ  78     100.146  11.926  25.971  1.00  0.00           C
ATOM   3981  O22 POPEZ  78     100.236  11.056  25.121  1.00  0.00           O
ATOM   3982  C22 POPEZ  78     101.326  12.446  26.821  1.00  0.00           C
ATOM   3985  C3  POPEZ  78      97.396  10.736  26.641  1.00  0.00           C
ATOM   3988  O31 POPEZ  78      96.966  11.056  27.981  1.00  0.00           O
ATOM   3989  C31 POPEZ  78      97.636  10.466  28.981  1.00  0.00           C
ATOM   3990  O32 POPEZ  78      98.676   9.856  28.871  1.00  0.00           O
ATOM   3991  C32 POPEZ  78      96.826  10.686  30.251  1.00  0.00           C
ATOM   3994  C23 POPEZ  78     101.996  11.396  27.751  1.00  0.00           C
ATOM   3997  C24 POPEZ  78     101.436  11.366  29.181  1.00  0.00           C
ATOM   4000  C25 POPEZ  78     102.326  12.066  30.231  1.00  0.00           C
ATOM   4003  C26 POPEZ  78     101.586  12.276  31.571  1.00  0.00           C
ATOM   4006  C27 POPEZ  78     102.356  13.116  32.601  1.00  0.00           C
ATOM   4009  C28 POPEZ  78     101.586  13.276  33.941  1.00  0.00           C
ATOM   4012  C29 POPEZ  78     102.346  13.836  35.111  1.00  0.00           C
ATOM   4014 0C21 POPEZ  78     102.096  14.996  35.741  1.00  0.00           C
ATOM   4016 1C21 POPEZ  78     101.076  16.016  35.311  1.00  0.00           C
ATOM   4019 2C21 POPEZ  78     101.146  17.336  36.111  1.00  0.00           C
ATOM   4022 3C21 POPEZ  78     100.366  18.466  35.431  1.00  0.00           C
ATOM   4025 4C21 POPEZ  78     100.476  19.816  36.151  1.00  0.00           C
ATOM   4028 5C21 POPEZ  78      99.606  20.896  35.481  1.00  0.00           C
ATOM   4031 6C21 POPEZ  78      99.616  22.236  36.221  1.00  0.00           C
ATOM   4034 7C21 POPEZ  78      98.756  23.306  35.541  1.00  0.00           C
ATOM   4037 8C21 POPEZ  78      98.756  24.636  36.291  1.00  0.00           C
ATOM   4041  C33 POPEZ  78      97.316   9.896  31.481  1.00  0.00           C
ATOM   4044  C34 POPEZ  78      96.526  10.286  32.741  1.00  0.00           C
ATOM   4047  C35 POPEZ  78      97.036   9.606  34.011  1.00  0.00           C
ATOM   4050  C36 POPEZ  78      96.846  10.466  35.272  1.00  0.00           C
ATOM   4053  C37 POPEZ  78      97.146   9.666  36.541  1.00  0.00           C
ATOM   4056  C38 POPEZ  78      97.016  10.496  37.821  1.00  0.00           C
ATOM   4059  C39 POPEZ  78      97.086   9.596  39.061  1.00  0.00           C
ATOM   4062 0C31 POPEZ  78      96.726  10.316  40.371  1.00  0.00           C
ATOM   4065 1C31 POPEZ  78      96.376   9.306  41.461  1.00  0.00           C
ATOM   4068 2C31 POPEZ  78      96.046   9.956  42.811  1.00  0.00           C
ATOM   4071 3C31 POPEZ  78      95.466   8.916  43.781  1.00  0.00           C
ATOM   4074 4C31 POPEZ  78      95.326   9.416  45.221  1.00  0.00           C
ATOM   4077 5C31 POPEZ  78      93.866   9.596  45.651  1.00  0.00           C
ATOM   4080 6C31 POPEZ  78      93.726   9.766  47.171  1.00  0.00           C
ATOM   4084  NH3 POPEa  79       6.156  66.576  67.871  1.00  0.00           N
ATOM   4088  C12 POPEa  79       7.476  66.666  67.161  1.00  0.00           C
ATOM   4091  C11 POPEa  79       8.616  66.286  68.131  1.00  0.00           C
ATOM   4094  P   POPEa  79      10.746  67.666  67.441  1.00  0.00           P
ATOM   4095  O13 POPEa  79      10.546  68.476  68.651  1.00  0.00           O
ATOM   4096  O14 POPEa  79      12.146  67.326  67.091  1.00  0.00           O
ATOM   4097  O11 POPEa  79      10.136  68.446  66.221  1.00  0.00           O
ATOM   4098  O12 POPEa  79       9.886  66.356  67.501  1.00  0.00           O
ATOM   4099  C1  POPEa  79       9.986  67.856  64.921  1.00  0.00           C
ATOM   4102  C2  POPEa  79      10.996  68.426  63.881  1.00  0.00           C
ATOM   4104  O21 POPEa  79      10.276  68.716  62.671  1.00  0.00           O
ATOM   4105  C21 POPEa  79       9.766  69.926  62.592  1.00  0.00           C
ATOM   4106  O22 POPEa  79       9.686  70.726  63.521  1.00  0.00           O
ATOM   4107  C22 POPEa  79       9.306  70.186  61.141  1.00  0.00           C
ATOM   4110  C3  POPEa  79      12.186  67.466  63.571  1.00  0.00           C
ATOM   4113  O31 POPEa  79      13.196  68.116  62.761  1.00  0.00           O
ATOM   4114  C31 POPEa  79      12.916  68.156  61.451  1.00  0.00           C
ATOM   4115  O32 POPEa  79      12.016  67.536  60.911  1.00  0.00           O
ATOM   4116  C32 POPEa  79      13.876  69.096  60.731  1.00  0.00           C
ATOM   4119  C23 POPEa  79       9.406  71.676  60.701  1.00  0.00           C
ATOM   4122  C24 POPEa  79       9.466  71.936  59.191  1.00  0.00           C
ATOM   4125  C25 POPEa  79       8.176  71.726  58.391  1.00  0.00           C
ATOM   4128  C26 POPEa  79       7.186  72.896  58.481  1.00  0.00           C
ATOM   4131  C27 POPEa  79       6.226  72.926  57.281  1.00  0.00           C
ATOM   4134  C28 POPEa  79       5.296  74.156  57.252  1.00  0.00           C
ATOM   4137  C29 POPEa  79       4.436  74.146  56.011  1.00  0.00           C
ATOM   4139 0C21 POPEa  79       4.276  75.136  55.111  1.00  0.00           C
ATOM   4141 1C21 POPEa  79       4.896  76.506  55.121  1.00  0.00           C
ATOM   4144 2C21 POPEa  79       5.146  77.066  53.702  1.00  0.00           C
ATOM   4147 3C21 POPEa  79       6.246  76.306  52.931  1.00  0.00           C
ATOM   4150 4C21 POPEa  79       6.416  76.726  51.451  1.00  0.00           C
ATOM   4153 5C21 POPEa  79       6.926  78.156  51.251  1.00  0.00           C
ATOM   4156 6C21 POPEa  79       7.326  78.416  49.791  1.00  0.00           C
ATOM   4159 7C21 POPEa  79       7.766  79.866  49.521  1.00  0.00           C
ATOM   4162 8C21 POPEa  79       8.066  80.156  48.051  1.00  0.00           C
ATOM   4166  C33 POPEa  79      13.176  70.076  59.761  1.00  0.00           C
ATOM   4169  C34 POPEa  79      14.146  71.176  59.301  1.00  0.00           C
ATOM   4172  C35 POPEa  79      13.446  72.396  58.691  1.00  0.00           C
ATOM   4175  C36 POPEa  79      12.886  72.146  57.291  1.00  0.00           C
ATOM   4178  C37 POPEa  79      12.076  73.366  56.811  1.00  0.00           C
ATOM   4181  C38 POPEa  79      11.526  73.226  55.391  1.00  0.00           C
ATOM   4184  C39 POPEa  79      10.446  74.276  55.071  1.00  0.00           C
ATOM   4187 0C31 POPEa  79      10.776  75.706  55.561  1.00  0.00           C
ATOM   4190 1C31 POPEa  79       9.756  76.746  55.092  1.00  0.00           C
ATOM   4193 2C31 POPEa  79      10.256  77.696  53.991  1.00  0.00           C
ATOM   4196 3C31 POPEa  79      10.916  76.986  52.801  1.00  0.00           C
ATOM   4199 4C31 POPEa  79      11.096  77.906  51.592  1.00  0.00           C
ATOM   4202 5C31 POPEa  79      11.876  77.236  50.451  1.00  0.00           C
ATOM   4205 6C31 POPEa  79      11.936  78.096  49.191  1.00  0.00           C
ATOM   4209  NH3 POPEb  80      30.936 112.016  70.591  1.00  0.00           N
ATOM   4213  C12 POPEb  80      30.946 112.006  72.091  1.00  0.00           C
ATOM   4216  C11 POPEb  80      30.956 113.436  72.641  1.00  0.00           C
ATOM   4219  P   POPEb  80      29.866 115.486  71.471  1.00  0.00           P
ATOM   4220  O13 POPEb  80      30.366 116.546  72.361  1.00  0.00           O
ATOM   4221  O14 POPEb  80      30.626 115.196  70.231  1.00  0.00           O
ATOM   4222  O11 POPEb  80      28.376 115.786  71.071  1.00  0.00           O
ATOM   4223  O12 POPEb  80      29.746 114.126  72.281  1.00  0.00           O
ATOM   4224  C1  POPEb  80      27.716 114.986  70.071  1.00  0.00           C
ATOM   4227  C2  POPEb  80      27.396 115.786  68.772  1.00  0.00           C
ATOM   4229  O21 POPEb  80      27.816 115.006  67.621  1.00  0.00           O
ATOM   4230  C21 POPEb  80      26.906 114.936  66.651  1.00  0.00           C
ATOM   4231  O22 POPEb  80      25.836 115.526  66.661  1.00  0.00           O
ATOM   4232  C22 POPEb  80      27.416 114.076  65.491  1.00  0.00           C
ATOM   4235  C3  POPEb  80      28.076 117.186  68.741  1.00  0.00           C
ATOM   4238  O31 POPEb  80      28.116 117.796  67.431  1.00  0.00           O
ATOM   4239  C31 POPEb  80      26.996 118.406  67.061  1.00  0.00           C
ATOM   4240  O32 POPEb  80      25.916 118.296  67.611  1.00  0.00           O
ATOM   4241  C32 POPEb  80      27.296 119.336  65.891  1.00  0.00           C
ATOM   4244  C23 POPEb  80      26.486 114.086  64.241  1.00  0.00           C
ATOM   4247  C24 POPEb  80      25.356 113.036  64.271  1.00  0.00           C
ATOM   4250  C25 POPEb  80      24.456 113.156  65.501  1.00  0.00           C
ATOM   4253  C26 POPEb  80      23.226 112.256  65.531  1.00  0.00           C
ATOM   4256  C27 POPEb  80      22.426 112.556  66.801  1.00  0.00           C
ATOM   4259  C28 POPEb  80      21.066 111.856  66.871  1.00  0.00           C
ATOM   4262  C29 POPEb  80      20.096 112.356  65.831  1.00  0.00           C
ATOM   4264 0C21 POPEb  80      19.356 111.636  64.981  1.00  0.00           C
ATOM   4266 1C21 POPEb  80      19.296 110.126  64.882  1.00  0.00           C
ATOM   4269 2C21 POPEb  80      19.786 109.616  63.511  1.00  0.00           C
ATOM   4272 3C21 POPEb  80      18.796 109.896  62.371  1.00  0.00           C
ATOM   4275 4C21 POPEb  80      19.436 109.866  60.981  1.00  0.00           C
ATOM   4278 5C21 POPEb  80      20.426 111.016  60.791  1.00  0.00           C
ATOM   4281 6C21 POPEb  80      21.896 110.566  60.771  1.00  0.00           C
ATOM   4284 7C21 POPEb  80      22.846 111.686  61.161  1.00  0.00           C
ATOM   4287 8C21 POPEb  80      24.296 111.376  60.821  1.00  0.00           C
ATOM   4291  C33 POPEb  80      27.346 118.596  64.531  1.00  0.00           C
ATOM   4294  C34 POPEb  80      27.886 119.516  63.432  1.00  0.00           C
ATOM   4297  C35 POPEb  80      27.106 119.476  62.112  1.00  0.00           C
ATOM   4300  C36 POPEb  80      25.816 120.316  62.161  1.00  0.00           C
ATOM   4303  C37 POPEb  80      25.176 120.476  60.781  1.00  0.00           C
ATOM   4306  C38 POPEb  80      23.786 121.106  60.881  1.00  0.00           C
ATOM   4309  C39 POPEb  80      22.996 121.076  59.561  1.00  0.00           C
ATOM   4312 0C31 POPEb  80      23.526 122.006  58.471  1.00  0.00           C
ATOM   4315 1C31 POPEb  80      22.506 122.206  57.351  1.00  0.00           C
ATOM   4318 2C31 POPEb  80      22.896 123.256  56.301  1.00  0.00           C
ATOM   4321 3C31 POPEb  80      21.726 123.516  55.342  1.00  0.00           C
ATOM   4324 4C31 POPEb  80      22.156 124.266  54.081  1.00  0.00           C
ATOM   4327 5C31 POPEb  80      21.076 124.256  52.991  1.00  0.00           C
ATOM   4330 6C31 POPEb  80      21.606 124.756  51.651  1.00  0.00           C
ATOM   4334  NH3 POPEc  81      54.886  59.596  25.241  1.00  0.00           N
ATOM   4338  C12 POPEc  81      56.356  59.386  25.431  1.00  0.00           C
ATOM   4341  C11 POPEc  81      57.146  59.686  24.151  1.00  0.00           C
ATOM   4344  P   POPEc  81      59.806  59.886  24.381  1.00  0.00           P
ATOM   4345  O13 POPEc  81      60.806  59.296  23.461  1.00  0.00           O
ATOM   4346  O14 POPEc  81      59.606  61.336  24.211  1.00  0.00           O
ATOM   4347  O11 POPEc  81      60.286  59.616  25.841  1.00  0.00           O
ATOM   4348  O12 POPEc  81      58.446  59.106  24.231  1.00  0.00           O
ATOM   4349  C1  POPEc  81      59.666  58.776  26.801  1.00  0.00           C
ATOM   4352  C2  POPEc  81      60.776  58.116  27.651  1.00  0.00           C
ATOM   4354  O21 POPEc  81      60.256  57.006  28.411  1.00  0.00           O
ATOM   4355  C21 POPEc  81      59.736  57.256  29.591  1.00  0.00           C
ATOM   4356  O22 POPEc  81      59.326  58.316  30.011  1.00  0.00           O
ATOM   4357  C22 POPEc  81      59.786  55.966  30.411  1.00  0.00           C
ATOM   4360  C3  POPEc  81      61.566  59.186  28.471  1.00  0.00           C
ATOM   4363  O31 POPEc  81      62.506  58.606  29.391  1.00  0.00           O
ATOM   4364  C31 POPEc  81      63.746  58.466  28.931  1.00  0.00           C
ATOM   4365  O32 POPEc  81      64.166  58.906  27.871  1.00  0.00           O
ATOM   4366  C32 POPEc  81      64.516  57.606  29.951  1.00  0.00           C
ATOM   4369  C23 POPEc  81      59.626  56.296  31.911  1.00  0.00           C
ATOM   4372  C24 POPEc  81      60.026  55.136  32.831  1.00  0.00           C
ATOM   4375  C25 POPEc  81      59.826  55.536  34.291  1.00  0.00           C
ATOM   4378  C26 POPEc  81      59.706  54.356  35.261  1.00  0.00           C
ATOM   4381  C27 POPEc  81      59.076  54.806  36.581  1.00  0.00           C
ATOM   4384  C28 POPEc  81      58.576  53.636  37.441  1.00  0.00           C
ATOM   4387  C29 POPEc  81      59.696  52.956  38.181  1.00  0.00           C
ATOM   4389 0C21 POPEc  81      59.646  52.546  39.461  1.00  0.00           C
ATOM   4391 1C21 POPEc  81      58.436  52.626  40.361  1.00  0.00           C
ATOM   4394 2C21 POPEc  81      58.216  51.316  41.141  1.00  0.00           C
ATOM   4397 3C21 POPEc  81      57.936  50.106  40.231  1.00  0.00           C
ATOM   4400 4C21 POPEc  81      57.786  48.786  40.991  1.00  0.00           C
ATOM   4403 5C21 POPEc  81      59.116  48.326  41.611  1.00  0.00           C
ATOM   4406 6C21 POPEc  81      59.076  46.876  42.112  1.00  0.00           C
ATOM   4409 7C21 POPEc  81      60.466  46.386  42.561  1.00  0.00           C
ATOM   4412 8C21 POPEc  81      60.426  44.996  43.201  1.00  0.00           C
ATOM   4416  C33 POPEc  81      65.906  57.126  29.481  1.00  0.00           C
ATOM   4419  C34 POPEc  81      66.406  55.866  30.221  1.00  0.00           C
ATOM   4422  C35 POPEc  81      66.786  56.106  31.691  1.00  0.00           C
ATOM   4425  C36 POPEc  81      65.946  55.326  32.711  1.00  0.00           C
ATOM   4428  C37 POPEc  81      66.216  55.836  34.131  1.00  0.00           C
ATOM   4431  C38 POPEc  81      65.486  55.066  35.241  1.00  0.00           C
ATOM   4434  C39 POPEc  81      65.906  55.606  36.611  1.00  0.00           C
ATOM   4437 0C31 POPEc  81      65.286  54.876  37.811  1.00  0.00           C
ATOM   4440 1C31 POPEc  81      65.766  55.486  39.141  1.00  0.00           C
ATOM   4443 2C31 POPEc  81      65.156  54.836  40.391  1.00  0.00           C
ATOM   4446 3C31 POPEc  81      65.716  55.466  41.681  1.00  0.00           C
ATOM   4449 4C31 POPEc  81      65.056  54.946  42.961  1.00  0.00           C
ATOM   4452 5C31 POPEc  81      65.596  55.636  44.221  1.00  0.00           C
ATOM   4455 6C31 POPEc  81      64.676  55.486  45.431  1.00  0.00           C
ATOM   4459  NH3 POPEd  82      80.436  14.686  27.191  1.00  0.00           N
ATOM   4463  C12 POPEd  82      80.186  15.996  26.501  1.00  0.00           C
ATOM   4466  C11 POPEd  82      81.296  17.006  26.811  1.00  0.00           C
ATOM   4469  P   POPEd  82      80.186  19.206  27.731  1.00  0.00           P
ATOM   4470  O13 POPEd  82      80.596  20.616  27.551  1.00  0.00           O
ATOM   4471  O14 POPEd  82      78.736  18.886  27.761  1.00  0.00           O
ATOM   4472  O11 POPEd  82      80.846  18.626  29.041  1.00  0.00           O
ATOM   4473  O12 POPEd  82      80.836  18.326  26.581  1.00  0.00           O
ATOM   4474  C1  POPEd  82      80.416  19.136  30.301  1.00  0.00           C
ATOM   4477  C2  POPEd  82      79.416  18.176  30.981  1.00  0.00           C
ATOM   4479  O21 POPEd  82      79.256  18.666  32.321  1.00  0.00           O
ATOM   4480  C21 POPEd  82      78.016  18.556  32.791  1.00  0.00           C
ATOM   4481  O22 POPEd  82      77.086  18.006  32.241  1.00  0.00           O
ATOM   4482  C22 POPEd  82      77.926  19.356  34.121  1.00  0.00           C
ATOM   4485  C3  POPEd  82      79.986  16.736  30.961  1.00  0.00           C
ATOM   4488  O31 POPEd  82      79.006  15.816  31.451  1.00  0.00           O
ATOM   4489  C31 POPEd  82      78.526  14.906  30.601  1.00  0.00           C
ATOM   4490  O32 POPEd  82      79.016  14.636  29.511  1.00  0.00           O
ATOM   4491  C32 POPEd  82      77.346  14.186  31.261  1.00  0.00           C
ATOM   4494  C23 POPEd  82      78.336  18.586  35.411  1.00  0.00           C
ATOM   4497  C24 POPEd  82      78.106  19.406  36.691  1.00  0.00           C
ATOM   4500  C25 POPEd  82      78.556  18.666  37.961  1.00  0.00           C
ATOM   4503  C26 POPEd  82      77.996  19.306  39.241  1.00  0.00           C
ATOM   4506  C27 POPEd  82      78.506  18.656  40.531  1.00  0.00           C
ATOM   4509  C28 POPEd  82      78.036  19.376  41.801  1.00  0.00           C
ATOM   4512  C29 POPEd  82      76.566  19.206  42.121  1.00  0.00           C
ATOM   4514 0C21 POPEd  82      76.016  19.356  43.341  1.00  0.00           C
ATOM   4516 1C21 POPEd  82      76.766  19.766  44.591  1.00  0.00           C
ATOM   4519 2C21 POPEd  82      76.286  21.106  45.171  1.00  0.00           C
ATOM   4522 3C21 POPEd  82      77.386  21.816  45.971  1.00  0.00           C
ATOM   4525 4C21 POPEd  82      76.836  22.976  46.801  1.00  0.00           C
ATOM   4528 5C21 POPEd  82      77.826  24.116  47.061  1.00  0.00           C
ATOM   4531 6C21 POPEd  82      79.056  23.716  47.891  1.00  0.00           C
ATOM   4534 7C21 POPEd  82      80.066  24.856  48.031  1.00  0.00           C
ATOM   4537 8C21 POPEd  82      81.366  24.426  48.711  1.00  0.00           C
ATOM   4541  C33 POPEd  82      76.026  14.406  30.491  1.00  0.00           C
ATOM   4544  C34 POPEd  82      74.806  13.626  31.031  1.00  0.00           C
ATOM   4547  C35 POPEd  82      74.216  14.186  32.341  1.00  0.00           C
ATOM   4550  C36 POPEd  82      72.686  14.026  32.421  1.00  0.00           C
ATOM   4553  C37 POPEd  82      72.086  14.436  33.781  1.00  0.00           C
ATOM   4556  C38 POPEd  82      70.556  14.386  33.851  1.00  0.00           C
ATOM   4559  C39 POPEd  82      69.996  14.566  35.281  1.00  0.00           C
ATOM   4562 0C31 POPEd  82      70.136  15.976  35.881  1.00  0.00           C
ATOM   4565 1C31 POPEd  82      69.066  16.266  36.961  1.00  0.00           C
ATOM   4568 2C31 POPEd  82      69.226  17.636  37.631  1.00  0.00           C
ATOM   4571 3C31 POPEd  82      67.936  18.176  38.271  1.00  0.00           C
ATOM   4574 4C31 POPEd  82      68.156  19.486  39.041  1.00  0.00           C
ATOM   4577 5C31 POPEd  82      66.926  20.406  39.071  1.00  0.00           C
ATOM   4580 6C31 POPEd  82      67.066  21.586  40.031  1.00  0.00           C
ATOM   4584  NH3 POPEe  83      93.956  67.586  28.081  1.00  0.00           N
ATOM   4588  C12 POPEe  83      92.826  66.596  28.021  1.00  0.00           C
ATOM   4591  C11 POPEe  83      93.366  65.226  28.491  1.00  0.00           C
ATOM   4594  P   POPEe  83      95.566  63.806  28.611  1.00  0.00           P
ATOM   4595  O13 POPEe  83      94.706  62.606  28.501  1.00  0.00           O
ATOM   4596  O14 POPEe  83      96.836  63.816  27.871  1.00  0.00           O
ATOM   4597  O11 POPEe  83      95.806  64.226  30.131  1.00  0.00           O
ATOM   4598  O12 POPEe  83      94.736  65.066  28.101  1.00  0.00           O
ATOM   4599  C1  POPEe  83      96.576  65.416  30.381  1.00  0.00           C
ATOM   4602  C2  POPEe  83      96.536  65.806  31.881  1.00  0.00           C
ATOM   4604  O21 POPEe  83      97.346  64.856  32.621  1.00  0.00           O
ATOM   4605  C21 POPEe  83      97.706  65.276  33.831  1.00  0.00           C
ATOM   4606  O22 POPEe  83      97.606  66.416  34.241  1.00  0.00           O
ATOM   4607  C22 POPEe  83      98.296  64.116  34.621  1.00  0.00           C
ATOM   4610  C3  POPEe  83      95.066  65.826  32.431  1.00  0.00           C
ATOM   4613  O31 POPEe  83      94.896  66.756  33.521  1.00  0.00           O
ATOM   4614  C31 POPEe  83      94.576  67.996  33.131  1.00  0.00           C
ATOM   4615  O32 POPEe  83      94.386  68.316  31.961  1.00  0.00           O
ATOM   4616  C32 POPEe  83      94.436  68.966  34.321  1.00  0.00           C
ATOM   4619  C23 POPEe  83      98.256  64.386  36.141  1.00  0.00           C
ATOM   4622  C24 POPEe  83      98.836  63.256  36.981  1.00  0.00           C
ATOM   4625  C25 POPEe  83      99.286  63.686  38.391  1.00  0.00           C
ATOM   4628  C26 POPEe  83      98.156  64.286  39.251  1.00  0.00           C
ATOM   4631  C27 POPEe  83      98.556  64.476  40.731  1.00  0.00           C
ATOM   4634  C28 POPEe  83      97.446  65.146  41.581  1.00  0.00           C
ATOM   4637  C29 POPEe  83      96.146  64.386  41.511  1.00  0.00           C
ATOM   4639 0C21 POPEe  83      95.666  63.516  42.421  1.00  0.00           C
ATOM   4641 1C21 POPEe  83      96.306  63.126  43.721  1.00  0.00           C
ATOM   4644 2C21 POPEe  83      95.276  62.486  44.661  1.00  0.00           C
ATOM   4647 3C21 POPEe  83      95.936  61.846  45.891  1.00  0.00           C
ATOM   4650 4C21 POPEe  83      94.956  61.166  46.861  1.00  0.00           C
ATOM   4653 5C21 POPEe  83      94.216  59.976  46.221  1.00  0.00           C
ATOM   4656 6C21 POPEe  83      93.476  59.126  47.261  1.00  0.00           C
ATOM   4659 7C21 POPEe  83      92.596  58.056  46.611  1.00  0.00           C
ATOM   4662 8C21 POPEe  83      91.876  57.156  47.621  1.00  0.00           C
ATOM   4666  C33 POPEe  83      95.046  68.486  35.671  1.00  0.00           C
ATOM   4669  C34 POPEe  83      94.786  69.436  36.871  1.00  0.00           C
ATOM   4672  C35 POPEe  83      95.266  68.806  38.191  1.00  0.00           C
ATOM   4675  C36 POPEe  83      95.246  69.686  39.451  1.00  0.00           C
ATOM   4678  C37 POPEe  83      95.666  68.856  40.691  1.00  0.00           C
ATOM   4681  C38 POPEe  83      95.446  69.586  42.021  1.00  0.00           C
ATOM   4684  C39 POPEe  83      95.696  68.706  43.271  1.00  0.00           C
ATOM   4687 0C31 POPEe  83      97.166  68.646  43.711  1.00  0.00           C
ATOM   4690 1C31 POPEe  83      97.346  67.866  45.021  1.00  0.00           C
ATOM   4693 2C31 POPEe  83      98.746  67.986  45.631  1.00  0.00           C
ATOM   4696 3C31 POPEe  83      99.856  67.416  44.741  1.00  0.00           C
ATOM   4699 4C31 POPEe  83     101.166  67.176  45.491  1.00  0.00           C
ATOM   4702 5C31 POPEe  83     102.206  66.446  44.631  1.00  0.00           C
ATOM   4705 6C31 POPEe  83     103.516  66.146  45.361  1.00  0.00           C
ATOM   4709  NH3 POPEf  84     123.586  19.276  23.361  1.00  0.00           N
ATOM   4713  C12 POPEf  84     122.296  19.656  22.721  1.00  0.00           C
ATOM   4716  C11 POPEf  84     121.426  18.426  22.381  1.00  0.00           C
ATOM   4719  P   POPEf  84     119.356  19.906  21.861  1.00  0.00           P
ATOM   4720  O13 POPEf  84     120.046  21.196  21.711  1.00  0.00           O
ATOM   4721  O14 POPEf  84     118.096  19.736  21.131  1.00  0.00           O
ATOM   4722  O11 POPEf  84     119.106  19.696  23.411  1.00  0.00           O
ATOM   4723  O12 POPEf  84     120.366  18.756  21.481  1.00  0.00           O
ATOM   4724  C1  POPEf  84     118.206  18.716  23.941  1.00  0.00           C
ATOM   4727  C2  POPEf  84     118.276  18.686  25.501  1.00  0.00           C
ATOM   4729  O21 POPEf  84     119.116  17.606  25.951  1.00  0.00           O
ATOM   4730  C21 POPEf  84     118.826  16.726  26.891  1.00  0.00           C
ATOM   4731  O22 POPEf  84     117.746  16.476  27.381  1.00  0.00           O
ATOM   4732  C22 POPEf  84     120.176  16.106  27.301  1.00  0.00           C
ATOM   4735  C3  POPEf  84     116.886  18.846  26.191  1.00  0.00           C
ATOM   4738  O31 POPEf  84     117.096  19.196  27.571  1.00  0.00           O
ATOM   4739  C31 POPEf  84     116.056  19.216  28.381  1.00  0.00           C
ATOM   4740  O32 POPEf  84     114.916  18.846  28.121  1.00  0.00           O
ATOM   4741  C32 POPEf  84     116.556  19.826  29.681  1.00  0.00           C
ATOM   4744  C23 POPEf  84     120.176  15.326  28.631  1.00  0.00           C
ATOM   4747  C24 POPEf  84     120.126  16.236  29.861  1.00  0.00           C
ATOM   4750  C25 POPEf  84     119.896  15.486  31.181  1.00  0.00           C
ATOM   4753  C26 POPEf  84     121.156  14.846  31.781  1.00  0.00           C
ATOM   4756  C27 POPEf  84     120.876  14.276  33.191  1.00  0.00           C
ATOM   4759  C28 POPEf  84     121.976  13.316  33.691  1.00  0.00           C
ATOM   4762  C29 POPEf  84     122.596  13.726  35.001  1.00  0.00           C
ATOM   4764 0C21 POPEf  84     122.436  13.116  36.201  1.00  0.00           C
ATOM   4766 1C21 POPEf  84     121.556  11.936  36.511  1.00  0.00           C
ATOM   4769 2C21 POPEf  84     120.896  12.116  37.891  1.00  0.00           C
ATOM   4772 3C21 POPEf  84     120.016  10.926  38.331  1.00  0.00           C
ATOM   4775 4C21 POPEf  84     119.346  11.216  39.682  1.00  0.00           C
ATOM   4778 5C21 POPEf  84     118.526  10.046  40.251  1.00  0.00           C
ATOM   4781 6C21 POPEf  84     117.976  10.386  41.641  1.00  0.00           C
ATOM   4784 7C21 POPEf  84     117.116   9.266  42.241  1.00  0.00           C
ATOM   4787 8C21 POPEf  84     116.486   9.646  43.591  1.00  0.00           C
ATOM   4791  C33 POPEf  84     115.526  19.946  30.821  1.00  0.00           C
ATOM   4794  C34 POPEf  84     116.076  20.856  31.921  1.00  0.00           C
ATOM   4797  C35 POPEf  84     115.196  20.896  33.181  1.00  0.00           C
ATOM   4800  C36 POPEf  84     115.956  20.486  34.451  1.00  0.00           C
ATOM   4803  C37 POPEf  84     115.126  20.696  35.721  1.00  0.00           C
ATOM   4806  C38 POPEf  84     115.696  19.946  36.931  1.00  0.00           C
ATOM   4809  C39 POPEf  84     114.716  19.826  38.101  1.00  0.00           C
ATOM   4812 0C31 POPEf  84     115.156  18.746  39.092  1.00  0.00           C
ATOM   4815 1C31 POPEf  84     114.156  18.546  40.241  1.00  0.00           C
ATOM   4818 2C31 POPEf  84     114.756  17.806  41.441  1.00  0.00           C
ATOM   4821 3C31 POPEf  84     115.306  16.396  41.131  1.00  0.00           C
ATOM   4824 4C31 POPEf  84     116.396  15.996  42.141  1.00  0.00           C
ATOM   4827 5C31 POPEf  84     116.996  14.616  41.881  1.00  0.00           C
ATOM   4830 6C31 POPEf  84     118.176  14.296  42.811  1.00  0.00           C
ATOM   4834  NH3 POPEg  85      79.656  28.546  70.051  1.00  0.00           N
ATOM   4838  C12 POPEg  85      78.706  29.626  70.501  1.00  0.00           C
ATOM   4841  C11 POPEg  85      77.506  29.766  69.541  1.00  0.00           C
ATOM   4844  P   POPEg  85      77.156  27.536  68.121  1.00  0.00           P
ATOM   4845  O13 POPEg  85      78.116  26.526  68.641  1.00  0.00           O
ATOM   4846  O14 POPEg  85      75.836  27.106  67.631  1.00  0.00           O
ATOM   4847  O11 POPEg  85      77.876  28.486  67.091  1.00  0.00           O
ATOM   4848  O12 POPEg  85      76.856  28.526  69.301  1.00  0.00           O
ATOM   4849  C1  POPEg  85      77.676  28.336  65.681  1.00  0.00           C
ATOM   4852  C2  POPEg  85      77.856  29.706  64.971  1.00  0.00           C
ATOM   4854  O21 POPEg  85      78.276  29.526  63.601  1.00  0.00           O
ATOM   4855  C21 POPEg  85      77.306  29.726  62.721  1.00  0.00           C
ATOM   4856  O22 POPEg  85      76.106  29.756  62.961  1.00  0.00           O
ATOM   4857  C22 POPEg  85      77.936  30.006  61.351  1.00  0.00           C
ATOM   4860  C3  POPEg  85      78.896  30.626  65.651  1.00  0.00           C
ATOM   4863  O31 POPEg  85      78.876  31.886  64.961  1.00  0.00           O
ATOM   4864  C31 POPEg  85      80.036  32.486  64.761  1.00  0.00           C
ATOM   4865  O32 POPEg  85      81.136  32.046  65.101  1.00  0.00           O
ATOM   4866  C32 POPEg  85      79.806  33.836  64.101  1.00  0.00           C
ATOM   4869  C23 POPEg  85      76.926  29.896  60.201  1.00  0.00           C
ATOM   4872  C24 POPEg  85      77.416  30.566  58.901  1.00  0.00           C
ATOM   4875  C25 POPEg  85      78.816  30.126  58.441  1.00  0.00           C
ATOM   4878  C26 POPEg  85      79.056  30.406  56.951  1.00  0.00           C
ATOM   4881  C27 POPEg  85      80.516  30.236  56.531  1.00  0.00           C
ATOM   4884  C28 POPEg  85      80.636  30.226  54.991  1.00  0.00           C
ATOM   4887  C29 POPEg  85      82.066  30.296  54.511  1.00  0.00           C
ATOM   4889 0C21 POPEg  85      82.596  29.546  53.531  1.00  0.00           C
ATOM   4891 1C21 POPEg  85      81.876  28.476  52.731  1.00  0.00           C
ATOM   4894 2C21 POPEg  85      81.096  29.016  51.511  1.00  0.00           C
ATOM   4897 3C21 POPEg  85      81.986  29.786  50.521  1.00  0.00           C
ATOM   4900 4C21 POPEg  85      81.316  30.026  49.161  1.00  0.00           C
ATOM   4903 5C21 POPEg  85      82.076  31.056  48.311  1.00  0.00           C
ATOM   4906 6C21 POPEg  85      83.566  30.756  48.131  1.00  0.00           C
ATOM   4909 7C21 POPEg  85      84.306  31.856  47.361  1.00  0.00           C
ATOM   4912 8C21 POPEg  85      85.826  31.726  47.461  1.00  0.00           C
ATOM   4916  C33 POPEg  85      80.756  34.046  62.911  1.00  0.00           C
ATOM   4919  C34 POPEg  85      80.026  34.166  61.592  1.00  0.00           C
ATOM   4922  C35 POPEg  85      80.966  34.226  60.381  1.00  0.00           C
ATOM   4925  C36 POPEg  85      80.136  34.476  59.131  1.00  0.00           C
ATOM   4928  C37 POPEg  85      80.846  34.316  57.791  1.00  0.00           C
ATOM   4931  C38 POPEg  85      79.806  34.406  56.671  1.00  0.00           C
ATOM   4934  C39 POPEg  85      80.316  34.076  55.272  1.00  0.00           C
ATOM   4937 0C31 POPEg  85      79.126  33.896  54.311  1.00  0.00           C
ATOM   4940 1C31 POPEg  85      79.526  33.536  52.871  1.00  0.00           C
ATOM   4943 2C31 POPEg  85      78.306  33.066  52.061  1.00  0.00           C
ATOM   4946 3C31 POPEg  85      78.646  32.616  50.641  1.00  0.00           C
ATOM   4949 4C31 POPEg  85      78.616  33.756  49.612  1.00  0.00           C
ATOM   4952 5C31 POPEg  85      78.826  33.236  48.181  1.00  0.00           C
ATOM   4955 6C31 POPEg  85      78.596  34.306  47.101  1.00  0.00           C
ATOM   4959  NH3 POPEh  86      45.056 103.196  69.022  1.00  0.00           N
ATOM   4963  C12 POPEh  86      46.196 103.866  69.761  1.00  0.00           C
ATOM   4966  C11 POPEh  86      47.016 102.916  70.661  1.00  0.00           C
ATOM   4969  P   POPEh  86      48.176 100.866  69.511  1.00  0.00           P
ATOM   4970  O13 POPEh  86      49.536 100.566  69.031  1.00  0.00           O
ATOM   4971  O14 POPEh  86      47.636 100.026  70.601  1.00  0.00           O
ATOM   4972  O11 POPEh  86      47.196 101.016  68.291  1.00  0.00           O
ATOM   4973  O12 POPEh  86      48.176 102.386  69.991  1.00  0.00           O
ATOM   4974  C1  POPEh  86      46.566  99.956  67.561  1.00  0.00           C
ATOM   4977  C2  POPEh  86      47.176  99.756  66.141  1.00  0.00           C
ATOM   4979  O21 POPEh  86      46.206  99.046  65.371  1.00  0.00           O
ATOM   4980  C21 POPEh  86      46.276  99.086  64.051  1.00  0.00           C
ATOM   4981  O22 POPEh  86      47.106  99.666  63.371  1.00  0.00           O
ATOM   4982  C22 POPEh  86      45.126  98.266  63.491  1.00  0.00           C
ATOM   4985  C3  POPEh  86      48.526  98.976  66.221  1.00  0.00           C
ATOM   4988  O31 POPEh  86      49.316  99.036  65.011  1.00  0.00           O
ATOM   4989  C31 POPEh  86      50.616  98.776  65.211  1.00  0.00           C
ATOM   4990  O32 POPEh  86      51.096  98.486  66.291  1.00  0.00           O
ATOM   4991  C32 POPEh  86      51.346  98.966  63.871  1.00  0.00           C
ATOM   4994  C23 POPEh  86      44.776  98.606  62.031  1.00  0.00           C
ATOM   4997  C24 POPEh  86      43.456  97.926  61.671  1.00  0.00           C
ATOM   5000  C25 POPEh  86      43.066  98.016  60.191  1.00  0.00           C
ATOM   5003  C26 POPEh  86      42.186  96.826  59.771  1.00  0.00           C
ATOM   5006  C27 POPEh  86      41.716  96.926  58.321  1.00  0.00           C
ATOM   5009  C28 POPEh  86      40.816  95.746  57.921  1.00  0.00           C
ATOM   5012  C29 POPEh  86      40.326  95.926  56.511  1.00  0.00           C
ATOM   5014 0C21 POPEh  86      40.626  95.166  55.451  1.00  0.00           C
ATOM   5016 1C21 POPEh  86      41.516  93.946  55.441  1.00  0.00           C
ATOM   5019 2C21 POPEh  86      43.026  94.236  55.521  1.00  0.00           C
ATOM   5022 3C21 POPEh  86      43.856  93.116  54.882  1.00  0.00           C
ATOM   5025 4C21 POPEh  86      45.376  93.266  55.101  1.00  0.00           C
ATOM   5028 5C21 POPEh  86      46.236  92.456  54.111  1.00  0.00           C
ATOM   5031 6C21 POPEh  86      46.226  93.076  52.701  1.00  0.00           C
ATOM   5034 7C21 POPEh  86      47.196  92.426  51.711  1.00  0.00           C
ATOM   5037 8C21 POPEh  86      47.346  93.246  50.421  1.00  0.00           C
ATOM   5041  C33 POPEh  86      51.166  97.776  62.891  1.00  0.00           C
ATOM   5044  C34 POPEh  86      51.826  98.036  61.531  1.00  0.00           C
ATOM   5047  C35 POPEh  86      51.816  96.836  60.571  1.00  0.00           C
ATOM   5050  C36 POPEh  86      52.816  95.726  60.932  1.00  0.00           C
ATOM   5053  C37 POPEh  86      52.936  94.676  59.821  1.00  0.00           C
ATOM   5056  C38 POPEh  86      53.906  93.526  60.171  1.00  0.00           C
ATOM   5059  C39 POPEh  86      54.916  93.196  59.071  1.00  0.00           C
ATOM   5062 0C31 POPEh  86      54.316  92.686  57.751  1.00  0.00           C
ATOM   5065 1C31 POPEh  86      55.406  92.176  56.801  1.00  0.00           C
ATOM   5068 2C31 POPEh  86      54.906  91.706  55.431  1.00  0.00           C
ATOM   5071 3C31 POPEh  86      56.056  91.186  54.551  1.00  0.00           C
ATOM   5074 4C31 POPEh  86      56.576  89.806  54.971  1.00  0.00           C
ATOM   5077 5C31 POPEh  86      57.826  89.376  54.191  1.00  0.00           C
ATOM   5080 6C31 POPEh  86      58.396  88.026  54.631  1.00  0.00           C
ATOM   5084  NH3 POPEi  87     122.426  92.486  27.731  1.00  0.00           N
ATOM   5088  C12 POPEi  87     123.616  91.706  27.251  1.00  0.00           C
ATOM   5091  C11 POPEi  87     124.176  90.776  28.341  1.00  0.00           C
ATOM   5094  P   POPEi  87     126.828  90.926  28.361  1.00  0.00           P
ATOM   5095  O13 POPEi  87     127.198  91.976  27.381  1.00  0.00           O
ATOM   5096  O14 POPEi  87     127.768  89.806  28.511  1.00  0.00           O
ATOM   5097  O11 POPEi  87     126.518  91.596  29.761  1.00  0.00           O
ATOM   5098  O12 POPEi  87     125.448  90.276  27.941  1.00  0.00           O
ATOM   5099  C1  POPEi  87     127.108  91.026  30.941  1.00  0.00           C
ATOM   5102  C2  POPEi  87     126.248  89.876  31.561  1.00  0.00           C
ATOM   5104  O21 POPEi  87     125.738  90.286  32.841  1.00  0.00           O
ATOM   5105  C21 POPEi  87     126.598  90.476  33.841  1.00  0.00           C
ATOM   5106  O22 POPEi  87     127.788  90.226  33.801  1.00  0.00           O
ATOM   5107  C22 POPEi  87     125.888  91.236  34.961  1.00  0.00           C
ATOM   5110  C3  POPEi  87     127.008  88.496  31.541  1.00  0.00           C
ATOM   5113  O31 POPEi  87     126.168  87.316  31.681  1.00  0.00           O
ATOM   5114  C31 POPEi  87     126.158  86.796  32.901  1.00  0.00           C
ATOM   5115  O32 POPEi  87     126.078  87.426  33.941  1.00  0.00           O
ATOM   5116  C32 POPEi  87     126.428  85.286  32.811  1.00  0.00           C
ATOM   5119  C23 POPEi  87     125.668  90.416  36.251  1.00  0.00           C
ATOM   5122  C24 POPEi  87     124.846  91.176  37.301  1.00  0.00           C
ATOM   5125  C25 POPEi  87     123.336  91.126  37.011  1.00  0.00           C
ATOM   5128  C26 POPEi  87     122.656  89.896  37.651  1.00  0.00           C
ATOM   5131  C27 POPEi  87     121.206  89.746  37.201  1.00  0.00           C
ATOM   5134  C28 POPEi  87     120.326  88.956  38.191  1.00  0.00           C
ATOM   5137  C29 POPEi  87     120.006  89.746  39.431  1.00  0.00           C
ATOM   5139 0C21 POPEi  87     119.506  89.246  40.571  1.00  0.00           C
ATOM   5141 1C21 POPEi  87     119.136  87.806  40.831  1.00  0.00           C
ATOM   5144 2C21 POPEi  87     120.096  87.096  41.811  1.00  0.00           C
ATOM   5147 3C21 POPEi  87     120.196  87.766  43.181  1.00  0.00           C
ATOM   5150 4C21 POPEi  87     120.666  86.816  44.291  1.00  0.00           C
ATOM   5153 5C21 POPEi  87     122.036  86.176  44.031  1.00  0.00           C
ATOM   5156 6C21 POPEi  87     122.456  85.186  45.121  1.00  0.00           C
ATOM   5159 7C21 POPEi  87     123.846  84.586  44.861  1.00  0.00           C
ATOM   5162 8C21 POPEi  87     124.246  83.526  45.881  1.00  0.00           C
ATOM   5166  C33 POPEi  87     126.348  84.556  34.171  1.00  0.00           C
ATOM   5169  C34 POPEi  87     127.628  83.796  34.531  1.00  0.00           C
ATOM   5172  C35 POPEi  87     127.808  83.666  36.051  1.00  0.00           C
ATOM   5175  C36 POPEi  87     126.818  82.706  36.721  1.00  0.00           C
ATOM   5178  C37 POPEi  87     126.788  82.946  38.241  1.00  0.00           C
ATOM   5181  C38 POPEi  87     125.858  82.016  39.022  1.00  0.00           C
ATOM   5184  C39 POPEi  87     125.948  82.316  40.531  1.00  0.00           C
ATOM   5187 0C31 POPEi  87     125.448  81.166  41.411  1.00  0.00           C
ATOM   5190 1C31 POPEi  87     125.798  81.386  42.891  1.00  0.00           C
ATOM   5193 2C31 POPEi  87     125.278  80.276  43.811  1.00  0.00           C
ATOM   5196 3C31 POPEi  87     123.746  80.236  43.901  1.00  0.00           C
ATOM   5199 4C31 POPEi  87     123.236  79.146  44.851  1.00  0.00           C
ATOM   5202 5C31 POPEi  87     121.726  79.256  45.121  1.00  0.00           C
ATOM   5205 6C31 POPEi  87     121.176  78.146  46.011  1.00  0.00           C
ATOM   5209  NH3 POPEj  88      83.126  43.246  24.541  1.00  0.00           N
ATOM   5213  C12 POPEj  88      84.296  44.046  25.041  1.00  0.00           C
ATOM   5216  C11 POPEj  88      84.156  45.556  24.721  1.00  0.00           C
ATOM   5219  P   POPEj  88      81.646  46.036  25.311  1.00  0.00           P
ATOM   5220  O13 POPEj  88      81.356  45.796  23.891  1.00  0.00           O
ATOM   5221  O14 POPEj  88      80.826  47.046  25.971  1.00  0.00           O
ATOM   5222  O11 POPEj  88      81.416  44.646  26.041  1.00  0.00           O
ATOM   5223  O12 POPEj  88      83.206  46.226  25.551  1.00  0.00           O
ATOM   5224  C1  POPEj  88      81.766  44.556  27.421  1.00  0.00           C
ATOM   5227  C2  POPEj  88      80.736  45.286  28.311  1.00  0.00           C
ATOM   5229  O21 POPEj  88      80.996  44.976  29.671  1.00  0.00           O
ATOM   5230  C21 POPEj  88      81.906  45.736  30.241  1.00  0.00           C
ATOM   5231  O22 POPEj  88      82.586  46.576  29.681  1.00  0.00           O
ATOM   5232  C22 POPEj  88      81.906  45.396  31.741  1.00  0.00           C
ATOM   5235  C3  POPEj  88      79.276  44.866  27.951  1.00  0.00           C
ATOM   5238  O31 POPEj  88      78.316  45.146  28.981  1.00  0.00           O
ATOM   5239  C31 POPEj  88      78.256  46.416  29.371  1.00  0.00           C
ATOM   5240  O32 POPEj  88      78.706  47.376  28.771  1.00  0.00           O
ATOM   5241  C32 POPEj  88      77.606  46.436  30.751  1.00  0.00           C
ATOM   5244  C23 POPEj  88      81.806  46.606  32.691  1.00  0.00           C
ATOM   5247  C24 POPEj  88      82.826  46.486  33.831  1.00  0.00           C
ATOM   5250  C25 POPEj  88      82.426  47.216  35.121  1.00  0.00           C
ATOM   5253  C26 POPEj  88      83.586  47.206  36.111  1.00  0.00           C
ATOM   5256  C27 POPEj  88      83.296  47.796  37.501  1.00  0.00           C
ATOM   5259  C28 POPEj  88      84.286  47.286  38.561  1.00  0.00           C
ATOM   5262  C29 POPEj  88      83.926  45.886  39.001  1.00  0.00           C
ATOM   5264 0C21 POPEj  88      83.286  45.556  40.131  1.00  0.00           C
ATOM   5266 1C21 POPEj  88      82.836  46.486  41.231  1.00  0.00           C
ATOM   5269 2C21 POPEj  88      83.726  46.346  42.481  1.00  0.00           C
ATOM   5272 3C21 POPEj  88      83.586  44.996  43.191  1.00  0.00           C
ATOM   5275 4C21 POPEj  88      84.866  44.606  43.961  1.00  0.00           C
ATOM   5278 5C21 POPEj  88      84.856  43.156  44.451  1.00  0.00           C
ATOM   5281 6C21 POPEj  88      86.206  42.456  44.241  1.00  0.00           C
ATOM   5284 7C21 POPEj  88      86.256  41.066  44.891  1.00  0.00           C
ATOM   5287 8C21 POPEj  88      87.566  40.326  44.612  1.00  0.00           C
ATOM   5291  C33 POPEj  88      78.056  47.616  31.641  1.00  0.00           C
ATOM   5294  C34 POPEj  88      77.746  47.316  33.111  1.00  0.00           C
ATOM   5297  C35 POPEj  88      78.156  48.416  34.092  1.00  0.00           C
ATOM   5300  C36 POPEj  88      77.766  48.046  35.521  1.00  0.00           C
ATOM   5303  C37 POPEj  88      78.156  49.086  36.581  1.00  0.00           C
ATOM   5306  C38 POPEj  88      77.696  48.706  38.001  1.00  0.00           C
ATOM   5309  C39 POPEj  88      78.306  47.386  38.502  1.00  0.00           C
ATOM   5312 0C31 POPEj  88      77.906  47.036  39.951  1.00  0.00           C
ATOM   5315 1C31 POPEj  88      78.306  45.606  40.331  1.00  0.00           C
ATOM   5318 2C31 POPEj  88      78.096  45.296  41.821  1.00  0.00           C
ATOM   5321 3C31 POPEj  88      78.366  43.826  42.182  1.00  0.00           C
ATOM   5324 4C31 POPEj  88      79.736  43.306  41.731  1.00  0.00           C
ATOM   5327 5C31 POPEj  88      80.336  42.296  42.701  1.00  0.00           C
ATOM   5330 6C31 POPEj  88      81.516  41.516  42.112  1.00  0.00           C
ATOM   5334  NH3 POPEk  89     100.786  41.076  68.811  1.00  0.00           N
ATOM   5338  C12 POPEk  89      99.446  41.226  69.491  1.00  0.00           C
ATOM   5341  C11 POPEk  89      98.436  40.086  69.161  1.00  0.00           C
ATOM   5344  P   POPEk  89      99.036  39.116  66.861  1.00  0.00           P
ATOM   5345  O13 POPEk  89     100.116  40.026  66.461  1.00  0.00           O
ATOM   5346  O14 POPEk  89      99.396  37.936  67.661  1.00  0.00           O
ATOM   5347  O11 POPEk  89      98.246  38.606  65.551  1.00  0.00           O
ATOM   5348  O12 POPEk  89      98.046  39.996  67.761  1.00  0.00           O
ATOM   5349  C1  POPEk  89      99.116  37.766  64.721  1.00  0.00           C
ATOM   5352  C2  POPEk  89      98.486  37.176  63.421  1.00  0.00           C
ATOM   5354  O21 POPEk  89      98.196  38.256  62.501  1.00  0.00           O
ATOM   5355  C21 POPEk  89      98.556  38.006  61.241  1.00  0.00           C
ATOM   5356  O22 POPEk  89      97.786  37.706  60.351  1.00  0.00           O
ATOM   5357  C22 POPEk  89     100.056  38.226  61.071  1.00  0.00           C
ATOM   5360  C3  POPEk  89      97.236  36.276  63.681  1.00  0.00           C
ATOM   5363  O31 POPEk  89      96.496  35.906  62.491  1.00  0.00           O
ATOM   5364  C31 POPEk  89      97.046  34.996  61.701  1.00  0.00           C
ATOM   5365  O32 POPEk  89      98.056  34.356  61.961  1.00  0.00           O
ATOM   5366  C32 POPEk  89      96.246  34.886  60.401  1.00  0.00           C
ATOM   5369  C23 POPEk  89     100.686  37.396  59.921  1.00  0.00           C
ATOM   5372  C24 POPEk  89     102.166  37.746  59.761  1.00  0.00           C
ATOM   5375  C25 POPEk  89     103.006  36.706  58.991  1.00  0.00           C
ATOM   5378  C26 POPEk  89     102.516  36.426  57.561  1.00  0.00           C
ATOM   5381  C27 POPEk  89     103.656  35.846  56.711  1.00  0.00           C
ATOM   5384  C28 POPEk  89     103.186  35.186  55.401  1.00  0.00           C
ATOM   5387  C29 POPEk  89     104.356  34.586  54.651  1.00  0.00           C
ATOM   5389 0C21 POPEk  89     104.556  33.296  54.341  1.00  0.00           C
ATOM   5391 1C21 POPEk  89     103.636  32.136  54.621  1.00  0.00           C
ATOM   5394 2C21 POPEk  89     103.176  31.506  53.301  1.00  0.00           C
ATOM   5397 3C21 POPEk  89     102.136  30.396  53.471  1.00  0.00           C
ATOM   5400 4C21 POPEk  89     101.586  29.916  52.121  1.00  0.00           C
ATOM   5403 5C21 POPEk  89     102.666  29.296  51.221  1.00  0.00           C
ATOM   5406 6C21 POPEk  89     102.166  28.906  49.831  1.00  0.00           C
ATOM   5409 7C21 POPEk  89     103.216  28.076  49.081  1.00  0.00           C
ATOM   5412 8C21 POPEk  89     102.836  27.696  47.651  1.00  0.00           C
ATOM   5416  C33 POPEk  89      97.126  34.586  59.171  1.00  0.00           C
ATOM   5419  C34 POPEk  89      96.376  34.706  57.831  1.00  0.00           C
ATOM   5422  C35 POPEk  89      95.886  36.136  57.522  1.00  0.00           C
ATOM   5425  C36 POPEk  89      95.266  36.256  56.111  1.00  0.00           C
ATOM   5428  C37 POPEk  89      94.296  37.436  56.011  1.00  0.00           C
ATOM   5431  C38 POPEk  89      93.596  37.586  54.651  1.00  0.00           C
ATOM   5434  C39 POPEk  89      94.466  38.306  53.611  1.00  0.00           C
ATOM   5437 0C31 POPEk  89      94.366  39.836  53.702  1.00  0.00           C
ATOM   5440 1C31 POPEk  89      95.346  40.536  52.751  1.00  0.00           C
ATOM   5443 2C31 POPEk  89      95.026  42.016  52.491  1.00  0.00           C
ATOM   5446 3C31 POPEk  89      96.146  42.766  51.761  1.00  0.00           C
ATOM   5449 4C31 POPEk  89      96.476  42.186  50.371  1.00  0.00           C
ATOM   5452 5C31 POPEk  89      97.746  42.786  49.752  1.00  0.00           C
ATOM   5455 6C31 POPEk  89      98.106  42.126  48.411  1.00  0.00           C
ATOM   5459  NH3 POPEl  90      98.226 117.856  25.121  1.00  0.00           N
ATOM   5463  C12 POPEl  90      97.486 116.556  24.831  1.00  0.00           C
ATOM   5466  C11 POPEl  90      97.886 115.426  25.821  1.00  0.00           C
ATOM   5469  P   POPEl  90      95.956 113.776  26.581  1.00  0.00           P
ATOM   5470  O13 POPEl  90      95.596 112.366  26.311  1.00  0.00           O
ATOM   5471  O14 POPEl  90      94.916 114.816  26.531  1.00  0.00           O
ATOM   5472  O11 POPEl  90      96.696 113.756  27.991  1.00  0.00           O
ATOM   5473  O12 POPEl  90      97.136 114.226  25.611  1.00  0.00           O
ATOM   5474  C1  POPEl  90      96.566 114.776  28.971  1.00  0.00           C
ATOM   5477  C2  POPEl  90      96.426 114.256  30.451  1.00  0.00           C
ATOM   5479  O21 POPEl  90      97.536 114.636  31.301  1.00  0.00           O
ATOM   5480  C21 POPEl  90      97.556 115.976  31.491  1.00  0.00           C
ATOM   5481  O22 POPEl  90      96.806 116.766  30.951  1.00  0.00           O
ATOM   5482  C22 POPEl  90      98.616 116.356  32.521  1.00  0.00           C
ATOM   5485  C3  POPEl  90      96.126 112.716  30.491  1.00  0.00           C
ATOM   5488  O31 POPEl  90      96.046 112.056  31.791  1.00  0.00           O
ATOM   5489  C31 POPEl  90      95.176 112.566  32.661  1.00  0.00           C
ATOM   5490  O32 POPEl  90      94.596 113.626  32.571  1.00  0.00           O
ATOM   5491  C32 POPEl  90      94.896 111.556  33.771  1.00  0.00           C
ATOM   5494  C23 POPEl  90      97.966 116.956  33.791  1.00  0.00           C
ATOM   5497  C24 POPEl  90      99.016 117.356  34.841  1.00  0.00           C
ATOM   5500  C25 POPEl  90      98.416 118.206  35.981  1.00  0.00           C
ATOM   5503  C26 POPEl  90      97.236 117.496  36.651  1.00  0.00           C
ATOM   5506  C27 POPEl  90      97.006 117.916  38.101  1.00  0.00           C
ATOM   5509  C28 POPEl  90      95.936 117.046  38.761  1.00  0.00           C
ATOM   5512  C29 POPEl  90      95.926 117.136  40.272  1.00  0.00           C
ATOM   5514 0C21 POPEl  90      95.296 118.026  41.041  1.00  0.00           C
ATOM   5516 1C21 POPEl  90      94.496 119.226  40.601  1.00  0.00           C
ATOM   5519 2C21 POPEl  90      93.116 118.926  39.981  1.00  0.00           C
ATOM   5522 3C21 POPEl  90      92.146 118.126  40.871  1.00  0.00           C
ATOM   5525 4C21 POPEl  90      90.876 117.766  40.081  1.00  0.00           C
ATOM   5528 5C21 POPEl  90      89.966 116.716  40.731  1.00  0.00           C
ATOM   5531 6C21 POPEl  90      89.186 117.236  41.941  1.00  0.00           C
ATOM   5534 7C21 POPEl  90      88.136 116.246  42.431  1.00  0.00           C
ATOM   5537 8C21 POPEl  90      87.466 116.686  43.731  1.00  0.00           C
ATOM   5541  C33 POPEl  90      95.996 111.456  34.841  1.00  0.00           C
ATOM   5544  C34 POPEl  90      95.536 110.626  36.051  1.00  0.00           C
ATOM   5547  C35 POPEl  90      96.676 110.166  36.981  1.00  0.00           C
ATOM   5550  C36 POPEl  90      97.586 111.306  37.471  1.00  0.00           C
ATOM   5553  C37 POPEl  90      98.636 110.806  38.481  1.00  0.00           C
ATOM   5556  C38 POPEl  90      99.516 111.936  39.041  1.00  0.00           C
ATOM   5559  C39 POPEl  90      99.186 112.286  40.501  1.00  0.00           C
ATOM   5562 0C31 POPEl  90      99.726 111.236  41.481  1.00  0.00           C
ATOM   5565 1C31 POPEl  90      99.156 111.376  42.901  1.00  0.00           C
ATOM   5568 2C31 POPEl  90      99.686 110.286  43.851  1.00  0.00           C
ATOM   5571 3C31 POPEl  90     101.126 110.566  44.301  1.00  0.00           C
ATOM   5574 4C31 POPEl  90     101.906 109.296  44.671  1.00  0.00           C
ATOM   5577 5C31 POPEl  90     103.336 109.636  45.101  1.00  0.00           C
ATOM   5580 6C31 POPEl  90     104.186 108.406  45.401  1.00  0.00           C
ATOM   5584  NH3 POPEm  91     115.486  27.086  65.331  1.00  0.00           N
ATOM   5588  C12 POPEm  91     116.366  27.976  66.191  1.00  0.00           C
ATOM   5591  C11 POPEm  91     116.486  29.386  65.591  1.00  0.00           C
ATOM   5594  P   POPEm  91     117.556  31.716  65.921  1.00  0.00           P
ATOM   5595  O13 POPEm  91     116.356  32.496  66.261  1.00  0.00           O
ATOM   5596  O14 POPEm  91     118.846  32.246  66.441  1.00  0.00           O
ATOM   5597  O11 POPEm  91     117.686  31.576  64.341  1.00  0.00           O
ATOM   5598  O12 POPEm  91     117.366  30.206  66.361  1.00  0.00           O
ATOM   5599  C1  POPEm  91     116.776  32.156  63.411  1.00  0.00           C
ATOM   5602  C2  POPEm  91     116.546  31.216  62.201  1.00  0.00           C
ATOM   5604  O21 POPEm  91     116.586  31.936  60.932  1.00  0.00           O
ATOM   5605  C21 POPEm  91     115.466  32.466  60.451  1.00  0.00           C
ATOM   5606  O22 POPEm  91     114.446  32.686  61.062  1.00  0.00           O
ATOM   5607  C22 POPEm  91     115.616  32.696  58.931  1.00  0.00           C
ATOM   5610  C3  POPEm  91     115.326  30.266  62.361  1.00  0.00           C
ATOM   5613  O31 POPEm  91     115.326  29.406  61.221  1.00  0.00           O
ATOM   5614  C31 POPEm  91     115.986  28.286  61.331  1.00  0.00           C
ATOM   5615  O32 POPEm  91     116.106  27.616  62.351  1.00  0.00           O
ATOM   5616  C32 POPEm  91     116.696  28.066  59.991  1.00  0.00           C
ATOM   5619  C23 POPEm  91     114.386  33.306  58.201  1.00  0.00           C
ATOM   5622  C24 POPEm  91     113.306  32.266  57.861  1.00  0.00           C
ATOM   5625  C25 POPEm  91     112.176  32.746  56.931  1.00  0.00           C
ATOM   5628  C26 POPEm  91     111.236  31.566  56.581  1.00  0.00           C
ATOM   5631  C27 POPEm  91     109.936  31.956  55.871  1.00  0.00           C
ATOM   5634  C28 POPEm  91     108.996  30.736  55.681  1.00  0.00           C
ATOM   5637  C29 POPEm  91     107.676  31.126  55.061  1.00  0.00           C
ATOM   5639 0C21 POPEm  91     106.966  30.436  54.151  1.00  0.00           C
ATOM   5641 1C21 POPEm  91     107.306  29.096  53.551  1.00  0.00           C
ATOM   5644 2C21 POPEm  91     106.076  28.166  53.362  1.00  0.00           C
ATOM   5647 3C21 POPEm  91     105.656  27.366  54.612  1.00  0.00           C
ATOM   5650 4C21 POPEm  91     104.896  28.176  55.671  1.00  0.00           C
ATOM   5653 5C21 POPEm  91     104.386  27.306  56.831  1.00  0.00           C
ATOM   5656 6C21 POPEm  91     103.536  28.096  57.831  1.00  0.00           C
ATOM   5659 7C21 POPEm  91     103.166  27.266  59.071  1.00  0.00           C
ATOM   5662 8C21 POPEm  91     102.166  27.966  59.981  1.00  0.00           C
ATOM   5666  C33 POPEm  91     117.896  27.096  60.011  1.00  0.00           C
ATOM   5669  C34 POPEm  91     118.956  27.446  58.951  1.00  0.00           C
ATOM   5672  C35 POPEm  91     120.136  28.216  59.561  1.00  0.00           C
ATOM   5675  C36 POPEm  91     121.156  28.736  58.531  1.00  0.00           C
ATOM   5678  C37 POPEm  91     121.906  27.646  57.761  1.00  0.00           C
ATOM   5681  C38 POPEm  91     122.756  28.236  56.621  1.00  0.00           C
ATOM   5684  C39 POPEm  91     123.566  27.206  55.811  1.00  0.00           C
ATOM   5687 0C31 POPEm  91     122.726  26.116  55.141  1.00  0.00           C
ATOM   5690 1C31 POPEm  91     123.496  25.306  54.092  1.00  0.00           C
ATOM   5693 2C31 POPEm  91     124.526  24.296  54.651  1.00  0.00           C
ATOM   5696 3C31 POPEm  91     123.866  23.086  55.331  1.00  0.00           C
ATOM   5699 4C31 POPEm  91     124.866  22.036  55.871  1.00  0.00           C
ATOM   5702 5C31 POPEm  91     125.498  21.156  54.781  1.00  0.00           C
ATOM   5705 6C31 POPEm  91     126.298  19.966  55.321  1.00  0.00           C
ATOM   5709  NH3 POPEn  92      91.716  82.426  29.381  1.00  0.00           N
ATOM   5713  C12 POPEn  92      91.426  83.906  29.391  1.00  0.00           C
ATOM   5716  C11 POPEn  92      92.216  84.646  28.311  1.00  0.00           C
ATOM   5719  P   POPEn  92      92.226  87.066  27.241  1.00  0.00           P
ATOM   5720  O13 POPEn  92      93.576  86.676  26.791  1.00  0.00           O
ATOM   5721  O14 POPEn  92      91.196  87.406  26.231  1.00  0.00           O
ATOM   5722  O11 POPEn  92      92.316  88.266  28.251  1.00  0.00           O
ATOM   5723  O12 POPEn  92      91.616  85.916  28.141  1.00  0.00           O
ATOM   5724  C1  POPEn  92      93.216  88.256  29.371  1.00  0.00           C
ATOM   5727  C2  POPEn  92      92.476  88.626  30.671  1.00  0.00           C
ATOM   5729  O21 POPEn  92      93.236  88.126  31.791  1.00  0.00           O
ATOM   5730  C21 POPEn  92      93.566  89.026  32.691  1.00  0.00           C
ATOM   5731  O22 POPEn  92      93.706  90.216  32.501  1.00  0.00           O
ATOM   5732  C22 POPEn  92      93.686  88.356  34.051  1.00  0.00           C
ATOM   5735  C3  POPEn  92      91.096  87.926  30.731  1.00  0.00           C
ATOM   5738  O31 POPEn  92      90.626  87.806  32.101  1.00  0.00           O
ATOM   5739  C31 POPEn  92      90.186  86.596  32.391  1.00  0.00           C
ATOM   5740  O32 POPEn  92      89.886  85.726  31.601  1.00  0.00           O
ATOM   5741  C32 POPEn  92      90.236  86.376  33.891  1.00  0.00           C
ATOM   5744  C23 POPEn  92      93.176  89.256  35.201  1.00  0.00           C
ATOM   5747  C24 POPEn  92      92.816  88.406  36.421  1.00  0.00           C
ATOM   5750  C25 POPEn  92      92.266  89.206  37.621  1.00  0.00           C
ATOM   5753  C26 POPEn  92      93.326  90.046  38.341  1.00  0.00           C
ATOM   5756  C27 POPEn  92      92.776  90.616  39.661  1.00  0.00           C
ATOM   5759  C28 POPEn  92      93.886  91.056  40.631  1.00  0.00           C
ATOM   5762  C29 POPEn  92      93.286  91.566  41.921  1.00  0.00           C
ATOM   5764 0C21 POPEn  92      93.636  91.216  43.161  1.00  0.00           C
ATOM   5766 1C21 POPEn  92      94.756  90.276  43.541  1.00  0.00           C
ATOM   5769 2C21 POPEn  92      95.176  90.436  45.021  1.00  0.00           C
ATOM   5772 3C21 POPEn  92      95.976  91.726  45.281  1.00  0.00           C
ATOM   5775 4C21 POPEn  92      96.226  92.006  46.771  1.00  0.00           C
ATOM   5778 5C21 POPEn  92      94.956  92.396  47.531  1.00  0.00           C
ATOM   5781 6C21 POPEn  92      95.216  92.866  48.971  1.00  0.00           C
ATOM   5784 7C21 POPEn  92      93.926  92.966  49.801  1.00  0.00           C
ATOM   5787 8C21 POPEn  92      94.156  93.496  51.221  1.00  0.00           C
ATOM   5791  C33 POPEn  92      90.876  84.996  34.201  1.00  0.00           C
ATOM   5794  C34 POPEn  92      91.396  84.896  35.631  1.00  0.00           C
ATOM   5797  C35 POPEn  92      90.326  85.196  36.681  1.00  0.00           C
ATOM   5800  C36 POPEn  92      90.916  85.156  38.081  1.00  0.00           C
ATOM   5803  C37 POPEn  92      89.866  85.436  39.161  1.00  0.00           C
ATOM   5806  C38 POPEn  92      90.476  85.646  40.551  1.00  0.00           C
ATOM   5809  C39 POPEn  92      91.516  84.566  40.911  1.00  0.00           C
ATOM   5812 0C31 POPEn  92      91.946  84.646  42.381  1.00  0.00           C
ATOM   5815 1C31 POPEn  92      92.976  83.566  42.731  1.00  0.00           C
ATOM   5818 2C31 POPEn  92      93.376  83.626  44.201  1.00  0.00           C
ATOM   5821 3C31 POPEn  92      94.196  82.416  44.651  1.00  0.00           C
ATOM   5824 4C31 POPEn  92      94.706  82.586  46.091  1.00  0.00           C
ATOM   5827 5C31 POPEn  92      95.556  81.416  46.581  1.00  0.00           C
ATOM   5830 6C31 POPEn  92      96.226  81.706  47.921  1.00  0.00           C
ATOM   5834  NH3 POPEo  93       0.856  -3.036  24.081  1.00  0.00           N
ATOM   5838  C12 POPEo  93       2.316  -2.926  24.421  1.00  0.00           C
ATOM   5841  C11 POPEo  93       2.706  -1.446  24.531  1.00  0.00           C
ATOM   5844  P   POPEo  93       1.106   0.464  25.491  1.00  0.00           P
ATOM   5845  O13 POPEo  93       1.766   1.454  24.611  1.00  0.00           O
ATOM   5846  O14 POPEo  93      -0.294   0.104  25.161  1.00  0.00           O
ATOM   5847  O11 POPEo  93       1.186   0.894  27.001  1.00  0.00           O
ATOM   5848  O12 POPEo  93       1.956  -0.856  25.581  1.00  0.00           O
ATOM   5849  C1  POPEo  93       0.376   0.244  27.981  1.00  0.00           C
ATOM   5852  C2  POPEo  93       0.596   0.914  29.361  1.00  0.00           C
ATOM   5854  O21 POPEo  93      -0.094   0.114  30.341  1.00  0.00           O
ATOM   5855  C21 POPEo  93       0.276   0.294  31.601  1.00  0.00           C
ATOM   5856  O22 POPEo  93       1.086   1.104  32.001  1.00  0.00           O
ATOM   5857  C22 POPEo  93      -0.504  -0.686  32.471  1.00  0.00           C
ATOM   5860  C3  POPEo  93       0.086   2.374  29.311  1.00  0.00           C
ATOM   5863  O31 POPEo  93       0.866   3.236  30.171  1.00  0.00           O
ATOM   5864  C31 POPEo  93       0.196   3.896  31.101  1.00  0.00           C
ATOM   5865  O32 POPEo  93      -1.014   3.936  31.221  1.00  0.00           O
ATOM   5866  C32 POPEo  93       1.186   4.646  32.001  1.00  0.00           C
ATOM   5869  C23 POPEo  93       0.036  -0.806  33.911  1.00  0.00           C
ATOM   5872  C24 POPEo  93      -0.694  -1.906  34.691  1.00  0.00           C
ATOM   5875  C25 POPEo  93      -0.064  -2.196  36.061  1.00  0.00           C
ATOM   5878  C26 POPEo  93      -0.764  -3.336  36.821  1.00  0.00           C
ATOM   5881  C27 POPEo  93       0.206  -3.976  37.821  1.00  0.00           C
ATOM   5884  C28 POPEo  93      -0.424  -4.916  38.861  1.00  0.00           C
ATOM   5887  C29 POPEo  93       0.706  -5.456  39.721  1.00  0.00           C
ATOM   5889 0C21 POPEo  93       0.796  -5.486  41.061  1.00  0.00           C
ATOM   5891 1C21 POPEo  93      -0.224  -5.016  42.061  1.00  0.00           C
ATOM   5894 2C21 POPEo  93       0.286  -3.916  43.011  1.00  0.00           C
ATOM   5897 3C21 POPEo  93       1.256  -4.396  44.101  1.00  0.00           C
ATOM   5900 4C21 POPEo  93       1.816  -3.236  44.941  1.00  0.00           C
ATOM   5903 5C21 POPEo  93       0.786  -2.546  45.831  1.00  0.00           C
ATOM   5906 6C21 POPEo  93       1.246  -1.156  46.301  1.00  0.00           C
ATOM   5909 7C21 POPEo  93       0.226  -0.496  47.241  1.00  0.00           C
ATOM   5912 8C21 POPEo  93       0.716   0.814  47.861  1.00  0.00           C
ATOM   5916  C33 POPEo  93       0.596   4.846  33.411  1.00  0.00           C
ATOM   5919  C34 POPEo  93       1.476   5.726  34.321  1.00  0.00           C
ATOM   5922  C35 POPEo  93       0.796   5.926  35.681  1.00  0.00           C
ATOM   5925  C36 POPEo  93       1.626   6.796  36.631  1.00  0.00           C
ATOM   5928  C37 POPEo  93       0.896   7.056  37.951  1.00  0.00           C
ATOM   5931  C38 POPEo  93       1.756   7.906  38.891  1.00  0.00           C
ATOM   5934  C39 POPEo  93       1.166   8.116  40.291  1.00  0.00           C
ATOM   5937 0C31 POPEo  93      -0.064   9.026  40.321  1.00  0.00           C
ATOM   5940 1C31 POPEo  93      -0.364   9.536  41.741  1.00  0.00           C
ATOM   5943 2C31 POPEo  93      -1.534  10.526  41.801  1.00  0.00           C
ATOM   5946 3C31 POPEo  93      -1.824  11.056  43.211  1.00  0.00           C
ATOM   5949 4C31 POPEo  93      -0.594  11.636  43.921  1.00  0.00           C
ATOM   5952 5C31 POPEo  93      -0.944  12.626  45.041  1.00  0.00           C
ATOM   5955 6C31 POPEo  93       0.196  12.856  46.021  1.00  0.00           C
ATOM   5959  NH3 POPEp  94      21.216  57.366  19.931  1.00  0.00           N
ATOM   5963  C12 POPEp  94      20.196  56.276  20.151  1.00  0.00           C
ATOM   5966  C11 POPEp  94      20.806  54.856  20.121  1.00  0.00           C
ATOM   5969  P   POPEp  94      22.886  54.956  21.691  1.00  0.00           P
ATOM   5970  O13 POPEp  94      23.376  54.186  22.841  1.00  0.00           O
ATOM   5971  O14 POPEp  94      23.696  54.966  20.451  1.00  0.00           O
ATOM   5972  O11 POPEp  94      22.676  56.476  22.081  1.00  0.00           O
ATOM   5973  O12 POPEp  94      21.426  54.496  21.351  1.00  0.00           O
ATOM   5974  C1  POPEp  94      23.326  57.096  23.201  1.00  0.00           C
ATOM   5977  C2  POPEp  94      22.386  57.266  24.431  1.00  0.00           C
ATOM   5979  O21 POPEp  94      23.096  58.026  25.421  1.00  0.00           O
ATOM   5980  C21 POPEp  94      22.636  59.216  25.751  1.00  0.00           C
ATOM   5981  O22 POPEp  94      21.676  59.786  25.261  1.00  0.00           O
ATOM   5982  C22 POPEp  94      23.486  59.736  26.901  1.00  0.00           C
ATOM   5985  C3  POPEp  94      22.056  55.876  25.041  1.00  0.00           C
ATOM   5988  O31 POPEp  94      21.196  55.956  26.191  1.00  0.00           O
ATOM   5989  C31 POPEp  94      19.936  55.626  25.971  1.00  0.00           C
ATOM   5990  O32 POPEp  94      19.426  55.406  24.891  1.00  0.00           O
ATOM   5991  C32 POPEp  94      19.266  55.456  27.341  1.00  0.00           C
ATOM   5994  C23 POPEp  94      23.276  61.246  27.201  1.00  0.00           C
ATOM   5997  C24 POPEp  94      23.866  61.696  28.551  1.00  0.00           C
ATOM   6000  C25 POPEp  94      23.326  60.896  29.741  1.00  0.00           C
ATOM   6003  C26 POPEp  94      23.766  61.426  31.121  1.00  0.00           C
ATOM   6006  C27 POPEp  94      23.276  60.486  32.231  1.00  0.00           C
ATOM   6009  C28 POPEp  94      23.876  60.756  33.621  1.00  0.00           C
ATOM   6012  C29 POPEp  94      25.326  60.316  33.681  1.00  0.00           C
ATOM   6014 0C21 POPEp  94      25.916  59.546  34.601  1.00  0.00           C
ATOM   6016 1C21 POPEp  94      25.316  58.906  35.821  1.00  0.00           C
ATOM   6019 2C21 POPEp  94      25.696  57.416  35.951  1.00  0.00           C
ATOM   6022 3C21 POPEp  94      25.226  56.566  34.761  1.00  0.00           C
ATOM   6025 4C21 POPEp  94      25.376  55.056  35.001  1.00  0.00           C
ATOM   6028 5C21 POPEp  94      24.696  54.246  33.891  1.00  0.00           C
ATOM   6031 6C21 POPEp  94      24.706  52.736  34.151  1.00  0.00           C
ATOM   6034 7C21 POPEp  94      23.926  51.956  33.081  1.00  0.00           C
ATOM   6037 8C21 POPEp  94      23.806  50.456  33.391  1.00  0.00           C
ATOM   6041  C33 POPEp  94      17.726  55.436  27.321  1.00  0.00           C
ATOM   6044  C34 POPEp  94      17.136  55.556  28.741  1.00  0.00           C
ATOM   6047  C35 POPEp  94      17.346  54.306  29.591  1.00  0.00           C
ATOM   6050  C36 POPEp  94      17.116  54.536  31.091  1.00  0.00           C
ATOM   6053  C37 POPEp  94      17.006  53.206  31.841  1.00  0.00           C
ATOM   6056  C38 POPEp  94      17.336  53.266  33.341  1.00  0.00           C
ATOM   6059  C39 POPEp  94      18.826  53.526  33.611  1.00  0.00           C
ATOM   6062 0C31 POPEp  94      19.226  53.176  35.051  1.00  0.00           C
ATOM   6065 1C31 POPEp  94      20.736  53.276  35.311  1.00  0.00           C
ATOM   6068 2C31 POPEp  94      21.076  53.476  36.791  1.00  0.00           C
ATOM   6071 3C31 POPEp  94      20.566  52.376  37.731  1.00  0.00           C
ATOM   6074 4C31 POPEp  94      20.696  52.806  39.201  1.00  0.00           C
ATOM   6077 5C31 POPEp  94      20.176  51.776  40.211  1.00  0.00           C
ATOM   6080 6C31 POPEp  94      19.936  52.396  41.592  1.00  0.00           C
ATOM   6084  NH3 POPEq  95      91.466 116.286  24.681  1.00  0.00           N
ATOM   6088  C12 POPEq  95      91.796 116.546  23.231  1.00  0.00           C
ATOM   6091  C11 POPEq  95      93.226 117.066  22.991  1.00  0.00           C
ATOM   6094  P   POPEq  95      94.546 119.216  22.341  1.00  0.00           P
ATOM   6095  O13 POPEq  95      95.676 118.286  22.501  1.00  0.00           O
ATOM   6096  O14 POPEq  95      94.306 119.936  21.071  1.00  0.00           O
ATOM   6097  O11 POPEq  95      94.516 120.296  23.501  1.00  0.00           O
ATOM   6098  O12 POPEq  95      93.196 118.476  22.741  1.00  0.00           O
ATOM   6099  C1  POPEq  95      94.326 119.846  24.841  1.00  0.00           C
ATOM   6102  C2  POPEq  95      95.266 120.576  25.811  1.00  0.00           C
ATOM   6104  O21 POPEq  95      94.866 120.176  27.141  1.00  0.00           O
ATOM   6105  C21 POPEq  95      95.906 119.916  27.931  1.00  0.00           C
ATOM   6106  O22 POPEq  95      97.066 119.896  27.561  1.00  0.00           O
ATOM   6107  C22 POPEq  95      95.426 119.646  29.381  1.00  0.00           C
ATOM   6110  C3  POPEq  95      95.196 122.116  25.721  1.00  0.00           C
ATOM   6113  O31 POPEq  95      95.876 122.666  26.861  1.00  0.00           O
ATOM   6114  C31 POPEq  95      95.926 123.976  26.921  1.00  0.00           C
ATOM   6115  O32 POPEq  95      95.506 124.746  26.061  1.00  0.00           O
ATOM   6116  C32 POPEq  95      96.456 124.336  28.311  1.00  0.00           C
ATOM   6119  C23 POPEq  95      94.006 119.026  29.551  1.00  0.00           C
ATOM   6122  C24 POPEq  95      93.356 119.366  30.911  1.00  0.00           C
ATOM   6125  C25 POPEq  95      93.806 118.446  32.061  1.00  0.00           C
ATOM   6128  C26 POPEq  95      93.186 118.816  33.411  1.00  0.00           C
ATOM   6131  C27 POPEq  95      92.786 117.606  34.271  1.00  0.00           C
ATOM   6134  C28 POPEq  95      92.496 117.976  35.741  1.00  0.00           C
ATOM   6137  C29 POPEq  95      91.356 117.266  36.431  1.00  0.00           C
ATOM   6139 0C21 POPEq  95      91.146 115.936  36.581  1.00  0.00           C
ATOM   6141 1C21 POPEq  95      92.016 114.816  36.081  1.00  0.00           C
ATOM   6144 2C21 POPEq  95      92.926 114.206  37.151  1.00  0.00           C
ATOM   6147 3C21 POPEq  95      92.236 113.246  38.141  1.00  0.00           C
ATOM   6150 4C21 POPEq  95      92.966 113.146  39.481  1.00  0.00           C
ATOM   6153 5C21 POPEq  95      94.456 112.766  39.361  1.00  0.00           C
ATOM   6156 6C21 POPEq  95      95.336 113.586  40.311  1.00  0.00           C
ATOM   6159 7C21 POPEq  95      95.286 113.096  41.761  1.00  0.00           C
ATOM   6162 8C21 POPEq  95      95.936 114.076  42.741  1.00  0.00           C
ATOM   6166  C33 POPEq  95      96.496 125.846  28.631  1.00  0.00           C
ATOM   6169  C34 POPEq  95      96.536 126.106  30.151  1.00  0.00           C
ATOM   6172  C35 POPEq  95      97.666 125.346  30.861  1.00  0.00           C
ATOM   6175  C36 POPEq  95      98.136 126.046  32.151  1.00  0.00           C
ATOM   6178  C37 POPEq  95      99.146 125.196  32.941  1.00  0.00           C
ATOM   6181  C38 POPEq  95      99.776 125.966  34.111  1.00  0.00           C
ATOM   6184  C39 POPEq  95     100.096 125.076  35.321  1.00  0.00           C
ATOM   6187 0C31 POPEq  95     100.796 125.856  36.441  1.00  0.00           C
ATOM   6190 1C31 POPEq  95     100.586 125.206  37.821  1.00  0.00           C
ATOM   6193 2C31 POPEq  95     101.316 125.946  38.951  1.00  0.00           C
ATOM   6196 3C31 POPEq  95     102.766 125.486  39.131  1.00  0.00           C
ATOM   6199 4C31 POPEq  95     103.486 126.256  40.241  1.00  0.00           C
ATOM   6202 5C31 POPEq  95     104.956 125.866  40.421  1.00  0.00           C
ATOM   6205 6C31 POPEq  95     105.686 126.746  41.431  1.00  0.00           C
ATOM   6209  NH3 POPEr  96      99.996  40.796  23.931  1.00  0.00           N
ATOM   6213  C12 POPEr  96      99.096  39.796  23.271  1.00  0.00           C
ATOM   6216  C11 POPEr  96      98.096  39.146  24.231  1.00  0.00           C
ATOM   6219  P   POPEr  96      98.186  36.576  23.611  1.00  0.00           P
ATOM   6220  O13 POPEr  96      97.466  35.686  22.671  1.00  0.00           O
ATOM   6221  O14 POPEr  96      99.656  36.696  23.501  1.00  0.00           O
ATOM   6222  O11 POPEr  96      97.826  36.036  25.051  1.00  0.00           O
ATOM   6223  O12 POPEr  96      97.516  38.006  23.611  1.00  0.00           O
ATOM   6224  C1  POPEr  96      98.776  36.076  26.111  1.00  0.00           C
ATOM   6227  C2  POPEr  96      98.006  35.776  27.421  1.00  0.00           C
ATOM   6229  O21 POPEr  96      98.876  35.836  28.571  1.00  0.00           O
ATOM   6230  C21 POPEr  96      99.236  37.066  28.901  1.00  0.00           C
ATOM   6231  O22 POPEr  96      98.836  38.086  28.371  1.00  0.00           O
ATOM   6232  C22 POPEr  96     100.126  37.006  30.151  1.00  0.00           C
ATOM   6235  C3  POPEr  96      97.346  34.376  27.311  1.00  0.00           C
ATOM   6238  O31 POPEr  96      96.496  34.076  28.451  1.00  0.00           O
ATOM   6239  C31 POPEr  96      95.296  34.656  28.381  1.00  0.00           C
ATOM   6240  O32 POPEr  96      94.926  35.366  27.471  1.00  0.00           O
ATOM   6241  C32 POPEr  96      94.446  34.226  29.581  1.00  0.00           C
ATOM   6244  C23 POPEr  96      99.686  38.026  31.221  1.00  0.00           C
ATOM   6247  C24 POPEr  96      99.536  37.436  32.641  1.00  0.00           C
ATOM   6250  C25 POPEr  96     100.826  36.876  33.261  1.00  0.00           C
ATOM   6253  C26 POPEr  96     100.666  36.636  34.781  1.00  0.00           C
ATOM   6256  C27 POPEr  96     101.686  37.396  35.641  1.00  0.00           C
ATOM   6259  C28 POPEr  96     101.196  37.746  37.061  1.00  0.00           C
ATOM   6262  C29 POPEr  96     101.326  36.636  38.071  1.00  0.00           C
ATOM   6264 0C21 POPEr  96     101.156  36.796  39.401  1.00  0.00           C
ATOM   6266 1C21 POPEr  96     100.726  38.076  40.081  1.00  0.00           C
ATOM   6269 2C21 POPEr  96      99.686  37.846  41.201  1.00  0.00           C
ATOM   6272 3C21 POPEr  96     100.296  37.326  42.511  1.00  0.00           C
ATOM   6275 4C21 POPEr  96      99.226  37.156  43.611  1.00  0.00           C
ATOM   6278 5C21 POPEr  96      99.776  36.776  44.991  1.00  0.00           C
ATOM   6281 6C21 POPEr  96     100.626  37.876  45.641  1.00  0.00           C
ATOM   6284 7C21 POPEr  96     100.756  37.706  47.161  1.00  0.00           C
ATOM   6287 8C21 POPEr  96     101.606  38.786  47.831  1.00  0.00           C
ATOM   6291  C33 POPEr  96      94.756  34.966  30.901  1.00  0.00           C
ATOM   6294  C34 POPEr  96      94.856  34.006  32.091  1.00  0.00           C
ATOM   6297  C35 POPEr  96      93.536  33.826  32.861  1.00  0.00           C
ATOM   6300  C36 POPEr  96      93.486  32.496  33.611  1.00  0.00           C
ATOM   6303  C37 POPEr  96      92.946  32.576  35.051  1.00  0.00           C
ATOM   6306  C38 POPEr  96      93.856  33.336  36.011  1.00  0.00           C
ATOM   6309  C39 POPEr  96      93.496  33.156  37.501  1.00  0.00           C
ATOM   6312 0C31 POPEr  96      91.986  33.156  37.811  1.00  0.00           C
ATOM   6315 1C31 POPEr  96      91.696  32.826  39.281  1.00  0.00           C
ATOM   6318 2C31 POPEr  96      90.206  32.566  39.521  1.00  0.00           C
ATOM   6321 3C31 POPEr  96      89.866  32.096  40.951  1.00  0.00           C
ATOM   6324 4C31 POPEr  96      90.376  30.676  41.231  1.00  0.00           C
ATOM   6327 5C31 POPEr  96      89.796  30.066  42.511  1.00  0.00           C
ATOM   6330 6C31 POPEr  96      90.226  28.606  42.701  1.00  0.00           C
ATOM   6334  NH3 POPEs  97      76.796  60.666  67.291  1.00  0.00           N
ATOM   6338  C12 POPEs  97      75.836  59.616  67.821  1.00  0.00           C
ATOM   6341  C11 POPEs  97      76.076  58.176  67.281  1.00  0.00           C
ATOM   6344  P   POPEs  97      74.826  55.826  67.201  1.00  0.00           P
ATOM   6345  O13 POPEs  97      75.926  54.906  67.541  1.00  0.00           O
ATOM   6346  O14 POPEs  97      73.436  55.346  67.411  1.00  0.00           O
ATOM   6347  O11 POPEs  97      74.906  56.156  65.681  1.00  0.00           O
ATOM   6348  O12 POPEs  97      75.106  57.266  67.831  1.00  0.00           O
ATOM   6349  C1  POPEs  97      75.976  55.776  64.831  1.00  0.00           C
ATOM   6352  C2  POPEs  97      75.656  56.326  63.421  1.00  0.00           C
ATOM   6354  O21 POPEs  97      76.786  56.146  62.561  1.00  0.00           O
ATOM   6355  C21 POPEs  97      77.026  54.916  62.201  1.00  0.00           C
ATOM   6356  O22 POPEs  97      76.396  53.916  62.531  1.00  0.00           O
ATOM   6357  C22 POPEs  97      78.236  54.896  61.272  1.00  0.00           C
ATOM   6360  C3  POPEs  97      75.306  57.836  63.432  1.00  0.00           C
ATOM   6363  O31 POPEs  97      74.626  58.216  62.221  1.00  0.00           O
ATOM   6364  C31 POPEs  97      75.116  59.196  61.491  1.00  0.00           C
ATOM   6365  O32 POPEs  97      76.156  59.806  61.681  1.00  0.00           O
ATOM   6366  C32 POPEs  97      74.186  59.456  60.301  1.00  0.00           C
ATOM   6369  C23 POPEs  97      77.866  54.676  59.791  1.00  0.00           C
ATOM   6372  C24 POPEs  97      79.126  54.376  58.991  1.00  0.00           C
ATOM   6375  C25 POPEs  97      78.956  54.356  57.471  1.00  0.00           C
ATOM   6378  C26 POPEs  97      78.496  52.986  56.961  1.00  0.00           C
ATOM   6381  C27 POPEs  97      78.626  52.866  55.431  1.00  0.00           C
ATOM   6384  C28 POPEs  97      77.976  51.586  54.871  1.00  0.00           C
ATOM   6387  C29 POPEs  97      78.866  50.376  54.981  1.00  0.00           C
ATOM   6389 0C21 POPEs  97      79.536  49.796  53.981  1.00  0.00           C
ATOM   6391 1C21 POPEs  97      79.496  50.206  52.531  1.00  0.00           C
ATOM   6394 2C21 POPEs  97      78.696  49.156  51.751  1.00  0.00           C
ATOM   6397 3C21 POPEs  97      78.606  49.436  50.251  1.00  0.00           C
ATOM   6400 4C21 POPEs  97      78.636  48.136  49.431  1.00  0.00           C
ATOM   6403 5C21 POPEs  97      77.506  47.136  49.741  1.00  0.00           C
ATOM   6406 6C21 POPEs  97      76.136  47.586  49.221  1.00  0.00           C
ATOM   6409 7C21 POPEs  97      75.106  46.456  49.211  1.00  0.00           C
ATOM   6412 8C21 POPEs  97      73.906  46.766  48.321  1.00  0.00           C
ATOM   6416  C33 POPEs  97      72.676  59.396  60.671  1.00  0.00           C
ATOM   6419  C34 POPEs  97      71.756  59.486  59.441  1.00  0.00           C
ATOM   6422  C35 POPEs  97      71.746  58.216  58.591  1.00  0.00           C
ATOM   6425  C36 POPEs  97      70.886  58.356  57.331  1.00  0.00           C
ATOM   6428  C37 POPEs  97      70.676  57.006  56.611  1.00  0.00           C
ATOM   6431  C38 POPEs  97      69.946  57.156  55.272  1.00  0.00           C
ATOM   6434  C39 POPEs  97      70.876  57.326  54.061  1.00  0.00           C
ATOM   6437 0C31 POPEs  97      71.566  56.016  53.651  1.00  0.00           C
ATOM   6440 1C31 POPEs  97      72.476  56.226  52.441  1.00  0.00           C
ATOM   6443 2C31 POPEs  97      73.256  54.966  52.041  1.00  0.00           C
ATOM   6446 3C31 POPEs  97      74.316  55.246  50.961  1.00  0.00           C
ATOM   6449 4C31 POPEs  97      73.726  55.586  49.581  1.00  0.00           C
ATOM   6452 5C31 POPEs  97      74.806  55.916  48.541  1.00  0.00           C
ATOM   6455 6C31 POPEs  97      74.236  56.206  47.151  1.00  0.00           C
ATOM   6459  NH3 POPEt  98      34.266 111.676  24.121  1.00  0.00           N
ATOM   6463  C12 POPEt  98      34.966 110.556  23.421  1.00  0.00           C
ATOM   6466  C11 POPEt  98      36.246 110.226  24.191  1.00  0.00           C
ATOM   6469  P   POPEt  98      38.346 111.716  23.821  1.00  0.00           P
ATOM   6470  O13 POPEt  98      38.126 111.976  22.381  1.00  0.00           O
ATOM   6471  O14 POPEt  98      39.296 110.656  24.251  1.00  0.00           O
ATOM   6472  O11 POPEt  98      38.756 113.106  24.501  1.00  0.00           O
ATOM   6473  O12 POPEt  98      36.946 111.436  24.531  1.00  0.00           O
ATOM   6474  C1  POPEt  98      38.806 113.266  25.931  1.00  0.00           C
ATOM   6477  C2  POPEt  98      40.256 113.346  26.481  1.00  0.00           C
ATOM   6479  O21 POPEt  98      40.156 113.776  27.841  1.00  0.00           O
ATOM   6480  C21 POPEt  98      40.976 113.216  28.701  1.00  0.00           C
ATOM   6481  O22 POPEt  98      41.816 112.366  28.481  1.00  0.00           O
ATOM   6482  C22 POPEt  98      40.646 113.766  30.081  1.00  0.00           C
ATOM   6485  C3  POPEt  98      41.116 114.376  25.691  1.00  0.00           C
ATOM   6488  O31 POPEt  98      42.336 114.696  26.411  1.00  0.00           O
ATOM   6489  C31 POPEt  98      42.396 115.936  26.921  1.00  0.00           C
ATOM   6490  O32 POPEt  98      41.566 116.806  26.761  1.00  0.00           O
ATOM   6491  C32 POPEt  98      43.626 116.096  27.821  1.00  0.00           C
ATOM   6494  C23 POPEt  98      41.746 113.416  31.101  1.00  0.00           C
ATOM   6497  C24 POPEt  98      41.346 113.846  32.511  1.00  0.00           C
ATOM   6500  C25 POPEt  98      42.476 113.716  33.521  1.00  0.00           C
ATOM   6503  C26 POPEt  98      42.026 114.236  34.881  1.00  0.00           C
ATOM   6506  C27 POPEt  98      43.126 114.276  35.941  1.00  0.00           C
ATOM   6509  C28 POPEt  98      42.566 114.796  37.271  1.00  0.00           C
ATOM   6512  C29 POPEt  98      43.596 114.786  38.371  1.00  0.00           C
ATOM   6514 0C21 POPEt  98      43.316 114.756  39.682  1.00  0.00           C
ATOM   6516 1C21 POPEt  98      41.946 114.746  40.311  1.00  0.00           C
ATOM   6519 2C21 POPEt  98      41.556 116.066  41.011  1.00  0.00           C
ATOM   6522 3C21 POPEt  98      42.146 116.256  42.421  1.00  0.00           C
ATOM   6525 4C21 POPEt  98      43.516 116.946  42.421  1.00  0.00           C
ATOM   6528 5C21 POPEt  98      44.086 117.176  43.821  1.00  0.00           C
ATOM   6531 6C21 POPEt  98      45.486 117.796  43.741  1.00  0.00           C
ATOM   6534 7C21 POPEt  98      46.116 118.116  45.101  1.00  0.00           C
ATOM   6537 8C21 POPEt  98      47.456 118.856  44.951  1.00  0.00           C
ATOM   6541  C33 POPEt  98      43.306 116.996  29.051  1.00  0.00           C
ATOM   6544  C34 POPEt  98      44.416 117.016  30.111  1.00  0.00           C
ATOM   6547  C35 POPEt  98      43.986 117.696  31.431  1.00  0.00           C
ATOM   6550  C36 POPEt  98      45.116 117.676  32.471  1.00  0.00           C
ATOM   6553  C37 POPEt  98      44.656 117.726  33.941  1.00  0.00           C
ATOM   6556  C38 POPEt  98      43.956 119.016  34.381  1.00  0.00           C
ATOM   6559  C39 POPEt  98      43.696 119.006  35.891  1.00  0.00           C
ATOM   6562 0C31 POPEt  98      43.106 120.316  36.431  1.00  0.00           C
ATOM   6565 1C31 POPEt  98      43.006 120.316  37.971  1.00  0.00           C
ATOM   6568 2C31 POPEt  98      42.546 121.666  38.541  1.00  0.00           C
ATOM   6571 3C31 POPEt  98      42.856 121.836  40.041  1.00  0.00           C
ATOM   6574 4C31 POPEt  98      41.966 121.036  40.991  1.00  0.00           C
ATOM   6577 5C31 POPEt  98      42.526 121.026  42.421  1.00  0.00           C
ATOM   6580 6C31 POPEt  98      41.606 120.366  43.451  1.00  0.00           C
ATOM   6584  NH3 POPEu  99      75.596 120.666  25.731  1.00  0.00           N
ATOM   6588  C12 POPEu  99      75.786 120.286  24.291  1.00  0.00           C
ATOM   6591  C11 POPEu  99      77.096 119.516  24.081  1.00  0.00           C
ATOM   6594  P   POPEu  99      79.566 119.766  24.831  1.00  0.00           P
ATOM   6595  O13 POPEu  99      79.946 118.516  24.131  1.00  0.00           O
ATOM   6596  O14 POPEu  99      80.606 120.816  24.981  1.00  0.00           O
ATOM   6597  O11 POPEu  99      78.946 119.436  26.251  1.00  0.00           O
ATOM   6598  O12 POPEu  99      78.236 120.376  24.211  1.00  0.00           O
ATOM   6599  C1  POPEu  99      79.786 119.466  27.411  1.00  0.00           C
ATOM   6602  C2  POPEu  99      79.046 118.786  28.581  1.00  0.00           C
ATOM   6604  O21 POPEu  99      79.796 119.086  29.771  1.00  0.00           O
ATOM   6605  C21 POPEu  99      79.156 119.816  30.661  1.00  0.00           C
ATOM   6606  O22 POPEu  99      77.986 120.156  30.581  1.00  0.00           O
ATOM   6607  C22 POPEu  99      80.116 120.176  31.791  1.00  0.00           C
ATOM   6610  C3  POPEu  99      78.946 117.246  28.351  1.00  0.00           C
ATOM   6613  O31 POPEu  99      78.096 116.616  29.331  1.00  0.00           O
ATOM   6614  C31 POPEu  99      78.706 115.816  30.191  1.00  0.00           C
ATOM   6615  O32 POPEu  99      79.906 115.636  30.291  1.00  0.00           O
ATOM   6616  C32 POPEu  99      77.656 115.146  31.071  1.00  0.00           C
ATOM   6619  C23 POPEu  99      79.406 120.726  33.051  1.00  0.00           C
ATOM   6622  C24 POPEu  99      80.376 121.526  33.931  1.00  0.00           C
ATOM   6625  C25 POPEu  99      79.846 121.826  35.342  1.00  0.00           C
ATOM   6628  C26 POPEu  99      80.436 120.876  36.401  1.00  0.00           C
ATOM   6631  C27 POPEu  99      80.156 121.336  37.842  1.00  0.00           C
ATOM   6634  C28 POPEu  99      81.056 120.666  38.901  1.00  0.00           C
ATOM   6637  C29 POPEu  99      82.506 121.046  38.741  1.00  0.00           C
ATOM   6639 0C21 POPEu  99      83.136 122.096  39.301  1.00  0.00           C
ATOM   6641 1C21 POPEu  99      82.536 123.126  40.221  1.00  0.00           C
ATOM   6644 2C21 POPEu  99      83.216 123.156  41.601  1.00  0.00           C
ATOM   6647 3C21 POPEu  99      84.696 123.576  41.592  1.00  0.00           C
ATOM   6650 4C21 POPEu  99      84.946 124.996  41.061  1.00  0.00           C
ATOM   6653 5C21 POPEu  99      86.416 125.406  41.151  1.00  0.00           C
ATOM   6656 6C21 POPEu  99      86.646 126.826  40.641  1.00  0.00           C
ATOM   6659 7C21 POPEu  99      88.096 127.296  40.821  1.00  0.00           C
ATOM   6662 8C21 POPEu  99      88.346 128.716  40.311  1.00  0.00           C
ATOM   6666  C33 POPEu  99      77.446 115.946  32.371  1.00  0.00           C
ATOM   6669  C34 POPEu  99      78.546 115.696  33.411  1.00  0.00           C
ATOM   6672  C35 POPEu  99      79.106 117.006  33.991  1.00  0.00           C
ATOM   6675  C36 POPEu  99      79.836 116.826  35.331  1.00  0.00           C
ATOM   6678  C37 POPEu  99      78.876 116.696  36.511  1.00  0.00           C
ATOM   6681  C38 POPEu  99      79.566 116.786  37.871  1.00  0.00           C
ATOM   6684  C39 POPEu  99      78.556 116.976  39.011  1.00  0.00           C
ATOM   6687 0C31 POPEu  99      79.196 117.156  40.391  1.00  0.00           C
ATOM   6690 1C31 POPEu  99      78.146 117.576  41.431  1.00  0.00           C
ATOM   6693 2C31 POPEu  99      78.716 117.746  42.851  1.00  0.00           C
ATOM   6696 3C31 POPEu  99      79.706 118.906  43.021  1.00  0.00           C
ATOM   6699 4C31 POPEu  99      79.096 120.286  42.721  1.00  0.00           C
ATOM   6702 5C31 POPEu  99      80.046 121.436  43.061  1.00  0.00           C
ATOM   6705 6C31 POPEu  99      79.416 122.826  42.871  1.00  0.00           C
ATOM   6709  NH3 POPEv 100      86.496  89.286  69.571  1.00  0.00           N
ATOM   6713  C12 POPEv 100      87.176  88.376  68.591  1.00  0.00           C
ATOM   6716  C11 POPEv 100      88.656  88.126  68.951  1.00  0.00           C
ATOM   6719  P   POPEv 100      89.566  90.536  68.571  1.00  0.00           P
ATOM   6720  O13 POPEv 100      88.286  91.266  68.562  1.00  0.00           O
ATOM   6721  O14 POPEv 100      90.766  91.276  69.001  1.00  0.00           O
ATOM   6722  O11 POPEv 100      89.836  89.866  67.171  1.00  0.00           O
ATOM   6723  O12 POPEv 100      89.336  89.266  69.481  1.00  0.00           O
ATOM   6724  C1  POPEv 100      89.856  90.636  65.961  1.00  0.00           C
ATOM   6727  C2  POPEv 100      91.166  90.326  65.191  1.00  0.00           C
ATOM   6729  O21 POPEv 100      91.206  91.076  63.971  1.00  0.00           O
ATOM   6730  C21 POPEv 100      90.636  90.646  62.881  1.00  0.00           C
ATOM   6731  O22 POPEv 100      89.876  89.696  62.791  1.00  0.00           O
ATOM   6732  C22 POPEv 100      91.076  91.506  61.701  1.00  0.00           C
ATOM   6735  C3  POPEv 100      91.326  88.776  65.061  1.00  0.00           C
ATOM   6738  O31 POPEv 100      92.286  88.386  64.061  1.00  0.00           O
ATOM   6739  C31 POPEv 100      91.996  87.516  63.081  1.00  0.00           C
ATOM   6740  O32 POPEv 100      92.706  87.336  62.112  1.00  0.00           O
ATOM   6741  C32 POPEv 100      90.756  86.656  63.331  1.00  0.00           C
ATOM   6744  C23 POPEv 100      90.286  91.196  60.411  1.00  0.00           C
ATOM   6747  C24 POPEv 100      91.046  91.546  59.131  1.00  0.00           C
ATOM   6750  C25 POPEv 100      90.116  91.536  57.911  1.00  0.00           C
ATOM   6753  C26 POPEv 100      90.856  91.406  56.581  1.00  0.00           C
ATOM   6756  C27 POPEv 100      89.996  91.836  55.391  1.00  0.00           C
ATOM   6759  C28 POPEv 100      90.306  91.076  54.092  1.00  0.00           C
ATOM   6762  C29 POPEv 100      91.756  91.176  53.702  1.00  0.00           C
ATOM   6764 0C21 POPEv 100      92.616  90.146  53.491  1.00  0.00           C
ATOM   6766 1C21 POPEv 100      92.306  88.676  53.571  1.00  0.00           C
ATOM   6769 2C21 POPEv 100      92.506  87.976  52.211  1.00  0.00           C
ATOM   6772 3C21 POPEv 100      91.716  88.616  51.062  1.00  0.00           C
ATOM   6775 4C21 POPEv 100      91.636  87.696  49.831  1.00  0.00           C
ATOM   6778 5C21 POPEv 100      91.206  88.436  48.562  1.00  0.00           C
ATOM   6781 6C21 POPEv 100      91.206  87.506  47.341  1.00  0.00           C
ATOM   6784 7C21 POPEv 100      91.406  88.226  46.002  1.00  0.00           C
ATOM   6787 8C21 POPEv 100      91.466  87.256  44.821  1.00  0.00           C
ATOM   6791  C33 POPEv 100      90.666  85.486  62.331  1.00  0.00           C
ATOM   6794  C34 POPEv 100      89.676  84.426  62.801  1.00  0.00           C
ATOM   6797  C35 POPEv 100      89.586  83.206  61.881  1.00  0.00           C
ATOM   6800  C36 POPEv 100      89.296  83.516  60.391  1.00  0.00           C
ATOM   6803  C37 POPEv 100      89.136  82.216  59.601  1.00  0.00           C
ATOM   6806  C38 POPEv 100      89.236  82.316  58.081  1.00  0.00           C
ATOM   6809  C39 POPEv 100      88.936  80.946  57.452  1.00  0.00           C
ATOM   6812 0C31 POPEv 100      89.676  80.676  56.141  1.00  0.00           C
ATOM   6815 1C31 POPEv 100      89.536  79.206  55.711  1.00  0.00           C
ATOM   6818 2C31 POPEv 100      90.486  78.776  54.581  1.00  0.00           C
ATOM   6821 3C31 POPEv 100      90.266  79.506  53.251  1.00  0.00           C
ATOM   6824 4C31 POPEv 100      89.016  79.046  52.481  1.00  0.00           C
ATOM   6827 5C31 POPEv 100      89.226  77.736  51.701  1.00  0.00           C
ATOM   6830 6C31 POPEv 100      88.006  77.286  50.881  1.00  0.00           C
ATOM   6834  NH3 POPEw 101      12.746  23.106  65.571  1.00  0.00           N
ATOM   6838  C12 POPEw 101      13.616  23.796  66.592  1.00  0.00           C
ATOM   6841  C11 POPEw 101      14.516  22.786  67.341  1.00  0.00           C
ATOM   6844  P   POPEw 101      12.816  20.886  67.901  1.00  0.00           P
ATOM   6845  O13 POPEw 101      12.806  19.736  68.821  1.00  0.00           O
ATOM   6846  O14 POPEw 101      11.516  21.556  67.671  1.00  0.00           O
ATOM   6847  O11 POPEw 101      13.326  20.466  66.461  1.00  0.00           O
ATOM   6848  O12 POPEw 101      13.816  22.016  68.321  1.00  0.00           O
ATOM   6849  C1  POPEw 101      12.796  19.346  65.731  1.00  0.00           C
ATOM   6852  C2  POPEw 101      12.726  19.706  64.211  1.00  0.00           C
ATOM   6854  O21 POPEw 101      12.486  18.546  63.381  1.00  0.00           O
ATOM   6855  C21 POPEw 101      11.296  18.486  62.791  1.00  0.00           C
ATOM   6856  O22 POPEw 101      10.346  19.216  63.051  1.00  0.00           O
ATOM   6857  C22 POPEw 101      11.286  17.406  61.691  1.00  0.00           C
ATOM   6860  C3  POPEw 101      14.066  20.356  63.761  1.00  0.00           C
ATOM   6863  O31 POPEw 101      13.836  21.716  63.331  1.00  0.00           O
ATOM   6864  C31 POPEw 101      14.816  22.236  62.592  1.00  0.00           C
ATOM   6865  O32 POPEw 101      15.886  21.716  62.371  1.00  0.00           O
ATOM   6866  C32 POPEw 101      14.336  23.586  62.051  1.00  0.00           C
ATOM   6869  C23 POPEw 101      11.176  17.916  60.221  1.00  0.00           C
ATOM   6872  C24 POPEw 101      12.146  17.206  59.241  1.00  0.00           C
ATOM   6875  C25 POPEw 101      11.916  17.486  57.731  1.00  0.00           C
ATOM   6878  C26 POPEw 101      12.676  18.686  57.131  1.00  0.00           C
ATOM   6881  C27 POPEw 101      12.516  18.796  55.591  1.00  0.00           C
ATOM   6884  C28 POPEw 101      12.396  20.226  55.001  1.00  0.00           C
ATOM   6887  C29 POPEw 101      11.156  20.966  55.441  1.00  0.00           C
ATOM   6889 0C21 POPEw 101      10.196  21.626  54.741  1.00  0.00           C
ATOM   6891 1C21 POPEw 101       9.966  21.896  53.271  1.00  0.00           C
ATOM   6894 2C21 POPEw 101      10.816  21.276  52.151  1.00  0.00           C
ATOM   6897 3C21 POPEw 101      10.226  21.616  50.761  1.00  0.00           C
ATOM   6900 4C21 POPEw 101      11.056  21.096  49.581  1.00  0.00           C
ATOM   6903 5C21 POPEw 101      10.366  21.356  48.221  1.00  0.00           C
ATOM   6906 6C21 POPEw 101      11.366  21.416  47.051  1.00  0.00           C
ATOM   6909 7C21 POPEw 101      10.676  21.546  45.691  1.00  0.00           C
ATOM   6912 8C21 POPEw 101      11.656  21.726  44.531  1.00  0.00           C
ATOM   6916  C33 POPEw 101      13.976  23.516  60.561  1.00  0.00           C
ATOM   6919  C34 POPEw 101      15.196  23.336  59.661  1.00  0.00           C
ATOM   6922  C35 POPEw 101      14.816  23.306  58.181  1.00  0.00           C
ATOM   6925  C36 POPEw 101      16.006  23.556  57.252  1.00  0.00           C
ATOM   6928  C37 POPEw 101      15.596  23.476  55.781  1.00  0.00           C
ATOM   6931  C38 POPEw 101      16.706  23.996  54.871  1.00  0.00           C
ATOM   6934  C39 POPEw 101      16.416  23.826  53.371  1.00  0.00           C
ATOM   6937 0C31 POPEw 101      17.586  24.316  52.501  1.00  0.00           C
ATOM   6940 1C31 POPEw 101      17.386  23.956  51.021  1.00  0.00           C
ATOM   6943 2C31 POPEw 101      18.416  24.626  50.101  1.00  0.00           C
ATOM   6946 3C31 POPEw 101      18.316  24.176  48.632  1.00  0.00           C
ATOM   6949 4C31 POPEw 101      16.896  24.286  48.061  1.00  0.00           C
ATOM   6952 5C31 POPEw 101      16.856  24.266  46.531  1.00  0.00           C
ATOM   6955 6C31 POPEw 101      15.426  24.206  45.981  1.00  0.00           C
ATOM   6959  NH3 POPEx 102      71.846  81.106  68.221  1.00  0.00           N
ATOM   6963  C12 POPEx 102      73.136  81.356  68.971  1.00  0.00           C
ATOM   6966  C11 POPEx 102      74.346  81.476  68.031  1.00  0.00           C
ATOM   6969  P   POPEx 102      76.946  81.496  68.321  1.00  0.00           P
ATOM   6970  O13 POPEx 102      77.866  82.576  68.751  1.00  0.00           O
ATOM   6971  O14 POPEx 102      77.226  80.116  68.791  1.00  0.00           O
ATOM   6972  O11 POPEx 102      76.856  81.536  66.761  1.00  0.00           O
ATOM   6973  O12 POPEx 102      75.486  81.846  68.801  1.00  0.00           O
ATOM   6974  C1  POPEx 102      78.046  81.296  66.011  1.00  0.00           C
ATOM   6977  C2  POPEx 102      77.756  81.726  64.561  1.00  0.00           C
ATOM   6979  O21 POPEx 102      78.886  81.436  63.731  1.00  0.00           O
ATOM   6980  C21 POPEx 102      78.826  80.276  63.071  1.00  0.00           C
ATOM   6981  O22 POPEx 102      78.036  79.376  63.271  1.00  0.00           O
ATOM   6982  C22 POPEx 102      79.786  80.356  61.891  1.00  0.00           C
ATOM   6985  C3  POPEx 102      77.446  83.246  64.511  1.00  0.00           C
ATOM   6988  O31 POPEx 102      76.646  83.586  63.362  1.00  0.00           O
ATOM   6989  C31 POPEx 102      77.326  83.986  62.291  1.00  0.00           C
ATOM   6990  O32 POPEx 102      78.526  84.166  62.231  1.00  0.00           O
ATOM   6991  C32 POPEx 102      76.326  84.186  61.141  1.00  0.00           C
ATOM   6994  C23 POPEx 102      79.006  80.116  60.581  1.00  0.00           C
ATOM   6997  C24 POPEx 102      79.756  80.576  59.321  1.00  0.00           C
ATOM   7000  C25 POPEx 102      78.746  80.756  58.191  1.00  0.00           C
ATOM   7003  C26 POPEx 102      79.326  81.266  56.871  1.00  0.00           C
ATOM   7006  C27 POPEx 102      78.196  81.636  55.901  1.00  0.00           C
ATOM   7009  C28 POPEx 102      78.706  82.286  54.612  1.00  0.00           C
ATOM   7012  C29 POPEx 102      77.546  82.636  53.711  1.00  0.00           C
ATOM   7014 0C21 POPEx 102      77.336  82.196  52.461  1.00  0.00           C
ATOM   7016 1C21 POPEx 102      78.236  81.276  51.661  1.00  0.00           C
ATOM   7019 2C21 POPEx 102      78.386  81.746  50.211  1.00  0.00           C
ATOM   7022 3C21 POPEx 102      79.316  82.956  50.041  1.00  0.00           C
ATOM   7025 4C21 POPEx 102      79.496  83.306  48.562  1.00  0.00           C
ATOM   7028 5C21 POPEx 102      80.566  84.356  48.261  1.00  0.00           C
ATOM   7031 6C21 POPEx 102      80.216  85.756  48.791  1.00  0.00           C
ATOM   7034 7C21 POPEx 102      80.986  86.866  48.061  1.00  0.00           C
ATOM   7037 8C21 POPEx 102      80.516  88.276  48.432  1.00  0.00           C
ATOM   7041  C33 POPEx 102      76.756  85.156  60.011  1.00  0.00           C
ATOM   7044  C34 POPEx 102      77.376  84.466  58.791  1.00  0.00           C
ATOM   7047  C35 POPEx 102      77.346  85.316  57.511  1.00  0.00           C
ATOM   7050  C36 POPEx 102      78.046  86.686  57.651  1.00  0.00           C
ATOM   7053  C37 POPEx 102      78.086  87.476  56.331  1.00  0.00           C
ATOM   7056  C38 POPEx 102      78.696  88.866  56.551  1.00  0.00           C
ATOM   7059  C39 POPEx 102      78.796  89.746  55.291  1.00  0.00           C
ATOM   7062 0C31 POPEx 102      79.526  91.076  55.571  1.00  0.00           C
ATOM   7065 1C31 POPEx 102      79.086  92.256  54.701  1.00  0.00           C
ATOM   7068 2C31 POPEx 102      79.726  93.566  55.191  1.00  0.00           C
ATOM   7071 3C31 POPEx 102      79.676  94.696  54.151  1.00  0.00           C
ATOM   7074 4C31 POPEx 102      80.446  95.946  54.581  1.00  0.00           C
ATOM   7077 5C31 POPEx 102      80.326  97.076  53.541  1.00  0.00           C
ATOM   7080 6C31 POPEx 102      81.246  98.266  53.831  1.00  0.00           C
ATOM   7084  NH3 POPEy 103      -1.134  92.036  69.051  1.00  0.00           N
ATOM   7088  C12 POPEy 103      -0.324  91.736  70.272  1.00  0.00           C
ATOM   7091  C11 POPEy 103       0.386  90.406  70.081  1.00  0.00           C
ATOM   7094  P   POPEy 103       2.596  89.296  70.691  1.00  0.00           P
ATOM   7095  O13 POPEy 103       3.526  89.186  71.831  1.00  0.00           O
ATOM   7096  O14 POPEy 103       1.956  88.076  70.131  1.00  0.00           O
ATOM   7097  O11 POPEy 103       3.296  90.116  69.521  1.00  0.00           O
ATOM   7098  O12 POPEy 103       1.436  90.326  71.041  1.00  0.00           O
ATOM   7099  C1  POPEy 103       3.746  89.506  68.321  1.00  0.00           C
ATOM   7102  C2  POPEy 103       3.136  90.186  67.051  1.00  0.00           C
ATOM   7104  O21 POPEy 103       1.866  89.616  66.651  1.00  0.00           O
ATOM   7105  C21 POPEy 103       1.856  88.406  66.141  1.00  0.00           C
ATOM   7106  O22 POPEy 103       2.786  87.616  66.121  1.00  0.00           O
ATOM   7107  C22 POPEy 103       0.466  88.096  65.561  1.00  0.00           C
ATOM   7110  C3  POPEy 103       4.136  90.306  65.862  1.00  0.00           C
ATOM   7113  O31 POPEy 103       3.646  91.246  64.901  1.00  0.00           O
ATOM   7114  C31 POPEy 103       4.016  91.096  63.651  1.00  0.00           C
ATOM   7115  O32 POPEy 103       4.776  90.246  63.221  1.00  0.00           O
ATOM   7116  C32 POPEy 103       3.186  92.046  62.781  1.00  0.00           C
ATOM   7119  C23 POPEy 103       0.486  87.566  64.101  1.00  0.00           C
ATOM   7122  C24 POPEy 103       0.856  88.616  63.041  1.00  0.00           C
ATOM   7125  C25 POPEy 103       0.806  88.086  61.601  1.00  0.00           C
ATOM   7128  C26 POPEy 103      -0.574  87.556  61.171  1.00  0.00           C
ATOM   7131  C27 POPEy 103      -0.814  87.656  59.651  1.00  0.00           C
ATOM   7134  C28 POPEy 103      -2.244  87.246  59.261  1.00  0.00           C
ATOM   7137  C29 POPEy 103      -2.644  87.726  57.881  1.00  0.00           C
ATOM   7139 0C21 POPEy 103      -2.714  87.006  56.741  1.00  0.00           C
ATOM   7141 1C21 POPEy 103      -2.384  85.546  56.551  1.00  0.00           C
ATOM   7144 2C21 POPEy 103      -1.094  85.336  55.731  1.00  0.00           C
ATOM   7147 3C21 POPEy 103      -1.194  85.796  54.271  1.00  0.00           C
ATOM   7150 4C21 POPEy 103       0.176  85.756  53.581  1.00  0.00           C
ATOM   7153 5C21 POPEy 103       0.186  86.426  52.191  1.00  0.00           C
ATOM   7156 6C21 POPEy 103       1.536  86.306  51.481  1.00  0.00           C
ATOM   7159 7C21 POPEy 103       1.586  87.086  50.161  1.00  0.00           C
ATOM   7162 8C21 POPEy 103       2.906  86.926  49.421  1.00  0.00           C
ATOM   7166  C33 POPEy 103       1.896  92.496  63.502  1.00  0.00           C
ATOM   7169  C34 POPEy 103       0.816  93.036  62.571  1.00  0.00           C
ATOM   7172  C35 POPEy 103       1.126  94.436  62.051  1.00  0.00           C
ATOM   7175  C36 POPEy 103      -0.014  94.956  61.161  1.00  0.00           C
ATOM   7178  C37 POPEy 103       0.346  96.286  60.501  1.00  0.00           C
ATOM   7181  C38 POPEy 103      -0.624  96.686  59.391  1.00  0.00           C
ATOM   7184  C39 POPEy 103      -1.654  97.706  59.871  1.00  0.00           C
ATOM   7187 0C31 POPEy 103      -2.584  98.166  58.741  1.00  0.00           C
ATOM   7190 1C31 POPEy 103      -3.494  97.056  58.201  1.00  0.00           C
ATOM   7193 2C31 POPEy 103      -3.214  96.676  56.741  1.00  0.00           C
ATOM   7196 3C31 POPEy 103      -3.654  97.726  55.701  1.00  0.00           C
ATOM   7199 4C31 POPEy 103      -5.156  98.006  55.731  1.00  0.00           C
ATOM   7202 5C31 POPEy 103      -5.616  98.896  54.571  1.00  0.00           C
ATOM   7205 6C31 POPEy 103      -7.116  99.196  54.612  1.00  0.00           C
ATOM   7209  NH3 POPEz 104     123.106  40.936  66.021  1.00  0.00           N
ATOM   7213  C12 POPEz 104     124.406  41.696  65.941  1.00  0.00           C
ATOM   7216  C11 POPEz 104     125.528  41.176  66.861  1.00  0.00           C
ATOM   7219  P   POPEz 104     128.068  41.976  66.631  1.00  0.00           P
ATOM   7220  O13 POPEz 104     128.648  43.276  66.231  1.00  0.00           O
ATOM   7221  O14 POPEz 104     128.698  41.306  67.801  1.00  0.00           O
ATOM   7222  O11 POPEz 104     128.048  41.036  65.361  1.00  0.00           O
ATOM   7223  O12 POPEz 104     126.528  42.196  66.931  1.00  0.00           O
ATOM   7224  C1  POPEz 104     127.548  41.556  64.121  1.00  0.00           C
ATOM   7227  C2  POPEz 104     128.698  42.096  63.231  1.00  0.00           C
ATOM   7229  O21 POPEz 104     128.298  42.936  62.141  1.00  0.00           O
ATOM   7230  C21 POPEz 104     127.108  42.896  61.581  1.00  0.00           C
ATOM   7231  O22 POPEz 104     126.298  41.986  61.592  1.00  0.00           O
ATOM   7232  C22 POPEz 104     126.918  44.296  60.951  1.00  0.00           C
ATOM   7235  C3  POPEz 104     129.698  40.976  62.791  1.00  0.00           C
ATOM   7238  O31 POPEz 104     129.048  39.916  62.071  1.00  0.00           O
ATOM   7239  C31 POPEz 104     128.908  40.116  60.781  1.00  0.00           C
ATOM   7240  O32 POPEz 104     129.378  41.046  60.131  1.00  0.00           O
ATOM   7241  C32 POPEz 104     128.088  38.996  60.151  1.00  0.00           C
ATOM   7244  C23 POPEz 104     125.578  44.526  60.221  1.00  0.00           C
ATOM   7247  C24 POPEz 104     125.598  44.126  58.731  1.00  0.00           C
ATOM   7250  C25 POPEz 104     124.666  42.936  58.471  1.00  0.00           C
ATOM   7253  C26 POPEz 104     124.656  42.436  57.021  1.00  0.00           C
ATOM   7256  C27 POPEz 104     124.126  43.466  56.011  1.00  0.00           C
ATOM   7259  C28 POPEz 104     123.536  42.846  54.721  1.00  0.00           C
ATOM   7262  C29 POPEz 104     122.136  42.326  54.952  1.00  0.00           C
ATOM   7264 0C21 POPEz 104     121.036  42.516  54.181  1.00  0.00           C
ATOM   7266 1C21 POPEz 104     120.966  43.246  52.861  1.00  0.00           C
ATOM   7269 2C21 POPEz 104     120.296  44.636  52.951  1.00  0.00           C
ATOM   7272 3C21 POPEz 104     118.806  44.636  53.351  1.00  0.00           C
ATOM   7275 4C21 POPEz 104     118.276  46.066  53.551  1.00  0.00           C
ATOM   7278 5C21 POPEz 104     116.866  46.146  54.161  1.00  0.00           C
ATOM   7281 6C21 POPEz 104     116.566  47.546  54.721  1.00  0.00           C
ATOM   7284 7C21 POPEz 104     115.206  47.656  55.421  1.00  0.00           C
ATOM   7287 8C21 POPEz 104     115.056  48.936  56.251  1.00  0.00           C
ATOM   7291  C33 POPEz 104     126.778  39.516  59.531  1.00  0.00           C
ATOM   7294  C34 POPEz 104     126.038  38.506  58.641  1.00  0.00           C
ATOM   7297  C35 POPEz 104     126.708  38.256  57.281  1.00  0.00           C
ATOM   7300  C36 POPEz 104     125.748  37.636  56.251  1.00  0.00           C
ATOM   7303  C37 POPEz 104     126.428  37.376  54.901  1.00  0.00           C
ATOM   7306  C38 POPEz 104     125.428  37.186  53.751  1.00  0.00           C
ATOM   7309  C39 POPEz 104     125.126  38.516  53.031  1.00  0.00           C
ATOM   7312 0C31 POPEz 104     124.036  38.386  51.971  1.00  0.00           C
ATOM   7315 1C31 POPEz 104     123.876  39.656  51.132  1.00  0.00           C
ATOM   7318 2C31 POPEz 104     122.846  39.486  50.001  1.00  0.00           C
ATOM   7321 3C31 POPEz 104     123.386  38.696  48.801  1.00  0.00           C
ATOM   7324 4C31 POPEz 104     122.286  38.276  47.821  1.00  0.00           C
ATOM   7327 5C31 POPEz 104     122.836  37.866  46.451  1.00  0.00           C
ATOM   7330 6C31 POPEz 104     121.746  37.546  45.421  1.00  0.00           C
ATOM   7334  NH3 POPE0 105      81.736   1.994  28.281  1.00  0.00           N
ATOM   7338  C12 POPE0 105      80.906   2.904  27.411  1.00  0.00           C
ATOM   7341  C11 POPE0 105      81.616   4.256  27.251  1.00  0.00           C
ATOM   7344  P   POPE0 105      82.796   6.156  28.581  1.00  0.00           P
ATOM   7345  O13 POPE0 105      83.836   6.136  29.621  1.00  0.00           O
ATOM   7346  O14 POPE0 105      83.246   6.556  27.231  1.00  0.00           O
ATOM   7347  O11 POPE0 105      81.636   7.126  29.031  1.00  0.00           O
ATOM   7348  O12 POPE0 105      82.036   4.766  28.521  1.00  0.00           O
ATOM   7349  C1  POPE0 105      80.966   6.936  30.291  1.00  0.00           C
ATOM   7352  C2  POPE0 105      79.426   6.946  30.101  1.00  0.00           C
ATOM   7354  O21 POPE0 105      78.806   7.866  31.021  1.00  0.00           O
ATOM   7355  C21 POPE0 105      78.686   9.106  30.591  1.00  0.00           C
ATOM   7356  O22 POPE0 105      79.086   9.516  29.501  1.00  0.00           O
ATOM   7357  C22 POPE0 105      77.776   9.916  31.521  1.00  0.00           C
ATOM   7360  C3  POPE0 105      78.826   5.516  30.301  1.00  0.00           C
ATOM   7363  O31 POPE0 105      77.386   5.526  30.161  1.00  0.00           O
ATOM   7364  C31 POPE0 105      76.596   5.956  31.171  1.00  0.00           C
ATOM   7365  O32 POPE0 105      75.496   6.446  30.981  1.00  0.00           O
ATOM   7366  C32 POPE0 105      77.206   5.726  32.571  1.00  0.00           C
ATOM   7369  C23 POPE0 105      78.276  10.136  32.971  1.00  0.00           C
ATOM   7372  C24 POPE0 105      77.236  10.876  33.841  1.00  0.00           C
ATOM   7375  C25 POPE0 105      77.846  11.866  34.851  1.00  0.00           C
ATOM   7378  C26 POPE0 105      76.796  12.406  35.841  1.00  0.00           C
ATOM   7381  C27 POPE0 105      77.246  13.646  36.631  1.00  0.00           C
ATOM   7384  C28 POPE0 105      76.366  13.956  37.851  1.00  0.00           C
ATOM   7387  C29 POPE0 105      76.226  15.436  38.131  1.00  0.00           C
ATOM   7389 0C21 POPE0 105      76.196  16.036  39.331  1.00  0.00           C
ATOM   7391 1C21 POPE0 105      76.306  15.346  40.661  1.00  0.00           C
ATOM   7394 2C21 POPE0 105      74.936  14.876  41.171  1.00  0.00           C
ATOM   7397 3C21 POPE0 105      74.016  16.006  41.641  1.00  0.00           C
ATOM   7400 4C21 POPE0 105      72.646  15.476  42.081  1.00  0.00           C
ATOM   7403 5C21 POPE0 105      71.746  16.556  42.701  1.00  0.00           C
ATOM   7406 6C21 POPE0 105      72.276  17.106  44.031  1.00  0.00           C
ATOM   7409 7C21 POPE0 105      71.296  18.086  44.691  1.00  0.00           C
ATOM   7412 8C21 POPE0 105      71.856  18.686  45.971  1.00  0.00           C
ATOM   7416  C33 POPE0 105      76.296   6.116  33.771  1.00  0.00           C
ATOM   7419  C34 POPE0 105      77.116   6.106  35.071  1.00  0.00           C
ATOM   7422  C35 POPE0 105      76.316   6.406  36.351  1.00  0.00           C
ATOM   7425  C36 POPE0 105      77.176   7.096  37.431  1.00  0.00           C
ATOM   7428  C37 POPE0 105      77.336   8.606  37.171  1.00  0.00           C
ATOM   7431  C38 POPE0 105      78.506   9.266  37.901  1.00  0.00           C
ATOM   7434  C39 POPE0 105      78.236   9.666  39.361  1.00  0.00           C
ATOM   7437 0C31 POPE0 105      79.426  10.466  39.931  1.00  0.00           C
ATOM   7440 1C31 POPE0 105      79.116  11.236  41.231  1.00  0.00           C
ATOM   7443 2C31 POPE0 105      80.266  12.176  41.611  1.00  0.00           C
ATOM   7446 3C31 POPE0 105      80.046  12.946  42.921  1.00  0.00           C
ATOM   7449 4C31 POPE0 105      79.046  14.106  42.821  1.00  0.00           C
ATOM   7452 5C31 POPE0 105      78.886  14.836  44.161  1.00  0.00           C
ATOM   7455 6C31 POPE0 105      77.976  16.066  44.092  1.00  0.00           C
ATOM   7459  NH3 POPE1 106      38.176  22.926  25.981  1.00  0.00           N
ATOM   7463  C12 POPE1 106      39.186  22.196  25.131  1.00  0.00           C
ATOM   7466  C11 POPE1 106      38.566  21.136  24.211  1.00  0.00           C
ATOM   7469  P   POPE1 106      36.396  19.966  25.051  1.00  0.00           P
ATOM   7470  O13 POPE1 106      35.926  19.126  23.921  1.00  0.00           O
ATOM   7471  O14 POPE1 106      35.846  21.336  25.161  1.00  0.00           O
ATOM   7472  O11 POPE1 106      36.206  19.126  26.361  1.00  0.00           O
ATOM   7473  O12 POPE1 106      37.986  20.066  24.951  1.00  0.00           O
ATOM   7474  C1  POPE1 106      37.146  18.146  26.831  1.00  0.00           C
ATOM   7477  C2  POPE1 106      38.116  18.786  27.881  1.00  0.00           C
ATOM   7479  O21 POPE1 106      39.256  17.976  28.271  1.00  0.00           O
ATOM   7480  C21 POPE1 106      39.016  16.796  28.821  1.00  0.00           C
ATOM   7481  O22 POPE1 106      37.986  16.156  28.771  1.00  0.00           O
ATOM   7482  C22 POPE1 106      40.286  16.246  29.491  1.00  0.00           C
ATOM   7485  C3  POPE1 106      37.286  19.286  29.091  1.00  0.00           C
ATOM   7488  O31 POPE1 106      38.046  20.066  30.051  1.00  0.00           O
ATOM   7489  C31 POPE1 106      38.186  21.356  29.721  1.00  0.00           C
ATOM   7490  O32 POPE1 106      38.146  21.796  28.581  1.00  0.00           O
ATOM   7491  C32 POPE1 106      38.526  22.106  31.021  1.00  0.00           C
ATOM   7494  C23 POPE1 106      40.176  15.996  31.021  1.00  0.00           C
ATOM   7497  C24 POPE1 106      41.076  14.846  31.521  1.00  0.00           C
ATOM   7500  C25 POPE1 106      41.386  14.886  33.031  1.00  0.00           C
ATOM   7503  C26 POPE1 106      40.386  14.156  33.951  1.00  0.00           C
ATOM   7506  C27 POPE1 106      40.826  14.266  35.421  1.00  0.00           C
ATOM   7509  C28 POPE1 106      40.266  13.156  36.351  1.00  0.00           C
ATOM   7512  C29 POPE1 106      38.776  13.236  36.592  1.00  0.00           C
ATOM   7514 0C21 POPE1 106      38.106  12.526  37.511  1.00  0.00           C
ATOM   7516 1C21 POPE1 106      38.696  11.506  38.461  1.00  0.00           C
ATOM   7519 2C21 POPE1 106      38.706  11.956  39.941  1.00  0.00           C
ATOM   7522 3C21 POPE1 106      37.306  12.106  40.571  1.00  0.00           C
ATOM   7525 4C21 POPE1 106      37.386  12.696  41.981  1.00  0.00           C
ATOM   7528 5C21 POPE1 106      36.026  12.936  42.651  1.00  0.00           C
ATOM   7531 6C21 POPE1 106      36.146  13.946  43.801  1.00  0.00           C
ATOM   7534 7C21 POPE1 106      34.936  13.966  44.741  1.00  0.00           C
ATOM   7537 8C21 POPE1 106      34.946  15.156  45.711  1.00  0.00           C
ATOM   7541  C33 POPE1 106      37.456  21.976  32.151  1.00  0.00           C
ATOM   7544  C34 POPE1 106      37.856  22.766  33.401  1.00  0.00           C
ATOM   7547  C35 POPE1 106      36.836  22.746  34.561  1.00  0.00           C
ATOM   7550  C36 POPE1 106      36.476  21.346  35.071  1.00  0.00           C
ATOM   7553  C37 POPE1 106      35.906  21.376  36.501  1.00  0.00           C
ATOM   7556  C38 POPE1 106      35.266  20.056  36.981  1.00  0.00           C
ATOM   7559  C39 POPE1 106      34.006  19.666  36.191  1.00  0.00           C
ATOM   7562 0C31 POPE1 106      32.946  18.996  37.081  1.00  0.00           C
ATOM   7565 1C31 POPE1 106      31.546  19.036  36.441  1.00  0.00           C
ATOM   7568 2C31 POPE1 106      30.396  18.676  37.401  1.00  0.00           C
ATOM   7571 3C31 POPE1 106      30.486  19.366  38.761  1.00  0.00           C
ATOM   7574 4C31 POPE1 106      29.176  19.346  39.551  1.00  0.00           C
ATOM   7577 5C31 POPE1 106      29.346  19.856  40.991  1.00  0.00           C
ATOM   7580 6C31 POPE1 106      29.496  18.726  42.001  1.00  0.00           C
ATOM   7584  NH3 POPE2 107     111.136 125.196  64.541  1.00  0.00           N
ATOM   7588  C12 POPE2 107     112.016 126.416  64.561  1.00  0.00           C
ATOM   7591  C11 POPE2 107     113.296 126.126  65.361  1.00  0.00           C
ATOM   7594  P   POPE2 107     114.916 127.976  64.441  1.00  0.00           P
ATOM   7595  O13 POPE2 107     114.496 127.416  63.151  1.00  0.00           O
ATOM   7596  O14 POPE2 107     114.786 129.436  64.631  1.00  0.00           O
ATOM   7597  O11 POPE2 107     116.386 127.476  64.812  1.00  0.00           O
ATOM   7598  O12 POPE2 107     114.036 127.336  65.581  1.00  0.00           O
ATOM   7599  C1  POPE2 107     117.486 127.856  63.971  1.00  0.00           C
ATOM   7602  C2  POPE2 107     118.376 126.626  63.571  1.00  0.00           C
ATOM   7604  O21 POPE2 107     119.756 126.906  63.201  1.00  0.00           O
ATOM   7605  C21 POPE2 107     120.056 128.016  62.531  1.00  0.00           C
ATOM   7606  O22 POPE2 107     119.276 128.886  62.191  1.00  0.00           O
ATOM   7607  C22 POPE2 107     121.546 128.086  62.182  1.00  0.00           C
ATOM   7610  C3  POPE2 107     117.686 125.786  62.471  1.00  0.00           C
ATOM   7613  O31 POPE2 107     118.086 124.396  62.501  1.00  0.00           O
ATOM   7614  C31 POPE2 107     118.336 123.806  61.351  1.00  0.00           C
ATOM   7615  O32 POPE2 107     118.786 124.346  60.361  1.00  0.00           O
ATOM   7616  C32 POPE2 107     118.036 122.316  61.471  1.00  0.00           C
ATOM   7619  C23 POPE2 107     121.896 129.356  61.351  1.00  0.00           C
ATOM   7622  C24 POPE2 107     123.236 129.206  60.611  1.00  0.00           C
ATOM   7625  C25 POPE2 107     123.406 130.126  59.381  1.00  0.00           C
ATOM   7628  C26 POPE2 107     123.636 129.336  58.091  1.00  0.00           C
ATOM   7631  C27 POPE2 107     124.226 130.176  56.941  1.00  0.00           C
ATOM   7634  C28 POPE2 107     124.186 129.426  55.591  1.00  0.00           C
ATOM   7637  C29 POPE2 107     124.916 130.186  54.501  1.00  0.00           C
ATOM   7639 0C21 POPE2 107     125.978 129.736  53.821  1.00  0.00           C
ATOM   7641 1C21 POPE2 107     126.628 128.396  54.011  1.00  0.00           C
ATOM   7644 2C21 POPE2 107     127.778 128.116  53.031  1.00  0.00           C
ATOM   7647 3C21 POPE2 107     129.018 129.016  53.191  1.00  0.00           C
ATOM   7650 4C21 POPE2 107     130.258 128.406  52.511  1.00  0.00           C
ATOM   7653 5C21 POPE2 107     131.538 129.226  52.701  1.00  0.00           C
ATOM   7656 6C21 POPE2 107     132.688 128.646  51.871  1.00  0.00           C
ATOM   7659 7C21 POPE2 107     134.068 129.256  52.151  1.00  0.00           C
ATOM   7662 8C21 POPE2 107     135.168 128.646  51.281  1.00  0.00           C
ATOM   7666  C33 POPE2 107     117.536 121.586  60.201  1.00  0.00           C
ATOM   7669  C34 POPE2 107     117.656 120.066  60.401  1.00  0.00           C
ATOM   7672  C35 POPE2 107     117.156 119.226  59.221  1.00  0.00           C
ATOM   7675  C36 POPE2 107     115.626 119.026  59.211  1.00  0.00           C
ATOM   7678  C37 POPE2 107     115.186 118.166  58.021  1.00  0.00           C
ATOM   7681  C38 POPE2 107     113.666 117.976  57.921  1.00  0.00           C
ATOM   7684  C39 POPE2 107     113.246 117.676  56.481  1.00  0.00           C
ATOM   7687 0C31 POPE2 107     111.726 117.616  56.251  1.00  0.00           C
ATOM   7690 1C31 POPE2 107     111.386 117.566  54.761  1.00  0.00           C
ATOM   7693 2C31 POPE2 107     109.876 117.656  54.481  1.00  0.00           C
ATOM   7696 3C31 POPE2 107     109.136 116.306  54.541  1.00  0.00           C
ATOM   7699 4C31 POPE2 107     109.106 115.586  53.181  1.00  0.00           C
ATOM   7702 5C31 POPE2 107     107.936 114.596  53.071  1.00  0.00           C
ATOM   7705 6C31 POPE2 107     107.846 113.906  51.711  1.00  0.00           C
ATOM   7709  NH3 POPE3 108      49.756 119.986  65.361  1.00  0.00           N
ATOM   7713  C12 POPE3 108      50.966 119.216  64.882  1.00  0.00           C
ATOM   7716  C11 POPE3 108      52.096 119.226  65.932  1.00  0.00           C
ATOM   7719  P   POPE3 108      54.666 118.866  66.151  1.00  0.00           P
ATOM   7720  O13 POPE3 108      54.426 119.296  67.551  1.00  0.00           O
ATOM   7721  O14 POPE3 108      54.986 117.446  65.932  1.00  0.00           O
ATOM   7722  O11 POPE3 108      55.786 119.766  65.501  1.00  0.00           O
ATOM   7723  O12 POPE3 108      53.376 119.266  65.301  1.00  0.00           O
ATOM   7724  C1  POPE3 108      55.736 121.186  65.581  1.00  0.00           C
ATOM   7727  C2  POPE3 108      56.226 121.786  64.241  1.00  0.00           C
ATOM   7729  O21 POPE3 108      56.246 123.226  64.381  1.00  0.00           O
ATOM   7730  C21 POPE3 108      57.076 123.816  63.531  1.00  0.00           C
ATOM   7731  O22 POPE3 108      57.806 123.256  62.731  1.00  0.00           O
ATOM   7732  C22 POPE3 108      57.026 125.336  63.661  1.00  0.00           C
ATOM   7735  C3  POPE3 108      55.316 121.286  63.061  1.00  0.00           C
ATOM   7738  O31 POPE3 108      55.876 121.486  61.751  1.00  0.00           O
ATOM   7739  C31 POPE3 108      56.646 120.556  61.111  1.00  0.00           C
ATOM   7740  O32 POPE3 108      56.916 120.656  59.931  1.00  0.00           O
ATOM   7741  C32 POPE3 108      57.126 119.356  61.961  1.00  0.00           C
ATOM   7744  C23 POPE3 108      56.976 125.986  62.252  1.00  0.00           C
ATOM   7747  C24 POPE3 108      56.596 127.466  62.201  1.00  0.00           C
ATOM   7750  C25 POPE3 108      57.616 128.376  62.891  1.00  0.00           C
ATOM   7753  C26 POPE3 108      57.216 129.856  62.821  1.00  0.00           C
ATOM   7756  C27 POPE3 108      58.146 130.766  63.641  1.00  0.00           C
ATOM   7759  C28 POPE3 108      58.016 132.248  63.261  1.00  0.00           C
ATOM   7762  C29 POPE3 108      56.586 132.698  63.391  1.00  0.00           C
ATOM   7764 0C21 POPE3 108      55.876 133.428  62.511  1.00  0.00           C
ATOM   7766 1C21 POPE3 108      56.336 134.028  61.211  1.00  0.00           C
ATOM   7769 2C21 POPE3 108      55.336 133.768  60.092  1.00  0.00           C
ATOM   7772 3C21 POPE3 108      55.226 134.918  59.092  1.00  0.00           C
ATOM   7775 4C21 POPE3 108      54.936 134.428  57.671  1.00  0.00           C
ATOM   7778 5C21 POPE3 108      54.386 135.518  56.751  1.00  0.00           C
ATOM   7781 6C21 POPE3 108      52.876 135.708  56.931  1.00  0.00           C
ATOM   7784 7C21 POPE3 108      52.326 136.858  56.091  1.00  0.00           C
ATOM   7787 8C21 POPE3 108      50.836 137.118  56.342  1.00  0.00           C
ATOM   7791  C33 POPE3 108      58.626 119.006  61.761  1.00  0.00           C
ATOM   7794  C34 POPE3 108      58.896 117.826  60.811  1.00  0.00           C
ATOM   7797  C35 POPE3 108      58.946 118.186  59.311  1.00  0.00           C
ATOM   7800  C36 POPE3 108      59.566 117.056  58.481  1.00  0.00           C
ATOM   7803  C37 POPE3 108      59.666 117.366  56.981  1.00  0.00           C
ATOM   7806  C38 POPE3 108      60.476 116.316  56.181  1.00  0.00           C
ATOM   7809  C39 POPE3 108      61.976 116.376  56.501  1.00  0.00           C
ATOM   7812 0C31 POPE3 108      62.866 115.446  55.651  1.00  0.00           C
ATOM   7815 1C31 POPE3 108      64.346 115.856  55.761  1.00  0.00           C
ATOM   7818 2C31 POPE3 108      65.366 114.846  55.211  1.00  0.00           C
ATOM   7821 3C31 POPE3 108      65.186 114.536  53.721  1.00  0.00           C
ATOM   7824 4C31 POPE3 108      66.446 113.906  53.101  1.00  0.00           C
ATOM   7827 5C31 POPE3 108      66.266 113.576  51.611  1.00  0.00           C
ATOM   7830 6C31 POPE3 108      67.576 113.196  50.921  1.00  0.00           C
ATOM   7834  NH3 POPE4 109      32.656 102.166  70.421  1.00  0.00           N
ATOM   7838  C12 POPE4 109      31.266 101.646  70.121  1.00  0.00           C
ATOM   7841  C11 POPE4 109      30.336 101.596  71.351  1.00  0.00           C
ATOM   7844  P   POPE4 109      27.856 101.506  70.381  1.00  0.00           P
ATOM   7845  O13 POPE4 109      27.516 102.806  70.961  1.00  0.00           O
ATOM   7846  O14 POPE4 109      26.796 100.476  70.331  1.00  0.00           O
ATOM   7847  O11 POPE4 109      28.266 101.686  68.871  1.00  0.00           O
ATOM   7848  O12 POPE4 109      29.136 100.866  71.062  1.00  0.00           O
ATOM   7849  C1  POPE4 109      28.116 102.926  68.171  1.00  0.00           C
ATOM   7852  C2  POPE4 109      27.846 102.646  66.661  1.00  0.00           C
ATOM   7854  O21 POPE4 109      28.476 103.616  65.811  1.00  0.00           O
ATOM   7855  C21 POPE4 109      28.076 104.876  65.891  1.00  0.00           C
ATOM   7856  O22 POPE4 109      27.206 105.316  66.611  1.00  0.00           O
ATOM   7857  C22 POPE4 109      28.886 105.706  64.911  1.00  0.00           C
ATOM   7860  C3  POPE4 109      26.336 102.386  66.301  1.00  0.00           C
ATOM   7863  O31 POPE4 109      26.166 101.786  64.991  1.00  0.00           O
ATOM   7864  C31 POPE4 109      25.696 102.526  63.981  1.00  0.00           C
ATOM   7865  O32 POPE4 109      25.296 103.676  64.071  1.00  0.00           O
ATOM   7866  C32 POPE4 109      25.876 101.736  62.681  1.00  0.00           C
ATOM   7869  C23 POPE4 109      28.016 106.326  63.811  1.00  0.00           C
ATOM   7872  C24 POPE4 109      28.896 107.166  62.881  1.00  0.00           C
ATOM   7875  C25 POPE4 109      28.156 107.806  61.711  1.00  0.00           C
ATOM   7878  C26 POPE4 109      28.486 107.176  60.351  1.00  0.00           C
ATOM   7881  C27 POPE4 109      28.166 108.156  59.211  1.00  0.00           C
ATOM   7884  C28 POPE4 109      28.736 107.716  57.842  1.00  0.00           C
ATOM   7887  C29 POPE4 109      28.666 108.866  56.871  1.00  0.00           C
ATOM   7889 0C21 POPE4 109      28.326 108.826  55.581  1.00  0.00           C
ATOM   7891 1C21 POPE4 109      27.966 107.586  54.781  1.00  0.00           C
ATOM   7894 2C21 POPE4 109      27.566 107.996  53.341  1.00  0.00           C
ATOM   7897 3C21 POPE4 109      27.606 106.836  52.331  1.00  0.00           C
ATOM   7900 4C21 POPE4 109      27.576 107.376  50.891  1.00  0.00           C
ATOM   7903 5C21 POPE4 109      28.136 106.416  49.821  1.00  0.00           C
ATOM   7906 6C21 POPE4 109      27.176 105.276  49.441  1.00  0.00           C
ATOM   7909 7C21 POPE4 109      27.726 104.446  48.271  1.00  0.00           C
ATOM   7912 8C21 POPE4 109      26.676 103.576  47.581  1.00  0.00           C
ATOM   7916  C33 POPE4 109      24.736 101.806  61.661  1.00  0.00           C
ATOM   7919  C34 POPE4 109      24.966 100.806  60.511  1.00  0.00           C
ATOM   7922  C35 POPE4 109      26.376 100.746  59.871  1.00  0.00           C
ATOM   7925  C36 POPE4 109      26.676 101.806  58.791  1.00  0.00           C
ATOM   7928  C37 POPE4 109      27.976 101.546  58.021  1.00  0.00           C
ATOM   7931  C38 POPE4 109      28.236 102.546  56.861  1.00  0.00           C
ATOM   7934  C39 POPE4 109      27.156 102.556  55.761  1.00  0.00           C
ATOM   7937 0C31 POPE4 109      26.936 101.186  55.101  1.00  0.00           C
ATOM   7940 1C31 POPE4 109      25.856 101.186  54.001  1.00  0.00           C
ATOM   7943 2C31 POPE4 109      26.406 101.396  52.581  1.00  0.00           C
ATOM   7946 3C31 POPE4 109      27.196 100.186  52.061  1.00  0.00           C
ATOM   7949 4C31 POPE4 109      27.776 100.396  50.651  1.00  0.00           C
ATOM   7952 5C31 POPE4 109      28.696  99.246  50.231  1.00  0.00           C
ATOM   7955 6C31 POPE4 109      29.286  99.406  48.831  1.00  0.00           C
ATOM   7959  NH3 POPE5 110      87.366  30.046  69.251  1.00  0.00           N
ATOM   7963  C12 POPE5 110      87.866  31.326  69.861  1.00  0.00           C
ATOM   7966  C11 POPE5 110      89.276  31.686  69.381  1.00  0.00           C
ATOM   7969  P   POPE5 110      89.586  34.046  68.291  1.00  0.00           P
ATOM   7970  O13 POPE5 110      89.846  35.426  68.772  1.00  0.00           O
ATOM   7971  O14 POPE5 110      90.546  33.466  67.331  1.00  0.00           O
ATOM   7972  O11 POPE5 110      88.136  34.046  67.691  1.00  0.00           O
ATOM   7973  O12 POPE5 110      89.476  33.086  69.541  1.00  0.00           O
ATOM   7974  C1  POPE5 110      87.896  33.976  66.281  1.00  0.00           C
ATOM   7977  C2  POPE5 110      87.146  32.666  65.951  1.00  0.00           C
ATOM   7979  O21 POPE5 110      87.996  31.866  65.121  1.00  0.00           O
ATOM   7980  C21 POPE5 110      88.246  30.666  65.531  1.00  0.00           C
ATOM   7981  O22 POPE5 110      87.876  30.166  66.592  1.00  0.00           O
ATOM   7982  C22 POPE5 110      89.116  29.986  64.481  1.00  0.00           C
ATOM   7985  C3  POPE5 110      85.796  32.896  65.241  1.00  0.00           C
ATOM   7988  O31 POPE5 110      85.946  33.016  63.811  1.00  0.00           O
ATOM   7989  C31 POPE5 110      85.506  32.026  63.061  1.00  0.00           C
ATOM   7990  O32 POPE5 110      85.076  30.956  63.471  1.00  0.00           O
ATOM   7991  C32 POPE5 110      85.586  32.456  61.581  1.00  0.00           C
ATOM   7994  C23 POPE5 110      88.306  28.956  63.671  1.00  0.00           C
ATOM   7997  C24 POPE5 110      87.836  29.536  62.341  1.00  0.00           C
ATOM   8000  C25 POPE5 110      88.926  29.576  61.272  1.00  0.00           C
ATOM   8003  C26 POPE5 110      89.296  28.176  60.811  1.00  0.00           C
ATOM   8006  C27 POPE5 110      90.186  28.216  59.581  1.00  0.00           C
ATOM   8009  C28 POPE5 110      90.676  26.816  59.241  1.00  0.00           C
ATOM   8012  C29 POPE5 110      89.566  25.886  58.801  1.00  0.00           C
ATOM   8014 0C21 POPE5 110      89.326  25.486  57.541  1.00  0.00           C
ATOM   8016 1C21 POPE5 110      90.096  25.896  56.311  1.00  0.00           C
ATOM   8019 2C21 POPE5 110      90.516  24.696  55.441  1.00  0.00           C
ATOM   8022 3C21 POPE5 110      91.086  25.156  54.092  1.00  0.00           C
ATOM   8025 4C21 POPE5 110      91.216  24.036  53.041  1.00  0.00           C
ATOM   8028 5C21 POPE5 110      92.486  23.176  53.191  1.00  0.00           C
ATOM   8031 6C21 POPE5 110      92.286  21.866  53.961  1.00  0.00           C
ATOM   8034 7C21 POPE5 110      93.616  21.156  54.241  1.00  0.00           C
ATOM   8037 8C21 POPE5 110      93.476  19.786  54.891  1.00  0.00           C
ATOM   8041  C33 POPE5 110      85.156  31.376  60.561  1.00  0.00           C
ATOM   8044  C34 POPE5 110      84.856  31.986  59.181  1.00  0.00           C
ATOM   8047  C35 POPE5 110      84.646  30.966  58.051  1.00  0.00           C
ATOM   8050  C36 POPE5 110      85.966  30.506  57.401  1.00  0.00           C
ATOM   8053  C37 POPE5 110      85.836  30.096  55.921  1.00  0.00           C
ATOM   8056  C38 POPE5 110      87.206  29.816  55.301  1.00  0.00           C
ATOM   8059  C39 POPE5 110      87.306  30.056  53.781  1.00  0.00           C
ATOM   8062 0C31 POPE5 110      86.826  28.896  52.911  1.00  0.00           C
ATOM   8065 1C31 POPE5 110      87.416  28.916  51.491  1.00  0.00           C
ATOM   8068 2C31 POPE5 110      88.836  28.316  51.381  1.00  0.00           C
ATOM   8071 3C31 POPE5 110      90.006  29.316  51.451  1.00  0.00           C
ATOM   8074 4C31 POPE5 110      91.366  28.606  51.331  1.00  0.00           C
ATOM   8077 5C31 POPE5 110      92.566  29.556  51.441  1.00  0.00           C
ATOM   8080 6C31 POPE5 110      93.316  29.466  52.772  1.00  0.00           C
ATOM   8084  NH3 POPE6 111      18.696  83.416  25.021  1.00  0.00           N
ATOM   8088  C12 POPE6 111      18.906  81.936  25.151  1.00  0.00           C
ATOM   8091  C11 POPE6 111      18.396  81.466  26.511  1.00  0.00           C
ATOM   8094  P   POPE6 111      15.756  81.346  26.311  1.00  0.00           P
ATOM   8095  O13 POPE6 111      15.026  82.326  25.481  1.00  0.00           O
ATOM   8096  O14 POPE6 111      16.086  80.046  25.711  1.00  0.00           O
ATOM   8097  O11 POPE6 111      15.046  81.176  27.721  1.00  0.00           O
ATOM   8098  O12 POPE6 111      17.106  82.036  26.761  1.00  0.00           O
ATOM   8099  C1  POPE6 111      14.026  82.116  28.131  1.00  0.00           C
ATOM   8102  C2  POPE6 111      13.956  82.336  29.681  1.00  0.00           C
ATOM   8104  O21 POPE6 111      13.006  81.396  30.241  1.00  0.00           O
ATOM   8105  C21 POPE6 111      13.196  81.106  31.531  1.00  0.00           C
ATOM   8106  O22 POPE6 111      14.076  81.566  32.241  1.00  0.00           O
ATOM   8107  C22 POPE6 111      12.196  80.066  31.981  1.00  0.00           C
ATOM   8110  C3  POPE6 111      13.536  83.816  30.001  1.00  0.00           C
ATOM   8113  O31 POPE6 111      13.976  84.276  31.291  1.00  0.00           O
ATOM   8114  C31 POPE6 111      13.026  84.416  32.211  1.00  0.00           C
ATOM   8115  O32 POPE6 111      11.826  84.276  32.031  1.00  0.00           O
ATOM   8116  C32 POPE6 111      13.676  84.776  33.541  1.00  0.00           C
ATOM   8119  C23 POPE6 111      11.836  80.186  33.471  1.00  0.00           C
ATOM   8122  C24 POPE6 111      11.106  78.926  33.951  1.00  0.00           C
ATOM   8125  C25 POPE6 111      10.426  79.076  35.311  1.00  0.00           C
ATOM   8128  C26 POPE6 111      11.326  79.676  36.391  1.00  0.00           C
ATOM   8131  C27 POPE6 111      10.656  79.576  37.761  1.00  0.00           C
ATOM   8134  C28 POPE6 111      11.586  79.956  38.931  1.00  0.00           C
ATOM   8137  C29 POPE6 111      11.016  79.366  40.191  1.00  0.00           C
ATOM   8139 0C21 POPE6 111      10.906  79.906  41.411  1.00  0.00           C
ATOM   8141 1C21 POPE6 111      11.396  81.256  41.891  1.00  0.00           C
ATOM   8144 2C21 POPE6 111      12.516  81.126  42.941  1.00  0.00           C
ATOM   8147 3C21 POPE6 111      12.336  79.966  43.941  1.00  0.00           C
ATOM   8150 4C21 POPE6 111      13.406  79.936  45.041  1.00  0.00           C
ATOM   8153 5C21 POPE6 111      13.296  78.676  45.921  1.00  0.00           C
ATOM   8156 6C21 POPE6 111      13.806  77.396  45.231  1.00  0.00           C
ATOM   8159 7C21 POPE6 111      13.726  76.156  46.141  1.00  0.00           C
ATOM   8162 8C21 POPE6 111      14.346  74.906  45.531  1.00  0.00           C
ATOM   8166  C33 POPE6 111      12.796  84.346  34.731  1.00  0.00           C
ATOM   8169  C34 POPE6 111      13.486  84.416  36.101  1.00  0.00           C
ATOM   8172  C35 POPE6 111      14.596  83.376  36.291  1.00  0.00           C
ATOM   8175  C36 POPE6 111      14.816  83.036  37.781  1.00  0.00           C
ATOM   8178  C37 POPE6 111      15.996  82.066  37.991  1.00  0.00           C
ATOM   8181  C38 POPE6 111      16.266  81.756  39.471  1.00  0.00           C
ATOM   8184  C39 POPE6 111      15.316  80.696  40.061  1.00  0.00           C
ATOM   8187 0C31 POPE6 111      15.676  79.266  39.631  1.00  0.00           C
ATOM   8190 1C31 POPE6 111      14.796  78.196  40.281  1.00  0.00           C
ATOM   8193 2C31 POPE6 111      15.366  76.786  40.131  1.00  0.00           C
ATOM   8196 3C31 POPE6 111      16.466  76.486  41.161  1.00  0.00           C
ATOM   8199 4C31 POPE6 111      17.186  75.166  40.862  1.00  0.00           C
ATOM   8202 5C31 POPE6 111      18.326  74.896  41.831  1.00  0.00           C
ATOM   8205 6C31 POPE6 111      19.096  73.626  41.501  1.00  0.00           C
ATOM   8209  NH3 POPE7 112      88.506 104.646  70.481  1.00  0.00           N
ATOM   8213  C12 POPE7 112      89.676 104.946  71.361  1.00  0.00           C
ATOM   8216  C11 POPE7 112      89.216 105.016  72.831  1.00  0.00           C
ATOM   8219  P   POPE7 112      86.936 103.836  73.521  1.00  0.00           P
ATOM   8220  O13 POPE7 112      86.586 102.466  73.961  1.00  0.00           O
ATOM   8221  O14 POPE7 112      86.636 104.936  74.452  1.00  0.00           O
ATOM   8222  O11 POPE7 112      86.256 104.106  72.112  1.00  0.00           O
ATOM   8223  O12 POPE7 112      88.466 103.856  73.171  1.00  0.00           O
ATOM   8224  C1  POPE7 112      84.846 103.786  71.971  1.00  0.00           C
ATOM   8227  C2  POPE7 112      84.526 102.926  70.701  1.00  0.00           C
ATOM   8229  O21 POPE7 112      84.526 103.776  69.531  1.00  0.00           O
ATOM   8230  C21 POPE7 112      85.576 103.706  68.751  1.00  0.00           C
ATOM   8231  O22 POPE7 112      86.606 103.086  68.981  1.00  0.00           O
ATOM   8232  C22 POPE7 112      85.356 104.556  67.491  1.00  0.00           C
ATOM   8235  C3  POPE7 112      83.096 102.306  70.841  1.00  0.00           C
ATOM   8238  O31 POPE7 112      82.806 101.236  69.921  1.00  0.00           O
ATOM   8239  C31 POPE7 112      81.866 101.316  68.951  1.00  0.00           C
ATOM   8240  O32 POPE7 112      81.376 100.336  68.421  1.00  0.00           O
ATOM   8241  C32 POPE7 112      81.486 102.746  68.581  1.00  0.00           C
ATOM   8244  C23 POPE7 112      86.296 104.176  66.321  1.00  0.00           C
ATOM   8247  C24 POPE7 112      86.476 105.336  65.331  1.00  0.00           C
ATOM   8250  C25 POPE7 112      87.156 104.896  64.022  1.00  0.00           C
ATOM   8253  C26 POPE7 112      86.156 104.926  62.851  1.00  0.00           C
ATOM   8256  C27 POPE7 112      86.736 104.436  61.522  1.00  0.00           C
ATOM   8259  C28 POPE7 112      85.756 104.696  60.371  1.00  0.00           C
ATOM   8262  C29 POPE7 112      86.316 104.326  59.022  1.00  0.00           C
ATOM   8264 0C21 POPE7 112      86.016 103.216  58.331  1.00  0.00           C
ATOM   8266 1C21 POPE7 112      85.126 102.096  58.811  1.00  0.00           C
ATOM   8269 2C21 POPE7 112      85.556 100.706  58.301  1.00  0.00           C
ATOM   8272 3C21 POPE7 112      85.286 100.516  56.801  1.00  0.00           C
ATOM   8275 4C21 POPE7 112      85.826  99.186  56.251  1.00  0.00           C
ATOM   8278 5C21 POPE7 112      85.666  99.096  54.731  1.00  0.00           C
ATOM   8281 6C21 POPE7 112      86.226  97.786  54.151  1.00  0.00           C
ATOM   8284 7C21 POPE7 112      85.956  97.646  52.651  1.00  0.00           C
ATOM   8287 8C21 POPE7 112      86.376  96.296  52.061  1.00  0.00           C
ATOM   8291  C33 POPE7 112      80.896 102.866  67.171  1.00  0.00           C
ATOM   8294  C34 POPE7 112      80.606 104.336  66.811  1.00  0.00           C
ATOM   8297  C35 POPE7 112      80.126 104.516  65.361  1.00  0.00           C
ATOM   8300  C36 POPE7 112      81.136 103.986  64.341  1.00  0.00           C
ATOM   8303  C37 POPE7 112      80.876 104.526  62.941  1.00  0.00           C
ATOM   8306  C38 POPE7 112      81.766 103.846  61.901  1.00  0.00           C
ATOM   8309  C39 POPE7 112      81.726 104.616  60.581  1.00  0.00           C
ATOM   8312 0C31 POPE7 112      81.426 103.726  59.381  1.00  0.00           C
ATOM   8315 1C31 POPE7 112      81.386 104.566  58.111  1.00  0.00           C
ATOM   8318 2C31 POPE7 112      80.786 103.806  56.941  1.00  0.00           C
ATOM   8321 3C31 POPE7 112      80.726 104.696  55.711  1.00  0.00           C
ATOM   8324 4C31 POPE7 112      80.316 103.906  54.471  1.00  0.00           C
ATOM   8327 5C31 POPE7 112      80.096 104.816  53.281  1.00  0.00           C
ATOM   8330 6C31 POPE7 112      79.876 104.026  52.001  1.00  0.00           C
ATOM   8334  NH3 POPE8 113     101.286  55.566  25.751  1.00  0.00           N
ATOM   8338  C12 POPE8 113     102.206  54.736  24.861  1.00  0.00           C
ATOM   8341  C11 POPE8 113     103.616  54.536  25.441  1.00  0.00           C
ATOM   8344  P   POPE8 113     105.966  53.736  24.541  1.00  0.00           P
ATOM   8345  O13 POPE8 113     106.496  52.616  23.721  1.00  0.00           O
ATOM   8346  O14 POPE8 113     106.686  55.026  24.381  1.00  0.00           O
ATOM   8347  O11 POPE8 113     106.216  53.286  26.031  1.00  0.00           O
ATOM   8348  O12 POPE8 113     104.406  53.876  24.451  1.00  0.00           O
ATOM   8349  C1  POPE8 113     106.616  54.206  27.051  1.00  0.00           C
ATOM   8352  C2  POPE8 113     106.496  53.596  28.481  1.00  0.00           C
ATOM   8354  O21 POPE8 113     107.536  52.706  28.891  1.00  0.00           O
ATOM   8355  C21 POPE8 113     108.186  51.836  28.181  1.00  0.00           C
ATOM   8356  O22 POPE8 113     108.086  51.576  26.991  1.00  0.00           O
ATOM   8357  C22 POPE8 113     109.206  51.146  29.101  1.00  0.00           C
ATOM   8360  C3  POPE8 113     105.106  52.966  28.741  1.00  0.00           C
ATOM   8363  O31 POPE8 113     104.956  52.676  30.141  1.00  0.00           O
ATOM   8364  C31 POPE8 113     103.686  52.476  30.501  1.00  0.00           C
ATOM   8365  O32 POPE8 113     102.756  52.276  29.741  1.00  0.00           O
ATOM   8366  C32 POPE8 113     103.526  52.536  32.021  1.00  0.00           C
ATOM   8369  C23 POPE8 113     108.896  49.656  29.361  1.00  0.00           C
ATOM   8372  C24 POPE8 113     108.976  49.266  30.851  1.00  0.00           C
ATOM   8375  C25 POPE8 113     110.376  49.156  31.461  1.00  0.00           C
ATOM   8378  C26 POPE8 113     110.296  49.026  32.991  1.00  0.00           C
ATOM   8381  C27 POPE8 113     111.606  48.556  33.661  1.00  0.00           C
ATOM   8384  C28 POPE8 113     111.486  48.556  35.201  1.00  0.00           C
ATOM   8387  C29 POPE8 113     112.666  47.906  35.881  1.00  0.00           C
ATOM   8389 0C21 POPE8 113     113.186  48.236  37.081  1.00  0.00           C
ATOM   8391 1C21 POPE8 113     112.716  49.346  37.991  1.00  0.00           C
ATOM   8394 2C21 POPE8 113     112.336  48.876  39.401  1.00  0.00           C
ATOM   8397 3C21 POPE8 113     113.536  48.436  40.261  1.00  0.00           C
ATOM   8400 4C21 POPE8 113     113.286  48.586  41.771  1.00  0.00           C
ATOM   8403 5C21 POPE8 113     113.266  50.056  42.231  1.00  0.00           C
ATOM   8406 6C21 POPE8 113     113.006  50.216  43.741  1.00  0.00           C
ATOM   8409 7C21 POPE8 113     113.126  51.676  44.181  1.00  0.00           C
ATOM   8412 8C21 POPE8 113     113.176  51.856  45.701  1.00  0.00           C
ATOM   8416  C33 POPE8 113     102.726  53.796  32.401  1.00  0.00           C
ATOM   8419  C34 POPE8 113     102.266  53.816  33.861  1.00  0.00           C
ATOM   8422  C35 POPE8 113     103.406  54.086  34.861  1.00  0.00           C
ATOM   8425  C36 POPE8 113     103.596  55.576  35.171  1.00  0.00           C
ATOM   8428  C37 POPE8 113     104.696  55.806  36.211  1.00  0.00           C
ATOM   8431  C38 POPE8 113     104.756  57.246  36.721  1.00  0.00           C
ATOM   8434  C39 POPE8 113     105.666  57.446  37.941  1.00  0.00           C
ATOM   8437 0C31 POPE8 113     107.106  56.966  37.691  1.00  0.00           C
ATOM   8440 1C31 POPE8 113     108.106  57.436  38.751  1.00  0.00           C
ATOM   8443 2C31 POPE8 113     109.546  56.946  38.491  1.00  0.00           C
ATOM   8446 3C31 POPE8 113     110.146  57.396  37.151  1.00  0.00           C
ATOM   8449 4C31 POPE8 113     111.666  57.206  37.101  1.00  0.00           C
ATOM   8452 5C31 POPE8 113     112.316  57.956  35.941  1.00  0.00           C
ATOM   8455 6C31 POPE8 113     113.846  57.926  36.011  1.00  0.00           C
ATOM   8459  NH3 POPE9 114      37.466  30.116  66.062  1.00  0.00           N
ATOM   8463  C12 POPE9 114      37.146  30.246  67.531  1.00  0.00           C
ATOM   8466  C11 POPE9 114      37.746  31.536  68.121  1.00  0.00           C
ATOM   8469  P   POPE9 114      35.956  32.646  69.701  1.00  0.00           P
ATOM   8470  O13 POPE9 114      35.236  32.076  70.851  1.00  0.00           O
ATOM   8471  O14 POPE9 114      36.356  34.066  69.831  1.00  0.00           O
ATOM   8472  O11 POPE9 114      35.106  32.456  68.391  1.00  0.00           O
ATOM   8473  O12 POPE9 114      37.256  31.786  69.441  1.00  0.00           O
ATOM   8474  C1  POPE9 114      34.816  33.516  67.471  1.00  0.00           C
ATOM   8477  C2  POPE9 114      35.156  33.096  66.011  1.00  0.00           C
ATOM   8479  O21 POPE9 114      35.966  34.156  65.441  1.00  0.00           O
ATOM   8480  C21 POPE9 114      37.126  33.816  64.921  1.00  0.00           C
ATOM   8481  O22 POPE9 114      37.576  32.676  64.891  1.00  0.00           O
ATOM   8482  C22 POPE9 114      37.776  35.076  64.341  1.00  0.00           C
ATOM   8485  C3  POPE9 114      33.876  32.816  65.171  1.00  0.00           C
ATOM   8488  O31 POPE9 114      34.146  32.466  63.791  1.00  0.00           O
ATOM   8489  C31 POPE9 114      34.306  33.496  62.981  1.00  0.00           C
ATOM   8490  O32 POPE9 114      34.186  34.666  63.271  1.00  0.00           O
ATOM   8491  C32 POPE9 114      34.746  32.996  61.601  1.00  0.00           C
ATOM   8494  C23 POPE9 114      39.246  34.926  63.891  1.00  0.00           C
ATOM   8497  C24 POPE9 114      39.416  34.686  62.391  1.00  0.00           C
ATOM   8500  C25 POPE9 114      40.846  34.986  61.911  1.00  0.00           C
ATOM   8503  C26 POPE9 114      40.986  35.026  60.391  1.00  0.00           C
ATOM   8506  C27 POPE9 114      42.296  35.706  59.971  1.00  0.00           C
ATOM   8509  C28 POPE9 114      42.796  35.316  58.562  1.00  0.00           C
ATOM   8512  C29 POPE9 114      41.966  35.896  57.441  1.00  0.00           C
ATOM   8514 0C21 POPE9 114      42.376  36.136  56.181  1.00  0.00           C
ATOM   8516 1C21 POPE9 114      43.716  35.786  55.571  1.00  0.00           C
ATOM   8519 2C21 POPE9 114      43.616  35.276  54.111  1.00  0.00           C
ATOM   8522 3C21 POPE9 114      42.706  34.046  53.911  1.00  0.00           C
ATOM   8525 4C21 POPE9 114      42.616  33.586  52.452  1.00  0.00           C
ATOM   8528 5C21 POPE9 114      43.936  33.056  51.871  1.00  0.00           C
ATOM   8531 6C21 POPE9 114      43.766  32.536  50.441  1.00  0.00           C
ATOM   8534 7C21 POPE9 114      45.086  32.116  49.791  1.00  0.00           C
ATOM   8537 8C21 POPE9 114      44.936  31.756  48.311  1.00  0.00           C
ATOM   8541  C33 POPE9 114      34.646  34.096  60.511  1.00  0.00           C
ATOM   8544  C34 POPE9 114      35.806  34.086  59.511  1.00  0.00           C
ATOM   8547  C35 POPE9 114      35.846  32.826  58.632  1.00  0.00           C
ATOM   8550  C36 POPE9 114      36.886  32.906  57.511  1.00  0.00           C
ATOM   8553  C37 POPE9 114      38.296  32.526  57.991  1.00  0.00           C
ATOM   8556  C38 POPE9 114      39.406  32.826  56.981  1.00  0.00           C
ATOM   8559  C39 POPE9 114      39.366  31.966  55.701  1.00  0.00           C
ATOM   8562 0C31 POPE9 114      38.646  32.636  54.521  1.00  0.00           C
ATOM   8565 1C31 POPE9 114      39.006  31.986  53.171  1.00  0.00           C
ATOM   8568 2C31 POPE9 114      38.896  32.956  51.981  1.00  0.00           C
ATOM   8571 3C31 POPE9 114      37.456  33.246  51.541  1.00  0.00           C
ATOM   8574 4C31 POPE9 114      37.406  34.216  50.361  1.00  0.00           C
ATOM   8577 5C31 POPE9 114      36.056  34.236  49.631  1.00  0.00           C
ATOM   8580 6C31 POPE9 114      36.046  35.166  48.411  1.00  0.00           C
ATOM   8584  NH3 POPE  115      65.926  27.946  67.161  1.00  0.00           N
ATOM   8588  C12 POPE  115      67.086  27.776  68.101  1.00  0.00           C
ATOM   8591  C11 POPE  115      67.836  29.096  68.331  1.00  0.00           C
ATOM   8594  P   POPE  115      70.446  29.286  68.331  1.00  0.00           P
ATOM   8595  O13 POPE  115      70.286  30.576  67.641  1.00  0.00           O
ATOM   8596  O14 POPE  115      71.576  29.126  69.281  1.00  0.00           O
ATOM   8597  O11 POPE  115      70.586  28.156  67.241  1.00  0.00           O
ATOM   8598  O12 POPE  115      69.076  28.866  69.001  1.00  0.00           O
ATOM   8599  C1  POPE  115      71.266  28.386  66.011  1.00  0.00           C
ATOM   8602  C2  POPE  115      70.556  27.686  64.831  1.00  0.00           C
ATOM   8604  O21 POPE  115      71.116  28.016  63.541  1.00  0.00           O
ATOM   8605  C21 POPE  115      72.396  27.736  63.331  1.00  0.00           C
ATOM   8606  O22 POPE  115      73.186  27.316  64.151  1.00  0.00           O
ATOM   8607  C22 POPE  115      72.786  28.076  61.891  1.00  0.00           C
ATOM   8610  C3  POPE  115      69.046  28.076  64.871  1.00  0.00           C
ATOM   8613  O31 POPE  115      68.516  28.146  63.541  1.00  0.00           O
ATOM   8614  C31 POPE  115      67.216  28.096  63.441  1.00  0.00           C
ATOM   8615  O32 POPE  115      66.436  28.196  64.381  1.00  0.00           O
ATOM   8616  C32 POPE  115      66.946  28.006  61.931  1.00  0.00           C
ATOM   8619  C23 POPE  115      72.026  27.336  60.761  1.00  0.00           C
ATOM   8622  C24 POPE  115      72.526  27.796  59.381  1.00  0.00           C
ATOM   8625  C25 POPE  115      71.666  27.286  58.211  1.00  0.00           C
ATOM   8628  C26 POPE  115      72.246  27.646  56.831  1.00  0.00           C
ATOM   8631  C27 POPE  115      71.296  27.256  55.681  1.00  0.00           C
ATOM   8634  C28 POPE  115      71.866  27.476  54.261  1.00  0.00           C
ATOM   8637  C29 POPE  115      72.976  26.506  53.961  1.00  0.00           C
ATOM   8639 0C21 POPE  115      72.986  25.536  53.021  1.00  0.00           C
ATOM   8641 1C21 POPE  115      71.876  25.176  52.061  1.00  0.00           C
ATOM   8644 2C21 POPE  115      71.956  23.706  51.611  1.00  0.00           C
ATOM   8647 3C21 POPE  115      71.276  23.426  50.261  1.00  0.00           C
ATOM   8650 4C21 POPE  115      71.196  21.926  49.961  1.00  0.00           C
ATOM   8653 5C21 POPE  115      70.926  21.536  48.502  1.00  0.00           C
ATOM   8656 6C21 POPE  115      69.766  22.286  47.842  1.00  0.00           C
ATOM   8659 7C21 POPE  115      69.206  21.586  46.592  1.00  0.00           C
ATOM   8662 8C21 POPE  115      68.226  22.446  45.781  1.00  0.00           C
ATOM   8666  C33 POPE  115      65.516  27.706  61.431  1.00  0.00           C
ATOM   8669  C34 POPE  115      65.516  27.656  59.891  1.00  0.00           C
ATOM   8672  C35 POPE  115      64.266  27.036  59.271  1.00  0.00           C
ATOM   8675  C36 POPE  115      64.046  27.546  57.842  1.00  0.00           C
ATOM   8678  C37 POPE  115      62.816  26.956  57.131  1.00  0.00           C
ATOM   8681  C38 POPE  115      62.226  27.976  56.141  1.00  0.00           C
ATOM   8684  C39 POPE  115      61.256  27.356  55.121  1.00  0.00           C
ATOM   8687 0C31 POPE  115      61.986  26.586  54.011  1.00  0.00           C
ATOM   8690 1C31 POPE  115      61.186  26.556  52.701  1.00  0.00           C
ATOM   8693 2C31 POPE  115      61.886  25.776  51.592  1.00  0.00           C
ATOM   8696 3C31 POPE  115      62.076  24.296  51.961  1.00  0.00           C
ATOM   8699 4C31 POPE  115      62.506  23.426  50.781  1.00  0.00           C
ATOM   8702 5C31 POPE  115      62.406  21.946  51.121  1.00  0.00           C
ATOM   8705 6C31 POPE  115      62.756  21.036  49.952  1.00  0.00           C
ATOM   8709  NH3 POPE  116      29.286  50.866  23.521  1.00  0.00           N
ATOM   8713  C12 POPE  116      28.506  52.096  23.211  1.00  0.00           C
ATOM   8716  C11 POPE  116      27.876  52.776  24.451  1.00  0.00           C
ATOM   8719  P   POPE  116      26.626  50.706  25.381  1.00  0.00           P
ATOM   8720  O13 POPE  116      26.006  49.996  24.261  1.00  0.00           O
ATOM   8721  O14 POPE  116      27.996  50.326  25.771  1.00  0.00           O
ATOM   8722  O11 POPE  116      25.666  50.716  26.631  1.00  0.00           O
ATOM   8723  O12 POPE  116      26.646  52.196  24.881  1.00  0.00           O
ATOM   8724  C1  POPE  116      25.906  49.576  27.481  1.00  0.00           C
ATOM   8727  C2  POPE  116      24.736  49.416  28.451  1.00  0.00           C
ATOM   8729  O21 POPE  116      25.126  48.576  29.561  1.00  0.00           O
ATOM   8730  C21 POPE  116      25.506  47.346  29.291  1.00  0.00           C
ATOM   8731  O22 POPE  116      25.316  46.736  28.261  1.00  0.00           O
ATOM   8732  C22 POPE  116      26.376  46.856  30.441  1.00  0.00           C
ATOM   8735  C3  POPE  116      23.466  48.966  27.681  1.00  0.00           C
ATOM   8738  O31 POPE  116      22.376  48.636  28.531  1.00  0.00           O
ATOM   8739  C31 POPE  116      21.876  49.606  29.261  1.00  0.00           C
ATOM   8740  O32 POPE  116      22.276  50.756  29.331  1.00  0.00           O
ATOM   8741  C32 POPE  116      20.646  49.076  29.961  1.00  0.00           C
ATOM   8744  C23 POPE  116      26.316  45.316  30.641  1.00  0.00           C
ATOM   8747  C24 POPE  116      24.956  44.826  31.151  1.00  0.00           C
ATOM   8750  C25 POPE  116      24.606  45.276  32.581  1.00  0.00           C
ATOM   8753  C26 POPE  116      23.176  44.866  32.991  1.00  0.00           C
ATOM   8756  C27 POPE  116      22.896  45.046  34.491  1.00  0.00           C
ATOM   8759  C28 POPE  116      23.276  43.796  35.311  1.00  0.00           C
ATOM   8762  C29 POPE  116      22.956  43.946  36.791  1.00  0.00           C
ATOM   8764 0C21 POPE  116      23.846  43.836  37.791  1.00  0.00           C
ATOM   8766 1C21 POPE  116      25.306  43.556  37.581  1.00  0.00           C
ATOM   8769 2C21 POPE  116      26.176  43.426  38.851  1.00  0.00           C
ATOM   8772 3C21 POPE  116      26.466  44.776  39.531  1.00  0.00           C
ATOM   8775 4C21 POPE  116      27.526  44.636  40.641  1.00  0.00           C
ATOM   8778 5C21 POPE  116      27.176  45.416  41.911  1.00  0.00           C
ATOM   8781 6C21 POPE  116      28.216  45.176  43.011  1.00  0.00           C
ATOM   8784 7C21 POPE  116      27.886  45.896  44.331  1.00  0.00           C
ATOM   8787 8C21 POPE  116      28.956  45.696  45.391  1.00  0.00           C
ATOM   8791  C33 POPE  116      20.656  49.166  31.501  1.00  0.00           C
ATOM   8794  C34 POPE  116      19.366  48.526  32.031  1.00  0.00           C
ATOM   8797  C35 POPE  116      19.096  48.876  33.491  1.00  0.00           C
ATOM   8800  C36 POPE  116      20.056  48.176  34.441  1.00  0.00           C
ATOM   8803  C37 POPE  116      19.776  48.546  35.901  1.00  0.00           C
ATOM   8806  C38 POPE  116      20.736  47.826  36.851  1.00  0.00           C
ATOM   8809  C39 POPE  116      20.446  48.156  38.321  1.00  0.00           C
ATOM   8812 0C31 POPE  116      21.266  47.276  39.271  1.00  0.00           C
ATOM   8815 1C31 POPE  116      21.056  47.636  40.741  1.00  0.00           C
ATOM   8818 2C31 POPE  116      20.406  46.506  41.551  1.00  0.00           C
ATOM   8821 3C31 POPE  116      18.946  46.226  41.151  1.00  0.00           C
ATOM   8824 4C31 POPE  116      18.356  45.046  41.941  1.00  0.00           C
ATOM   8827 5C31 POPE  116      16.906  44.726  41.551  1.00  0.00           C
ATOM   8830 6C31 POPE  116      16.266  43.686  42.471  1.00  0.00           C
ATOM   8834  NH3 POPE  117      49.576 125.986  21.461  1.00  0.00           N
ATOM   8838  C12 POPE  117      48.926 126.786  20.371  1.00  0.00           C
ATOM   8841  C11 POPE  117      47.486 126.296  20.201  1.00  0.00           C
ATOM   8844  P   POPE  117      45.766 128.136  19.471  1.00  0.00           P
ATOM   8845  O13 POPE  117      44.436 127.486  19.591  1.00  0.00           O
ATOM   8846  O14 POPE  117      45.906 129.226  18.491  1.00  0.00           O
ATOM   8847  O11 POPE  117      46.256 128.686  20.871  1.00  0.00           O
ATOM   8848  O12 POPE  117      46.826 127.006  19.151  1.00  0.00           O
ATOM   8849  C1  POPE  117      45.316 129.196  21.831  1.00  0.00           C
ATOM   8852  C2  POPE  117      45.896 129.046  23.261  1.00  0.00           C
ATOM   8854  O21 POPE  117      44.946 129.416  24.291  1.00  0.00           O
ATOM   8855  C21 POPE  117      44.096 128.436  24.631  1.00  0.00           C
ATOM   8856  O22 POPE  117      43.846 127.446  23.951  1.00  0.00           O
ATOM   8857  C22 POPE  117      43.576 128.716  26.041  1.00  0.00           C
ATOM   8860  C3  POPE  117      47.166 129.916  23.441  1.00  0.00           C
ATOM   8863  O31 POPE  117      47.896 129.566  24.641  1.00  0.00           O
ATOM   8864  C31 POPE  117      48.776 128.586  24.491  1.00  0.00           C
ATOM   8865  O32 POPE  117      48.996 127.976  23.451  1.00  0.00           O
ATOM   8866  C32 POPE  117      49.616 128.456  25.761  1.00  0.00           C
ATOM   8869  C23 POPE  117      42.806 127.546  26.701  1.00  0.00           C
ATOM   8872  C24 POPE  117      43.656 126.666  27.631  1.00  0.00           C
ATOM   8875  C25 POPE  117      42.846 126.046  28.781  1.00  0.00           C
ATOM   8878  C26 POPE  117      43.686 125.076  29.631  1.00  0.00           C
ATOM   8881  C27 POPE  117      42.936 124.606  30.891  1.00  0.00           C
ATOM   8884  C28 POPE  117      43.756 123.616  31.741  1.00  0.00           C
ATOM   8887  C29 POPE  117      42.876 122.866  32.721  1.00  0.00           C
ATOM   8889 0C21 POPE  117      42.706 123.106  34.031  1.00  0.00           C
ATOM   8891 1C21 POPE  117      43.336 124.186  34.881  1.00  0.00           C
ATOM   8894 2C21 POPE  117      42.306 125.196  35.431  1.00  0.00           C
ATOM   8897 3C21 POPE  117      41.106 124.546  36.141  1.00  0.00           C
ATOM   8900 4C21 POPE  117      40.286 125.516  37.011  1.00  0.00           C
ATOM   8903 5C21 POPE  117      40.846 125.646  38.432  1.00  0.00           C
ATOM   8906 6C21 POPE  117      40.066 126.636  39.311  1.00  0.00           C
ATOM   8909 7C21 POPE  117      40.616 126.696  40.741  1.00  0.00           C
ATOM   8912 8C21 POPE  117      40.006 127.806  41.592  1.00  0.00           C
ATOM   8916  C33 POPE  117      48.836 127.926  26.981  1.00  0.00           C
ATOM   8919  C34 POPE  117      49.616 127.916  28.301  1.00  0.00           C
ATOM   8922  C35 POPE  117      50.236 129.266  28.691  1.00  0.00           C
ATOM   8925  C36 POPE  117      49.216 130.356  29.001  1.00  0.00           C
ATOM   8928  C37 POPE  117      49.876 131.726  29.181  1.00  0.00           C
ATOM   8931  C38 POPE  117      48.906 132.798  29.691  1.00  0.00           C
ATOM   8934  C39 POPE  117      48.636 132.638  31.191  1.00  0.00           C
ATOM   8937 0C31 POPE  117      47.386 133.378  31.661  1.00  0.00           C
ATOM   8940 1C31 POPE  117      47.166 133.238  33.171  1.00  0.00           C
ATOM   8943 2C31 POPE  117      45.696 133.378  33.611  1.00  0.00           C
ATOM   8946 3C31 POPE  117      45.176 134.828  33.701  1.00  0.00           C
ATOM   8949 4C31 POPE  117      44.946 135.508  32.351  1.00  0.00           C
ATOM   8952 5C31 POPE  117      44.096 136.778  32.481  1.00  0.00           C
ATOM   8955 6C31 POPE  117      43.826 137.488  31.151  1.00  0.00           C
ATOM   8959  NH3 POPE  118       6.916  96.856  70.491  1.00  0.00           N
ATOM   8963  C12 POPE  118       8.336  96.986  70.981  1.00  0.00           C
ATOM   8966  C11 POPE  118       8.826  95.696  71.671  1.00  0.00           C
ATOM   8969  P   POPE  118      10.906  94.816  70.291  1.00  0.00           P
ATOM   8970  O13 POPE  118      11.386  93.416  70.261  1.00  0.00           O
ATOM   8971  O14 POPE  118      11.616  95.786  71.151  1.00  0.00           O
ATOM   8972  O11 POPE  118      10.796  95.406  68.831  1.00  0.00           O
ATOM   8973  O12 POPE  118       9.386  94.776  70.731  1.00  0.00           O
ATOM   8974  C1  POPE  118      10.866  94.566  67.671  1.00  0.00           C
ATOM   8977  C2  POPE  118       9.546  93.786  67.401  1.00  0.00           C
ATOM   8979  O21 POPE  118       9.536  93.146  66.132  1.00  0.00           O
ATOM   8980  C21 POPE  118      10.396  92.246  65.741  1.00  0.00           C
ATOM   8981  O22 POPE  118      11.456  91.966  66.301  1.00  0.00           O
ATOM   8982  C22 POPE  118       9.856  91.686  64.421  1.00  0.00           C
ATOM   8985  C3  POPE  118       8.336  94.776  67.431  1.00  0.00           C
ATOM   8988  O31 POPE  118       7.076  94.116  67.351  1.00  0.00           O
ATOM   8989  C31 POPE  118       6.386  93.876  66.211  1.00  0.00           C
ATOM   8990  O32 POPE  118       5.316  93.276  66.211  1.00  0.00           O
ATOM   8991  C32 POPE  118       7.016  94.466  64.941  1.00  0.00           C
ATOM   8994  C23 POPE  118      10.886  91.056  63.471  1.00  0.00           C
ATOM   8997  C24 POPE  118      10.446  91.186  62.001  1.00  0.00           C
ATOM   9000  C25 POPE  118      10.696  92.586  61.421  1.00  0.00           C
ATOM   9003  C26 POPE  118      10.036  92.786  60.051  1.00  0.00           C
ATOM   9006  C27 POPE  118      10.086  94.256  59.601  1.00  0.00           C
ATOM   9009  C28 POPE  118       9.236  94.566  58.351  1.00  0.00           C
ATOM   9012  C29 POPE  118       9.806  94.026  57.071  1.00  0.00           C
ATOM   9014 0C21 POPE  118       9.196  94.096  55.871  1.00  0.00           C
ATOM   9016 1C21 POPE  118       7.826  94.676  55.621  1.00  0.00           C
ATOM   9019 2C21 POPE  118       7.846  96.096  55.022  1.00  0.00           C
ATOM   9022 3C21 POPE  118       6.436  96.606  54.671  1.00  0.00           C
ATOM   9025 4C21 POPE  118       6.196  98.086  54.981  1.00  0.00           C
ATOM   9028 5C21 POPE  118       6.956  99.076  54.071  1.00  0.00           C
ATOM   9031 6C21 POPE  118       6.446  99.076  52.621  1.00  0.00           C
ATOM   9034 7C21 POPE  118       7.246 100.046  51.741  1.00  0.00           C
ATOM   9037 8C21 POPE  118       6.856  99.996  50.261  1.00  0.00           C
ATOM   9041  C33 POPE  118       6.156  94.286  63.661  1.00  0.00           C
ATOM   9044  C34 POPE  118       6.796  95.036  62.491  1.00  0.00           C
ATOM   9047  C35 POPE  118       5.826  95.326  61.331  1.00  0.00           C
ATOM   9050  C36 POPE  118       5.706  94.186  60.321  1.00  0.00           C
ATOM   9053  C37 POPE  118       4.886  94.616  59.101  1.00  0.00           C
ATOM   9056  C38 POPE  118       4.616  93.446  58.161  1.00  0.00           C
ATOM   9059  C39 POPE  118       3.746  93.836  56.951  1.00  0.00           C
ATOM   9062 0C31 POPE  118       3.346  92.576  56.171  1.00  0.00           C
ATOM   9065 1C31 POPE  118       2.746  92.866  54.791  1.00  0.00           C
ATOM   9068 2C31 POPE  118       2.546  91.546  54.022  1.00  0.00           C
ATOM   9071 3C31 POPE  118       2.256  91.726  52.531  1.00  0.00           C
ATOM   9074 4C31 POPE  118       3.276  90.976  51.661  1.00  0.00           C
ATOM   9077 5C31 POPE  118       2.906  90.956  50.181  1.00  0.00           C
ATOM   9080 6C31 POPE  118       4.066  90.516  49.291  1.00  0.00           C
ATOM   9084  NH3 POPE  119      64.706  43.266  66.071  1.00  0.00           N
ATOM   9088  C12 POPE  119      63.786  43.986  65.111  1.00  0.00           C
ATOM   9091  C11 POPE  119      62.466  44.426  65.791  1.00  0.00           C
ATOM   9094  P   POPE  119      61.346  42.196  66.731  1.00  0.00           P
ATOM   9095  O13 POPE  119      60.246  42.446  67.681  1.00  0.00           O
ATOM   9096  O14 POPE  119      62.696  41.996  67.291  1.00  0.00           O
ATOM   9097  O11 POPE  119      61.016  40.986  65.761  1.00  0.00           O
ATOM   9098  O12 POPE  119      61.436  43.426  65.741  1.00  0.00           O
ATOM   9099  C1  POPE  119      60.066  41.066  64.691  1.00  0.00           C
ATOM   9102  C2  POPE  119      60.606  40.406  63.381  1.00  0.00           C
ATOM   9104  O21 POPE  119      59.626  39.436  62.951  1.00  0.00           O
ATOM   9105  C21 POPE  119      59.376  39.426  61.651  1.00  0.00           C
ATOM   9106  O22 POPE  119      59.896  40.146  60.821  1.00  0.00           O
ATOM   9107  C22 POPE  119      58.206  38.456  61.431  1.00  0.00           C
ATOM   9110  C3  POPE  119      61.956  39.676  63.581  1.00  0.00           C
ATOM   9113  O31 POPE  119      62.576  39.366  62.321  1.00  0.00           O
ATOM   9114  C31 POPE  119      63.736  38.726  62.501  1.00  0.00           C
ATOM   9115  O32 POPE  119      64.176  38.406  63.591  1.00  0.00           O
ATOM   9116  C32 POPE  119      64.496  38.676  61.181  1.00  0.00           C
ATOM   9119  C23 POPE  119      57.616  38.456  59.991  1.00  0.00           C
ATOM   9122  C24 POPE  119      58.516  37.776  58.951  1.00  0.00           C
ATOM   9125  C25 POPE  119      57.926  37.866  57.541  1.00  0.00           C
ATOM   9128  C26 POPE  119      58.866  37.406  56.411  1.00  0.00           C
ATOM   9131  C27 POPE  119      58.186  37.556  55.041  1.00  0.00           C
ATOM   9134  C28 POPE  119      59.046  37.186  53.811  1.00  0.00           C
ATOM   9137  C29 POPE  119      59.506  35.756  53.741  1.00  0.00           C
ATOM   9139 0C21 POPE  119      59.506  34.966  52.651  1.00  0.00           C
ATOM   9141 1C21 POPE  119      59.066  35.376  51.261  1.00  0.00           C
ATOM   9144 2C21 POPE  119      59.986  34.846  50.141  1.00  0.00           C
ATOM   9147 3C21 POPE  119      60.006  33.316  50.031  1.00  0.00           C
ATOM   9150 4C21 POPE  119      60.096  32.826  48.581  1.00  0.00           C
ATOM   9153 5C21 POPE  119      60.056  31.306  48.451  1.00  0.00           C
ATOM   9156 6C21 POPE  119      61.416  30.646  48.711  1.00  0.00           C
ATOM   9159 7C21 POPE  119      61.316  29.116  48.791  1.00  0.00           C
ATOM   9162 8C21 POPE  119      62.656  28.406  48.591  1.00  0.00           C
ATOM   9166  C33 POPE  119      64.176  37.436  60.311  1.00  0.00           C
ATOM   9169  C34 POPE  119      65.216  37.296  59.201  1.00  0.00           C
ATOM   9172  C35 POPE  119      65.016  36.066  58.301  1.00  0.00           C
ATOM   9175  C36 POPE  119      66.166  35.926  57.281  1.00  0.00           C
ATOM   9178  C37 POPE  119      65.866  34.926  56.151  1.00  0.00           C
ATOM   9181  C38 POPE  119      67.046  34.756  55.181  1.00  0.00           C
ATOM   9184  C39 POPE  119      67.326  36.026  54.371  1.00  0.00           C
ATOM   9187 0C31 POPE  119      68.466  35.856  53.371  1.00  0.00           C
ATOM   9190 1C31 POPE  119      68.776  37.166  52.641  1.00  0.00           C
ATOM   9193 2C31 POPE  119      69.936  37.026  51.641  1.00  0.00           C
ATOM   9196 3C31 POPE  119      70.026  38.216  50.671  1.00  0.00           C
ATOM   9199 4C31 POPE  119      70.836  37.866  49.411  1.00  0.00           C
ATOM   9202 5C31 POPE  119      70.716  38.936  48.321  1.00  0.00           C
ATOM   9205 6C31 POPE  119      71.226  38.466  46.951  1.00  0.00           C
ATOM   9209  NH3 POPE  120      48.726 120.436  21.751  1.00  0.00           N
ATOM   9213  C12 POPE  120      50.126 120.816  21.321  1.00  0.00           C
ATOM   9216  C11 POPE  120      50.466 122.266  21.731  1.00  0.00           C
ATOM   9219  P   POPE  120      52.356 123.886  22.401  1.00  0.00           P
ATOM   9220  O13 POPE  120      53.786 123.866  22.791  1.00  0.00           O
ATOM   9221  O14 POPE  120      51.996 124.786  21.291  1.00  0.00           O
ATOM   9222  O11 POPE  120      51.486 124.306  23.651  1.00  0.00           O
ATOM   9223  O12 POPE  120      51.866 122.436  21.991  1.00  0.00           O
ATOM   9224  C1  POPE  120      51.406 123.486  24.811  1.00  0.00           C
ATOM   9227  C2  POPE  120      52.386 123.956  25.931  1.00  0.00           C
ATOM   9229  O21 POPE  120      52.196 123.226  27.161  1.00  0.00           O
ATOM   9230  C21 POPE  120      51.066 123.386  27.831  1.00  0.00           C
ATOM   9231  O22 POPE  120      50.046 123.906  27.411  1.00  0.00           O
ATOM   9232  C22 POPE  120      51.266 122.876  29.261  1.00  0.00           C
ATOM   9235  C3  POPE  120      52.376 125.506  26.151  1.00  0.00           C
ATOM   9238  O31 POPE  120      53.556 125.956  26.871  1.00  0.00           O
ATOM   9239  C31 POPE  120      53.466 127.226  27.291  1.00  0.00           C
ATOM   9240  O32 POPE  120      52.496 127.936  27.131  1.00  0.00           O
ATOM   9241  C32 POPE  120      54.806 127.686  27.871  1.00  0.00           C
ATOM   9244  C23 POPE  120      50.706 123.886  30.281  1.00  0.00           C
ATOM   9247  C24 POPE  120      51.096 123.566  31.731  1.00  0.00           C
ATOM   9250  C25 POPE  120      50.486 124.566  32.721  1.00  0.00           C
ATOM   9253  C26 POPE  120      51.276 125.886  32.801  1.00  0.00           C
ATOM   9256  C27 POPE  120      50.416 127.096  33.191  1.00  0.00           C
ATOM   9259  C28 POPE  120      51.156 128.406  32.931  1.00  0.00           C
ATOM   9262  C29 POPE  120      50.306 129.626  33.161  1.00  0.00           C
ATOM   9264 0C21 POPE  120      50.426 130.486  34.191  1.00  0.00           C
ATOM   9266 1C21 POPE  120      51.346 130.336  35.371  1.00  0.00           C
ATOM   9269 2C21 POPE  120      50.526 130.206  36.661  1.00  0.00           C
ATOM   9272 3C21 POPE  120      50.016 131.556  37.171  1.00  0.00           C
ATOM   9275 4C21 POPE  120      49.076 131.376  38.362  1.00  0.00           C
ATOM   9278 5C21 POPE  120      48.856 132.678  39.151  1.00  0.00           C
ATOM   9281 6C21 POPE  120      47.976 132.408  40.371  1.00  0.00           C
ATOM   9284 7C21 POPE  120      47.816 133.588  41.321  1.00  0.00           C
ATOM   9287 8C21 POPE  120      46.956 133.208  42.531  1.00  0.00           C
ATOM   9291  C33 POPE  120      54.686 128.436  29.221  1.00  0.00           C
ATOM   9294  C34 POPE  120      54.436 127.496  30.411  1.00  0.00           C
ATOM   9297  C35 POPE  120      54.316 128.236  31.761  1.00  0.00           C
ATOM   9300  C36 POPE  120      55.596 128.916  32.251  1.00  0.00           C
ATOM   9303  C37 POPE  120      55.426 129.566  33.641  1.00  0.00           C
ATOM   9306  C38 POPE  120      56.686 130.326  34.061  1.00  0.00           C
ATOM   9309  C39 POPE  120      56.736 130.806  35.531  1.00  0.00           C
ATOM   9312 0C31 POPE  120      56.966 129.666  36.531  1.00  0.00           C
ATOM   9315 1C31 POPE  120      57.446 130.176  37.901  1.00  0.00           C
ATOM   9318 2C31 POPE  120      57.736 129.066  38.941  1.00  0.00           C
ATOM   9321 3C31 POPE  120      58.716 127.986  38.451  1.00  0.00           C
ATOM   9324 4C31 POPE  120      57.996 126.706  38.011  1.00  0.00           C
ATOM   9327 5C31 POPE  120      58.876 125.746  37.201  1.00  0.00           C
ATOM   9330 6C31 POPE  120      58.176 124.416  36.911  1.00  0.00           C
ATOM   9334  NH3 POPE  121      25.266  46.006  62.191  1.00  0.00           N
ATOM   9338  C12 POPE  121      24.816  45.416  63.502  1.00  0.00           C
ATOM   9341  C11 POPE  121      23.406  44.866  63.341  1.00  0.00           C
ATOM   9344  P   POPE  121      23.256  43.456  65.561  1.00  0.00           P
ATOM   9345  O13 POPE  121      22.096  42.656  65.981  1.00  0.00           O
ATOM   9346  O14 POPE  121      24.116  44.016  66.621  1.00  0.00           O
ATOM   9347  O11 POPE  121      24.166  42.586  64.621  1.00  0.00           O
ATOM   9348  O12 POPE  121      22.796  44.616  64.591  1.00  0.00           O
ATOM   9349  C1  POPE  121      23.716  41.446  63.901  1.00  0.00           C
ATOM   9352  C2  POPE  121      24.676  41.276  62.711  1.00  0.00           C
ATOM   9354  O21 POPE  121      24.326  40.156  61.891  1.00  0.00           O
ATOM   9355  C21 POPE  121      23.396  40.466  60.991  1.00  0.00           C
ATOM   9356  O22 POPE  121      22.266  40.826  61.231  1.00  0.00           O
ATOM   9357  C22 POPE  121      24.156  40.736  59.671  1.00  0.00           C
ATOM   9360  C3  POPE  121      26.146  41.126  63.161  1.00  0.00           C
ATOM   9363  O31 POPE  121      27.046  41.216  62.041  1.00  0.00           O
ATOM   9364  C31 POPE  121      27.446  42.406  61.701  1.00  0.00           C
ATOM   9365  O32 POPE  121      27.116  43.476  62.221  1.00  0.00           O
ATOM   9366  C32 POPE  121      28.396  42.306  60.521  1.00  0.00           C
ATOM   9369  C23 POPE  121      23.516  40.186  58.381  1.00  0.00           C
ATOM   9372  C24 POPE  121      23.846  41.046  57.141  1.00  0.00           C
ATOM   9375  C25 POPE  121      24.736  40.366  56.081  1.00  0.00           C
ATOM   9378  C26 POPE  121      24.806  41.166  54.771  1.00  0.00           C
ATOM   9381  C27 POPE  121      25.676  40.516  53.691  1.00  0.00           C
ATOM   9384  C28 POPE  121      25.596  41.226  52.312  1.00  0.00           C
ATOM   9387  C29 POPE  121      26.306  42.546  52.261  1.00  0.00           C
ATOM   9389 0C21 POPE  121      26.346  43.376  51.191  1.00  0.00           C
ATOM   9391 1C21 POPE  121      25.666  43.156  49.861  1.00  0.00           C
ATOM   9394 2C21 POPE  121      24.866  44.406  49.441  1.00  0.00           C
ATOM   9397 3C21 POPE  121      23.956  44.206  48.211  1.00  0.00           C
ATOM   9400 4C21 POPE  121      24.676  43.876  46.901  1.00  0.00           C
ATOM   9403 5C21 POPE  121      23.686  43.706  45.741  1.00  0.00           C
ATOM   9406 6C21 POPE  121      24.346  43.336  44.401  1.00  0.00           C
ATOM   9409 7C21 POPE  121      23.296  43.106  43.311  1.00  0.00           C
ATOM   9412 8C21 POPE  121      23.856  42.926  41.891  1.00  0.00           C
ATOM   9416  C33 POPE  121      27.676  41.906  59.211  1.00  0.00           C
ATOM   9419  C34 POPE  121      28.526  42.176  57.961  1.00  0.00           C
ATOM   9422  C35 POPE  121      28.906  43.656  57.811  1.00  0.00           C
ATOM   9425  C36 POPE  121      28.906  44.146  56.361  1.00  0.00           C
ATOM   9428  C37 POPE  121      29.366  45.606  56.261  1.00  0.00           C
ATOM   9431  C38 POPE  121      29.116  46.196  54.882  1.00  0.00           C
ATOM   9434  C39 POPE  121      29.636  47.626  54.701  1.00  0.00           C
ATOM   9437 0C31 POPE  121      29.316  48.126  53.291  1.00  0.00           C
ATOM   9440 1C31 POPE  121      29.826  49.546  52.981  1.00  0.00           C
ATOM   9443 2C31 POPE  121      29.856  49.816  51.461  1.00  0.00           C
ATOM   9446 3C31 POPE  121      28.486  49.646  50.761  1.00  0.00           C
ATOM   9449 4C31 POPE  121      28.606  49.566  49.231  1.00  0.00           C
ATOM   9452 5C31 POPE  121      27.236  49.426  48.562  1.00  0.00           C
ATOM   9455 6C31 POPE  121      27.316  49.196  47.051  1.00  0.00           C
ATOM   9459  NH3 POPE  122      37.716  81.816  65.641  1.00  0.00           N
ATOM   9463  C12 POPE  122      37.126  81.646  67.011  1.00  0.00           C
ATOM   9466  C11 POPE  122      35.596  81.556  66.921  1.00  0.00           C
ATOM   9469  P   POPE  122      34.856  84.006  66.511  1.00  0.00           P
ATOM   9470  O13 POPE  122      33.946  83.976  67.681  1.00  0.00           O
ATOM   9471  O14 POPE  122      36.196  84.576  66.751  1.00  0.00           O
ATOM   9472  O11 POPE  122      34.196  84.696  65.261  1.00  0.00           O
ATOM   9473  O12 POPE  122      35.066  82.526  66.021  1.00  0.00           O
ATOM   9474  C1  POPE  122      33.106  85.616  65.451  1.00  0.00           C
ATOM   9477  C2  POPE  122      32.006  85.426  64.371  1.00  0.00           C
ATOM   9479  O21 POPE  122      31.786  83.996  64.281  1.00  0.00           O
ATOM   9480  C21 POPE  122      31.906  83.406  63.111  1.00  0.00           C
ATOM   9481  O22 POPE  122      31.326  83.716  62.081  1.00  0.00           O
ATOM   9482  C22 POPE  122      32.866  82.226  63.231  1.00  0.00           C
ATOM   9485  C3  POPE  122      32.396  86.206  63.071  1.00  0.00           C
ATOM   9488  O31 POPE  122      31.256  86.446  62.221  1.00  0.00           O
ATOM   9489  C31 POPE  122      30.696  87.636  62.221  1.00  0.00           C
ATOM   9490  O32 POPE  122      31.086  88.626  62.811  1.00  0.00           O
ATOM   9491  C32 POPE  122      29.406  87.576  61.421  1.00  0.00           C
ATOM   9494  C23 POPE  122      33.396  81.756  61.861  1.00  0.00           C
ATOM   9497  C24 POPE  122      34.586  82.606  61.421  1.00  0.00           C
ATOM   9500  C25 POPE  122      34.856  82.536  59.911  1.00  0.00           C
ATOM   9503  C26 POPE  122      35.166  81.116  59.421  1.00  0.00           C
ATOM   9506  C27 POPE  122      36.036  81.136  58.161  1.00  0.00           C
ATOM   9509  C28 POPE  122      36.546  79.746  57.721  1.00  0.00           C
ATOM   9512  C29 POPE  122      35.636  79.076  56.721  1.00  0.00           C
ATOM   9514 0C21 POPE  122      35.526  79.426  55.421  1.00  0.00           C
ATOM   9516 1C21 POPE  122      36.266  80.536  54.721  1.00  0.00           C
ATOM   9519 2C21 POPE  122      36.816  80.146  53.331  1.00  0.00           C
ATOM   9522 3C21 POPE  122      35.706  79.836  52.312  1.00  0.00           C
ATOM   9525 4C21 POPE  122      36.186  79.736  50.851  1.00  0.00           C
ATOM   9528 5C21 POPE  122      36.586  81.096  50.251  1.00  0.00           C
ATOM   9531 6C21 POPE  122      36.906  81.026  48.741  1.00  0.00           C
ATOM   9534 7C21 POPE  122      37.316  82.386  48.161  1.00  0.00           C
ATOM   9537 8C21 POPE  122      37.706  82.326  46.681  1.00  0.00           C
ATOM   9541  C33 POPE  122      29.556  86.996  60.001  1.00  0.00           C
ATOM   9544  C34 POPE  122      28.376  87.436  59.141  1.00  0.00           C
ATOM   9547  C35 POPE  122      28.466  86.996  57.681  1.00  0.00           C
ATOM   9550  C36 POPE  122      27.526  87.826  56.791  1.00  0.00           C
ATOM   9553  C37 POPE  122      27.806  87.656  55.291  1.00  0.00           C
ATOM   9556  C38 POPE  122      26.916  88.576  54.441  1.00  0.00           C
ATOM   9559  C39 POPE  122      27.456  88.806  53.021  1.00  0.00           C
ATOM   9562 0C31 POPE  122      27.686  87.516  52.211  1.00  0.00           C
ATOM   9565 1C31 POPE  122      29.176  87.216  51.971  1.00  0.00           C
ATOM   9568 2C31 POPE  122      29.386  85.866  51.272  1.00  0.00           C
ATOM   9571 3C31 POPE  122      30.776  85.706  50.641  1.00  0.00           C
ATOM   9574 4C31 POPE  122      31.046  84.256  50.211  1.00  0.00           C
ATOM   9577 5C31 POPE  122      32.466  84.016  49.682  1.00  0.00           C
ATOM   9580 6C31 POPE  122      32.716  82.546  49.301  1.00  0.00           C
ATOM   9584  NH3 POPE  123     120.646  55.836  23.181  1.00  0.00           N
ATOM   9588  C12 POPE  123     121.186  55.156  21.941  1.00  0.00           C
ATOM   9591  C11 POPE  123     120.286  53.966  21.501  1.00  0.00           C
ATOM   9594  P   POPE  123     119.626  51.536  22.271  1.00  0.00           P
ATOM   9595  O13 POPE  123     120.286  50.976  21.091  1.00  0.00           O
ATOM   9596  O14 POPE  123     118.136  51.496  22.301  1.00  0.00           O
ATOM   9597  O11 POPE  123     120.186  50.726  23.511  1.00  0.00           O
ATOM   9598  O12 POPE  123     120.146  53.016  22.551  1.00  0.00           O
ATOM   9599  C1  POPE  123     120.636  51.396  24.681  1.00  0.00           C
ATOM   9602  C2  POPE  123     120.426  50.456  25.881  1.00  0.00           C
ATOM   9604  O21 POPE  123     120.386  51.216  27.101  1.00  0.00           O
ATOM   9605  C21 POPE  123     119.246  51.866  27.281  1.00  0.00           C
ATOM   9606  O22 POPE  123     118.276  51.786  26.551  1.00  0.00           O
ATOM   9607  C22 POPE  123     119.346  52.686  28.551  1.00  0.00           C
ATOM   9610  C3  POPE  123     121.506  49.346  25.961  1.00  0.00           C
ATOM   9613  O31 POPE  123     120.946  48.176  26.561  1.00  0.00           O
ATOM   9614  C31 POPE  123     120.796  48.046  27.891  1.00  0.00           C
ATOM   9615  O32 POPE  123     119.936  47.366  28.401  1.00  0.00           O
ATOM   9616  C32 POPE  123     121.816  48.836  28.701  1.00  0.00           C
ATOM   9619  C23 POPE  123     119.206  51.856  29.841  1.00  0.00           C
ATOM   9622  C24 POPE  123     117.766  51.876  30.371  1.00  0.00           C
ATOM   9625  C25 POPE  123     117.646  51.296  31.781  1.00  0.00           C
ATOM   9628  C26 POPE  123     118.176  52.236  32.871  1.00  0.00           C
ATOM   9631  C27 POPE  123     119.536  51.796  33.441  1.00  0.00           C
ATOM   9634  C28 POPE  123     120.146  52.826  34.411  1.00  0.00           C
ATOM   9637  C29 POPE  123     119.496  52.836  35.771  1.00  0.00           C
ATOM   9639 0C21 POPE  123     120.096  53.226  36.911  1.00  0.00           C
ATOM   9641 1C21 POPE  123     121.506  53.746  37.021  1.00  0.00           C
ATOM   9644 2C21 POPE  123     121.676  54.916  38.011  1.00  0.00           C
ATOM   9647 3C21 POPE  123     121.436  54.526  39.481  1.00  0.00           C
ATOM   9650 4C21 POPE  123     122.556  55.006  40.421  1.00  0.00           C
ATOM   9653 5C21 POPE  123     122.796  56.526  40.441  1.00  0.00           C
ATOM   9656 6C21 POPE  123     121.566  57.336  40.862  1.00  0.00           C
ATOM   9659 7C21 POPE  123     121.866  58.816  41.131  1.00  0.00           C
ATOM   9662 8C21 POPE  123     120.626  59.626  41.491  1.00  0.00           C
ATOM   9666  C33 POPE  123     121.726  48.546  30.221  1.00  0.00           C
ATOM   9669  C34 POPE  123     122.616  49.506  31.021  1.00  0.00           C
ATOM   9672  C35 POPE  123     123.086  48.956  32.381  1.00  0.00           C
ATOM   9675  C36 POPE  123     121.976  48.336  33.251  1.00  0.00           C
ATOM   9678  C37 POPE  123     122.536  47.786  34.571  1.00  0.00           C
ATOM   9681  C38 POPE  123     121.486  47.096  35.441  1.00  0.00           C
ATOM   9684  C39 POPE  123     122.046  46.506  36.751  1.00  0.00           C
ATOM   9687 0C31 POPE  123     122.656  47.576  37.671  1.00  0.00           C
ATOM   9690 1C31 POPE  123     122.976  47.026  39.071  1.00  0.00           C
ATOM   9693 2C31 POPE  123     123.496  48.096  40.051  1.00  0.00           C
ATOM   9696 3C31 POPE  123     124.816  48.746  39.621  1.00  0.00           C
ATOM   9699 4C31 POPE  123     125.378  49.676  40.701  1.00  0.00           C
ATOM   9702 5C31 POPE  123     126.458  50.636  40.201  1.00  0.00           C
ATOM   9705 6C31 POPE  123     126.978  51.576  41.291  1.00  0.00           C
ATOM   9709  NH3 POPE  124      43.726  55.356  23.191  1.00  0.00           N
ATOM   9713  C12 POPE  124      44.526  56.396  23.941  1.00  0.00           C
ATOM   9716  C11 POPE  124      45.996  56.376  23.501  1.00  0.00           C
ATOM   9719  P   POPE  124      46.866  53.996  22.831  1.00  0.00           P
ATOM   9720  O13 POPE  124      45.566  53.726  22.191  1.00  0.00           O
ATOM   9721  O14 POPE  124      47.996  54.316  21.941  1.00  0.00           O
ATOM   9722  O11 POPE  124      47.246  52.836  23.861  1.00  0.00           O
ATOM   9723  O12 POPE  124      46.646  55.166  23.861  1.00  0.00           O
ATOM   9724  C1  POPE  124      46.196  52.026  24.441  1.00  0.00           C
ATOM   9727  C2  POPE  124      45.946  52.256  25.981  1.00  0.00           C
ATOM   9729  O21 POPE  124      44.596  51.936  26.421  1.00  0.00           O
ATOM   9730  C21 POPE  124      43.626  52.726  26.041  1.00  0.00           C
ATOM   9731  O22 POPE  124      43.596  53.436  25.041  1.00  0.00           O
ATOM   9732  C22 POPE  124      42.526  52.766  27.091  1.00  0.00           C
ATOM   9735  C3  POPE  124      46.376  53.636  26.561  1.00  0.00           C
ATOM   9738  O31 POPE  124      46.636  53.476  27.971  1.00  0.00           O
ATOM   9739  C31 POPE  124      45.796  54.026  28.831  1.00  0.00           C
ATOM   9740  O32 POPE  124      44.916  54.826  28.551  1.00  0.00           O
ATOM   9741  C32 POPE  124      46.096  53.476  30.231  1.00  0.00           C
ATOM   9744  C23 POPE  124      41.656  54.036  26.901  1.00  0.00           C
ATOM   9747  C24 POPE  124      40.736  54.326  28.091  1.00  0.00           C
ATOM   9750  C25 POPE  124      40.136  53.066  28.711  1.00  0.00           C
ATOM   9753  C26 POPE  124      39.016  53.356  29.711  1.00  0.00           C
ATOM   9756  C27 POPE  124      38.696  52.096  30.541  1.00  0.00           C
ATOM   9759  C28 POPE  124      37.566  52.296  31.561  1.00  0.00           C
ATOM   9762  C29 POPE  124      36.226  52.496  30.891  1.00  0.00           C
ATOM   9764 0C21 POPE  124      35.036  52.106  31.371  1.00  0.00           C
ATOM   9766 1C21 POPE  124      34.756  51.426  32.691  1.00  0.00           C
ATOM   9769 2C21 POPE  124      33.896  52.336  33.581  1.00  0.00           C
ATOM   9772 3C21 POPE  124      34.626  53.646  33.951  1.00  0.00           C
ATOM   9775 4C21 POPE  124      33.856  54.556  34.911  1.00  0.00           C
ATOM   9778 5C21 POPE  124      33.056  55.666  34.221  1.00  0.00           C
ATOM   9781 6C21 POPE  124      31.766  55.196  33.541  1.00  0.00           C
ATOM   9784 7C21 POPE  124      30.936  56.386  33.051  1.00  0.00           C
ATOM   9787 8C21 POPE  124      29.596  55.976  32.441  1.00  0.00           C
ATOM   9791  C33 POPE  124      44.806  53.226  31.041  1.00  0.00           C
ATOM   9794  C34 POPE  124      44.956  52.246  32.211  1.00  0.00           C
ATOM   9797  C35 POPE  124      45.856  52.736  33.341  1.00  0.00           C
ATOM   9800  C36 POPE  124      45.796  51.836  34.581  1.00  0.00           C
ATOM   9803  C37 POPE  124      46.796  52.296  35.651  1.00  0.00           C
ATOM   9806  C38 POPE  124      46.856  51.426  36.911  1.00  0.00           C
ATOM   9809  C39 POPE  124      47.956  51.936  37.861  1.00  0.00           C
ATOM   9812 0C31 POPE  124      48.556  50.866  38.771  1.00  0.00           C
ATOM   9815 1C31 POPE  124      47.576  50.296  39.811  1.00  0.00           C
ATOM   9818 2C31 POPE  124      48.266  49.266  40.711  1.00  0.00           C
ATOM   9821 3C31 POPE  124      47.406  48.806  41.891  1.00  0.00           C
ATOM   9824 4C31 POPE  124      48.156  47.836  42.801  1.00  0.00           C
ATOM   9827 5C31 POPE  124      47.446  47.606  44.141  1.00  0.00           C
ATOM   9830 6C31 POPE  124      48.196  46.626  45.051  1.00  0.00           C
ATOM   9834  NH3 POPE  125      21.096 132.718  23.851  1.00  0.00           N
ATOM   9838  C12 POPE  125      20.526 131.396  23.411  1.00  0.00           C
ATOM   9841  C11 POPE  125      21.316 130.186  23.941  1.00  0.00           C
ATOM   9844  P   POPE  125      23.746 129.266  24.111  1.00  0.00           P
ATOM   9845  O13 POPE  125      23.416 127.816  24.201  1.00  0.00           O
ATOM   9846  O14 POPE  125      25.076 129.636  23.561  1.00  0.00           O
ATOM   9847  O11 POPE  125      23.766 129.936  25.541  1.00  0.00           O
ATOM   9848  O12 POPE  125      22.646 130.176  23.421  1.00  0.00           O
ATOM   9849  C1  POPE  125      24.686 129.486  26.531  1.00  0.00           C
ATOM   9852  C2  POPE  125      23.916 128.656  27.571  1.00  0.00           C
ATOM   9854  O21 POPE  125      24.016 129.326  28.851  1.00  0.00           O
ATOM   9855  C21 POPE  125      22.826 129.696  29.341  1.00  0.00           C
ATOM   9856  O22 POPE  125      21.756 129.576  28.781  1.00  0.00           O
ATOM   9857  C22 POPE  125      23.006 130.246  30.751  1.00  0.00           C
ATOM   9860  C3  POPE  125      24.436 127.196  27.671  1.00  0.00           C
ATOM   9863  O31 POPE  125      23.756 126.486  28.741  1.00  0.00           O
ATOM   9864  C31 POPE  125      22.506 126.136  28.421  1.00  0.00           C
ATOM   9865  O32 POPE  125      22.046 126.186  27.291  1.00  0.00           O
ATOM   9866  C32 POPE  125      21.666 125.836  29.651  1.00  0.00           C
ATOM   9869  C23 POPE  125      22.246 129.416  31.801  1.00  0.00           C
ATOM   9872  C24 POPE  125      22.396 130.046  33.191  1.00  0.00           C
ATOM   9875  C25 POPE  125      21.816 129.176  34.301  1.00  0.00           C
ATOM   9878  C26 POPE  125      21.836 129.926  35.641  1.00  0.00           C
ATOM   9881  C27 POPE  125      21.296 129.086  36.811  1.00  0.00           C
ATOM   9884  C28 POPE  125      20.806 129.966  37.981  1.00  0.00           C
ATOM   9887  C29 POPE  125      21.916 130.826  38.541  1.00  0.00           C
ATOM   9889 0C21 POPE  125      22.296 130.886  39.821  1.00  0.00           C
ATOM   9891 1C21 POPE  125      21.706 130.086  40.961  1.00  0.00           C
ATOM   9894 2C21 POPE  125      22.726 129.806  42.071  1.00  0.00           C
ATOM   9897 3C21 POPE  125      22.086 129.086  43.261  1.00  0.00           C
ATOM   9900 4C21 POPE  125      23.036 128.966  44.451  1.00  0.00           C
ATOM   9903 5C21 POPE  125      22.376 128.356  45.701  1.00  0.00           C
ATOM   9906 6C21 POPE  125      22.176 126.846  45.621  1.00  0.00           C
ATOM   9909 7C21 POPE  125      21.486 126.296  46.871  1.00  0.00           C
ATOM   9912 8C21 POPE  125      21.386 124.776  46.881  1.00  0.00           C
ATOM   9916  C33 POPE  125      21.766 124.396  30.211  1.00  0.00           C
ATOM   9919  C34 POPE  125      22.596 124.336  31.491  1.00  0.00           C
ATOM   9922  C35 POPE  125      22.556 122.956  32.151  1.00  0.00           C
ATOM   9925  C36 POPE  125      23.396 122.866  33.441  1.00  0.00           C
ATOM   9928  C37 POPE  125      22.846 123.666  34.621  1.00  0.00           C
ATOM   9931  C38 POPE  125      23.886 123.826  35.741  1.00  0.00           C
ATOM   9934  C39 POPE  125      23.386 124.666  36.921  1.00  0.00           C
ATOM   9937 0C31 POPE  125      24.446 124.826  38.011  1.00  0.00           C
ATOM   9940 1C31 POPE  125      23.996 125.756  39.151  1.00  0.00           C
ATOM   9943 2C31 POPE  125      25.056 125.906  40.241  1.00  0.00           C
ATOM   9946 3C31 POPE  125      25.186 124.666  41.131  1.00  0.00           C
ATOM   9949 4C31 POPE  125      26.166 124.876  42.291  1.00  0.00           C
ATOM   9952 5C31 POPE  125      26.186 123.696  43.261  1.00  0.00           C
ATOM   9955 6C31 POPE  125      27.156 123.896  44.431  1.00  0.00           C
ATOM   9959  NH3 POPE  126      -5.536  86.556  29.021  1.00  0.00           N
ATOM   9963  C12 POPE  126      -4.466  85.786  28.271  1.00  0.00           C
ATOM   9966  C11 POPE  126      -3.104  85.816  28.991  1.00  0.00           C
ATOM   9969  P   POPE  126      -0.614  85.266  28.441  1.00  0.00           P
ATOM   9970  O13 POPE  126      -0.354  85.966  27.181  1.00  0.00           O
ATOM   9971  O14 POPE  126      -0.354  85.966  29.711  1.00  0.00           O
ATOM   9972  O11 POPE  126       0.086  83.846  28.451  1.00  0.00           O
ATOM   9973  O12 POPE  126      -2.174  84.946  28.331  1.00  0.00           O
ATOM   9974  C1  POPE  126      -0.264  82.856  29.421  1.00  0.00           C
ATOM   9977  C2  POPE  126       0.976  82.326  30.211  1.00  0.00           C
ATOM   9979  O21 POPE  126       0.536  82.056  31.571  1.00  0.00           O
ATOM   9980  C21 POPE  126       1.066  80.966  32.131  1.00  0.00           C
ATOM   9981  O22 POPE  126       1.716  80.116  31.551  1.00  0.00           O
ATOM   9982  C22 POPE  126       0.646  80.876  33.601  1.00  0.00           C
ATOM   9985  C3  POPE  126       2.176  83.306  30.211  1.00  0.00           C
ATOM   9988  O31 POPE  126       3.226  82.906  31.121  1.00  0.00           O
ATOM   9989  C31 POPE  126       3.556  83.636  32.201  1.00  0.00           C
ATOM   9990  O32 POPE  126       4.626  83.536  32.791  1.00  0.00           O
ATOM   9991  C32 POPE  126       2.446  84.546  32.731  1.00  0.00           C
ATOM   9994  C23 POPE  126       1.386  79.736  34.321  1.00  0.00           C
ATOM   9997  C24 POPE  126       0.926  79.516  35.771  1.00  0.00           C
ATOM  10000  C25 POPE  126       1.386  80.586  36.771  1.00  0.00           C
ATOM  10003  C26 POPE  126       1.146  80.156  38.231  1.00  0.00           C
ATOM  10006  C27 POPE  126       1.616  81.196  39.261  1.00  0.00           C
ATOM  10009  C28 POPE  126       1.726  80.666  40.711  1.00  0.00           C
ATOM  10012  C29 POPE  126       0.396  80.236  41.301  1.00  0.00           C
ATOM  10014 0C21 POPE  126       0.236  79.456  42.381  1.00  0.00           C
ATOM  10016 1C21 POPE  126       1.326  78.836  43.221  1.00  0.00           C
ATOM  10019 2C21 POPE  126       1.626  79.656  44.501  1.00  0.00           C
ATOM  10022 3C21 POPE  126       2.486  78.916  45.541  1.00  0.00           C
ATOM  10025 4C21 POPE  126       2.746  79.776  46.791  1.00  0.00           C
ATOM  10028 5C21 POPE  126       3.466  79.046  47.931  1.00  0.00           C
ATOM  10031 6C21 POPE  126       3.456  79.806  49.271  1.00  0.00           C
ATOM  10034 7C21 POPE  126       2.676  79.046  50.371  1.00  0.00           C
ATOM  10037 8C21 POPE  126       2.336  79.876  51.611  1.00  0.00           C
ATOM  10041  C33 POPE  126       2.926  85.366  33.951  1.00  0.00           C
ATOM  10044  C34 POPE  126       1.806  86.156  34.621  1.00  0.00           C
ATOM  10047  C35 POPE  126       2.376  87.206  35.591  1.00  0.00           C
ATOM  10050  C36 POPE  126       1.296  87.946  36.391  1.00  0.00           C
ATOM  10053  C37 POPE  126       0.516  86.986  37.291  1.00  0.00           C
ATOM  10056  C38 POPE  126      -0.394  87.706  38.291  1.00  0.00           C
ATOM  10059  C39 POPE  126      -1.144  86.736  39.221  1.00  0.00           C
ATOM  10062 0C31 POPE  126      -0.214  85.716  39.881  1.00  0.00           C
ATOM  10065 1C31 POPE  126      -0.684  85.296  41.281  1.00  0.00           C
ATOM  10068 2C31 POPE  126       0.316  84.376  41.981  1.00  0.00           C
ATOM  10071 3C31 POPE  126       0.196  84.466  43.502  1.00  0.00           C
ATOM  10074 4C31 POPE  126       1.296  83.726  44.261  1.00  0.00           C
ATOM  10077 5C31 POPE  126       1.386  84.196  45.721  1.00  0.00           C
ATOM  10080 6C31 POPE  126       2.216  83.286  46.621  1.00  0.00           C
ATOM  10084  NH3 POPE  127      46.976  85.556  26.191  1.00  0.00           N
ATOM  10088  C12 POPE  127      46.836  84.616  25.031  1.00  0.00           C
ATOM  10091  C11 POPE  127      47.226  83.176  25.421  1.00  0.00           C
ATOM  10094  P   POPE  127      45.446  81.606  24.391  1.00  0.00           P
ATOM  10095  O13 POPE  127      44.506  82.676  24.011  1.00  0.00           O
ATOM  10096  O14 POPE  127      45.346  80.316  23.671  1.00  0.00           O
ATOM  10097  O11 POPE  127      45.186  81.256  25.931  1.00  0.00           O
ATOM  10098  O12 POPE  127      46.896  82.226  24.391  1.00  0.00           O
ATOM  10099  C1  POPE  127      44.216  82.136  26.511  1.00  0.00           C
ATOM  10102  C2  POPE  127      44.016  81.976  28.031  1.00  0.00           C
ATOM  10104  O21 POPE  127      45.216  81.886  28.791  1.00  0.00           O
ATOM  10105  C21 POPE  127      45.926  82.996  28.931  1.00  0.00           C
ATOM  10106  O22 POPE  127      45.786  84.036  28.311  1.00  0.00           O
ATOM  10107  C22 POPE  127      46.826  82.746  30.131  1.00  0.00           C
ATOM  10110  C3  POPE  127      43.096  80.766  28.331  1.00  0.00           C
ATOM  10113  O31 POPE  127      43.686  79.486  28.021  1.00  0.00           O
ATOM  10114  C31 POPE  127      43.926  78.536  28.951  1.00  0.00           C
ATOM  10115  O32 POPE  127      44.186  77.386  28.641  1.00  0.00           O
ATOM  10116  C32 POPE  127      43.826  79.046  30.401  1.00  0.00           C
ATOM  10119  C23 POPE  127      45.946  82.606  31.401  1.00  0.00           C
ATOM  10122  C24 POPE  127      46.416  81.576  32.431  1.00  0.00           C
ATOM  10125  C25 POPE  127      47.266  82.216  33.521  1.00  0.00           C
ATOM  10128  C26 POPE  127      47.436  81.336  34.761  1.00  0.00           C
ATOM  10131  C27 POPE  127      48.216  82.046  35.871  1.00  0.00           C
ATOM  10134  C28 POPE  127      48.256  81.226  37.182  1.00  0.00           C
ATOM  10137  C29 POPE  127      49.346  81.696  38.111  1.00  0.00           C
ATOM  10139 0C21 POPE  127      49.216  82.486  39.191  1.00  0.00           C
ATOM  10141 1C21 POPE  127      47.946  83.116  39.691  1.00  0.00           C
ATOM  10144 2C21 POPE  127      47.236  82.296  40.791  1.00  0.00           C
ATOM  10147 3C21 POPE  127      48.066  82.096  42.071  1.00  0.00           C
ATOM  10150 4C21 POPE  127      47.196  81.676  43.271  1.00  0.00           C
ATOM  10153 5C21 POPE  127      48.016  81.366  44.521  1.00  0.00           C
ATOM  10156 6C21 POPE  127      47.156  80.856  45.691  1.00  0.00           C
ATOM  10159 7C21 POPE  127      48.006  80.466  46.911  1.00  0.00           C
ATOM  10162 8C21 POPE  127      47.236  79.696  47.981  1.00  0.00           C
ATOM  10166  C33 POPE  127      44.416  78.076  31.451  1.00  0.00           C
ATOM  10169  C34 POPE  127      43.426  77.566  32.511  1.00  0.00           C
ATOM  10172  C35 POPE  127      42.196  76.796  31.991  1.00  0.00           C
ATOM  10175  C36 POPE  127      42.446  75.336  31.581  1.00  0.00           C
ATOM  10178  C37 POPE  127      41.956  74.336  32.641  1.00  0.00           C
ATOM  10181  C38 POPE  127      42.076  72.856  32.221  1.00  0.00           C
ATOM  10184  C39 POPE  127      40.986  71.966  32.841  1.00  0.00           C
ATOM  10187 0C31 POPE  127      40.846  72.046  34.361  1.00  0.00           C
ATOM  10190 1C31 POPE  127      39.556  71.366  34.851  1.00  0.00           C
ATOM  10193 2C31 POPE  127      39.366  71.506  36.361  1.00  0.00           C
ATOM  10196 3C31 POPE  127      38.376  70.486  36.941  1.00  0.00           C
ATOM  10199 4C31 POPE  127      38.426  70.466  38.471  1.00  0.00           C
ATOM  10202 5C31 POPE  127      37.766  69.226  39.081  1.00  0.00           C
ATOM  10205 6C31 POPE  127      37.936  69.096  40.591  1.00  0.00           C
ATOM  10209  NH3 POPE  128      50.006   4.556  67.071  1.00  0.00           N
ATOM  10213  C12 POPE  128      48.606   4.856  66.581  1.00  0.00           C
ATOM  10216  C11 POPE  128      47.556   4.426  67.621  1.00  0.00           C
ATOM  10219  P   POPE  128      45.026   5.116  67.401  1.00  0.00           P
ATOM  10220  O13 POPE  128      44.276   4.336  68.401  1.00  0.00           O
ATOM  10221  O14 POPE  128      45.426   6.496  67.761  1.00  0.00           O
ATOM  10222  O11 POPE  128      44.166   5.146  66.081  1.00  0.00           O
ATOM  10223  O12 POPE  128      46.296   4.286  66.961  1.00  0.00           O
ATOM  10224  C1  POPE  128      44.676   5.786  64.891  1.00  0.00           C
ATOM  10227  C2  POPE  128      45.526   4.786  64.041  1.00  0.00           C
ATOM  10229  O21 POPE  128      45.936   5.176  62.701  1.00  0.00           O
ATOM  10230  C21 POPE  128      45.646   6.336  62.141  1.00  0.00           C
ATOM  10231  O22 POPE  128      44.996   7.246  62.621  1.00  0.00           O
ATOM  10232  C22 POPE  128      46.336   6.386  60.761  1.00  0.00           C
ATOM  10235  C3  POPE  128      44.786   3.416  63.981  1.00  0.00           C
ATOM  10238  O31 POPE  128      45.356   2.494  63.031  1.00  0.00           O
ATOM  10239  C31 POPE  128      46.456   1.874  63.441  1.00  0.00           C
ATOM  10240  O32 POPE  128      46.986   1.984  64.541  1.00  0.00           O
ATOM  10241  C32 POPE  128      47.016   0.994  62.331  1.00  0.00           C
ATOM  10244  C23 POPE  128      46.106   7.736  60.031  1.00  0.00           C
ATOM  10247  C24 POPE  128      46.776   7.856  58.651  1.00  0.00           C
ATOM  10250  C25 POPE  128      46.186   6.926  57.581  1.00  0.00           C
ATOM  10253  C26 POPE  128      46.586   7.296  56.151  1.00  0.00           C
ATOM  10256  C27 POPE  128      45.956   6.326  55.131  1.00  0.00           C
ATOM  10259  C28 POPE  128      46.006   6.836  53.681  1.00  0.00           C
ATOM  10262  C29 POPE  128      45.046   6.046  52.821  1.00  0.00           C
ATOM  10264 0C21 POPE  128      45.326   4.926  52.131  1.00  0.00           C
ATOM  10266 1C21 POPE  128      46.676   4.266  52.021  1.00  0.00           C
ATOM  10269 2C21 POPE  128      47.026   3.846  50.571  1.00  0.00           C
ATOM  10272 3C21 POPE  128      46.726   4.926  49.521  1.00  0.00           C
ATOM  10275 4C21 POPE  128      47.356   4.646  48.151  1.00  0.00           C
ATOM  10278 5C21 POPE  128      48.876   4.806  48.161  1.00  0.00           C
ATOM  10281 6C21 POPE  128      49.526   4.386  46.851  1.00  0.00           C
ATOM  10284 7C21 POPE  128      50.976   3.916  47.061  1.00  0.00           C
ATOM  10287 8C21 POPE  128      51.746   3.746  45.751  1.00  0.00           C
ATOM  10291  C33 POPE  128      47.266   1.744  61.002  1.00  0.00           C
ATOM  10294  C34 POPE  128      47.516   0.774  59.841  1.00  0.00           C
ATOM  10297  C35 POPE  128      46.586   1.054  58.661  1.00  0.00           C
ATOM  10300  C36 POPE  128      46.836   0.134  57.461  1.00  0.00           C
ATOM  10303  C37 POPE  128      46.016   0.534  56.221  1.00  0.00           C
ATOM  10306  C38 POPE  128      44.516   0.234  56.361  1.00  0.00           C
ATOM  10309  C39 POPE  128      43.646   1.064  55.401  1.00  0.00           C
ATOM  10312 0C31 POPE  128      43.776   0.624  53.941  1.00  0.00           C
ATOM  10315 1C31 POPE  128      43.066   1.574  52.961  1.00  0.00           C
ATOM  10318 2C31 POPE  128      42.996   1.004  51.541  1.00  0.00           C
ATOM  10321 3C31 POPE  128      44.386   0.734  50.951  1.00  0.00           C
ATOM  10324 4C31 POPE  128      44.336   0.044  49.581  1.00  0.00           C
ATOM  10327 5C31 POPE  128      45.746  -0.266  49.061  1.00  0.00           C
ATOM  10330 6C31 POPE  128      45.746  -1.256  47.891  1.00  0.00           C
ATOM  10334  NH3 POPE  129      20.976  82.326  70.381  1.00  0.00           N
ATOM  10338  C12 POPE  129      21.986  83.296  70.941  1.00  0.00           C
ATOM  10341  C11 POPE  129      23.426  82.756  71.011  1.00  0.00           C
ATOM  10344  P   POPE  129      24.716  84.626  69.661  1.00  0.00           P
ATOM  10345  O13 POPE  129      24.376  86.056  69.761  1.00  0.00           O
ATOM  10346  O14 POPE  129      26.106  84.316  69.291  1.00  0.00           O
ATOM  10347  O11 POPE  129      23.796  83.986  68.541  1.00  0.00           O
ATOM  10348  O12 POPE  129      24.356  83.826  70.981  1.00  0.00           O
ATOM  10349  C1  POPE  129      24.126  82.786  67.842  1.00  0.00           C
ATOM  10352  C2  POPE  129      24.266  83.056  66.321  1.00  0.00           C
ATOM  10354  O21 POPE  129      23.956  81.866  65.551  1.00  0.00           O
ATOM  10355  C21 POPE  129      22.676  81.486  65.571  1.00  0.00           C
ATOM  10356  O22 POPE  129      22.216  80.696  66.371  1.00  0.00           O
ATOM  10357  C22 POPE  129      21.916  82.236  64.471  1.00  0.00           C
ATOM  10360  C3  POPE  129      25.696  83.566  65.932  1.00  0.00           C
ATOM  10363  O31 POPE  129      26.086  83.136  64.601  1.00  0.00           O
ATOM  10364  C31 POPE  129      25.326  83.686  63.641  1.00  0.00           C
ATOM  10365  O32 POPE  129      24.656  84.686  63.791  1.00  0.00           O
ATOM  10366  C32 POPE  129      25.366  82.796  62.391  1.00  0.00           C
ATOM  10369  C23 POPE  129      21.556  81.356  63.241  1.00  0.00           C
ATOM  10372  C24 POPE  129      20.536  82.076  62.341  1.00  0.00           C
ATOM  10375  C25 POPE  129      19.996  81.206  61.202  1.00  0.00           C
ATOM  10378  C26 POPE  129      20.976  81.026  60.031  1.00  0.00           C
ATOM  10381  C27 POPE  129      20.286  80.476  58.781  1.00  0.00           C
ATOM  10384  C28 POPE  129      21.286  79.956  57.741  1.00  0.00           C
ATOM  10387  C29 POPE  129      20.636  79.586  56.431  1.00  0.00           C
ATOM  10389 0C21 POPE  129      19.986  78.436  56.161  1.00  0.00           C
ATOM  10391 1C21 POPE  129      19.746  77.306  57.141  1.00  0.00           C
ATOM  10394 2C21 POPE  129      20.376  75.976  56.681  1.00  0.00           C
ATOM  10397 3C21 POPE  129      21.916  76.006  56.691  1.00  0.00           C
ATOM  10400 4C21 POPE  129      22.536  74.726  56.111  1.00  0.00           C
ATOM  10403 5C21 POPE  129      22.076  73.426  56.791  1.00  0.00           C
ATOM  10406 6C21 POPE  129      22.886  72.216  56.321  1.00  0.00           C
ATOM  10409 7C21 POPE  129      22.256  70.886  56.751  1.00  0.00           C
ATOM  10412 8C21 POPE  129      23.096  69.626  56.551  1.00  0.00           C
ATOM  10416  C33 POPE  129      25.896  83.476  61.111  1.00  0.00           C
ATOM  10419  C34 POPE  129      24.996  84.606  60.591  1.00  0.00           C
ATOM  10422  C35 POPE  129      25.076  84.816  59.071  1.00  0.00           C
ATOM  10425  C36 POPE  129      24.326  83.726  58.281  1.00  0.00           C
ATOM  10428  C37 POPE  129      24.026  84.146  56.831  1.00  0.00           C
ATOM  10431  C38 POPE  129      22.956  83.276  56.161  1.00  0.00           C
ATOM  10434  C39 POPE  129      22.276  84.006  54.991  1.00  0.00           C
ATOM  10437 0C31 POPE  129      21.046  83.296  54.431  1.00  0.00           C
ATOM  10440 1C31 POPE  129      21.376  82.146  53.471  1.00  0.00           C
ATOM  10443 2C31 POPE  129      20.126  81.676  52.701  1.00  0.00           C
ATOM  10446 3C31 POPE  129      20.436  80.636  51.621  1.00  0.00           C
ATOM  10449 4C31 POPE  129      20.396  79.186  52.112  1.00  0.00           C
ATOM  10452 5C31 POPE  129      20.586  78.196  50.951  1.00  0.00           C
ATOM  10455 6C31 POPE  129      20.406  76.726  51.361  1.00  0.00           C
ATOM  10459  NH3 POPE  130     104.146 120.406  67.901  1.00  0.00           N
ATOM  10463  C12 POPE  130     105.226 119.396  68.201  1.00  0.00           C
ATOM  10466  C11 POPE  130     104.746 117.936  68.111  1.00  0.00           C
ATOM  10469  P   POPE  130     105.796 115.546  68.702  1.00  0.00           P
ATOM  10470  O13 POPE  130     107.116 114.966  68.401  1.00  0.00           O
ATOM  10471  O14 POPE  130     105.276 115.386  70.071  1.00  0.00           O
ATOM  10472  O11 POPE  130     104.746 114.926  67.691  1.00  0.00           O
ATOM  10473  O12 POPE  130     105.866 117.076  68.281  1.00  0.00           O
ATOM  10474  C1  POPE  130     104.736 115.286  66.301  1.00  0.00           C
ATOM  10477  C2  POPE  130     104.976 114.056  65.381  1.00  0.00           C
ATOM  10479  O21 POPE  130     105.076 114.516  64.031  1.00  0.00           O
ATOM  10480  C21 POPE  130     106.276 114.826  63.591  1.00  0.00           C
ATOM  10481  O22 POPE  130     107.326 114.626  64.181  1.00  0.00           O
ATOM  10482  C22 POPE  130     106.116 115.526  62.241  1.00  0.00           C
ATOM  10485  C3  POPE  130     103.776 113.086  65.471  1.00  0.00           C
ATOM  10488  O31 POPE  130     104.046 111.886  64.741  1.00  0.00           O
ATOM  10489  C31 POPE  130     103.556 111.616  63.521  1.00  0.00           C
ATOM  10490  O32 POPE  130     103.876 110.606  62.911  1.00  0.00           O
ATOM  10491  C32 POPE  130     102.586 112.666  62.971  1.00  0.00           C
ATOM  10494  C23 POPE  130     104.906 116.486  62.161  1.00  0.00           C
ATOM  10497  C24 POPE  130     105.156 117.676  61.231  1.00  0.00           C
ATOM  10500  C25 POPE  130     104.636 117.526  59.801  1.00  0.00           C
ATOM  10503  C26 POPE  130     105.156 118.676  58.911  1.00  0.00           C
ATOM  10506  C27 POPE  130     104.356 118.886  57.631  1.00  0.00           C
ATOM  10509  C28 POPE  130     105.146 119.676  56.571  1.00  0.00           C
ATOM  10512  C29 POPE  130     106.066 118.766  55.791  1.00  0.00           C
ATOM  10514 0C21 POPE  130     106.516 119.016  54.551  1.00  0.00           C
ATOM  10516 1C21 POPE  130     106.246 120.266  53.761  1.00  0.00           C
ATOM  10519 2C21 POPE  130     107.556 121.056  53.571  1.00  0.00           C
ATOM  10522 3C21 POPE  130     108.416 120.536  52.421  1.00  0.00           C
ATOM  10525 4C21 POPE  130     109.866 121.056  52.461  1.00  0.00           C
ATOM  10528 5C21 POPE  130     109.926 122.556  52.791  1.00  0.00           C
ATOM  10531 6C21 POPE  130     111.256 123.206  52.441  1.00  0.00           C
ATOM  10534 7C21 POPE  130     111.276 124.686  52.842  1.00  0.00           C
ATOM  10537 8C21 POPE  130     112.596 125.376  52.522  1.00  0.00           C
ATOM  10541  C33 POPE  130     102.106 112.356  61.541  1.00  0.00           C
ATOM  10544  C34 POPE  130     101.416 113.556  60.891  1.00  0.00           C
ATOM  10547  C35 POPE  130     100.826 113.226  59.521  1.00  0.00           C
ATOM  10550  C36 POPE  130      99.416 112.646  59.631  1.00  0.00           C
ATOM  10553  C37 POPE  130      98.756 112.406  58.261  1.00  0.00           C
ATOM  10556  C38 POPE  130      97.256 112.096  58.381  1.00  0.00           C
ATOM  10559  C39 POPE  130      96.986 110.846  59.231  1.00  0.00           C
ATOM  10562 0C31 POPE  130      95.496 110.486  59.301  1.00  0.00           C
ATOM  10565 1C31 POPE  130      95.216 109.466  60.421  1.00  0.00           C
ATOM  10568 2C31 POPE  130      93.826 108.856  60.321  1.00  0.00           C
ATOM  10571 3C31 POPE  130      93.466 107.976  61.531  1.00  0.00           C
ATOM  10574 4C31 POPE  130      92.336 107.016  61.181  1.00  0.00           C
ATOM  10577 5C31 POPE  130      91.766 106.246  62.371  1.00  0.00           C
ATOM  10580 6C31 POPE  130      90.896 105.066  61.921  1.00  0.00           C
ATOM  10584  NH3 POPE  131     125.478  60.546  23.421  1.00  0.00           N
ATOM  10588  C12 POPE  131     125.828  61.996  23.571  1.00  0.00           C
ATOM  10591  C11 POPE  131     124.606  62.886  23.841  1.00  0.00           C
ATOM  10594  P   POPE  131     125.828  64.756  25.211  1.00  0.00           P
ATOM  10595  O13 POPE  131     127.208  64.206  25.341  1.00  0.00           O
ATOM  10596  O14 POPE  131     125.568  65.716  24.131  1.00  0.00           O
ATOM  10597  O11 POPE  131     125.428  65.406  26.591  1.00  0.00           O
ATOM  10598  O12 POPE  131     124.776  63.586  25.071  1.00  0.00           O
ATOM  10599  C1  POPE  131     124.856  64.666  27.661  1.00  0.00           C
ATOM  10602  C2  POPE  131     125.948  63.986  28.521  1.00  0.00           C
ATOM  10604  O21 POPE  131     125.468  63.356  29.721  1.00  0.00           O
ATOM  10605  C21 POPE  131     124.666  62.306  29.651  1.00  0.00           C
ATOM  10606  O22 POPE  131     123.936  62.016  28.711  1.00  0.00           O
ATOM  10607  C22 POPE  131     124.786  61.526  30.971  1.00  0.00           C
ATOM  10610  C3  POPE  131     127.028  65.036  28.911  1.00  0.00           C
ATOM  10613  O31 POPE  131     128.178  64.386  29.481  1.00  0.00           O
ATOM  10614  C31 POPE  131     128.108  64.156  30.781  1.00  0.00           C
ATOM  10615  O32 POPE  131     127.328  64.686  31.561  1.00  0.00           O
ATOM  10616  C32 POPE  131     129.118  63.076  31.121  1.00  0.00           C
ATOM  10619  C23 POPE  131     123.776  60.356  31.141  1.00  0.00           C
ATOM  10622  C24 POPE  131     124.406  59.086  31.731  1.00  0.00           C
ATOM  10625  C25 POPE  131     124.276  58.886  33.261  1.00  0.00           C
ATOM  10628  C26 POPE  131     124.666  60.106  34.101  1.00  0.00           C
ATOM  10631  C27 POPE  131     124.906  59.746  35.581  1.00  0.00           C
ATOM  10634  C28 POPE  131     124.906  60.956  36.531  1.00  0.00           C
ATOM  10637  C29 POPE  131     125.818  62.066  36.071  1.00  0.00           C
ATOM  10639 0C21 POPE  131     127.018  62.386  36.581  1.00  0.00           C
ATOM  10641 1C21 POPE  131     127.738  61.686  37.701  1.00  0.00           C
ATOM  10644 2C21 POPE  131     127.228  61.956  39.131  1.00  0.00           C
ATOM  10647 3C21 POPE  131     127.088  63.456  39.471  1.00  0.00           C
ATOM  10650 4C21 POPE  131     125.638  63.966  39.401  1.00  0.00           C
ATOM  10653 5C21 POPE  131     125.518  65.366  38.761  1.00  0.00           C
ATOM  10656 6C21 POPE  131     126.258  66.486  39.521  1.00  0.00           C
ATOM  10659 7C21 POPE  131     126.718  67.596  38.561  1.00  0.00           C
ATOM  10662 8C21 POPE  131     127.388  68.786  39.251  1.00  0.00           C
ATOM  10666  C33 POPE  131     128.858  62.526  32.541  1.00  0.00           C
ATOM  10669  C34 POPE  131     130.018  61.676  33.051  1.00  0.00           C
ATOM  10672  C35 POPE  131     129.758  61.226  34.491  1.00  0.00           C
ATOM  10675  C36 POPE  131     130.758  60.186  35.001  1.00  0.00           C
ATOM  10678  C37 POPE  131     130.368  59.676  36.391  1.00  0.00           C
ATOM  10681  C38 POPE  131     131.108  58.396  36.761  1.00  0.00           C
ATOM  10684  C39 POPE  131     130.818  57.896  38.181  1.00  0.00           C
ATOM  10687 0C31 POPE  131     131.728  58.606  39.191  1.00  0.00           C
ATOM  10690 1C31 POPE  131     131.828  57.856  40.521  1.00  0.00           C
ATOM  10693 2C31 POPE  131     132.868  58.516  41.441  1.00  0.00           C
ATOM  10696 3C31 POPE  131     132.238  59.386  42.521  1.00  0.00           C
ATOM  10699 4C31 POPE  131     131.708  58.546  43.681  1.00  0.00           C
ATOM  10702 5C31 POPE  131     130.798  59.346  44.612  1.00  0.00           C
ATOM  10705 6C31 POPE  131     130.408  58.596  45.881  1.00  0.00           C
ATOM  10709  NH3 POPE  132     125.608  22.066  66.971  1.00  0.00           N
ATOM  10713  C12 POPE  132     125.218  22.826  68.211  1.00  0.00           C
ATOM  10716  C11 POPE  132     125.328  24.366  68.021  1.00  0.00           C
ATOM  10719  P   POPE  132     124.006  24.906  65.811  1.00  0.00           P
ATOM  10720  O13 POPE  132     124.156  23.526  65.321  1.00  0.00           O
ATOM  10721  O14 POPE  132     122.806  25.666  65.401  1.00  0.00           O
ATOM  10722  O11 POPE  132     125.308  25.726  65.421  1.00  0.00           O
ATOM  10723  O12 POPE  132     124.176  24.906  67.382  1.00  0.00           O
ATOM  10724  C1  POPE  132     125.318  26.666  64.351  1.00  0.00           C
ATOM  10727  C2  POPE  132     125.988  26.076  63.101  1.00  0.00           C
ATOM  10729  O21 POPE  132     126.298  27.126  62.161  1.00  0.00           O
ATOM  10730  C21 POPE  132     127.548  27.126  61.741  1.00  0.00           C
ATOM  10731  O22 POPE  132     128.528  26.926  62.431  1.00  0.00           O
ATOM  10732  C22 POPE  132     127.548  27.306  60.221  1.00  0.00           C
ATOM  10735  C3  POPE  132     125.066  25.086  62.361  1.00  0.00           C
ATOM  10738  O31 POPE  132     125.578  24.876  61.031  1.00  0.00           O
ATOM  10739  C31 POPE  132     124.816  24.856  59.952  1.00  0.00           C
ATOM  10740  O32 POPE  132     125.218  25.046  58.811  1.00  0.00           O
ATOM  10741  C32 POPE  132     123.376  24.496  60.272  1.00  0.00           C
ATOM  10744  C23 POPE  132     128.628  28.276  59.682  1.00  0.00           C
ATOM  10747  C24 POPE  132     128.578  28.396  58.151  1.00  0.00           C
ATOM  10750  C25 POPE  132     129.258  27.216  57.452  1.00  0.00           C
ATOM  10753  C26 POPE  132     129.038  27.186  55.932  1.00  0.00           C
ATOM  10756  C27 POPE  132     129.848  26.066  55.281  1.00  0.00           C
ATOM  10759  C28 POPE  132     129.438  25.796  53.821  1.00  0.00           C
ATOM  10762  C29 POPE  132     130.328  24.706  53.271  1.00  0.00           C
ATOM  10764 0C21 POPE  132     130.888  24.676  52.051  1.00  0.00           C
ATOM  10766 1C21 POPE  132     130.648  25.646  50.921  1.00  0.00           C
ATOM  10769 2C21 POPE  132     130.378  24.896  49.601  1.00  0.00           C
ATOM  10772 3C21 POPE  132     129.148  23.976  49.661  1.00  0.00           C
ATOM  10775 4C21 POPE  132     128.958  23.126  48.401  1.00  0.00           C
ATOM  10778 5C21 POPE  132     130.088  22.106  48.221  1.00  0.00           C
ATOM  10781 6C21 POPE  132     129.828  21.106  47.101  1.00  0.00           C
ATOM  10784 7C21 POPE  132     130.888  19.996  47.112  1.00  0.00           C
ATOM  10787 8C21 POPE  132     130.698  18.976  46.002  1.00  0.00           C
ATOM  10791  C33 POPE  132     122.596  23.946  59.061  1.00  0.00           C
ATOM  10794  C34 POPE  132     121.106  23.976  59.381  1.00  0.00           C
ATOM  10797  C35 POPE  132     120.236  22.996  58.601  1.00  0.00           C
ATOM  10800  C36 POPE  132     120.516  22.946  57.091  1.00  0.00           C
ATOM  10803  C37 POPE  132     119.226  22.736  56.291  1.00  0.00           C
ATOM  10806  C38 POPE  132     118.606  24.076  55.831  1.00  0.00           C
ATOM  10809  C39 POPE  132     119.246  24.656  54.561  1.00  0.00           C
ATOM  10812 0C31 POPE  132     119.036  23.756  53.341  1.00  0.00           C
ATOM  10815 1C31 POPE  132     119.396  24.406  52.001  1.00  0.00           C
ATOM  10818 2C31 POPE  132     118.766  23.626  50.841  1.00  0.00           C
ATOM  10821 3C31 POPE  132     119.026  24.246  49.461  1.00  0.00           C
ATOM  10824 4C31 POPE  132     118.176  23.586  48.371  1.00  0.00           C
ATOM  10827 5C31 POPE  132     118.496  24.086  46.961  1.00  0.00           C
ATOM  10830 6C31 POPE  132     117.706  23.376  45.871  1.00  0.00           C
ATOM  10834  NH3 POPE  133     113.006 118.146  23.281  1.00  0.00           N
ATOM  10838  C12 POPE  133     112.486 118.366  24.671  1.00  0.00           C
ATOM  10841  C11 POPE  133     112.586 119.836  25.061  1.00  0.00           C
ATOM  10844  P   POPE  133     110.286 120.546  26.111  1.00  0.00           P
ATOM  10845  O13 POPE  133     110.106 121.166  24.781  1.00  0.00           O
ATOM  10846  O14 POPE  133     109.396 119.436  26.471  1.00  0.00           O
ATOM  10847  O11 POPE  133     110.206 121.686  27.211  1.00  0.00           O
ATOM  10848  O12 POPE  133     111.786 120.086  26.211  1.00  0.00           O
ATOM  10849  C1  POPE  133     110.566 121.366  28.561  1.00  0.00           C
ATOM  10852  C2  POPE  133     112.056 121.686  28.841  1.00  0.00           C
ATOM  10854  O21 POPE  133     112.386 121.106  30.101  1.00  0.00           O
ATOM  10855  C21 POPE  133     113.696 120.966  30.281  1.00  0.00           C
ATOM  10856  O22 POPE  133     114.536 121.086  29.401  1.00  0.00           O
ATOM  10857  C22 POPE  133     114.016 120.616  31.741  1.00  0.00           C
ATOM  10860  C3  POPE  133     112.366 123.216  28.781  1.00  0.00           C
ATOM  10863  O31 POPE  133     112.386 123.836  30.081  1.00  0.00           O
ATOM  10864  C31 POPE  133     111.226 124.336  30.501  1.00  0.00           C
ATOM  10865  O32 POPE  133     110.206 124.426  29.831  1.00  0.00           O
ATOM  10866  C32 POPE  133     111.366 124.846  31.951  1.00  0.00           C
ATOM  10869  C23 POPE  133     112.876 120.906  32.751  1.00  0.00           C
ATOM  10872  C24 POPE  133     113.076 120.236  34.121  1.00  0.00           C
ATOM  10875  C25 POPE  133     114.216 120.806  34.981  1.00  0.00           C
ATOM  10878  C26 POPE  133     113.876 122.156  35.641  1.00  0.00           C
ATOM  10881  C27 POPE  133     114.976 122.666  36.592  1.00  0.00           C
ATOM  10884  C28 POPE  133     114.476 123.646  37.661  1.00  0.00           C
ATOM  10887  C29 POPE  133     113.716 122.916  38.751  1.00  0.00           C
ATOM  10889 0C21 POPE  133     113.646 123.266  40.041  1.00  0.00           C
ATOM  10891 1C21 POPE  133     114.276 124.486  40.681  1.00  0.00           C
ATOM  10894 2C21 POPE  133     114.236 124.386  42.221  1.00  0.00           C
ATOM  10897 3C21 POPE  133     115.196 123.326  42.781  1.00  0.00           C
ATOM  10900 4C21 POPE  133     114.886 122.926  44.241  1.00  0.00           C
ATOM  10903 5C21 POPE  133     113.636 122.046  44.351  1.00  0.00           C
ATOM  10906 6C21 POPE  133     113.506 121.336  45.701  1.00  0.00           C
ATOM  10909 7C21 POPE  133     112.396 120.266  45.691  1.00  0.00           C
ATOM  10912 8C21 POPE  133     112.246 119.526  47.021  1.00  0.00           C
ATOM  10916  C33 POPE  133     110.076 124.776  32.811  1.00  0.00           C
ATOM  10919  C34 POPE  133     109.966 123.456  33.601  1.00  0.00           C
ATOM  10922  C35 POPE  133     110.626 123.536  34.991  1.00  0.00           C
ATOM  10925  C36 POPE  133     109.736 124.226  36.021  1.00  0.00           C
ATOM  10928  C37 POPE  133     110.416 124.456  37.381  1.00  0.00           C
ATOM  10931  C38 POPE  133     109.496 124.146  38.571  1.00  0.00           C
ATOM  10934  C39 POPE  133     110.096 124.336  39.961  1.00  0.00           C
ATOM  10937 0C31 POPE  133     109.026 124.096  41.041  1.00  0.00           C
ATOM  10940 1C31 POPE  133     109.436 124.566  42.441  1.00  0.00           C
ATOM  10943 2C31 POPE  133     108.246 124.526  43.411  1.00  0.00           C
ATOM  10946 3C31 POPE  133     108.536 125.216  44.752  1.00  0.00           C
ATOM  10949 4C31 POPE  133     109.406 124.386  45.701  1.00  0.00           C
ATOM  10952 5C31 POPE  133     109.126 124.706  47.171  1.00  0.00           C
ATOM  10955 6C31 POPE  133     109.996 123.916  48.151  1.00  0.00           C
ATOM  10959  NH3 POPE  134      90.626 113.646  67.711  1.00  0.00           N
ATOM  10963  C12 POPE  134      91.216 114.106  69.022  1.00  0.00           C
ATOM  10966  C11 POPE  134      91.386 112.936  70.001  1.00  0.00           C
ATOM  10969  P   POPE  134      89.196 112.656  71.381  1.00  0.00           P
ATOM  10970  O13 POPE  134      89.616 111.866  72.561  1.00  0.00           O
ATOM  10971  O14 POPE  134      89.176 114.126  71.531  1.00  0.00           O
ATOM  10972  O11 POPE  134      87.796 112.136  70.901  1.00  0.00           O
ATOM  10973  O12 POPE  134      90.146 112.226  70.181  1.00  0.00           O
ATOM  10974  C1  POPE  134      87.616 110.746  70.591  1.00  0.00           C
ATOM  10977  C2  POPE  134      86.616 110.536  69.421  1.00  0.00           C
ATOM  10979  O21 POPE  134      87.246 109.806  68.362  1.00  0.00           O
ATOM  10980  C21 POPE  134      87.996 110.486  67.522  1.00  0.00           C
ATOM  10981  O22 POPE  134      88.586 111.536  67.741  1.00  0.00           O
ATOM  10982  C22 POPE  134      88.036 109.686  66.221  1.00  0.00           C
ATOM  10985  C3  POPE  134      85.906 111.836  68.921  1.00  0.00           C
ATOM  10988  O31 POPE  134      85.176 111.566  67.691  1.00  0.00           O
ATOM  10989  C31 POPE  134      84.426 112.566  67.271  1.00  0.00           C
ATOM  10990  O32 POPE  134      84.276 113.626  67.851  1.00  0.00           O
ATOM  10991  C32 POPE  134      83.726 112.176  65.991  1.00  0.00           C
ATOM  10994  C23 POPE  134      89.356 109.846  65.451  1.00  0.00           C
ATOM  10997  C24 POPE  134      89.476 108.856  64.291  1.00  0.00           C
ATOM  11000  C25 POPE  134      88.366 109.036  63.241  1.00  0.00           C
ATOM  11003  C26 POPE  134      88.646 108.276  61.941  1.00  0.00           C
ATOM  11006  C27 POPE  134      87.696 108.666  60.801  1.00  0.00           C
ATOM  11009  C28 POPE  134      88.076 107.976  59.481  1.00  0.00           C
ATOM  11012  C29 POPE  134      87.176 108.376  58.331  1.00  0.00           C
ATOM  11014 0C21 POPE  134      87.466 108.166  57.031  1.00  0.00           C
ATOM  11016 1C21 POPE  134      88.696 107.476  56.501  1.00  0.00           C
ATOM  11019 2C21 POPE  134      89.546 108.386  55.601  1.00  0.00           C
ATOM  11022 3C21 POPE  134      90.756 107.636  55.031  1.00  0.00           C
ATOM  11025 4C21 POPE  134      91.596 108.496  54.071  1.00  0.00           C
ATOM  11028 5C21 POPE  134      92.696 107.666  53.391  1.00  0.00           C
ATOM  11031 6C21 POPE  134      93.556 108.506  52.441  1.00  0.00           C
ATOM  11034 7C21 POPE  134      94.936 107.876  52.201  1.00  0.00           C
ATOM  11037 8C21 POPE  134      95.896 108.836  51.501  1.00  0.00           C
ATOM  11041  C33 POPE  134      84.706 112.216  64.812  1.00  0.00           C
ATOM  11044  C34 POPE  134      83.966 112.216  63.471  1.00  0.00           C
ATOM  11047  C35 POPE  134      84.936 112.426  62.321  1.00  0.00           C
ATOM  11050  C36 POPE  134      84.216 112.496  60.981  1.00  0.00           C
ATOM  11053  C37 POPE  134      85.206 112.446  59.821  1.00  0.00           C
ATOM  11056  C38 POPE  134      84.506 112.706  58.491  1.00  0.00           C
ATOM  11059  C39 POPE  134      85.306 112.166  57.301  1.00  0.00           C
ATOM  11062 0C31 POPE  134      84.446 112.106  56.041  1.00  0.00           C
ATOM  11065 1C31 POPE  134      85.126 111.276  54.941  1.00  0.00           C
ATOM  11068 2C31 POPE  134      84.226 111.066  53.721  1.00  0.00           C
ATOM  11071 3C31 POPE  134      84.736 109.936  52.811  1.00  0.00           C
ATOM  11074 4C31 POPE  134      84.336 108.546  53.341  1.00  0.00           C
ATOM  11077 5C31 POPE  134      84.906 107.396  52.501  1.00  0.00           C
ATOM  11080 6C31 POPE  134      84.396 106.026  52.931  1.00  0.00           C
ATOM  11084  NH3 POPE  135      43.816 111.206  67.721  1.00  0.00           N
ATOM  11088  C12 POPE  135      44.186 109.876  68.341  1.00  0.00           C
ATOM  11091  C11 POPE  135      42.916 109.136  68.791  1.00  0.00           C
ATOM  11094  P   POPE  135      42.606 106.506  69.221  1.00  0.00           P
ATOM  11095  O13 POPE  135      43.636 105.456  69.022  1.00  0.00           O
ATOM  11096  O14 POPE  135      41.536 106.196  70.191  1.00  0.00           O
ATOM  11097  O11 POPE  135      41.896 106.726  67.842  1.00  0.00           O
ATOM  11098  O12 POPE  135      43.236 107.936  69.511  1.00  0.00           O
ATOM  11099  C1  POPE  135      41.156 105.706  67.171  1.00  0.00           C
ATOM  11102  C2  POPE  135      41.836 105.336  65.841  1.00  0.00           C
ATOM  11104  O21 POPE  135      40.986 104.426  65.141  1.00  0.00           O
ATOM  11105  C21 POPE  135      41.126 104.426  63.821  1.00  0.00           C
ATOM  11106  O22 POPE  135      41.546 105.336  63.131  1.00  0.00           O
ATOM  11107  C22 POPE  135      40.736 103.016  63.351  1.00  0.00           C
ATOM  11110  C3  POPE  135      43.206 104.666  66.121  1.00  0.00           C
ATOM  11113  O31 POPE  135      43.806 104.186  64.911  1.00  0.00           O
ATOM  11114  C31 POPE  135      44.906 103.476  65.111  1.00  0.00           C
ATOM  11115  O32 POPE  135      45.316 103.056  66.181  1.00  0.00           O
ATOM  11116  C32 POPE  135      45.666 103.426  63.791  1.00  0.00           C
ATOM  11119  C23 POPE  135      40.546 102.846  61.831  1.00  0.00           C
ATOM  11122  C24 POPE  135      40.336 101.356  61.481  1.00  0.00           C
ATOM  11125  C25 POPE  135      39.966 101.096  60.011  1.00  0.00           C
ATOM  11128  C26 POPE  135      40.986 101.716  59.051  1.00  0.00           C
ATOM  11131  C27 POPE  135      40.976 101.166  57.621  1.00  0.00           C
ATOM  11134  C28 POPE  135      42.146 101.726  56.791  1.00  0.00           C
ATOM  11137  C29 POPE  135      42.416 100.936  55.541  1.00  0.00           C
ATOM  11139 0C21 POPE  135      42.456 101.426  54.281  1.00  0.00           C
ATOM  11141 1C21 POPE  135      42.256 102.866  53.901  1.00  0.00           C
ATOM  11144 2C21 POPE  135      42.496 103.116  52.391  1.00  0.00           C
ATOM  11147 3C21 POPE  135      43.896 102.736  51.881  1.00  0.00           C
ATOM  11150 4C21 POPE  135      43.826 101.806  50.671  1.00  0.00           C
ATOM  11153 5C21 POPE  135      45.186 101.336  50.131  1.00  0.00           C
ATOM  11156 6C21 POPE  135      45.076 100.306  49.001  1.00  0.00           C
ATOM  11159 7C21 POPE  135      44.326  99.026  49.411  1.00  0.00           C
ATOM  11162 8C21 POPE  135      44.276  97.986  48.301  1.00  0.00           C
ATOM  11166  C33 POPE  135      44.856 103.126  62.491  1.00  0.00           C
ATOM  11169  C34 POPE  135      45.616 103.676  61.272  1.00  0.00           C
ATOM  11172  C35 POPE  135      45.466 105.196  61.062  1.00  0.00           C
ATOM  11175  C36 POPE  135      46.526 105.746  60.092  1.00  0.00           C
ATOM  11178  C37 POPE  135      46.806 107.246  60.281  1.00  0.00           C
ATOM  11181  C38 POPE  135      48.166 107.666  59.701  1.00  0.00           C
ATOM  11184  C39 POPE  135      48.576 109.096  60.081  1.00  0.00           C
ATOM  11187 0C31 POPE  135      50.046 109.376  59.721  1.00  0.00           C
ATOM  11190 1C31 POPE  135      50.566 110.766  60.131  1.00  0.00           C
ATOM  11193 2C31 POPE  135      52.106 110.826  60.151  1.00  0.00           C
ATOM  11196 3C31 POPE  135      52.826 110.296  58.901  1.00  0.00           C
ATOM  11199 4C31 POPE  135      52.516 111.096  57.631  1.00  0.00           C
ATOM  11202 5C31 POPE  135      53.046 110.456  56.331  1.00  0.00           C
ATOM  11205 6C31 POPE  135      52.336 109.166  55.921  1.00  0.00           C
ATOM  11209  NH3 POPE  136      90.996 104.396  26.301  1.00  0.00           N
ATOM  11213  C12 POPE  136      92.496 104.426  26.201  1.00  0.00           C
ATOM  11216  C11 POPE  136      93.066 105.706  25.551  1.00  0.00           C
ATOM  11219  P   POPE  136      95.596 106.246  24.891  1.00  0.00           P
ATOM  11220  O13 POPE  136      96.516 105.556  23.941  1.00  0.00           O
ATOM  11221  O14 POPE  136      95.266 107.656  24.571  1.00  0.00           O
ATOM  11222  O11 POPE  136      96.216 106.166  26.341  1.00  0.00           O
ATOM  11223  O12 POPE  136      94.296 105.366  24.931  1.00  0.00           O
ATOM  11224  C1  POPE  136      97.616 105.886  26.501  1.00  0.00           C
ATOM  11227  C2  POPE  136      98.276 106.766  27.591  1.00  0.00           C
ATOM  11229  O21 POPE  136      97.906 106.246  28.881  1.00  0.00           O
ATOM  11230  C21 POPE  136      98.806 106.386  29.831  1.00  0.00           C
ATOM  11231  O22 POPE  136      99.906 106.916  29.711  1.00  0.00           O
ATOM  11232  C22 POPE  136      98.216 105.926  31.171  1.00  0.00           C
ATOM  11235  C3  POPE  136      97.826 108.246  27.441  1.00  0.00           C
ATOM  11238  O31 POPE  136      98.796 109.176  27.971  1.00  0.00           O
ATOM  11239  C31 POPE  136      98.536 109.666  29.191  1.00  0.00           C
ATOM  11240  O32 POPE  136      97.526 109.466  29.851  1.00  0.00           O
ATOM  11241  C32 POPE  136      99.696 110.576  29.641  1.00  0.00           C
ATOM  11244  C23 POPE  136      99.086 104.836  31.811  1.00  0.00           C
ATOM  11247  C24 POPE  136      98.926 104.666  33.331  1.00  0.00           C
ATOM  11250  C25 POPE  136      99.526 105.826  34.151  1.00  0.00           C
ATOM  11253  C26 POPE  136      99.926 105.386  35.561  1.00  0.00           C
ATOM  11256  C27 POPE  136     100.286 106.556  36.481  1.00  0.00           C
ATOM  11259  C28 POPE  136     100.856 106.076  37.842  1.00  0.00           C
ATOM  11262  C29 POPE  136     101.126 107.226  38.781  1.00  0.00           C
ATOM  11264 0C21 POPE  136     100.486 107.516  39.931  1.00  0.00           C
ATOM  11266 1C21 POPE  136      99.336 106.766  40.561  1.00  0.00           C
ATOM  11269 2C21 POPE  136      99.626 106.396  42.031  1.00  0.00           C
ATOM  11272 3C21 POPE  136     100.666 105.276  42.201  1.00  0.00           C
ATOM  11275 4C21 POPE  136     101.286 105.216  43.611  1.00  0.00           C
ATOM  11278 5C21 POPE  136     100.276 105.076  44.761  1.00  0.00           C
ATOM  11281 6C21 POPE  136      99.506 103.746  44.761  1.00  0.00           C
ATOM  11284 7C21 POPE  136      98.576 103.626  45.981  1.00  0.00           C
ATOM  11287 8C21 POPE  136      97.766 102.326  46.011  1.00  0.00           C
ATOM  11291  C33 POPE  136      99.666 110.996  31.131  1.00  0.00           C
ATOM  11294  C34 POPE  136     100.126 109.886  32.081  1.00  0.00           C
ATOM  11297  C35 POPE  136      99.986 110.246  33.571  1.00  0.00           C
ATOM  11300  C36 POPE  136     101.246 110.886  34.171  1.00  0.00           C
ATOM  11303  C37 POPE  136     100.976 111.456  35.571  1.00  0.00           C
ATOM  11306  C38 POPE  136     102.186 112.096  36.261  1.00  0.00           C
ATOM  11309  C39 POPE  136     103.386 111.146  36.411  1.00  0.00           C
ATOM  11312 0C31 POPE  136     104.126 111.326  37.741  1.00  0.00           C
ATOM  11315 1C31 POPE  136     103.716 110.256  38.751  1.00  0.00           C
ATOM  11318 2C31 POPE  136     104.066 110.586  40.211  1.00  0.00           C
ATOM  11321 3C31 POPE  136     105.566 110.776  40.451  1.00  0.00           C
ATOM  11324 4C31 POPE  136     105.866 110.966  41.941  1.00  0.00           C
ATOM  11327 5C31 POPE  136     107.366 110.906  42.252  1.00  0.00           C
ATOM  11330 6C31 POPE  136     107.666 111.176  43.721  1.00  0.00           C
ATOM  11334  NH3 POPE  137      60.626  23.416  23.511  1.00  0.00           N
ATOM  11338  C12 POPE  137      61.176  24.616  22.781  1.00  0.00           C
ATOM  11341  C11 POPE  137      60.106  25.706  22.631  1.00  0.00           C
ATOM  11344  P   POPE  137      60.776  28.116  23.431  1.00  0.00           P
ATOM  11345  O13 POPE  137      61.636  29.236  22.951  1.00  0.00           O
ATOM  11346  O14 POPE  137      59.406  28.456  23.841  1.00  0.00           O
ATOM  11347  O11 POPE  137      61.506  27.396  24.631  1.00  0.00           O
ATOM  11348  O12 POPE  137      60.716  26.966  22.341  1.00  0.00           O
ATOM  11349  C1  POPE  137      60.856  26.726  25.711  1.00  0.00           C
ATOM  11352  C2  POPE  137      61.806  26.696  26.931  1.00  0.00           C
ATOM  11354  O21 POPE  137      61.366  25.726  27.901  1.00  0.00           O
ATOM  11355  C21 POPE  137      60.446  26.076  28.771  1.00  0.00           C
ATOM  11356  O22 POPE  137      59.696  27.036  28.711  1.00  0.00           O
ATOM  11357  C22 POPE  137      60.496  25.116  29.961  1.00  0.00           C
ATOM  11360  C3  POPE  137      62.056  28.146  27.461  1.00  0.00           C
ATOM  11363  O31 POPE  137      62.466  28.136  28.841  1.00  0.00           O
ATOM  11364  C31 POPE  137      62.386  29.336  29.401  1.00  0.00           C
ATOM  11365  O32 POPE  137      62.206  30.396  28.831  1.00  0.00           O
ATOM  11366  C32 POPE  137      62.456  29.166  30.911  1.00  0.00           C
ATOM  11369  C23 POPE  137      61.596  25.506  30.991  1.00  0.00           C
ATOM  11372  C24 POPE  137      61.666  24.526  32.171  1.00  0.00           C
ATOM  11375  C25 POPE  137      62.686  24.926  33.251  1.00  0.00           C
ATOM  11378  C26 POPE  137      62.626  23.956  34.441  1.00  0.00           C
ATOM  11381  C27 POPE  137      63.616  24.206  35.591  1.00  0.00           C
ATOM  11384  C28 POPE  137      63.136  23.616  36.941  1.00  0.00           C
ATOM  11387  C29 POPE  137      62.506  22.246  36.821  1.00  0.00           C
ATOM  11389 0C21 POPE  137      62.556  21.226  37.691  1.00  0.00           C
ATOM  11391 1C21 POPE  137      63.226  21.196  39.031  1.00  0.00           C
ATOM  11394 2C21 POPE  137      62.226  20.866  40.151  1.00  0.00           C
ATOM  11397 3C21 POPE  137      62.916  20.186  41.331  1.00  0.00           C
ATOM  11400 4C21 POPE  137      61.966  19.836  42.471  1.00  0.00           C
ATOM  11403 5C21 POPE  137      62.656  18.956  43.531  1.00  0.00           C
ATOM  11406 6C21 POPE  137      63.866  19.656  44.181  1.00  0.00           C
ATOM  11409 7C21 POPE  137      64.476  18.816  45.301  1.00  0.00           C
ATOM  11412 8C21 POPE  137      65.796  19.336  45.862  1.00  0.00           C
ATOM  11416  C33 POPE  137      62.946  30.476  31.561  1.00  0.00           C
ATOM  11419  C34 POPE  137      62.946  30.366  33.091  1.00  0.00           C
ATOM  11422  C35 POPE  137      63.476  31.646  33.741  1.00  0.00           C
ATOM  11425  C36 POPE  137      62.536  32.186  34.821  1.00  0.00           C
ATOM  11428  C37 POPE  137      62.436  31.276  36.051  1.00  0.00           C
ATOM  11431  C38 POPE  137      60.996  31.216  36.571  1.00  0.00           C
ATOM  11434  C39 POPE  137      60.846  30.346  37.821  1.00  0.00           C
ATOM  11437 0C31 POPE  137      59.376  30.236  38.251  1.00  0.00           C
ATOM  11440 1C31 POPE  137      59.186  29.306  39.451  1.00  0.00           C
ATOM  11443 2C31 POPE  137      57.806  29.456  40.121  1.00  0.00           C
ATOM  11446 3C31 POPE  137      57.846  30.426  41.301  1.00  0.00           C
ATOM  11449 4C31 POPE  137      56.556  30.416  42.121  1.00  0.00           C
ATOM  11452 5C31 POPE  137      56.666  31.236  43.421  1.00  0.00           C
ATOM  11455 6C31 POPE  137      55.416  31.116  44.301  1.00  0.00           C
ATOM  11459  NH3 POPE  138      16.036  -1.316  27.511  1.00  0.00           N
ATOM  11463  C12 POPE  138      16.476  -2.156  26.351  1.00  0.00           C
ATOM  11466  C11 POPE  138      15.926  -1.566  25.051  1.00  0.00           C
ATOM  11469  P   POPE  138      13.596  -0.336  25.261  1.00  0.00           P
ATOM  11470  O13 POPE  138      14.256   0.824  24.621  1.00  0.00           O
ATOM  11471  O14 POPE  138      12.246  -0.696  24.761  1.00  0.00           O
ATOM  11472  O11 POPE  138      13.576  -0.076  26.831  1.00  0.00           O
ATOM  11473  O12 POPE  138      14.506  -1.596  25.081  1.00  0.00           O
ATOM  11474  C1  POPE  138      12.756   1.054  27.201  1.00  0.00           C
ATOM  11477  C2  POPE  138      12.606   1.314  28.741  1.00  0.00           C
ATOM  11479  O21 POPE  138      12.316   0.114  29.481  1.00  0.00           O
ATOM  11480  C21 POPE  138      13.376  -0.386  30.071  1.00  0.00           C
ATOM  11481  O22 POPE  138      14.526  -0.356  29.651  1.00  0.00           O
ATOM  11482  C22 POPE  138      12.986  -0.756  31.501  1.00  0.00           C
ATOM  11485  C3  POPE  138      11.486   2.364  29.021  1.00  0.00           C
ATOM  11488  O31 POPE  138      10.866   2.264  30.321  1.00  0.00           O
ATOM  11489  C31 POPE  138      11.446   2.874  31.341  1.00  0.00           C
ATOM  11490  O32 POPE  138      12.566   3.356  31.341  1.00  0.00           O
ATOM  11491  C32 POPE  138      10.446   2.854  32.511  1.00  0.00           C
ATOM  11494  C23 POPE  138      14.226  -0.926  32.421  1.00  0.00           C
ATOM  11497  C24 POPE  138      14.896   0.394  32.841  1.00  0.00           C
ATOM  11500  C25 POPE  138      16.336   0.224  33.371  1.00  0.00           C
ATOM  11503  C26 POPE  138      16.526  -0.976  34.311  1.00  0.00           C
ATOM  11506  C27 POPE  138      17.966  -1.116  34.831  1.00  0.00           C
ATOM  11509  C28 POPE  138      18.326  -2.536  35.331  1.00  0.00           C
ATOM  11512  C29 POPE  138      17.546  -2.946  36.551  1.00  0.00           C
ATOM  11514 0C21 POPE  138      17.926  -3.836  37.491  1.00  0.00           C
ATOM  11516 1C21 POPE  138      19.206  -4.636  37.531  1.00  0.00           C
ATOM  11519 2C21 POPE  138      19.926  -4.516  38.891  1.00  0.00           C
ATOM  11522 3C21 POPE  138      19.206  -5.216  40.061  1.00  0.00           C
ATOM  11525 4C21 POPE  138      19.796  -4.826  41.421  1.00  0.00           C
ATOM  11528 5C21 POPE  138      18.996  -5.396  42.601  1.00  0.00           C
ATOM  11531 6C21 POPE  138      19.786  -6.406  43.451  1.00  0.00           C
ATOM  11534 7C21 POPE  138      18.996  -6.836  44.691  1.00  0.00           C
ATOM  11537 8C21 POPE  138      19.746  -7.866  45.531  1.00  0.00           C
ATOM  11541  C33 POPE  138      10.926   3.476  33.851  1.00  0.00           C
ATOM  11544  C34 POPE  138      11.926   2.594  34.621  1.00  0.00           C
ATOM  11547  C35 POPE  138      11.466   2.114  36.011  1.00  0.00           C
ATOM  11550  C36 POPE  138      11.066   3.226  36.991  1.00  0.00           C
ATOM  11553  C37 POPE  138      11.126   2.784  38.461  1.00  0.00           C
ATOM  11556  C38 POPE  138      10.506   3.776  39.461  1.00  0.00           C
ATOM  11559  C39 POPE  138      11.096   5.186  39.461  1.00  0.00           C
ATOM  11562 0C31 POPE  138      12.566   5.246  39.921  1.00  0.00           C
ATOM  11565 1C31 POPE  138      13.076   6.696  40.031  1.00  0.00           C
ATOM  11568 2C31 POPE  138      14.516   6.796  40.541  1.00  0.00           C
ATOM  11571 3C31 POPE  138      15.106   8.206  40.411  1.00  0.00           C
ATOM  11574 4C31 POPE  138      16.386   8.366  41.241  1.00  0.00           C
ATOM  11577 5C31 POPE  138      16.986   9.786  41.191  1.00  0.00           C
ATOM  11580 6C31 POPE  138      18.316   9.856  40.421  1.00  0.00           C
ATOM  11584  NH3 POPE  139      43.686  78.766  25.381  1.00  0.00           N
ATOM  11588  C12 POPE  139      42.226  79.146  25.251  1.00  0.00           C
ATOM  11591  C11 POPE  139      41.486  78.366  24.161  1.00  0.00           C
ATOM  11594  P   POPE  139      39.306  79.836  23.811  1.00  0.00           P
ATOM  11595  O13 POPE  139      38.086  79.406  23.071  1.00  0.00           O
ATOM  11596  O14 POPE  139      40.256  80.726  23.111  1.00  0.00           O
ATOM  11597  O11 POPE  139      38.906  80.526  25.181  1.00  0.00           O
ATOM  11598  O12 POPE  139      40.076  78.536  24.271  1.00  0.00           O
ATOM  11599  C1  POPE  139      37.816  80.066  25.991  1.00  0.00           C
ATOM  11602  C2  POPE  139      38.166  80.326  27.481  1.00  0.00           C
ATOM  11604  O21 POPE  139      37.226  79.726  28.401  1.00  0.00           O
ATOM  11605  C21 POPE  139      36.096  80.376  28.641  1.00  0.00           C
ATOM  11606  O22 POPE  139      35.616  81.266  27.961  1.00  0.00           O
ATOM  11607  C22 POPE  139      35.446  79.746  29.891  1.00  0.00           C
ATOM  11610  C3  POPE  139      38.496  81.816  27.801  1.00  0.00           C
ATOM  11613  O31 POPE  139      38.576  82.106  29.221  1.00  0.00           O
ATOM  11614  C31 POPE  139      39.586  81.526  29.841  1.00  0.00           C
ATOM  11615  O32 POPE  139      40.446  80.846  29.321  1.00  0.00           O
ATOM  11616  C32 POPE  139      39.556  81.876  31.331  1.00  0.00           C
ATOM  11619  C23 POPE  139      36.216  79.996  31.211  1.00  0.00           C
ATOM  11622  C24 POPE  139      35.406  79.586  32.461  1.00  0.00           C
ATOM  11625  C25 POPE  139      36.196  79.696  33.771  1.00  0.00           C
ATOM  11628  C26 POPE  139      35.336  79.406  35.011  1.00  0.00           C
ATOM  11631  C27 POPE  139      36.176  79.406  36.301  1.00  0.00           C
ATOM  11634  C28 POPE  139      35.356  79.186  37.581  1.00  0.00           C
ATOM  11637  C29 POPE  139      36.266  79.106  38.791  1.00  0.00           C
ATOM  11639 0C21 POPE  139      36.006  79.566  40.031  1.00  0.00           C
ATOM  11641 1C21 POPE  139      34.716  80.206  40.491  1.00  0.00           C
ATOM  11644 2C21 POPE  139      34.836  81.726  40.741  1.00  0.00           C
ATOM  11647 3C21 POPE  139      33.466  82.306  41.081  1.00  0.00           C
ATOM  11650 4C21 POPE  139      33.466  83.796  41.451  1.00  0.00           C
ATOM  11653 5C21 POPE  139      32.036  84.316  41.651  1.00  0.00           C
ATOM  11656 6C21 POPE  139      31.326  83.696  42.861  1.00  0.00           C
ATOM  11659 7C21 POPE  139      29.826  84.006  42.842  1.00  0.00           C
ATOM  11662 8C21 POPE  139      29.056  83.446  44.041  1.00  0.00           C
ATOM  11666  C33 POPE  139      40.316  80.826  32.161  1.00  0.00           C
ATOM  11669  C34 POPE  139      39.946  80.866  33.651  1.00  0.00           C
ATOM  11672  C35 POPE  139      40.516  79.656  34.391  1.00  0.00           C
ATOM  11675  C36 POPE  139      40.076  79.596  35.851  1.00  0.00           C
ATOM  11678  C37 POPE  139      40.706  78.436  36.631  1.00  0.00           C
ATOM  11681  C38 POPE  139      40.236  77.036  36.221  1.00  0.00           C
ATOM  11684  C39 POPE  139      40.976  75.906  36.951  1.00  0.00           C
ATOM  11687 0C31 POPE  139      40.976  76.096  38.471  1.00  0.00           C
ATOM  11690 1C31 POPE  139      41.536  74.926  39.281  1.00  0.00           C
ATOM  11693 2C31 POPE  139      41.746  75.336  40.741  1.00  0.00           C
ATOM  11696 3C31 POPE  139      41.636  74.196  41.761  1.00  0.00           C
ATOM  11699 4C31 POPE  139      42.666  73.076  41.601  1.00  0.00           C
ATOM  11702 5C31 POPE  139      42.566  72.086  42.772  1.00  0.00           C
ATOM  11705 6C31 POPE  139      43.496  70.876  42.661  1.00  0.00           C
ATOM  11709  NH3 POPE  140     113.776  81.856  71.431  1.00  0.00           N
ATOM  11713  C12 POPE  140     114.416  81.306  72.681  1.00  0.00           C
ATOM  11716  C11 POPE  140     115.896  81.716  72.741  1.00  0.00           C
ATOM  11719  P   POPE  140     117.336  80.246  71.111  1.00  0.00           P
ATOM  11720  O13 POPE  140     118.556  81.026  70.851  1.00  0.00           O
ATOM  11721  O14 POPE  140     117.506  78.796  70.932  1.00  0.00           O
ATOM  11722  O11 POPE  140     116.196  80.706  70.101  1.00  0.00           O
ATOM  11723  O12 POPE  140     116.716  80.566  72.522  1.00  0.00           O
ATOM  11724  C1  POPE  140     116.626  80.946  68.741  1.00  0.00           C
ATOM  11727  C2  POPE  140     116.486  79.666  67.881  1.00  0.00           C
ATOM  11729  O21 POPE  140     116.736  79.986  66.491  1.00  0.00           O
ATOM  11730  C21 POPE  140     118.036  80.016  66.171  1.00  0.00           C
ATOM  11731  O22 POPE  140     118.956  79.696  66.911  1.00  0.00           O
ATOM  11732  C22 POPE  140     118.186  80.526  64.731  1.00  0.00           C
ATOM  11735  C3  POPE  140     115.046  79.106  68.061  1.00  0.00           C
ATOM  11738  O31 POPE  140     114.826  78.016  67.161  1.00  0.00           O
ATOM  11739  C31 POPE  140     113.856  78.176  66.241  1.00  0.00           C
ATOM  11740  O32 POPE  140     114.016  77.856  65.071  1.00  0.00           O
ATOM  11741  C32 POPE  140     112.536  78.576  66.901  1.00  0.00           C
ATOM  11744  C23 POPE  140     118.286  79.416  63.651  1.00  0.00           C
ATOM  11747  C24 POPE  140     118.646  80.026  62.281  1.00  0.00           C
ATOM  11750  C25 POPE  140     119.166  79.006  61.251  1.00  0.00           C
ATOM  11753  C26 POPE  140     119.806  79.686  60.031  1.00  0.00           C
ATOM  11756  C27 POPE  140     120.836  78.786  59.331  1.00  0.00           C
ATOM  11759  C28 POPE  140     121.646  79.516  58.241  1.00  0.00           C
ATOM  11762  C29 POPE  140     122.786  78.636  57.791  1.00  0.00           C
ATOM  11764 0C21 POPE  140     124.086  78.986  57.691  1.00  0.00           C
ATOM  11766 1C21 POPE  140     124.676  80.356  57.901  1.00  0.00           C
ATOM  11769 2C21 POPE  140     125.798  80.646  56.881  1.00  0.00           C
ATOM  11772 3C21 POPE  140     125.318  80.606  55.421  1.00  0.00           C
ATOM  11775 4C21 POPE  140     126.408  80.976  54.421  1.00  0.00           C
ATOM  11778 5C21 POPE  140     125.898  80.876  52.971  1.00  0.00           C
ATOM  11781 6C21 POPE  140     127.028  80.936  51.951  1.00  0.00           C
ATOM  11784 7C21 POPE  140     126.558  80.726  50.511  1.00  0.00           C
ATOM  11787 8C21 POPE  140     127.718  80.456  49.551  1.00  0.00           C
ATOM  11791  C33 POPE  140     111.326  77.766  66.371  1.00  0.00           C
ATOM  11794  C34 POPE  140     110.986  78.046  64.901  1.00  0.00           C
ATOM  11797  C35 POPE  140     110.846  79.536  64.571  1.00  0.00           C
ATOM  11800  C36 POPE  140     110.316  79.746  63.151  1.00  0.00           C
ATOM  11803  C37 POPE  140     110.116  81.226  62.811  1.00  0.00           C
ATOM  11806  C38 POPE  140     109.516  81.416  61.421  1.00  0.00           C
ATOM  11809  C39 POPE  140     109.146  82.876  61.171  1.00  0.00           C
ATOM  11812 0C31 POPE  140     108.466  83.126  59.821  1.00  0.00           C
ATOM  11815 1C31 POPE  140     108.246  84.626  59.591  1.00  0.00           C
ATOM  11818 2C31 POPE  140     108.116  85.026  58.121  1.00  0.00           C
ATOM  11821 3C31 POPE  140     107.646  86.476  57.911  1.00  0.00           C
ATOM  11824 4C31 POPE  140     108.516  87.536  58.611  1.00  0.00           C
ATOM  11827 5C31 POPE  140     107.876  88.926  58.562  1.00  0.00           C
ATOM  11830 6C31 POPE  140     108.656  90.006  59.311  1.00  0.00           C
ATOM  11834  NH3 POPE  141       4.156  29.296  23.551  1.00  0.00           N
ATOM  11838  C12 POPE  141       3.606  29.216  22.151  1.00  0.00           C
ATOM  11841  C11 POPE  141       3.556  30.586  21.451  1.00  0.00           C
ATOM  11844  P   POPE  141       5.116  32.336  20.361  1.00  0.00           P
ATOM  11845  O13 POPE  141       6.036  32.396  19.201  1.00  0.00           O
ATOM  11846  O14 POPE  141       3.866  33.116  20.301  1.00  0.00           O
ATOM  11847  O11 POPE  141       5.836  32.866  21.641  1.00  0.00           O
ATOM  11848  O12 POPE  141       4.796  30.826  20.781  1.00  0.00           O
ATOM  11849  C1  POPE  141       6.816  32.136  22.351  1.00  0.00           C
ATOM  11852  C2  POPE  141       6.856  32.726  23.761  1.00  0.00           C
ATOM  11854  O21 POPE  141       7.946  32.176  24.501  1.00  0.00           O
ATOM  11855  C21 POPE  141       7.886  30.926  24.921  1.00  0.00           C
ATOM  11856  O22 POPE  141       6.956  30.146  24.781  1.00  0.00           O
ATOM  11857  C22 POPE  141       9.246  30.596  25.521  1.00  0.00           C
ATOM  11860  C3  POPE  141       5.476  32.636  24.481  1.00  0.00           C
ATOM  11863  O31 POPE  141       5.586  33.056  25.841  1.00  0.00           O
ATOM  11864  C31 POPE  141       4.926  34.166  26.171  1.00  0.00           C
ATOM  11865  O32 POPE  141       4.256  34.846  25.411  1.00  0.00           O
ATOM  11866  C32 POPE  141       5.146  34.416  27.661  1.00  0.00           C
ATOM  11869  C23 POPE  141       9.416  31.226  26.921  1.00  0.00           C
ATOM  11872  C24 POPE  141      10.826  31.076  27.481  1.00  0.00           C
ATOM  11875  C25 POPE  141      11.256  29.626  27.711  1.00  0.00           C
ATOM  11878  C26 POPE  141      10.466  28.896  28.811  1.00  0.00           C
ATOM  11881  C27 POPE  141      11.016  27.476  28.981  1.00  0.00           C
ATOM  11884  C28 POPE  141      10.506  26.686  30.191  1.00  0.00           C
ATOM  11887  C29 POPE  141      10.796  25.206  30.021  1.00  0.00           C
ATOM  11889 0C21 POPE  141      11.696  24.476  30.691  1.00  0.00           C
ATOM  11891 1C21 POPE  141      12.636  24.986  31.751  1.00  0.00           C
ATOM  11894 2C21 POPE  141      12.186  24.576  33.171  1.00  0.00           C
ATOM  11897 3C21 POPE  141      12.556  23.136  33.541  1.00  0.00           C
ATOM  11900 4C21 POPE  141      12.056  22.726  34.941  1.00  0.00           C
ATOM  11903 5C21 POPE  141      12.486  23.726  36.011  1.00  0.00           C
ATOM  11906 6C21 POPE  141      12.316  23.216  37.441  1.00  0.00           C
ATOM  11909 7C21 POPE  141      12.646  24.306  38.471  1.00  0.00           C
ATOM  11912 8C21 POPE  141      12.356  23.886  39.911  1.00  0.00           C
ATOM  11916  C33 POPE  141       6.536  35.016  27.971  1.00  0.00           C
ATOM  11919  C34 POPE  141       6.736  35.366  29.451  1.00  0.00           C
ATOM  11922  C35 POPE  141       6.926  34.136  30.351  1.00  0.00           C
ATOM  11925  C36 POPE  141       6.536  34.416  31.801  1.00  0.00           C
ATOM  11928  C37 POPE  141       6.706  33.196  32.721  1.00  0.00           C
ATOM  11931  C38 POPE  141       6.206  33.466  34.141  1.00  0.00           C
ATOM  11934  C39 POPE  141       7.296  33.856  35.151  1.00  0.00           C
ATOM  11937 0C31 POPE  141       8.056  32.646  35.731  1.00  0.00           C
ATOM  11940 1C31 POPE  141       8.966  33.056  36.901  1.00  0.00           C
ATOM  11943 2C31 POPE  141       9.856  31.916  37.421  1.00  0.00           C
ATOM  11946 3C31 POPE  141       9.096  30.736  38.021  1.00  0.00           C
ATOM  11949 4C31 POPE  141      10.056  29.606  38.411  1.00  0.00           C
ATOM  11952 5C31 POPE  141       9.376  28.396  39.071  1.00  0.00           C
ATOM  11955 6C31 POPE  141      10.296  27.176  39.111  1.00  0.00           C
ATOM  11959  NH3 POPE  142      60.226  87.696  68.491  1.00  0.00           N
ATOM  11963  C12 POPE  142      58.996  86.836  68.381  1.00  0.00           C
ATOM  11966  C11 POPE  142      57.886  87.586  67.631  1.00  0.00           C
ATOM  11969  P   POPE  142      57.066  89.186  69.601  1.00  0.00           P
ATOM  11970  O13 POPE  142      58.506  89.446  69.882  1.00  0.00           O
ATOM  11971  O14 POPE  142      56.176  88.716  70.671  1.00  0.00           O
ATOM  11972  O11 POPE  142      56.456  90.486  68.981  1.00  0.00           O
ATOM  11973  O12 POPE  142      56.866  88.096  68.471  1.00  0.00           O
ATOM  11974  C1  POPE  142      57.086  91.166  67.891  1.00  0.00           C
ATOM  11977  C2  POPE  142      56.286  90.896  66.611  1.00  0.00           C
ATOM  11979  O21 POPE  142      57.186  90.866  65.491  1.00  0.00           O
ATOM  11980  C21 POPE  142      57.226  89.746  64.812  1.00  0.00           C
ATOM  11981  O22 POPE  142      56.716  88.686  65.131  1.00  0.00           O
ATOM  11982  C22 POPE  142      58.056  89.956  63.551  1.00  0.00           C
ATOM  11985  C3  POPE  142      55.176  91.956  66.391  1.00  0.00           C
ATOM  11988  O31 POPE  142      55.656  93.176  65.781  1.00  0.00           O
ATOM  11989  C31 POPE  142      55.636  93.156  64.441  1.00  0.00           C
ATOM  11990  O32 POPE  142      55.276  92.236  63.731  1.00  0.00           O
ATOM  11991  C32 POPE  142      56.106  94.516  63.921  1.00  0.00           C
ATOM  11994  C23 POPE  142      57.366  89.346  62.321  1.00  0.00           C
ATOM  11997  C24 POPE  142      58.186  89.606  61.062  1.00  0.00           C
ATOM  12000  C25 POPE  142      57.756  90.906  60.401  1.00  0.00           C
ATOM  12003  C26 POPE  142      58.886  91.576  59.621  1.00  0.00           C
ATOM  12006  C27 POPE  142      58.396  92.816  58.891  1.00  0.00           C
ATOM  12009  C28 POPE  142      59.526  93.516  58.131  1.00  0.00           C
ATOM  12012  C29 POPE  142      58.946  94.586  57.221  1.00  0.00           C
ATOM  12014 0C21 POPE  142      59.156  94.696  55.901  1.00  0.00           C
ATOM  12016 1C21 POPE  142      60.016  93.776  55.071  1.00  0.00           C
ATOM  12019 2C21 POPE  142      59.556  93.666  53.611  1.00  0.00           C
ATOM  12022 3C21 POPE  142      60.476  92.736  52.811  1.00  0.00           C
ATOM  12025 4C21 POPE  142      59.996  92.496  51.381  1.00  0.00           C
ATOM  12028 5C21 POPE  142      60.646  91.276  50.711  1.00  0.00           C
ATOM  12031 6C21 POPE  142      60.266  89.946  51.391  1.00  0.00           C
ATOM  12034 7C21 POPE  142      60.486  88.716  50.491  1.00  0.00           C
ATOM  12037 8C21 POPE  142      60.036  87.416  51.151  1.00  0.00           C
ATOM  12041  C33 POPE  142      57.496  94.486  63.241  1.00  0.00           C
ATOM  12044  C34 POPE  142      58.186  95.856  63.331  1.00  0.00           C
ATOM  12047  C35 POPE  142      57.376  96.986  62.681  1.00  0.00           C
ATOM  12050  C36 POPE  142      57.356  96.916  61.151  1.00  0.00           C
ATOM  12053  C37 POPE  142      56.516  98.036  60.511  1.00  0.00           C
ATOM  12056  C38 POPE  142      56.916  98.336  59.061  1.00  0.00           C
ATOM  12059  C39 POPE  142      56.186  97.476  58.031  1.00  0.00           C
ATOM  12062 0C31 POPE  142      56.666  97.776  56.611  1.00  0.00           C
ATOM  12065 1C31 POPE  142      55.996  96.946  55.511  1.00  0.00           C
ATOM  12068 2C31 POPE  142      56.486  97.376  54.121  1.00  0.00           C
ATOM  12071 3C31 POPE  142      56.056  96.426  53.001  1.00  0.00           C
ATOM  12074 4C31 POPE  142      56.366  96.986  51.601  1.00  0.00           C
ATOM  12077 5C31 POPE  142      56.106  95.976  50.481  1.00  0.00           C
ATOM  12080 6C31 POPE  142      56.146  96.586  49.081  1.00  0.00           C
ATOM  12084  NH3 POPE  143     106.126  91.546  69.791  1.00  0.00           N
ATOM  12088  C12 POPE  143     107.276  91.456  68.831  1.00  0.00           C
ATOM  12091  C11 POPE  143     107.376  92.656  67.861  1.00  0.00           C
ATOM  12094  P   POPE  143     105.466  94.186  66.951  1.00  0.00           P
ATOM  12095  O13 POPE  143     104.716  94.376  68.221  1.00  0.00           O
ATOM  12096  O14 POPE  143     106.406  95.266  66.571  1.00  0.00           O
ATOM  12097  O11 POPE  143     104.466  93.966  65.751  1.00  0.00           O
ATOM  12098  O12 POPE  143     106.196  92.796  67.071  1.00  0.00           O
ATOM  12099  C1  POPE  143     104.536  94.746  64.551  1.00  0.00           C
ATOM  12102  C2  POPE  143     103.556  95.956  64.621  1.00  0.00           C
ATOM  12104  O21 POPE  143     102.356  95.596  63.931  1.00  0.00           O
ATOM  12105  C21 POPE  143     101.246  95.666  64.631  1.00  0.00           C
ATOM  12106  O22 POPE  143     101.136  95.566  65.841  1.00  0.00           O
ATOM  12107  C22 POPE  143     100.206  96.276  63.671  1.00  0.00           C
ATOM  12110  C3  POPE  143     104.106  97.236  63.931  1.00  0.00           C
ATOM  12113  O31 POPE  143     103.206  98.376  64.051  1.00  0.00           O
ATOM  12114  C31 POPE  143     102.906  99.186  63.021  1.00  0.00           C
ATOM  12115  O32 POPE  143     102.676 100.386  63.151  1.00  0.00           O
ATOM  12116  C32 POPE  143     102.826  98.416  61.691  1.00  0.00           C
ATOM  12119  C23 POPE  143      98.736  95.836  63.851  1.00  0.00           C
ATOM  12122  C24 POPE  143      97.816  96.646  62.921  1.00  0.00           C
ATOM  12125  C25 POPE  143      97.936  96.306  61.421  1.00  0.00           C
ATOM  12128  C26 POPE  143      97.306  94.976  60.981  1.00  0.00           C
ATOM  12131  C27 POPE  143      97.656  94.686  59.511  1.00  0.00           C
ATOM  12134  C28 POPE  143      97.186  93.316  58.981  1.00  0.00           C
ATOM  12137  C29 POPE  143      97.876  92.996  57.681  1.00  0.00           C
ATOM  12139 0C21 POPE  143      97.306  92.736  56.491  1.00  0.00           C
ATOM  12141 1C21 POPE  143      95.826  92.696  56.202  1.00  0.00           C
ATOM  12144 2C21 POPE  143      95.226  91.336  56.601  1.00  0.00           C
ATOM  12147 3C21 POPE  143      95.726  90.136  55.771  1.00  0.00           C
ATOM  12150 4C21 POPE  143      95.336  88.766  56.351  1.00  0.00           C
ATOM  12153 5C21 POPE  143      93.946  88.756  57.001  1.00  0.00           C
ATOM  12156 6C21 POPE  143      93.436  87.366  57.391  1.00  0.00           C
ATOM  12159 7C21 POPE  143      92.096  87.456  58.141  1.00  0.00           C
ATOM  12162 8C21 POPE  143      91.506  86.096  58.511  1.00  0.00           C
ATOM  12166  C33 POPE  143     102.096  99.186  60.561  1.00  0.00           C
ATOM  12169  C34 POPE  143     102.016  98.406  59.231  1.00  0.00           C
ATOM  12172  C35 POPE  143     103.376  97.976  58.632  1.00  0.00           C
ATOM  12175  C36 POPE  143     103.316  97.726  57.112  1.00  0.00           C
ATOM  12178  C37 POPE  143     104.636  97.186  56.531  1.00  0.00           C
ATOM  12181  C38 POPE  143     105.086  97.796  55.191  1.00  0.00           C
ATOM  12184  C39 POPE  143     104.206  97.466  53.981  1.00  0.00           C
ATOM  12187 0C31 POPE  143     103.236  98.586  53.591  1.00  0.00           C
ATOM  12190 1C31 POPE  143     102.466  98.266  52.301  1.00  0.00           C
ATOM  12193 2C31 POPE  143     101.676  99.446  51.701  1.00  0.00           C
ATOM  12196 3C31 POPE  143     102.546 100.696  51.471  1.00  0.00           C
ATOM  12199 4C31 POPE  143     101.956 101.696  50.461  1.00  0.00           C
ATOM  12202 5C31 POPE  143     102.736 103.016  50.421  1.00  0.00           C
ATOM  12205 6C31 POPE  143     102.246 103.996  49.361  1.00  0.00           C
ATOM  12209  NH3 POPE  144      72.556  -0.926  24.851  1.00  0.00           N
ATOM  12213  C12 POPE  144      74.026  -0.796  24.501  1.00  0.00           C
ATOM  12216  C11 POPE  144      74.656   0.464  25.121  1.00  0.00           C
ATOM  12219  P   POPE  144      76.866   1.824  25.311  1.00  0.00           P
ATOM  12220  O13 POPE  144      75.906   2.944  25.451  1.00  0.00           O
ATOM  12221  O14 POPE  144      78.056   2.034  24.461  1.00  0.00           O
ATOM  12222  O11 POPE  144      77.386   1.344  26.721  1.00  0.00           O
ATOM  12223  O12 POPE  144      76.066   0.514  24.871  1.00  0.00           O
ATOM  12224  C1  POPE  144      77.066   1.934  27.981  1.00  0.00           C
ATOM  12227  C2  POPE  144      76.136   1.044  28.831  1.00  0.00           C
ATOM  12229  O21 POPE  144      75.656   1.864  29.901  1.00  0.00           O
ATOM  12230  C21 POPE  144      76.176   1.774  31.091  1.00  0.00           C
ATOM  12231  O22 POPE  144      77.316   1.444  31.371  1.00  0.00           O
ATOM  12232  C22 POPE  144      75.086   2.104  32.111  1.00  0.00           C
ATOM  12235  C3  POPE  144      76.706  -0.366  29.241  1.00  0.00           C
ATOM  12238  O31 POPE  144      75.786  -1.096  30.091  1.00  0.00           O
ATOM  12239  C31 POPE  144      75.916  -2.426  30.041  1.00  0.00           C
ATOM  12240  O32 POPE  144      76.756  -3.036  29.411  1.00  0.00           O
ATOM  12241  C32 POPE  144      74.816  -3.116  30.871  1.00  0.00           C
ATOM  12244  C23 POPE  144      75.256   1.394  33.471  1.00  0.00           C
ATOM  12247  C24 POPE  144      76.246   2.114  34.401  1.00  0.00           C
ATOM  12250  C25 POPE  144      75.816   2.094  35.871  1.00  0.00           C
ATOM  12253  C26 POPE  144      76.056   0.754  36.581  1.00  0.00           C
ATOM  12256  C27 POPE  144      75.536   0.714  38.031  1.00  0.00           C
ATOM  12259  C28 POPE  144      74.006   0.864  38.141  1.00  0.00           C
ATOM  12262  C29 POPE  144      73.536   0.784  39.571  1.00  0.00           C
ATOM  12264 0C21 POPE  144      72.756   1.674  40.221  1.00  0.00           C
ATOM  12266 1C21 POPE  144      72.146   2.934  39.661  1.00  0.00           C
ATOM  12269 2C21 POPE  144      70.636   3.034  39.971  1.00  0.00           C
ATOM  12272 3C21 POPE  144      70.346   3.376  41.441  1.00  0.00           C
ATOM  12275 4C21 POPE  144      68.856   3.606  41.731  1.00  0.00           C
ATOM  12278 5C21 POPE  144      68.636   4.146  43.151  1.00  0.00           C
ATOM  12281 6C21 POPE  144      67.166   4.466  43.471  1.00  0.00           C
ATOM  12284 7C21 POPE  144      67.056   5.276  44.771  1.00  0.00           C
ATOM  12287 8C21 POPE  144      65.616   5.566  45.211  1.00  0.00           C
ATOM  12291  C33 POPE  144      74.616  -2.546  32.301  1.00  0.00           C
ATOM  12294  C34 POPE  144      73.316  -3.036  32.971  1.00  0.00           C
ATOM  12297  C35 POPE  144      72.856  -2.156  34.131  1.00  0.00           C
ATOM  12300  C36 POPE  144      71.466  -2.546  34.661  1.00  0.00           C
ATOM  12303  C37 POPE  144      71.066  -1.816  35.951  1.00  0.00           C
ATOM  12306  C38 POPE  144      69.866  -2.486  36.641  1.00  0.00           C
ATOM  12309  C39 POPE  144      69.756  -2.166  38.141  1.00  0.00           C
ATOM  12312 0C31 POPE  144      71.046  -2.506  38.911  1.00  0.00           C
ATOM  12315 1C31 POPE  144      70.836  -2.826  40.401  1.00  0.00           C
ATOM  12318 2C31 POPE  144      72.186  -3.186  41.051  1.00  0.00           C
ATOM  12321 3C31 POPE  144      72.066  -3.686  42.501  1.00  0.00           C
ATOM  12324 4C31 POPE  144      71.356  -2.716  43.451  1.00  0.00           C
ATOM  12327 5C31 POPE  144      71.366  -3.206  44.901  1.00  0.00           C
ATOM  12330 6C31 POPE  144      70.556  -2.316  45.841  1.00  0.00           C
ATOM  12334  NH3 POPE  145      73.846  28.846  67.631  1.00  0.00           N
ATOM  12338  C12 POPE  145      74.206  30.296  67.791  1.00  0.00           C
ATOM  12341  C11 POPE  145      74.856  30.876  66.522  1.00  0.00           C
ATOM  12344  P   POPE  145      73.916  33.306  66.461  1.00  0.00           P
ATOM  12345  O13 POPE  145      73.146  33.256  67.701  1.00  0.00           O
ATOM  12346  O14 POPE  145      75.296  33.866  66.561  1.00  0.00           O
ATOM  12347  O11 POPE  145      73.076  34.096  65.351  1.00  0.00           O
ATOM  12348  O12 POPE  145      74.006  31.846  65.881  1.00  0.00           O
ATOM  12349  C1  POPE  145      73.226  33.776  63.961  1.00  0.00           C
ATOM  12352  C2  POPE  145      74.126  34.806  63.211  1.00  0.00           C
ATOM  12354  O21 POPE  145      73.846  34.826  61.781  1.00  0.00           O
ATOM  12355  C21 POPE  145      72.816  35.576  61.451  1.00  0.00           C
ATOM  12356  O22 POPE  145      71.926  35.936  62.221  1.00  0.00           O
ATOM  12357  C22 POPE  145      72.926  35.966  59.971  1.00  0.00           C
ATOM  12360  C3  POPE  145      75.636  34.516  63.432  1.00  0.00           C
ATOM  12363  O31 POPE  145      76.436  35.196  62.461  1.00  0.00           O
ATOM  12364  C31 POPE  145      76.696  34.476  61.361  1.00  0.00           C
ATOM  12365  O32 POPE  145      76.796  33.266  61.311  1.00  0.00           O
ATOM  12366  C32 POPE  145      76.806  35.446  60.201  1.00  0.00           C
ATOM  12369  C23 POPE  145      71.806  36.936  59.521  1.00  0.00           C
ATOM  12372  C24 POPE  145      72.056  37.566  58.141  1.00  0.00           C
ATOM  12375  C25 POPE  145      71.216  36.946  57.011  1.00  0.00           C
ATOM  12378  C26 POPE  145      71.616  37.466  55.611  1.00  0.00           C
ATOM  12381  C27 POPE  145      71.236  38.936  55.361  1.00  0.00           C
ATOM  12384  C28 POPE  145      72.146  39.646  54.341  1.00  0.00           C
ATOM  12387  C29 POPE  145      73.536  39.806  54.901  1.00  0.00           C
ATOM  12389 0C21 POPE  145      74.596  40.316  54.261  1.00  0.00           C
ATOM  12391 1C21 POPE  145      74.616  40.886  52.871  1.00  0.00           C
ATOM  12394 2C21 POPE  145      75.536  42.126  52.831  1.00  0.00           C
ATOM  12397 3C21 POPE  145      75.586  42.776  51.441  1.00  0.00           C
ATOM  12400 4C21 POPE  145      76.886  43.556  51.211  1.00  0.00           C
ATOM  12403 5C21 POPE  145      78.026  42.676  50.701  1.00  0.00           C
ATOM  12406 6C21 POPE  145      79.286  43.476  50.351  1.00  0.00           C
ATOM  12409 7C21 POPE  145      80.336  42.636  49.621  1.00  0.00           C
ATOM  12412 8C21 POPE  145      81.516  43.466  49.121  1.00  0.00           C
ATOM  12416  C33 POPE  145      76.396  34.826  58.861  1.00  0.00           C
ATOM  12419  C34 POPE  145      76.336  35.906  57.781  1.00  0.00           C
ATOM  12422  C35 POPE  145      75.846  35.336  56.451  1.00  0.00           C
ATOM  12425  C36 POPE  145      75.656  36.406  55.371  1.00  0.00           C
ATOM  12428  C37 POPE  145      75.276  35.756  54.041  1.00  0.00           C
ATOM  12431  C38 POPE  145      74.676  36.756  53.051  1.00  0.00           C
ATOM  12434  C39 POPE  145      74.716  36.266  51.601  1.00  0.00           C
ATOM  12437 0C31 POPE  145      73.896  34.986  51.331  1.00  0.00           C
ATOM  12440 1C31 POPE  145      74.436  34.196  50.131  1.00  0.00           C
ATOM  12443 2C31 POPE  145      73.606  32.936  49.841  1.00  0.00           C
ATOM  12446 3C31 POPE  145      74.316  31.896  48.971  1.00  0.00           C
ATOM  12449 4C31 POPE  145      74.286  32.206  47.471  1.00  0.00           C
ATOM  12452 5C31 POPE  145      74.876  31.056  46.641  1.00  0.00           C
ATOM  12455 6C31 POPE  145      74.796  31.276  45.141  1.00  0.00           C
ATOM  12459  NH3 POPE  146      89.056  94.736  71.592  1.00  0.00           N
ATOM  12463  C12 POPE  146      88.896  94.266  70.171  1.00  0.00           C
ATOM  12466  C11 POPE  146      88.026  95.256  69.361  1.00  0.00           C
ATOM  12469  P   POPE  146      85.806  96.106  70.491  1.00  0.00           P
ATOM  12470  O13 POPE  146      86.566  96.456  71.701  1.00  0.00           O
ATOM  12471  O14 POPE  146      84.476  95.486  70.711  1.00  0.00           O
ATOM  12472  O11 POPE  146      85.666  97.316  69.471  1.00  0.00           O
ATOM  12473  O12 POPE  146      86.656  95.076  69.691  1.00  0.00           O
ATOM  12474  C1  POPE  146      84.586  97.146  68.521  1.00  0.00           C
ATOM  12477  C2  POPE  146      84.596  98.166  67.341  1.00  0.00           C
ATOM  12479  O21 POPE  146      83.526  98.006  66.371  1.00  0.00           O
ATOM  12480  C21 POPE  146      82.486  97.216  66.471  1.00  0.00           C
ATOM  12481  O22 POPE  146      82.276  96.376  67.341  1.00  0.00           O
ATOM  12482  C22 POPE  146      81.566  97.396  65.261  1.00  0.00           C
ATOM  12485  C3  POPE  146      85.966  98.186  66.592  1.00  0.00           C
ATOM  12488  O31 POPE  146      85.846  98.366  65.161  1.00  0.00           O
ATOM  12489  C31 POPE  146      85.526  99.596  64.781  1.00  0.00           C
ATOM  12490  O32 POPE  146      85.506 100.576  65.511  1.00  0.00           O
ATOM  12491  C32 POPE  146      85.226  99.646  63.281  1.00  0.00           C
ATOM  12494  C23 POPE  146      80.086  97.566  65.681  1.00  0.00           C
ATOM  12497  C24 POPE  146      79.096  97.126  64.591  1.00  0.00           C
ATOM  12500  C25 POPE  146      78.716  95.636  64.612  1.00  0.00           C
ATOM  12503  C26 POPE  146      77.776  95.266  65.771  1.00  0.00           C
ATOM  12506  C27 POPE  146      77.266  93.826  65.711  1.00  0.00           C
ATOM  12509  C28 POPE  146      76.126  93.516  66.701  1.00  0.00           C
ATOM  12512  C29 POPE  146      75.666  92.086  66.551  1.00  0.00           C
ATOM  12514 0C21 POPE  146      74.466  91.666  66.111  1.00  0.00           C
ATOM  12516 1C21 POPE  146      73.336  92.546  65.621  1.00  0.00           C
ATOM  12519 2C21 POPE  146      72.596  91.936  64.421  1.00  0.00           C
ATOM  12522 3C21 POPE  146      71.546  90.896  64.812  1.00  0.00           C
ATOM  12525 4C21 POPE  146      71.016  90.076  63.621  1.00  0.00           C
ATOM  12528 5C21 POPE  146      70.206  90.826  62.551  1.00  0.00           C
ATOM  12531 6C21 POPE  146      71.056  91.556  61.491  1.00  0.00           C
ATOM  12534 7C21 POPE  146      70.366  91.586  60.121  1.00  0.00           C
ATOM  12537 8C21 POPE  146      71.126  92.396  59.051  1.00  0.00           C
ATOM  12541  C33 POPE  146      83.726  99.466  62.971  1.00  0.00           C
ATOM  12544  C34 POPE  146      83.366  99.846  61.531  1.00  0.00           C
ATOM  12547  C35 POPE  146      81.916  99.486  61.161  1.00  0.00           C
ATOM  12550  C36 POPE  146      81.606  99.696  59.661  1.00  0.00           C
ATOM  12553  C37 POPE  146      80.206  99.186  59.291  1.00  0.00           C
ATOM  12556  C38 POPE  146      79.816  99.416  57.821  1.00  0.00           C
ATOM  12559  C39 POPE  146      78.526  98.676  57.461  1.00  0.00           C
ATOM  12562 0C31 POPE  146      77.996  98.956  56.041  1.00  0.00           C
ATOM  12565 1C31 POPE  146      77.416 100.366  55.871  1.00  0.00           C
ATOM  12568 2C31 POPE  146      76.786 100.566  54.491  1.00  0.00           C
ATOM  12571 3C31 POPE  146      76.156 101.956  54.341  1.00  0.00           C
ATOM  12574 4C31 POPE  146      75.526 102.186  52.961  1.00  0.00           C
ATOM  12577 5C31 POPE  146      74.646 103.436  52.931  1.00  0.00           C
ATOM  12580 6C31 POPE  146      74.056 103.716  51.551  1.00  0.00           C
ATOM  12584  NH3 POPE  147      34.436  76.906  65.521  1.00  0.00           N
ATOM  12588  C12 POPE  147      35.886  77.236  65.351  1.00  0.00           C
ATOM  12591  C11 POPE  147      36.116  78.426  64.401  1.00  0.00           C
ATOM  12594  P   POPE  147      38.746  78.566  64.841  1.00  0.00           P
ATOM  12595  O13 POPE  147      38.856  77.856  66.141  1.00  0.00           O
ATOM  12596  O14 POPE  147      39.636  79.736  64.682  1.00  0.00           O
ATOM  12597  O11 POPE  147      38.796  77.556  63.621  1.00  0.00           O
ATOM  12598  O12 POPE  147      37.286  79.186  64.741  1.00  0.00           O
ATOM  12599  C1  POPE  147      39.616  76.376  63.681  1.00  0.00           C
ATOM  12602  C2  POPE  147      39.276  75.306  62.581  1.00  0.00           C
ATOM  12604  O21 POPE  147      40.296  75.316  61.551  1.00  0.00           O
ATOM  12605  C21 POPE  147      40.696  74.126  61.111  1.00  0.00           C
ATOM  12606  O22 POPE  147      40.356  73.046  61.571  1.00  0.00           O
ATOM  12607  C22 POPE  147      41.676  74.336  59.961  1.00  0.00           C
ATOM  12610  C3  POPE  147      37.876  75.496  61.921  1.00  0.00           C
ATOM  12613  O31 POPE  147      37.406  74.256  61.401  1.00  0.00           O
ATOM  12614  C31 POPE  147      37.426  73.866  60.121  1.00  0.00           C
ATOM  12615  O32 POPE  147      37.296  72.706  59.771  1.00  0.00           O
ATOM  12616  C32 POPE  147      37.626  74.986  59.101  1.00  0.00           C
ATOM  12619  C23 POPE  147      41.356  73.546  58.671  1.00  0.00           C
ATOM  12622  C24 POPE  147      41.896  74.236  57.401  1.00  0.00           C
ATOM  12625  C25 POPE  147      42.066  73.276  56.211  1.00  0.00           C
ATOM  12628  C26 POPE  147      40.796  72.986  55.421  1.00  0.00           C
ATOM  12631  C27 POPE  147      40.996  71.786  54.471  1.00  0.00           C
ATOM  12634  C28 POPE  147      39.896  71.616  53.411  1.00  0.00           C
ATOM  12637  C29 POPE  147      38.516  71.656  54.011  1.00  0.00           C
ATOM  12639 0C21 POPE  147      37.626  70.656  54.141  1.00  0.00           C
ATOM  12641 1C21 POPE  147      37.806  69.216  53.741  1.00  0.00           C
ATOM  12644 2C21 POPE  147      36.826  68.746  52.651  1.00  0.00           C
ATOM  12647 3C21 POPE  147      35.366  68.546  53.111  1.00  0.00           C
ATOM  12650 4C21 POPE  147      34.576  67.766  52.041  1.00  0.00           C
ATOM  12653 5C21 POPE  147      33.076  67.606  52.312  1.00  0.00           C
ATOM  12656 6C21 POPE  147      32.286  68.916  52.151  1.00  0.00           C
[truncated: 1,667,386 more chars]
