# Supplementary material for: Characterizing Membrane Association and Periplasmic Transfer of Bacterial Lipoproteins through Molecular Dynamics Simulations
Source: Structure. 2020 Apr 7;28(4):475–487.e3. doi: 10.1016/j.str.2020.01.012 (PMC7139219; doi:10.1016/j.str.2020.01.012)
Supplement: Data S1. Final Coordinates from Simulations (Y–Z), Related to Figure 3 [file mmc3.zip › Y-Z/YGDR-4-atomistic.pdb]

TITLE     Protein
REMARK    THIS IS A SIMULATION BOX
CRYST1  129.130  129.130  105.306  90.00  90.00  90.00 P 1           1
MODEL        1
ATOM      1  N   CYSTA   1      63.280  65.905  62.363  1.00  0.00           N
ATOM      3  CA  CYSTA   1      62.830  64.585  61.913  1.00  0.00           C
ATOM      5  C   CYSTA   1      62.030  64.085  63.063  1.00  0.00           C
ATOM      6  O   CYSTA   1      60.880  63.705  62.963  1.00  0.00           O
ATOM      7  CB  CYSTA   1      64.020  63.635  61.653  1.00  0.00           C
ATOM     10  SG  CYSTA   1      65.510  64.505  61.073  1.00  0.00           S
ATOM     11  C1  CYSTA   1      65.670  63.735  59.443  1.00  0.00           C
ATOM     14  CA1 CYSTA   1      63.350  66.985  61.593  1.00  0.00           C
ATOM     15  OA1 CYSTA   1      63.980  67.935  62.043  1.00  0.00           O
ATOM     16  CA2 CYSTA   1      62.780  67.035  60.223  1.00  0.00           C
ATOM     19  C11 CYSTA   1      67.110  63.855  58.913  1.00  0.00           C
ATOM     21  O11 CYSTA   1      67.950  63.305  59.933  1.00  0.00           O
ATOM     22  CX1 CYSTA   1      69.240  62.975  59.773  1.00  0.00           C
ATOM     23  OX1 CYSTA   1      70.010  62.825  60.713  1.00  0.00           O
ATOM     24  CX2 CYSTA   1      69.680  62.775  58.313  1.00  0.00           C
ATOM     27  C12 CYSTA   1      67.470  65.345  58.613  1.00  0.00           C
ATOM     30  O12 CYSTA   1      68.750  65.715  59.173  1.00  0.00           O
ATOM     31  CD1 CYSTA   1      68.990  67.025  59.153  1.00  0.00           C
ATOM     32  OD1 CYSTA   1      68.230  67.855  58.683  1.00  0.00           O
ATOM     33  CD2 CYSTA   1      70.380  67.335  59.693  1.00  0.00           C
ATOM     36  CA3 CYSTA   1      61.250  66.925  60.233  1.00  0.00           C
ATOM     39  CA4 CYSTA   1      60.730  66.355  58.913  1.00  0.00           C
ATOM     42  CA5 CYSTA   1      59.540  65.435  59.183  1.00  0.00           C
ATOM     45  CA6 CYSTA   1      58.680  65.195  57.953  1.00  0.00           C
ATOM     48  CA7 CYSTA   1      57.840  66.425  57.613  1.00  0.00           C
ATOM     51  CA8 CYSTA   1      56.870  66.095  56.483  1.00  0.00           C
ATOM     54  CA9 CYSTA   1      55.910  67.235  56.153  1.00  0.00           C
ATOM     57 0CA1 CYSTA   1      55.190  66.885  54.853  1.00  0.00           C
ATOM     60 1CA1 CYSTA   1      54.120  67.875  54.403  1.00  0.00           C
ATOM     63 2CA1 CYSTA   1      53.350  67.245  53.233  1.00  0.00           C
ATOM     66 3CA1 CYSTA   1      52.410  68.215  52.523  1.00  0.00           C
ATOM     69 4CA1 CYSTA   1      51.640  67.545  51.363  1.00  0.00           C
ATOM     72 5CA1 CYSTA   1      52.540  66.765  50.393  1.00  0.00           C
ATOM     75 6CA1 CYSTA   1      51.790  66.275  49.163  1.00  0.00           C
ATOM     79  CD3 CYSTA   1      71.430  67.295  58.573  1.00  0.00           C
ATOM     82  CD4 CYSTA   1      71.810  65.865  58.173  1.00  0.00           C
ATOM     85  CD5 CYSTA   1      72.230  65.745  56.703  1.00  0.00           C
ATOM     88  CD6 CYSTA   1      73.540  66.465  56.343  1.00  0.00           C
ATOM     91  CD7 CYSTA   1      73.340  67.825  55.653  1.00  0.00           C
ATOM     94  CD8 CYSTA   1      74.690  68.465  55.313  1.00  0.00           C
ATOM     97  CD9 CYSTA   1      74.650  69.895  54.733  1.00  0.00           C
ATOM    100 0CD1 CYSTA   1      75.730  70.795  55.383  1.00  0.00           C
ATOM    103 1CD1 CYSTA   1      76.780  71.435  54.463  1.00  0.00           C
ATOM    106 2CD1 CYSTA   1      78.090  71.595  55.263  1.00  0.00           C
ATOM    109 3CD1 CYSTA   1      79.350  72.095  54.553  1.00  0.00           C
ATOM    112 4CD1 CYSTA   1      80.600  71.935  55.443  1.00  0.00           C
ATOM    115 5CD1 CYSTA   1      80.560  72.755  56.743  1.00  0.00           C
ATOM    118 6CD1 CYSTA   1      81.790  72.645  57.643  1.00  0.00           C
ATOM    122  CX3 CYSTA   1      69.340  61.365  57.803  1.00  0.00           C
ATOM    125  CX4 CYSTA   1      69.130  61.265  56.283  1.00  0.00           C
ATOM    128  CX5 CYSTA   1      70.390  61.485  55.433  1.00  0.00           C
ATOM    131  CX6 CYSTA   1      70.460  62.835  54.713  1.00  0.00           C
ATOM    134  CX7 CYSTA   1      71.680  62.885  53.773  1.00  0.00           C
ATOM    137  CX8 CYSTA   1      71.620  63.995  52.693  1.00  0.00           C
ATOM    140  CX9 CYSTA   1      72.210  65.305  53.153  1.00  0.00           C
ATOM    142 0CX1 CYSTA   1      73.310  65.915  52.663  1.00  0.00           C
ATOM    144 1CX1 CYSTA   1      74.210  65.445  51.553  1.00  0.00           C
ATOM    147 2CX1 CYSTA   1      75.650  65.175  52.033  1.00  0.00           C
ATOM    150 3CX1 CYSTA   1      76.510  64.675  50.863  1.00  0.00           C
ATOM    153 4CX1 CYSTA   1      78.020  64.715  51.123  1.00  0.00           C
ATOM    156 5CX1 CYSTA   1      78.520  63.815  52.263  1.00  0.00           C
ATOM    159 6CX1 CYSTA   1      80.020  63.545  52.123  1.00  0.00           C
ATOM    162 7CX1 CYSTA   1      80.660  63.045  53.423  1.00  0.00           C
ATOM    165 8CX1 CYSTA   1      82.150  62.715  53.253  1.00  0.00           C
ATOM    169  N   SER A   2      62.660  64.215  64.233  1.00  0.00           N
ATOM    171  CA  SER A   2      62.090  64.725  65.453  1.00  0.00           C
ATOM    173  CB  SER A   2      60.660  65.355  65.383  1.00  0.00           C
ATOM    176  OG  SER A   2      60.640  66.625  66.033  1.00  0.00           O
ATOM    178  C   SER A   2      62.280  63.585  66.413  1.00  0.00           C
ATOM    179  O   SER A   2      61.340  62.935  66.853  1.00  0.00           O
ATOM    180  N   SER A   3      63.570  63.305  66.673  1.00  0.00           N
ATOM    182  CA  SER A   3      64.150  61.985  66.843  1.00  0.00           C
ATOM    184  CB  SER A   3      63.830  61.035  65.653  1.00  0.00           C
ATOM    187  OG  SER A   3      64.430  59.745  65.763  1.00  0.00           O
ATOM    189  C   SER A   3      65.660  62.185  66.833  1.00  0.00           C
ATOM    190  O   SER A   3      66.220  62.655  65.833  1.00  0.00           O
ATOM    191  N   ASP A   4      66.430  61.925  67.903  1.00  0.00           N
ATOM    193  CA  ASP A   4      66.030  61.375  69.183  1.00  0.00           C
ATOM    195  CB  ASP A   4      67.150  60.535  69.883  1.00  0.00           C
ATOM    198  CG  ASP A   4      67.620  59.285  69.143  1.00  0.00           C
ATOM    199  OD1 ASP A   4      67.500  59.205  67.903  1.00  0.00           O
ATOM    200  OD2 ASP A   4      68.280  58.465  69.853  1.00  0.00           O
ATOM    201  C   ASP A   4      65.670  62.535  70.103  1.00  0.00           C
ATOM    202  O   ASP A   4      66.280  63.615  70.053  1.00  0.00           O
ATOM    203  N   TYR A   5      64.680  62.335  70.983  1.00  0.00           N
ATOM    205  CA  TYR A   5      64.400  63.295  72.033  1.00  0.00           C
ATOM    207  CB  TYR A   5      62.960  63.875  71.983  1.00  0.00           C
ATOM    210  CG  TYR A   5      62.900  65.085  71.073  1.00  0.00           C
ATOM    211  CD1 TYR A   5      62.730  64.945  69.693  1.00  0.00           C
ATOM    213  CE1 TYR A   5      62.640  66.085  68.863  1.00  0.00           C
ATOM    215  CZ  TYR A   5      62.700  67.365  69.423  1.00  0.00           C
ATOM    216  OH  TYR A   5      62.530  68.505  68.623  1.00  0.00           O
ATOM    218  CD2 TYR A   5      62.940  66.375  71.623  1.00  0.00           C
ATOM    220  CE2 TYR A   5      62.830  67.505  70.803  1.00  0.00           C
ATOM    222  C   TYR A   5      64.700  62.665  73.363  1.00  0.00           C
ATOM    223  O   TYR A   5      64.570  61.455  73.573  1.00  0.00           O
ATOM    224  N   VAL A   6      65.110  63.515  74.313  1.00  0.00           N
ATOM    226  CA  VAL A   6      65.170  63.195  75.713  1.00  0.00           C
ATOM    228  CB  VAL A   6      66.590  62.945  76.233  1.00  0.00           C
ATOM    230  CG1 VAL A   6      66.500  62.125  77.523  1.00  0.00           C
ATOM    234  CG2 VAL A   6      67.410  62.165  75.183  1.00  0.00           C
ATOM    238  C   VAL A   6      64.540  64.375  76.403  1.00  0.00           C
ATOM    239  O   VAL A   6      64.380  65.455  75.843  1.00  0.00           O
ATOM    240  N   MET A   7      64.130  64.185  77.643  1.00  0.00           N
ATOM    242  CA  MET A   7      63.350  65.135  78.373  1.00  0.00           C
ATOM    244  CB  MET A   7      61.890  64.675  78.263  1.00  0.00           C
ATOM    247  CG  MET A   7      60.850  65.525  78.983  1.00  0.00           C
ATOM    250  SD  MET A   7      59.190  65.015  78.463  1.00  0.00           S
ATOM    251  CE  MET A   7      58.410  66.295  79.463  1.00  0.00           C
ATOM    255  C   MET A   7      63.850  65.095  79.793  1.00  0.00           C
ATOM    256  O   MET A   7      64.200  64.045  80.323  1.00  0.00           O
ATOM    257  N   ALA A   8      63.940  66.265  80.453  1.00  0.00           N
ATOM    259  CA  ALA A   8      64.400  66.345  81.813  1.00  0.00           C
ATOM    261  CB  ALA A   8      65.620  67.275  82.003  1.00  0.00           C
ATOM    265  C   ALA A   8      63.270  66.865  82.643  1.00  0.00           C
ATOM    266  O   ALA A   8      62.750  67.965  82.433  1.00  0.00           O
ATOM    267  N   THR A   9      62.850  66.085  83.643  1.00  0.00           N
ATOM    269  CA  THR A   9      61.830  66.495  84.583  1.00  0.00           C
ATOM    271  CB  THR A   9      61.030  65.315  85.073  1.00  0.00           C
ATOM    273  OG1 THR A   9      61.920  64.305  85.513  1.00  0.00           O
ATOM    275  CG2 THR A   9      60.240  64.705  83.903  1.00  0.00           C
ATOM    279  C   THR A   9      62.440  67.275  85.733  1.00  0.00           C
ATOM    280  O   THR A   9      63.660  67.355  85.903  1.00  0.00           O
ATOM    281  N   LYS A  10      61.590  67.895  86.563  1.00  0.00           N
ATOM    283  CA  LYS A  10      61.960  68.795  87.623  1.00  0.00           C
ATOM    285  CB  LYS A  10      60.780  69.775  87.793  1.00  0.00           C
ATOM    288  CG  LYS A  10      61.110  71.005  88.653  1.00  0.00           C
ATOM    291  CD  LYS A  10      60.020  72.095  88.673  1.00  0.00           C
ATOM    294  CE  LYS A  10      59.860  72.935  87.383  1.00  0.00           C
ATOM    297  NZ  LYS A  10      58.730  73.865  87.523  1.00  0.00           N
ATOM    301  C   LYS A  10      62.310  68.055  88.923  1.00  0.00           C
ATOM    302  O   LYS A  10      62.900  68.625  89.843  1.00  0.00           O
ATOM    303  N   ASP A  11      62.010  66.745  89.003  1.00  0.00           N
ATOM    305  CA  ASP A  11      62.370  65.885  90.103  1.00  0.00           C
ATOM    307  CB  ASP A  11      61.220  64.865  90.323  1.00  0.00           C
ATOM    310  CG  ASP A  11      60.940  63.985  89.123  1.00  0.00           C
ATOM    311  OD1 ASP A  11      61.520  64.185  88.023  1.00  0.00           O
ATOM    312  OD2 ASP A  11      60.080  63.075  89.273  1.00  0.00           O
ATOM    313  C   ASP A  11      63.690  65.155  89.853  1.00  0.00           C
ATOM    314  O   ASP A  11      64.220  64.475  90.743  1.00  0.00           O
ATOM    315  N   GLY A  12      64.280  65.305  88.653  1.00  0.00           N
ATOM    317  CA  GLY A  12      65.590  64.765  88.313  1.00  0.00           C
ATOM    320  C   GLY A  12      65.550  63.485  87.543  1.00  0.00           C
ATOM    321  O   GLY A  12      66.590  62.895  87.233  1.00  0.00           O
ATOM    322  N   ARG A  13      64.360  63.015  87.123  1.00  0.00           N
ATOM    324  CA  ARG A  13      64.260  61.875  86.213  1.00  0.00           C
ATOM    326  CB  ARG A  13      62.850  61.205  86.193  1.00  0.00           C
ATOM    329  CG  ARG A  13      62.260  60.875  87.583  1.00  0.00           C
ATOM    332  CD  ARG A  13      60.810  60.345  87.633  1.00  0.00           C
ATOM    335  NE  ARG A  13      59.950  61.405  87.003  1.00  0.00           N
ATOM    337  CZ  ARG A  13      58.650  61.325  86.713  1.00  0.00           C
ATOM    338  NH1 ARG A  13      57.920  60.245  86.783  1.00  0.00           N
ATOM    341  NH2 ARG A  13      58.040  62.425  86.333  1.00  0.00           N
ATOM    344  C   ARG A  13      64.690  62.285  84.793  1.00  0.00           C
ATOM    345  O   ARG A  13      64.720  63.465  84.433  1.00  0.00           O
ATOM    346  N   MET A  14      65.100  61.325  83.943  1.00  0.00           N
ATOM    348  CA  MET A  14      65.430  61.625  82.563  1.00  0.00           C
ATOM    350  CB  MET A  14      66.960  61.525  82.293  1.00  0.00           C
ATOM    353  CG  MET A  14      67.400  62.225  80.983  1.00  0.00           C
ATOM    356  SD  MET A  14      69.110  62.855  81.033  1.00  0.00           S
ATOM    357  CE  MET A  14      69.210  63.425  79.313  1.00  0.00           C
ATOM    361  C   MET A  14      64.630  60.675  81.693  1.00  0.00           C
ATOM    362  O   MET A  14      64.790  59.465  81.733  1.00  0.00           O
ATOM    363  N   ILE A  15      63.720  61.235  80.883  1.00  0.00           N
ATOM    365  CA  ILE A  15      62.720  60.465  80.183  1.00  0.00           C
ATOM    367  CB  ILE A  15      61.300  61.005  80.403  1.00  0.00           C
ATOM    369  CG2 ILE A  15      60.280  60.195  79.573  1.00  0.00           C
ATOM    373  CG1 ILE A  15      60.940  60.945  81.903  1.00  0.00           C
ATOM    376  CD  ILE A  15      59.580  61.565  82.263  1.00  0.00           C
ATOM    380  C   ILE A  15      63.120  60.405  78.723  1.00  0.00           C
ATOM    381  O   ILE A  15      63.070  61.375  77.963  1.00  0.00           O
ATOM    382  N   LEU A  16      63.540  59.205  78.273  1.00  0.00           N
ATOM    384  CA  LEU A  16      63.610  58.835  76.873  1.00  0.00           C
ATOM    386  CB  LEU A  16      64.240  57.435  76.713  1.00  0.00           C
ATOM    389  CG  LEU A  16      65.590  57.255  77.423  1.00  0.00           C
ATOM    391  CD1 LEU A  16      66.040  55.785  77.403  1.00  0.00           C
ATOM    395  CD2 LEU A  16      66.660  58.135  76.783  1.00  0.00           C
ATOM    399  C   LEU A  16      62.230  58.875  76.223  1.00  0.00           C
ATOM    400  O   LEU A  16      61.230  58.655  76.913  1.00  0.00           O
ATOM    401  N   THR A  17      62.130  59.205  74.923  1.00  0.00           N
ATOM    403  CA  THR A  17      60.830  59.325  74.273  1.00  0.00           C
ATOM    405  CB  THR A  17      60.210  60.715  74.453  1.00  0.00           C
ATOM    407  OG1 THR A  17      58.880  60.795  73.963  1.00  0.00           O
ATOM    409  CG2 THR A  17      61.040  61.785  73.773  1.00  0.00           C
ATOM    413  C   THR A  17      60.970  58.935  72.813  1.00  0.00           C
ATOM    414  O   THR A  17      62.060  59.025  72.253  1.00  0.00           O
ATOM    415  N   ASP A  18      59.860  58.495  72.193  1.00  0.00           N
ATOM    417  CA  ASP A  18      59.750  58.285  70.763  1.00  0.00           C
ATOM    419  CB  ASP A  18      59.210  56.855  70.433  1.00  0.00           C
ATOM    422  CG  ASP A  18      58.930  56.475  68.983  1.00  0.00           C
ATOM    423  OD1 ASP A  18      58.900  57.355  68.093  1.00  0.00           O
ATOM    424  OD2 ASP A  18      58.640  55.265  68.743  1.00  0.00           O
ATOM    425  C   ASP A  18      58.950  59.435  70.183  1.00  0.00           C
ATOM    426  O   ASP A  18      57.850  59.765  70.613  1.00  0.00           O
ATOM    427  N   GLY A  19      59.580  60.135  69.213  1.00  0.00           N
ATOM    429  CA  GLY A  19      59.080  61.325  68.583  1.00  0.00           C
ATOM    432  C   GLY A  19      59.310  62.555  69.403  1.00  0.00           C
ATOM    433  O   GLY A  19      59.830  62.545  70.523  1.00  0.00           O
ATOM    434  N   LYS A  20      58.900  63.705  68.863  1.00  0.00           N
ATOM    436  CA  LYS A  20      58.940  64.955  69.603  1.00  0.00           C
ATOM    438  CB  LYS A  20      58.640  66.165  68.683  1.00  0.00           C
ATOM    441  CG  LYS A  20      59.110  67.505  69.273  1.00  0.00           C
ATOM    444  CD  LYS A  20      59.120  68.625  68.223  1.00  0.00           C
ATOM    447  CE  LYS A  20      58.890  70.025  68.803  1.00  0.00           C
ATOM    450  NZ  LYS A  20      59.900  70.385  69.803  1.00  0.00           N
ATOM    454  C   LYS A  20      57.890  64.945  70.703  1.00  0.00           C
ATOM    455  O   LYS A  20      56.750  64.595  70.393  1.00  0.00           O
ATOM    456  N   PRO A  21      58.170  65.295  71.953  1.00  0.00           N
ATOM    457  CD  PRO A  21      59.500  65.365  72.533  1.00  0.00           C
ATOM    460  CA  PRO A  21      57.150  65.745  72.893  1.00  0.00           C
ATOM    462  CB  PRO A  21      57.910  65.975  74.223  1.00  0.00           C
ATOM    465  CG  PRO A  21      59.230  65.225  74.033  1.00  0.00           C
ATOM    468  C   PRO A  21      56.460  67.025  72.443  1.00  0.00           C
ATOM    469  O   PRO A  21      57.140  68.015  72.183  1.00  0.00           O
ATOM    470  N   GLU A  22      55.130  67.055  72.383  1.00  0.00           N
ATOM    472  CA  GLU A  22      54.380  68.285  72.183  1.00  0.00           C
ATOM    474  CB  GLU A  22      52.930  67.975  71.743  1.00  0.00           C
ATOM    477  CG  GLU A  22      51.990  69.175  71.473  1.00  0.00           C
ATOM    480  CD  GLU A  22      50.660  68.635  70.953  1.00  0.00           C
ATOM    481  OE1 GLU A  22      50.690  67.905  69.933  1.00  0.00           O
ATOM    482  OE2 GLU A  22      49.600  68.905  71.573  1.00  0.00           O
ATOM    483  C   GLU A  22      54.290  69.035  73.493  1.00  0.00           C
ATOM    484  O   GLU A  22      53.970  68.445  74.513  1.00  0.00           O
ATOM    485  N   ILE A  23      54.540  70.355  73.503  1.00  0.00           N
ATOM    487  CA  ILE A  23      54.200  71.185  74.643  1.00  0.00           C
ATOM    489  CB  ILE A  23      55.310  72.195  74.983  1.00  0.00           C
ATOM    491  CG2 ILE A  23      54.920  73.005  76.243  1.00  0.00           C
ATOM    495  CG1 ILE A  23      56.680  71.485  75.183  1.00  0.00           C
ATOM    498  CD  ILE A  23      57.820  72.485  75.353  1.00  0.00           C
ATOM    502  C   ILE A  23      52.920  71.905  74.273  1.00  0.00           C
ATOM    503  O   ILE A  23      52.920  72.815  73.453  1.00  0.00           O
ATOM    504  N   ASP A  24      51.780  71.515  74.873  1.00  0.00           N
ATOM    506  CA  ASP A  24      50.570  72.285  74.733  1.00  0.00           C
ATOM    508  CB  ASP A  24      49.340  71.335  74.693  1.00  0.00           C
ATOM    511  CG  ASP A  24      48.060  72.075  74.323  1.00  0.00           C
ATOM    512  OD1 ASP A  24      48.160  73.285  73.983  1.00  0.00           O
ATOM    513  OD2 ASP A  24      46.980  71.425  74.303  1.00  0.00           O
ATOM    514  C   ASP A  24      50.510  73.295  75.883  1.00  0.00           C
ATOM    515  O   ASP A  24      50.370  72.945  77.053  1.00  0.00           O
ATOM    516  N   ASP A  25      50.650  74.585  75.563  1.00  0.00           N
ATOM    518  CA  ASP A  25      50.420  75.655  76.523  1.00  0.00           C
ATOM    520  CB  ASP A  25      51.040  76.995  76.043  1.00  0.00           C
ATOM    523  CG  ASP A  25      52.560  76.965  75.903  1.00  0.00           C
ATOM    524  OD1 ASP A  25      53.270  76.235  76.643  1.00  0.00           O
ATOM    525  OD2 ASP A  25      53.040  77.865  75.163  1.00  0.00           O
ATOM    526  C   ASP A  25      48.930  75.915  76.773  1.00  0.00           C
ATOM    527  O   ASP A  25      48.580  76.525  77.773  1.00  0.00           O
ATOM    528  N   ASP A  26      48.000  75.425  75.913  1.00  0.00           N
ATOM    530  CA  ASP A  26      46.560  75.615  76.113  1.00  0.00           C
ATOM    532  CB  ASP A  26      45.760  75.495  74.783  1.00  0.00           C
ATOM    535  CG  ASP A  26      45.930  76.625  73.763  1.00  0.00           C
ATOM    536  OD1 ASP A  26      46.600  77.655  74.033  1.00  0.00           O
ATOM    537  OD2 ASP A  26      45.280  76.495  72.683  1.00  0.00           O
ATOM    538  C   ASP A  26      46.010  74.605  77.153  1.00  0.00           C
ATOM    539  O   ASP A  26      44.850  74.665  77.583  1.00  0.00           O
ATOM    540  N   THR A  27      46.820  73.615  77.583  1.00  0.00           N
ATOM    542  CA  THR A  27      46.380  72.645  78.593  1.00  0.00           C
ATOM    544  CB  THR A  27      46.120  71.285  77.983  1.00  0.00           C
ATOM    546  OG1 THR A  27      47.280  70.745  77.363  1.00  0.00           O
ATOM    548  CG2 THR A  27      45.040  71.415  76.893  1.00  0.00           C
ATOM    552  C   THR A  27      47.380  72.475  79.723  1.00  0.00           C
ATOM    553  O   THR A  27      47.060  71.925  80.783  1.00  0.00           O
ATOM    554  N   GLY A  28      48.620  72.985  79.563  1.00  0.00           N
ATOM    556  CA  GLY A  28      49.710  72.835  80.523  1.00  0.00           C
ATOM    559  C   GLY A  28      50.230  71.425  80.573  1.00  0.00           C
ATOM    560  O   GLY A  28      50.720  70.915  81.593  1.00  0.00           O
ATOM    561  N   LEU A  29      50.120  70.715  79.443  1.00  0.00           N
ATOM    563  CA  LEU A  29      50.490  69.315  79.343  1.00  0.00           C
ATOM    565  CB  LEU A  29      49.270  68.425  79.053  1.00  0.00           C
ATOM    568  CG  LEU A  29      48.240  68.425  80.183  1.00  0.00           C
ATOM    570  CD1 LEU A  29      46.900  67.985  79.593  1.00  0.00           C
ATOM    574  CD2 LEU A  29      48.650  67.515  81.353  1.00  0.00           C
ATOM    578  C   LEU A  29      51.500  69.085  78.253  1.00  0.00           C
ATOM    579  O   LEU A  29      51.410  69.595  77.143  1.00  0.00           O
ATOM    580  N   VAL A  30      52.520  68.285  78.583  1.00  0.00           N
ATOM    582  CA  VAL A  30      53.490  67.835  77.613  1.00  0.00           C
ATOM    584  CB  VAL A  30      54.920  67.925  78.133  1.00  0.00           C
ATOM    586  CG1 VAL A  30      55.920  67.435  77.063  1.00  0.00           C
ATOM    590  CG2 VAL A  30      55.200  69.395  78.513  1.00  0.00           C
ATOM    594  C   VAL A  30      53.110  66.425  77.203  1.00  0.00           C
ATOM    595  O   VAL A  30      53.250  65.475  77.973  1.00  0.00           O
ATOM    596  N   SER A  31      52.590  66.255  75.983  1.00  0.00           N
ATOM    598  CA  SER A  31      52.270  64.945  75.423  1.00  0.00           C
ATOM    600  CB  SER A  31      51.210  64.975  74.273  1.00  0.00           C
ATOM    603  OG  SER A  31      49.920  65.325  74.773  1.00  0.00           O
ATOM    605  C   SER A  31      53.510  64.275  74.883  1.00  0.00           C
ATOM    606  O   SER A  31      54.350  64.915  74.273  1.00  0.00           O
ATOM    607  N   TYR A  32      53.640  62.945  75.073  1.00  0.00           N
ATOM    609  CA  TYR A  32      54.760  62.225  74.503  1.00  0.00           C
ATOM    611  CB  TYR A  32      56.080  62.415  75.323  1.00  0.00           C
ATOM    614  CG  TYR A  32      56.080  61.755  76.683  1.00  0.00           C
ATOM    615  CD1 TYR A  32      55.350  62.335  77.743  1.00  0.00           C
ATOM    617  CE1 TYR A  32      55.290  61.705  78.983  1.00  0.00           C
ATOM    619  CZ  TYR A  32      56.000  60.515  79.213  1.00  0.00           C
ATOM    620  OH  TYR A  32      55.880  59.915  80.473  1.00  0.00           O
ATOM    622  CD2 TYR A  32      56.780  60.565  76.913  1.00  0.00           C
ATOM    624  CE2 TYR A  32      56.740  59.935  78.173  1.00  0.00           C
ATOM    626  C   TYR A  32      54.390  60.765  74.343  1.00  0.00           C
ATOM    627  O   TYR A  32      53.360  60.305  74.853  1.00  0.00           O
ATOM    628  N   HIS A  33      55.210  60.005  73.593  1.00  0.00           N
ATOM    630  CA  HIS A  33      55.010  58.575  73.403  1.00  0.00           C
ATOM    632  CB  HIS A  33      54.930  58.165  71.903  1.00  0.00           C
ATOM    635  ND1 HIS A  33      53.740  58.635  69.763  1.00  0.00           N
ATOM    636  CG  HIS A  33      53.760  58.715  71.143  1.00  0.00           C
ATOM    637  CE1 HIS A  33      52.570  59.105  69.403  1.00  0.00           C
ATOM    639  NE2 HIS A  33      51.840  59.515  70.463  1.00  0.00           N
ATOM    641  CD2 HIS A  33      52.610  59.275  71.593  1.00  0.00           C
ATOM    643  C   HIS A  33      56.170  57.825  74.023  1.00  0.00           C
ATOM    644  O   HIS A  33      57.320  58.155  73.753  1.00  0.00           O
ATOM    645  N   ASP A  34      55.930  56.795  74.853  1.00  0.00           N
ATOM    647  CA  ASP A  34      57.020  56.015  75.443  1.00  0.00           C
ATOM    649  CB  ASP A  34      56.730  55.545  76.903  1.00  0.00           C
ATOM    652  CG  ASP A  34      55.780  54.375  77.093  1.00  0.00           C
ATOM    653  OD1 ASP A  34      55.660  53.505  76.203  1.00  0.00           O
ATOM    654  OD2 ASP A  34      55.200  54.265  78.213  1.00  0.00           O
ATOM    655  C   ASP A  34      57.490  54.905  74.503  1.00  0.00           C
ATOM    656  O   ASP A  34      56.990  54.715  73.403  1.00  0.00           O
ATOM    657  N   GLN A  35      58.520  54.165  74.943  1.00  0.00           N
ATOM    659  CA  GLN A  35      59.190  53.115  74.203  1.00  0.00           C
ATOM    661  CB  GLN A  35      60.400  52.575  75.023  1.00  0.00           C
ATOM    664  CG  GLN A  35      61.600  53.495  75.373  1.00  0.00           C
ATOM    667  CD  GLN A  35      62.180  54.435  74.303  1.00  0.00           C
ATOM    668  OE1 GLN A  35      62.750  55.465  74.663  1.00  0.00           O
ATOM    669  NE2 GLN A  35      62.060  54.135  72.993  1.00  0.00           N
ATOM    672  C   GLN A  35      58.320  51.905  73.853  1.00  0.00           C
ATOM    673  O   GLN A  35      58.690  51.125  72.973  1.00  0.00           O
ATOM    674  N   GLN A  36      57.170  51.705  74.543  1.00  0.00           N
ATOM    676  CA  GLN A  36      56.260  50.605  74.273  1.00  0.00           C
ATOM    678  CB  GLN A  36      55.760  49.945  75.583  1.00  0.00           C
ATOM    681  CG  GLN A  36      56.780  48.975  76.243  1.00  0.00           C
ATOM    684  CD  GLN A  36      57.830  49.645  77.123  1.00  0.00           C
ATOM    685  OE1 GLN A  36      57.550  49.985  78.273  1.00  0.00           O
ATOM    686  NE2 GLN A  36      59.090  49.775  76.633  1.00  0.00           N
ATOM    689  C   GLN A  36      55.070  51.015  73.393  1.00  0.00           C
ATOM    690  O   GLN A  36      54.060  50.325  73.253  1.00  0.00           O
ATOM    691  N   GLY A  37      55.160  52.205  72.773  1.00  0.00           N
ATOM    693  CA  GLY A  37      54.110  52.685  71.893  1.00  0.00           C
ATOM    696  C   GLY A  37      52.920  53.235  72.603  1.00  0.00           C
ATOM    697  O   GLY A  37      51.870  53.465  72.013  1.00  0.00           O
ATOM    698  N   ASN A  38      53.090  53.515  73.913  1.00  0.00           N
ATOM    700  CA  ASN A  38      52.070  54.145  74.713  1.00  0.00           C
ATOM    702  CB  ASN A  38      52.310  53.885  76.213  1.00  0.00           C
ATOM    705  CG  ASN A  38      52.310  52.385  76.473  1.00  0.00           C
ATOM    706  OD1 ASN A  38      51.550  51.635  75.853  1.00  0.00           O
ATOM    707  ND2 ASN A  38      53.170  51.945  77.413  1.00  0.00           N
ATOM    710  C   ASN A  38      52.110  55.645  74.523  1.00  0.00           C
ATOM    711  O   ASN A  38      53.160  56.205  74.223  1.00  0.00           O
ATOM    712  N   ALA A  39      50.980  56.345  74.713  1.00  0.00           N
ATOM    714  CA  ALA A  39      50.930  57.795  74.663  1.00  0.00           C
ATOM    716  CB  ALA A  39      50.160  58.175  73.383  1.00  0.00           C
ATOM    720  C   ALA A  39      50.270  58.405  75.923  1.00  0.00           C
ATOM    721  O   ALA A  39      49.140  58.065  76.293  1.00  0.00           O
ATOM    722  N   MET A  40      50.960  59.305  76.643  1.00  0.00           N
ATOM    724  CA  MET A  40      50.510  59.815  77.943  1.00  0.00           C
ATOM    726  CB  MET A  40      51.130  58.955  79.103  1.00  0.00           C
ATOM    729  CG  MET A  40      51.710  59.715  80.313  1.00  0.00           C
ATOM    732  SD  MET A  40      52.740  58.715  81.413  1.00  0.00           S
ATOM    733  CE  MET A  40      53.150  60.215  82.353  1.00  0.00           C
ATOM    737  C   MET A  40      50.810  61.305  78.053  1.00  0.00           C
ATOM    738  O   MET A  40      51.550  61.855  77.243  1.00  0.00           O
ATOM    739  N   GLN A  41      50.220  62.005  79.063  1.00  0.00           N
ATOM    741  CA  GLN A  41      50.400  63.435  79.253  1.00  0.00           C
ATOM    743  CB  GLN A  41      49.050  64.195  79.123  1.00  0.00           C
ATOM    746  CG  GLN A  41      48.330  63.965  77.783  1.00  0.00           C
ATOM    749  CD  GLN A  41      46.850  64.375  77.823  1.00  0.00           C
ATOM    750  OE1 GLN A  41      46.260  64.705  78.853  1.00  0.00           O
ATOM    751  NE2 GLN A  41      46.210  64.295  76.643  1.00  0.00           N
ATOM    754  C   GLN A  41      50.950  63.675  80.653  1.00  0.00           C
ATOM    755  O   GLN A  41      50.320  63.345  81.663  1.00  0.00           O
ATOM    756  N   ILE A  42      52.170  64.255  80.733  1.00  0.00           N
ATOM    758  CA  ILE A  42      52.780  64.725  81.973  1.00  0.00           C
ATOM    760  CB  ILE A  42      54.290  64.465  82.023  1.00  0.00           C
ATOM    762  CG2 ILE A  42      55.020  65.265  80.923  1.00  0.00           C
ATOM    766  CG1 ILE A  42      54.910  64.705  83.423  1.00  0.00           C
ATOM    769  CD  ILE A  42      56.400  64.305  83.523  1.00  0.00           C
ATOM    773  C   ILE A  42      52.440  66.205  82.143  1.00  0.00           C
ATOM    774  O   ILE A  42      52.290  66.945  81.173  1.00  0.00           O
ATOM    775  N   ASN A  43      52.270  66.695  83.393  1.00  0.00           N
ATOM    777  CA  ASN A  43      52.160  68.125  83.673  1.00  0.00           C
ATOM    779  CB  ASN A  43      51.880  68.365  85.183  1.00  0.00           C
ATOM    782  CG  ASN A  43      50.480  67.985  85.673  1.00  0.00           C
ATOM    783  OD1 ASN A  43      50.280  67.745  86.863  1.00  0.00           O
ATOM    784  ND2 ASN A  43      49.470  67.915  84.763  1.00  0.00           N
ATOM    787  C   ASN A  43      53.410  68.925  83.273  1.00  0.00           C
ATOM    788  O   ASN A  43      54.530  68.525  83.593  1.00  0.00           O
ATOM    789  N   ARG A  44      53.250  70.105  82.613  1.00  0.00           N
ATOM    791  CA  ARG A  44      54.350  70.905  82.103  1.00  0.00           C
ATOM    793  CB  ARG A  44      53.770  72.045  81.213  1.00  0.00           C
ATOM    796  CG  ARG A  44      54.790  72.925  80.443  1.00  0.00           C
ATOM    799  CD  ARG A  44      54.110  74.205  79.923  1.00  0.00           C
ATOM    802  NE  ARG A  44      55.100  75.105  79.233  1.00  0.00           N
ATOM    804  CZ  ARG A  44      55.830  76.025  79.863  1.00  0.00           C
ATOM    805  NH1 ARG A  44      55.790  76.205  81.163  1.00  0.00           N
ATOM    808  NH2 ARG A  44      56.630  76.835  79.203  1.00  0.00           N
ATOM    811  C   ARG A  44      55.190  71.515  83.213  1.00  0.00           C
ATOM    812  O   ARG A  44      56.380  71.765  83.083  1.00  0.00           O
ATOM    813  N   ASP A  45      54.610  71.715  84.413  1.00  0.00           N
ATOM    815  CA  ASP A  45      55.340  72.265  85.533  1.00  0.00           C
ATOM    817  CB  ASP A  45      54.320  72.785  86.563  1.00  0.00           C
ATOM    820  CG  ASP A  45      54.920  73.715  87.603  1.00  0.00           C
ATOM    821  OD1 ASP A  45      56.050  74.225  87.373  1.00  0.00           O
ATOM    822  OD2 ASP A  45      54.200  74.005  88.593  1.00  0.00           O
ATOM    823  C   ASP A  45      56.340  71.255  86.143  1.00  0.00           C
ATOM    824  O   ASP A  45      57.320  71.615  86.803  1.00  0.00           O
ATOM    825  N   ASP A  46      56.190  69.955  85.843  1.00  0.00           N
ATOM    827  CA  ASP A  46      57.110  68.935  86.323  1.00  0.00           C
ATOM    829  CB  ASP A  46      56.320  67.625  86.593  1.00  0.00           C
ATOM    832  CG  ASP A  46      55.490  67.725  87.873  1.00  0.00           C
ATOM    833  OD1 ASP A  46      55.910  68.415  88.843  1.00  0.00           O
ATOM    834  OD2 ASP A  46      54.480  66.975  87.933  1.00  0.00           O
ATOM    835  C   ASP A  46      58.230  68.685  85.313  1.00  0.00           C
ATOM    836  O   ASP A  46      59.090  67.825  85.493  1.00  0.00           O
ATOM    837  N   VAL A  47      58.280  69.505  84.243  1.00  0.00           N
ATOM    839  CA  VAL A  47      59.220  69.435  83.133  1.00  0.00           C
ATOM    841  CB  VAL A  47      58.510  69.545  81.783  1.00  0.00           C
ATOM    843  CG1 VAL A  47      59.520  69.395  80.623  1.00  0.00           C
ATOM    847  CG2 VAL A  47      57.410  68.475  81.703  1.00  0.00           C
ATOM    851  C   VAL A  47      60.180  70.605  83.253  1.00  0.00           C
ATOM    852  O   VAL A  47      59.770  71.735  83.443  1.00  0.00           O
ATOM    853  N   SER A  48      61.510  70.375  83.133  1.00  0.00           N
ATOM    855  CA  SER A  48      62.480  71.465  83.213  1.00  0.00           C
ATOM    857  CB  SER A  48      63.390  71.355  84.473  1.00  0.00           C
ATOM    860  OG  SER A  48      64.140  70.135  84.513  1.00  0.00           O
ATOM    862  C   SER A  48      63.370  71.605  81.993  1.00  0.00           C
ATOM    863  O   SER A  48      64.030  72.635  81.863  1.00  0.00           O
ATOM    864  N   GLN A  49      63.380  70.615  81.063  1.00  0.00           N
ATOM    866  CA  GLN A  49      64.000  70.725  79.763  1.00  0.00           C
ATOM    868  CB  GLN A  49      65.510  70.305  79.753  1.00  0.00           C
ATOM    871  CG  GLN A  49      66.330  71.175  80.713  1.00  0.00           C
ATOM    874  CD  GLN A  49      67.840  71.085  80.563  1.00  0.00           C
ATOM    875  OE1 GLN A  49      68.430  70.035  80.253  1.00  0.00           O
ATOM    876  NE2 GLN A  49      68.530  72.225  80.803  1.00  0.00           N
ATOM    879  C   GLN A  49      63.310  69.825  78.763  1.00  0.00           C
ATOM    880  O   GLN A  49      62.820  68.745  79.103  1.00  0.00           O
ATOM    881  N   ILE A  50      63.350  70.225  77.473  1.00  0.00           N
ATOM    883  CA  ILE A  50      63.240  69.315  76.353  1.00  0.00           C
ATOM    885  CB  ILE A  50      62.180  69.775  75.353  1.00  0.00           C
ATOM    887  CG2 ILE A  50      62.060  68.795  74.163  1.00  0.00           C
ATOM    891  CG1 ILE A  50      60.800  69.945  76.033  1.00  0.00           C
ATOM    894  CD  ILE A  50      60.220  68.665  76.663  1.00  0.00           C
ATOM    898  C   ILE A  50      64.630  69.285  75.733  1.00  0.00           C
ATOM    899  O   ILE A  50      65.340  70.295  75.783  1.00  0.00           O
ATOM    900  N   ILE A  51      65.080  68.125  75.233  1.00  0.00           N
ATOM    902  CA  ILE A  51      66.410  67.955  74.663  1.00  0.00           C
ATOM    904  CB  ILE A  51      67.350  67.155  75.573  1.00  0.00           C
ATOM    906  CG2 ILE A  51      68.730  66.995  74.903  1.00  0.00           C
ATOM    910  CG1 ILE A  51      67.460  67.815  76.973  1.00  0.00           C
ATOM    913  CD  ILE A  51      68.250  66.995  77.993  1.00  0.00           C
ATOM    917  C   ILE A  51      66.290  67.225  73.333  1.00  0.00           C
ATOM    918  O   ILE A  51      65.640  66.195  73.253  1.00  0.00           O
ATOM    919  N   GLU A  52      66.930  67.735  72.263  1.00  0.00           N
ATOM    921  CA  GLU A  52      66.920  67.115  70.943  1.00  0.00           C
ATOM    923  CB  GLU A  52      66.410  68.105  69.863  1.00  0.00           C
ATOM    926  CG  GLU A  52      66.350  67.565  68.403  1.00  0.00           C
ATOM    929  CD  GLU A  52      65.600  68.465  67.413  1.00  0.00           C
ATOM    930  OE1 GLU A  52      64.940  69.455  67.853  1.00  0.00           O
ATOM    931  OE2 GLU A  52      65.620  68.145  66.203  1.00  0.00           O
ATOM    932  C   GLU A  52      68.330  66.665  70.633  1.00  0.00           C
ATOM    933  O   GLU A  52      69.280  67.435  70.803  1.00  0.00           O
ATOM    934  N   ARG A  53      68.510  65.405  70.213  1.00  0.00           N
ATOM    936  CA  ARG A  53      69.780  64.845  69.813  1.00  0.00           C
ATOM    938  CB  ARG A  53      70.080  63.475  70.493  1.00  0.00           C
ATOM    941  CG  ARG A  53      70.150  63.475  72.033  1.00  0.00           C
ATOM    944  CD  ARG A  53      70.480  62.085  72.603  1.00  0.00           C
ATOM    947  NE  ARG A  53      70.640  62.205  74.083  1.00  0.00           N
ATOM    949  CZ  ARG A  53      71.100  61.225  74.853  1.00  0.00           C
ATOM    950  NH1 ARG A  53      71.250  60.005  74.423  1.00  0.00           N
ATOM    953  NH2 ARG A  53      71.320  61.475  76.123  1.00  0.00           N
ATOM    956  C   ARG A  53      69.800  64.655  68.283  1.00  0.00           C
ATOM    957  OT1 ARG A  53      68.950  63.905  67.723  1.00  0.00           O
ATOM    958  OT2 ARG A  53      70.680  65.245  67.613  1.00  0.00           O
ATOM    959  NH3 POPEB  54      70.530 103.675  66.503  1.00  0.00           N
ATOM    963  C12 POPEB  54      71.410 102.485  66.363  1.00  0.00           C
ATOM    966  C11 POPEB  54      72.460 102.425  67.483  1.00  0.00           C
ATOM    969  P   POPEB  54      74.680 101.425  68.233  1.00  0.00           P
ATOM    970  O13 POPEB  54      75.590 102.535  67.823  1.00  0.00           O
ATOM    971  O14 POPEB  54      74.150 101.475  69.613  1.00  0.00           O
ATOM    972  O11 POPEB  54      75.330 100.015  67.973  1.00  0.00           O
ATOM    973  O12 POPEB  54      73.430 101.395  67.233  1.00  0.00           O
ATOM    974  C1  POPEB  54      76.340  99.775  67.013  1.00  0.00           C
ATOM    977  C2  POPEB  54      76.080  98.435  66.283  1.00  0.00           C
ATOM    979  O21 POPEB  54      76.920  98.375  65.113  1.00  0.00           O
ATOM    980  C21 POPEB  54      77.140  97.125  64.733  1.00  0.00           C
ATOM    981  O22 POPEB  54      77.030  96.145  65.453  1.00  0.00           O
ATOM    982  C22 POPEB  54      77.360  97.105  63.233  1.00  0.00           C
ATOM    985  C3  POPEB  54      74.570  98.345  65.873  1.00  0.00           C
ATOM    988  O31 POPEB  54      74.300  97.325  64.883  1.00  0.00           O
ATOM    989  C31 POPEB  54      74.020  97.725  63.643  1.00  0.00           C
ATOM    990  O32 POPEB  54      73.960  98.885  63.273  1.00  0.00           O
ATOM    991  C32 POPEB  54      73.830  96.485  62.763  1.00  0.00           C
ATOM    994  C23 POPEB  54      78.860  97.095  62.893  1.00  0.00           C
ATOM    997  C24 POPEB  54      79.130  96.695  61.443  1.00  0.00           C
ATOM   1000  C25 POPEB  54      78.330  97.445  60.373  1.00  0.00           C
ATOM   1003  C26 POPEB  54      78.400  98.985  60.433  1.00  0.00           C
ATOM   1006  C27 POPEB  54      77.590  99.595  59.283  1.00  0.00           C
ATOM   1009  C28 POPEB  54      77.410 101.115  59.253  1.00  0.00           C
ATOM   1012  C29 POPEB  54      76.910 101.485  57.883  1.00  0.00           C
ATOM   1014 0C21 POPEB  54      75.820 102.205  57.523  1.00  0.00           C
ATOM   1016 1C21 POPEB  54      74.790 102.865  58.403  1.00  0.00           C
ATOM   1019 2C21 POPEB  54      73.350 102.555  57.973  1.00  0.00           C
ATOM   1022 3C21 POPEB  54      72.980 102.925  56.533  1.00  0.00           C
ATOM   1025 4C21 POPEB  54      71.460 102.895  56.293  1.00  0.00           C
ATOM   1028 5C21 POPEB  54      71.080 103.205  54.843  1.00  0.00           C
ATOM   1031 6C21 POPEB  54      69.570 103.415  54.623  1.00  0.00           C
ATOM   1034 7C21 POPEB  54      69.250 103.815  53.173  1.00  0.00           C
ATOM   1037 8C21 POPEB  54      67.770 104.155  52.943  1.00  0.00           C
ATOM   1041  C33 POPEB  54      74.110  96.735  61.263  1.00  0.00           C
ATOM   1044  C34 POPEB  54      73.460  95.675  60.343  1.00  0.00           C
ATOM   1047  C35 POPEB  54      73.820  95.835  58.853  1.00  0.00           C
ATOM   1050  C36 POPEB  54      73.450  97.205  58.273  1.00  0.00           C
ATOM   1053  C37 POPEB  54      73.630  97.305  56.753  1.00  0.00           C
ATOM   1056  C38 POPEB  54      73.480  98.755  56.243  1.00  0.00           C
ATOM   1059  C39 POPEB  54      74.460  99.135  55.123  1.00  0.00           C
ATOM   1062 0C31 POPEB  54      74.330  98.265  53.853  1.00  0.00           C
ATOM   1065 1C31 POPEB  54      75.450  98.545  52.853  1.00  0.00           C
ATOM   1068 2C31 POPEB  54      75.290  97.835  51.503  1.00  0.00           C
ATOM   1071 3C31 POPEB  54      74.790  98.745  50.363  1.00  0.00           C
ATOM   1074 4C31 POPEB  54      73.350  99.265  50.553  1.00  0.00           C
ATOM   1077 5C31 POPEB  54      72.940 100.215  49.413  1.00  0.00           C
ATOM   1080 6C31 POPEB  54      71.480 100.675  49.523  1.00  0.00           C
ATOM   1084  NH3 POPEC  55      43.930  86.695  19.473  1.00  0.00           N
ATOM   1088  C12 POPEC  55      44.060  85.695  20.593  1.00  0.00           C
ATOM   1091  C11 POPEC  55      43.940  84.235  20.093  1.00  0.00           C
ATOM   1094  P   POPEC  55      41.440  83.485  19.653  1.00  0.00           P
ATOM   1095  O13 POPEC  55      40.450  84.145  18.763  1.00  0.00           O
ATOM   1096  O14 POPEC  55      41.500  82.015  19.553  1.00  0.00           O
ATOM   1097  O11 POPEC  55      41.240  83.945  21.153  1.00  0.00           O
ATOM   1098  O12 POPEC  55      42.840  84.055  19.223  1.00  0.00           O
ATOM   1099  C1  POPEC  55      40.550  85.165  21.463  1.00  0.00           C
ATOM   1102  C2  POPEC  55      40.040  85.245  22.943  1.00  0.00           C
ATOM   1104  O21 POPEC  55      40.980  84.635  23.853  1.00  0.00           O
ATOM   1105  C21 POPEC  55      41.030  83.325  23.973  1.00  0.00           C
ATOM   1106  O22 POPEC  55      40.320  82.515  23.413  1.00  0.00           O
ATOM   1107  C22 POPEC  55      42.160  82.975  24.933  1.00  0.00           C
ATOM   1110  C3  POPEC  55      38.570  84.745  23.053  1.00  0.00           C
ATOM   1113  O31 POPEC  55      38.180  84.195  24.333  1.00  0.00           O
ATOM   1114  C31 POPEC  55      38.210  85.045  25.343  1.00  0.00           C
ATOM   1115  O32 POPEC  55      38.630  86.185  25.303  1.00  0.00           O
ATOM   1116  C32 POPEC  55      37.600  84.395  26.573  1.00  0.00           C
ATOM   1119  C23 POPEC  55      42.260  81.475  25.273  1.00  0.00           C
ATOM   1122  C24 POPEC  55      43.140  81.255  26.513  1.00  0.00           C
ATOM   1125  C25 POPEC  55      43.840  79.895  26.573  1.00  0.00           C
ATOM   1128  C26 POPEC  55      42.890  78.705  26.733  1.00  0.00           C
ATOM   1131  C27 POPEC  55      43.630  77.375  26.553  1.00  0.00           C
ATOM   1134  C28 POPEC  55      42.870  76.155  27.103  1.00  0.00           C
ATOM   1137  C29 POPEC  55      42.950  76.055  28.613  1.00  0.00           C
ATOM   1139 0C21 POPEC  55      43.990  75.565  29.303  1.00  0.00           C
ATOM   1141 1C21 POPEC  55      45.260  75.015  28.693  1.00  0.00           C
ATOM   1144 2C21 POPEC  55      45.910  73.925  29.563  1.00  0.00           C
ATOM   1147 3C21 POPEC  55      47.200  73.375  28.933  1.00  0.00           C
ATOM   1150 4C21 POPEC  55      47.850  72.245  29.743  1.00  0.00           C
ATOM   1153 5C21 POPEC  55      46.920  71.055  30.073  1.00  0.00           C
ATOM   1156 6C21 POPEC  55      46.400  70.325  28.823  1.00  0.00           C
ATOM   1159 7C21 POPEC  55      45.210  69.415  29.123  1.00  0.00           C
ATOM   1162 8C21 POPEC  55      44.740  68.615  27.903  1.00  0.00           C
ATOM   1166  C33 POPEC  55      38.390  84.795  27.833  1.00  0.00           C
ATOM   1169  C34 POPEC  55      39.360  83.715  28.303  1.00  0.00           C
ATOM   1172  C35 POPEC  55      40.040  84.155  29.613  1.00  0.00           C
ATOM   1175  C36 POPEC  55      40.040  83.095  30.713  1.00  0.00           C
ATOM   1178  C37 POPEC  55      40.330  83.725  32.073  1.00  0.00           C
ATOM   1181  C38 POPEC  55      40.260  82.715  33.223  1.00  0.00           C
ATOM   1184  C39 POPEC  55      41.600  82.045  33.513  1.00  0.00           C
ATOM   1187 0C31 POPEC  55      41.440  80.915  34.543  1.00  0.00           C
ATOM   1190 1C31 POPEC  55      42.750  80.205  34.903  1.00  0.00           C
ATOM   1193 2C31 POPEC  55      42.520  78.915  35.703  1.00  0.00           C
ATOM   1196 3C31 POPEC  55      41.780  79.125  37.033  1.00  0.00           C
ATOM   1199 4C31 POPEC  55      41.460  77.785  37.713  1.00  0.00           C
ATOM   1202 5C31 POPEC  55      41.000  77.935  39.163  1.00  0.00           C
ATOM   1205 6C31 POPEC  55      40.440  76.635  39.733  1.00  0.00           C
ATOM   1209  NH3 POPED  56     105.540 113.025  25.123  1.00  0.00           N
ATOM   1213  C12 POPED  56     106.930 113.215  24.593  1.00  0.00           C
ATOM   1216  C11 POPED  56     107.230 114.715  24.463  1.00  0.00           C
ATOM   1219  P   POPED  56     109.840 114.845  24.593  1.00  0.00           P
ATOM   1220  O13 POPED  56     110.360 113.465  24.523  1.00  0.00           O
ATOM   1221  O14 POPED  56     110.730 115.945  24.153  1.00  0.00           O
ATOM   1222  O11 POPED  56     109.500 115.125  26.113  1.00  0.00           O
ATOM   1223  O12 POPED  56     108.480 114.955  23.823  1.00  0.00           O
ATOM   1224  C1  POPED  56     110.650 115.245  26.963  1.00  0.00           C
ATOM   1227  C2  POPED  56     110.280 115.255  28.453  1.00  0.00           C
ATOM   1229  O21 POPED  56     111.410 115.845  29.143  1.00  0.00           O
ATOM   1230  C21 POPED  56     111.050 116.535  30.223  1.00  0.00           C
ATOM   1231  O22 POPED  56     109.900 116.775  30.553  1.00  0.00           O
ATOM   1232  C22 POPED  56     112.310 116.965  30.993  1.00  0.00           C
ATOM   1235  C3  POPED  56     110.010 113.805  28.963  1.00  0.00           C
ATOM   1238  O31 POPED  56     109.640 113.785  30.363  1.00  0.00           O
ATOM   1239  C31 POPED  56     110.570 113.335  31.213  1.00  0.00           C
ATOM   1240  O32 POPED  56     111.610 112.795  30.893  1.00  0.00           O
ATOM   1241  C32 POPED  56     110.160 113.735  32.643  1.00  0.00           C
ATOM   1244  C23 POPED  56     112.020 117.535  32.403  1.00  0.00           C
ATOM   1247  C24 POPED  56     113.240 117.435  33.333  1.00  0.00           C
ATOM   1250  C25 POPED  56     113.770 118.765  33.893  1.00  0.00           C
ATOM   1253  C26 POPED  56     112.910 119.405  34.983  1.00  0.00           C
ATOM   1256  C27 POPED  56     113.680 120.535  35.683  1.00  0.00           C
ATOM   1259  C28 POPED  56     112.900 121.195  36.833  1.00  0.00           C
ATOM   1262  C29 POPED  56     112.050 122.355  36.353  1.00  0.00           C
ATOM   1264 0C21 POPED  56     111.960 123.535  36.983  1.00  0.00           C
ATOM   1266 1C21 POPED  56     112.600 123.905  38.293  1.00  0.00           C
ATOM   1269 2C21 POPED  56     111.910 125.115  38.933  1.00  0.00           C
ATOM   1272 3C21 POPED  56     110.550 124.785  39.553  1.00  0.00           C
ATOM   1275 4C21 POPED  56     109.650 126.025  39.643  1.00  0.00           C
ATOM   1278 5C21 POPED  56     108.650 125.955  40.793  1.00  0.00           C
ATOM   1281 6C21 POPED  56     107.820 127.225  40.883  1.00  0.00           C
ATOM   1284 7C21 POPED  56     107.100 127.365  42.223  1.00  0.00           C
ATOM   1287 8C21 POPED  56     106.370 128.695  42.343  1.00  0.00           C
ATOM   1291  C33 POPED  56     111.050 113.205  33.783  1.00  0.00           C
ATOM   1294  C34 POPED  56     110.480 113.625  35.153  1.00  0.00           C
ATOM   1297  C35 POPED  56     111.270 113.135  36.373  1.00  0.00           C
ATOM   1300  C36 POPED  56     111.000 111.675  36.773  1.00  0.00           C
ATOM   1303  C37 POPED  56     110.790 111.495  38.283  1.00  0.00           C
ATOM   1306  C38 POPED  56     110.120 110.165  38.663  1.00  0.00           C
ATOM   1309  C39 POPED  56     109.630 110.115  40.123  1.00  0.00           C
ATOM   1312 0C31 POPED  56     110.760 110.005  41.153  1.00  0.00           C
ATOM   1315 1C31 POPED  56     110.280 110.305  42.583  1.00  0.00           C
ATOM   1318 2C31 POPED  56     111.400 110.285  43.623  1.00  0.00           C
ATOM   1321 3C31 POPED  56     111.060 111.115  44.883  1.00  0.00           C
ATOM   1324 4C31 POPED  56     109.840 110.605  45.663  1.00  0.00           C
ATOM   1327 5C31 POPED  56     109.290 111.665  46.623  1.00  0.00           C
ATOM   1330 6C31 POPED  56     108.090 111.165  47.423  1.00  0.00           C
ATOM   1334  NH3 POPEE  57      -0.770  40.605  17.563  1.00  0.00           N
ATOM   1338  C12 POPEE  57      -0.080  39.295  17.823  1.00  0.00           C
ATOM   1341  C11 POPEE  57      -0.080  39.015  19.333  1.00  0.00           C
ATOM   1344  P   POPEE  57       2.200  37.845  19.533  1.00  0.00           P
ATOM   1345  O13 POPEE  57       2.580  37.205  18.253  1.00  0.00           O
ATOM   1346  O14 POPEE  57       2.690  39.215  19.783  1.00  0.00           O
ATOM   1347  O11 POPEE  57       2.730  36.965  20.743  1.00  0.00           O
ATOM   1348  O12 POPEE  57       0.630  37.815  19.643  1.00  0.00           O
ATOM   1349  C1  POPEE  57       1.930  36.855  21.933  1.00  0.00           C
ATOM   1352  C2  POPEE  57       2.770  36.425  23.193  1.00  0.00           C
ATOM   1354  O21 POPEE  57       2.160  36.915  24.413  1.00  0.00           O
ATOM   1355  C21 POPEE  57       2.200  38.225  24.603  1.00  0.00           C
ATOM   1356  O22 POPEE  57       2.610  39.045  23.783  1.00  0.00           O
ATOM   1357  C22 POPEE  57       1.670  38.565  25.993  1.00  0.00           C
ATOM   1360  C3  POPEE  57       4.310  36.705  23.113  1.00  0.00           C
ATOM   1363  O31 POPEE  57       5.050  36.145  24.243  1.00  0.00           O
ATOM   1364  C31 POPEE  57       5.420  37.015  25.183  1.00  0.00           C
ATOM   1365  O32 POPEE  57       5.060  38.175  25.243  1.00  0.00           O
ATOM   1366  C32 POPEE  57       6.350  36.365  26.213  1.00  0.00           C
ATOM   1369  C23 POPEE  57       2.150  39.965  26.423  1.00  0.00           C
ATOM   1372  C24 POPEE  57       1.950  40.315  27.903  1.00  0.00           C
ATOM   1375  C25 POPEE  57       0.530  40.765  28.273  1.00  0.00           C
ATOM   1378  C26 POPEE  57       0.480  42.105  29.043  1.00  0.00           C
ATOM   1381  C27 POPEE  57       1.020  42.045  30.473  1.00  0.00           C
ATOM   1384  C28 POPEE  57       0.620  43.305  31.283  1.00  0.00           C
ATOM   1387  C29 POPEE  57       1.060  43.275  32.733  1.00  0.00           C
ATOM   1389 0C21 POPEE  57       0.300  43.565  33.793  1.00  0.00           C
ATOM   1391 1C21 POPEE  57      -1.170  43.935  33.753  1.00  0.00           C
ATOM   1394 2C21 POPEE  57      -1.880  43.695  35.103  1.00  0.00           C
ATOM   1397 3C21 POPEE  57      -3.410  43.735  34.963  1.00  0.00           C
ATOM   1400 4C21 POPEE  57      -4.180  43.445  36.263  1.00  0.00           C
ATOM   1403 5C21 POPEE  57      -3.730  42.175  36.993  1.00  0.00           C
ATOM   1406 6C21 POPEE  57      -4.690  41.785  38.123  1.00  0.00           C
ATOM   1409 7C21 POPEE  57      -4.160  40.665  39.023  1.00  0.00           C
ATOM   1412 8C21 POPEE  57      -5.210  40.165  40.023  1.00  0.00           C
ATOM   1416  C33 POPEE  57       5.810  35.025  26.733  1.00  0.00           C
ATOM   1419  C34 POPEE  57       6.380  34.605  28.093  1.00  0.00           C
ATOM   1422  C35 POPEE  57       5.700  35.345  29.263  1.00  0.00           C
ATOM   1425  C36 POPEE  57       5.990  34.695  30.623  1.00  0.00           C
ATOM   1428  C37 POPEE  57       5.270  35.415  31.783  1.00  0.00           C
ATOM   1431  C38 POPEE  57       5.140  34.595  33.073  1.00  0.00           C
ATOM   1434  C39 POPEE  57       6.460  34.285  33.793  1.00  0.00           C
ATOM   1437 0C31 POPEE  57       7.150  33.005  33.273  1.00  0.00           C
ATOM   1440 1C31 POPEE  57       8.660  33.165  33.053  1.00  0.00           C
ATOM   1443 2C31 POPEE  57       9.200  32.065  32.133  1.00  0.00           C
ATOM   1446 3C31 POPEE  57      10.660  32.255  31.733  1.00  0.00           C
ATOM   1449 4C31 POPEE  57      11.690  31.775  32.773  1.00  0.00           C
ATOM   1452 5C31 POPEE  57      13.110  31.705  32.173  1.00  0.00           C
ATOM   1455 6C31 POPEE  57      14.200  31.195  33.113  1.00  0.00           C
ATOM   1459  NH3 POPEF  58     111.930  98.845  21.353  1.00  0.00           N
ATOM   1463  C12 POPEF  58     113.440  98.855  21.213  1.00  0.00           C
ATOM   1466  C11 POPEF  58     114.180  98.865  22.583  1.00  0.00           C
ATOM   1469  P   POPEF  58     116.750  99.355  22.383  1.00  0.00           P
ATOM   1470  O13 POPEF  58     118.040  98.645  22.353  1.00  0.00           O
ATOM   1471  O14 POPEF  58     116.480 100.275  21.253  1.00  0.00           O
ATOM   1472  O11 POPEF  58     116.550 100.095  23.783  1.00  0.00           O
ATOM   1473  O12 POPEF  58     115.520  98.335  22.433  1.00  0.00           O
ATOM   1474  C1  POPEF  58     116.300 101.505  23.873  1.00  0.00           C
ATOM   1477  C2  POPEF  58     115.900 102.015  25.313  1.00  0.00           C
ATOM   1479  O21 POPEF  58     117.010 102.645  25.983  1.00  0.00           O
ATOM   1480  C21 POPEF  58     117.460 102.285  27.173  1.00  0.00           C
ATOM   1481  O22 POPEF  58     117.240 101.255  27.773  1.00  0.00           O
ATOM   1482  C22 POPEF  58     118.330 103.425  27.743  1.00  0.00           C
ATOM   1485  C3  POPEF  58     115.000 101.025  26.123  1.00  0.00           C
ATOM   1488  O31 POPEF  58     114.460 101.615  27.333  1.00  0.00           O
ATOM   1489  C31 POPEF  58     113.360 102.365  27.183  1.00  0.00           C
ATOM   1490  O32 POPEF  58     112.800 102.585  26.123  1.00  0.00           O
ATOM   1491  C32 POPEF  58     112.850 102.785  28.563  1.00  0.00           C
ATOM   1494  C23 POPEF  58     117.920 103.825  29.183  1.00  0.00           C
ATOM   1497  C24 POPEF  58     118.470 105.215  29.533  1.00  0.00           C
ATOM   1500  C25 POPEF  58     117.910 105.775  30.843  1.00  0.00           C
ATOM   1503  C26 POPEF  58     117.810 107.305  30.773  1.00  0.00           C
ATOM   1506  C27 POPEF  58     117.390 107.975  32.083  1.00  0.00           C
ATOM   1509  C28 POPEF  58     118.400 107.765  33.223  1.00  0.00           C
ATOM   1512  C29 POPEF  58     117.850 106.895  34.333  1.00  0.00           C
ATOM   1514 0C21 POPEF  58     117.420 107.335  35.533  1.00  0.00           C
ATOM   1516 1C21 POPEF  58     117.410 108.765  36.013  1.00  0.00           C
ATOM   1519 2C21 POPEF  58     117.930 108.885  37.453  1.00  0.00           C
ATOM   1522 3C21 POPEF  58     117.890 110.335  37.933  1.00  0.00           C
ATOM   1525 4C21 POPEF  58     118.360 110.495  39.383  1.00  0.00           C
ATOM   1528 5C21 POPEF  58     118.240 111.955  39.853  1.00  0.00           C
ATOM   1531 6C21 POPEF  58     118.760 112.135  41.273  1.00  0.00           C
ATOM   1534 7C21 POPEF  58     118.750 113.585  41.743  1.00  0.00           C
ATOM   1537 8C21 POPEF  58     119.450 113.765  43.093  1.00  0.00           C
ATOM   1541  C33 POPEF  58     111.810 101.765  29.073  1.00  0.00           C
ATOM   1544  C34 POPEF  58     111.060 102.195  30.343  1.00  0.00           C
ATOM   1547  C35 POPEF  58     110.650 100.975  31.193  1.00  0.00           C
ATOM   1550  C36 POPEF  58     109.920 101.335  32.493  1.00  0.00           C
ATOM   1553  C37 POPEF  58     109.530 100.085  33.283  1.00  0.00           C
ATOM   1556  C38 POPEF  58     108.600 100.375  34.473  1.00  0.00           C
ATOM   1559  C39 POPEF  58     109.260 100.105  35.833  1.00  0.00           C
ATOM   1562 0C31 POPEF  58     109.390  98.615  36.173  1.00  0.00           C
ATOM   1565 1C31 POPEF  58     110.120  98.415  37.503  1.00  0.00           C
ATOM   1568 2C31 POPEF  58     110.240  96.955  37.933  1.00  0.00           C
ATOM   1571 3C31 POPEF  58     110.920  96.825  39.303  1.00  0.00           C
ATOM   1574 4C31 POPEF  58     111.410  95.405  39.613  1.00  0.00           C
ATOM   1577 5C31 POPEF  58     111.860  95.265  41.073  1.00  0.00           C
ATOM   1580 6C31 POPEF  58     112.350  93.865  41.453  1.00  0.00           C
ATOM   1584  NH3 POPEG  59      17.190  39.005  19.963  1.00  0.00           N
ATOM   1588  C12 POPEG  59      16.530  40.225  20.543  1.00  0.00           C
ATOM   1591  C11 POPEG  59      17.010  41.535  19.923  1.00  0.00           C
ATOM   1594  P   POPEG  59      15.210  43.355  20.463  1.00  0.00           P
ATOM   1595  O13 POPEG  59      15.450  44.735  20.023  1.00  0.00           O
ATOM   1596  O14 POPEG  59      14.400  42.505  19.563  1.00  0.00           O
ATOM   1597  O11 POPEG  59      14.560  43.345  21.923  1.00  0.00           O
ATOM   1598  O12 POPEG  59      16.600  42.635  20.743  1.00  0.00           O
ATOM   1599  C1  POPEG  59      14.390  44.565  22.653  1.00  0.00           C
ATOM   1602  C2  POPEG  59      15.160  44.585  24.003  1.00  0.00           C
ATOM   1604  O21 POPEG  59      14.210  44.515  25.103  1.00  0.00           O
ATOM   1605  C21 POPEG  59      14.550  43.755  26.133  1.00  0.00           C
ATOM   1606  O22 POPEG  59      15.560  43.075  26.223  1.00  0.00           O
ATOM   1607  C22 POPEG  59      13.510  43.845  27.253  1.00  0.00           C
ATOM   1610  C3  POPEG  59      16.000  45.885  24.123  1.00  0.00           C
ATOM   1613  O31 POPEG  59      16.850  45.805  25.273  1.00  0.00           O
ATOM   1614  C31 POPEG  59      17.480  46.925  25.583  1.00  0.00           C
ATOM   1615  O32 POPEG  59      17.450  47.975  24.963  1.00  0.00           O
ATOM   1616  C32 POPEG  59      18.220  46.675  26.893  1.00  0.00           C
ATOM   1619  C23 POPEG  59      12.920  42.465  27.613  1.00  0.00           C
ATOM   1622  C24 POPEG  59      12.130  42.495  28.933  1.00  0.00           C
ATOM   1625  C25 POPEG  59      11.730  41.115  29.473  1.00  0.00           C
ATOM   1628  C26 POPEG  59      12.820  40.365  30.273  1.00  0.00           C
ATOM   1631  C27 POPEG  59      13.350  41.145  31.483  1.00  0.00           C
ATOM   1634  C28 POPEG  59      13.250  40.355  32.803  1.00  0.00           C
ATOM   1637  C29 POPEG  59      13.750  41.225  33.943  1.00  0.00           C
ATOM   1639 0C21 POPEG  59      13.110  41.545  35.083  1.00  0.00           C
ATOM   1641 1C21 POPEG  59      11.730  41.095  35.483  1.00  0.00           C
ATOM   1644 2C21 POPEG  59      11.780  39.915  36.473  1.00  0.00           C
ATOM   1647 3C21 POPEG  59      10.400  39.295  36.683  1.00  0.00           C
ATOM   1650 4C21 POPEG  59      10.490  37.945  37.383  1.00  0.00           C
ATOM   1653 5C21 POPEG  59       9.220  37.085  37.223  1.00  0.00           C
ATOM   1656 6C21 POPEG  59       9.360  35.765  37.973  1.00  0.00           C
ATOM   1659 7C21 POPEG  59       8.460  34.645  37.443  1.00  0.00           C
ATOM   1662 8C21 POPEG  59       8.730  33.315  38.143  1.00  0.00           C
ATOM   1666  C33 POPEG  59      17.240  46.265  28.023  1.00  0.00           C
ATOM   1669  C34 POPEG  59      17.910  45.515  29.193  1.00  0.00           C
ATOM   1672  C35 POPEG  59      17.010  44.355  29.663  1.00  0.00           C
ATOM   1675  C36 POPEG  59      17.560  43.575  30.863  1.00  0.00           C
ATOM   1678  C37 POPEG  59      17.120  44.115  32.223  1.00  0.00           C
ATOM   1681  C38 POPEG  59      17.380  43.095  33.343  1.00  0.00           C
ATOM   1684  C39 POPEG  59      16.770  43.525  34.693  1.00  0.00           C
ATOM   1687 0C31 POPEG  59      16.730  42.375  35.703  1.00  0.00           C
ATOM   1690 1C31 POPEG  59      18.090  41.995  36.303  1.00  0.00           C
ATOM   1693 2C31 POPEG  59      18.110  40.585  36.913  1.00  0.00           C
ATOM   1696 3C31 POPEG  59      17.000  40.315  37.933  1.00  0.00           C
ATOM   1699 4C31 POPEG  59      17.230  38.975  38.663  1.00  0.00           C
ATOM   1702 5C31 POPEG  59      16.220  38.695  39.773  1.00  0.00           C
ATOM   1705 6C31 POPEG  59      16.680  37.595  40.723  1.00  0.00           C
ATOM   1709  NH3 POPEH  60     109.460  56.315  22.933  1.00  0.00           N
ATOM   1713  C12 POPEH  60     110.280  56.565  21.703  1.00  0.00           C
ATOM   1716  C11 POPEH  60     111.580  55.745  21.763  1.00  0.00           C
ATOM   1719  P   POPEH  60     113.750  55.645  23.193  1.00  0.00           P
ATOM   1720  O13 POPEH  60     114.060  54.435  22.393  1.00  0.00           O
ATOM   1721  O14 POPEH  60     114.670  56.775  22.983  1.00  0.00           O
ATOM   1722  O11 POPEH  60     113.790  55.175  24.693  1.00  0.00           O
ATOM   1723  O12 POPEH  60     112.240  56.045  22.983  1.00  0.00           O
ATOM   1724  C1  POPEH  60     112.680  55.415  25.563  1.00  0.00           C
ATOM   1727  C2  POPEH  60     113.150  55.505  27.033  1.00  0.00           C
ATOM   1729  O21 POPEH  60     112.000  55.225  27.843  1.00  0.00           O
ATOM   1730  C21 POPEH  60     112.220  54.765  29.063  1.00  0.00           C
ATOM   1731  O22 POPEH  60     113.290  54.475  29.553  1.00  0.00           O
ATOM   1732  C22 POPEH  60     110.870  54.685  29.783  1.00  0.00           C
ATOM   1735  C3  POPEH  60     113.760  56.905  27.283  1.00  0.00           C
ATOM   1738  O31 POPEH  60     114.600  56.895  28.443  1.00  0.00           O
ATOM   1739  C31 POPEH  60     114.810  57.975  29.193  1.00  0.00           C
ATOM   1740  O32 POPEH  60     115.650  58.035  30.063  1.00  0.00           O
ATOM   1741  C32 POPEH  60     113.880  59.145  28.903  1.00  0.00           C
ATOM   1744  C23 POPEH  60     110.980  54.435  31.303  1.00  0.00           C
ATOM   1747  C24 POPEH  60     109.710  54.935  32.003  1.00  0.00           C
ATOM   1750  C25 POPEH  60     109.780  54.935  33.543  1.00  0.00           C
ATOM   1753  C26 POPEH  60     108.530  55.575  34.143  1.00  0.00           C
ATOM   1756  C27 POPEH  60     108.450  55.605  35.673  1.00  0.00           C
ATOM   1759  C28 POPEH  60     107.350  56.595  36.123  1.00  0.00           C
ATOM   1762  C29 POPEH  60     106.890  56.375  37.533  1.00  0.00           C
ATOM   1764 0C21 POPEH  60     107.000  57.245  38.553  1.00  0.00           C
ATOM   1766 1C21 POPEH  60     107.630  58.615  38.483  1.00  0.00           C
ATOM   1769 2C21 POPEH  60     108.370  58.955  39.783  1.00  0.00           C
ATOM   1772 3C21 POPEH  60     109.690  58.185  39.973  1.00  0.00           C
ATOM   1775 4C21 POPEH  60     110.330  58.465  41.343  1.00  0.00           C
ATOM   1778 5C21 POPEH  60     109.640  57.735  42.493  1.00  0.00           C
ATOM   1781 6C21 POPEH  60     110.210  58.095  43.863  1.00  0.00           C
ATOM   1784 7C21 POPEH  60     109.500  57.325  44.993  1.00  0.00           C
ATOM   1787 8C21 POPEH  60     109.930  57.745  46.403  1.00  0.00           C
ATOM   1791  C33 POPEH  60     114.060  60.255  29.953  1.00  0.00           C
ATOM   1794  C34 POPEH  60     113.350  61.545  29.543  1.00  0.00           C
ATOM   1797  C35 POPEH  60     113.220  62.565  30.683  1.00  0.00           C
ATOM   1800  C36 POPEH  60     114.560  62.945  31.333  1.00  0.00           C
ATOM   1803  C37 POPEH  60     114.800  62.265  32.683  1.00  0.00           C
ATOM   1806  C38 POPEH  60     116.260  62.405  33.143  1.00  0.00           C
ATOM   1809  C39 POPEH  60     116.480  62.095  34.623  1.00  0.00           C
ATOM   1812 0C31 POPEH  60     116.130  63.285  35.533  1.00  0.00           C
ATOM   1815 1C31 POPEH  60     116.530  63.055  37.003  1.00  0.00           C
ATOM   1818 2C31 POPEH  60     116.430  64.345  37.833  1.00  0.00           C
ATOM   1821 3C31 POPEH  60     116.940  64.175  39.263  1.00  0.00           C
ATOM   1824 4C31 POPEH  60     115.850  64.305  40.333  1.00  0.00           C
ATOM   1827 5C31 POPEH  60     116.440  64.255  41.753  1.00  0.00           C
ATOM   1830 6C31 POPEH  60     115.400  64.265  42.863  1.00  0.00           C
ATOM   1834  NH3 POPEI  61      91.230  10.205  22.213  1.00  0.00           N
ATOM   1838  C12 POPEI  61      90.140   9.365  22.853  1.00  0.00           C
ATOM   1841  C11 POPEI  61      89.400   8.365  21.913  1.00  0.00           C
ATOM   1844  P   POPEI  61      90.640   6.065  21.873  1.00  0.00           P
ATOM   1845  O13 POPEI  61      89.470   5.145  21.863  1.00  0.00           O
ATOM   1846  O14 POPEI  61      91.890   5.555  21.263  1.00  0.00           O
ATOM   1847  O11 POPEI  61      90.870   6.515  23.353  1.00  0.00           O
ATOM   1848  O12 POPEI  61      90.250   7.455  21.183  1.00  0.00           O
ATOM   1849  C1  POPEI  61      90.890   5.655  24.483  1.00  0.00           C
ATOM   1852  C2  POPEI  61      90.220   6.375  25.683  1.00  0.00           C
ATOM   1854  O21 POPEI  61      90.310   5.555  26.853  1.00  0.00           O
ATOM   1855  C21 POPEI  61      91.370   5.765  27.633  1.00  0.00           C
ATOM   1856  O22 POPEI  61      92.230   6.595  27.473  1.00  0.00           O
ATOM   1857  C22 POPEI  61      91.380   4.705  28.743  1.00  0.00           C
ATOM   1860  C3  POPEI  61      88.720   6.625  25.363  1.00  0.00           C
ATOM   1863  O31 POPEI  61      88.040   7.255  26.463  1.00  0.00           O
ATOM   1864  C31 POPEI  61      88.020   8.575  26.463  1.00  0.00           C
ATOM   1865  O32 POPEI  61      88.440   9.315  25.593  1.00  0.00           O
ATOM   1866  C32 POPEI  61      87.290   9.015  27.733  1.00  0.00           C
ATOM   1869  C23 POPEI  61      91.700   5.245  30.153  1.00  0.00           C
ATOM   1872  C24 POPEI  61      90.460   5.385  31.073  1.00  0.00           C
ATOM   1875  C25 POPEI  61      90.890   5.775  32.493  1.00  0.00           C
ATOM   1878  C26 POPEI  61      89.790   6.305  33.433  1.00  0.00           C
ATOM   1881  C27 POPEI  61      89.260   5.255  34.423  1.00  0.00           C
ATOM   1884  C28 POPEI  61      88.550   5.845  35.673  1.00  0.00           C
ATOM   1887  C29 POPEI  61      89.510   6.515  36.633  1.00  0.00           C
ATOM   1889 0C21 POPEI  61      89.770   6.135  37.903  1.00  0.00           C
ATOM   1891 1C21 POPEI  61      89.150   4.965  38.643  1.00  0.00           C
ATOM   1894 2C21 POPEI  61      89.770   3.615  38.263  1.00  0.00           C
ATOM   1897 3C21 POPEI  61      91.210   3.405  38.753  1.00  0.00           C
ATOM   1900 4C21 POPEI  61      91.330   2.885  40.193  1.00  0.00           C
ATOM   1903 5C21 POPEI  61      92.780   2.485  40.493  1.00  0.00           C
ATOM   1906 6C21 POPEI  61      92.990   1.765  41.833  1.00  0.00           C
ATOM   1909 7C21 POPEI  61      94.340   1.045  41.843  1.00  0.00           C
ATOM   1912 8C21 POPEI  61      94.790   0.545  43.213  1.00  0.00           C
ATOM   1916  C33 POPEI  61      88.190   9.115  28.993  1.00  0.00           C
ATOM   1919  C34 POPEI  61      87.420   8.765  30.273  1.00  0.00           C
ATOM   1922  C35 POPEI  61      86.100   9.535  30.423  1.00  0.00           C
ATOM   1925  C36 POPEI  61      85.410   9.235  31.753  1.00  0.00           C
ATOM   1928  C37 POPEI  61      84.080   9.975  31.953  1.00  0.00           C
ATOM   1931  C38 POPEI  61      83.720  10.255  33.423  1.00  0.00           C
ATOM   1934  C39 POPEI  61      84.090   9.125  34.413  1.00  0.00           C
ATOM   1937 0C31 POPEI  61      83.870   9.535  35.873  1.00  0.00           C
ATOM   1940 1C31 POPEI  61      84.690   8.685  36.853  1.00  0.00           C
ATOM   1943 2C31 POPEI  61      84.370   9.005  38.323  1.00  0.00           C
ATOM   1946 3C31 POPEI  61      83.050   8.395  38.793  1.00  0.00           C
ATOM   1949 4C31 POPEI  61      82.710   8.775  40.233  1.00  0.00           C
ATOM   1952 5C31 POPEI  61      81.460   8.055  40.763  1.00  0.00           C
ATOM   1955 6C31 POPEI  61      81.130   8.415  42.213  1.00  0.00           C
ATOM   1959  NH3 POPEJ  62      33.440   5.045  63.873  1.00  0.00           N
ATOM   1963  C12 POPEJ  62      32.120   5.525  64.393  1.00  0.00           C
ATOM   1966  C11 POPEJ  62      32.180   6.205  65.773  1.00  0.00           C
ATOM   1969  P   POPEJ  62      29.810   7.345  65.823  1.00  0.00           P
ATOM   1970  O13 POPEJ  62      30.520   8.585  65.443  1.00  0.00           O
ATOM   1971  O14 POPEJ  62      28.690   7.435  66.773  1.00  0.00           O
ATOM   1972  O11 POPEJ  62      29.230   6.665  64.503  1.00  0.00           O
ATOM   1973  O12 POPEJ  62      30.860   6.265  66.313  1.00  0.00           O
ATOM   1974  C1  POPEJ  62      28.560   5.395  64.583  1.00  0.00           C
ATOM   1977  C2  POPEJ  62      28.850   4.435  63.393  1.00  0.00           C
ATOM   1979  O21 POPEJ  62      28.910   5.195  62.183  1.00  0.00           O
ATOM   1980  C21 POPEJ  62      30.050   5.105  61.513  1.00  0.00           C
ATOM   1981  O22 POPEJ  62      31.040   4.485  61.863  1.00  0.00           O
ATOM   1982  C22 POPEJ  62      29.960   5.885  60.213  1.00  0.00           C
ATOM   1985  C3  POPEJ  62      27.730   3.355  63.273  1.00  0.00           C
ATOM   1988  O31 POPEJ  62      28.180   2.205  62.543  1.00  0.00           O
ATOM   1989  C31 POPEJ  62      27.920   2.225  61.233  1.00  0.00           C
ATOM   1990  O32 POPEJ  62      27.300   3.095  60.653  1.00  0.00           O
ATOM   1991  C32 POPEJ  62      28.530   0.985  60.593  1.00  0.00           C
ATOM   1994  C23 POPEJ  62      29.810   4.905  59.043  1.00  0.00           C
ATOM   1997  C24 POPEJ  62      30.090   5.555  57.683  1.00  0.00           C
ATOM   2000  C25 POPEJ  62      29.970   4.495  56.593  1.00  0.00           C
ATOM   2003  C26 POPEJ  62      30.340   5.035  55.213  1.00  0.00           C
ATOM   2006  C27 POPEJ  62      30.200   3.955  54.143  1.00  0.00           C
ATOM   2009  C28 POPEJ  62      30.560   4.475  52.743  1.00  0.00           C
ATOM   2012  C29 POPEJ  62      30.530   3.355  51.743  1.00  0.00           C
ATOM   2014 0C21 POPEJ  62      29.480   3.025  50.973  1.00  0.00           C
ATOM   2016 1C21 POPEJ  62      28.120   3.685  50.993  1.00  0.00           C
ATOM   2019 2C21 POPEJ  62      27.110   2.805  50.243  1.00  0.00           C
ATOM   2022 3C21 POPEJ  62      25.680   3.345  50.243  1.00  0.00           C
ATOM   2025 4C21 POPEJ  62      24.770   2.415  49.433  1.00  0.00           C
ATOM   2028 5C21 POPEJ  62      23.330   2.915  49.253  1.00  0.00           C
ATOM   2031 6C21 POPEJ  62      22.500   1.935  48.413  1.00  0.00           C
ATOM   2034 7C21 POPEJ  62      21.100   2.445  48.073  1.00  0.00           C
ATOM   2037 8C21 POPEJ  62      20.320   1.515  47.153  1.00  0.00           C
ATOM   2041  C33 POPEJ  62      28.840   1.195  59.093  1.00  0.00           C
ATOM   2044  C34 POPEJ  62      29.560  -0.015  58.483  1.00  0.00           C
ATOM   2047  C35 POPEJ  62      30.110   0.285  57.093  1.00  0.00           C
ATOM   2050  C36 POPEJ  62      31.040  -0.815  56.593  1.00  0.00           C
ATOM   2053  C37 POPEJ  62      31.640  -0.505  55.213  1.00  0.00           C
ATOM   2056  C38 POPEJ  62      32.670  -1.565  54.793  1.00  0.00           C
ATOM   2059  C39 POPEJ  62      33.280  -1.285  53.413  1.00  0.00           C
ATOM   2062 0C31 POPEJ  62      32.340  -1.645  52.273  1.00  0.00           C
ATOM   2065 1C31 POPEJ  62      32.800  -1.055  50.943  1.00  0.00           C
ATOM   2068 2C31 POPEJ  62      31.880  -1.475  49.783  1.00  0.00           C
ATOM   2071 3C31 POPEJ  62      32.090  -0.655  48.513  1.00  0.00           C
ATOM   2074 4C31 POPEJ  62      31.610   0.795  48.653  1.00  0.00           C
ATOM   2077 5C31 POPEJ  62      31.550   1.555  47.323  1.00  0.00           C
ATOM   2080 6C31 POPEJ  62      31.000   2.975  47.473  1.00  0.00           C
ATOM   2084  NH3 POPEK  63      17.050  18.675  21.413  1.00  0.00           N
ATOM   2088  C12 POPEK  63      15.580  18.845  21.133  1.00  0.00           C
ATOM   2091  C11 POPEK  63      15.220  20.165  20.433  1.00  0.00           C
ATOM   2094  P   POPEK  63      17.150  20.655  18.773  1.00  0.00           P
ATOM   2095  O13 POPEK  63      18.030  19.505  19.083  1.00  0.00           O
ATOM   2096  O14 POPEK  63      17.200  21.195  17.403  1.00  0.00           O
ATOM   2097  O11 POPEK  63      17.320  21.765  19.873  1.00  0.00           O
ATOM   2098  O12 POPEK  63      15.680  20.195  19.083  1.00  0.00           O
ATOM   2099  C1  POPEK  63      18.490  22.555  20.053  1.00  0.00           C
ATOM   2102  C2  POPEK  63      19.170  22.305  21.433  1.00  0.00           C
ATOM   2104  O21 POPEK  63      18.380  22.815  22.513  1.00  0.00           O
ATOM   2105  C21 POPEK  63      17.660  21.985  23.243  1.00  0.00           C
ATOM   2106  O22 POPEK  63      17.540  20.785  23.023  1.00  0.00           O
ATOM   2107  C22 POPEK  63      17.000  22.735  24.403  1.00  0.00           C
ATOM   2110  C3  POPEK  63      20.510  23.055  21.503  1.00  0.00           C
ATOM   2113  O31 POPEK  63      21.000  23.055  22.873  1.00  0.00           O
ATOM   2114  C31 POPEK  63      20.910  24.235  23.473  1.00  0.00           C
ATOM   2115  O32 POPEK  63      20.880  25.305  22.893  1.00  0.00           O
ATOM   2116  C32 POPEK  63      20.750  24.075  24.983  1.00  0.00           C
ATOM   2119  C23 POPEK  63      16.870  21.995  25.743  1.00  0.00           C
ATOM   2122  C24 POPEK  63      16.000  22.835  26.683  1.00  0.00           C
ATOM   2125  C25 POPEK  63      15.750  22.205  28.063  1.00  0.00           C
ATOM   2128  C26 POPEK  63      16.920  22.415  29.033  1.00  0.00           C
ATOM   2131  C27 POPEK  63      16.600  21.925  30.443  1.00  0.00           C
ATOM   2134  C28 POPEK  63      17.760  22.235  31.413  1.00  0.00           C
ATOM   2137  C29 POPEK  63      17.310  22.245  32.853  1.00  0.00           C
ATOM   2139 0C21 POPEK  63      17.880  21.605  33.903  1.00  0.00           C
ATOM   2141 1C21 POPEK  63      19.110  20.745  33.903  1.00  0.00           C
ATOM   2144 2C21 POPEK  63      19.940  20.925  35.193  1.00  0.00           C
ATOM   2147 3C21 POPEK  63      19.270  20.375  36.463  1.00  0.00           C
ATOM   2150 4C21 POPEK  63      20.070  20.645  37.733  1.00  0.00           C
ATOM   2153 5C21 POPEK  63      19.360  20.155  39.003  1.00  0.00           C
ATOM   2156 6C21 POPEK  63      19.510  18.645  39.253  1.00  0.00           C
ATOM   2159 7C21 POPEK  63      18.800  18.195  40.533  1.00  0.00           C
ATOM   2162 8C21 POPEK  63      18.980  16.715  40.863  1.00  0.00           C
ATOM   2166  C33 POPEK  63      20.440  25.425  25.663  1.00  0.00           C
ATOM   2169  C34 POPEK  63      19.790  25.285  27.053  1.00  0.00           C
ATOM   2172  C35 POPEK  63      20.640  25.725  28.253  1.00  0.00           C
ATOM   2175  C36 POPEK  63      19.840  25.655  29.573  1.00  0.00           C
ATOM   2178  C37 POPEK  63      20.630  26.035  30.833  1.00  0.00           C
ATOM   2181  C38 POPEK  63      19.720  25.995  32.083  1.00  0.00           C
ATOM   2184  C39 POPEK  63      20.450  25.745  33.413  1.00  0.00           C
ATOM   2187 0C31 POPEK  63      21.280  26.935  33.913  1.00  0.00           C
ATOM   2190 1C31 POPEK  63      21.920  26.635  35.283  1.00  0.00           C
ATOM   2193 2C31 POPEK  63      22.650  27.845  35.873  1.00  0.00           C
ATOM   2196 3C31 POPEK  63      23.590  27.515  37.043  1.00  0.00           C
ATOM   2199 4C31 POPEK  63      22.910  27.225  38.393  1.00  0.00           C
ATOM   2202 5C31 POPEK  63      22.410  25.795  38.603  1.00  0.00           C
ATOM   2205 6C31 POPEK  63      22.150  25.455  40.073  1.00  0.00           C
ATOM   2209  NH3 POPEL  64      22.160  55.605  21.403  1.00  0.00           N
ATOM   2213  C12 POPEL  64      20.700  55.405  21.083  1.00  0.00           C
ATOM   2216  C11 POPEL  64      20.550  54.545  19.813  1.00  0.00           C
ATOM   2219  P   POPEL  64      21.160  52.045  20.443  1.00  0.00           P
ATOM   2220  O13 POPEL  64      19.870  51.525  19.933  1.00  0.00           O
ATOM   2221  O14 POPEL  64      22.350  51.165  20.283  1.00  0.00           O
ATOM   2222  O11 POPEL  64      21.010  52.485  21.943  1.00  0.00           O
ATOM   2223  O12 POPEL  64      21.490  53.465  19.793  1.00  0.00           O
ATOM   2224  C1  POPEL  64      19.800  52.295  22.673  1.00  0.00           C
ATOM   2227  C2  POPEL  64      20.090  51.455  23.923  1.00  0.00           C
ATOM   2229  O21 POPEL  64      18.860  51.345  24.663  1.00  0.00           O
ATOM   2230  C21 POPEL  64      18.900  50.635  25.773  1.00  0.00           C
ATOM   2231  O22 POPEL  64      19.800  49.865  26.083  1.00  0.00           O
ATOM   2232  C22 POPEL  64      17.670  50.935  26.633  1.00  0.00           C
ATOM   2235  C3  POPEL  64      21.280  52.035  24.773  1.00  0.00           C
ATOM   2238  O31 POPEL  64      20.840  53.035  25.733  1.00  0.00           O
ATOM   2239  C31 POPEL  64      20.860  54.295  25.323  1.00  0.00           C
ATOM   2240  O32 POPEL  64      21.320  54.705  24.273  1.00  0.00           O
ATOM   2241  C32 POPEL  64      20.190  55.175  26.373  1.00  0.00           C
ATOM   2244  C23 POPEL  64      18.040  51.395  28.063  1.00  0.00           C
ATOM   2247  C24 POPEL  64      18.210  50.245  29.063  1.00  0.00           C
ATOM   2250  C25 POPEL  64      18.320  50.775  30.503  1.00  0.00           C
ATOM   2253  C26 POPEL  64      18.500  49.695  31.573  1.00  0.00           C
ATOM   2256  C27 POPEL  64      17.200  48.995  31.973  1.00  0.00           C
ATOM   2259  C28 POPEL  64      17.330  48.205  33.293  1.00  0.00           C
ATOM   2262  C29 POPEL  64      15.990  47.955  33.953  1.00  0.00           C
ATOM   2264 0C21 POPEL  64      15.420  48.735  34.903  1.00  0.00           C
ATOM   2266 1C21 POPEL  64      16.020  49.985  35.503  1.00  0.00           C
ATOM   2269 2C21 POPEL  64      15.670  50.215  36.983  1.00  0.00           C
ATOM   2272 3C21 POPEL  64      14.230  50.675  37.213  1.00  0.00           C
ATOM   2275 4C21 POPEL  64      13.980  51.215  38.633  1.00  0.00           C
ATOM   2278 5C21 POPEL  64      14.690  52.555  38.893  1.00  0.00           C
ATOM   2281 6C21 POPEL  64      14.220  53.245  40.183  1.00  0.00           C
ATOM   2284 7C21 POPEL  64      14.750  54.675  40.303  1.00  0.00           C
ATOM   2287 8C21 POPEL  64      14.210  55.425  41.513  1.00  0.00           C
ATOM   2291  C33 POPEL  64      20.680  54.885  27.813  1.00  0.00           C
ATOM   2294  C34 POPEL  64      20.020  55.805  28.853  1.00  0.00           C
ATOM   2297  C35 POPEL  64      20.220  55.325  30.293  1.00  0.00           C
ATOM   2300  C36 POPEL  64      21.690  55.265  30.753  1.00  0.00           C
ATOM   2303  C37 POPEL  64      21.770  54.875  32.233  1.00  0.00           C
ATOM   2306  C38 POPEL  64      23.200  54.725  32.773  1.00  0.00           C
ATOM   2309  C39 POPEL  64      23.190  54.475  34.283  1.00  0.00           C
ATOM   2312 0C31 POPEL  64      24.530  54.025  34.873  1.00  0.00           C
ATOM   2315 1C31 POPEL  64      24.400  53.755  36.373  1.00  0.00           C
ATOM   2318 2C31 POPEL  64      25.430  52.765  36.943  1.00  0.00           C
ATOM   2321 3C31 POPEL  64      24.970  52.145  38.263  1.00  0.00           C
ATOM   2324 4C31 POPEL  64      24.730  53.165  39.383  1.00  0.00           C
ATOM   2327 5C31 POPEL  64      24.180  52.505  40.653  1.00  0.00           C
ATOM   2330 6C31 POPEL  64      23.820  53.515  41.743  1.00  0.00           C
ATOM   2334  NH3 POPEM  65     106.530   3.105  20.623  1.00  0.00           N
ATOM   2338  C12 POPEM  65     105.760   4.035  21.493  1.00  0.00           C
ATOM   2341  C11 POPEM  65     104.390   3.415  21.713  1.00  0.00           C
ATOM   2344  P   POPEM  65     102.640   3.285  23.593  1.00  0.00           P
ATOM   2345  O13 POPEM  65     102.040   4.315  24.453  1.00  0.00           O
ATOM   2346  O14 POPEM  65     101.790   2.655  22.543  1.00  0.00           O
ATOM   2347  O11 POPEM  65     103.330   2.135  24.423  1.00  0.00           O
ATOM   2348  O12 POPEM  65     103.850   4.015  22.873  1.00  0.00           O
ATOM   2349  C1  POPEM  65     102.510   1.125  25.033  1.00  0.00           C
ATOM   2352  C2  POPEM  65     103.150   0.575  26.353  1.00  0.00           C
ATOM   2354  O21 POPEM  65     103.870   1.625  27.023  1.00  0.00           O
ATOM   2355  C21 POPEM  65     103.100   2.635  27.403  1.00  0.00           C
ATOM   2356  O22 POPEM  65     101.890   2.655  27.483  1.00  0.00           O
ATOM   2357  C22 POPEM  65     104.020   3.815  27.803  1.00  0.00           C
ATOM   2360  C3  POPEM  65     104.110  -0.625  26.063  1.00  0.00           C
ATOM   2363  O31 POPEM  65     104.350  -1.435  27.253  1.00  0.00           O
ATOM   2364  C31 POPEM  65     105.600  -1.855  27.393  1.00  0.00           C
ATOM   2365  O32 POPEM  65     106.500  -1.645  26.613  1.00  0.00           O
ATOM   2366  C32 POPEM  65     105.770  -2.695  28.663  1.00  0.00           C
ATOM   2369  C23 POPEM  65     103.270   4.905  28.613  1.00  0.00           C
ATOM   2372  C24 POPEM  65     104.150   6.135  28.923  1.00  0.00           C
ATOM   2375  C25 POPEM  65     103.510   7.215  29.823  1.00  0.00           C
ATOM   2378  C26 POPEM  65     103.360   6.865  31.313  1.00  0.00           C
ATOM   2381  C27 POPEM  65     101.910   6.985  31.843  1.00  0.00           C
ATOM   2384  C28 POPEM  65     101.810   6.895  33.383  1.00  0.00           C
ATOM   2387  C29 POPEM  65     102.290   8.145  34.073  1.00  0.00           C
ATOM   2389 0C21 POPEM  65     101.800   8.685  35.203  1.00  0.00           C
ATOM   2391 1C21 POPEM  65     100.700   8.105  36.073  1.00  0.00           C
ATOM   2394 2C21 POPEM  65      99.400   8.935  36.073  1.00  0.00           C
ATOM   2397 3C21 POPEM  65      99.520  10.275  36.813  1.00  0.00           C
ATOM   2400 4C21 POPEM  65      98.140  10.905  37.123  1.00  0.00           C
ATOM   2403 5C21 POPEM  65      98.240  12.245  37.853  1.00  0.00           C
ATOM   2406 6C21 POPEM  65      96.860  12.735  38.323  1.00  0.00           C
ATOM   2409 7C21 POPEM  65      96.880  14.135  38.943  1.00  0.00           C
ATOM   2412 8C21 POPEM  65      95.500  14.585  39.443  1.00  0.00           C
ATOM   2416  C33 POPEM  65     106.280  -1.865  29.873  1.00  0.00           C
ATOM   2419  C34 POPEM  65     105.230  -0.835  30.293  1.00  0.00           C
ATOM   2422  C35 POPEM  65     105.400  -0.185  31.673  1.00  0.00           C
ATOM   2425  C36 POPEM  65     106.480   0.915  31.723  1.00  0.00           C
ATOM   2428  C37 POPEM  65     106.220   1.985  32.803  1.00  0.00           C
ATOM   2431  C38 POPEM  65     107.140   3.225  32.643  1.00  0.00           C
ATOM   2434  C39 POPEM  65     106.590   4.515  33.283  1.00  0.00           C
ATOM   2437 0C31 POPEM  65     106.740   4.655  34.803  1.00  0.00           C
ATOM   2440 1C31 POPEM  65     106.080   5.955  35.303  1.00  0.00           C
ATOM   2443 2C31 POPEM  65     106.430   6.265  36.753  1.00  0.00           C
ATOM   2446 3C31 POPEM  65     105.660   7.475  37.293  1.00  0.00           C
ATOM   2449 4C31 POPEM  65     105.820   7.645  38.813  1.00  0.00           C
ATOM   2452 5C31 POPEM  65     105.070   8.875  39.353  1.00  0.00           C
ATOM   2455 6C31 POPEM  65     104.950   8.925  40.873  1.00  0.00           C
ATOM   2459  NH3 POPEN  66      59.850  47.845  62.933  1.00  0.00           N
ATOM   2463  C12 POPEN  66      59.020  48.795  63.713  1.00  0.00           C
ATOM   2466  C11 POPEN  66      57.590  48.325  63.643  1.00  0.00           C
ATOM   2469  P   POPEN  66      55.400  48.905  64.853  1.00  0.00           P
ATOM   2470  O13 POPEN  66      55.630  47.725  65.723  1.00  0.00           O
ATOM   2471  O14 POPEN  66      54.810  50.105  65.453  1.00  0.00           O
ATOM   2472  O11 POPEN  66      54.680  48.465  63.503  1.00  0.00           O
ATOM   2473  O12 POPEN  66      56.800  49.335  64.273  1.00  0.00           O
ATOM   2474  C1  POPEN  66      54.640  49.405  62.423  1.00  0.00           C
ATOM   2477  C2  POPEN  66      53.830  48.875  61.203  1.00  0.00           C
ATOM   2479  O21 POPEN  66      54.180  49.735  60.103  1.00  0.00           O
ATOM   2480  C21 POPEN  66      54.200  49.185  58.903  1.00  0.00           C
ATOM   2481  O22 POPEN  66      53.890  48.035  58.643  1.00  0.00           O
ATOM   2482  C22 POPEN  66      54.750  50.175  57.883  1.00  0.00           C
ATOM   2485  C3  POPEN  66      52.290  48.905  61.493  1.00  0.00           C
ATOM   2488  O31 POPEN  66      51.560  48.185  60.483  1.00  0.00           O
ATOM   2489  C31 POPEN  66      50.600  48.695  59.693  1.00  0.00           C
ATOM   2490  O32 POPEN  66      50.110  48.065  58.763  1.00  0.00           O
ATOM   2491  C32 POPEN  66      50.110  50.085  60.073  1.00  0.00           C
ATOM   2494  C23 POPEN  66      54.140  50.035  56.473  1.00  0.00           C
ATOM   2497  C24 POPEN  66      54.830  50.965  55.473  1.00  0.00           C
ATOM   2500  C25 POPEN  66      54.290  50.825  54.043  1.00  0.00           C
ATOM   2503  C26 POPEN  66      54.960  51.805  53.073  1.00  0.00           C
ATOM   2506  C27 POPEN  66      54.540  51.555  51.613  1.00  0.00           C
ATOM   2509  C28 POPEN  66      55.060  52.645  50.653  1.00  0.00           C
ATOM   2512  C29 POPEN  66      54.310  53.945  50.853  1.00  0.00           C
ATOM   2514 0C21 POPEN  66      54.030  54.855  49.913  1.00  0.00           C
ATOM   2516 1C21 POPEN  66      54.470  54.805  48.473  1.00  0.00           C
ATOM   2519 2C21 POPEN  66      54.180  56.145  47.763  1.00  0.00           C
ATOM   2522 3C21 POPEN  66      54.700  56.205  46.313  1.00  0.00           C
ATOM   2525 4C21 POPEN  66      54.050  55.215  45.323  1.00  0.00           C
ATOM   2528 5C21 POPEN  66      52.520  55.325  45.253  1.00  0.00           C
ATOM   2531 6C21 POPEN  66      51.930  54.595  44.033  1.00  0.00           C
ATOM   2534 7C21 POPEN  66      50.400  54.645  44.003  1.00  0.00           C
ATOM   2537 8C21 POPEN  66      49.790  54.015  42.743  1.00  0.00           C
ATOM   2541  C33 POPEN  66      48.900  50.545  59.213  1.00  0.00           C
ATOM   2544  C34 POPEN  66      48.240  51.795  59.793  1.00  0.00           C
ATOM   2547  C35 POPEN  66      46.840  52.105  59.223  1.00  0.00           C
ATOM   2550  C36 POPEN  66      46.820  52.735  57.823  1.00  0.00           C
ATOM   2553  C37 POPEN  66      46.740  51.715  56.663  1.00  0.00           C
ATOM   2556  C38 POPEN  66      47.900  51.875  55.663  1.00  0.00           C
ATOM   2559  C39 POPEN  66      47.690  51.105  54.343  1.00  0.00           C
ATOM   2562 0C31 POPEN  66      48.950  51.175  53.463  1.00  0.00           C
ATOM   2565 1C31 POPEN  66      48.670  51.165  51.953  1.00  0.00           C
ATOM   2568 2C31 POPEN  66      49.970  51.405  51.153  1.00  0.00           C
ATOM   2571 3C31 POPEN  66      49.790  51.345  49.633  1.00  0.00           C
ATOM   2574 4C31 POPEN  66      51.120  51.535  48.893  1.00  0.00           C
ATOM   2577 5C31 POPEN  66      51.000  51.375  47.373  1.00  0.00           C
ATOM   2580 6C31 POPEN  66      52.340  51.535  46.643  1.00  0.00           C
ATOM   2584  NH3 POPEO  67      63.640  81.225  62.853  1.00  0.00           N
ATOM   2588  C12 POPEO  67      63.210  82.355  63.733  1.00  0.00           C
ATOM   2591  C11 POPEO  67      62.240  81.805  64.783  1.00  0.00           C
ATOM   2594  P   POPEO  67      59.850  80.745  64.923  1.00  0.00           P
ATOM   2595  O13 POPEO  67      59.870  79.275  65.123  1.00  0.00           O
ATOM   2596  O14 POPEO  67      59.740  81.605  66.123  1.00  0.00           O
ATOM   2597  O11 POPEO  67      58.690  81.105  63.903  1.00  0.00           O
ATOM   2598  O12 POPEO  67      61.140  81.185  64.103  1.00  0.00           O
ATOM   2599  C1  POPEO  67      58.880  81.115  62.483  1.00  0.00           C
ATOM   2602  C2  POPEO  67      58.640  82.535  61.893  1.00  0.00           C
ATOM   2604  O21 POPEO  67      59.310  82.625  60.633  1.00  0.00           O
ATOM   2605  C21 POPEO  67      58.780  83.395  59.683  1.00  0.00           C
ATOM   2606  O22 POPEO  67      57.740  84.025  59.763  1.00  0.00           O
ATOM   2607  C22 POPEO  67      59.660  83.325  58.443  1.00  0.00           C
ATOM   2610  C3  POPEO  67      59.200  83.605  62.883  1.00  0.00           C
ATOM   2613  O31 POPEO  67      59.260  84.945  62.343  1.00  0.00           O
ATOM   2614  C31 POPEO  67      58.090  85.545  62.183  1.00  0.00           C
ATOM   2615  O32 POPEO  67      56.990  85.055  62.353  1.00  0.00           O
ATOM   2616  C32 POPEO  67      58.390  86.995  61.843  1.00  0.00           C
ATOM   2619  C23 POPEO  67      59.440  84.515  57.493  1.00  0.00           C
ATOM   2622  C24 POPEO  67      60.230  84.345  56.193  1.00  0.00           C
ATOM   2625  C25 POPEO  67      60.000  85.545  55.273  1.00  0.00           C
ATOM   2628  C26 POPEO  67      60.720  85.425  53.933  1.00  0.00           C
ATOM   2631  C27 POPEO  67      60.500  86.665  53.073  1.00  0.00           C
ATOM   2634  C28 POPEO  67      61.120  86.515  51.683  1.00  0.00           C
ATOM   2637  C29 POPEO  67      61.100  87.825  50.923  1.00  0.00           C
ATOM   2639 0C21 POPEO  67      62.140  88.365  50.273  1.00  0.00           C
ATOM   2641 1C21 POPEO  67      63.510  87.745  50.153  1.00  0.00           C
ATOM   2644 2C21 POPEO  67      63.550  86.675  49.043  1.00  0.00           C
ATOM   2647 3C21 POPEO  67      64.860  85.875  49.053  1.00  0.00           C
ATOM   2650 4C21 POPEO  67      65.000  84.975  47.813  1.00  0.00           C
ATOM   2653 5C21 POPEO  67      66.310  84.175  47.803  1.00  0.00           C
ATOM   2656 6C21 POPEO  67      66.220  82.845  48.573  1.00  0.00           C
ATOM   2659 7C21 POPEO  67      67.570  82.105  48.613  1.00  0.00           C
ATOM   2662 8C21 POPEO  67      67.490  80.735  49.303  1.00  0.00           C
ATOM   2666  C33 POPEO  67      57.140  87.815  61.473  1.00  0.00           C
ATOM   2669  C34 POPEO  67      56.700  87.605  60.023  1.00  0.00           C
ATOM   2672  C35 POPEO  67      57.670  88.265  59.033  1.00  0.00           C
ATOM   2675  C36 POPEO  67      57.040  88.465  57.653  1.00  0.00           C
ATOM   2678  C37 POPEO  67      57.800  89.495  56.803  1.00  0.00           C
ATOM   2681  C38 POPEO  67      57.000  89.915  55.563  1.00  0.00           C
ATOM   2684  C39 POPEO  67      56.990  88.845  54.453  1.00  0.00           C
ATOM   2687 0C31 POPEO  67      56.070  89.275  53.303  1.00  0.00           C
ATOM   2690 1C31 POPEO  67      56.310  88.515  52.003  1.00  0.00           C
ATOM   2693 2C31 POPEO  67      55.380  88.955  50.863  1.00  0.00           C
ATOM   2696 3C31 POPEO  67      55.960  88.615  49.483  1.00  0.00           C
ATOM   2699 4C31 POPEO  67      54.990  88.775  48.303  1.00  0.00           C
ATOM   2702 5C31 POPEO  67      53.750  87.875  48.393  1.00  0.00           C
ATOM   2705 6C31 POPEO  67      53.050  87.695  47.043  1.00  0.00           C
ATOM   2709  NH3 POPEP  68      57.250  51.195  25.213  1.00  0.00           N
ATOM   2713  C12 POPEP  68      57.090  51.845  26.553  1.00  0.00           C
ATOM   2716  C11 POPEP  68      58.430  51.855  27.313  1.00  0.00           C
ATOM   2719  P   POPEP  68      60.880  52.785  26.873  1.00  0.00           P
ATOM   2720  O13 POPEP  68      61.480  52.855  25.533  1.00  0.00           O
ATOM   2721  O14 POPEP  68      61.310  51.655  27.733  1.00  0.00           O
ATOM   2722  O11 POPEP  68      61.030  54.185  27.613  1.00  0.00           O
ATOM   2723  O12 POPEP  68      59.320  52.745  26.663  1.00  0.00           O
ATOM   2724  C1  POPEP  68      60.340  55.305  27.023  1.00  0.00           C
ATOM   2727  C2  POPEP  68      60.570  56.595  27.843  1.00  0.00           C
ATOM   2729  O21 POPEP  68      59.720  56.515  29.013  1.00  0.00           O
ATOM   2730  C21 POPEP  68      60.180  56.615  30.263  1.00  0.00           C
ATOM   2731  O22 POPEP  68      59.470  56.835  31.233  1.00  0.00           O
ATOM   2732  C22 POPEP  68      61.670  56.385  30.363  1.00  0.00           C
ATOM   2735  C3  POPEP  68      60.270  57.945  27.133  1.00  0.00           C
ATOM   2738  O31 POPEP  68      60.750  59.045  27.953  1.00  0.00           O
ATOM   2739  C31 POPEP  68      59.880  59.555  28.833  1.00  0.00           C
ATOM   2740  O32 POPEP  68      58.710  59.215  28.933  1.00  0.00           O
ATOM   2741  C32 POPEP  68      60.620  60.525  29.773  1.00  0.00           C
ATOM   2744  C23 POPEP  68      62.180  56.235  31.813  1.00  0.00           C
ATOM   2747  C24 POPEP  68      61.820  54.855  32.393  1.00  0.00           C
ATOM   2750  C25 POPEP  68      62.990  54.155  33.093  1.00  0.00           C
ATOM   2753  C26 POPEP  68      63.670  54.975  34.193  1.00  0.00           C
ATOM   2756  C27 POPEP  68      64.820  54.195  34.853  1.00  0.00           C
ATOM   2759  C28 POPEP  68      65.620  55.035  35.873  1.00  0.00           C
ATOM   2762  C29 POPEP  68      66.890  54.305  36.253  1.00  0.00           C
ATOM   2764 0C21 POPEP  68      67.270  53.915  37.483  1.00  0.00           C
ATOM   2766 1C21 POPEP  68      66.530  54.145  38.773  1.00  0.00           C
ATOM   2769 2C21 POPEP  68      65.470  53.075  39.093  1.00  0.00           C
ATOM   2772 3C21 POPEP  68      65.240  52.915  40.603  1.00  0.00           C
ATOM   2775 4C21 POPEP  68      64.160  51.885  40.933  1.00  0.00           C
ATOM   2778 5C21 POPEP  68      63.950  51.725  42.453  1.00  0.00           C
ATOM   2781 6C21 POPEP  68      62.850  50.715  42.793  1.00  0.00           C
ATOM   2784 7C21 POPEP  68      62.720  50.465  44.303  1.00  0.00           C
ATOM   2787 8C21 POPEP  68      61.740  49.345  44.663  1.00  0.00           C
ATOM   2791  C33 POPEP  68      61.300  59.865  31.003  1.00  0.00           C
ATOM   2794  C34 POPEP  68      62.090  60.845  31.893  1.00  0.00           C
ATOM   2797  C35 POPEP  68      63.070  60.165  32.873  1.00  0.00           C
ATOM   2800  C36 POPEP  68      62.410  59.495  34.093  1.00  0.00           C
ATOM   2803  C37 POPEP  68      63.410  58.655  34.913  1.00  0.00           C
ATOM   2806  C38 POPEP  68      62.810  58.015  36.183  1.00  0.00           C
ATOM   2809  C39 POPEP  68      62.980  58.855  37.463  1.00  0.00           C
ATOM   2812 0C31 POPEP  68      64.380  58.755  38.103  1.00  0.00           C
ATOM   2815 1C31 POPEP  68      64.360  57.985  39.433  1.00  0.00           C
ATOM   2818 2C31 POPEP  68      65.730  57.845  40.113  1.00  0.00           C
ATOM   2821 3C31 POPEP  68      65.620  57.145  41.473  1.00  0.00           C
ATOM   2824 4C31 POPEP  68      66.960  56.935  42.183  1.00  0.00           C
ATOM   2827 5C31 POPEP  68      66.790  56.505  43.653  1.00  0.00           C
ATOM   2830 6C31 POPEP  68      68.090  56.535  44.453  1.00  0.00           C
ATOM   2834  NH3 POPEQ  69      92.980 121.095  65.203  1.00  0.00           N
ATOM   2838  C12 POPEQ  69      93.970 122.185  64.973  1.00  0.00           C
ATOM   2841  C11 POPEQ  69      93.310 123.315  64.173  1.00  0.00           C
ATOM   2844  P   POPEQ  69      95.200 124.515  62.833  1.00  0.00           P
ATOM   2845  O13 POPEQ  69      95.900 125.805  63.033  1.00  0.00           O
ATOM   2846  O14 POPEQ  69      96.030 123.285  62.823  1.00  0.00           O
ATOM   2847  O11 POPEQ  69      94.190 124.445  61.623  1.00  0.00           O
ATOM   2848  O12 POPEQ  69      94.220 124.405  64.063  1.00  0.00           O
ATOM   2849  C1  POPEQ  69      94.110 125.385  60.573  1.00  0.00           C
ATOM   2852  C2  POPEQ  69      93.260 124.825  59.383  1.00  0.00           C
ATOM   2854  O21 POPEQ  69      93.260 125.885  58.403  1.00  0.00           O
ATOM   2855  C21 POPEQ  69      93.180 125.495  57.143  1.00  0.00           C
ATOM   2856  O22 POPEQ  69      92.910 124.375  56.743  1.00  0.00           O
ATOM   2857  C22 POPEQ  69      93.620 126.665  56.273  1.00  0.00           C
ATOM   2860  C3  POPEQ  69      91.810 124.405  59.823  1.00  0.00           C
ATOM   2863  O31 POPEQ  69      91.130 123.595  58.823  1.00  0.00           O
ATOM   2864  C31 POPEQ  69      90.080 124.135  58.213  1.00  0.00           C
ATOM   2865  O32 POPEQ  69      89.570 125.215  58.503  1.00  0.00           O
ATOM   2866  C32 POPEQ  69      89.590 123.215  57.093  1.00  0.00           C
ATOM   2869  C23 POPEQ  69      92.450 127.575  55.863  1.00  0.00           C
ATOM   2872  C24 POPEQ  69      92.950 128.965  55.443  1.00  0.00           C
ATOM   2875  C25 POPEQ  69      94.030 128.935  54.353  1.00  0.00           C
ATOM   2878  C26 POPEQ  69      94.210 130.325  53.723  1.00  0.00           C
ATOM   2881  C27 POPEQ  69      95.130 130.305  52.493  1.00  0.00           C
ATOM   2884  C28 POPEQ  69      94.940 131.515  51.553  1.00  0.00           C
ATOM   2887  C29 POPEQ  69      93.540 131.505  50.973  1.00  0.00           C
ATOM   2889 0C21 POPEQ  69      93.160 131.115  49.743  1.00  0.00           C
ATOM   2891 1C21 POPEQ  69      94.050 130.645  48.623  1.00  0.00           C
ATOM   2894 2C21 POPEQ  69      93.630 131.265  47.273  1.00  0.00           C
ATOM   2897 3C21 POPEQ  69      93.790 132.795  47.243  1.00  0.00           C
ATOM   2900 4C21 POPEQ  69      93.480 133.395  45.863  1.00  0.00           C
ATOM   2903 5C21 POPEQ  69      93.790 134.895  45.813  1.00  0.00           C
ATOM   2906 6C21 POPEQ  69      93.700 135.505  44.413  1.00  0.00           C
ATOM   2909 7C21 POPEQ  69      94.260 136.935  44.363  1.00  0.00           C
ATOM   2912 8C21 POPEQ  69      94.350 137.505  42.943  1.00  0.00           C
ATOM   2916  C33 POPEQ  69      89.210 124.005  55.813  1.00  0.00           C
ATOM   2919  C34 POPEQ  69      89.330 123.155  54.543  1.00  0.00           C
ATOM   2922  C35 POPEQ  69      89.460 123.975  53.253  1.00  0.00           C
ATOM   2925  C36 POPEQ  69      90.730 124.845  53.243  1.00  0.00           C
ATOM   2928  C37 POPEQ  69      91.160 125.275  51.843  1.00  0.00           C
ATOM   2931  C38 POPEQ  69      92.410 126.175  51.863  1.00  0.00           C
ATOM   2934  C39 POPEQ  69      92.950 126.495  50.463  1.00  0.00           C
ATOM   2937 0C31 POPEQ  69      91.970 127.335  49.623  1.00  0.00           C
ATOM   2940 1C31 POPEQ  69      91.930 126.925  48.153  1.00  0.00           C
ATOM   2943 2C31 POPEQ  69      90.740 127.535  47.393  1.00  0.00           C
ATOM   2946 3C31 POPEQ  69      89.370 127.005  47.843  1.00  0.00           C
ATOM   2949 4C31 POPEQ  69      88.220 127.575  46.993  1.00  0.00           C
ATOM   2952 5C31 POPEQ  69      86.900 126.845  47.253  1.00  0.00           C
ATOM   2955 6C31 POPEQ  69      85.740 127.385  46.423  1.00  0.00           C
ATOM   2959  NH3 POPER  70      23.740 120.345  65.453  1.00  0.00           N
ATOM   2963  C12 POPER  70      22.540 119.465  65.793  1.00  0.00           C
ATOM   2966  C11 POPER  70      21.810 118.865  64.563  1.00  0.00           C
ATOM   2969  P   POPER  70      19.460 117.835  65.553  1.00  0.00           P
ATOM   2970  O13 POPER  70      18.970 119.185  65.923  1.00  0.00           O
ATOM   2971  O14 POPER  70      19.370 116.775  66.593  1.00  0.00           O
ATOM   2972  O11 POPER  70      18.530 117.315  64.383  1.00  0.00           O
ATOM   2973  O12 POPER  70      20.920 117.815  64.923  1.00  0.00           O
ATOM   2974  C1  POPER  70      18.470 117.915  63.093  1.00  0.00           C
ATOM   2977  C2  POPER  70      19.460 117.305  62.053  1.00  0.00           C
ATOM   2979  O21 POPER  70      18.900 117.245  60.733  1.00  0.00           O
ATOM   2980  C21 POPER  70      18.270 118.275  60.203  1.00  0.00           C
ATOM   2981  O22 POPER  70      18.100 119.375  60.713  1.00  0.00           O
ATOM   2982  C22 POPER  70      17.720 117.845  58.833  1.00  0.00           C
ATOM   2985  C3  POPER  70      19.910 115.855  62.423  1.00  0.00           C
ATOM   2988  O31 POPER  70      21.080 115.415  61.693  1.00  0.00           O
ATOM   2989  C31 POPER  70      21.070 114.145  61.263  1.00  0.00           C
ATOM   2990  O32 POPER  70      20.140 113.365  61.373  1.00  0.00           O
ATOM   2991  C32 POPER  70      22.460 113.835  60.733  1.00  0.00           C
ATOM   2994  C23 POPER  70      16.770 118.885  58.193  1.00  0.00           C
ATOM   2997  C24 POPER  70      16.590 118.665  56.683  1.00  0.00           C
ATOM   3000  C25 POPER  70      15.570 119.645  56.083  1.00  0.00           C
ATOM   3003  C26 POPER  70      15.550 119.655  54.543  1.00  0.00           C
ATOM   3006  C27 POPER  70      14.420 120.545  53.983  1.00  0.00           C
ATOM   3009  C28 POPER  70      14.710 121.145  52.583  1.00  0.00           C
ATOM   3012  C29 POPER  70      15.560 122.395  52.673  1.00  0.00           C
ATOM   3014 0C21 POPER  70      15.710 123.335  51.723  1.00  0.00           C
ATOM   3016 1C21 POPER  70      15.090 123.335  50.353  1.00  0.00           C
ATOM   3019 2C21 POPER  70      16.030 122.785  49.263  1.00  0.00           C
ATOM   3022 3C21 POPER  70      15.440 122.975  47.853  1.00  0.00           C
ATOM   3025 4C21 POPER  70      16.240 122.275  46.743  1.00  0.00           C
ATOM   3028 5C21 POPER  70      17.750 122.605  46.713  1.00  0.00           C
ATOM   3031 6C21 POPER  70      18.070 124.085  46.493  1.00  0.00           C
ATOM   3034 7C21 POPER  70      19.570 124.385  46.603  1.00  0.00           C
ATOM   3037 8C21 POPER  70      19.940 125.815  46.213  1.00  0.00           C
ATOM   3041  C33 POPER  70      22.490 112.665  59.733  1.00  0.00           C
ATOM   3044  C34 POPER  70      22.100 113.095  58.313  1.00  0.00           C
ATOM   3047  C35 POPER  70      22.630 112.105  57.273  1.00  0.00           C
ATOM   3050  C36 POPER  70      22.290 112.485  55.823  1.00  0.00           C
ATOM   3053  C37 POPER  70      22.830 111.445  54.843  1.00  0.00           C
ATOM   3056  C38 POPER  70      22.460 111.715  53.383  1.00  0.00           C
ATOM   3059  C39 POPER  70      20.960 111.585  53.053  1.00  0.00           C
ATOM   3062 0C31 POPER  70      20.370 110.225  53.453  1.00  0.00           C
ATOM   3065 1C31 POPER  70      19.030 109.935  52.773  1.00  0.00           C
ATOM   3068 2C31 POPER  70      18.330 108.745  53.423  1.00  0.00           C
ATOM   3071 3C31 POPER  70      17.000 108.335  52.783  1.00  0.00           C
ATOM   3074 4C31 POPER  70      17.170 107.555  51.473  1.00  0.00           C
ATOM   3077 5C31 POPER  70      15.850 107.065  50.893  1.00  0.00           C
ATOM   3080 6C31 POPER  70      16.020 106.255  49.613  1.00  0.00           C
ATOM   3084  NH3 POPES  71      46.200   0.085  27.593  1.00  0.00           N
ATOM   3088  C12 POPES  71      45.060  -0.635  26.933  1.00  0.00           C
ATOM   3091  C11 POPES  71      43.790   0.225  26.863  1.00  0.00           C
ATOM   3094  P   POPES  71      43.570   1.705  29.023  1.00  0.00           P
ATOM   3095  O13 POPES  71      44.580   2.515  28.323  1.00  0.00           O
ATOM   3096  O14 POPES  71      42.330   2.375  29.453  1.00  0.00           O
ATOM   3097  O11 POPES  71      44.310   1.055  30.273  1.00  0.00           O
ATOM   3098  O12 POPES  71      43.240   0.435  28.153  1.00  0.00           O
ATOM   3099  C1  POPES  71      44.780   1.865  31.353  1.00  0.00           C
ATOM   3102  C2  POPES  71      46.330   1.775  31.473  1.00  0.00           C
ATOM   3104  O21 POPES  71      46.800   2.295  32.723  1.00  0.00           O
ATOM   3105  C21 POPES  71      46.560   1.525  33.783  1.00  0.00           C
ATOM   3106  O22 POPES  71      46.030   0.435  33.763  1.00  0.00           O
ATOM   3107  C22 POPES  71      47.110   2.185  35.053  1.00  0.00           C
ATOM   3110  C3  POPES  71      47.040   2.535  30.313  1.00  0.00           C
ATOM   3113  O31 POPES  71      48.480   2.425  30.403  1.00  0.00           O
ATOM   3114  C31 POPES  71      48.940   1.225  30.063  1.00  0.00           C
ATOM   3115  O32 POPES  71      48.290   0.325  29.573  1.00  0.00           O
ATOM   3116  C32 POPES  71      50.380   1.095  30.543  1.00  0.00           C
ATOM   3119  C23 POPES  71      48.170   1.325  35.763  1.00  0.00           C
ATOM   3122  C24 POPES  71      49.540   1.385  35.083  1.00  0.00           C
ATOM   3125  C25 POPES  71      50.590   0.525  35.813  1.00  0.00           C
ATOM   3128  C26 POPES  71      51.270   1.235  36.983  1.00  0.00           C
ATOM   3131  C27 POPES  71      52.200   0.275  37.753  1.00  0.00           C
ATOM   3134  C28 POPES  71      52.960   0.955  38.903  1.00  0.00           C
ATOM   3137  C29 POPES  71      53.860  -0.035  39.593  1.00  0.00           C
ATOM   3139 0C21 POPES  71      53.700  -0.575  40.823  1.00  0.00           C
ATOM   3141 1C21 POPES  71      52.590  -0.325  41.813  1.00  0.00           C
ATOM   3144 2C21 POPES  71      53.110   0.195  43.173  1.00  0.00           C
ATOM   3147 3C21 POPES  71      54.140  -0.735  43.833  1.00  0.00           C
ATOM   3150 4C21 POPES  71      54.490  -0.395  45.293  1.00  0.00           C
ATOM   3153 5C21 POPES  71      55.080   1.005  45.483  1.00  0.00           C
ATOM   3156 6C21 POPES  71      55.990   1.085  46.723  1.00  0.00           C
ATOM   3159 7C21 POPES  71      56.400   2.515  47.083  1.00  0.00           C
ATOM   3162 8C21 POPES  71      57.460   2.565  48.183  1.00  0.00           C
ATOM   3166  C33 POPES  71      51.390   1.825  29.633  1.00  0.00           C
ATOM   3169  C34 POPES  71      52.750   2.005  30.333  1.00  0.00           C
ATOM   3172  C35 POPES  71      52.730   3.115  31.393  1.00  0.00           C
ATOM   3175  C36 POPES  71      53.890   3.015  32.393  1.00  0.00           C
ATOM   3178  C37 POPES  71      53.760   4.045  33.523  1.00  0.00           C
ATOM   3181  C38 POPES  71      54.880   3.965  34.563  1.00  0.00           C
ATOM   3184  C39 POPES  71      54.850   5.165  35.523  1.00  0.00           C
ATOM   3187 0C31 POPES  71      54.430   4.805  36.953  1.00  0.00           C
ATOM   3190 1C31 POPES  71      54.220   6.075  37.803  1.00  0.00           C
ATOM   3193 2C31 POPES  71      54.080   5.815  39.313  1.00  0.00           C
ATOM   3196 3C31 POPES  71      53.000   4.775  39.663  1.00  0.00           C
ATOM   3199 4C31 POPES  71      52.670   4.775  41.153  1.00  0.00           C
ATOM   3202 5C31 POPES  71      51.820   3.575  41.573  1.00  0.00           C
ATOM   3205 6C31 POPES  71      51.400   3.605  43.043  1.00  0.00           C
ATOM   3209  NH3 POPET  72      50.520  18.645  65.293  1.00  0.00           N
ATOM   3213  C12 POPET  72      51.850  19.315  65.103  1.00  0.00           C
ATOM   3216  C11 POPET  72      53.020  18.315  65.253  1.00  0.00           C
ATOM   3219  P   POPET  72      53.810  15.935  64.613  1.00  0.00           P
ATOM   3220  O13 POPET  72      54.740  16.225  65.723  1.00  0.00           O
ATOM   3221  O14 POPET  72      53.080  14.655  64.723  1.00  0.00           O
ATOM   3222  O11 POPET  72      54.660  15.975  63.283  1.00  0.00           O
ATOM   3223  O12 POPET  72      52.790  17.145  64.453  1.00  0.00           O
ATOM   3224  C1  POPET  72      54.100  15.845  61.983  1.00  0.00           C
ATOM   3227  C2  POPET  72      55.130  15.165  61.023  1.00  0.00           C
ATOM   3229  O21 POPET  72      55.240  15.865  59.763  1.00  0.00           O
ATOM   3230  C21 POPET  72      54.210  15.775  58.923  1.00  0.00           C
ATOM   3231  O22 POPET  72      53.130  15.295  59.173  1.00  0.00           O
ATOM   3232  C22 POPET  72      54.600  16.335  57.563  1.00  0.00           C
ATOM   3235  C3  POPET  72      54.930  13.625  60.863  1.00  0.00           C
ATOM   3238  O31 POPET  72      55.910  13.065  59.943  1.00  0.00           O
ATOM   3239  C31 POPET  72      55.480  12.135  59.103  1.00  0.00           C
ATOM   3240  O32 POPET  72      54.390  11.595  59.133  1.00  0.00           O
ATOM   3241  C32 POPET  72      56.600  11.755  58.133  1.00  0.00           C
ATOM   3244  C23 POPET  72      53.950  15.555  56.393  1.00  0.00           C
ATOM   3247  C24 POPET  72      54.100  16.315  55.073  1.00  0.00           C
ATOM   3250  C25 POPET  72      53.340  15.695  53.893  1.00  0.00           C
ATOM   3253  C26 POPET  72      54.080  14.565  53.153  1.00  0.00           C
ATOM   3256  C27 POPET  72      53.720  14.565  51.663  1.00  0.00           C
ATOM   3259  C28 POPET  72      54.500  13.535  50.823  1.00  0.00           C
ATOM   3262  C29 POPET  72      54.250  13.755  49.343  1.00  0.00           C
ATOM   3264 0C21 POPET  72      54.190  12.815  48.383  1.00  0.00           C
ATOM   3266 1C21 POPET  72      54.380  11.335  48.553  1.00  0.00           C
ATOM   3269 2C21 POPET  72      53.340  10.475  47.803  1.00  0.00           C
ATOM   3272 3C21 POPET  72      53.550   8.985  48.133  1.00  0.00           C
ATOM   3275 4C21 POPET  72      52.560   8.035  47.463  1.00  0.00           C
ATOM   3278 5C21 POPET  72      53.000   6.575  47.693  1.00  0.00           C
ATOM   3281 6C21 POPET  72      52.030   5.525  47.133  1.00  0.00           C
ATOM   3284 7C21 POPET  72      52.620   4.115  47.243  1.00  0.00           C
ATOM   3287 8C21 POPET  72      51.640   3.005  46.853  1.00  0.00           C
ATOM   3291  C33 POPET  72      56.100  11.385  56.713  1.00  0.00           C
ATOM   3294  C34 POPET  72      57.250  10.905  55.813  1.00  0.00           C
ATOM   3297  C35 POPET  72      56.820  10.565  54.373  1.00  0.00           C
ATOM   3300  C36 POPET  72      58.040  10.515  53.443  1.00  0.00           C
ATOM   3303  C37 POPET  72      57.720  10.095  52.003  1.00  0.00           C
ATOM   3306  C38 POPET  72      58.960  10.185  51.093  1.00  0.00           C
ATOM   3309  C39 POPET  72      59.400   8.835  50.493  1.00  0.00           C
ATOM   3312 0C31 POPET  72      58.480   8.355  49.363  1.00  0.00           C
ATOM   3315 1C31 POPET  72      58.950   7.025  48.743  1.00  0.00           C
ATOM   3318 2C31 POPET  72      58.950   7.055  47.213  1.00  0.00           C
ATOM   3321 3C31 POPET  72      59.410   5.725  46.573  1.00  0.00           C
ATOM   3324 4C31 POPET  72      60.820   5.295  47.003  1.00  0.00           C
ATOM   3327 5C31 POPET  72      61.450   4.275  46.053  1.00  0.00           C
ATOM   3330 6C31 POPET  72      62.670   3.565  46.643  1.00  0.00           C
ATOM   3334  NH3 POPEU  73      38.630  81.205  21.183  1.00  0.00           N
ATOM   3338  C12 POPEU  73      37.480  81.505  22.123  1.00  0.00           C
ATOM   3341  C11 POPEU  73      36.440  80.375  22.183  1.00  0.00           C
ATOM   3344  P   POPEU  73      33.880  80.855  22.723  1.00  0.00           P
ATOM   3345  O13 POPEU  73      33.570  82.285  22.893  1.00  0.00           O
ATOM   3346  O14 POPEU  73      33.660  80.295  21.373  1.00  0.00           O
ATOM   3347  O11 POPEU  73      33.130  80.025  23.833  1.00  0.00           O
ATOM   3348  O12 POPEU  73      35.400  80.645  23.133  1.00  0.00           O
ATOM   3349  C1  POPEU  73      31.910  80.475  24.423  1.00  0.00           C
ATOM   3352  C2  POPEU  73      32.080  80.955  25.883  1.00  0.00           C
ATOM   3354  O21 POPEU  73      30.760  81.285  26.343  1.00  0.00           O
ATOM   3355  C21 POPEU  73      30.530  80.945  27.603  1.00  0.00           C
ATOM   3356  O22 POPEU  73      31.220  80.185  28.263  1.00  0.00           O
ATOM   3357  C22 POPEU  73      29.300  81.695  28.123  1.00  0.00           C
ATOM   3360  C3  POPEU  73      33.020  82.205  25.993  1.00  0.00           C
ATOM   3363  O31 POPEU  73      32.810  83.025  27.163  1.00  0.00           O
ATOM   3364  C31 POPEU  73      33.630  83.045  28.233  1.00  0.00           C
ATOM   3365  O32 POPEU  73      33.660  83.965  29.023  1.00  0.00           O
ATOM   3366  C32 POPEU  73      34.460  81.765  28.383  1.00  0.00           C
ATOM   3369  C23 POPEU  73      29.600  82.395  29.463  1.00  0.00           C
ATOM   3372  C24 POPEU  73      29.660  81.415  30.643  1.00  0.00           C
ATOM   3375  C25 POPEU  73      30.970  81.425  31.433  1.00  0.00           C
ATOM   3378  C26 POPEU  73      31.070  80.215  32.373  1.00  0.00           C
ATOM   3381  C27 POPEU  73      31.900  80.435  33.643  1.00  0.00           C
ATOM   3384  C28 POPEU  73      32.080  79.145  34.483  1.00  0.00           C
ATOM   3387  C29 POPEU  73      30.750  78.545  34.863  1.00  0.00           C
ATOM   3389 0C21 POPEU  73      30.190  78.435  36.073  1.00  0.00           C
ATOM   3391 1C21 POPEU  73      30.770  78.825  37.413  1.00  0.00           C
ATOM   3394 2C21 POPEU  73      30.930  77.575  38.293  1.00  0.00           C
ATOM   3397 3C21 POPEU  73      31.950  76.565  37.733  1.00  0.00           C
ATOM   3400 4C21 POPEU  73      31.950  75.215  38.463  1.00  0.00           C
ATOM   3403 5C21 POPEU  73      32.960  74.245  37.833  1.00  0.00           C
ATOM   3406 6C21 POPEU  73      32.720  72.775  38.213  1.00  0.00           C
ATOM   3409 7C21 POPEU  73      33.640  71.825  37.423  1.00  0.00           C
ATOM   3412 8C21 POPEU  73      33.370  70.335  37.673  1.00  0.00           C
ATOM   3416  C33 POPEU  73      35.040  81.545  29.803  1.00  0.00           C
ATOM   3419  C34 POPEU  73      35.350  80.065  30.103  1.00  0.00           C
ATOM   3422  C35 POPEU  73      34.070  79.265  30.453  1.00  0.00           C
ATOM   3425  C36 POPEU  73      34.250  77.745  30.453  1.00  0.00           C
ATOM   3428  C37 POPEU  73      32.880  77.035  30.383  1.00  0.00           C
ATOM   3431  C38 POPEU  73      32.970  75.505  30.403  1.00  0.00           C
ATOM   3434  C39 POPEU  73      33.050  74.905  31.813  1.00  0.00           C
ATOM   3437 0C31 POPEU  73      31.710  74.865  32.553  1.00  0.00           C
ATOM   3440 1C31 POPEU  73      31.790  73.975  33.803  1.00  0.00           C
ATOM   3443 2C31 POPEU  73      30.430  73.565  34.383  1.00  0.00           C
ATOM   3446 3C31 POPEU  73      29.570  74.745  34.833  1.00  0.00           C
ATOM   3449 4C31 POPEU  73      28.290  74.235  35.503  1.00  0.00           C
ATOM   3452 5C31 POPEU  73      27.250  75.325  35.743  1.00  0.00           C
ATOM   3455 6C31 POPEU  73      25.900  74.745  36.173  1.00  0.00           C
ATOM   3459  NH3 POPEV  74      23.460  52.835  62.413  1.00  0.00           N
ATOM   3463  C12 POPEV  74      22.440  52.265  63.363  1.00  0.00           C
ATOM   3466  C11 POPEV  74      21.250  53.205  63.563  1.00  0.00           C
ATOM   3469  P   POPEV  74      19.240  51.595  64.003  1.00  0.00           P
ATOM   3470  O13 POPEV  74      18.060  52.345  64.503  1.00  0.00           O
ATOM   3471  O14 POPEV  74      20.190  51.025  64.993  1.00  0.00           O
ATOM   3472  O11 POPEV  74      18.830  50.505  62.933  1.00  0.00           O
ATOM   3473  O12 POPEV  74      20.050  52.595  63.093  1.00  0.00           O
ATOM   3474  C1  POPEV  74      17.890  50.855  61.913  1.00  0.00           C
ATOM   3477  C2  POPEV  74      18.600  51.525  60.713  1.00  0.00           C
ATOM   3479  O21 POPEV  74      17.620  51.575  59.683  1.00  0.00           O
ATOM   3480  C21 POPEV  74      17.830  52.455  58.743  1.00  0.00           C
ATOM   3481  O22 POPEV  74      18.630  53.375  58.753  1.00  0.00           O
ATOM   3482  C22 POPEV  74      16.890  52.125  57.593  1.00  0.00           C
ATOM   3485  C3  POPEV  74      19.830  50.685  60.263  1.00  0.00           C
ATOM   3488  O31 POPEV  74      20.400  51.135  59.023  1.00  0.00           O
ATOM   3489  C31 POPEV  74      21.380  52.025  59.083  1.00  0.00           C
ATOM   3490  O32 POPEV  74      21.970  52.375  60.093  1.00  0.00           O
ATOM   3491  C32 POPEV  74      21.670  52.555  57.683  1.00  0.00           C
ATOM   3494  C23 POPEV  74      17.440  52.595  56.233  1.00  0.00           C
ATOM   3497  C24 POPEV  74      16.610  52.055  55.063  1.00  0.00           C
ATOM   3500  C25 POPEV  74      16.130  53.155  54.103  1.00  0.00           C
ATOM   3503  C26 POPEV  74      17.220  53.625  53.133  1.00  0.00           C
ATOM   3506  C27 POPEV  74      16.700  54.785  52.273  1.00  0.00           C
ATOM   3509  C28 POPEV  74      17.780  55.345  51.333  1.00  0.00           C
ATOM   3512  C29 POPEV  74      17.210  56.485  50.533  1.00  0.00           C
ATOM   3514 0C21 POPEV  74      17.430  56.735  49.233  1.00  0.00           C
ATOM   3516 1C21 POPEV  74      18.360  55.965  48.333  1.00  0.00           C
ATOM   3519 2C21 POPEV  74      19.150  56.885  47.383  1.00  0.00           C
ATOM   3522 3C21 POPEV  74      18.270  57.585  46.333  1.00  0.00           C
ATOM   3525 4C21 POPEV  74      19.090  58.425  45.343  1.00  0.00           C
ATOM   3528 5C21 POPEV  74      18.210  59.045  44.253  1.00  0.00           C
ATOM   3531 6C21 POPEV  74      17.320  60.195  44.753  1.00  0.00           C
ATOM   3534 7C21 POPEV  74      16.420  60.735  43.643  1.00  0.00           C
ATOM   3537 8C21 POPEV  74      15.490  61.875  44.073  1.00  0.00           C
ATOM   3541  C33 POPEV  74      21.970  54.065  57.723  1.00  0.00           C
ATOM   3544  C34 POPEV  74      21.930  54.715  56.323  1.00  0.00           C
ATOM   3547  C35 POPEV  74      22.870  54.035  55.323  1.00  0.00           C
ATOM   3550  C36 POPEV  74      22.920  54.765  53.973  1.00  0.00           C
ATOM   3553  C37 POPEV  74      23.800  54.025  52.953  1.00  0.00           C
ATOM   3556  C38 POPEV  74      23.710  54.635  51.553  1.00  0.00           C
ATOM   3559  C39 POPEV  74      24.610  53.935  50.523  1.00  0.00           C
ATOM   3562 0C31 POPEV  74      24.540  52.405  50.563  1.00  0.00           C
ATOM   3565 1C31 POPEV  74      25.220  51.755  49.363  1.00  0.00           C
ATOM   3568 2C31 POPEV  74      25.440  50.245  49.543  1.00  0.00           C
ATOM   3571 3C31 POPEV  74      26.030  49.585  48.303  1.00  0.00           C
ATOM   3574 4C31 POPEV  74      26.460  48.135  48.563  1.00  0.00           C
ATOM   3577 5C31 POPEV  74      26.750  47.355  47.273  1.00  0.00           C
ATOM   3580 6C31 POPEV  74      27.170  45.905  47.523  1.00  0.00           C
ATOM   3584  NH3 POPEW  75      58.740 103.955  63.333  1.00  0.00           N
ATOM   3588  C12 POPEW  75      58.410 102.875  64.303  1.00  0.00           C
ATOM   3591  C11 POPEW  75      59.240 101.625  63.993  1.00  0.00           C
ATOM   3594  P   POPEW  75      59.340  99.135  64.693  1.00  0.00           P
ATOM   3595  O13 POPEW  75      60.720  98.995  65.193  1.00  0.00           O
ATOM   3596  O14 POPEW  75      58.310  98.215  65.213  1.00  0.00           O
ATOM   3597  O11 POPEW  75      59.330  98.985  63.123  1.00  0.00           O
ATOM   3598  O12 POPEW  75      58.890 100.635  64.943  1.00  0.00           O
ATOM   3599  C1  POPEW  75      60.040  97.935  62.463  1.00  0.00           C
ATOM   3602  C2  POPEW  75      61.330  98.485  61.793  1.00  0.00           C
ATOM   3604  O21 POPEW  75      61.460  97.965  60.453  1.00  0.00           O
ATOM   3605  C21 POPEW  75      60.930  98.725  59.513  1.00  0.00           C
ATOM   3606  O22 POPEW  75      60.400  99.805  59.693  1.00  0.00           O
ATOM   3607  C22 POPEW  75      61.090  98.035  58.153  1.00  0.00           C
ATOM   3610  C3  POPEW  75      62.610  98.145  62.603  1.00  0.00           C
ATOM   3613  O31 POPEW  75      63.210  96.915  62.133  1.00  0.00           O
ATOM   3614  C31 POPEW  75      64.340  97.075  61.453  1.00  0.00           C
ATOM   3615  O32 POPEW  75      65.010  98.095  61.413  1.00  0.00           O
ATOM   3616  C32 POPEW  75      64.580  95.865  60.573  1.00  0.00           C
ATOM   3619  C23 POPEW  75      62.250  98.635  57.323  1.00  0.00           C
ATOM   3622  C24 POPEW  75      62.450  98.005  55.933  1.00  0.00           C
ATOM   3625  C25 POPEW  75      61.700  98.715  54.803  1.00  0.00           C
ATOM   3628  C26 POPEW  75      60.180  98.535  54.833  1.00  0.00           C
ATOM   3631  C27 POPEW  75      59.460  99.175  53.633  1.00  0.00           C
ATOM   3634  C28 POPEW  75      57.990  98.745  53.563  1.00  0.00           C
ATOM   3637  C29 POPEW  75      57.230  98.985  52.273  1.00  0.00           C
ATOM   3639 0C21 POPEW  75      57.150 100.085  51.503  1.00  0.00           C
ATOM   3641 1C21 POPEW  75      57.820 101.425  51.693  1.00  0.00           C
ATOM   3644 2C21 POPEW  75      57.870 102.255  50.383  1.00  0.00           C
ATOM   3647 3C21 POPEW  75      58.660 101.555  49.263  1.00  0.00           C
ATOM   3650 4C21 POPEW  75      58.830 102.405  47.993  1.00  0.00           C
ATOM   3653 5C21 POPEW  75      59.710 101.685  46.973  1.00  0.00           C
ATOM   3656 6C21 POPEW  75      59.990 102.485  45.693  1.00  0.00           C
ATOM   3659 7C21 POPEW  75      60.860 101.685  44.713  1.00  0.00           C
ATOM   3662 8C21 POPEW  75      61.300 102.465  43.473  1.00  0.00           C
ATOM   3666  C33 POPEW  75      63.430  95.595  59.583  1.00  0.00           C
ATOM   3669  C34 POPEW  75      63.780  94.615  58.463  1.00  0.00           C
ATOM   3672  C35 POPEW  75      64.840  95.115  57.463  1.00  0.00           C
ATOM   3675  C36 POPEW  75      64.640  94.485  56.083  1.00  0.00           C
ATOM   3678  C37 POPEW  75      65.700  94.855  55.023  1.00  0.00           C
ATOM   3681  C38 POPEW  75      65.450  94.165  53.673  1.00  0.00           C
ATOM   3684  C39 POPEW  75      64.210  94.655  52.903  1.00  0.00           C
ATOM   3687 0C31 POPEW  75      64.360  96.065  52.343  1.00  0.00           C
ATOM   3690 1C31 POPEW  75      63.160  96.495  51.493  1.00  0.00           C
ATOM   3693 2C31 POPEW  75      63.340  97.905  50.903  1.00  0.00           C
ATOM   3696 3C31 POPEW  75      62.080  98.455  50.223  1.00  0.00           C
ATOM   3699 4C31 POPEW  75      61.590  97.605  49.043  1.00  0.00           C
ATOM   3702 5C31 POPEW  75      60.480  98.305  48.243  1.00  0.00           C
ATOM   3705 6C31 POPEW  75      59.910  97.465  47.103  1.00  0.00           C
ATOM   3709  NH3 POPEX  76      40.680  59.755  65.773  1.00  0.00           N
ATOM   3713  C12 POPEX  76      41.990  59.815  65.023  1.00  0.00           C
ATOM   3716  C11 POPEX  76      43.160  59.655  65.993  1.00  0.00           C
ATOM   3719  P   POPEX  76      45.640  58.865  66.013  1.00  0.00           P
ATOM   3720  O13 POPEX  76      46.630  59.905  66.403  1.00  0.00           O
ATOM   3721  O14 POPEX  76      45.200  57.855  67.003  1.00  0.00           O
ATOM   3722  O11 POPEX  76      46.330  57.985  64.913  1.00  0.00           O
ATOM   3723  O12 POPEX  76      44.380  59.495  65.263  1.00  0.00           O
ATOM   3724  C1  POPEX  76      45.730  57.765  63.653  1.00  0.00           C
ATOM   3727  C2  POPEX  76      46.050  58.925  62.663  1.00  0.00           C
ATOM   3729  O21 POPEX  76      46.120  58.365  61.343  1.00  0.00           O
ATOM   3730  C21 POPEX  76      44.970  58.095  60.783  1.00  0.00           C
ATOM   3731  O22 POPEX  76      43.870  58.235  61.293  1.00  0.00           O
ATOM   3732  C22 POPEX  76      45.230  57.505  59.393  1.00  0.00           C
ATOM   3735  C3  POPEX  76      47.390  59.665  62.973  1.00  0.00           C
ATOM   3738  O31 POPEX  76      48.370  59.525  61.923  1.00  0.00           O
ATOM   3739  C31 POPEX  76      49.240  58.535  62.113  1.00  0.00           C
ATOM   3740  O32 POPEX  76      49.290  57.815  63.103  1.00  0.00           O
ATOM   3741  C32 POPEX  76      50.080  58.375  60.843  1.00  0.00           C
ATOM   3744  C23 POPEX  76      46.660  57.795  58.873  1.00  0.00           C
ATOM   3747  C24 POPEX  76      47.050  57.025  57.613  1.00  0.00           C
ATOM   3750  C25 POPEX  76      46.020  57.115  56.483  1.00  0.00           C
ATOM   3753  C26 POPEX  76      46.550  56.445  55.213  1.00  0.00           C
ATOM   3756  C27 POPEX  76      45.430  55.895  54.323  1.00  0.00           C
ATOM   3759  C28 POPEX  76      45.990  54.975  53.223  1.00  0.00           C
ATOM   3762  C29 POPEX  76      44.890  54.375  52.383  1.00  0.00           C
ATOM   3764 0C21 POPEX  76      44.770  54.425  51.053  1.00  0.00           C
ATOM   3766 1C21 POPEX  76      45.730  55.085  50.083  1.00  0.00           C
ATOM   3769 2C21 POPEX  76      45.040  56.125  49.173  1.00  0.00           C
ATOM   3772 3C21 POPEX  76      44.540  57.365  49.923  1.00  0.00           C
ATOM   3775 4C21 POPEX  76      43.950  58.405  48.953  1.00  0.00           C
ATOM   3778 5C21 POPEX  76      43.470  59.685  49.643  1.00  0.00           C
ATOM   3781 6C21 POPEX  76      42.700  60.595  48.683  1.00  0.00           C
ATOM   3784 7C21 POPEX  76      42.350  61.975  49.263  1.00  0.00           C
ATOM   3787 8C21 POPEX  76      43.130  63.115  48.583  1.00  0.00           C
ATOM   3791  C33 POPEX  76      51.030  57.155  60.893  1.00  0.00           C
ATOM   3794  C34 POPEX  76      51.700  56.845  59.543  1.00  0.00           C
ATOM   3797  C35 POPEX  76      50.790  56.025  58.603  1.00  0.00           C
ATOM   3800  C36 POPEX  76      51.530  55.385  57.423  1.00  0.00           C
ATOM   3803  C37 POPEX  76      50.720  54.245  56.783  1.00  0.00           C
ATOM   3806  C38 POPEX  76      51.510  53.435  55.733  1.00  0.00           C
ATOM   3809  C39 POPEX  76      51.910  54.185  54.453  1.00  0.00           C
ATOM   3812 0C31 POPEX  76      50.740  54.835  53.693  1.00  0.00           C
ATOM   3815 1C31 POPEX  76      51.120  55.185  52.243  1.00  0.00           C
ATOM   3818 2C31 POPEX  76      49.950  55.665  51.383  1.00  0.00           C
ATOM   3821 3C31 POPEX  76      50.320  55.735  49.893  1.00  0.00           C
ATOM   3824 4C31 POPEX  76      49.240  56.395  49.023  1.00  0.00           C
ATOM   3827 5C31 POPEX  76      49.600  56.395  47.533  1.00  0.00           C
ATOM   3830 6C31 POPEX  76      48.610  57.205  46.683  1.00  0.00           C
ATOM   3834  NH3 POPEY  77      29.830  25.015  22.493  1.00  0.00           N
ATOM   3838  C12 POPEY  77      30.690  24.485  21.373  1.00  0.00           C
ATOM   3841  C11 POPEY  77      31.330  23.145  21.743  1.00  0.00           C
ATOM   3844  P   POPEY  77      33.410  22.195  20.393  1.00  0.00           P
ATOM   3845  O13 POPEY  77      33.650  21.955  18.953  1.00  0.00           O
ATOM   3846  O14 POPEY  77      34.240  23.215  21.083  1.00  0.00           O
ATOM   3847  O11 POPEY  77      33.580  20.815  21.153  1.00  0.00           O
ATOM   3848  O12 POPEY  77      31.870  22.535  20.583  1.00  0.00           O
ATOM   3849  C1  POPEY  77      33.560  20.765  22.583  1.00  0.00           C
ATOM   3852  C2  POPEY  77      34.200  19.445  23.083  1.00  0.00           C
ATOM   3854  O21 POPEY  77      33.500  18.935  24.233  1.00  0.00           O
ATOM   3855  C21 POPEY  77      33.440  19.705  25.313  1.00  0.00           C
ATOM   3856  O22 POPEY  77      33.910  20.815  25.443  1.00  0.00           O
ATOM   3857  C22 POPEY  77      32.720  18.865  26.363  1.00  0.00           C
ATOM   3860  C3  POPEY  77      35.760  19.485  23.263  1.00  0.00           C
ATOM   3863  O31 POPEY  77      36.190  19.245  24.633  1.00  0.00           O
ATOM   3864  C31 POPEY  77      37.380  18.685  24.793  1.00  0.00           C
ATOM   3865  O32 POPEY  77      38.150  18.375  23.893  1.00  0.00           O
ATOM   3866  C32 POPEY  77      37.680  18.485  26.273  1.00  0.00           C
ATOM   3869  C23 POPEY  77      32.620  19.525  27.763  1.00  0.00           C
ATOM   3872  C24 POPEY  77      33.610  18.925  28.763  1.00  0.00           C
ATOM   3875  C25 POPEY  77      33.030  18.885  30.183  1.00  0.00           C
ATOM   3878  C26 POPEY  77      32.930  20.255  30.853  1.00  0.00           C
ATOM   3881  C27 POPEY  77      32.580  20.105  32.343  1.00  0.00           C
ATOM   3884  C28 POPEY  77      32.420  21.435  33.103  1.00  0.00           C
ATOM   3887  C29 POPEY  77      31.190  22.195  32.663  1.00  0.00           C
ATOM   3889 0C21 POPEY  77      30.000  22.205  33.273  1.00  0.00           C
ATOM   3891 1C21 POPEY  77      29.610  21.415  34.503  1.00  0.00           C
ATOM   3894 2C21 POPEY  77      28.440  20.465  34.233  1.00  0.00           C
ATOM   3897 3C21 POPEY  77      28.710  19.415  33.143  1.00  0.00           C
ATOM   3900 4C21 POPEY  77      27.570  18.395  32.993  1.00  0.00           C
ATOM   3903 5C21 POPEY  77      26.200  19.065  32.853  1.00  0.00           C
ATOM   3906 6C21 POPEY  77      25.060  18.085  32.623  1.00  0.00           C
ATOM   3909 7C21 POPEY  77      23.690  18.775  32.703  1.00  0.00           C
ATOM   3912 8C21 POPEY  77      22.510  17.815  32.643  1.00  0.00           C
ATOM   3916  C33 POPEY  77      37.650  19.815  27.063  1.00  0.00           C
ATOM   3919  C34 POPEY  77      37.820  19.645  28.573  1.00  0.00           C
ATOM   3922  C35 POPEY  77      39.120  18.955  29.003  1.00  0.00           C
ATOM   3925  C36 POPEY  77      40.390  19.645  28.493  1.00  0.00           C
ATOM   3928  C37 POPEY  77      41.650  19.065  29.153  1.00  0.00           C
ATOM   3931  C38 POPEY  77      41.990  19.655  30.523  1.00  0.00           C
ATOM   3934  C39 POPEY  77      42.640  21.045  30.453  1.00  0.00           C
ATOM   3937 0C31 POPEY  77      43.010  21.605  31.833  1.00  0.00           C
ATOM   3940 1C31 POPEY  77      43.810  22.915  31.753  1.00  0.00           C
ATOM   3943 2C31 POPEY  77      44.350  23.415  33.103  1.00  0.00           C
ATOM   3946 3C31 POPEY  77      43.300  23.675  34.193  1.00  0.00           C
ATOM   3949 4C31 POPEY  77      42.150  24.605  33.773  1.00  0.00           C
ATOM   3952 5C31 POPEY  77      41.370  25.175  34.963  1.00  0.00           C
ATOM   3955 6C31 POPEY  77      40.170  26.015  34.523  1.00  0.00           C
ATOM   3959  NH3 POPEZ  78     128.480   2.245  23.443  1.00  0.00           N
ATOM   3963  C12 POPEZ  78     127.220   1.435  23.483  1.00  0.00           C
ATOM   3966  C11 POPEZ  78     126.060   2.265  22.923  1.00  0.00           C
ATOM   3969  P   POPEZ  78     123.780   1.285  23.723  1.00  0.00           P
ATOM   3970  O13 POPEZ  78     123.360   2.645  24.103  1.00  0.00           O
ATOM   3971  O14 POPEZ  78     122.750   0.365  23.213  1.00  0.00           O
ATOM   3972  O11 POPEZ  78     124.530   0.575  24.923  1.00  0.00           O
ATOM   3973  O12 POPEZ  78     124.940   1.415  22.643  1.00  0.00           O
ATOM   3974  C1  POPEZ  78     124.420   1.155  26.223  1.00  0.00           C
ATOM   3977  C2  POPEZ  78     124.790   0.125  27.303  1.00  0.00           C
ATOM   3979  O21 POPEZ  78     124.820   0.795  28.583  1.00  0.00           O
ATOM   3980  C21 POPEZ  78     125.900   1.505  28.863  1.00  0.00           C
ATOM   3981  O22 POPEZ  78     126.740   1.915  28.083  1.00  0.00           O
ATOM   3982  C22 POPEZ  78     125.920   1.765  30.373  1.00  0.00           C
ATOM   3985  C3  POPEZ  78     126.100  -0.685  26.973  1.00  0.00           C
ATOM   3988  O31 POPEZ  78     126.740  -1.175  28.163  1.00  0.00           O
ATOM   3989  C31 POPEZ  78     126.310  -2.275  28.733  1.00  0.00           C
ATOM   3990  O32 POPEZ  78     125.510  -3.075  28.293  1.00  0.00           O
ATOM   3991  C32 POPEZ  78     127.010  -2.345  30.103  1.00  0.00           C
ATOM   3994  C23 POPEZ  78     127.370   1.795  30.913  1.00  0.00           C
ATOM   3997  C24 POPEZ  78     127.460   2.205  32.393  1.00  0.00           C
ATOM   4000  C25 POPEZ  78     128.740   1.705  33.053  1.00  0.00           C
ATOM   4003  C26 POPEZ  78     128.820   2.075  34.543  1.00  0.00           C
ATOM   4006  C27 POPEZ  78     129.460   0.975  35.403  1.00  0.00           C
ATOM   4009  C28 POPEZ  78     129.610   1.345  36.893  1.00  0.00           C
ATOM   4012  C29 POPEZ  78     130.700   2.355  37.093  1.00  0.00           C
ATOM   4014 0C21 POPEZ  78     131.800   2.255  37.863  1.00  0.00           C
ATOM   4016 1C21 POPEZ  78     132.170   1.105  38.783  1.00  0.00           C
ATOM   4019 2C21 POPEZ  78     132.050   1.525  40.253  1.00  0.00           C
ATOM   4022 3C21 POPEZ  78     130.630   1.985  40.633  1.00  0.00           C
ATOM   4025 4C21 POPEZ  78     130.430   2.145  42.143  1.00  0.00           C
ATOM   4028 5C21 POPEZ  78     129.060   2.735  42.463  1.00  0.00           C
ATOM   4031 6C21 POPEZ  78     128.730   2.715  43.963  1.00  0.00           C
ATOM   4034 7C21 POPEZ  78     127.380   3.385  44.253  1.00  0.00           C
ATOM   4037 8C21 POPEZ  78     126.950   3.265  45.713  1.00  0.00           C
ATOM   4041  C33 POPEZ  78     126.640  -3.585  30.933  1.00  0.00           C
ATOM   4044  C34 POPEZ  78     127.400  -3.665  32.263  1.00  0.00           C
ATOM   4047  C35 POPEZ  78     126.910  -2.675  33.333  1.00  0.00           C
ATOM   4050  C36 POPEZ  78     126.680  -3.365  34.683  1.00  0.00           C
ATOM   4053  C37 POPEZ  78     126.500  -2.405  35.873  1.00  0.00           C
ATOM   4056  C38 POPEZ  78     126.370  -3.155  37.203  1.00  0.00           C
ATOM   4059  C39 POPEZ  78     124.920  -3.565  37.543  1.00  0.00           C
ATOM   4062 0C31 POPEZ  78     124.230  -2.575  38.483  1.00  0.00           C
ATOM   4065 1C31 POPEZ  78     122.730  -2.865  38.673  1.00  0.00           C
ATOM   4068 2C31 POPEZ  78     122.010  -1.815  39.533  1.00  0.00           C
ATOM   4071 3C31 POPEZ  78     122.190  -2.025  41.043  1.00  0.00           C
ATOM   4074 4C31 POPEZ  78     120.860  -2.275  41.763  1.00  0.00           C
ATOM   4077 5C31 POPEZ  78     121.030  -2.585  43.253  1.00  0.00           C
ATOM   4080 6C31 POPEZ  78     119.700  -2.865  43.963  1.00  0.00           C
ATOM   4084  NH3 POPEa  79      70.920 121.695  65.253  1.00  0.00           N
ATOM   4088  C12 POPEa  79      71.490 122.305  66.503  1.00  0.00           C
ATOM   4091  C11 POPEa  79      72.850 123.005  66.313  1.00  0.00           C
ATOM   4094  P   POPEa  79      74.240 122.115  64.283  1.00  0.00           P
ATOM   4095  O13 POPEa  79      74.340 123.505  63.803  1.00  0.00           O
ATOM   4096  O14 POPEa  79      75.400 121.235  64.093  1.00  0.00           O
ATOM   4097  O11 POPEa  79      72.950 121.475  63.643  1.00  0.00           O
ATOM   4098  O12 POPEa  79      73.870 122.135  65.823  1.00  0.00           O
ATOM   4099  C1  POPEa  79      73.000 120.555  62.553  1.00  0.00           C
ATOM   4102  C2  POPEa  79      72.890 121.305  61.203  1.00  0.00           C
ATOM   4104  O21 POPEa  79      72.410 120.395  60.193  1.00  0.00           O
ATOM   4105  C21 POPEa  79      71.090 120.335  60.093  1.00  0.00           C
ATOM   4106  O22 POPEa  79      70.310 120.865  60.863  1.00  0.00           O
ATOM   4107  C22 POPEa  79      70.640 119.595  58.833  1.00  0.00           C
ATOM   4110  C3  POPEa  79      74.250 121.935  60.783  1.00  0.00           C
ATOM   4113  O31 POPEa  79      74.690 121.545  59.473  1.00  0.00           O
ATOM   4114  C31 POPEa  79      75.400 120.435  59.423  1.00  0.00           C
ATOM   4115  O32 POPEa  79      75.780 119.765  60.373  1.00  0.00           O
ATOM   4116  C32 POPEa  79      75.700 120.125  57.953  1.00  0.00           C
ATOM   4119  C23 POPEa  79      71.520 119.865  57.583  1.00  0.00           C
ATOM   4122  C24 POPEa  79      70.900 119.245  56.323  1.00  0.00           C
ATOM   4125  C25 POPEa  79      71.750 119.415  55.043  1.00  0.00           C
ATOM   4128  C26 POPEa  79      72.000 120.875  54.663  1.00  0.00           C
ATOM   4131  C27 POPEa  79      72.530 121.065  53.223  1.00  0.00           C
ATOM   4134  C28 POPEa  79      71.420 121.435  52.213  1.00  0.00           C
ATOM   4137  C29 POPEa  79      71.980 121.835  50.873  1.00  0.00           C
ATOM   4139 0C21 POPEa  79      72.070 121.065  49.773  1.00  0.00           C
ATOM   4141 1C21 POPEa  79      71.650 119.625  49.673  1.00  0.00           C
ATOM   4144 2C21 POPEa  79      70.400 119.425  48.803  1.00  0.00           C
ATOM   4147 3C21 POPEa  79      70.120 117.935  48.613  1.00  0.00           C
ATOM   4150 4C21 POPEa  79      68.980 117.655  47.643  1.00  0.00           C
ATOM   4153 5C21 POPEa  79      68.830 116.155  47.393  1.00  0.00           C
ATOM   4156 6C21 POPEa  79      68.340 115.835  45.973  1.00  0.00           C
ATOM   4159 7C21 POPEa  79      68.530 114.355  45.613  1.00  0.00           C
ATOM   4162 8C21 POPEa  79      68.090 114.045  44.193  1.00  0.00           C
ATOM   4166  C33 POPEa  79      76.830 119.095  57.763  1.00  0.00           C
ATOM   4169  C34 POPEa  79      77.610 119.315  56.463  1.00  0.00           C
ATOM   4172  C35 POPEa  79      76.760 119.245  55.183  1.00  0.00           C
ATOM   4175  C36 POPEa  79      77.330 120.145  54.083  1.00  0.00           C
ATOM   4178  C37 POPEa  79      76.430 120.375  52.853  1.00  0.00           C
ATOM   4181  C38 POPEa  79      76.830 119.545  51.623  1.00  0.00           C
ATOM   4184  C39 POPEa  79      76.570 120.275  50.293  1.00  0.00           C
ATOM   4187 0C31 POPEa  79      75.610 119.555  49.343  1.00  0.00           C
ATOM   4190 1C31 POPEa  79      75.510 120.295  48.003  1.00  0.00           C
ATOM   4193 2C31 POPEa  79      74.800 119.495  46.903  1.00  0.00           C
ATOM   4196 3C31 POPEa  79      75.020 120.105  45.513  1.00  0.00           C
ATOM   4199 4C31 POPEa  79      75.100 119.055  44.403  1.00  0.00           C
ATOM   4202 5C31 POPEa  79      75.560 119.665  43.073  1.00  0.00           C
ATOM   4205 6C31 POPEa  79      75.790 118.645  41.963  1.00  0.00           C
ATOM   4209  NH3 POPEb  80      95.750  61.715  62.393  1.00  0.00           N
ATOM   4213  C12 POPEb  80      96.190  60.765  63.473  1.00  0.00           C
ATOM   4216  C11 POPEb  80      96.290  61.515  64.803  1.00  0.00           C
ATOM   4219  P   POPEb  80      97.590  60.025  66.553  1.00  0.00           P
ATOM   4220  O13 POPEb  80      96.350  59.225  66.593  1.00  0.00           O
ATOM   4221  O14 POPEb  80      97.980  60.705  67.813  1.00  0.00           O
ATOM   4222  O11 POPEb  80      98.790  59.145  66.133  1.00  0.00           O
ATOM   4223  O12 POPEb  80      97.490  61.155  65.463  1.00  0.00           O
ATOM   4224  C1  POPEb  80      98.720  57.795  65.693  1.00  0.00           C
ATOM   4227  C2  POPEb  80      99.770  57.585  64.583  1.00  0.00           C
ATOM   4229  O21 POPEb  80      99.480  58.495  63.503  1.00  0.00           O
ATOM   4230  C21 POPEb  80     100.560  58.815  62.793  1.00  0.00           C
ATOM   4231  O22 POPEb  80     101.700  58.515  63.093  1.00  0.00           O
ATOM   4232  C22 POPEb  80     100.130  59.535  61.523  1.00  0.00           C
ATOM   4235  C3  POPEb  80      99.800  56.085  64.153  1.00  0.00           C
ATOM   4238  O31 POPEb  80      99.840  55.895  62.723  1.00  0.00           O
ATOM   4239  C31 POPEb  80      98.660  55.915  62.113  1.00  0.00           C
ATOM   4240  O32 POPEb  80      97.570  56.005  62.653  1.00  0.00           O
ATOM   4241  C32 POPEb  80      98.880  55.825  60.593  1.00  0.00           C
ATOM   4244  C23 POPEb  80     101.210  59.465  60.413  1.00  0.00           C
ATOM   4247  C24 POPEb  80     100.650  59.805  59.023  1.00  0.00           C
ATOM   4250  C25 POPEb  80     101.780  60.095  58.033  1.00  0.00           C
ATOM   4253  C26 POPEb  80     101.350  60.595  56.653  1.00  0.00           C
ATOM   4256  C27 POPEb  80     100.760  59.515  55.723  1.00  0.00           C
ATOM   4259  C28 POPEb  80     101.080  59.805  54.243  1.00  0.00           C
ATOM   4262  C29 POPEb  80     100.210  59.125  53.213  1.00  0.00           C
ATOM   4264 0C21 POPEb  80     100.160  57.805  52.933  1.00  0.00           C
ATOM   4266 1C21 POPEb  80     100.930  56.695  53.613  1.00  0.00           C
ATOM   4269 2C21 POPEb  80     102.400  56.545  53.163  1.00  0.00           C
ATOM   4272 3C21 POPEb  80     102.580  56.235  51.673  1.00  0.00           C
ATOM   4275 4C21 POPEb  80     103.800  55.335  51.373  1.00  0.00           C
ATOM   4278 5C21 POPEb  80     105.140  55.895  51.863  1.00  0.00           C
ATOM   4281 6C21 POPEb  80     106.330  55.035  51.403  1.00  0.00           C
ATOM   4284 7C21 POPEb  80     107.690  55.585  51.863  1.00  0.00           C
ATOM   4287 8C21 POPEb  80     108.880  54.805  51.293  1.00  0.00           C
ATOM   4291  C33 POPEb  80      97.890  54.845  59.923  1.00  0.00           C
ATOM   4294  C34 POPEb  80      97.690  55.105  58.423  1.00  0.00           C
ATOM   4297  C35 POPEb  80      98.780  54.515  57.523  1.00  0.00           C
ATOM   4300  C36 POPEb  80      98.640  54.945  56.043  1.00  0.00           C
ATOM   4303  C37 POPEb  80      97.280  54.615  55.423  1.00  0.00           C
ATOM   4306  C38 POPEb  80      97.180  54.965  53.933  1.00  0.00           C
ATOM   4309  C39 POPEb  80      95.760  54.745  53.383  1.00  0.00           C
ATOM   4312 0C31 POPEb  80      95.540  55.385  52.003  1.00  0.00           C
ATOM   4315 1C31 POPEb  80      94.050  55.535  51.653  1.00  0.00           C
ATOM   4318 2C31 POPEb  80      93.800  56.115  50.253  1.00  0.00           C
ATOM   4321 3C31 POPEb  80      94.290  57.565  50.073  1.00  0.00           C
ATOM   4324 4C31 POPEb  80      95.350  57.695  48.973  1.00  0.00           C
ATOM   4327 5C31 POPEb  80      95.940  59.105  48.883  1.00  0.00           C
ATOM   4330 6C31 POPEb  80      96.980  59.245  47.763  1.00  0.00           C
ATOM   4334  NH3 POPEc  81      15.040 107.915  23.553  1.00  0.00           N
ATOM   4338  C12 POPEc  81      16.350 108.455  24.063  1.00  0.00           C
ATOM   4341  C11 POPEc  81      17.360 107.345  24.373  1.00  0.00           C
ATOM   4344  P   POPEc  81      19.490 107.675  25.893  1.00  0.00           P
ATOM   4345  O13 POPEc  81      19.910 106.255  25.823  1.00  0.00           O
ATOM   4346  O14 POPEc  81      20.580 108.675  25.963  1.00  0.00           O
ATOM   4347  O11 POPEc  81      18.500 107.925  27.123  1.00  0.00           O
ATOM   4348  O12 POPEc  81      18.630 107.945  24.593  1.00  0.00           O
ATOM   4349  C1  POPEc  81      19.030 107.585  28.423  1.00  0.00           C
ATOM   4352  C2  POPEc  81      18.240 108.255  29.593  1.00  0.00           C
ATOM   4354  O21 POPEc  81      18.630 107.645  30.833  1.00  0.00           O
ATOM   4355  C21 POPEc  81      18.480 108.245  32.043  1.00  0.00           C
ATOM   4356  O22 POPEc  81      18.540 107.645  33.103  1.00  0.00           O
ATOM   4357  C22 POPEc  81      18.480 109.775  31.973  1.00  0.00           C
ATOM   4360  C3  POPEc  81      16.720 108.075  29.363  1.00  0.00           C
ATOM   4363  O31 POPEc  81      15.960 108.595  30.463  1.00  0.00           O
ATOM   4364  C31 POPEc  81      14.790 108.095  30.913  1.00  0.00           C
ATOM   4365  O32 POPEc  81      14.170 108.585  31.833  1.00  0.00           O
ATOM   4366  C32 POPEc  81      14.270 106.895  30.113  1.00  0.00           C
ATOM   4369  C23 POPEc  81      18.320 110.515  33.323  1.00  0.00           C
ATOM   4372  C24 POPEc  81      19.180 111.785  33.323  1.00  0.00           C
ATOM   4375  C25 POPEc  81      18.930 112.685  34.543  1.00  0.00           C
ATOM   4378  C26 POPEc  81      20.010 113.765  34.663  1.00  0.00           C
ATOM   4381  C27 POPEc  81      19.760 114.785  35.793  1.00  0.00           C
ATOM   4384  C28 POPEc  81      20.500 114.485  37.113  1.00  0.00           C
ATOM   4387  C29 POPEc  81      19.900 113.375  37.933  1.00  0.00           C
ATOM   4389 0C21 POPEc  81      19.580 113.425  39.233  1.00  0.00           C
ATOM   4391 1C21 POPEc  81      19.770 114.635  40.123  1.00  0.00           C
ATOM   4394 2C21 POPEc  81      19.010 114.525  41.463  1.00  0.00           C
ATOM   4397 3C21 POPEc  81      19.630 113.515  42.443  1.00  0.00           C
ATOM   4400 4C21 POPEc  81      18.860 113.475  43.773  1.00  0.00           C
ATOM   4403 5C21 POPEc  81      19.480 112.535  44.823  1.00  0.00           C
ATOM   4406 6C21 POPEc  81      20.510 113.215  45.723  1.00  0.00           C
ATOM   4409 7C21 POPEc  81      21.090 112.235  46.753  1.00  0.00           C
ATOM   4412 8C21 POPEc  81      22.170 112.855  47.653  1.00  0.00           C
ATOM   4416  C33 POPEc  81      13.050 106.285  30.833  1.00  0.00           C
ATOM   4419  C34 POPEc  81      12.600 104.955  30.233  1.00  0.00           C
ATOM   4422  C35 POPEc  81      11.490 104.325  31.083  1.00  0.00           C
ATOM   4425  C36 POPEc  81      12.010 103.675  32.373  1.00  0.00           C
ATOM   4428  C37 POPEc  81      10.870 103.255  33.313  1.00  0.00           C
ATOM   4431  C38 POPEc  81      11.350 102.325  34.433  1.00  0.00           C
ATOM   4434  C39 POPEc  81      10.230 101.935  35.413  1.00  0.00           C
ATOM   4437 0C31 POPEc  81       9.930 103.045  36.423  1.00  0.00           C
ATOM   4440 1C31 POPEc  81       8.920 102.635  37.513  1.00  0.00           C
ATOM   4443 2C31 POPEc  81       9.450 101.565  38.483  1.00  0.00           C
ATOM   4446 3C31 POPEc  81       8.490 101.215  39.623  1.00  0.00           C
ATOM   4449 4C31 POPEc  81       8.270 102.355  40.643  1.00  0.00           C
ATOM   4452 5C31 POPEc  81       6.930 103.075  40.463  1.00  0.00           C
ATOM   4455 6C31 POPEc  81       6.730 104.235  41.453  1.00  0.00           C
ATOM   4459  NH3 POPEd  82      23.520  29.275  19.183  1.00  0.00           N
ATOM   4463  C12 POPEd  82      24.520  28.345  19.833  1.00  0.00           C
ATOM   4466  C11 POPEd  82      25.810  29.105  20.133  1.00  0.00           C
ATOM   4469  P   POPEd  82      28.000  27.905  21.023  1.00  0.00           P
ATOM   4470  O13 POPEd  82      27.980  26.435  21.183  1.00  0.00           O
ATOM   4471  O14 POPEd  82      28.600  28.475  19.803  1.00  0.00           O
ATOM   4472  O11 POPEd  82      28.740  28.515  22.263  1.00  0.00           O
ATOM   4473  O12 POPEd  82      26.540  28.465  21.173  1.00  0.00           O
ATOM   4474  C1  POPEd  82      28.060  29.125  23.363  1.00  0.00           C
ATOM   4477  C2  POPEd  82      28.890  29.005  24.683  1.00  0.00           C
ATOM   4479  O21 POPEd  82      28.430  29.935  25.663  1.00  0.00           O
ATOM   4480  C21 POPEd  82      27.320  29.665  26.293  1.00  0.00           C
ATOM   4481  O22 POPEd  82      26.360  29.035  25.863  1.00  0.00           O
ATOM   4482  C22 POPEd  82      27.430  30.225  27.723  1.00  0.00           C
ATOM   4485  C3  POPEd  82      30.390  29.275  24.403  1.00  0.00           C
ATOM   4488  O31 POPEd  82      31.250  29.425  25.563  1.00  0.00           O
ATOM   4489  C31 POPEd  82      31.690  28.315  26.113  1.00  0.00           C
ATOM   4490  O32 POPEd  82      31.130  27.235  26.123  1.00  0.00           O
ATOM   4491  C32 POPEd  82      33.150  28.515  26.543  1.00  0.00           C
ATOM   4494  C23 POPEd  82      28.890  30.625  28.083  1.00  0.00           C
ATOM   4497  C24 POPEd  82      29.140  30.925  29.573  1.00  0.00           C
ATOM   4500  C25 POPEd  82      30.620  30.745  29.923  1.00  0.00           C
ATOM   4503  C26 POPEd  82      30.930  30.955  31.403  1.00  0.00           C
ATOM   4506  C27 POPEd  82      32.350  30.495  31.773  1.00  0.00           C
ATOM   4509  C28 POPEd  82      32.770  30.755  33.233  1.00  0.00           C
ATOM   4512  C29 POPEd  82      31.840  30.095  34.223  1.00  0.00           C
ATOM   4514 0C21 POPEd  82      31.730  30.395  35.523  1.00  0.00           C
ATOM   4516 1C21 POPEd  82      32.540  31.425  36.283  1.00  0.00           C
ATOM   4519 2C21 POPEd  82      31.640  32.535  36.863  1.00  0.00           C
ATOM   4522 3C21 POPEd  82      32.330  33.345  37.973  1.00  0.00           C
ATOM   4525 4C21 POPEd  82      31.410  34.355  38.683  1.00  0.00           C
ATOM   4528 5C21 POPEd  82      30.240  33.685  39.413  1.00  0.00           C
ATOM   4531 6C21 POPEd  82      29.370  34.645  40.223  1.00  0.00           C
ATOM   4534 7C21 POPEd  82      28.190  33.885  40.843  1.00  0.00           C
ATOM   4537 8C21 POPEd  82      27.220  34.755  41.653  1.00  0.00           C
ATOM   4541  C33 POPEd  82      33.470  28.785  28.033  1.00  0.00           C
ATOM   4544  C34 POPEd  82      35.010  28.855  28.183  1.00  0.00           C
ATOM   4547  C35 POPEd  82      35.560  29.155  29.583  1.00  0.00           C
ATOM   4550  C36 POPEd  82      35.440  27.985  30.573  1.00  0.00           C
ATOM   4553  C37 POPEd  82      36.560  28.025  31.623  1.00  0.00           C
ATOM   4556  C38 POPEd  82      36.480  26.915  32.673  1.00  0.00           C
ATOM   4559  C39 POPEd  82      35.520  27.215  33.833  1.00  0.00           C
ATOM   4562 0C31 POPEd  82      36.000  28.345  34.743  1.00  0.00           C
ATOM   4565 1C31 POPEd  82      35.210  28.395  36.053  1.00  0.00           C
ATOM   4568 2C31 POPEd  82      35.710  29.475  37.013  1.00  0.00           C
ATOM   4571 3C31 POPEd  82      35.160  29.285  38.423  1.00  0.00           C
ATOM   4574 4C31 POPEd  82      35.610  30.375  39.403  1.00  0.00           C
ATOM   4577 5C31 POPEd  82      35.130  30.065  40.823  1.00  0.00           C
ATOM   4580 6C31 POPEd  82      35.170  31.275  41.763  1.00  0.00           C
ATOM   4584  NH3 POPEe  83      42.330  36.155  23.703  1.00  0.00           N
ATOM   4588  C12 POPEe  83      42.010  35.215  22.583  1.00  0.00           C
ATOM   4591  C11 POPEe  83      40.650  35.505  21.923  1.00  0.00           C
ATOM   4594  P   POPEe  83      40.930  38.095  21.463  1.00  0.00           P
ATOM   4595  O13 POPEe  83      42.320  38.265  21.943  1.00  0.00           O
ATOM   4596  O14 POPEe  83      40.440  39.015  20.423  1.00  0.00           O
ATOM   4597  O11 POPEe  83      40.070  38.175  22.783  1.00  0.00           O
ATOM   4598  O12 POPEe  83      40.720  36.605  21.003  1.00  0.00           O
ATOM   4599  C1  POPEe  83      38.660  38.015  22.893  1.00  0.00           C
ATOM   4602  C2  POPEe  83      38.290  37.885  24.403  1.00  0.00           C
ATOM   4604  O21 POPEe  83      36.850  37.975  24.513  1.00  0.00           O
ATOM   4605  C21 POPEe  83      36.290  37.325  25.513  1.00  0.00           C
ATOM   4606  O22 POPEe  83      36.840  36.735  26.423  1.00  0.00           O
ATOM   4607  C22 POPEe  83      34.790  37.405  25.323  1.00  0.00           C
ATOM   4610  C3  POPEe  83      39.000  39.015  25.203  1.00  0.00           C
ATOM   4613  O31 POPEe  83      38.560  39.185  26.563  1.00  0.00           O
ATOM   4614  C31 POPEe  83      39.150  38.435  27.483  1.00  0.00           C
ATOM   4615  O32 POPEe  83      40.070  37.665  27.293  1.00  0.00           O
ATOM   4616  C32 POPEe  83      38.500  38.775  28.843  1.00  0.00           C
ATOM   4619  C23 POPEe  83      34.060  36.575  26.383  1.00  0.00           C
ATOM   4622  C24 POPEe  83      32.550  36.565  26.143  1.00  0.00           C
ATOM   4625  C25 POPEe  83      31.810  35.625  27.093  1.00  0.00           C
ATOM   4628  C26 POPEe  83      32.100  35.925  28.563  1.00  0.00           C
ATOM   4631  C27 POPEe  83      31.410  34.975  29.543  1.00  0.00           C
ATOM   4634  C28 POPEe  83      31.950  35.135  30.983  1.00  0.00           C
ATOM   4637  C29 POPEe  83      31.830  36.575  31.433  1.00  0.00           C
ATOM   4639 0C21 POPEe  83      31.150  37.035  32.483  1.00  0.00           C
ATOM   4641 1C21 POPEe  83      30.420  36.185  33.493  1.00  0.00           C
ATOM   4644 2C21 POPEe  83      30.210  36.955  34.813  1.00  0.00           C
ATOM   4647 3C21 POPEe  83      31.480  37.565  35.413  1.00  0.00           C
ATOM   4650 4C21 POPEe  83      31.220  38.175  36.793  1.00  0.00           C
ATOM   4653 5C21 POPEe  83      32.170  39.335  37.113  1.00  0.00           C
ATOM   4656 6C21 POPEe  83      31.810  40.015  38.433  1.00  0.00           C
ATOM   4659 7C21 POPEe  83      32.470  41.395  38.593  1.00  0.00           C
ATOM   4662 8C21 POPEe  83      32.140  42.075  39.913  1.00  0.00           C
ATOM   4666  C33 POPEe  83      37.890  37.565  29.573  1.00  0.00           C
ATOM   4669  C34 POPEe  83      36.680  37.945  30.453  1.00  0.00           C
ATOM   4672  C35 POPEe  83      35.980  36.725  31.063  1.00  0.00           C
ATOM   4675  C36 POPEe  83      36.420  36.395  32.503  1.00  0.00           C
ATOM   4678  C37 POPEe  83      35.880  35.035  32.973  1.00  0.00           C
ATOM   4681  C38 POPEe  83      35.370  35.025  34.423  1.00  0.00           C
ATOM   4684  C39 POPEe  83      36.420  35.375  35.493  1.00  0.00           C
ATOM   4687 0C31 POPEe  83      35.860  35.165  36.903  1.00  0.00           C
ATOM   4690 1C31 POPEe  83      36.830  35.545  38.033  1.00  0.00           C
ATOM   4693 2C31 POPEe  83      36.230  35.215  39.403  1.00  0.00           C
ATOM   4696 3C31 POPEe  83      37.100  35.635  40.593  1.00  0.00           C
ATOM   4699 4C31 POPEe  83      36.430  35.215  41.903  1.00  0.00           C
ATOM   4702 5C31 POPEe  83      37.250  35.485  43.163  1.00  0.00           C
ATOM   4705 6C31 POPEe  83      36.490  35.155  44.443  1.00  0.00           C
ATOM   4709  NH3 POPEf  84      88.990  80.555  22.073  1.00  0.00           N
ATOM   4713  C12 POPEf  84      88.800  80.465  23.563  1.00  0.00           C
ATOM   4716  C11 POPEf  84      87.970  79.225  23.903  1.00  0.00           C
ATOM   4719  P   POPEf  84      88.320  78.125  26.243  1.00  0.00           P
ATOM   4720  O13 POPEf  84      87.540  76.865  26.123  1.00  0.00           O
ATOM   4721  O14 POPEf  84      89.770  78.075  26.063  1.00  0.00           O
ATOM   4722  O11 POPEf  84      88.010  78.805  27.623  1.00  0.00           O
ATOM   4723  O12 POPEf  84      87.700  79.205  25.293  1.00  0.00           O
ATOM   4724  C1  POPEf  84      88.860  78.605  28.753  1.00  0.00           C
ATOM   4727  C2  POPEf  84      88.560  77.255  29.483  1.00  0.00           C
ATOM   4729  O21 POPEf  84      88.430  77.405  30.913  1.00  0.00           O
ATOM   4730  C21 POPEf  84      89.450  77.935  31.553  1.00  0.00           C
ATOM   4731  O22 POPEf  84      90.480  78.355  31.043  1.00  0.00           O
ATOM   4732  C22 POPEf  84      89.210  77.815  33.043  1.00  0.00           C
ATOM   4735  C3  POPEf  84      89.550  76.105  29.133  1.00  0.00           C
ATOM   4738  O31 POPEf  84      89.130  74.885  29.783  1.00  0.00           O
ATOM   4739  C31 POPEf  84      89.660  74.465  30.943  1.00  0.00           C
ATOM   4740  O32 POPEf  84      89.040  73.795  31.753  1.00  0.00           O
ATOM   4741  C32 POPEf  84      91.160  74.785  31.063  1.00  0.00           C
ATOM   4744  C23 POPEf  84      90.500  77.925  33.893  1.00  0.00           C
ATOM   4747  C24 POPEf  84      90.200  77.565  35.353  1.00  0.00           C
ATOM   4750  C25 POPEf  84      91.380  77.725  36.313  1.00  0.00           C
ATOM   4753  C26 POPEf  84      92.520  76.725  36.073  1.00  0.00           C
ATOM   4756  C27 POPEf  84      93.520  76.725  37.243  1.00  0.00           C
ATOM   4759  C28 POPEf  84      94.710  75.775  37.013  1.00  0.00           C
ATOM   4762  C29 POPEf  84      95.960  76.255  37.713  1.00  0.00           C
ATOM   4764 0C21 POPEf  84      96.320  75.955  38.963  1.00  0.00           C
ATOM   4766 1C21 POPEf  84      95.540  75.055  39.893  1.00  0.00           C
ATOM   4769 2C21 POPEf  84      96.210  74.875  41.263  1.00  0.00           C
ATOM   4772 3C21 POPEf  84      97.660  74.345  41.173  1.00  0.00           C
ATOM   4775 4C21 POPEf  84      98.000  73.415  42.343  1.00  0.00           C
ATOM   4778 5C21 POPEf  84      99.490  73.035  42.393  1.00  0.00           C
ATOM   4781 6C21 POPEf  84      99.830  72.135  43.583  1.00  0.00           C
ATOM   4784 7C21 POPEf  84      99.240  70.715  43.483  1.00  0.00           C
ATOM   4787 8C21 POPEf  84      99.430  69.905  44.763  1.00  0.00           C
ATOM   4791  C33 POPEf  84      91.900  73.745  31.943  1.00  0.00           C
ATOM   4794  C34 POPEf  84      93.400  74.015  32.073  1.00  0.00           C
ATOM   4797  C35 POPEf  84      94.160  72.845  32.723  1.00  0.00           C
ATOM   4800  C36 POPEf  84      93.720  72.545  34.173  1.00  0.00           C
ATOM   4803  C37 POPEf  84      94.380  71.305  34.793  1.00  0.00           C
ATOM   4806  C38 POPEf  84      94.850  71.525  36.243  1.00  0.00           C
ATOM   4809  C39 POPEf  84      96.170  72.295  36.353  1.00  0.00           C
ATOM   4812 0C31 POPEf  84      97.410  71.385  36.303  1.00  0.00           C
ATOM   4815 1C31 POPEf  84      98.690  72.135  36.723  1.00  0.00           C
ATOM   4818 2C31 POPEf  84      99.900  71.205  36.863  1.00  0.00           C
ATOM   4821 3C31 POPEf  84     101.210  71.935  37.203  1.00  0.00           C
ATOM   4824 4C31 POPEf  84     101.120  72.905  38.383  1.00  0.00           C
ATOM   4827 5C31 POPEf  84     102.490  73.475  38.783  1.00  0.00           C
ATOM   4830 6C31 POPEf  84     102.420  74.515  39.903  1.00  0.00           C
ATOM   4834  NH3 POPEg  85       6.750  19.085  63.543  1.00  0.00           N
ATOM   4838  C12 POPEg  85       6.310  18.995  64.983  1.00  0.00           C
ATOM   4841  C11 POPEg  85       5.760  17.595  65.313  1.00  0.00           C
ATOM   4844  P   POPEg  85       3.240  17.675  64.663  1.00  0.00           P
ATOM   4845  O13 POPEg  85       2.800  17.245  66.023  1.00  0.00           O
ATOM   4846  O14 POPEg  85       3.160  19.115  64.363  1.00  0.00           O
ATOM   4847  O11 POPEg  85       2.460  16.835  63.583  1.00  0.00           O
ATOM   4848  O12 POPEg  85       4.720  17.205  64.423  1.00  0.00           O
ATOM   4849  C1  POPEg  85       2.800  15.465  63.283  1.00  0.00           C
ATOM   4852  C2  POPEg  85       3.620  15.335  61.963  1.00  0.00           C
ATOM   4854  O21 POPEg  85       3.010  14.345  61.103  1.00  0.00           O
ATOM   4855  C21 POPEg  85       2.750  14.715  59.853  1.00  0.00           C
ATOM   4856  O22 POPEg  85       3.040  15.785  59.363  1.00  0.00           O
ATOM   4857  C22 POPEg  85       2.030  13.565  59.133  1.00  0.00           C
ATOM   4860  C3  POPEg  85       5.100  14.945  62.243  1.00  0.00           C
ATOM   4863  O31 POPEg  85       6.000  15.185  61.143  1.00  0.00           O
ATOM   4864  C31 POPEg  85       6.280  16.465  60.953  1.00  0.00           C
ATOM   4865  O32 POPEg  85       5.820  17.395  61.603  1.00  0.00           O
ATOM   4866  C32 POPEg  85       7.250  16.655  59.793  1.00  0.00           C
ATOM   4869  C23 POPEg  85       2.110  13.655  57.583  1.00  0.00           C
ATOM   4872  C24 POPEg  85       3.370  12.975  57.013  1.00  0.00           C
ATOM   4875  C25 POPEg  85       4.050  13.775  55.903  1.00  0.00           C
ATOM   4878  C26 POPEg  85       3.270  13.885  54.583  1.00  0.00           C
ATOM   4881  C27 POPEg  85       3.950  14.855  53.593  1.00  0.00           C
ATOM   4884  C28 POPEg  85       3.590  14.605  52.113  1.00  0.00           C
ATOM   4887  C29 POPEg  85       4.280  13.365  51.603  1.00  0.00           C
ATOM   4889 0C21 POPEg  85       5.120  13.285  50.553  1.00  0.00           C
ATOM   4891 1C21 POPEg  85       5.530  14.415  49.633  1.00  0.00           C
ATOM   4894 2C21 POPEg  85       6.460  13.965  48.483  1.00  0.00           C
ATOM   4897 3C21 POPEg  85       7.900  13.595  48.913  1.00  0.00           C
ATOM   4900 4C21 POPEg  85       8.340  12.185  48.493  1.00  0.00           C
ATOM   4903 5C21 POPEg  85       7.550  11.075  49.203  1.00  0.00           C
ATOM   4906 6C21 POPEg  85       8.140   9.675  49.053  1.00  0.00           C
ATOM   4909 7C21 POPEg  85       7.360   8.685  49.943  1.00  0.00           C
ATOM   4912 8C21 POPEg  85       7.940   7.265  49.973  1.00  0.00           C
ATOM   4916  C33 POPEg  85       6.890  17.935  59.023  1.00  0.00           C
ATOM   4919  C34 POPEg  85       5.630  17.745  58.183  1.00  0.00           C
ATOM   4922  C35 POPEg  85       5.420  18.905  57.203  1.00  0.00           C
ATOM   4925  C36 POPEg  85       4.240  18.625  56.263  1.00  0.00           C
ATOM   4928  C37 POPEg  85       4.120  19.665  55.153  1.00  0.00           C
ATOM   4931  C38 POPEg  85       3.080  19.265  54.113  1.00  0.00           C
ATOM   4934  C39 POPEg  85       3.140  20.135  52.863  1.00  0.00           C
ATOM   4937 0C31 POPEg  85       2.170  19.665  51.763  1.00  0.00           C
ATOM   4940 1C31 POPEg  85       2.530  20.265  50.413  1.00  0.00           C
ATOM   4943 2C31 POPEg  85       1.540  19.925  49.293  1.00  0.00           C
ATOM   4946 3C31 POPEg  85       2.110  20.315  47.933  1.00  0.00           C
ATOM   4949 4C31 POPEg  85       1.130  20.185  46.773  1.00  0.00           C
ATOM   4952 5C31 POPEg  85       1.810  20.545  45.443  1.00  0.00           C
ATOM   4955 6C31 POPEg  85       0.940  20.295  44.203  1.00  0.00           C
ATOM   4959  NH3 POPEh  86     124.600  50.405  63.343  1.00  0.00           N
ATOM   4963  C12 POPEh  86     124.740  49.805  64.713  1.00  0.00           C
ATOM   4966  C11 POPEh  86     124.300  50.795  65.813  1.00  0.00           C
ATOM   4969  P   POPEh  86     122.090  51.995  65.213  1.00  0.00           P
ATOM   4970  O13 POPEh  86     120.700  52.005  65.713  1.00  0.00           O
ATOM   4971  O14 POPEh  86     122.870  53.235  65.343  1.00  0.00           O
ATOM   4972  O11 POPEh  86     122.140  51.455  63.713  1.00  0.00           O
ATOM   4973  O12 POPEh  86     122.870  50.825  65.953  1.00  0.00           O
ATOM   4974  C1  POPEh  86     121.150  51.935  62.793  1.00  0.00           C
ATOM   4977  C2  POPEh  86     121.050  50.955  61.613  1.00  0.00           C
ATOM   4979  O21 POPEh  86     121.710  51.525  60.463  1.00  0.00           O
ATOM   4980  C21 POPEh  86     122.860  50.965  60.143  1.00  0.00           C
ATOM   4981  O22 POPEh  86     123.440  50.105  60.793  1.00  0.00           O
ATOM   4982  C22 POPEh  86     123.350  51.555  58.813  1.00  0.00           C
ATOM   4985  C3  POPEh  86     119.600  50.575  61.223  1.00  0.00           C
ATOM   4988  O31 POPEh  86     119.460  49.145  61.083  1.00  0.00           O
ATOM   4989  C31 POPEh  86     119.840  48.635  59.923  1.00  0.00           C
ATOM   4990  O32 POPEh  86     120.480  49.215  59.063  1.00  0.00           O
ATOM   4991  C32 POPEh  86     119.390  47.165  59.813  1.00  0.00           C
ATOM   4994  C23 POPEh  86     123.900  50.525  57.793  1.00  0.00           C
ATOM   4997  C24 POPEh  86     124.290  51.235  56.493  1.00  0.00           C
ATOM   5000  C25 POPEh  86     125.310  50.485  55.613  1.00  0.00           C
ATOM   5003  C26 POPEh  86     124.720  49.385  54.723  1.00  0.00           C
ATOM   5006  C27 POPEh  86     125.780  48.815  53.753  1.00  0.00           C
ATOM   5009  C28 POPEh  86     125.300  47.645  52.873  1.00  0.00           C
ATOM   5012  C29 POPEh  86     124.390  48.155  51.793  1.00  0.00           C
ATOM   5014 0C21 POPEh  86     124.080  47.565  50.623  1.00  0.00           C
ATOM   5016 1C21 POPEh  86     124.560  46.235  50.103  1.00  0.00           C
ATOM   5019 2C21 POPEh  86     124.780  46.345  48.583  1.00  0.00           C
ATOM   5022 3C21 POPEh  86     125.040  44.995  47.893  1.00  0.00           C
ATOM   5025 4C21 POPEh  86     125.400  45.145  46.393  1.00  0.00           C
ATOM   5028 5C21 POPEh  86     124.450  46.095  45.653  1.00  0.00           C
ATOM   5031 6C21 POPEh  86     124.700  46.215  44.153  1.00  0.00           C
ATOM   5034 7C21 POPEh  86     123.910  47.405  43.573  1.00  0.00           C
ATOM   5037 8C21 POPEh  86     124.080  47.605  42.073  1.00  0.00           C
ATOM   5041  C33 POPEh  86     119.080  46.785  58.343  1.00  0.00           C
ATOM   5044  C34 POPEh  86     118.090  45.625  58.163  1.00  0.00           C
ATOM   5047  C35 POPEh  86     117.750  45.445  56.673  1.00  0.00           C
ATOM   5050  C36 POPEh  86     116.590  44.495  56.353  1.00  0.00           C
ATOM   5053  C37 POPEh  86     116.210  44.635  54.873  1.00  0.00           C
ATOM   5056  C38 POPEh  86     115.000  43.805  54.413  1.00  0.00           C
ATOM   5059  C39 POPEh  86     114.700  44.085  52.933  1.00  0.00           C
ATOM   5062 0C31 POPEh  86     113.410  43.465  52.383  1.00  0.00           C
ATOM   5065 1C31 POPEh  86     113.240  43.805  50.893  1.00  0.00           C
ATOM   5068 2C31 POPEh  86     111.940  43.255  50.283  1.00  0.00           C
ATOM   5071 3C31 POPEh  86     111.810  43.585  48.783  1.00  0.00           C
ATOM   5074 4C31 POPEh  86     111.570  45.075  48.493  1.00  0.00           C
ATOM   5077 5C31 POPEh  86     111.250  45.355  47.023  1.00  0.00           C
ATOM   5080 6C31 POPEh  86     110.980  46.835  46.733  1.00  0.00           C
ATOM   5084  NH3 POPEi  87     117.050 119.255  23.153  1.00  0.00           N
ATOM   5088  C12 POPEi  87     117.250 118.235  22.073  1.00  0.00           C
ATOM   5091  C11 POPEi  87     118.000 117.005  22.633  1.00  0.00           C
ATOM   5094  P   POPEi  87     118.830 114.675  21.803  1.00  0.00           P
ATOM   5095  O13 POPEi  87     117.660 113.965  22.353  1.00  0.00           O
ATOM   5096  O14 POPEi  87     119.400 114.175  20.533  1.00  0.00           O
ATOM   5097  O11 POPEi  87     119.960 114.775  22.923  1.00  0.00           O
ATOM   5098  O12 POPEi  87     118.460 116.205  21.563  1.00  0.00           O
ATOM   5099  C1  POPEi  87     120.430 113.595  23.603  1.00  0.00           C
ATOM   5102  C2  POPEi  87     120.970 113.885  25.053  1.00  0.00           C
ATOM   5104  O21 POPEi  87     121.120 112.635  25.753  1.00  0.00           O
ATOM   5105  C21 POPEi  87     122.020 112.655  26.733  1.00  0.00           C
ATOM   5106  O22 POPEi  87     122.810 113.555  26.963  1.00  0.00           O
ATOM   5107  C22 POPEi  87     121.890 111.405  27.613  1.00  0.00           C
ATOM   5110  C3  POPEi  87     120.020 114.815  25.863  1.00  0.00           C
ATOM   5113  O31 POPEi  87     120.680 115.405  27.013  1.00  0.00           O
ATOM   5114  C31 POPEi  87     120.330 114.995  28.223  1.00  0.00           C
ATOM   5115  O32 POPEi  87     119.460 114.185  28.473  1.00  0.00           O
ATOM   5116  C32 POPEi  87     121.210 115.685  29.263  1.00  0.00           C
ATOM   5119  C23 POPEi  87     123.240 110.665  27.763  1.00  0.00           C
ATOM   5122  C24 POPEi  87     123.430 109.945  29.103  1.00  0.00           C
ATOM   5125  C25 POPEi  87     122.390 108.865  29.403  1.00  0.00           C
ATOM   5128  C26 POPEi  87     122.820 107.945  30.553  1.00  0.00           C
ATOM   5131  C27 POPEi  87     121.780 106.855  30.833  1.00  0.00           C
ATOM   5134  C28 POPEi  87     122.230 105.805  31.863  1.00  0.00           C
ATOM   5137  C29 POPEi  87     122.290 106.345  33.273  1.00  0.00           C
ATOM   5139 0C21 POPEi  87     121.810 105.755  34.383  1.00  0.00           C
ATOM   5141 1C21 POPEi  87     121.090 104.425  34.403  1.00  0.00           C
ATOM   5144 2C21 POPEi  87     120.190 104.235  35.643  1.00  0.00           C
ATOM   5147 3C21 POPEi  87     119.320 102.975  35.513  1.00  0.00           C
ATOM   5150 4C21 POPEi  87     118.440 102.645  36.723  1.00  0.00           C
ATOM   5153 5C21 POPEi  87     119.250 102.235  37.953  1.00  0.00           C
ATOM   5156 6C21 POPEi  87     118.440 101.425  38.983  1.00  0.00           C
ATOM   5159 7C21 POPEi  87     119.360 100.815  40.043  1.00  0.00           C
ATOM   5162 8C21 POPEi  87     118.670  99.935  41.083  1.00  0.00           C
ATOM   5166  C33 POPEi  87     120.720 115.505  30.723  1.00  0.00           C
ATOM   5169  C34 POPEi  87     121.490 114.455  31.543  1.00  0.00           C
ATOM   5172  C35 POPEi  87     121.090 114.525  33.023  1.00  0.00           C
ATOM   5175  C36 POPEi  87     121.930 113.695  34.003  1.00  0.00           C
ATOM   5178  C37 POPEi  87     121.570 114.035  35.463  1.00  0.00           C
ATOM   5181  C38 POPEi  87     122.320 113.205  36.513  1.00  0.00           C
ATOM   5184  C39 POPEi  87     122.070 113.715  37.943  1.00  0.00           C
ATOM   5187 0C31 POPEi  87     122.710 112.825  39.013  1.00  0.00           C
ATOM   5190 1C31 POPEi  87     122.560 113.415  40.423  1.00  0.00           C
ATOM   5193 2C31 POPEi  87     123.320 112.655  41.533  1.00  0.00           C
ATOM   5196 3C31 POPEi  87     122.860 111.205  41.693  1.00  0.00           C
ATOM   5199 4C31 POPEi  87     123.410 110.545  42.973  1.00  0.00           C
ATOM   5202 5C31 POPEi  87     122.900 109.105  43.163  1.00  0.00           C
ATOM   5205 6C31 POPEi  87     123.440 108.435  44.423  1.00  0.00           C
ATOM   5209  NH3 POPEj  88      71.580  40.925  23.733  1.00  0.00           N
ATOM   5213  C12 POPEj  88      70.110  40.705  23.893  1.00  0.00           C
ATOM   5216  C11 POPEj  88      69.310  42.015  23.823  1.00  0.00           C
ATOM   5219  P   POPEj  88      66.840  42.485  22.993  1.00  0.00           P
ATOM   5220  O13 POPEj  88      66.800  42.015  21.593  1.00  0.00           O
ATOM   5221  O14 POPEj  88      67.060  43.935  23.243  1.00  0.00           O
ATOM   5222  O11 POPEj  88      65.510  42.045  23.693  1.00  0.00           O
ATOM   5223  O12 POPEj  88      67.940  41.655  23.753  1.00  0.00           O
ATOM   5224  C1  POPEj  88      65.450  41.545  25.033  1.00  0.00           C
ATOM   5227  C2  POPEj  88      65.280  42.705  26.043  1.00  0.00           C
ATOM   5229  O21 POPEj  88      66.410  42.775  26.933  1.00  0.00           O
ATOM   5230  C21 POPEj  88      66.520  41.865  27.893  1.00  0.00           C
ATOM   5231  O22 POPEj  88      65.740  40.965  28.133  1.00  0.00           O
ATOM   5232  C22 POPEj  88      67.770  42.185  28.723  1.00  0.00           C
ATOM   5235  C3  POPEj  88      63.890  42.665  26.733  1.00  0.00           C
ATOM   5238  O31 POPEj  88      63.830  43.445  27.933  1.00  0.00           O
ATOM   5239  C31 POPEj  88      63.650  44.745  27.813  1.00  0.00           C
ATOM   5240  O32 POPEj  88      63.760  45.415  26.803  1.00  0.00           O
ATOM   5241  C32 POPEj  88      63.120  45.235  29.163  1.00  0.00           C
ATOM   5244  C23 POPEj  88      67.440  42.475  30.213  1.00  0.00           C
ATOM   5247  C24 POPEj  88      67.980  43.815  30.713  1.00  0.00           C
ATOM   5250  C25 POPEj  88      67.800  44.015  32.223  1.00  0.00           C
ATOM   5253  C26 POPEj  88      69.040  43.635  33.043  1.00  0.00           C
ATOM   5256  C27 POPEj  88      68.840  43.915  34.543  1.00  0.00           C
ATOM   5259  C28 POPEj  88      70.130  43.765  35.363  1.00  0.00           C
ATOM   5262  C29 POPEj  88      69.930  44.215  36.793  1.00  0.00           C
ATOM   5264 0C21 POPEj  88      70.490  43.675  37.883  1.00  0.00           C
ATOM   5266 1C21 POPEj  88      71.440  42.505  37.913  1.00  0.00           C
ATOM   5269 2C21 POPEj  88      71.470  41.775  39.273  1.00  0.00           C
ATOM   5272 3C21 POPEj  88      70.220  40.935  39.573  1.00  0.00           C
ATOM   5275 4C21 POPEj  88      69.940  40.795  41.083  1.00  0.00           C
ATOM   5278 5C21 POPEj  88      71.050  40.115  41.903  1.00  0.00           C
ATOM   5281 6C21 POPEj  88      71.120  40.725  43.313  1.00  0.00           C
ATOM   5284 7C21 POPEj  88      72.170  40.115  44.253  1.00  0.00           C
ATOM   5287 8C21 POPEj  88      72.410  40.985  45.503  1.00  0.00           C
ATOM   5291  C33 POPEj  88      63.830  46.505  29.683  1.00  0.00           C
ATOM   5294  C34 POPEj  88      63.080  47.115  30.873  1.00  0.00           C
ATOM   5297  C35 POPEj  88      63.030  46.225  32.123  1.00  0.00           C
ATOM   5300  C36 POPEj  88      64.360  46.085  32.863  1.00  0.00           C
ATOM   5303  C37 POPEj  88      64.260  45.055  33.993  1.00  0.00           C
ATOM   5306  C38 POPEj  88      65.320  45.265  35.083  1.00  0.00           C
ATOM   5309  C39 POPEj  88      65.490  44.045  35.993  1.00  0.00           C
ATOM   5312 0C31 POPEj  88      64.240  43.695  36.813  1.00  0.00           C
ATOM   5315 1C31 POPEj  88      64.520  42.535  37.783  1.00  0.00           C
ATOM   5318 2C31 POPEj  88      63.270  42.045  38.533  1.00  0.00           C
ATOM   5321 3C31 POPEj  88      63.510  40.745  39.313  1.00  0.00           C
ATOM   5324 4C31 POPEj  88      64.680  40.805  40.313  1.00  0.00           C
ATOM   5327 5C31 POPEj  88      64.810  39.505  41.123  1.00  0.00           C
ATOM   5330 6C31 POPEj  88      66.010  39.505  42.083  1.00  0.00           C
ATOM   5334  NH3 POPEk  89      77.620  51.295  68.173  1.00  0.00           N
ATOM   5338  C12 POPEk  89      76.830  50.035  68.443  1.00  0.00           C
ATOM   5341  C11 POPEk  89      76.100  49.555  67.183  1.00  0.00           C
ATOM   5344  P   POPEk  89      74.340  47.645  67.723  1.00  0.00           P
ATOM   5345  O13 POPEk  89      74.230  46.215  67.323  1.00  0.00           O
ATOM   5346  O14 POPEk  89      74.080  47.975  69.133  1.00  0.00           O
ATOM   5347  O11 POPEk  89      73.380  48.525  66.853  1.00  0.00           O
ATOM   5348  O12 POPEk  89      75.780  48.165  67.323  1.00  0.00           O
ATOM   5349  C1  POPEk  89      72.860  48.115  65.593  1.00  0.00           C
ATOM   5352  C2  POPEk  89      73.460  49.015  64.483  1.00  0.00           C
ATOM   5354  O21 POPEk  89      72.550  49.215  63.393  1.00  0.00           O
ATOM   5355  C21 POPEk  89      72.230  48.135  62.693  1.00  0.00           C
ATOM   5356  O22 POPEk  89      72.630  47.005  62.903  1.00  0.00           O
ATOM   5357  C22 POPEk  89      71.420  48.565  61.493  1.00  0.00           C
ATOM   5360  C3  POPEk  89      74.890  48.585  64.023  1.00  0.00           C
ATOM   5363  O31 POPEk  89      75.560  49.735  63.493  1.00  0.00           O
ATOM   5364  C31 POPEk  89      75.800  49.965  62.203  1.00  0.00           C
ATOM   5365  O32 POPEk  89      76.070  51.075  61.763  1.00  0.00           O
ATOM   5366  C32 POPEk  89      75.810  48.685  61.343  1.00  0.00           C
ATOM   5369  C23 POPEk  89      71.800  47.745  60.253  1.00  0.00           C
ATOM   5372  C24 POPEk  89      70.780  47.965  59.143  1.00  0.00           C
ATOM   5375  C25 POPEk  89      71.130  47.135  57.903  1.00  0.00           C
ATOM   5378  C26 POPEk  89      70.040  47.205  56.833  1.00  0.00           C
ATOM   5381  C27 POPEk  89      70.500  46.495  55.563  1.00  0.00           C
ATOM   5384  C28 POPEk  89      69.350  46.145  54.623  1.00  0.00           C
ATOM   5387  C29 POPEk  89      69.920  45.835  53.273  1.00  0.00           C
ATOM   5389 0C21 POPEk  89      70.280  46.775  52.383  1.00  0.00           C
ATOM   5391 1C21 POPEk  89      70.170  48.265  52.603  1.00  0.00           C
ATOM   5394 2C21 POPEk  89      69.200  48.965  51.643  1.00  0.00           C
ATOM   5397 3C21 POPEk  89      69.730  49.055  50.213  1.00  0.00           C
ATOM   5400 4C21 POPEk  89      69.250  47.935  49.293  1.00  0.00           C
ATOM   5403 5C21 POPEk  89      69.690  48.165  47.843  1.00  0.00           C
ATOM   5406 6C21 POPEk  89      71.200  48.225  47.663  1.00  0.00           C
ATOM   5409 7C21 POPEk  89      71.620  48.455  46.213  1.00  0.00           C
ATOM   5412 8C21 POPEk  89      73.080  48.845  46.053  1.00  0.00           C
ATOM   5416  C33 POPEk  89      76.270  48.925  59.883  1.00  0.00           C
ATOM   5419  C34 POPEk  89      77.080  47.735  59.313  1.00  0.00           C
ATOM   5422  C35 POPEk  89      76.240  46.495  59.003  1.00  0.00           C
ATOM   5425  C36 POPEk  89      75.610  46.545  57.603  1.00  0.00           C
ATOM   5428  C37 POPEk  89      74.830  45.275  57.253  1.00  0.00           C
ATOM   5431  C38 POPEk  89      73.960  45.435  55.993  1.00  0.00           C
ATOM   5434  C39 POPEk  89      74.750  45.785  54.733  1.00  0.00           C
ATOM   5437 0C31 POPEk  89      73.840  46.005  53.523  1.00  0.00           C
ATOM   5440 1C31 POPEk  89      74.650  46.305  52.253  1.00  0.00           C
ATOM   5443 2C31 POPEk  89      73.760  46.355  50.993  1.00  0.00           C
ATOM   5446 3C31 POPEk  89      74.560  46.345  49.683  1.00  0.00           C
ATOM   5449 4C31 POPEk  89      75.400  45.075  49.513  1.00  0.00           C
ATOM   5452 5C31 POPEk  89      75.870  44.825  48.083  1.00  0.00           C
ATOM   5455 6C31 POPEk  89      76.690  43.545  47.953  1.00  0.00           C
ATOM   5459  NH3 POPEl  90      21.030  74.835  23.023  1.00  0.00           N
ATOM   5463  C12 POPEl  90      20.960  76.225  23.643  1.00  0.00           C
ATOM   5466  C11 POPEl  90      20.750  77.355  22.613  1.00  0.00           C
ATOM   5469  P   POPEl  90      19.660  79.495  23.703  1.00  0.00           P
ATOM   5470  O13 POPEl  90      18.640  78.585  24.263  1.00  0.00           O
ATOM   5471  O14 POPEl  90      19.220  80.515  22.703  1.00  0.00           O
ATOM   5472  O11 POPEl  90      20.280  80.345  24.853  1.00  0.00           O
ATOM   5473  O12 POPEl  90      20.890  78.645  23.203  1.00  0.00           O
ATOM   5474  C1  POPEl  90      20.420  79.935  26.213  1.00  0.00           C
ATOM   5477  C2  POPEl  90      21.880  79.465  26.493  1.00  0.00           C
ATOM   5479  O21 POPEl  90      21.970  78.815  27.773  1.00  0.00           O
ATOM   5480  C21 POPEl  90      21.820  79.565  28.853  1.00  0.00           C
ATOM   5481  O22 POPEl  90      21.600  80.765  28.863  1.00  0.00           O
ATOM   5482  C22 POPEl  90      22.110  78.695  30.073  1.00  0.00           C
ATOM   5485  C3  POPEl  90      22.900  80.645  26.263  1.00  0.00           C
ATOM   5488  O31 POPEl  90      24.280  80.215  26.303  1.00  0.00           O
ATOM   5489  C31 POPEl  90      24.860  79.975  27.473  1.00  0.00           C
ATOM   5490  O32 POPEl  90      25.480  78.955  27.733  1.00  0.00           O
ATOM   5491  C32 POPEl  90      24.890  81.215  28.353  1.00  0.00           C
ATOM   5494  C23 POPEl  90      21.890  79.425  31.413  1.00  0.00           C
ATOM   5497  C24 POPEl  90      22.550  78.675  32.573  1.00  0.00           C
ATOM   5500  C25 POPEl  90      21.880  78.945  33.923  1.00  0.00           C
ATOM   5503  C26 POPEl  90      22.670  78.385  35.113  1.00  0.00           C
ATOM   5506  C27 POPEl  90      21.850  78.345  36.423  1.00  0.00           C
ATOM   5509  C28 POPEl  90      22.580  77.665  37.603  1.00  0.00           C
ATOM   5512  C29 POPEl  90      23.730  78.485  38.103  1.00  0.00           C
ATOM   5514 0C21 POPEl  90      24.590  78.165  39.083  1.00  0.00           C
ATOM   5516 1C21 POPEl  90      24.570  76.915  39.923  1.00  0.00           C
ATOM   5519 2C21 POPEl  90      25.920  76.165  39.953  1.00  0.00           C
ATOM   5522 3C21 POPEl  90      26.990  76.855  40.833  1.00  0.00           C
ATOM   5525 4C21 POPEl  90      28.220  75.975  41.053  1.00  0.00           C
ATOM   5528 5C21 POPEl  90      29.170  76.555  42.113  1.00  0.00           C
ATOM   5531 6C21 POPEl  90      30.300  75.595  42.503  1.00  0.00           C
ATOM   5534 7C21 POPEl  90      31.170  76.165  43.633  1.00  0.00           C
ATOM   5537 8C21 POPEl  90      32.040  75.095  44.283  1.00  0.00           C
ATOM   5541  C33 POPEl  90      25.610  80.965  29.703  1.00  0.00           C
ATOM   5544  C34 POPEl  90      26.010  82.265  30.403  1.00  0.00           C
ATOM   5547  C35 POPEl  90      24.840  83.095  30.953  1.00  0.00           C
ATOM   5550  C36 POPEl  90      24.320  82.625  32.333  1.00  0.00           C
ATOM   5553  C37 POPEl  90      23.330  83.635  32.943  1.00  0.00           C
ATOM   5556  C38 POPEl  90      22.610  83.155  34.213  1.00  0.00           C
ATOM   5559  C39 POPEl  90      23.530  82.775  35.383  1.00  0.00           C
ATOM   5562 0C31 POPEl  90      22.800  82.875  36.733  1.00  0.00           C
ATOM   5565 1C31 POPEl  90      23.660  82.475  37.933  1.00  0.00           C
ATOM   5568 2C31 POPEl  90      22.950  82.715  39.283  1.00  0.00           C
ATOM   5571 3C31 POPEl  90      23.450  81.825  40.433  1.00  0.00           C
ATOM   5574 4C31 POPEl  90      24.960  81.935  40.723  1.00  0.00           C
ATOM   5577 5C31 POPEl  90      25.410  80.935  41.793  1.00  0.00           C
ATOM   5580 6C31 POPEl  90      26.930  80.925  42.023  1.00  0.00           C
ATOM   5584  NH3 POPEm  91      11.340   0.325  65.533  1.00  0.00           N
ATOM   5588  C12 POPEm  91      11.800   0.905  66.853  1.00  0.00           C
ATOM   5591  C11 POPEm  91      11.390   2.385  67.003  1.00  0.00           C
ATOM   5594  P   POPEm  91      11.480   4.635  65.643  1.00  0.00           P
ATOM   5595  O13 POPEm  91      10.830   4.755  64.313  1.00  0.00           O
ATOM   5596  O14 POPEm  91      10.730   5.235  66.773  1.00  0.00           O
ATOM   5597  O11 POPEm  91      12.950   5.265  65.603  1.00  0.00           O
ATOM   5598  O12 POPEm  91      11.870   3.125  65.893  1.00  0.00           O
ATOM   5599  C1  POPEm  91      13.690   5.235  64.363  1.00  0.00           C
ATOM   5602  C2  POPEm  91      14.620   6.485  64.203  1.00  0.00           C
ATOM   5604  O21 POPEm  91      14.920   6.715  62.813  1.00  0.00           O
ATOM   5605  C21 POPEm  91      15.660   5.835  62.183  1.00  0.00           C
ATOM   5606  O22 POPEm  91      16.190   4.845  62.663  1.00  0.00           O
ATOM   5607  C22 POPEm  91      15.730   6.225  60.703  1.00  0.00           C
ATOM   5610  C3  POPEm  91      15.900   6.395  65.093  1.00  0.00           C
ATOM   5613  O31 POPEm  91      16.950   7.285  64.663  1.00  0.00           O
ATOM   5614  C31 POPEm  91      18.170   6.855  64.973  1.00  0.00           C
ATOM   5615  O32 POPEm  91      18.410   5.905  65.703  1.00  0.00           O
ATOM   5616  C32 POPEm  91      19.230   7.585  64.153  1.00  0.00           C
ATOM   5619  C23 POPEm  91      15.820   5.015  59.743  1.00  0.00           C
ATOM   5622  C24 POPEm  91      15.600   5.425  58.283  1.00  0.00           C
ATOM   5625  C25 POPEm  91      15.790   4.265  57.293  1.00  0.00           C
ATOM   5628  C26 POPEm  91      17.260   4.005  56.923  1.00  0.00           C
ATOM   5631  C27 POPEm  91      17.550   2.505  56.783  1.00  0.00           C
ATOM   5634  C28 POPEm  91      18.760   2.135  55.903  1.00  0.00           C
ATOM   5637  C29 POPEm  91      20.050   2.825  56.273  1.00  0.00           C
ATOM   5639 0C21 POPEm  91      20.960   3.265  55.393  1.00  0.00           C
ATOM   5641 1C21 POPEm  91      20.850   3.115  53.893  1.00  0.00           C
ATOM   5644 2C21 POPEm  91      21.970   3.845  53.133  1.00  0.00           C
ATOM   5647 3C21 POPEm  91      21.870   5.375  53.213  1.00  0.00           C
ATOM   5650 4C21 POPEm  91      23.070   6.105  52.613  1.00  0.00           C
ATOM   5653 5C21 POPEm  91      24.370   5.885  53.403  1.00  0.00           C
ATOM   5656 6C21 POPEm  91      25.510   6.775  52.923  1.00  0.00           C
ATOM   5659 7C21 POPEm  91      26.810   6.555  53.703  1.00  0.00           C
ATOM   5662 8C21 POPEm  91      27.900   7.535  53.283  1.00  0.00           C
ATOM   5666  C33 POPEm  91      20.170   6.555  63.483  1.00  0.00           C
ATOM   5669  C34 POPEm  91      21.120   7.135  62.433  1.00  0.00           C
ATOM   5672  C35 POPEm  91      22.280   6.165  62.123  1.00  0.00           C
ATOM   5675  C36 POPEm  91      21.810   4.905  61.393  1.00  0.00           C
ATOM   5678  C37 POPEm  91      22.940   3.895  61.123  1.00  0.00           C
ATOM   5681  C38 POPEm  91      22.370   2.495  60.833  1.00  0.00           C
ATOM   5684  C39 POPEm  91      23.380   1.345  60.883  1.00  0.00           C
ATOM   5687 0C31 POPEm  91      24.060   1.105  59.533  1.00  0.00           C
ATOM   5690 1C31 POPEm  91      25.100  -0.035  59.553  1.00  0.00           C
ATOM   5693 2C31 POPEm  91      24.570  -1.435  59.213  1.00  0.00           C
ATOM   5696 3C31 POPEm  91      24.060  -2.235  60.423  1.00  0.00           C
ATOM   5699 4C31 POPEm  91      23.680  -3.675  60.043  1.00  0.00           C
ATOM   5702 5C31 POPEm  91      23.370  -4.525  61.283  1.00  0.00           C
ATOM   5705 6C31 POPEm  91      22.790  -5.895  60.943  1.00  0.00           C
ATOM   5709  NH3 POPEn  92      94.080  53.905  24.483  1.00  0.00           N
ATOM   5713  C12 POPEn  92      94.510  52.845  23.513  1.00  0.00           C
ATOM   5716  C11 POPEn  92      93.510  52.705  22.363  1.00  0.00           C
ATOM   5719  P   POPEn  92      91.070  52.675  23.433  1.00  0.00           P
ATOM   5720  O13 POPEn  92      91.230  54.155  23.403  1.00  0.00           O
ATOM   5721  O14 POPEn  92      89.820  52.095  22.923  1.00  0.00           O
ATOM   5722  O11 POPEn  92      91.240  52.225  24.933  1.00  0.00           O
ATOM   5723  O12 POPEn  92      92.330  52.005  22.753  1.00  0.00           O
ATOM   5724  C1  POPEn  92      90.130  51.745  25.723  1.00  0.00           C
ATOM   5727  C2  POPEn  92      90.140  52.405  27.133  1.00  0.00           C
ATOM   5729  O21 POPEn  92      90.440  51.475  28.183  1.00  0.00           O
ATOM   5730  C21 POPEn  92      89.500  50.905  28.913  1.00  0.00           C
ATOM   5731  O22 POPEn  92      88.340  50.715  28.563  1.00  0.00           O
ATOM   5732  C22 POPEn  92      90.140  50.515  30.263  1.00  0.00           C
ATOM   5735  C3  POPEn  92      88.950  53.365  27.403  1.00  0.00           C
ATOM   5738  O31 POPEn  92      89.340  54.245  28.463  1.00  0.00           O
ATOM   5739  C31 POPEn  92      88.710  54.145  29.623  1.00  0.00           C
ATOM   5740  O32 POPEn  92      87.750  53.445  29.873  1.00  0.00           O
ATOM   5741  C32 POPEn  92      89.400  55.055  30.633  1.00  0.00           C
ATOM   5744  C23 POPEn  92      89.230  50.595  31.513  1.00  0.00           C
ATOM   5747  C24 POPEn  92      90.050  50.475  32.823  1.00  0.00           C
ATOM   5750  C25 POPEn  92      89.260  50.875  34.083  1.00  0.00           C
ATOM   5753  C26 POPEn  92      90.040  50.635  35.403  1.00  0.00           C
ATOM   5756  C27 POPEn  92      89.360  51.215  36.663  1.00  0.00           C
ATOM   5759  C28 POPEn  92      89.070  50.185  37.783  1.00  0.00           C
ATOM   5762  C29 POPEn  92      87.750  49.475  37.613  1.00  0.00           C
ATOM   5764 0C21 POPEn  92      86.980  48.935  38.583  1.00  0.00           C
ATOM   5766 1C21 POPEn  92      87.280  48.875  40.063  1.00  0.00           C
ATOM   5769 2C21 POPEn  92      86.380  49.805  40.903  1.00  0.00           C
ATOM   5772 3C21 POPEn  92      84.870  49.545  40.753  1.00  0.00           C
ATOM   5775 4C21 POPEn  92      83.980  50.525  41.543  1.00  0.00           C
ATOM   5778 5C21 POPEn  92      83.350  49.925  42.813  1.00  0.00           C
ATOM   5781 6C21 POPEn  92      82.360  50.905  43.463  1.00  0.00           C
ATOM   5784 7C21 POPEn  92      81.720  50.345  44.743  1.00  0.00           C
ATOM   5787 8C21 POPEn  92      80.760  51.335  45.403  1.00  0.00           C
ATOM   5791  C33 POPEn  92      89.440  54.425  32.043  1.00  0.00           C
ATOM   5794  C34 POPEn  92      89.730  55.505  33.083  1.00  0.00           C
ATOM   5797  C35 POPEn  92      89.840  54.985  34.513  1.00  0.00           C
ATOM   5800  C36 POPEn  92      89.680  56.135  35.503  1.00  0.00           C
ATOM   5803  C37 POPEn  92      89.850  55.695  36.963  1.00  0.00           C
ATOM   5806  C38 POPEn  92      89.480  56.825  37.923  1.00  0.00           C
ATOM   5809  C39 POPEn  92      89.650  56.445  39.403  1.00  0.00           C
ATOM   5812 0C31 POPEn  92      91.110  56.335  39.823  1.00  0.00           C
ATOM   5815 1C31 POPEn  92      91.260  55.995  41.313  1.00  0.00           C
ATOM   5818 2C31 POPEn  92      92.720  55.765  41.723  1.00  0.00           C
ATOM   5821 3C31 POPEn  92      93.220  56.755  42.783  1.00  0.00           C
ATOM   5824 4C31 POPEn  92      93.330  58.205  42.283  1.00  0.00           C
ATOM   5827 5C31 POPEn  92      93.960  59.115  43.343  1.00  0.00           C
ATOM   5830 6C31 POPEn  92      94.160  60.565  42.903  1.00  0.00           C
ATOM   5834  NH3 POPEo  93      64.380  -8.055  19.233  1.00  0.00           N
ATOM   5838  C12 POPEo  93      63.910  -7.535  20.563  1.00  0.00           C
ATOM   5841  C11 POPEo  93      62.390  -7.235  20.563  1.00  0.00           C
ATOM   5844  P   POPEo  93      62.530  -4.995  19.223  1.00  0.00           P
ATOM   5845  O13 POPEo  93      61.440  -4.055  18.873  1.00  0.00           O
ATOM   5846  O14 POPEo  93      63.680  -5.155  18.323  1.00  0.00           O
ATOM   5847  O11 POPEo  93      63.120  -4.585  20.623  1.00  0.00           O
ATOM   5848  O12 POPEo  93      61.960  -6.425  19.483  1.00  0.00           O
ATOM   5849  C1  POPEo  93      64.020  -3.475  20.663  1.00  0.00           C
ATOM   5852  C2  POPEo  93      64.330  -3.085  22.133  1.00  0.00           C
ATOM   5854  O21 POPEo  93      64.520  -1.665  22.183  1.00  0.00           O
ATOM   5855  C21 POPEo  93      64.020  -1.085  23.273  1.00  0.00           C
ATOM   5856  O22 POPEo  93      63.190  -1.575  24.013  1.00  0.00           O
ATOM   5857  C22 POPEo  93      64.650   0.285  23.483  1.00  0.00           C
ATOM   5860  C3  POPEo  93      65.570  -3.805  22.743  1.00  0.00           C
ATOM   5863  O31 POPEo  93      66.100  -3.035  23.843  1.00  0.00           O
ATOM   5864  C31 POPEo  93      67.000  -3.635  24.603  1.00  0.00           C
ATOM   5865  O32 POPEo  93      67.350  -4.805  24.523  1.00  0.00           O
ATOM   5866  C32 POPEo  93      67.540  -2.585  25.553  1.00  0.00           C
ATOM   5869  C23 POPEo  93      63.930   1.055  24.613  1.00  0.00           C
ATOM   5872  C24 POPEo  93      64.670   2.355  24.933  1.00  0.00           C
ATOM   5875  C25 POPEo  93      63.990   3.245  25.973  1.00  0.00           C
ATOM   5878  C26 POPEo  93      63.770   2.645  27.363  1.00  0.00           C
ATOM   5881  C27 POPEo  93      63.570   3.705  28.463  1.00  0.00           C
ATOM   5884  C28 POPEo  93      62.120   4.245  28.593  1.00  0.00           C
ATOM   5887  C29 POPEo  93      61.830   5.405  27.673  1.00  0.00           C
ATOM   5889 0C21 POPEo  93      61.390   6.635  28.003  1.00  0.00           C
ATOM   5891 1C21 POPEo  93      61.080   7.165  29.383  1.00  0.00           C
ATOM   5894 2C21 POPEo  93      62.190   8.125  29.843  1.00  0.00           C
ATOM   5897 3C21 POPEo  93      62.130   8.485  31.343  1.00  0.00           C
ATOM   5900 4C21 POPEo  93      63.380   9.245  31.823  1.00  0.00           C
ATOM   5903 5C21 POPEo  93      63.280  10.775  31.673  1.00  0.00           C
ATOM   5906 6C21 POPEo  93      63.320  11.505  33.013  1.00  0.00           C
ATOM   5909 7C21 POPEo  93      63.170  13.025  32.873  1.00  0.00           C
ATOM   5912 8C21 POPEo  93      63.550  13.795  34.133  1.00  0.00           C
ATOM   5916  C33 POPEo  93      68.500  -3.085  26.663  1.00  0.00           C
ATOM   5919  C34 POPEo  93      68.830  -1.925  27.603  1.00  0.00           C
ATOM   5922  C35 POPEo  93      69.550  -2.315  28.903  1.00  0.00           C
ATOM   5925  C36 POPEo  93      69.500  -1.185  29.933  1.00  0.00           C
ATOM   5928  C37 POPEo  93      69.990  -1.605  31.333  1.00  0.00           C
ATOM   5931  C38 POPEo  93      69.730  -0.565  32.433  1.00  0.00           C
ATOM   5934  C39 POPEo  93      68.250  -0.165  32.543  1.00  0.00           C
ATOM   5937 0C31 POPEo  93      67.880   0.575  33.833  1.00  0.00           C
ATOM   5940 1C31 POPEo  93      66.370   0.835  33.883  1.00  0.00           C
ATOM   5943 2C31 POPEo  93      65.810   1.185  35.263  1.00  0.00           C
ATOM   5946 3C31 POPEo  93      66.410   2.465  35.873  1.00  0.00           C
ATOM   5949 4C31 POPEo  93      65.680   2.835  37.173  1.00  0.00           C
ATOM   5952 5C31 POPEo  93      66.410   3.905  37.993  1.00  0.00           C
ATOM   5955 6C31 POPEo  93      65.620   4.335  39.223  1.00  0.00           C
ATOM   5959  NH3 POPEp  94      98.270  10.355  21.483  1.00  0.00           N
ATOM   5963  C12 POPEp  94      97.780  11.745  21.193  1.00  0.00           C
ATOM   5966  C11 POPEp  94      96.840  12.235  22.303  1.00  0.00           C
ATOM   5969  P   POPEp  94      95.100  10.275  22.853  1.00  0.00           P
ATOM   5970  O13 POPEp  94      93.930   9.735  22.113  1.00  0.00           O
ATOM   5971  O14 POPEp  94      96.280   9.385  22.883  1.00  0.00           O
ATOM   5972  O11 POPEp  94      94.750  10.655  24.353  1.00  0.00           O
ATOM   5973  O12 POPEp  94      95.570  11.615  22.193  1.00  0.00           O
ATOM   5974  C1  POPEp  94      95.760  11.055  25.283  1.00  0.00           C
ATOM   5977  C2  POPEp  94      95.270  10.865  26.753  1.00  0.00           C
ATOM   5979  O21 POPEp  94      96.330  11.205  27.683  1.00  0.00           O
ATOM   5980  C21 POPEp  94      96.160  12.345  28.343  1.00  0.00           C
ATOM   5981  O22 POPEp  94      95.260  13.135  28.153  1.00  0.00           O
ATOM   5982  C22 POPEp  94      97.270  12.545  29.383  1.00  0.00           C
ATOM   5985  C3  POPEp  94      94.830   9.395  27.003  1.00  0.00           C
ATOM   5988  O31 POPEp  94      94.240   9.305  28.313  1.00  0.00           O
ATOM   5989  C31 POPEp  94      94.500   8.345  29.203  1.00  0.00           C
ATOM   5990  O32 POPEp  94      93.990   8.325  30.323  1.00  0.00           O
ATOM   5991  C32 POPEp  94      95.520   7.295  28.743  1.00  0.00           C
ATOM   5994  C23 POPEp  94      96.990  13.825  30.223  1.00  0.00           C
ATOM   5997  C24 POPEp  94      97.940  14.095  31.403  1.00  0.00           C
ATOM   6000  C25 POPEp  94      97.290  15.075  32.413  1.00  0.00           C
ATOM   6003  C26 POPEp  94      98.240  15.525  33.533  1.00  0.00           C
ATOM   6006  C27 POPEp  94      97.570  16.195  34.753  1.00  0.00           C
ATOM   6009  C28 POPEp  94      96.440  17.185  34.413  1.00  0.00           C
ATOM   6012  C29 POPEp  94      95.630  17.565  35.643  1.00  0.00           C
ATOM   6014 0C21 POPEp  94      95.630  18.745  36.293  1.00  0.00           C
ATOM   6016 1C21 POPEp  94      96.450  19.975  35.993  1.00  0.00           C
ATOM   6019 2C21 POPEp  94      97.410  20.315  37.153  1.00  0.00           C
ATOM   6022 3C21 POPEp  94      96.730  20.515  38.513  1.00  0.00           C
ATOM   6025 4C21 POPEp  94      97.710  20.985  39.593  1.00  0.00           C
ATOM   6028 5C21 POPEp  94      97.100  21.105  40.993  1.00  0.00           C
ATOM   6031 6C21 POPEp  94      96.900  19.755  41.703  1.00  0.00           C
ATOM   6034 7C21 POPEp  94      96.530  19.925  43.183  1.00  0.00           C
ATOM   6037 8C21 POPEp  94      96.430  18.605  43.943  1.00  0.00           C
ATOM   6041  C33 POPEp  94      95.790   6.215  29.823  1.00  0.00           C
ATOM   6044  C34 POPEp  94      96.650   6.725  30.993  1.00  0.00           C
ATOM   6047  C35 POPEp  94      96.570   5.785  32.203  1.00  0.00           C
ATOM   6050  C36 POPEp  94      97.720   5.925  33.203  1.00  0.00           C
ATOM   6053  C37 POPEp  94      97.610   4.855  34.303  1.00  0.00           C
ATOM   6056  C38 POPEp  94      98.880   4.665  35.143  1.00  0.00           C
ATOM   6059  C39 POPEp  94      99.030   3.235  35.693  1.00  0.00           C
ATOM   6062 0C31 POPEp  94      98.150   2.915  36.913  1.00  0.00           C
ATOM   6065 1C31 POPEp  94      98.430   1.495  37.443  1.00  0.00           C
ATOM   6068 2C31 POPEp  94      97.620   1.115  38.693  1.00  0.00           C
ATOM   6071 3C31 POPEp  94      97.840  -0.355  39.063  1.00  0.00           C
ATOM   6074 4C31 POPEp  94      96.960  -0.825  40.233  1.00  0.00           C
ATOM   6077 5C31 POPEp  94      97.060  -2.335  40.483  1.00  0.00           C
ATOM   6080 6C31 POPEp  94      96.140  -2.825  41.613  1.00  0.00           C
ATOM   6084  NH3 POPEq  95     111.330 121.375  24.783  1.00  0.00           N
ATOM   6088  C12 POPEq  95     111.590 121.285  26.253  1.00  0.00           C
ATOM   6091  C11 POPEq  95     111.560 122.695  26.833  1.00  0.00           C
ATOM   6094  P   POPEq  95     110.380 124.985  26.403  1.00  0.00           P
ATOM   6095  O13 POPEq  95     111.480 125.585  25.603  1.00  0.00           O
ATOM   6096  O14 POPEq  95     109.030 125.525  26.133  1.00  0.00           O
ATOM   6097  O11 POPEq  95     110.750 125.275  27.903  1.00  0.00           O
ATOM   6098  O12 POPEq  95     110.410 123.405  26.353  1.00  0.00           O
ATOM   6099  C1  POPEq  95     109.860 124.865  28.943  1.00  0.00           C
ATOM   6102  C2  POPEq  95     110.590 124.715  30.303  1.00  0.00           C
ATOM   6104  O21 POPEq  95     109.540 124.515  31.253  1.00  0.00           O
ATOM   6105  C21 POPEq  95     109.860 123.965  32.403  1.00  0.00           C
ATOM   6106  O22 POPEq  95     110.900 123.415  32.693  1.00  0.00           O
ATOM   6107  C22 POPEq  95     108.660 124.125  33.353  1.00  0.00           C
ATOM   6110  C3  POPEq  95     111.430 125.965  30.663  1.00  0.00           C
ATOM   6113  O31 POPEq  95     112.060 125.845  31.953  1.00  0.00           O
ATOM   6114  C31 POPEq  95     113.390 125.845  32.013  1.00  0.00           C
ATOM   6115  O32 POPEq  95     114.130 126.025  31.063  1.00  0.00           O
ATOM   6116  C32 POPEq  95     113.830 125.525  33.443  1.00  0.00           C
ATOM   6119  C23 POPEq  95     109.020 124.965  34.593  1.00  0.00           C
ATOM   6122  C24 POPEq  95     107.820 125.265  35.493  1.00  0.00           C
ATOM   6125  C25 POPEq  95     107.030 124.025  35.953  1.00  0.00           C
ATOM   6128  C26 POPEq  95     107.850 123.025  36.783  1.00  0.00           C
ATOM   6131  C27 POPEq  95     107.010 121.825  37.233  1.00  0.00           C
ATOM   6134  C28 POPEq  95     107.770 120.835  38.133  1.00  0.00           C
ATOM   6137  C29 POPEq  95     108.080 121.405  39.493  1.00  0.00           C
ATOM   6139 0C21 POPEq  95     108.810 120.785  40.443  1.00  0.00           C
ATOM   6141 1C21 POPEq  95     109.430 119.415  40.333  1.00  0.00           C
ATOM   6144 2C21 POPEq  95     110.960 119.515  40.133  1.00  0.00           C
ATOM   6147 3C21 POPEq  95     111.690 118.175  40.233  1.00  0.00           C
ATOM   6150 4C21 POPEq  95     111.300 117.145  39.153  1.00  0.00           C
ATOM   6153 5C21 POPEq  95     112.280 115.965  39.043  1.00  0.00           C
ATOM   6156 6C21 POPEq  95     111.960 114.745  39.933  1.00  0.00           C
ATOM   6159 7C21 POPEq  95     112.200 114.965  41.433  1.00  0.00           C
ATOM   6162 8C21 POPEq  95     112.060 113.685  42.263  1.00  0.00           C
ATOM   6166  C33 POPEq  95     115.270 125.995  33.763  1.00  0.00           C
ATOM   6169  C34 POPEq  95     115.350 127.465  34.213  1.00  0.00           C
ATOM   6172  C35 POPEq  95     114.900 127.685  35.663  1.00  0.00           C
ATOM   6175  C36 POPEq  95     115.980 127.345  36.703  1.00  0.00           C
ATOM   6178  C37 POPEq  95     115.520 126.305  37.733  1.00  0.00           C
ATOM   6181  C38 POPEq  95     116.350 126.285  39.023  1.00  0.00           C
ATOM   6184  C39 POPEq  95     116.170 127.565  39.863  1.00  0.00           C
ATOM   6187 0C31 POPEq  95     116.590 127.405  41.333  1.00  0.00           C
ATOM   6190 1C31 POPEq  95     116.250 128.645  42.173  1.00  0.00           C
ATOM   6193 2C31 POPEq  95     116.050 128.325  43.663  1.00  0.00           C
ATOM   6196 3C31 POPEq  95     114.650 127.765  43.943  1.00  0.00           C
ATOM   6199 4C31 POPEq  95     114.470 127.245  45.373  1.00  0.00           C
ATOM   6202 5C31 POPEq  95     113.030 126.785  45.623  1.00  0.00           C
ATOM   6205 6C31 POPEq  95     112.800 126.165  47.003  1.00  0.00           C
ATOM   6209  NH3 POPEr  96      59.420  71.555  22.133  1.00  0.00           N
ATOM   6213  C12 POPEr  96      59.820  70.115  22.113  1.00  0.00           C
ATOM   6216  C11 POPEr  96      58.590  69.185  22.033  1.00  0.00           C
ATOM   6219  P   POPEr  96      57.570  69.225  24.483  1.00  0.00           P
ATOM   6220  O13 POPEr  96      57.690  70.545  25.123  1.00  0.00           O
ATOM   6221  O14 POPEr  96      56.340  68.425  24.763  1.00  0.00           O
ATOM   6222  O11 POPEr  96      58.900  68.375  24.723  1.00  0.00           O
ATOM   6223  O12 POPEr  96      57.550  69.515  22.943  1.00  0.00           O
ATOM   6224  C1  POPEr  96      59.010  67.345  25.723  1.00  0.00           C
ATOM   6227  C2  POPEr  96      59.950  67.725  26.903  1.00  0.00           C
ATOM   6229  O21 POPEr  96      60.270  66.505  27.613  1.00  0.00           O
ATOM   6230  C21 POPEr  96      61.460  66.475  28.213  1.00  0.00           C
ATOM   6231  O22 POPEr  96      62.280  67.385  28.203  1.00  0.00           O
ATOM   6232  C22 POPEr  96      61.720  65.085  28.793  1.00  0.00           C
ATOM   6235  C3  POPEr  96      59.300  68.785  27.843  1.00  0.00           C
ATOM   6238  O31 POPEr  96      60.020  68.925  29.093  1.00  0.00           O
ATOM   6239  C31 POPEr  96      60.600  70.105  29.303  1.00  0.00           C
ATOM   6240  O32 POPEr  96      60.550  71.065  28.563  1.00  0.00           O
ATOM   6241  C32 POPEr  96      61.410  70.055  30.593  1.00  0.00           C
ATOM   6244  C23 POPEr  96      61.600  64.985  30.333  1.00  0.00           C
ATOM   6247  C24 POPEr  96      60.160  65.205  30.803  1.00  0.00           C
ATOM   6250  C25 POPEr  96      59.700  64.275  31.953  1.00  0.00           C
ATOM   6253  C26 POPEr  96      60.190  64.695  33.343  1.00  0.00           C
ATOM   6256  C27 POPEr  96      59.560  63.835  34.453  1.00  0.00           C
ATOM   6259  C28 POPEr  96      59.930  64.285  35.873  1.00  0.00           C
ATOM   6262  C29 POPEr  96      59.240  63.415  36.893  1.00  0.00           C
ATOM   6264 0C21 POPEr  96      59.810  62.755  37.923  1.00  0.00           C
ATOM   6266 1C21 POPEr  96      61.250  62.805  38.343  1.00  0.00           C
ATOM   6269 2C21 POPEr  96      61.410  62.465  39.833  1.00  0.00           C
ATOM   6272 3C21 POPEr  96      61.190  60.975  40.163  1.00  0.00           C
ATOM   6275 4C21 POPEr  96      61.260  60.665  41.673  1.00  0.00           C
ATOM   6278 5C21 POPEr  96      60.090  61.265  42.463  1.00  0.00           C
ATOM   6281 6C21 POPEr  96      60.220  61.115  43.983  1.00  0.00           C
ATOM   6284 7C21 POPEr  96      59.110  61.885  44.713  1.00  0.00           C
ATOM   6287 8C21 POPEr  96      59.340  61.995  46.223  1.00  0.00           C
ATOM   6291  C33 POPEr  96      60.840  70.965  31.703  1.00  0.00           C
ATOM   6294  C34 POPEr  96      61.610  70.755  33.013  1.00  0.00           C
ATOM   6297  C35 POPEr  96      61.290  71.725  34.153  1.00  0.00           C
ATOM   6300  C36 POPEr  96      62.100  71.345  35.403  1.00  0.00           C
ATOM   6303  C37 POPEr  96      61.900  72.295  36.593  1.00  0.00           C
ATOM   6306  C38 POPEr  96      62.520  71.745  37.883  1.00  0.00           C
ATOM   6309  C39 POPEr  96      62.160  72.575  39.123  1.00  0.00           C
ATOM   6312 0C31 POPEr  96      62.380  71.815  40.433  1.00  0.00           C
ATOM   6315 1C31 POPEr  96      63.820  71.835  40.983  1.00  0.00           C
ATOM   6318 2C31 POPEr  96      63.950  70.935  42.213  1.00  0.00           C
ATOM   6321 3C31 POPEr  96      65.250  71.135  43.023  1.00  0.00           C
ATOM   6324 4C31 POPEr  96      65.220  72.425  43.853  1.00  0.00           C
ATOM   6327 5C31 POPEr  96      66.300  72.495  44.943  1.00  0.00           C
ATOM   6330 6C31 POPEr  96      66.160  73.735  45.833  1.00  0.00           C
ATOM   6334  NH3 POPEs  97      52.510  32.155  65.113  1.00  0.00           N
ATOM   6338  C12 POPEs  97      51.880  32.155  66.483  1.00  0.00           C
ATOM   6341  C11 POPEs  97      52.130  30.855  67.243  1.00  0.00           C
ATOM   6344  P   POPEs  97      52.040  28.605  65.823  1.00  0.00           P
ATOM   6345  O13 POPEs  97      52.330  27.535  66.813  1.00  0.00           O
ATOM   6346  O14 POPEs  97      51.170  28.285  64.683  1.00  0.00           O
ATOM   6347  O11 POPEs  97      53.390  29.165  65.253  1.00  0.00           O
ATOM   6348  O12 POPEs  97      51.420  29.805  66.603  1.00  0.00           O
ATOM   6349  C1  POPEs  97      53.870  28.575  64.033  1.00  0.00           C
ATOM   6352  C2  POPEs  97      54.720  29.625  63.313  1.00  0.00           C
ATOM   6354  O21 POPEs  97      54.890  29.275  61.923  1.00  0.00           O
ATOM   6355  C21 POPEs  97      53.870  29.695  61.153  1.00  0.00           C
ATOM   6356  O22 POPEs  97      52.930  30.355  61.563  1.00  0.00           O
ATOM   6357  C22 POPEs  97      54.130  29.305  59.703  1.00  0.00           C
ATOM   6360  C3  POPEs  97      56.080  29.775  64.053  1.00  0.00           C
ATOM   6363  O31 POPEs  97      56.810  30.925  63.593  1.00  0.00           O
ATOM   6364  C31 POPEs  97      56.300  32.105  63.883  1.00  0.00           C
ATOM   6365  O32 POPEs  97      55.380  32.315  64.673  1.00  0.00           O
ATOM   6366  C32 POPEs  97      57.020  33.155  63.073  1.00  0.00           C
ATOM   6369  C23 POPEs  97      52.880  29.545  58.813  1.00  0.00           C
ATOM   6372  C24 POPEs  97      53.130  29.215  57.333  1.00  0.00           C
ATOM   6375  C25 POPEs  97      53.970  30.285  56.633  1.00  0.00           C
ATOM   6378  C26 POPEs  97      54.230  30.005  55.143  1.00  0.00           C
ATOM   6381  C27 POPEs  97      54.630  31.295  54.413  1.00  0.00           C
ATOM   6384  C28 POPEs  97      55.130  31.095  52.973  1.00  0.00           C
ATOM   6387  C29 POPEs  97      56.560  30.625  52.973  1.00  0.00           C
ATOM   6389 0C21 POPEs  97      57.300  30.365  51.873  1.00  0.00           C
ATOM   6391 1C21 POPEs  97      56.810  30.455  50.453  1.00  0.00           C
ATOM   6394 2C21 POPEs  97      57.680  29.635  49.493  1.00  0.00           C
ATOM   6397 3C21 POPEs  97      57.910  28.175  49.913  1.00  0.00           C
ATOM   6400 4C21 POPEs  97      58.250  27.265  48.723  1.00  0.00           C
ATOM   6403 5C21 POPEs  97      58.960  25.975  49.153  1.00  0.00           C
ATOM   6406 6C21 POPEs  97      59.110  24.975  47.993  1.00  0.00           C
ATOM   6409 7C21 POPEs  97      59.880  23.715  48.413  1.00  0.00           C
ATOM   6412 8C21 POPEs  97      59.930  22.655  47.313  1.00  0.00           C
ATOM   6416  C33 POPEs  97      56.110  34.005  62.173  1.00  0.00           C
ATOM   6419  C34 POPEs  97      55.760  33.325  60.843  1.00  0.00           C
ATOM   6422  C35 POPEs  97      55.000  34.275  59.903  1.00  0.00           C
ATOM   6425  C36 POPEs  97      54.910  33.775  58.453  1.00  0.00           C
ATOM   6428  C37 POPEs  97      54.140  34.755  57.553  1.00  0.00           C
ATOM   6431  C38 POPEs  97      54.550  34.645  56.083  1.00  0.00           C
ATOM   6434  C39 POPEs  97      53.680  35.515  55.163  1.00  0.00           C
ATOM   6437 0C31 POPEs  97      53.940  35.315  53.663  1.00  0.00           C
ATOM   6440 1C31 POPEs  97      53.190  36.355  52.813  1.00  0.00           C
ATOM   6443 2C31 POPEs  97      53.120  36.035  51.313  1.00  0.00           C
ATOM   6446 3C31 POPEs  97      52.390  34.705  51.033  1.00  0.00           C
ATOM   6449 4C31 POPEs  97      51.720  34.645  49.653  1.00  0.00           C
ATOM   6452 5C31 POPEs  97      50.910  33.355  49.463  1.00  0.00           C
ATOM   6455 6C31 POPEs  97      49.900  33.415  48.323  1.00  0.00           C
ATOM   6459  NH3 POPEt  98      98.020 117.045  22.293  1.00  0.00           N
ATOM   6463  C12 POPEt  98      99.100 116.205  21.653  1.00  0.00           C
ATOM   6466  C11 POPEt  98     100.120 115.725  22.693  1.00  0.00           C
ATOM   6469  P   POPEt  98     101.870 113.865  23.123  1.00  0.00           P
ATOM   6470  O13 POPEt  98     103.300 113.975  22.773  1.00  0.00           O
ATOM   6471  O14 POPEt  98     101.350 112.495  23.343  1.00  0.00           O
ATOM   6472  O11 POPEt  98     101.650 114.615  24.463  1.00  0.00           O
ATOM   6473  O12 POPEt  98     100.890 114.645  22.153  1.00  0.00           O
ATOM   6474  C1  POPEt  98     101.330 114.055  25.723  1.00  0.00           C
ATOM   6477  C2  POPEt  98     102.040 114.935  26.763  1.00  0.00           C
ATOM   6479  O21 POPEt  98     101.790 114.415  28.083  1.00  0.00           O
ATOM   6480  C21 POPEt  98     102.590 113.425  28.453  1.00  0.00           C
ATOM   6481  O22 POPEt  98     103.540 112.975  27.843  1.00  0.00           O
ATOM   6482  C22 POPEt  98     102.060 112.885  29.783  1.00  0.00           C
ATOM   6485  C3  POPEt  98     101.600 116.425  26.593  1.00  0.00           C
ATOM   6488  O31 POPEt  98     100.710 116.935  27.613  1.00  0.00           O
ATOM   6489  C31 POPEt  98     101.340 117.375  28.693  1.00  0.00           C
ATOM   6490  O32 POPEt  98     102.520 117.205  28.943  1.00  0.00           O
ATOM   6491  C32 POPEt  98     100.360 118.075  29.623  1.00  0.00           C
ATOM   6494  C23 POPEt  98     101.780 113.975  30.853  1.00  0.00           C
ATOM   6497  C24 POPEt  98     100.510 113.705  31.673  1.00  0.00           C
ATOM   6500  C25 POPEt  98     100.510 114.425  33.033  1.00  0.00           C
ATOM   6503  C26 POPEt  98     101.270 113.645  34.123  1.00  0.00           C
ATOM   6506  C27 POPEt  98     101.640 114.525  35.323  1.00  0.00           C
ATOM   6509  C28 POPEt  98     102.410 113.775  36.423  1.00  0.00           C
ATOM   6512  C29 POPEt  98     101.520 113.445  37.593  1.00  0.00           C
ATOM   6514 0C21 POPEt  98     101.780 113.715  38.883  1.00  0.00           C
ATOM   6516 1C21 POPEt  98     103.030 114.365  39.433  1.00  0.00           C
ATOM   6519 2C21 POPEt  98     104.200 113.365  39.643  1.00  0.00           C
ATOM   6522 3C21 POPEt  98     103.800 112.075  40.373  1.00  0.00           C
ATOM   6525 4C21 POPEt  98     104.980 111.315  40.993  1.00  0.00           C
ATOM   6528 5C21 POPEt  98     105.420 111.865  42.363  1.00  0.00           C
ATOM   6531 6C21 POPEt  98     104.440 111.535  43.503  1.00  0.00           C
ATOM   6534 7C21 POPEt  98     104.820 112.235  44.823  1.00  0.00           C
ATOM   6537 8C21 POPEt  98     103.790 112.015  45.933  1.00  0.00           C
ATOM   6541  C33 POPEt  98     101.070 118.585  30.893  1.00  0.00           C
ATOM   6544  C34 POPEt  98     100.040 119.035  31.933  1.00  0.00           C
ATOM   6547  C35 POPEt  98     100.660 119.625  33.213  1.00  0.00           C
ATOM   6550  C36 POPEt  98     101.730 118.735  33.843  1.00  0.00           C
ATOM   6553  C37 POPEt  98     102.000 119.035  35.323  1.00  0.00           C
ATOM   6556  C38 POPEt  98     103.280 118.365  35.843  1.00  0.00           C
ATOM   6559  C39 POPEt  98     103.700 118.795  37.253  1.00  0.00           C
ATOM   6562 0C31 POPEt  98     102.590 118.595  38.293  1.00  0.00           C
ATOM   6565 1C31 POPEt  98     103.080 118.885  39.713  1.00  0.00           C
ATOM   6568 2C31 POPEt  98     101.930 119.155  40.683  1.00  0.00           C
ATOM   6571 3C31 POPEt  98     102.380 119.275  42.143  1.00  0.00           C
ATOM   6574 4C31 POPEt  98     102.740 117.915  42.763  1.00  0.00           C
ATOM   6577 5C31 POPEt  98     103.140 118.015  44.243  1.00  0.00           C
ATOM   6580 6C31 POPEt  98     103.350 116.645  44.883  1.00  0.00           C
ATOM   6584  NH3 POPEu  99      82.770 105.175  21.273  1.00  0.00           N
ATOM   6588  C12 POPEu  99      83.530 106.425  21.673  1.00  0.00           C
ATOM   6591  C11 POPEu  99      84.240 107.175  20.523  1.00  0.00           C
ATOM   6594  P   POPEu  99      83.940 109.825  20.343  1.00  0.00           P
ATOM   6595  O13 POPEu  99      83.920 109.775  18.873  1.00  0.00           O
ATOM   6596  O14 POPEu  99      82.650 110.095  21.023  1.00  0.00           O
ATOM   6597  O11 POPEu  99      85.030 110.885  20.783  1.00  0.00           O
ATOM   6598  O12 POPEu  99      84.610 108.495  20.933  1.00  0.00           O
ATOM   6599  C1  POPEu  99      85.130 111.415  22.103  1.00  0.00           C
ATOM   6602  C2  POPEu  99      86.240 112.495  22.293  1.00  0.00           C
ATOM   6604  O21 POPEu  99      86.460 112.645  23.723  1.00  0.00           O
ATOM   6605  C21 POPEu  99      87.670 112.955  24.143  1.00  0.00           C
ATOM   6606  O22 POPEu  99      88.590 113.365  23.443  1.00  0.00           O
ATOM   6607  C22 POPEu  99      87.840 112.615  25.633  1.00  0.00           C
ATOM   6610  C3  POPEu  99      85.850 113.845  21.663  1.00  0.00           C
ATOM   6613  O31 POPEu  99      86.820 114.835  22.053  1.00  0.00           O
ATOM   6614  C31 POPEu  99      86.300 115.995  22.403  1.00  0.00           C
ATOM   6615  O32 POPEu  99      85.160 116.365  22.163  1.00  0.00           O
ATOM   6616  C32 POPEu  99      87.310 116.725  23.263  1.00  0.00           C
ATOM   6619  C23 POPEu  99      88.200 113.825  26.523  1.00  0.00           C
ATOM   6622  C24 POPEu  99      86.970 114.545  27.093  1.00  0.00           C
ATOM   6625  C25 POPEu  99      86.300 113.845  28.293  1.00  0.00           C
ATOM   6628  C26 POPEu  99      87.060 113.985  29.633  1.00  0.00           C
ATOM   6631  C27 POPEu  99      87.070 115.415  30.203  1.00  0.00           C
ATOM   6634  C28 POPEu  99      87.870 115.555  31.513  1.00  0.00           C
ATOM   6637  C29 POPEu  99      87.150 115.105  32.763  1.00  0.00           C
ATOM   6639 0C21 POPEu  99      87.010 115.815  33.903  1.00  0.00           C
ATOM   6641 1C21 POPEu  99      87.560 117.205  34.133  1.00  0.00           C
ATOM   6644 2C21 POPEu  99      87.830 117.565  35.603  1.00  0.00           C
ATOM   6647 3C21 POPEu  99      89.070 116.885  36.193  1.00  0.00           C
ATOM   6650 4C21 POPEu  99      89.510 117.505  37.523  1.00  0.00           C
ATOM   6653 5C21 POPEu  99      90.810 116.885  38.053  1.00  0.00           C
ATOM   6656 6C21 POPEu  99      90.990 117.095  39.563  1.00  0.00           C
ATOM   6659 7C21 POPEu  99      92.180 116.295  40.093  1.00  0.00           C
ATOM   6662 8C21 POPEu  99      92.280 116.335  41.613  1.00  0.00           C
ATOM   6666  C33 POPEu  99      86.630 117.255  24.543  1.00  0.00           C
ATOM   6669  C34 POPEu  99      87.660 117.695  25.583  1.00  0.00           C
ATOM   6672  C35 POPEu  99      88.620 118.735  25.043  1.00  0.00           C
ATOM   6675  C36 POPEu  99      89.580 119.245  26.103  1.00  0.00           C
ATOM   6678  C37 POPEu  99      89.880 120.725  25.893  1.00  0.00           C
ATOM   6681  C38 POPEu  99      91.090 121.195  26.693  1.00  0.00           C
ATOM   6684  C39 POPEu  99      90.900 121.055  28.203  1.00  0.00           C
ATOM   6687 0C31 POPEu  99      92.130 121.555  28.953  1.00  0.00           C
ATOM   6690 1C31 POPEu  99      91.810 121.905  30.403  1.00  0.00           C
ATOM   6693 2C31 POPEu  99      93.030 122.435  31.153  1.00  0.00           C
ATOM   6696 3C31 POPEu  99      92.630 123.065  32.483  1.00  0.00           C
ATOM   6699 4C31 POPEu  99      93.820 123.495  33.343  1.00  0.00           C
ATOM   6702 5C31 POPEu  99      93.380 123.975  34.723  1.00  0.00           C
ATOM   6705 6C31 POPEu  99      94.550 124.235  35.673  1.00  0.00           C
ATOM   6709  NH3 POPEv 100     122.320  12.665  62.963  1.00  0.00           N
ATOM   6713  C12 POPEv 100     122.640  14.135  62.923  1.00  0.00           C
ATOM   6716  C11 POPEv 100     122.080  14.925  64.113  1.00  0.00           C
ATOM   6719  P   POPEv 100     122.340  17.425  63.313  1.00  0.00           P
ATOM   6720  O13 POPEv 100     121.350  17.015  62.293  1.00  0.00           O
ATOM   6721  O14 POPEv 100     121.940  18.525  64.213  1.00  0.00           O
ATOM   6722  O11 POPEv 100     123.710  17.825  62.623  1.00  0.00           O
ATOM   6723  O12 POPEv 100     122.720  16.195  64.203  1.00  0.00           O
ATOM   6724  C1  POPEv 100     124.250  16.965  61.613  1.00  0.00           C
ATOM   6727  C2  POPEv 100     125.300  17.745  60.793  1.00  0.00           C
ATOM   6729  O21 POPEv 100     125.800  17.015  59.633  1.00  0.00           O
ATOM   6730  C21 POPEv 100     126.730  16.125  59.943  1.00  0.00           C
ATOM   6731  O22 POPEv 100     126.690  15.385  60.913  1.00  0.00           O
ATOM   6732  C22 POPEv 100     127.940  16.185  59.023  1.00  0.00           C
ATOM   6735  C3  POPEv 100     126.450  18.245  61.703  1.00  0.00           C
ATOM   6738  O31 POPEv 100     127.490  18.775  60.863  1.00  0.00           O
ATOM   6739  C31 POPEv 100     127.390  20.095  60.653  1.00  0.00           C
ATOM   6740  O32 POPEv 100     126.940  20.875  61.463  1.00  0.00           O
ATOM   6741  C32 POPEv 100     127.760  20.435  59.213  1.00  0.00           C
ATOM   6744  C23 POPEv 100     127.730  16.425  57.523  1.00  0.00           C
ATOM   6747  C24 POPEv 100     129.050  16.985  56.963  1.00  0.00           C
ATOM   6750  C25 POPEv 100     129.210  16.825  55.453  1.00  0.00           C
ATOM   6753  C26 POPEv 100     127.980  17.295  54.683  1.00  0.00           C
ATOM   6756  C27 POPEv 100     128.260  17.445  53.183  1.00  0.00           C
ATOM   6759  C28 POPEv 100     127.010  17.295  52.313  1.00  0.00           C
ATOM   6762  C29 POPEv 100     125.960  18.335  52.573  1.00  0.00           C
ATOM   6764 0C21 POPEv 100     125.900  19.535  51.973  1.00  0.00           C
ATOM   6766 1C21 POPEv 100     126.870  20.115  50.973  1.00  0.00           C
ATOM   6769 2C21 POPEv 100     127.620  21.325  51.553  1.00  0.00           C
ATOM   6772 3C21 POPEv 100     126.680  22.495  51.903  1.00  0.00           C
ATOM   6775 4C21 POPEv 100     127.430  23.755  52.353  1.00  0.00           C
ATOM   6778 5C21 POPEv 100     126.420  24.765  52.893  1.00  0.00           C
ATOM   6781 6C21 POPEv 100     127.010  26.135  53.253  1.00  0.00           C
ATOM   6784 7C21 POPEv 100     127.440  26.935  52.013  1.00  0.00           C
ATOM   6787 8C21 POPEv 100     127.740  28.395  52.343  1.00  0.00           C
ATOM   6791  C33 POPEv 100     126.600  21.195  58.523  1.00  0.00           C
ATOM   6794  C34 POPEv 100     126.910  21.535  57.063  1.00  0.00           C
ATOM   6797  C35 POPEv 100     125.780  22.265  56.313  1.00  0.00           C
ATOM   6800  C36 POPEv 100     124.560  21.385  55.963  1.00  0.00           C
ATOM   6803  C37 POPEv 100     123.380  22.215  55.443  1.00  0.00           C
ATOM   6806  C38 POPEv 100     122.290  21.405  54.733  1.00  0.00           C
ATOM   6809  C39 POPEv 100     122.500  21.345  53.213  1.00  0.00           C
ATOM   6812 0C31 POPEv 100     122.030  22.615  52.473  1.00  0.00           C
ATOM   6815 1C31 POPEv 100     122.680  22.765  51.093  1.00  0.00           C
ATOM   6818 2C31 POPEv 100     121.690  23.085  49.963  1.00  0.00           C
ATOM   6821 3C31 POPEv 100     122.360  23.645  48.693  1.00  0.00           C
ATOM   6824 4C31 POPEv 100     123.550  22.815  48.183  1.00  0.00           C
ATOM   6827 5C31 POPEv 100     124.310  23.535  47.063  1.00  0.00           C
ATOM   6830 6C31 POPEv 100     125.640  22.855  46.723  1.00  0.00           C
ATOM   6834  NH3 POPEw 101      33.300  81.115  64.553  1.00  0.00           N
ATOM   6838  C12 POPEw 101      33.010  82.535  64.133  1.00  0.00           C
ATOM   6841  C11 POPEw 101      33.440  83.515  65.233  1.00  0.00           C
ATOM   6844  P   POPEw 101      33.710  85.975  65.893  1.00  0.00           P
ATOM   6845  O13 POPEw 101      34.970  85.395  66.373  1.00  0.00           O
ATOM   6846  O14 POPEw 101      32.820  86.495  66.943  1.00  0.00           O
ATOM   6847  O11 POPEw 101      34.040  87.145  64.873  1.00  0.00           O
ATOM   6848  O12 POPEw 101      32.970  84.865  64.993  1.00  0.00           O
ATOM   6849  C1  POPEw 101      34.290  86.845  63.503  1.00  0.00           C
ATOM   6852  C2  POPEw 101      32.980  87.035  62.703  1.00  0.00           C
ATOM   6854  O21 POPEw 101      33.200  86.645  61.333  1.00  0.00           O
ATOM   6855  C21 POPEw 101      32.510  85.625  60.883  1.00  0.00           C
ATOM   6856  O22 POPEw 101      31.690  84.965  61.503  1.00  0.00           O
ATOM   6857  C22 POPEw 101      32.900  85.335  59.433  1.00  0.00           C
ATOM   6860  C3  POPEw 101      32.540  88.525  62.793  1.00  0.00           C
ATOM   6863  O31 POPEw 101      31.860  88.955  61.593  1.00  0.00           O
ATOM   6864  C31 POPEw 101      32.600  89.665  60.733  1.00  0.00           C
ATOM   6865  O32 POPEw 101      33.620  90.275  61.003  1.00  0.00           O
ATOM   6866  C32 POPEw 101      31.930  89.605  59.363  1.00  0.00           C
ATOM   6869  C23 POPEw 101      31.660  85.105  58.543  1.00  0.00           C
ATOM   6872  C24 POPEw 101      31.990  84.425  57.213  1.00  0.00           C
ATOM   6875  C25 POPEw 101      33.000  85.215  56.373  1.00  0.00           C
ATOM   6878  C26 POPEw 101      33.140  84.645  54.963  1.00  0.00           C
ATOM   6881  C27 POPEw 101      34.010  85.525  54.043  1.00  0.00           C
ATOM   6884  C28 POPEw 101      33.890  85.065  52.583  1.00  0.00           C
ATOM   6887  C29 POPEw 101      34.740  85.875  51.623  1.00  0.00           C
ATOM   6889 0C21 POPEw 101      34.330  86.975  50.973  1.00  0.00           C
ATOM   6891 1C21 POPEw 101      32.980  87.625  51.163  1.00  0.00           C
ATOM   6894 2C21 POPEw 101      32.960  89.055  50.613  1.00  0.00           C
ATOM   6897 3C21 POPEw 101      31.630  89.775  50.893  1.00  0.00           C
ATOM   6900 4C21 POPEw 101      31.650  91.245  50.453  1.00  0.00           C
ATOM   6903 5C21 POPEw 101      30.280  91.895  50.593  1.00  0.00           C
ATOM   6906 6C21 POPEw 101      30.270  93.395  50.273  1.00  0.00           C
ATOM   6909 7C21 POPEw 101      28.850  93.875  49.983  1.00  0.00           C
ATOM   6912 8C21 POPEw 101      28.710  95.375  49.723  1.00  0.00           C
ATOM   6916  C33 POPEw 101      32.760  90.185  58.193  1.00  0.00           C
ATOM   6919  C34 POPEw 101      32.120  89.825  56.843  1.00  0.00           C
ATOM   6922  C35 POPEw 101      32.180  90.945  55.793  1.00  0.00           C
ATOM   6925  C36 POPEw 101      33.590  91.285  55.283  1.00  0.00           C
ATOM   6928  C37 POPEw 101      34.230  90.135  54.493  1.00  0.00           C
ATOM   6931  C38 POPEw 101      35.470  90.545  53.683  1.00  0.00           C
ATOM   6934  C39 POPEw 101      35.180  91.605  52.613  1.00  0.00           C
ATOM   6937 0C31 POPEw 101      36.160  91.555  51.423  1.00  0.00           C
ATOM   6940 1C31 POPEw 101      35.780  92.545  50.313  1.00  0.00           C
ATOM   6943 2C31 POPEw 101      36.900  92.765  49.283  1.00  0.00           C
ATOM   6946 3C31 POPEw 101      37.190  91.565  48.363  1.00  0.00           C
ATOM   6949 4C31 POPEw 101      36.160  91.395  47.233  1.00  0.00           C
ATOM   6952 5C31 POPEw 101      36.530  90.235  46.293  1.00  0.00           C
ATOM   6955 6C31 POPEw 101      35.500  90.025  45.173  1.00  0.00           C
ATOM   6959  NH3 POPEx 102      45.400  35.765  65.243  1.00  0.00           N
ATOM   6963  C12 POPEx 102      46.870  35.405  65.273  1.00  0.00           C
ATOM   6966  C11 POPEx 102      47.590  35.725  63.953  1.00  0.00           C
ATOM   6969  P   POPEx 102      49.810  34.425  64.583  1.00  0.00           P
ATOM   6970  O13 POPEx 102      49.010  33.205  64.343  1.00  0.00           O
ATOM   6971  O14 POPEx 102      50.310  34.595  65.953  1.00  0.00           O
ATOM   6972  O11 POPEx 102      51.070  34.325  63.603  1.00  0.00           O
ATOM   6973  O12 POPEx 102      49.010  35.705  64.083  1.00  0.00           O
ATOM   6974  C1  POPEx 102      50.990  33.515  62.423  1.00  0.00           C
ATOM   6977  C2  POPEx 102      50.130  34.155  61.293  1.00  0.00           C
ATOM   6979  O21 POPEx 102      50.160  33.295  60.143  1.00  0.00           O
ATOM   6980  C21 POPEx 102      49.350  32.235  59.983  1.00  0.00           C
ATOM   6981  O22 POPEx 102      49.540  31.365  59.153  1.00  0.00           O
ATOM   6982  C22 POPEx 102      48.110  32.225  60.893  1.00  0.00           C
ATOM   6985  C3  POPEx 102      50.700  35.545  60.903  1.00  0.00           C
ATOM   6988  O31 POPEx 102      50.000  36.055  59.743  1.00  0.00           O
ATOM   6989  C31 POPEx 102      50.760  36.595  58.803  1.00  0.00           C
ATOM   6990  O32 POPEx 102      51.940  36.885  58.903  1.00  0.00           O
ATOM   6991  C32 POPEx 102      49.890  36.755  57.563  1.00  0.00           C
ATOM   6994  C23 POPEx 102      47.220  30.965  60.723  1.00  0.00           C
ATOM   6997  C24 POPEx 102      46.100  31.045  59.663  1.00  0.00           C
ATOM   7000  C25 POPEx 102      46.540  31.335  58.223  1.00  0.00           C
ATOM   7003  C26 POPEx 102      45.440  31.135  57.173  1.00  0.00           C
ATOM   7006  C27 POPEx 102      45.900  31.575  55.773  1.00  0.00           C
ATOM   7009  C28 POPEx 102      44.860  31.345  54.653  1.00  0.00           C
ATOM   7012  C29 POPEx 102      45.320  32.065  53.403  1.00  0.00           C
ATOM   7014 0C21 POPEx 102      45.540  31.565  52.183  1.00  0.00           C
ATOM   7016 1C21 POPEx 102      45.390  30.125  51.733  1.00  0.00           C
ATOM   7019 2C21 POPEx 102      46.330  29.755  50.563  1.00  0.00           C
ATOM   7022 3C21 POPEx 102      46.180  30.675  49.343  1.00  0.00           C
ATOM   7025 4C21 POPEx 102      46.340  29.975  47.993  1.00  0.00           C
ATOM   7028 5C21 POPEx 102      47.720  29.355  47.723  1.00  0.00           C
ATOM   7031 6C21 POPEx 102      47.850  28.995  46.233  1.00  0.00           C
ATOM   7034 7C21 POPEx 102      49.060  28.125  45.893  1.00  0.00           C
ATOM   7037 8C21 POPEx 102      49.140  27.785  44.403  1.00  0.00           C
ATOM   7041  C33 POPEx 102      50.630  37.385  56.363  1.00  0.00           C
ATOM   7044  C34 POPEx 102      49.830  37.345  55.053  1.00  0.00           C
ATOM   7047  C35 POPEx 102      49.520  35.945  54.503  1.00  0.00           C
ATOM   7050  C36 POPEx 102      48.810  35.985  53.143  1.00  0.00           C
ATOM   7053  C37 POPEx 102      48.380  34.585  52.683  1.00  0.00           C
ATOM   7056  C38 POPEx 102      47.960  34.525  51.203  1.00  0.00           C
ATOM   7059  C39 POPEx 102      46.660  35.275  50.873  1.00  0.00           C
ATOM   7062 0C31 POPEx 102      46.300  35.155  49.393  1.00  0.00           C
ATOM   7065 1C31 POPEx 102      44.990  35.875  49.043  1.00  0.00           C
ATOM   7068 2C31 POPEx 102      44.620  35.775  47.553  1.00  0.00           C
ATOM   7071 3C31 POPEx 102      43.250  36.405  47.243  1.00  0.00           C
ATOM   7074 4C31 POPEx 102      42.070  35.545  47.733  1.00  0.00           C
ATOM   7077 5C31 POPEx 102      40.720  35.975  47.133  1.00  0.00           C
ATOM   7080 6C31 POPEx 102      39.540  35.185  47.703  1.00  0.00           C
ATOM   7084  NH3 POPEy 103      95.190 111.675  62.063  1.00  0.00           N
ATOM   7088  C12 POPEy 103      94.390 110.395  62.013  1.00  0.00           C
ATOM   7091  C11 POPEy 103      94.690 109.435  63.193  1.00  0.00           C
ATOM   7094  P   POPEy 103      94.220 106.855  63.563  1.00  0.00           P
ATOM   7095  O13 POPEy 103      95.370 106.975  64.463  1.00  0.00           O
ATOM   7096  O14 POPEy 103      93.040 106.075  64.013  1.00  0.00           O
ATOM   7097  O11 POPEy 103      94.700 106.195  62.213  1.00  0.00           O
ATOM   7098  O12 POPEy 103      93.790 108.315  63.163  1.00  0.00           O
ATOM   7099  C1  POPEy 103      95.070 106.875  61.033  1.00  0.00           C
ATOM   7102  C2  POPEy 103      93.900 106.945  60.013  1.00  0.00           C
ATOM   7104  O21 POPEy 103      94.230 107.945  59.033  1.00  0.00           O
ATOM   7105  C21 POPEy 103      94.760 107.415  57.943  1.00  0.00           C
ATOM   7106  O22 POPEy 103      95.210 106.285  57.863  1.00  0.00           O
ATOM   7107  C22 POPEy 103      94.680 108.425  56.793  1.00  0.00           C
ATOM   7110  C3  POPEy 103      92.520 107.335  60.603  1.00  0.00           C
ATOM   7113  O31 POPEy 103      91.620 107.775  59.583  1.00  0.00           O
ATOM   7114  C31 POPEy 103      90.510 107.115  59.383  1.00  0.00           C
ATOM   7115  O32 POPEy 103      90.150 106.095  59.943  1.00  0.00           O
ATOM   7116  C32 POPEy 103      89.690 107.855  58.333  1.00  0.00           C
ATOM   7119  C23 POPEy 103      94.550 107.715  55.433  1.00  0.00           C
ATOM   7122  C24 POPEy 103      94.150 108.665  54.293  1.00  0.00           C
ATOM   7125  C25 POPEy 103      93.810 107.935  52.983  1.00  0.00           C
ATOM   7128  C26 POPEy 103      95.000 107.215  52.323  1.00  0.00           C
ATOM   7131  C27 POPEy 103      94.640 106.705  50.913  1.00  0.00           C
ATOM   7134  C28 POPEy 103      95.620 105.635  50.383  1.00  0.00           C
ATOM   7137  C29 POPEy 103      95.360 104.285  50.993  1.00  0.00           C
ATOM   7139 0C21 POPEy 103      94.820 103.205  50.393  1.00  0.00           C
ATOM   7141 1C21 POPEy 103      94.300 103.095  48.983  1.00  0.00           C
ATOM   7144 2C21 POPEy 103      93.170 104.075  48.623  1.00  0.00           C
ATOM   7147 3C21 POPEy 103      92.230 103.505  47.543  1.00  0.00           C
ATOM   7150 4C21 POPEy 103      91.070 104.445  47.193  1.00  0.00           C
ATOM   7153 5C21 POPEy 103      89.920 103.685  46.533  1.00  0.00           C
ATOM   7156 6C21 POPEy 103      88.680 104.565  46.283  1.00  0.00           C
ATOM   7159 7C21 POPEy 103      87.480 103.735  45.803  1.00  0.00           C
ATOM   7162 8C21 POPEy 103      86.160 104.515  45.733  1.00  0.00           C
ATOM   7166  C33 POPEy 103      89.580 106.995  57.063  1.00  0.00           C
ATOM   7169  C34 POPEy 103      90.880 106.955  56.233  1.00  0.00           C
ATOM   7172  C35 POPEy 103      90.940 105.735  55.313  1.00  0.00           C
ATOM   7175  C36 POPEy 103      90.320 105.925  53.933  1.00  0.00           C
ATOM   7178  C37 POPEy 103      90.410 104.625  53.113  1.00  0.00           C
ATOM   7181  C38 POPEy 103      90.030 104.775  51.623  1.00  0.00           C
ATOM   7184  C39 POPEy 103      89.640 103.435  50.993  1.00  0.00           C
ATOM   7187 0C31 POPEy 103      90.680 102.315  51.113  1.00  0.00           C
ATOM   7190 1C31 POPEy 103      90.070 100.925  50.853  1.00  0.00           C
ATOM   7193 2C31 POPEy 103      91.060  99.775  51.093  1.00  0.00           C
ATOM   7196 3C31 POPEy 103      92.030  99.525  49.923  1.00  0.00           C
ATOM   7199 4C31 POPEy 103      91.370  98.715  48.803  1.00  0.00           C
ATOM   7202 5C31 POPEy 103      92.360  98.305  47.713  1.00  0.00           C
ATOM   7205 6C31 POPEy 103      91.750  97.365  46.683  1.00  0.00           C
ATOM   7209  NH3 POPEz 104     106.460  55.055  67.013  1.00  0.00           N
ATOM   7213  C12 POPEz 104     105.040  54.765  67.403  1.00  0.00           C
ATOM   7216  C11 POPEz 104     104.780  53.275  67.123  1.00  0.00           C
ATOM   7219  P   POPEz 104     103.040  51.385  67.253  1.00  0.00           P
ATOM   7220  O13 POPEz 104     103.920  50.545  68.103  1.00  0.00           O
ATOM   7221  O14 POPEz 104     101.580  51.265  67.383  1.00  0.00           O
ATOM   7222  O11 POPEz 104     103.550  51.135  65.793  1.00  0.00           O
ATOM   7223  O12 POPEz 104     103.440  52.915  67.463  1.00  0.00           O
ATOM   7224  C1  POPEz 104     102.730  51.255  64.633  1.00  0.00           C
ATOM   7227  C2  POPEz 104     102.120  49.885  64.243  1.00  0.00           C
ATOM   7229  O21 POPEz 104     102.720  49.395  63.053  1.00  0.00           O
ATOM   7230  C21 POPEz 104     103.870  48.795  63.143  1.00  0.00           C
ATOM   7231  O22 POPEz 104     104.600  48.735  64.123  1.00  0.00           O
ATOM   7232  C22 POPEz 104     104.000  47.985  61.843  1.00  0.00           C
ATOM   7235  C3  POPEz 104     100.590  49.935  64.013  1.00  0.00           C
ATOM   7238  O31 POPEz 104     100.010  48.625  63.893  1.00  0.00           O
ATOM   7239  C31 POPEz 104      99.810  48.165  62.673  1.00  0.00           C
ATOM   7240  O32 POPEz 104     100.070  48.755  61.633  1.00  0.00           O
ATOM   7241  C32 POPEz 104      99.270  46.755  62.783  1.00  0.00           C
ATOM   7244  C23 POPEz 104     105.420  47.555  61.383  1.00  0.00           C
ATOM   7247  C24 POPEz 104     105.380  47.215  59.873  1.00  0.00           C
ATOM   7250  C25 POPEz 104     106.360  46.155  59.343  1.00  0.00           C
ATOM   7253  C26 POPEz 104     107.600  46.715  58.613  1.00  0.00           C
ATOM   7256  C27 POPEz 104     108.050  45.785  57.473  1.00  0.00           C
ATOM   7259  C28 POPEz 104     109.390  46.165  56.813  1.00  0.00           C
ATOM   7262  C29 POPEz 104     109.350  47.435  56.013  1.00  0.00           C
ATOM   7264 0C21 POPEz 104     110.080  47.705  54.913  1.00  0.00           C
ATOM   7266 1C21 POPEz 104     111.110  46.815  54.233  1.00  0.00           C
ATOM   7269 2C21 POPEz 104     110.970  46.805  52.693  1.00  0.00           C
ATOM   7272 3C21 POPEz 104     111.350  48.155  52.053  1.00  0.00           C
ATOM   7275 4C21 POPEz 104     111.000  48.235  50.553  1.00  0.00           C
ATOM   7278 5C21 POPEz 104     111.030  49.675  50.043  1.00  0.00           C
ATOM   7281 6C21 POPEz 104     110.130  49.905  48.813  1.00  0.00           C
ATOM   7284 7C21 POPEz 104     109.690  51.365  48.683  1.00  0.00           C
ATOM   7287 8C21 POPEz 104     108.540  51.555  47.683  1.00  0.00           C
ATOM   7291  C33 POPEz 104      99.010  46.135  61.393  1.00  0.00           C
ATOM   7294  C34 POPEz 104      99.130  44.615  61.403  1.00  0.00           C
ATOM   7297  C35 POPEz 104      98.820  43.955  60.053  1.00  0.00           C
ATOM   7300  C36 POPEz 104      99.540  44.585  58.843  1.00  0.00           C
ATOM   7303  C37 POPEz 104      98.650  45.595  58.093  1.00  0.00           C
ATOM   7306  C38 POPEz 104      99.310  46.225  56.863  1.00  0.00           C
ATOM   7309  C39 POPEz 104      98.950  45.525  55.543  1.00  0.00           C
ATOM   7312 0C31 POPEz 104      99.340  44.055  55.453  1.00  0.00           C
ATOM   7315 1C31 POPEz 104      98.900  43.405  54.143  1.00  0.00           C
ATOM   7318 2C31 POPEz 104      99.200  41.905  54.113  1.00  0.00           C
ATOM   7321 3C31 POPEz 104      98.480  41.175  52.973  1.00  0.00           C
ATOM   7324 4C31 POPEz 104      98.740  39.665  53.013  1.00  0.00           C
ATOM   7327 5C31 POPEz 104      98.010  38.865  51.923  1.00  0.00           C
ATOM   7330 6C31 POPEz 104      98.210  37.355  52.063  1.00  0.00           C
ATOM   7334  NH3 POPE0 105     109.500  47.075  22.253  1.00  0.00           N
ATOM   7338  C12 POPE0 105     110.820  46.565  22.763  1.00  0.00           C
ATOM   7341  C11 POPE0 105     111.880  46.565  21.653  1.00  0.00           C
ATOM   7344  P   POPE0 105     113.430  48.455  20.723  1.00  0.00           P
ATOM   7345  O13 POPE0 105     113.260  49.675  19.873  1.00  0.00           O
ATOM   7346  O14 POPE0 105     114.270  47.335  20.253  1.00  0.00           O
ATOM   7347  O11 POPE0 105     113.930  48.985  22.123  1.00  0.00           O
ATOM   7348  O12 POPE0 105     112.000  47.895  21.123  1.00  0.00           O
ATOM   7349  C1  POPE0 105     115.310  49.135  22.443  1.00  0.00           C
ATOM   7352  C2  POPE0 105     115.580  48.605  23.863  1.00  0.00           C
ATOM   7354  O21 POPE0 105     116.610  49.415  24.493  1.00  0.00           O
ATOM   7355  C21 POPE0 105     116.180  50.255  25.433  1.00  0.00           C
ATOM   7356  O22 POPE0 105     115.040  50.305  25.863  1.00  0.00           O
ATOM   7357  C22 POPE0 105     117.330  51.155  25.873  1.00  0.00           C
ATOM   7360  C3  POPE0 105     115.990  47.105  23.803  1.00  0.00           C
ATOM   7363  O31 POPE0 105     116.260  46.545  25.093  1.00  0.00           O
ATOM   7364  C31 POPE0 105     115.180  46.305  25.843  1.00  0.00           C
ATOM   7365  O32 POPE0 105     114.030  46.385  25.453  1.00  0.00           O
ATOM   7366  C32 POPE0 105     115.630  45.935  27.243  1.00  0.00           C
ATOM   7369  C23 POPE0 105     116.990  51.945  27.163  1.00  0.00           C
ATOM   7372  C24 POPE0 105     118.010  53.055  27.463  1.00  0.00           C
ATOM   7375  C25 POPE0 105     118.250  53.305  28.963  1.00  0.00           C
ATOM   7378  C26 POPE0 105     117.020  53.705  29.793  1.00  0.00           C
ATOM   7381  C27 POPE0 105     117.400  53.945  31.263  1.00  0.00           C
ATOM   7384  C28 POPE0 105     116.210  54.135  32.233  1.00  0.00           C
ATOM   7387  C29 POPE0 105     115.470  55.425  32.053  1.00  0.00           C
ATOM   7389 0C21 POPE0 105     114.430  55.855  32.803  1.00  0.00           C
ATOM   7391 1C21 POPE0 105     113.800  55.115  33.963  1.00  0.00           C
ATOM   7394 2C21 POPE0 105     114.170  55.725  35.323  1.00  0.00           C
ATOM   7397 3C21 POPE0 105     113.370  55.145  36.493  1.00  0.00           C
ATOM   7400 4C21 POPE0 105     113.970  55.545  37.843  1.00  0.00           C
ATOM   7403 5C21 POPE0 105     113.160  55.085  39.063  1.00  0.00           C
ATOM   7406 6C21 POPE0 105     113.850  55.445  40.383  1.00  0.00           C
ATOM   7409 7C21 POPE0 105     113.010  55.125  41.623  1.00  0.00           C
ATOM   7412 8C21 POPE0 105     113.660  55.565  42.933  1.00  0.00           C
ATOM   7416  C33 POPE0 105     114.930  46.805  28.313  1.00  0.00           C
ATOM   7419  C34 POPE0 105     115.430  46.505  29.733  1.00  0.00           C
ATOM   7422  C35 POPE0 105     114.610  45.445  30.483  1.00  0.00           C
ATOM   7425  C36 POPE0 105     114.550  44.095  29.763  1.00  0.00           C
ATOM   7428  C37 POPE0 105     114.020  42.955  30.613  1.00  0.00           C
ATOM   7431  C38 POPE0 105     114.250  41.605  29.923  1.00  0.00           C
ATOM   7434  C39 POPE0 105     113.700  40.415  30.713  1.00  0.00           C
ATOM   7437 0C31 POPE0 105     112.170  40.455  30.873  1.00  0.00           C
ATOM   7440 1C31 POPE0 105     111.630  39.165  31.503  1.00  0.00           C
ATOM   7443 2C31 POPE0 105     111.650  37.985  30.513  1.00  0.00           C
ATOM   7446 3C31 POPE0 105     112.120  36.665  31.163  1.00  0.00           C
ATOM   7449 4C31 POPE0 105     111.370  36.325  32.463  1.00  0.00           C
ATOM   7452 5C31 POPE0 105     111.580  34.875  32.913  1.00  0.00           C
ATOM   7455 6C31 POPE0 105     110.940  34.585  34.273  1.00  0.00           C
ATOM   7459  NH3 POPE1 106       9.570  76.105  21.493  1.00  0.00           N
ATOM   7463  C12 POPE1 106      10.500  75.345  20.593  1.00  0.00           C
ATOM   7466  C11 POPE1 106      11.790  76.145  20.283  1.00  0.00           C
ATOM   7469  P   POPE1 106      13.650  75.045  21.823  1.00  0.00           P
ATOM   7470  O13 POPE1 106      12.970  75.845  22.863  1.00  0.00           O
ATOM   7471  O14 POPE1 106      15.120  75.285  21.763  1.00  0.00           O
ATOM   7472  O11 POPE1 106      13.370  73.505  22.063  1.00  0.00           O
ATOM   7473  O12 POPE1 106      12.990  75.375  20.413  1.00  0.00           O
ATOM   7474  C1  POPE1 106      12.420  73.015  23.013  1.00  0.00           C
ATOM   7477  C2  POPE1 106      12.230  71.455  22.903  1.00  0.00           C
ATOM   7479  O21 POPE1 106      10.840  71.105  23.073  1.00  0.00           O
ATOM   7480  C21 POPE1 106      10.070  71.455  22.053  1.00  0.00           C
ATOM   7481  O22 POPE1 106      10.440  71.805  20.953  1.00  0.00           O
ATOM   7482  C22 POPE1 106       8.620  71.505  22.553  1.00  0.00           C
ATOM   7485  C3  POPE1 106      13.060  70.755  24.023  1.00  0.00           C
ATOM   7488  O31 POPE1 106      13.140  69.305  23.953  1.00  0.00           O
ATOM   7489  C31 POPE1 106      12.200  68.595  24.543  1.00  0.00           C
ATOM   7490  O32 POPE1 106      11.140  69.015  24.973  1.00  0.00           O
ATOM   7491  C32 POPE1 106      12.610  67.135  24.633  1.00  0.00           C
ATOM   7494  C23 POPE1 106       8.100  70.345  23.433  1.00  0.00           C
ATOM   7497  C24 POPE1 106       7.540  70.865  24.763  1.00  0.00           C
ATOM   7500  C25 POPE1 106       6.860  69.795  25.643  1.00  0.00           C
ATOM   7503  C26 POPE1 106       5.490  69.385  25.093  1.00  0.00           C
ATOM   7506  C27 POPE1 106       4.630  68.615  26.113  1.00  0.00           C
ATOM   7509  C28 POPE1 106       4.180  69.495  27.293  1.00  0.00           C
ATOM   7512  C29 POPE1 106       3.090  68.885  28.143  1.00  0.00           C
ATOM   7514 0C21 POPE1 106       1.820  68.695  27.763  1.00  0.00           C
ATOM   7516 1C21 POPE1 106       1.210  69.055  26.433  1.00  0.00           C
ATOM   7519 2C21 POPE1 106      -0.080  69.875  26.613  1.00  0.00           C
ATOM   7522 3C21 POPE1 106      -1.300  69.045  27.053  1.00  0.00           C
ATOM   7525 4C21 POPE1 106      -2.470  69.895  27.553  1.00  0.00           C
ATOM   7528 5C21 POPE1 106      -2.150  70.755  28.783  1.00  0.00           C
ATOM   7531 6C21 POPE1 106      -1.750  69.925  30.013  1.00  0.00           C
ATOM   7534 7C21 POPE1 106      -1.390  70.805  31.223  1.00  0.00           C
ATOM   7537 8C21 POPE1 106      -1.160  69.995  32.513  1.00  0.00           C
ATOM   7541  C33 POPE1 106      11.540  66.135  25.193  1.00  0.00           C
ATOM   7544  C34 POPE1 106      12.030  65.205  26.323  1.00  0.00           C
ATOM   7547  C35 POPE1 106      12.450  65.955  27.583  1.00  0.00           C
ATOM   7550  C36 POPE1 106      12.680  65.055  28.803  1.00  0.00           C
ATOM   7553  C37 POPE1 106      12.890  65.905  30.073  1.00  0.00           C
ATOM   7556  C38 POPE1 106      12.820  65.125  31.403  1.00  0.00           C
ATOM   7559  C39 POPE1 106      11.400  64.645  31.723  1.00  0.00           C
ATOM   7562 0C31 POPE1 106      11.240  64.205  33.183  1.00  0.00           C
ATOM   7565 1C31 POPE1 106       9.790  63.845  33.553  1.00  0.00           C
ATOM   7568 2C31 POPE1 106       9.320  62.515  32.943  1.00  0.00           C
ATOM   7571 3C31 POPE1 106       8.190  62.655  31.913  1.00  0.00           C
ATOM   7574 4C31 POPE1 106       7.820  61.315  31.273  1.00  0.00           C
ATOM   7577 5C31 POPE1 106       6.820  61.465  30.123  1.00  0.00           C
ATOM   7580 6C31 POPE1 106       6.580  60.155  29.363  1.00  0.00           C
ATOM   7584  NH3 POPE2 107     128.180  84.355  66.423  1.00  0.00           N
ATOM   7588  C12 POPE2 107     128.210  85.635  67.223  1.00  0.00           C
ATOM   7591  C11 POPE2 107     126.810  86.255  67.283  1.00  0.00           C
ATOM   7594  P   POPE2 107     124.770  86.825  65.763  1.00  0.00           P
ATOM   7595  O13 POPE2 107     123.970  86.435  66.933  1.00  0.00           O
ATOM   7596  O14 POPE2 107     124.840  88.265  65.433  1.00  0.00           O
ATOM   7597  O11 POPE2 107     124.270  86.035  64.473  1.00  0.00           O
ATOM   7598  O12 POPE2 107     126.270  86.345  65.953  1.00  0.00           O
ATOM   7599  C1  POPE2 107     125.110  85.315  63.573  1.00  0.00           C
ATOM   7602  C2  POPE2 107     124.980  85.855  62.123  1.00  0.00           C
ATOM   7604  O21 POPE2 107     125.690  84.935  61.273  1.00  0.00           O
ATOM   7605  C21 POPE2 107     125.350  84.945  59.993  1.00  0.00           C
ATOM   7606  O22 POPE2 107     124.340  85.465  59.543  1.00  0.00           O
ATOM   7607  C22 POPE2 107     126.330  84.125  59.153  1.00  0.00           C
ATOM   7610  C3  POPE2 107     125.560  87.305  62.023  1.00  0.00           C
ATOM   7613  O31 POPE2 107     125.430  87.865  60.693  1.00  0.00           O
ATOM   7614  C31 POPE2 107     125.970  89.075  60.563  1.00  0.00           C
ATOM   7615  O32 POPE2 107     126.500  89.705  61.453  1.00  0.00           O
ATOM   7616  C32 POPE2 107     125.800  89.565  59.113  1.00  0.00           C
ATOM   7619  C23 POPE2 107     125.970  84.155  57.653  1.00  0.00           C
ATOM   7622  C24 POPE2 107     126.780  83.165  56.813  1.00  0.00           C
ATOM   7625  C25 POPE2 107     126.190  82.935  55.413  1.00  0.00           C
ATOM   7628  C26 POPE2 107     126.540  84.015  54.383  1.00  0.00           C
ATOM   7631  C27 POPE2 107     127.850  83.715  53.633  1.00  0.00           C
ATOM   7634  C28 POPE2 107     128.250  84.765  52.583  1.00  0.00           C
ATOM   7637  C29 POPE2 107     127.180  85.045  51.563  1.00  0.00           C
ATOM   7639 0C21 POPE2 107     126.910  84.335  50.453  1.00  0.00           C
ATOM   7641 1C21 POPE2 107     127.620  83.095  49.963  1.00  0.00           C
ATOM   7644 2C21 POPE2 107     126.700  81.865  49.993  1.00  0.00           C
ATOM   7647 3C21 POPE2 107     127.300  80.685  49.213  1.00  0.00           C
ATOM   7650 4C21 POPE2 107     126.280  79.605  48.823  1.00  0.00           C
ATOM   7653 5C21 POPE2 107     125.690  78.835  50.003  1.00  0.00           C
ATOM   7656 6C21 POPE2 107     125.000  77.535  49.563  1.00  0.00           C
ATOM   7659 7C21 POPE2 107     124.880  76.485  50.673  1.00  0.00           C
ATOM   7662 8C21 POPE2 107     124.210  75.195  50.193  1.00  0.00           C
ATOM   7666  C33 POPE2 107     127.160  89.545  58.383  1.00  0.00           C
ATOM   7669  C34 POPE2 107     127.180  89.955  56.913  1.00  0.00           C
ATOM   7672  C35 POPE2 107     126.470  88.965  55.993  1.00  0.00           C
ATOM   7675  C36 POPE2 107     126.770  89.305  54.533  1.00  0.00           C
ATOM   7678  C37 POPE2 107     126.030  88.405  53.543  1.00  0.00           C
ATOM   7681  C38 POPE2 107     126.110  88.955  52.123  1.00  0.00           C
ATOM   7684  C39 POPE2 107     127.540  88.945  51.573  1.00  0.00           C
ATOM   7687 0C31 POPE2 107     127.590  89.425  50.123  1.00  0.00           C
ATOM   7690 1C31 POPE2 107     128.910  89.055  49.433  1.00  0.00           C
ATOM   7693 2C31 POPE2 107     128.920  89.535  47.983  1.00  0.00           C
ATOM   7696 3C31 POPE2 107     129.270  91.025  47.863  1.00  0.00           C
ATOM   7699 4C31 POPE2 107     128.670  91.655  46.613  1.00  0.00           C
ATOM   7702 5C31 POPE2 107     129.180  93.065  46.313  1.00  0.00           C
ATOM   7705 6C31 POPE2 107     128.380  93.765  45.213  1.00  0.00           C
ATOM   7709  NH3 POPE3 108     128.660  38.525  62.723  1.00  0.00           N
ATOM   7713  C12 POPE3 108     129.340  39.815  63.103  1.00  0.00           C
ATOM   7716  C11 POPE3 108     128.630  40.545  64.243  1.00  0.00           C
ATOM   7719  P   POPE3 108     129.240  43.095  63.973  1.00  0.00           P
ATOM   7720  O13 POPE3 108     127.950  43.675  64.423  1.00  0.00           O
ATOM   7721  O14 POPE3 108     130.480  43.855  64.183  1.00  0.00           O
ATOM   7722  O11 POPE3 108     129.100  42.745  62.443  1.00  0.00           O
ATOM   7723  O12 POPE3 108     129.380  41.685  64.663  1.00  0.00           O
ATOM   7724  C1  POPE3 108     129.080  43.855  61.523  1.00  0.00           C
ATOM   7727  C2  POPE3 108     128.830  43.365  60.073  1.00  0.00           C
ATOM   7729  O21 POPE3 108     128.450  44.515  59.323  1.00  0.00           O
ATOM   7730  C21 POPE3 108     128.650  44.695  58.013  1.00  0.00           C
ATOM   7731  O22 POPE3 108     128.200  45.665  57.423  1.00  0.00           O
ATOM   7732  C22 POPE3 108     129.460  43.635  57.263  1.00  0.00           C
ATOM   7735  C3  POPE3 108     127.700  42.295  60.083  1.00  0.00           C
ATOM   7738  O31 POPE3 108     127.420  41.775  58.763  1.00  0.00           O
ATOM   7739  C31 POPE3 108     126.280  42.155  58.213  1.00  0.00           C
ATOM   7740  O32 POPE3 108     125.520  43.005  58.643  1.00  0.00           O
ATOM   7741  C32 POPE3 108     126.120  41.425  56.883  1.00  0.00           C
ATOM   7744  C23 POPE3 108     129.150  43.815  55.753  1.00  0.00           C
ATOM   7747  C24 POPE3 108     129.700  42.735  54.813  1.00  0.00           C
ATOM   7750  C25 POPE3 108     129.110  42.955  53.403  1.00  0.00           C
ATOM   7753  C26 POPE3 108     129.800  42.145  52.293  1.00  0.00           C
ATOM   7756  C27 POPE3 108     129.200  42.475  50.913  1.00  0.00           C
ATOM   7759  C28 POPE3 108     129.940  41.795  49.753  1.00  0.00           C
ATOM   7762  C29 POPE3 108     129.390  42.215  48.413  1.00  0.00           C
ATOM   7764 0C21 POPE3 108     130.030  42.915  47.463  1.00  0.00           C
ATOM   7766 1C21 POPE3 108     131.430  43.455  47.533  1.00  0.00           C
ATOM   7769 2C21 POPE3 108     132.460  42.545  46.843  1.00  0.00           C
ATOM   7772 3C21 POPE3 108     132.180  42.285  45.353  1.00  0.00           C
ATOM   7775 4C21 POPE3 108     133.370  41.615  44.663  1.00  0.00           C
ATOM   7778 5C21 POPE3 108     133.130  41.305  43.183  1.00  0.00           C
ATOM   7781 6C21 POPE3 108     134.320  40.575  42.553  1.00  0.00           C
ATOM   7784 7C21 POPE3 108     134.090  40.245  41.083  1.00  0.00           C
ATOM   7787 8C21 POPE3 108     135.270  39.485  40.473  1.00  0.00           C
ATOM   7791  C33 POPE3 108     124.770  40.685  56.753  1.00  0.00           C
ATOM   7794  C34 POPE3 108     123.990  41.095  55.493  1.00  0.00           C
ATOM   7797  C35 POPE3 108     124.720  40.825  54.173  1.00  0.00           C
ATOM   7800  C36 POPE3 108     124.740  39.335  53.783  1.00  0.00           C
ATOM   7803  C37 POPE3 108     125.630  39.085  52.563  1.00  0.00           C
ATOM   7806  C38 POPE3 108     125.540  37.635  52.073  1.00  0.00           C
ATOM   7809  C39 POPE3 108     126.410  37.335  50.833  1.00  0.00           C
ATOM   7812 0C31 POPE3 108     126.080  38.255  49.643  1.00  0.00           C
ATOM   7815 1C31 POPE3 108     126.530  37.675  48.303  1.00  0.00           C
ATOM   7818 2C31 POPE3 108     126.030  38.505  47.103  1.00  0.00           C
ATOM   7821 3C31 POPE3 108     126.770  39.845  46.943  1.00  0.00           C
ATOM   7824 4C31 POPE3 108     126.290  40.635  45.723  1.00  0.00           C
ATOM   7827 5C31 POPE3 108     127.240  41.785  45.353  1.00  0.00           C
ATOM   7830 6C31 POPE3 108     126.940  42.435  44.003  1.00  0.00           C
ATOM   7834  NH3 POPE4 109      54.160 116.005  64.843  1.00  0.00           N
ATOM   7838  C12 POPE4 109      55.520 116.235  64.263  1.00  0.00           C
ATOM   7841  C11 POPE4 109      56.190 114.895  63.893  1.00  0.00           C
ATOM   7844  P   POPE4 109      54.240 113.285  63.173  1.00  0.00           P
ATOM   7845  O13 POPE4 109      54.420 112.745  64.543  1.00  0.00           O
ATOM   7846  O14 POPE4 109      53.060 114.125  62.973  1.00  0.00           O
ATOM   7847  O11 POPE4 109      54.300 112.075  62.153  1.00  0.00           O
ATOM   7848  O12 POPE4 109      55.490 114.195  62.853  1.00  0.00           O
ATOM   7849  C1  POPE4 109      53.260 111.935  61.173  1.00  0.00           C
ATOM   7852  C2  POPE4 109      53.560 110.675  60.323  1.00  0.00           C
ATOM   7854  O21 POPE4 109      53.070 110.705  58.973  1.00  0.00           O
ATOM   7855  C21 POPE4 109      51.830 111.015  58.713  1.00  0.00           C
ATOM   7856  O22 POPE4 109      51.010 111.515  59.463  1.00  0.00           O
ATOM   7857  C22 POPE4 109      51.540 110.645  57.253  1.00  0.00           C
ATOM   7860  C3  POPE4 109      53.160 109.365  61.053  1.00  0.00           C
ATOM   7863  O31 POPE4 109      53.900 108.215  60.583  1.00  0.00           O
ATOM   7864  C31 POPE4 109      53.280 107.065  60.873  1.00  0.00           C
ATOM   7865  O32 POPE4 109      52.200 106.965  61.433  1.00  0.00           O
ATOM   7866  C32 POPE4 109      54.130 105.865  60.443  1.00  0.00           C
ATOM   7869  C23 POPE4 109      50.880 109.245  57.113  1.00  0.00           C
ATOM   7872  C24 POPE4 109      51.790 108.055  57.473  1.00  0.00           C
ATOM   7875  C25 POPE4 109      52.480 107.385  56.263  1.00  0.00           C
ATOM   7878  C26 POPE4 109      53.490 108.275  55.543  1.00  0.00           C
ATOM   7881  C27 POPE4 109      54.350 107.465  54.573  1.00  0.00           C
ATOM   7884  C28 POPE4 109      55.260 108.355  53.723  1.00  0.00           C
ATOM   7887  C29 POPE4 109      56.100 107.615  52.713  1.00  0.00           C
ATOM   7889 0C21 POPE4 109      57.430 107.745  52.543  1.00  0.00           C
ATOM   7891 1C21 POPE4 109      58.370 108.605  53.343  1.00  0.00           C
ATOM   7894 2C21 POPE4 109      58.900 109.865  52.613  1.00  0.00           C
ATOM   7897 3C21 POPE4 109      59.680 109.545  51.333  1.00  0.00           C
ATOM   7900 4C21 POPE4 109      60.400 110.765  50.753  1.00  0.00           C
ATOM   7903 5C21 POPE4 109      60.940 110.545  49.333  1.00  0.00           C
ATOM   7906 6C21 POPE4 109      59.810 110.315  48.313  1.00  0.00           C
ATOM   7909 7C21 POPE4 109      60.280 110.405  46.863  1.00  0.00           C
ATOM   7912 8C21 POPE4 109      59.170 110.065  45.873  1.00  0.00           C
ATOM   7916  C33 POPE4 109      53.360 104.945  59.473  1.00  0.00           C
ATOM   7919  C34 POPE4 109      54.200 103.745  59.003  1.00  0.00           C
ATOM   7922  C35 POPE4 109      53.550 103.035  57.813  1.00  0.00           C
ATOM   7925  C36 POPE4 109      54.430 101.965  57.153  1.00  0.00           C
ATOM   7928  C37 POPE4 109      53.720 101.255  55.993  1.00  0.00           C
ATOM   7931  C38 POPE4 109      54.700 100.745  54.933  1.00  0.00           C
ATOM   7934  C39 POPE4 109      54.020  99.945  53.813  1.00  0.00           C
ATOM   7937 0C31 POPE4 109      54.100  98.425  54.053  1.00  0.00           C
ATOM   7940 1C31 POPE4 109      53.780  97.595  52.813  1.00  0.00           C
ATOM   7943 2C31 POPE4 109      54.450  96.215  52.863  1.00  0.00           C
ATOM   7946 3C31 POPE4 109      54.340  95.455  51.543  1.00  0.00           C
ATOM   7949 4C31 POPE4 109      53.000  94.725  51.363  1.00  0.00           C
ATOM   7952 5C31 POPE4 109      53.020  93.715  50.213  1.00  0.00           C
ATOM   7955 6C31 POPE4 109      51.660  93.085  49.933  1.00  0.00           C
ATOM   7959  NH3 POPE5 110      76.930  -0.315  64.733  1.00  0.00           N
ATOM   7963  C12 POPE5 110      76.530   1.055  64.293  1.00  0.00           C
ATOM   7966  C11 POPE5 110      75.700   0.955  63.003  1.00  0.00           C
ATOM   7969  P   POPE5 110      73.190   1.595  62.773  1.00  0.00           P
ATOM   7970  O13 POPE5 110      73.010   1.385  61.323  1.00  0.00           O
ATOM   7971  O14 POPE5 110      71.970   1.485  63.613  1.00  0.00           O
ATOM   7972  O11 POPE5 110      73.820   3.025  62.973  1.00  0.00           O
ATOM   7973  O12 POPE5 110      74.330   0.625  63.303  1.00  0.00           O
ATOM   7974  C1  POPE5 110      73.180   4.275  62.733  1.00  0.00           C
ATOM   7977  C2  POPE5 110      73.870   5.135  61.613  1.00  0.00           C
ATOM   7979  O21 POPE5 110      72.850   5.475  60.633  1.00  0.00           O
ATOM   7980  C21 POPE5 110      73.000   6.705  60.093  1.00  0.00           C
ATOM   7981  O22 POPE5 110      73.840   7.515  60.423  1.00  0.00           O
ATOM   7982  C22 POPE5 110      71.920   6.965  59.053  1.00  0.00           C
ATOM   7985  C3  POPE5 110      75.080   4.445  60.913  1.00  0.00           C
ATOM   7988  O31 POPE5 110      75.130   4.755  59.513  1.00  0.00           O
ATOM   7989  C31 POPE5 110      75.090   3.855  58.513  1.00  0.00           C
ATOM   7990  O32 POPE5 110      74.890   4.165  57.353  1.00  0.00           O
ATOM   7991  C32 POPE5 110      75.360   2.405  58.933  1.00  0.00           C
ATOM   7994  C23 POPE5 110      72.470   7.025  57.603  1.00  0.00           C
ATOM   7997  C24 POPE5 110      72.100   5.785  56.763  1.00  0.00           C
ATOM   8000  C25 POPE5 110      70.890   5.915  55.813  1.00  0.00           C
ATOM   8003  C26 POPE5 110      69.670   6.675  56.363  1.00  0.00           C
ATOM   8006  C27 POPE5 110      68.470   6.605  55.403  1.00  0.00           C
ATOM   8009  C28 POPE5 110      67.150   7.125  55.983  1.00  0.00           C
ATOM   8012  C29 POPE5 110      67.250   8.595  56.333  1.00  0.00           C
ATOM   8014 0C21 POPE5 110      66.950   9.605  55.503  1.00  0.00           C
ATOM   8016 1C21 POPE5 110      66.430   9.445  54.093  1.00  0.00           C
ATOM   8019 2C21 POPE5 110      65.830  10.745  53.533  1.00  0.00           C
ATOM   8022 3C21 POPE5 110      66.860  11.675  52.873  1.00  0.00           C
ATOM   8025 4C21 POPE5 110      66.200  12.875  52.193  1.00  0.00           C
ATOM   8028 5C21 POPE5 110      67.190  13.725  51.393  1.00  0.00           C
ATOM   8031 6C21 POPE5 110      66.530  14.935  50.743  1.00  0.00           C
ATOM   8034 7C21 POPE5 110      67.540  15.885  50.093  1.00  0.00           C
ATOM   8037 8C21 POPE5 110      66.890  17.105  49.433  1.00  0.00           C
ATOM   8041  C33 POPE5 110      75.450   1.415  57.733  1.00  0.00           C
ATOM   8044  C34 POPE5 110      74.100   0.785  57.333  1.00  0.00           C
ATOM   8047  C35 POPE5 110      73.160   1.635  56.453  1.00  0.00           C
ATOM   8050  C36 POPE5 110      73.720   1.975  55.063  1.00  0.00           C
ATOM   8053  C37 POPE5 110      72.640   2.455  54.073  1.00  0.00           C
ATOM   8056  C38 POPE5 110      73.210   2.735  52.673  1.00  0.00           C
ATOM   8059  C39 POPE5 110      72.310   2.275  51.513  1.00  0.00           C
ATOM   8062 0C31 POPE5 110      72.170   0.745  51.433  1.00  0.00           C
ATOM   8065 1C31 POPE5 110      71.420   0.235  50.183  1.00  0.00           C
ATOM   8068 2C31 POPE5 110      70.990  -1.235  50.323  1.00  0.00           C
ATOM   8071 3C31 POPE5 110      70.360  -1.805  49.043  1.00  0.00           C
ATOM   8074 4C31 POPE5 110      69.230  -2.815  49.323  1.00  0.00           C
ATOM   8077 5C31 POPE5 110      69.620  -4.275  49.043  1.00  0.00           C
ATOM   8080 6C31 POPE5 110      68.590  -5.275  49.553  1.00  0.00           C
ATOM   8084  NH3 POPE6 111      58.720 118.405  21.133  1.00  0.00           N
ATOM   8088  C12 POPE6 111      57.330 118.105  20.653  1.00  0.00           C
ATOM   8091  C11 POPE6 111      56.610 119.405  20.243  1.00  0.00           C
ATOM   8094  P   POPE6 111      57.500 121.775  20.793  1.00  0.00           P
ATOM   8095  O13 POPE6 111      58.690 121.315  20.053  1.00  0.00           O
ATOM   8096  O14 POPE6 111      56.580 122.715  20.123  1.00  0.00           O
ATOM   8097  O11 POPE6 111      58.010 122.475  22.113  1.00  0.00           O
ATOM   8098  O12 POPE6 111      56.740 120.445  21.243  1.00  0.00           O
ATOM   8099  C1  POPE6 111      57.810 121.965  23.433  1.00  0.00           C
ATOM   8102  C2  POPE6 111      56.990 122.935  24.343  1.00  0.00           C
ATOM   8104  O21 POPE6 111      56.360 122.195  25.403  1.00  0.00           O
ATOM   8105  C21 POPE6 111      57.190 121.875  26.393  1.00  0.00           C
ATOM   8106  O22 POPE6 111      58.380 122.115  26.403  1.00  0.00           O
ATOM   8107  C22 POPE6 111      56.430 121.155  27.493  1.00  0.00           C
ATOM   8110  C3  POPE6 111      55.890 123.705  23.563  1.00  0.00           C
ATOM   8113  O31 POPE6 111      54.940 124.395  24.403  1.00  0.00           O
ATOM   8114  C31 POPE6 111      55.400 125.425  25.093  1.00  0.00           C
ATOM   8115  O32 POPE6 111      56.580 125.745  25.173  1.00  0.00           O
ATOM   8116  C32 POPE6 111      54.230 126.195  25.713  1.00  0.00           C
ATOM   8119  C23 POPE6 111      55.520 122.145  28.243  1.00  0.00           C
ATOM   8122  C24 POPE6 111      54.620 121.475  29.283  1.00  0.00           C
ATOM   8125  C25 POPE6 111      55.290 121.255  30.643  1.00  0.00           C
ATOM   8128  C26 POPE6 111      55.800 119.825  30.883  1.00  0.00           C
ATOM   8131  C27 POPE6 111      56.130 119.635  32.363  1.00  0.00           C
ATOM   8134  C28 POPE6 111      56.160 118.165  32.823  1.00  0.00           C
ATOM   8137  C29 POPE6 111      55.900 117.915  34.293  1.00  0.00           C
ATOM   8139 0C21 POPE6 111      56.180 118.675  35.373  1.00  0.00           C
ATOM   8141 1C21 POPE6 111      56.910 119.995  35.453  1.00  0.00           C
ATOM   8144 2C21 POPE6 111      58.440 119.845  35.313  1.00  0.00           C
ATOM   8147 3C21 POPE6 111      59.040 118.975  36.423  1.00  0.00           C
ATOM   8150 4C21 POPE6 111      60.560 119.115  36.573  1.00  0.00           C
ATOM   8153 5C21 POPE6 111      61.160 118.185  37.643  1.00  0.00           C
ATOM   8156 6C21 POPE6 111      60.300 118.045  38.913  1.00  0.00           C
ATOM   8159 7C21 POPE6 111      60.980 117.275  40.043  1.00  0.00           C
ATOM   8162 8C21 POPE6 111      60.050 117.035  41.233  1.00  0.00           C
ATOM   8166  C33 POPE6 111      54.290 126.275  27.253  1.00  0.00           C
ATOM   8169  C34 POPE6 111      53.270 127.295  27.773  1.00  0.00           C
ATOM   8172  C35 POPE6 111      52.930 127.115  29.253  1.00  0.00           C
ATOM   8175  C36 POPE6 111      54.080 127.275  30.233  1.00  0.00           C
ATOM   8178  C37 POPE6 111      53.750 126.725  31.633  1.00  0.00           C
ATOM   8181  C38 POPE6 111      52.580 127.425  32.343  1.00  0.00           C
ATOM   8184  C39 POPE6 111      52.250 126.805  33.713  1.00  0.00           C
ATOM   8187 0C31 POPE6 111      53.370 126.965  34.743  1.00  0.00           C
ATOM   8190 1C31 POPE6 111      53.090 126.205  36.053  1.00  0.00           C
ATOM   8193 2C31 POPE6 111      54.310 126.195  36.983  1.00  0.00           C
ATOM   8196 3C31 POPE6 111      54.090 125.335  38.223  1.00  0.00           C
ATOM   8199 4C31 POPE6 111      55.360 125.155  39.073  1.00  0.00           C
ATOM   8202 5C31 POPE6 111      55.130 124.185  40.233  1.00  0.00           C
ATOM   8205 6C31 POPE6 111      56.360 123.945  41.113  1.00  0.00           C
ATOM   8209  NH3 POPE7 112      12.430 122.115  67.633  1.00  0.00           N
ATOM   8213  C12 POPE7 112      13.290 122.785  66.613  1.00  0.00           C
ATOM   8216  C11 POPE7 112      12.980 124.275  66.603  1.00  0.00           C
ATOM   8219  P   POPE7 112      13.140 126.065  64.763  1.00  0.00           P
ATOM   8220  O13 POPE7 112      13.090 127.275  65.603  1.00  0.00           O
ATOM   8221  O14 POPE7 112      11.840 125.595  64.223  1.00  0.00           O
ATOM   8222  O11 POPE7 112      14.170 126.275  63.583  1.00  0.00           O
ATOM   8223  O12 POPE7 112      13.780 124.865  65.573  1.00  0.00           O
ATOM   8224  C1  POPE7 112      13.830 125.925  62.233  1.00  0.00           C
ATOM   8227  C2  POPE7 112      13.070 127.085  61.563  1.00  0.00           C
ATOM   8229  O21 POPE7 112      12.490 126.755  60.273  1.00  0.00           O
ATOM   8230  C21 POPE7 112      13.330 126.405  59.303  1.00  0.00           C
ATOM   8231  O22 POPE7 112      14.540 126.385  59.373  1.00  0.00           O
ATOM   8232  C22 POPE7 112      12.530 126.075  58.053  1.00  0.00           C
ATOM   8235  C3  POPE7 112      13.950 128.365  61.523  1.00  0.00           C
ATOM   8238  O31 POPE7 112      13.240 129.475  60.953  1.00  0.00           O
ATOM   8239  C31 POPE7 112      12.490 130.175  61.793  1.00  0.00           C
ATOM   8240  O32 POPE7 112      12.600 130.205  63.003  1.00  0.00           O
ATOM   8241  C32 POPE7 112      11.410 130.875  60.993  1.00  0.00           C
ATOM   8244  C23 POPE7 112      13.400 126.125  56.773  1.00  0.00           C
ATOM   8247  C24 POPE7 112      12.600 125.845  55.503  1.00  0.00           C
ATOM   8250  C25 POPE7 112      13.440 125.775  54.223  1.00  0.00           C
ATOM   8253  C26 POPE7 112      14.010 127.125  53.763  1.00  0.00           C
ATOM   8256  C27 POPE7 112      14.760 126.985  52.433  1.00  0.00           C
ATOM   8259  C28 POPE7 112      15.330 128.315  51.893  1.00  0.00           C
ATOM   8262  C29 POPE7 112      16.230 128.045  50.713  1.00  0.00           C
ATOM   8264 0C21 POPE7 112      16.040 128.385  49.423  1.00  0.00           C
ATOM   8266 1C21 POPE7 112      14.890 129.165  48.833  1.00  0.00           C
ATOM   8269 2C21 POPE7 112      15.430 130.295  47.923  1.00  0.00           C
ATOM   8272 3C21 POPE7 112      14.300 131.095  47.243  1.00  0.00           C
ATOM   8275 4C21 POPE7 112      14.820 132.195  46.313  1.00  0.00           C
ATOM   8278 5C21 POPE7 112      15.510 133.355  47.063  1.00  0.00           C
ATOM   8281 6C21 POPE7 112      15.900 134.515  46.143  1.00  0.00           C
ATOM   8284 7C21 POPE7 112      16.520 135.685  46.933  1.00  0.00           C
ATOM   8287 8C21 POPE7 112      16.850 136.895  46.053  1.00  0.00           C
ATOM   8291  C33 POPE7 112      10.350 129.855  60.523  1.00  0.00           C
ATOM   8294  C34 POPE7 112       9.710 130.255  59.203  1.00  0.00           C
ATOM   8297  C35 POPE7 112      10.570 129.875  57.993  1.00  0.00           C
ATOM   8300  C36 POPE7 112       9.860 130.165  56.663  1.00  0.00           C
ATOM   8303  C37 POPE7 112      10.530 129.475  55.463  1.00  0.00           C
ATOM   8306  C38 POPE7 112       9.920 129.875  54.113  1.00  0.00           C
ATOM   8309  C39 POPE7 112       8.390 129.755  54.083  1.00  0.00           C
ATOM   8312 0C31 POPE7 112       7.820 130.035  52.693  1.00  0.00           C
ATOM   8315 1C31 POPE7 112       6.440 130.715  52.753  1.00  0.00           C
ATOM   8318 2C31 POPE7 112       5.810 130.895  51.363  1.00  0.00           C
ATOM   8321 3C31 POPE7 112       5.200 129.595  50.823  1.00  0.00           C
ATOM   8324 4C31 POPE7 112       4.780 129.695  49.353  1.00  0.00           C
ATOM   8327 5C31 POPE7 112       4.080 128.435  48.843  1.00  0.00           C
ATOM   8330 6C31 POPE7 112       3.720 128.495  47.363  1.00  0.00           C
ATOM   8334  NH3 POPE8 113      87.480 109.085  21.473  1.00  0.00           N
ATOM   8338  C12 POPE8 113      88.010 108.285  20.313  1.00  0.00           C
ATOM   8341  C11 POPE8 113      88.780 107.035  20.803  1.00  0.00           C
ATOM   8344  P   POPE8 113      90.730 106.935  19.033  1.00  0.00           P
ATOM   8345  O13 POPE8 113      90.780 106.335  17.683  1.00  0.00           O
ATOM   8346  O14 POPE8 113      90.770 108.405  19.153  1.00  0.00           O
ATOM   8347  O11 POPE8 113      91.910 106.355  19.923  1.00  0.00           O
ATOM   8348  O12 POPE8 113      89.440 106.345  19.753  1.00  0.00           O
ATOM   8349  C1  POPE8 113      92.720 107.155  20.813  1.00  0.00           C
ATOM   8352  C2  POPE8 113      92.800 106.485  22.213  1.00  0.00           C
ATOM   8354  O21 POPE8 113      93.880 107.065  22.973  1.00  0.00           O
ATOM   8355  C21 POPE8 113      93.750 107.015  24.303  1.00  0.00           C
ATOM   8356  O22 POPE8 113      92.780 106.555  24.893  1.00  0.00           O
ATOM   8357  C22 POPE8 113      95.010 107.575  24.963  1.00  0.00           C
ATOM   8360  C3  POPE8 113      93.120 104.995  21.993  1.00  0.00           C
ATOM   8363  O31 POPE8 113      93.190 104.205  23.203  1.00  0.00           O
ATOM   8364  C31 POPE8 113      91.960 103.935  23.683  1.00  0.00           C
ATOM   8365  O32 POPE8 113      90.930 104.335  23.193  1.00  0.00           O
ATOM   8366  C32 POPE8 113      92.080 102.985  24.863  1.00  0.00           C
ATOM   8369  C23 POPE8 113      94.740 108.285  26.313  1.00  0.00           C
ATOM   8372  C24 POPE8 113      94.530 107.315  27.493  1.00  0.00           C
ATOM   8375  C25 POPE8 113      95.840 106.915  28.183  1.00  0.00           C
ATOM   8378  C26 POPE8 113      95.630 105.725  29.123  1.00  0.00           C
ATOM   8381  C27 POPE8 113      96.870 105.345  29.943  1.00  0.00           C
ATOM   8384  C28 POPE8 113      96.610 104.045  30.743  1.00  0.00           C
ATOM   8387  C29 POPE8 113      97.810 103.595  31.523  1.00  0.00           C
ATOM   8389 0C21 POPE8 113      98.230 102.325  31.663  1.00  0.00           C
ATOM   8391 1C21 POPE8 113      97.590 101.075  31.123  1.00  0.00           C
ATOM   8394 2C21 POPE8 113      97.580  99.975  32.203  1.00  0.00           C
ATOM   8397 3C21 POPE8 113      96.670 100.295  33.393  1.00  0.00           C
ATOM   8400 4C21 POPE8 113      96.440  99.085  34.313  1.00  0.00           C
ATOM   8403 5C21 POPE8 113      95.480  99.395  35.473  1.00  0.00           C
ATOM   8406 6C21 POPE8 113      96.170 100.055  36.663  1.00  0.00           C
ATOM   8409 7C21 POPE8 113      95.210 100.395  37.803  1.00  0.00           C
ATOM   8412 8C21 POPE8 113      95.930 100.905  39.053  1.00  0.00           C
ATOM   8416  C33 POPE8 113      92.710 103.615  26.133  1.00  0.00           C
ATOM   8419  C34 POPE8 113      92.530 102.695  27.343  1.00  0.00           C
ATOM   8422  C35 POPE8 113      93.140 103.185  28.653  1.00  0.00           C
ATOM   8425  C36 POPE8 113      92.480 102.505  29.863  1.00  0.00           C
ATOM   8428  C37 POPE8 113      93.200 102.825  31.173  1.00  0.00           C
ATOM   8431  C38 POPE8 113      92.410 102.345  32.403  1.00  0.00           C
ATOM   8434  C39 POPE8 113      93.230 102.345  33.703  1.00  0.00           C
ATOM   8437 0C31 POPE8 113      93.830 103.705  34.123  1.00  0.00           C
ATOM   8440 1C31 POPE8 113      94.900 103.515  35.213  1.00  0.00           C
ATOM   8443 2C31 POPE8 113      95.420 104.825  35.823  1.00  0.00           C
ATOM   8446 3C31 POPE8 113      96.550 104.565  36.833  1.00  0.00           C
ATOM   8449 4C31 POPE8 113      96.870 105.775  37.723  1.00  0.00           C
ATOM   8452 5C31 POPE8 113      98.040 105.495  38.673  1.00  0.00           C
ATOM   8455 6C31 POPE8 113      98.200 106.545  39.783  1.00  0.00           C
ATOM   8459  NH3 POPE9 114      12.540  41.355  62.423  1.00  0.00           N
ATOM   8463  C12 POPE9 114      11.910  41.195  63.783  1.00  0.00           C
ATOM   8466  C11 POPE9 114      10.680  42.095  63.923  1.00  0.00           C
ATOM   8469  P   POPE9 114       9.130  43.065  62.063  1.00  0.00           P
ATOM   8470  O13 POPE9 114       8.920  44.155  63.033  1.00  0.00           O
ATOM   8471  O14 POPE9 114       7.940  42.655  61.263  1.00  0.00           O
ATOM   8472  O11 POPE9 114      10.370  43.355  61.123  1.00  0.00           O
ATOM   8473  O12 POPE9 114       9.730  41.845  62.873  1.00  0.00           O
ATOM   8474  C1  POPE9 114      10.360  44.215  59.993  1.00  0.00           C
ATOM   8477  C2  POPE9 114      11.770  44.245  59.333  1.00  0.00           C
ATOM   8479  O21 POPE9 114      11.670  45.055  58.153  1.00  0.00           O
ATOM   8480  C21 POPE9 114      12.540  46.045  58.023  1.00  0.00           C
ATOM   8481  O22 POPE9 114      13.360  46.405  58.863  1.00  0.00           O
ATOM   8482  C22 POPE9 114      12.310  46.635  56.643  1.00  0.00           C
ATOM   8485  C3  POPE9 114      12.250  42.805  58.973  1.00  0.00           C
ATOM   8488  O31 POPE9 114      13.210  42.795  57.903  1.00  0.00           O
ATOM   8489  C31 POPE9 114      13.770  41.615  57.653  1.00  0.00           C
ATOM   8490  O32 POPE9 114      13.570  40.595  58.293  1.00  0.00           O
ATOM   8491  C32 POPE9 114      14.580  41.635  56.353  1.00  0.00           C
ATOM   8494  C23 POPE9 114      13.040  47.965  56.373  1.00  0.00           C
ATOM   8497  C24 POPE9 114      14.560  47.795  56.263  1.00  0.00           C
ATOM   8500  C25 POPE9 114      15.140  48.785  55.253  1.00  0.00           C
ATOM   8503  C26 POPE9 114      15.080  48.245  53.813  1.00  0.00           C
ATOM   8506  C27 POPE9 114      15.870  49.085  52.803  1.00  0.00           C
ATOM   8509  C28 POPE9 114      16.230  48.315  51.513  1.00  0.00           C
ATOM   8512  C29 POPE9 114      14.990  47.935  50.733  1.00  0.00           C
ATOM   8514 0C21 POPE9 114      14.450  48.615  49.713  1.00  0.00           C
ATOM   8516 1C21 POPE9 114      14.950  49.905  49.093  1.00  0.00           C
ATOM   8519 2C21 POPE9 114      14.770  49.915  47.563  1.00  0.00           C
ATOM   8522 3C21 POPE9 114      14.420  51.295  46.993  1.00  0.00           C
ATOM   8525 4C21 POPE9 114      15.490  52.365  47.243  1.00  0.00           C
ATOM   8528 5C21 POPE9 114      15.270  53.635  46.403  1.00  0.00           C
ATOM   8531 6C21 POPE9 114      14.040  54.455  46.813  1.00  0.00           C
ATOM   8534 7C21 POPE9 114      13.870  55.675  45.913  1.00  0.00           C
ATOM   8537 8C21 POPE9 114      12.650  56.555  46.233  1.00  0.00           C
ATOM   8541  C33 POPE9 114      15.100  43.025  55.893  1.00  0.00           C
ATOM   8544  C34 POPE9 114      15.040  43.215  54.373  1.00  0.00           C
ATOM   8547  C35 POPE9 114      15.730  42.095  53.573  1.00  0.00           C
ATOM   8550  C36 POPE9 114      15.720  42.345  52.053  1.00  0.00           C
ATOM   8553  C37 POPE9 114      15.850  41.055  51.243  1.00  0.00           C
ATOM   8556  C38 POPE9 114      15.880  41.295  49.723  1.00  0.00           C
ATOM   8559  C39 POPE9 114      17.250  41.775  49.203  1.00  0.00           C
ATOM   8562 0C31 POPE9 114      17.370  41.565  47.693  1.00  0.00           C
ATOM   8565 1C31 POPE9 114      18.710  42.035  47.103  1.00  0.00           C
ATOM   8568 2C31 POPE9 114      18.720  41.885  45.573  1.00  0.00           C
ATOM   8571 3C31 POPE9 114      20.010  42.375  44.913  1.00  0.00           C
ATOM   8574 4C31 POPE9 114      19.740  43.205  43.653  1.00  0.00           C
ATOM   8577 5C31 POPE9 114      21.020  43.545  42.873  1.00  0.00           C
ATOM   8580 6C31 POPE9 114      20.800  44.515  41.703  1.00  0.00           C
ATOM   8584  NH3 POPE  115      12.830 106.735  66.893  1.00  0.00           N
ATOM   8588  C12 POPE  115      13.190 106.095  68.203  1.00  0.00           C
ATOM   8591  C11 POPE  115      14.720 105.975  68.263  1.00  0.00           C
ATOM   8594  P   POPE  115      16.590 104.915  66.713  1.00  0.00           P
ATOM   8595  O13 POPE  115      17.600 105.985  66.873  1.00  0.00           O
ATOM   8596  O14 POPE  115      16.860 103.665  67.443  1.00  0.00           O
ATOM   8597  O11 POPE  115      16.410 104.595  65.183  1.00  0.00           O
ATOM   8598  O12 POPE  115      15.150 105.465  67.013  1.00  0.00           O
ATOM   8599  C1  POPE  115      17.060 105.205  64.063  1.00  0.00           C
ATOM   8602  C2  POPE  115      16.040 105.615  62.943  1.00  0.00           C
ATOM   8604  O21 POPE  115      16.490 105.135  61.663  1.00  0.00           O
ATOM   8605  C21 POPE  115      15.620 105.125  60.663  1.00  0.00           C
ATOM   8606  O22 POPE  115      14.450 105.455  60.723  1.00  0.00           O
ATOM   8607  C22 POPE  115      16.400 104.635  59.443  1.00  0.00           C
ATOM   8610  C3  POPE  115      15.800 107.155  62.913  1.00  0.00           C
ATOM   8613  O31 POPE  115      16.940 107.865  62.383  1.00  0.00           O
ATOM   8614  C31 POPE  115      16.780 108.405  61.183  1.00  0.00           C
ATOM   8615  O32 POPE  115      15.740 108.475  60.573  1.00  0.00           O
ATOM   8616  C32 POPE  115      18.140 108.855  60.633  1.00  0.00           C
ATOM   8619  C23 POPE  115      15.730 104.795  58.063  1.00  0.00           C
ATOM   8622  C24 POPE  115      16.700 104.315  56.973  1.00  0.00           C
ATOM   8625  C25 POPE  115      16.150 104.365  55.543  1.00  0.00           C
ATOM   8628  C26 POPE  115      17.220 103.845  54.563  1.00  0.00           C
ATOM   8631  C27 POPE  115      16.690 103.495  53.173  1.00  0.00           C
ATOM   8634  C28 POPE  115      17.770 102.755  52.363  1.00  0.00           C
ATOM   8637  C29 POPE  115      17.250 102.235  51.053  1.00  0.00           C
ATOM   8639 0C21 POPE  115      17.080 100.945  50.723  1.00  0.00           C
ATOM   8641 1C21 POPE  115      17.340  99.765  51.633  1.00  0.00           C
ATOM   8644 2C21 POPE  115      16.720  98.465  51.113  1.00  0.00           C
ATOM   8647 3C21 POPE  115      17.450  97.855  49.903  1.00  0.00           C
ATOM   8650 4C21 POPE  115      16.810  96.515  49.493  1.00  0.00           C
ATOM   8653 5C21 POPE  115      17.150  96.125  48.043  1.00  0.00           C
ATOM   8656 6C21 POPE  115      16.450  94.835  47.603  1.00  0.00           C
ATOM   8659 7C21 POPE  115      16.500  94.645  46.083  1.00  0.00           C
ATOM   8662 8C21 POPE  115      15.880  93.315  45.613  1.00  0.00           C
ATOM   8666  C33 POPE  115      18.020 109.315  59.163  1.00  0.00           C
ATOM   8669  C34 POPE  115      19.270 110.055  58.643  1.00  0.00           C
ATOM   8672  C35 POPE  115      19.090 110.645  57.223  1.00  0.00           C
ATOM   8675  C36 POPE  115      17.950 111.675  57.163  1.00  0.00           C
ATOM   8678  C37 POPE  115      17.890 112.535  55.883  1.00  0.00           C
ATOM   8681  C38 POPE  115      16.680 113.475  55.973  1.00  0.00           C
ATOM   8684  C39 POPE  115      16.770 114.765  55.143  1.00  0.00           C
ATOM   8687 0C31 POPE  115      16.300 114.655  53.693  1.00  0.00           C
ATOM   8690 1C31 POPE  115      16.000 116.045  53.123  1.00  0.00           C
ATOM   8693 2C31 POPE  115      15.430 116.065  51.703  1.00  0.00           C
ATOM   8696 3C31 POPE  115      15.080 117.495  51.263  1.00  0.00           C
ATOM   8699 4C31 POPE  115      14.450 117.565  49.863  1.00  0.00           C
ATOM   8702 5C31 POPE  115      14.190 118.995  49.403  1.00  0.00           C
ATOM   8705 6C31 POPE  115      13.530 119.075  48.033  1.00  0.00           C
ATOM   8709  NH3 POPE  116      52.470 128.605  22.433  1.00  0.00           N
ATOM   8713  C12 POPE  116      51.100 128.605  23.063  1.00  0.00           C
ATOM   8716  C11 POPE  116      50.490 127.205  23.103  1.00  0.00           C
ATOM   8719  P   POPE  116      47.930 127.525  23.703  1.00  0.00           P
ATOM   8720  O13 POPE  116      47.760 128.245  22.423  1.00  0.00           O
ATOM   8721  O14 POPE  116      47.350 128.275  24.843  1.00  0.00           O
ATOM   8722  O11 POPE  116      47.230 126.115  23.603  1.00  0.00           O
ATOM   8723  O12 POPE  116      49.430 127.225  24.033  1.00  0.00           O
ATOM   8724  C1  POPE  116      47.850 124.955  24.143  1.00  0.00           C
ATOM   8727  C2  POPE  116      48.090 125.045  25.683  1.00  0.00           C
ATOM   8729  O21 POPE  116      48.760 123.855  26.143  1.00  0.00           O
ATOM   8730  C21 POPE  116      50.070 123.875  25.883  1.00  0.00           C
ATOM   8731  O22 POPE  116      50.670 124.705  25.223  1.00  0.00           O
ATOM   8732  C22 POPE  116      50.740 122.715  26.553  1.00  0.00           C
ATOM   8735  C3  POPE  116      46.760 125.275  26.463  1.00  0.00           C
ATOM   8738  O31 POPE  116      47.010 125.445  27.873  1.00  0.00           O
ATOM   8739  C31 POPE  116      46.510 124.565  28.733  1.00  0.00           C
ATOM   8740  O32 POPE  116      45.770 123.635  28.463  1.00  0.00           O
ATOM   8741  C32 POPE  116      47.060 124.835  30.123  1.00  0.00           C
ATOM   8744  C23 POPE  116      51.380 123.155  27.893  1.00  0.00           C
ATOM   8747  C24 POPE  116      50.320 123.335  28.983  1.00  0.00           C
ATOM   8750  C25 POPE  116      50.900 123.395  30.403  1.00  0.00           C
ATOM   8753  C26 POPE  116      51.120 122.005  31.043  1.00  0.00           C
ATOM   8756  C27 POPE  116      50.900 122.025  32.573  1.00  0.00           C
ATOM   8759  C28 POPE  116      52.150 121.675  33.413  1.00  0.00           C
ATOM   8762  C29 POPE  116      52.530 120.225  33.293  1.00  0.00           C
ATOM   8764 0C21 POPE  116      52.330 119.265  34.223  1.00  0.00           C
ATOM   8766 1C21 POPE  116      51.650 119.415  35.553  1.00  0.00           C
ATOM   8769 2C21 POPE  116      52.680 119.515  36.703  1.00  0.00           C
ATOM   8772 3C21 POPE  116      52.010 119.675  38.073  1.00  0.00           C
ATOM   8775 4C21 POPE  116      52.970 120.175  39.163  1.00  0.00           C
ATOM   8778 5C21 POPE  116      54.150 119.235  39.453  1.00  0.00           C
ATOM   8781 6C21 POPE  116      54.950 119.705  40.683  1.00  0.00           C
ATOM   8784 7C21 POPE  116      56.210 118.875  40.943  1.00  0.00           C
ATOM   8787 8C21 POPE  116      56.790 119.135  42.333  1.00  0.00           C
ATOM   8791  C33 POPE  116      45.980 124.835  31.223  1.00  0.00           C
ATOM   8794  C34 POPE  116      46.360 125.775  32.373  1.00  0.00           C
ATOM   8797  C35 POPE  116      47.580 125.315  33.173  1.00  0.00           C
ATOM   8800  C36 POPE  116      47.240 124.205  34.173  1.00  0.00           C
ATOM   8803  C37 POPE  116      48.430 123.925  35.093  1.00  0.00           C
ATOM   8806  C38 POPE  116      48.060 123.225  36.403  1.00  0.00           C
ATOM   8809  C39 POPE  116      49.250 123.265  37.363  1.00  0.00           C
ATOM   8812 0C31 POPE  116      48.990 122.635  38.733  1.00  0.00           C
ATOM   8815 1C31 POPE  116      50.190 122.865  39.663  1.00  0.00           C
ATOM   8818 2C31 POPE  116      50.060 122.245  41.053  1.00  0.00           C
ATOM   8821 3C31 POPE  116      48.950 122.895  41.893  1.00  0.00           C
ATOM   8824 4C31 POPE  116      48.980 122.455  43.363  1.00  0.00           C
ATOM   8827 5C31 POPE  116      47.820 123.065  44.153  1.00  0.00           C
ATOM   8830 6C31 POPE  116      47.770 122.665  45.633  1.00  0.00           C
ATOM   8834  NH3 POPE  117     127.900 103.255  23.323  1.00  0.00           N
ATOM   8838  C12 POPE  117     129.020 102.475  23.983  1.00  0.00           C
ATOM   8841  C11 POPE  117     129.990 101.875  22.923  1.00  0.00           C
ATOM   8844  P   POPE  117     131.310  99.605  22.643  1.00  0.00           P
ATOM   8845  O13 POPE  117     130.380  99.375  21.523  1.00  0.00           O
ATOM   8846  O14 POPE  117     132.750  99.845  22.343  1.00  0.00           O
ATOM   8847  O11 POPE  117     131.180  98.445  23.723  1.00  0.00           O
ATOM   8848  O12 POPE  117     130.790 100.835  23.493  1.00  0.00           O
ATOM   8849  C1  POPE  117     129.890  98.115  24.253  1.00  0.00           C
ATOM   8852  C2  POPE  117     129.900  97.845  25.783  1.00  0.00           C
ATOM   8854  O21 POPE  117     128.550  97.645  26.233  1.00  0.00           O
ATOM   8855  C21 POPE  117     128.130  96.395  26.093  1.00  0.00           C
ATOM   8856  O22 POPE  117     128.760  95.475  25.623  1.00  0.00           O
ATOM   8857  C22 POPE  117     126.710  96.255  26.633  1.00  0.00           C
ATOM   8860  C3  POPE  117     130.480  99.045  26.573  1.00  0.00           C
ATOM   8863  O31 POPE  117     130.780  98.715  27.943  1.00  0.00           O
ATOM   8864  C31 POPE  117     129.970  99.175  28.863  1.00  0.00           C
ATOM   8865  O32 POPE  117     128.960  99.845  28.683  1.00  0.00           O
ATOM   8866  C32 POPE  117     130.450  98.655  30.213  1.00  0.00           C
ATOM   8869  C23 POPE  117     126.600  95.085  27.643  1.00  0.00           C
ATOM   8872  C24 POPE  117     125.160  94.925  28.163  1.00  0.00           C
ATOM   8875  C25 POPE  117     125.040  94.085  29.453  1.00  0.00           C
ATOM   8878  C26 POPE  117     125.640  94.755  30.693  1.00  0.00           C
ATOM   8881  C27 POPE  117     125.130  94.145  32.013  1.00  0.00           C
ATOM   8884  C28 POPE  117     125.230  95.105  33.223  1.00  0.00           C
ATOM   8887  C29 POPE  117     124.180  94.765  34.253  1.00  0.00           C
ATOM   8889 0C21 POPE  117     124.360  94.415  35.543  1.00  0.00           C
ATOM   8891 1C21 POPE  117     125.660  94.285  36.303  1.00  0.00           C
ATOM   8894 2C21 POPE  117     125.850  92.865  36.883  1.00  0.00           C
ATOM   8897 3C21 POPE  117     124.770  92.455  37.903  1.00  0.00           C
ATOM   8900 4C21 POPE  117     124.940  91.015  38.413  1.00  0.00           C
ATOM   8903 5C21 POPE  117     125.900  90.925  39.603  1.00  0.00           C
ATOM   8906 6C21 POPE  117     126.270  89.485  39.983  1.00  0.00           C
ATOM   8909 7C21 POPE  117     126.870  89.465  41.393  1.00  0.00           C
ATOM   8912 8C21 POPE  117     127.300  88.085  41.883  1.00  0.00           C
ATOM   8916  C33 POPE  117     129.550  99.115  31.373  1.00  0.00           C
ATOM   8919  C34 POPE  117     129.630  98.195  32.593  1.00  0.00           C
ATOM   8922  C35 POPE  117     128.430  98.435  33.503  1.00  0.00           C
ATOM   8925  C36 POPE  117     128.460  97.635  34.803  1.00  0.00           C
ATOM   8928  C37 POPE  117     127.530  98.275  35.833  1.00  0.00           C
ATOM   8931  C38 POPE  117     127.590  97.645  37.223  1.00  0.00           C
ATOM   8934  C39 POPE  117     126.870  98.535  38.243  1.00  0.00           C
ATOM   8937 0C31 POPE  117     126.800  97.945  39.653  1.00  0.00           C
ATOM   8940 1C31 POPE  117     126.280  98.985  40.643  1.00  0.00           C
ATOM   8943 2C31 POPE  117     126.030  98.455  42.063  1.00  0.00           C
ATOM   8946 3C31 POPE  117     125.590  99.555  43.043  1.00  0.00           C
ATOM   8949 4C31 POPE  117     124.300 100.245  42.603  1.00  0.00           C
ATOM   8952 5C31 POPE  117     123.780 101.325  43.563  1.00  0.00           C
ATOM   8955 6C31 POPE  117     122.730 102.205  42.893  1.00  0.00           C
ATOM   8959  NH3 POPE  118      57.160  96.115  64.223  1.00  0.00           N
ATOM   8963  C12 POPE  118      58.230  95.175  64.723  1.00  0.00           C
ATOM   8966  C11 POPE  118      58.480  94.015  63.753  1.00  0.00           C
ATOM   8969  P   POPE  118      56.370  92.445  64.023  1.00  0.00           P
ATOM   8970  O13 POPE  118      57.130  91.215  64.313  1.00  0.00           O
ATOM   8971  O14 POPE  118      55.750  93.165  65.173  1.00  0.00           O
ATOM   8972  O11 POPE  118      55.260  92.105  62.953  1.00  0.00           O
ATOM   8973  O12 POPE  118      57.260  93.495  63.243  1.00  0.00           O
ATOM   8974  C1  POPE  118      55.460  92.265  61.543  1.00  0.00           C
ATOM   8977  C2  POPE  118      54.250  93.035  60.963  1.00  0.00           C
ATOM   8979  O21 POPE  118      54.510  93.575  59.653  1.00  0.00           O
ATOM   8980  C21 POPE  118      54.540  92.745  58.643  1.00  0.00           C
ATOM   8981  O22 POPE  118      54.720  91.535  58.683  1.00  0.00           O
ATOM   8982  C22 POPE  118      54.150  93.515  57.383  1.00  0.00           C
ATOM   8985  C3  POPE  118      53.830  94.185  61.933  1.00  0.00           C
ATOM   8988  O31 POPE  118      53.340  95.375  61.293  1.00  0.00           O
ATOM   8989  C31 POPE  118      52.220  95.345  60.573  1.00  0.00           C
ATOM   8990  O32 POPE  118      52.060  96.055  59.583  1.00  0.00           O
ATOM   8991  C32 POPE  118      51.160  94.385  61.123  1.00  0.00           C
ATOM   8994  C23 POPE  118      52.870  92.915  56.753  1.00  0.00           C
ATOM   8997  C24 POPE  118      52.360  93.705  55.533  1.00  0.00           C
ATOM   9000  C25 POPE  118      51.100  93.075  54.903  1.00  0.00           C
ATOM   9003  C26 POPE  118      51.360  91.695  54.293  1.00  0.00           C
ATOM   9006  C27 POPE  118      50.160  91.165  53.503  1.00  0.00           C
ATOM   9009  C28 POPE  118      50.500  89.925  52.673  1.00  0.00           C
ATOM   9012  C29 POPE  118      49.280  89.375  51.963  1.00  0.00           C
ATOM   9014 0C21 POPE  118      49.010  89.395  50.643  1.00  0.00           C
ATOM   9016 1C21 POPE  118      49.880  89.945  49.543  1.00  0.00           C
ATOM   9019 2C21 POPE  118      50.030  88.985  48.343  1.00  0.00           C
ATOM   9022 3C21 POPE  118      48.730  88.735  47.553  1.00  0.00           C
ATOM   9025 4C21 POPE  118      48.900  87.735  46.403  1.00  0.00           C
ATOM   9028 5C21 POPE  118      49.740  88.255  45.233  1.00  0.00           C
ATOM   9031 6C21 POPE  118      49.900  87.205  44.123  1.00  0.00           C
ATOM   9034 7C21 POPE  118      50.960  87.585  43.093  1.00  0.00           C
ATOM   9037 8C21 POPE  118      51.110  86.555  41.973  1.00  0.00           C
ATOM   9041  C33 POPE  118      49.900  94.425  60.223  1.00  0.00           C
ATOM   9044  C34 POPE  118      48.950  93.255  60.463  1.00  0.00           C
ATOM   9047  C35 POPE  118      47.640  93.365  59.663  1.00  0.00           C
ATOM   9050  C36 POPE  118      47.830  93.865  58.223  1.00  0.00           C
ATOM   9053  C37 POPE  118      46.500  94.075  57.483  1.00  0.00           C
ATOM   9056  C38 POPE  118      46.710  94.675  56.083  1.00  0.00           C
ATOM   9059  C39 POPE  118      45.630  95.685  55.673  1.00  0.00           C
ATOM   9062 0C31 POPE  118      44.260  95.045  55.433  1.00  0.00           C
ATOM   9065 1C31 POPE  118      43.300  96.035  54.763  1.00  0.00           C
ATOM   9068 2C31 POPE  118      41.910  95.425  54.493  1.00  0.00           C
ATOM   9071 3C31 POPE  118      41.060  96.335  53.593  1.00  0.00           C
ATOM   9074 4C31 POPE  118      39.650  95.795  53.353  1.00  0.00           C
ATOM   9077 5C31 POPE  118      38.880  96.615  52.313  1.00  0.00           C
ATOM   9080 6C31 POPE  118      37.510  96.025  51.963  1.00  0.00           C
ATOM   9084  NH3 POPE  119      44.150  78.075  66.863  1.00  0.00           N
ATOM   9088  C12 POPE  119      43.670  79.345  66.223  1.00  0.00           C
ATOM   9091  C11 POPE  119      44.640  80.475  66.533  1.00  0.00           C
ATOM   9094  P   POPE  119      43.260  82.685  66.503  1.00  0.00           P
ATOM   9095  O13 POPE  119      42.180  81.955  67.173  1.00  0.00           O
ATOM   9096  O14 POPE  119      44.100  83.595  67.333  1.00  0.00           O
ATOM   9097  O11 POPE  119      42.700  83.535  65.293  1.00  0.00           O
ATOM   9098  O12 POPE  119      44.220  81.635  65.823  1.00  0.00           O
ATOM   9099  C1  POPE  119      43.400  83.705  64.063  1.00  0.00           C
ATOM   9102  C2  POPE  119      42.400  83.545  62.893  1.00  0.00           C
ATOM   9104  O21 POPE  119      43.030  83.045  61.703  1.00  0.00           O
ATOM   9105  C21 POPE  119      43.950  83.805  61.133  1.00  0.00           C
ATOM   9106  O22 POPE  119      44.360  84.875  61.523  1.00  0.00           O
ATOM   9107  C22 POPE  119      44.350  83.185  59.793  1.00  0.00           C
ATOM   9110  C3  POPE  119      41.540  84.815  62.633  1.00  0.00           C
ATOM   9113  O31 POPE  119      40.380  84.465  61.853  1.00  0.00           O
ATOM   9114  C31 POPE  119      40.410  84.685  60.553  1.00  0.00           C
ATOM   9115  O32 POPE  119      41.290  85.285  59.953  1.00  0.00           O
ATOM   9116  C32 POPE  119      39.180  84.045  59.913  1.00  0.00           C
ATOM   9119  C23 POPE  119      44.820  84.255  58.783  1.00  0.00           C
ATOM   9122  C24 POPE  119      44.660  83.835  57.323  1.00  0.00           C
ATOM   9125  C25 POPE  119      45.620  82.735  56.863  1.00  0.00           C
ATOM   9128  C26 POPE  119      45.400  82.375  55.383  1.00  0.00           C
ATOM   9131  C27 POPE  119      46.310  81.245  54.863  1.00  0.00           C
ATOM   9134  C28 POPE  119      45.910  80.735  53.453  1.00  0.00           C
ATOM   9137  C29 POPE  119      46.060  81.765  52.363  1.00  0.00           C
ATOM   9139 0C21 POPE  119      45.630  81.625  51.093  1.00  0.00           C
ATOM   9141 1C21 POPE  119      44.940  80.415  50.493  1.00  0.00           C
ATOM   9144 2C21 POPE  119      43.420  80.595  50.293  1.00  0.00           C
ATOM   9147 3C21 POPE  119      43.010  81.795  49.423  1.00  0.00           C
ATOM   9150 4C21 POPE  119      41.510  82.095  49.523  1.00  0.00           C
ATOM   9153 5C21 POPE  119      41.130  83.415  48.833  1.00  0.00           C
ATOM   9156 6C21 POPE  119      39.670  83.815  49.083  1.00  0.00           C
ATOM   9159 7C21 POPE  119      39.220  85.015  48.243  1.00  0.00           C
ATOM   9162 8C21 POPE  119      37.780  85.445  48.503  1.00  0.00           C
ATOM   9166  C33 POPE  119      38.540  84.915  58.813  1.00  0.00           C
ATOM   9169  C34 POPE  119      39.310  84.935  57.483  1.00  0.00           C
ATOM   9172  C35 POPE  119      38.450  85.555  56.383  1.00  0.00           C
ATOM   9175  C36 POPE  119      39.160  85.795  55.033  1.00  0.00           C
ATOM   9178  C37 POPE  119      38.150  86.065  53.903  1.00  0.00           C
ATOM   9181  C38 POPE  119      38.790  86.235  52.513  1.00  0.00           C
ATOM   9184  C39 POPE  119      39.410  87.615  52.283  1.00  0.00           C
ATOM   9187 0C31 POPE  119      39.770  87.845  50.803  1.00  0.00           C
ATOM   9190 1C31 POPE  119      40.420  89.215  50.563  1.00  0.00           C
ATOM   9193 2C31 POPE  119      40.660  89.525  49.073  1.00  0.00           C
ATOM   9196 3C31 POPE  119      41.570  90.735  48.863  1.00  0.00           C
ATOM   9199 4C31 POPE  119      41.020  92.045  49.453  1.00  0.00           C
ATOM   9202 5C31 POPE  119      42.040  93.205  49.423  1.00  0.00           C
ATOM   9205 6C31 POPE  119      41.540  94.455  50.143  1.00  0.00           C
ATOM   9209  NH3 POPE  120     116.050 112.235  21.083  1.00  0.00           N
ATOM   9213  C12 POPE  120     115.760 111.365  22.243  1.00  0.00           C
ATOM   9216  C11 POPE  120     116.980 110.445  22.433  1.00  0.00           C
ATOM   9219  P   POPE  120     115.590 108.645  23.573  1.00  0.00           P
ATOM   9220  O13 POPE  120     114.540 109.365  24.333  1.00  0.00           O
ATOM   9221  O14 POPE  120     115.240 108.245  22.193  1.00  0.00           O
ATOM   9222  O11 POPE  120     116.120 107.415  24.413  1.00  0.00           O
ATOM   9223  O12 POPE  120     116.830 109.595  23.563  1.00  0.00           O
ATOM   9224  C1  POPE  120     115.470 106.985  25.613  1.00  0.00           C
ATOM   9227  C2  POPE  120     116.150 107.515  26.913  1.00  0.00           C
ATOM   9229  O21 POPE  120     115.140 107.795  27.893  1.00  0.00           O
ATOM   9230  C21 POPE  120     114.540 106.715  28.393  1.00  0.00           C
ATOM   9231  O22 POPE  120     114.820 105.555  28.133  1.00  0.00           O
ATOM   9232  C22 POPE  120     113.520 107.135  29.443  1.00  0.00           C
ATOM   9235  C3  POPE  120     117.010 108.795  26.703  1.00  0.00           C
ATOM   9238  O31 POPE  120     117.870 109.075  27.823  1.00  0.00           O
ATOM   9239  C31 POPE  120     117.680 110.095  28.663  1.00  0.00           C
ATOM   9240  O32 POPE  120     118.530 110.495  29.453  1.00  0.00           O
ATOM   9241  C32 POPE  120     116.300 110.735  28.603  1.00  0.00           C
ATOM   9244  C23 POPE  120     113.690 106.295  30.733  1.00  0.00           C
ATOM   9247  C24 POPE  120     113.140 106.975  31.983  1.00  0.00           C
ATOM   9250  C25 POPE  120     113.490 106.185  33.253  1.00  0.00           C
ATOM   9253  C26 POPE  120     113.390 106.995  34.553  1.00  0.00           C
ATOM   9256  C27 POPE  120     113.930 106.215  35.753  1.00  0.00           C
ATOM   9259  C28 POPE  120     114.160 107.095  36.993  1.00  0.00           C
ATOM   9262  C29 POPE  120     112.910 107.305  37.803  1.00  0.00           C
ATOM   9264 0C21 POPE  120     112.810 107.265  39.143  1.00  0.00           C
ATOM   9266 1C21 POPE  120     113.910 107.015  40.143  1.00  0.00           C
ATOM   9269 2C21 POPE  120     114.330 108.305  40.873  1.00  0.00           C
ATOM   9272 3C21 POPE  120     115.270 108.045  42.063  1.00  0.00           C
ATOM   9275 4C21 POPE  120     115.670 109.335  42.793  1.00  0.00           C
ATOM   9278 5C21 POPE  120     116.270 109.105  44.183  1.00  0.00           C
ATOM   9281 6C21 POPE  120     117.490 108.175  44.183  1.00  0.00           C
ATOM   9284 7C21 POPE  120     118.060 107.925  45.583  1.00  0.00           C
ATOM   9287 8C21 POPE  120     119.240 106.955  45.563  1.00  0.00           C
ATOM   9291  C33 POPE  120     116.240 111.905  29.603  1.00  0.00           C
ATOM   9294  C34 POPE  120     114.840 112.505  29.783  1.00  0.00           C
ATOM   9297  C35 POPE  120     114.840 113.795  30.633  1.00  0.00           C
ATOM   9300  C36 POPE  120     116.060 113.935  31.573  1.00  0.00           C
ATOM   9303  C37 POPE  120     116.070 115.275  32.313  1.00  0.00           C
ATOM   9306  C38 POPE  120     117.400 115.535  33.033  1.00  0.00           C
ATOM   9309  C39 POPE  120     117.450 114.965  34.463  1.00  0.00           C
ATOM   9312 0C31 POPE  120     116.710 115.855  35.463  1.00  0.00           C
ATOM   9315 1C31 POPE  120     116.940 115.435  36.923  1.00  0.00           C
ATOM   9318 2C31 POPE  120     116.150 116.285  37.923  1.00  0.00           C
ATOM   9321 3C31 POPE  120     116.520 117.785  37.923  1.00  0.00           C
ATOM   9324 4C31 POPE  120     115.730 118.575  38.973  1.00  0.00           C
ATOM   9327 5C31 POPE  120     116.100 120.065  39.003  1.00  0.00           C
ATOM   9330 6C31 POPE  120     115.320 120.855  40.063  1.00  0.00           C
ATOM   9334  NH3 POPE  121     132.320   6.025  63.013  1.00  0.00           N
ATOM   9338  C12 POPE  121     131.650   7.145  63.773  1.00  0.00           C
ATOM   9341  C11 POPE  121     132.720   8.155  64.213  1.00  0.00           C
ATOM   9344  P   POPE  121     132.910  10.575  65.153  1.00  0.00           P
ATOM   9345  O13 POPE  121     132.880  10.995  66.573  1.00  0.00           O
ATOM   9346  O14 POPE  121     134.270  10.445  64.583  1.00  0.00           O
ATOM   9347  O11 POPE  121     132.060  11.565  64.253  1.00  0.00           O
ATOM   9348  O12 POPE  121     132.150   9.205  64.983  1.00  0.00           O
ATOM   9349  C1  POPE  121     132.020  11.375  62.833  1.00  0.00           C
ATOM   9352  C2  POPE  121     130.600  11.055  62.313  1.00  0.00           C
ATOM   9354  O21 POPE  121     130.700  10.915  60.883  1.00  0.00           O
ATOM   9355  C21 POPE  121     130.660   9.695  60.393  1.00  0.00           C
ATOM   9356  O22 POPE  121     130.730   8.665  61.023  1.00  0.00           O
ATOM   9357  C22 POPE  121     130.570   9.825  58.873  1.00  0.00           C
ATOM   9360  C3  POPE  121     129.590  12.195  62.623  1.00  0.00           C
ATOM   9363  O31 POPE  121     128.820  12.625  61.483  1.00  0.00           O
ATOM   9364  C31 POPE  121     127.900  11.765  61.073  1.00  0.00           C
ATOM   9365  O32 POPE  121     127.680  10.665  61.553  1.00  0.00           O
ATOM   9366  C32 POPE  121     127.070  12.375  59.943  1.00  0.00           C
ATOM   9369  C23 POPE  121     129.910   8.585  58.233  1.00  0.00           C
ATOM   9372  C24 POPE  121     129.770   8.705  56.713  1.00  0.00           C
ATOM   9375  C25 POPE  121     129.300   7.385  56.103  1.00  0.00           C
ATOM   9378  C26 POPE  121     129.160   7.405  54.573  1.00  0.00           C
ATOM   9381  C27 POPE  121     129.020   5.985  54.003  1.00  0.00           C
ATOM   9384  C28 POPE  121     128.280   5.935  52.663  1.00  0.00           C
ATOM   9387  C29 POPE  121     126.790   6.125  52.843  1.00  0.00           C
ATOM   9389 0C21 POPE  121     125.860   5.765  51.943  1.00  0.00           C
ATOM   9391 1C21 POPE  121     126.150   5.185  50.583  1.00  0.00           C
ATOM   9394 2C21 POPE  121     126.090   3.645  50.573  1.00  0.00           C
ATOM   9397 3C21 POPE  121     126.510   3.095  49.203  1.00  0.00           C
ATOM   9400 4C21 POPE  121     126.310   1.585  49.033  1.00  0.00           C
ATOM   9403 5C21 POPE  121     124.840   1.215  48.763  1.00  0.00           C
ATOM   9406 6C21 POPE  121     124.670  -0.155  48.113  1.00  0.00           C
ATOM   9409 7C21 POPE  121     123.260  -0.355  47.553  1.00  0.00           C
ATOM   9412 8C21 POPE  121     123.080  -1.675  46.793  1.00  0.00           C
ATOM   9416  C33 POPE  121     127.080  11.665  58.573  1.00  0.00           C
ATOM   9419  C34 POPE  121     125.960  12.245  57.693  1.00  0.00           C
ATOM   9422  C35 POPE  121     125.630  11.425  56.433  1.00  0.00           C
ATOM   9425  C36 POPE  121     126.680  11.545  55.323  1.00  0.00           C
ATOM   9428  C37 POPE  121     126.530  10.445  54.263  1.00  0.00           C
ATOM   9431  C38 POPE  121     127.490  10.625  53.093  1.00  0.00           C
ATOM   9434  C39 POPE  121     127.030  11.735  52.133  1.00  0.00           C
ATOM   9437 0C31 POPE  121     128.150  12.685  51.723  1.00  0.00           C
ATOM   9440 1C31 POPE  121     127.590  13.845  50.903  1.00  0.00           C
ATOM   9443 2C31 POPE  121     128.650  14.855  50.453  1.00  0.00           C
ATOM   9446 3C31 POPE  121     129.510  14.345  49.293  1.00  0.00           C
ATOM   9449 4C31 POPE  121     130.240  15.505  48.613  1.00  0.00           C
ATOM   9452 5C31 POPE  121     130.790  15.145  47.243  1.00  0.00           C
ATOM   9455 6C31 POPE  121     131.210  16.405  46.483  1.00  0.00           C
ATOM   9459  NH3 POPE  122      58.260  74.785  63.773  1.00  0.00           N
ATOM   9463  C12 POPE  122      56.990  74.525  64.553  1.00  0.00           C
ATOM   9466  C11 POPE  122      57.070  73.295  65.463  1.00  0.00           C
ATOM   9469  P   POPE  122      54.570  72.375  65.393  1.00  0.00           P
ATOM   9470  O13 POPE  122      54.120  71.295  66.273  1.00  0.00           O
ATOM   9471  O14 POPE  122      53.550  73.385  65.043  1.00  0.00           O
ATOM   9472  O11 POPE  122      55.230  71.725  64.153  1.00  0.00           O
ATOM   9473  O12 POPE  122      55.800  73.095  66.083  1.00  0.00           O
ATOM   9474  C1  POPE  122      54.850  71.825  62.793  1.00  0.00           C
ATOM   9477  C2  POPE  122      56.170  71.755  62.023  1.00  0.00           C
ATOM   9479  O21 POPE  122      56.010  72.015  60.623  1.00  0.00           O
ATOM   9480  C21 POPE  122      55.440  71.085  59.893  1.00  0.00           C
ATOM   9481  O22 POPE  122      54.840  70.105  60.273  1.00  0.00           O
ATOM   9482  C22 POPE  122      55.760  71.435  58.433  1.00  0.00           C
ATOM   9485  C3  POPE  122      56.970  70.455  62.343  1.00  0.00           C
ATOM   9488  O31 POPE  122      58.190  70.355  61.563  1.00  0.00           O
ATOM   9489  C31 POPE  122      59.150  71.215  61.913  1.00  0.00           C
ATOM   9490  O32 POPE  122      59.090  72.005  62.843  1.00  0.00           O
ATOM   9491  C32 POPE  122      60.240  71.115  60.853  1.00  0.00           C
ATOM   9494  C23 POPE  122      55.460  72.915  58.083  1.00  0.00           C
ATOM   9497  C24 POPE  122      56.120  73.385  56.773  1.00  0.00           C
ATOM   9500  C25 POPE  122      55.550  72.695  55.523  1.00  0.00           C
ATOM   9503  C26 POPE  122      56.280  73.105  54.243  1.00  0.00           C
ATOM   9506  C27 POPE  122      55.530  72.635  52.983  1.00  0.00           C
ATOM   9509  C28 POPE  122      56.300  72.925  51.683  1.00  0.00           C
ATOM   9512  C29 POPE  122      55.460  72.645  50.463  1.00  0.00           C
ATOM   9514 0C21 POPE  122      55.880  72.115  49.293  1.00  0.00           C
ATOM   9516 1C21 POPE  122      57.270  71.665  48.953  1.00  0.00           C
ATOM   9519 2C21 POPE  122      57.290  70.635  47.793  1.00  0.00           C
ATOM   9522 3C21 POPE  122      57.410  71.215  46.363  1.00  0.00           C
ATOM   9525 4C21 POPE  122      56.550  72.465  46.073  1.00  0.00           C
ATOM   9528 5C21 POPE  122      56.790  73.025  44.663  1.00  0.00           C
ATOM   9531 6C21 POPE  122      56.370  74.505  44.553  1.00  0.00           C
ATOM   9534 7C21 POPE  122      56.690  75.115  43.183  1.00  0.00           C
ATOM   9537 8C21 POPE  122      56.340  76.595  43.083  1.00  0.00           C
ATOM   9541  C33 POPE  122      59.660  71.155  59.403  1.00  0.00           C
ATOM   9544  C34 POPE  122      60.740  70.995  58.323  1.00  0.00           C
ATOM   9547  C35 POPE  122      60.220  71.245  56.893  1.00  0.00           C
ATOM   9550  C36 POPE  122      59.230  70.185  56.373  1.00  0.00           C
ATOM   9553  C37 POPE  122      59.360  69.955  54.853  1.00  0.00           C
ATOM   9556  C38 POPE  122      58.490  68.835  54.283  1.00  0.00           C
ATOM   9559  C39 POPE  122      58.920  68.455  52.853  1.00  0.00           C
ATOM   9562 0C31 POPE  122      58.170  67.245  52.273  1.00  0.00           C
ATOM   9565 1C31 POPE  122      58.840  66.725  50.993  1.00  0.00           C
ATOM   9568 2C31 POPE  122      58.330  65.365  50.503  1.00  0.00           C
ATOM   9571 3C31 POPE  122      56.850  65.345  50.133  1.00  0.00           C
ATOM   9574 4C31 POPE  122      56.560  64.305  49.033  1.00  0.00           C
ATOM   9577 5C31 POPE  122      55.100  64.315  48.573  1.00  0.00           C
ATOM   9580 6C31 POPE  122      54.890  63.455  47.323  1.00  0.00           C
ATOM   9584  NH3 POPE  123      96.040  -5.805  19.893  1.00  0.00           N
ATOM   9588  C12 POPE  123      97.230  -5.575  20.773  1.00  0.00           C
ATOM   9591  C11 POPE  123      97.410  -4.055  20.953  1.00  0.00           C
ATOM   9594  P   POPE  123      97.930  -1.885  19.563  1.00  0.00           P
ATOM   9595  O13 POPE  123      99.410  -1.815  19.623  1.00  0.00           O
ATOM   9596  O14 POPE  123      97.290  -1.295  18.383  1.00  0.00           O
ATOM   9597  O11 POPE  123      97.350  -1.295  20.913  1.00  0.00           O
ATOM   9598  O12 POPE  123      97.540  -3.415  19.683  1.00  0.00           O
ATOM   9599  C1  POPE  123      98.100  -0.255  21.553  1.00  0.00           C
ATOM   9602  C2  POPE  123      97.760  -0.225  23.063  1.00  0.00           C
ATOM   9604  O21 POPE  123      98.610   0.725  23.723  1.00  0.00           O
ATOM   9605  C21 POPE  123      98.170   1.955  23.693  1.00  0.00           C
ATOM   9606  O22 POPE  123      97.270   2.385  22.993  1.00  0.00           O
ATOM   9607  C22 POPE  123      98.870   2.735  24.803  1.00  0.00           C
ATOM   9610  C3  POPE  123      98.000  -1.595  23.743  1.00  0.00           C
ATOM   9613  O31 POPE  123      97.410  -1.665  25.053  1.00  0.00           O
ATOM   9614  C31 POPE  123      98.120  -1.185  26.063  1.00  0.00           C
ATOM   9615  O32 POPE  123      99.270  -0.805  26.033  1.00  0.00           O
ATOM   9616  C32 POPE  123      97.230  -1.255  27.323  1.00  0.00           C
ATOM   9619  C23 POPE  123      97.840   3.585  25.593  1.00  0.00           C
ATOM   9622  C24 POPE  123      98.380   4.175  26.903  1.00  0.00           C
ATOM   9625  C25 POPE  123      98.470   3.145  28.033  1.00  0.00           C
ATOM   9628  C26 POPE  123      99.230   3.645  29.263  1.00  0.00           C
ATOM   9631  C27 POPE  123      99.510   2.515  30.253  1.00  0.00           C
ATOM   9634  C28 POPE  123     100.500   2.905  31.363  1.00  0.00           C
ATOM   9637  C29 POPE  123     101.020   1.675  32.053  1.00  0.00           C
ATOM   9639 0C21 POPE  123     101.830   1.645  33.113  1.00  0.00           C
ATOM   9641 1C21 POPE  123     102.300   2.835  33.903  1.00  0.00           C
ATOM   9644 2C21 POPE  123     102.740   2.405  35.313  1.00  0.00           C
ATOM   9647 3C21 POPE  123     102.970   3.605  36.243  1.00  0.00           C
ATOM   9650 4C21 POPE  123     103.650   3.215  37.563  1.00  0.00           C
ATOM   9653 5C21 POPE  123     103.860   4.435  38.463  1.00  0.00           C
ATOM   9656 6C21 POPE  123     102.750   4.655  39.493  1.00  0.00           C
ATOM   9659 7C21 POPE  123     103.030   3.905  40.793  1.00  0.00           C
ATOM   9662 8C21 POPE  123     101.940   4.045  41.863  1.00  0.00           C
ATOM   9666  C33 POPE  123      97.830  -0.485  28.533  1.00  0.00           C
ATOM   9669  C34 POPE  123      97.360  -0.995  29.913  1.00  0.00           C
ATOM   9672  C35 POPE  123      96.210  -0.175  30.523  1.00  0.00           C
ATOM   9675  C36 POPE  123      95.690  -0.685  31.883  1.00  0.00           C
ATOM   9678  C37 POPE  123      96.730  -0.745  33.003  1.00  0.00           C
ATOM   9681  C38 POPE  123      96.150  -1.325  34.303  1.00  0.00           C
ATOM   9684  C39 POPE  123      95.320  -0.335  35.133  1.00  0.00           C
ATOM   9687 0C31 POPE  123      94.580  -1.025  36.293  1.00  0.00           C
ATOM   9690 1C31 POPE  123      93.780  -0.055  37.173  1.00  0.00           C
ATOM   9693 2C31 POPE  123      92.660  -0.745  37.973  1.00  0.00           C
ATOM   9696 3C31 POPE  123      91.400  -1.045  37.133  1.00  0.00           C
ATOM   9699 4C31 POPE  123      90.520   0.195  36.883  1.00  0.00           C
ATOM   9702 5C31 POPE  123      89.340  -0.095  35.953  1.00  0.00           C
ATOM   9705 6C31 POPE  123      88.480   1.135  35.663  1.00  0.00           C
ATOM   9709  NH3 POPE  124      38.190  87.645  17.653  1.00  0.00           N
ATOM   9713  C12 POPE  124      39.580  88.225  17.803  1.00  0.00           C
ATOM   9716  C11 POPE  124      40.070  88.195  19.273  1.00  0.00           C
ATOM   9719  P   POPE  124      42.120  89.825  19.133  1.00  0.00           P
ATOM   9720  O13 POPE  124      43.350  89.575  18.353  1.00  0.00           O
ATOM   9721  O14 POPE  124      41.150  90.805  18.583  1.00  0.00           O
ATOM   9722  O11 POPE  124      42.570  90.385  20.553  1.00  0.00           O
ATOM   9723  O12 POPE  124      41.480  88.395  19.383  1.00  0.00           O
ATOM   9724  C1  POPE  124      41.680  90.375  21.663  1.00  0.00           C
ATOM   9727  C2  POPE  124      42.450  90.625  23.013  1.00  0.00           C
ATOM   9729  O21 POPE  124      42.220  89.575  23.963  1.00  0.00           O
ATOM   9730  C21 POPE  124      41.000  89.475  24.453  1.00  0.00           C
ATOM   9731  O22 POPE  124      40.030  90.115  24.083  1.00  0.00           O
ATOM   9732  C22 POPE  124      40.990  88.515  25.643  1.00  0.00           C
ATOM   9735  C3  POPE  124      42.200  92.035  23.633  1.00  0.00           C
ATOM   9738  O31 POPE  124      42.680  92.145  24.993  1.00  0.00           O
ATOM   9739  C31 POPE  124      43.980  92.405  25.093  1.00  0.00           C
ATOM   9740  O32 POPE  124      44.760  92.415  24.153  1.00  0.00           O
ATOM   9741  C32 POPE  124      44.260  92.845  26.543  1.00  0.00           C
ATOM   9744  C23 POPE  124      42.290  88.605  26.473  1.00  0.00           C
ATOM   9747  C24 POPE  124      42.240  87.865  27.813  1.00  0.00           C
ATOM   9750  C25 POPE  124      41.450  88.585  28.913  1.00  0.00           C
ATOM   9753  C26 POPE  124      41.510  87.865  30.283  1.00  0.00           C
ATOM   9756  C27 POPE  124      40.660  88.485  31.393  1.00  0.00           C
ATOM   9759  C28 POPE  124      40.690  87.665  32.703  1.00  0.00           C
ATOM   9762  C29 POPE  124      42.030  87.665  33.413  1.00  0.00           C
ATOM   9764 0C21 POPE  124      42.240  87.205  34.663  1.00  0.00           C
ATOM   9766 1C21 POPE  124      41.230  86.565  35.573  1.00  0.00           C
ATOM   9769 2C21 POPE  124      40.790  87.495  36.733  1.00  0.00           C
ATOM   9772 3C21 POPE  124      39.900  86.775  37.753  1.00  0.00           C
ATOM   9775 4C21 POPE  124      39.220  87.715  38.773  1.00  0.00           C
ATOM   9778 5C21 POPE  124      40.140  88.375  39.813  1.00  0.00           C
ATOM   9781 6C21 POPE  124      40.770  87.395  40.823  1.00  0.00           C
ATOM   9784 7C21 POPE  124      41.370  88.135  42.023  1.00  0.00           C
ATOM   9787 8C21 POPE  124      42.420  87.345  42.803  1.00  0.00           C
ATOM   9791  C33 POPE  124      44.750  91.765  27.543  1.00  0.00           C
ATOM   9794  C34 POPE  124      44.740  92.295  28.993  1.00  0.00           C
ATOM   9797  C35 POPE  124      45.150  91.285  30.073  1.00  0.00           C
ATOM   9800  C36 POPE  124      44.700  91.735  31.473  1.00  0.00           C
ATOM   9803  C37 POPE  124      45.100  90.745  32.573  1.00  0.00           C
ATOM   9806  C38 POPE  124      44.070  90.645  33.713  1.00  0.00           C
ATOM   9809  C39 POPE  124      44.230  91.675  34.843  1.00  0.00           C
ATOM   9812 0C31 POPE  124      43.330  91.315  36.033  1.00  0.00           C
ATOM   9815 1C31 POPE  124      43.490  92.205  37.273  1.00  0.00           C
ATOM   9818 2C31 POPE  124      42.750  91.615  38.473  1.00  0.00           C
ATOM   9821 3C31 POPE  124      42.710  92.535  39.693  1.00  0.00           C
ATOM   9824 4C31 POPE  124      42.060  91.815  40.883  1.00  0.00           C
ATOM   9827 5C31 POPE  124      41.700  92.745  42.043  1.00  0.00           C
ATOM   9830 6C31 POPE  124      40.820  92.055  43.083  1.00  0.00           C
ATOM   9834  NH3 POPE  125      68.560  46.025  22.553  1.00  0.00           N
ATOM   9838  C12 POPE  125      69.790  45.945  23.423  1.00  0.00           C
ATOM   9841  C11 POPE  125      71.030  45.625  22.603  1.00  0.00           C
ATOM   9844  P   POPE  125      72.970  44.345  23.763  1.00  0.00           P
ATOM   9845  O13 POPE  125      72.120  43.415  24.553  1.00  0.00           O
ATOM   9846  O14 POPE  125      73.490  43.825  22.493  1.00  0.00           O
ATOM   9847  O11 POPE  125      74.170  44.845  24.643  1.00  0.00           O
ATOM   9848  O12 POPE  125      72.150  45.655  23.483  1.00  0.00           O
ATOM   9849  C1  POPE  125      74.490  44.285  25.923  1.00  0.00           C
ATOM   9852  C2  POPE  125      74.280  45.355  27.003  1.00  0.00           C
ATOM   9854  O21 POPE  125      75.040  45.005  28.173  1.00  0.00           O
ATOM   9855  C21 POPE  125      76.050  45.815  28.463  1.00  0.00           C
ATOM   9856  O22 POPE  125      76.280  46.885  27.923  1.00  0.00           O
ATOM   9857  C22 POPE  125      76.880  45.175  29.583  1.00  0.00           C
ATOM   9860  C3  POPE  125      72.780  45.525  27.343  1.00  0.00           C
ATOM   9863  O31 POPE  125      72.600  46.345  28.513  1.00  0.00           O
ATOM   9864  C31 POPE  125      71.340  46.595  28.803  1.00  0.00           C
ATOM   9865  O32 POPE  125      70.380  46.395  28.083  1.00  0.00           O
ATOM   9866  C32 POPE  125      71.300  47.215  30.203  1.00  0.00           C
ATOM   9869  C23 POPE  125      77.630  46.195  30.483  1.00  0.00           C
ATOM   9872  C24 POPE  125      78.980  46.655  29.893  1.00  0.00           C
ATOM   9875  C25 POPE  125      79.650  47.775  30.703  1.00  0.00           C
ATOM   9878  C26 POPE  125      79.810  47.445  32.193  1.00  0.00           C
ATOM   9881  C27 POPE  125      80.710  48.445  32.933  1.00  0.00           C
ATOM   9884  C28 POPE  125      80.580  48.275  34.453  1.00  0.00           C
ATOM   9887  C29 POPE  125      81.590  49.095  35.233  1.00  0.00           C
ATOM   9889 0C21 POPE  125      81.970  48.845  36.493  1.00  0.00           C
ATOM   9891 1C21 POPE  125      81.420  47.755  37.383  1.00  0.00           C
ATOM   9894 2C21 POPE  125      80.850  48.315  38.703  1.00  0.00           C
ATOM   9897 3C21 POPE  125      80.310  47.205  39.613  1.00  0.00           C
ATOM   9900 4C21 POPE  125      79.800  47.725  40.963  1.00  0.00           C
ATOM   9903 5C21 POPE  125      80.370  46.955  42.163  1.00  0.00           C
ATOM   9906 6C21 POPE  125      80.020  45.465  42.163  1.00  0.00           C
ATOM   9909 7C21 POPE  125      80.660  44.725  43.343  1.00  0.00           C
ATOM   9912 8C21 POPE  125      80.600  43.205  43.203  1.00  0.00           C
ATOM   9916  C33 POPE  125      69.880  47.285  30.813  1.00  0.00           C
ATOM   9919  C34 POPE  125      69.760  48.305  31.953  1.00  0.00           C
ATOM   9922  C35 POPE  125      68.620  47.925  32.903  1.00  0.00           C
ATOM   9925  C36 POPE  125      68.460  48.905  34.083  1.00  0.00           C
ATOM   9928  C37 POPE  125      67.340  48.425  35.023  1.00  0.00           C
ATOM   9931  C38 POPE  125      66.880  49.485  36.033  1.00  0.00           C
ATOM   9934  C39 POPE  125      67.500  49.345  37.433  1.00  0.00           C
ATOM   9937 0C31 POPE  125      67.070  48.035  38.113  1.00  0.00           C
ATOM   9940 1C31 POPE  125      67.510  47.935  39.583  1.00  0.00           C
ATOM   9943 2C31 POPE  125      67.300  46.505  40.093  1.00  0.00           C
ATOM   9946 3C31 POPE  125      67.610  46.345  41.583  1.00  0.00           C
ATOM   9949 4C31 POPE  125      67.430  44.885  42.023  1.00  0.00           C
ATOM   9952 5C31 POPE  125      67.760  44.685  43.503  1.00  0.00           C
ATOM   9955 6C31 POPE  125      67.570  43.255  44.003  1.00  0.00           C
ATOM   9959  NH3 POPE  126      73.500  18.705  22.853  1.00  0.00           N
ATOM   9963  C12 POPE  126      74.100  19.935  22.233  1.00  0.00           C
ATOM   9966  C11 POPE  126      73.200  21.165  22.473  1.00  0.00           C
ATOM   9969  P   POPE  126      74.170  23.615  22.933  1.00  0.00           P
ATOM   9970  O13 POPE  126      75.610  23.795  23.223  1.00  0.00           O
ATOM   9971  O14 POPE  126      73.470  24.775  22.353  1.00  0.00           O
ATOM   9972  O11 POPE  126      73.460  23.285  24.283  1.00  0.00           O
ATOM   9973  O12 POPE  126      73.900  22.325  22.063  1.00  0.00           O
ATOM   9974  C1  POPE  126      74.100  22.835  25.473  1.00  0.00           C
ATOM   9977  C2  POPE  126      73.300  23.405  26.673  1.00  0.00           C
ATOM   9979  O21 POPE  126      73.530  22.675  27.903  1.00  0.00           O
ATOM   9980  C21 POPE  126      74.710  22.975  28.433  1.00  0.00           C
ATOM   9981  O22 POPE  126      75.570  23.635  27.883  1.00  0.00           O
ATOM   9982  C22 POPE  126      74.880  22.395  29.833  1.00  0.00           C
ATOM   9985  C3  POPE  126      71.790  23.335  26.303  1.00  0.00           C
ATOM   9988  O31 POPE  126      70.980  23.785  27.393  1.00  0.00           O
ATOM   9989  C31 POPE  126      69.710  23.445  27.293  1.00  0.00           C
ATOM   9990  O32 POPE  126      69.200  22.835  26.363  1.00  0.00           O
ATOM   9991  C32 POPE  126      68.980  23.915  28.523  1.00  0.00           C
ATOM   9994  C23 POPE  126      74.760  23.495  30.923  1.00  0.00           C
ATOM   9997  C24 POPE  126      75.260  22.995  32.283  1.00  0.00           C
ATOM  10000  C25 POPE  126      74.970  23.965  33.433  1.00  0.00           C
ATOM  10003  C26 POPE  126      75.410  23.395  34.793  1.00  0.00           C
ATOM  10006  C27 POPE  126      74.920  24.225  35.993  1.00  0.00           C
ATOM  10009  C28 POPE  126      74.950  23.455  37.333  1.00  0.00           C
ATOM  10012  C29 POPE  126      76.300  22.885  37.683  1.00  0.00           C
ATOM  10014 0C21 POPE  126      76.540  22.035  38.703  1.00  0.00           C
ATOM  10016 1C21 POPE  126      75.510  21.555  39.703  1.00  0.00           C
ATOM  10019 2C21 POPE  126      76.030  21.605  41.163  1.00  0.00           C
ATOM  10022 3C21 POPE  126      76.530  22.995  41.603  1.00  0.00           C
ATOM  10025 4C21 POPE  126      76.930  23.115  43.083  1.00  0.00           C
ATOM  10028 5C21 POPE  126      75.760  23.485  44.013  1.00  0.00           C
ATOM  10031 6C21 POPE  126      76.230  23.885  45.423  1.00  0.00           C
ATOM  10034 7C21 POPE  126      75.320  24.945  46.073  1.00  0.00           C
ATOM  10037 8C21 POPE  126      75.820  25.435  47.433  1.00  0.00           C
ATOM  10041  C33 POPE  126      69.560  23.345  29.823  1.00  0.00           C
ATOM  10044  C34 POPE  126      69.030  24.135  31.013  1.00  0.00           C
ATOM  10047  C35 POPE  126      69.390  23.435  32.323  1.00  0.00           C
ATOM  10050  C36 POPE  126      69.140  24.325  33.533  1.00  0.00           C
ATOM  10053  C37 POPE  126      69.380  23.575  34.843  1.00  0.00           C
ATOM  10056  C38 POPE  126      69.940  24.455  35.973  1.00  0.00           C
ATOM  10059  C39 POPE  126      70.200  23.675  37.263  1.00  0.00           C
ATOM  10062 0C31 POPE  126      68.920  23.155  37.933  1.00  0.00           C
ATOM  10065 1C31 POPE  126      69.220  22.555  39.313  1.00  0.00           C
ATOM  10068 2C31 POPE  126      68.010  22.565  40.263  1.00  0.00           C
ATOM  10071 3C31 POPE  126      68.350  22.055  41.673  1.00  0.00           C
ATOM  10074 4C31 POPE  126      69.520  22.825  42.313  1.00  0.00           C
ATOM  10077 5C31 POPE  126      69.800  22.425  43.763  1.00  0.00           C
ATOM  10080 6C31 POPE  126      71.050  23.105  44.323  1.00  0.00           C
ATOM  10084  NH3 POPE  127      70.790  94.755  25.353  1.00  0.00           N
ATOM  10088  C12 POPE  127      71.800  93.845  24.743  1.00  0.00           C
ATOM  10091  C11 POPE  127      71.450  92.385  24.993  1.00  0.00           C
ATOM  10094  P   POPE  127      73.560  91.075  25.823  1.00  0.00           P
ATOM  10095  O13 POPE  127      72.720  90.585  26.933  1.00  0.00           O
ATOM  10096  O14 POPE  127      74.400  90.015  25.203  1.00  0.00           O
ATOM  10097  O11 POPE  127      74.400  92.315  26.283  1.00  0.00           O
ATOM  10098  O12 POPE  127      72.600  91.605  24.693  1.00  0.00           O
ATOM  10099  C1  POPE  127      75.800  92.505  26.083  1.00  0.00           C
ATOM  10102  C2  POPE  127      76.590  92.685  27.423  1.00  0.00           C
ATOM  10104  O21 POPE  127      76.400  91.495  28.203  1.00  0.00           O
ATOM  10105  C21 POPE  127      77.400  91.255  29.043  1.00  0.00           C
ATOM  10106  O22 POPE  127      78.430  91.895  29.133  1.00  0.00           O
ATOM  10107  C22 POPE  127      77.080  90.005  29.873  1.00  0.00           C
ATOM  10110  C3  POPE  127      76.130  93.965  28.213  1.00  0.00           C
ATOM  10113  O31 POPE  127      76.440  93.925  29.633  1.00  0.00           O
ATOM  10114  C31 POPE  127      77.480  94.605  30.083  1.00  0.00           C
ATOM  10115  O32 POPE  127      78.200  95.335  29.413  1.00  0.00           O
ATOM  10116  C32 POPE  127      77.620  94.435  31.593  1.00  0.00           C
ATOM  10119  C23 POPE  127      77.550  90.095  31.333  1.00  0.00           C
ATOM  10122  C24 POPE  127      77.010  88.905  32.123  1.00  0.00           C
ATOM  10125  C25 POPE  127      77.320  88.945  33.623  1.00  0.00           C
ATOM  10128  C26 POPE  127      76.520  90.015  34.383  1.00  0.00           C
ATOM  10131  C27 POPE  127      76.880  90.185  35.873  1.00  0.00           C
ATOM  10134  C28 POPE  127      78.200  90.935  36.123  1.00  0.00           C
ATOM  10137  C29 POPE  127      79.390  90.005  36.143  1.00  0.00           C
ATOM  10139 0C21 POPE  127      80.190  89.705  37.173  1.00  0.00           C
ATOM  10141 1C21 POPE  127      80.090  90.235  38.583  1.00  0.00           C
ATOM  10144 2C21 POPE  127      81.450  90.685  39.143  1.00  0.00           C
ATOM  10147 3C21 POPE  127      82.470  89.545  39.263  1.00  0.00           C
ATOM  10150 4C21 POPE  127      83.710  89.955  40.053  1.00  0.00           C
ATOM  10153 5C21 POPE  127      84.630  88.775  40.413  1.00  0.00           C
ATOM  10156 6C21 POPE  127      85.070  87.925  39.223  1.00  0.00           C
ATOM  10159 7C21 POPE  127      86.200  86.955  39.603  1.00  0.00           C
ATOM  10162 8C21 POPE  127      86.440  85.845  38.573  1.00  0.00           C
ATOM  10166  C33 POPE  127      76.730  95.415  32.383  1.00  0.00           C
ATOM  10169  C34 POPE  127      76.720  95.145  33.903  1.00  0.00           C
ATOM  10172  C35 POPE  127      77.980  95.595  34.653  1.00  0.00           C
ATOM  10175  C36 POPE  127      77.830  95.365  36.173  1.00  0.00           C
ATOM  10178  C37 POPE  127      79.000  95.905  37.013  1.00  0.00           C
ATOM  10181  C38 POPE  127      78.750  95.825  38.533  1.00  0.00           C
ATOM  10184  C39 POPE  127      77.650  96.785  39.013  1.00  0.00           C
ATOM  10187 0C31 POPE  127      77.500  96.875  40.533  1.00  0.00           C
ATOM  10190 1C31 POPE  127      76.290  97.745  40.883  1.00  0.00           C
ATOM  10193 2C31 POPE  127      76.150  98.195  42.343  1.00  0.00           C
ATOM  10196 3C31 POPE  127      74.770  98.815  42.633  1.00  0.00           C
ATOM  10199 4C31 POPE  127      74.260  99.775  41.533  1.00  0.00           C
ATOM  10202 5C31 POPE  127      72.860 100.335  41.823  1.00  0.00           C
ATOM  10205 6C31 POPE  127      72.280 101.125  40.643  1.00  0.00           C
ATOM  10209  NH3 POPE  128     107.990  33.255  65.933  1.00  0.00           N
ATOM  10213  C12 POPE  128     106.810  32.345  66.143  1.00  0.00           C
ATOM  10216  C11 POPE  128     105.430  33.005  66.293  1.00  0.00           C
ATOM  10219  P   POPE  128     103.090  31.725  66.203  1.00  0.00           P
ATOM  10220  O13 POPE  128     102.740  30.305  66.363  1.00  0.00           O
ATOM  10221  O14 POPE  128     102.220  32.695  66.883  1.00  0.00           O
ATOM  10222  O11 POPE  128     103.300  32.105  64.683  1.00  0.00           O
ATOM  10223  O12 POPE  128     104.550  31.975  66.743  1.00  0.00           O
ATOM  10224  C1  POPE  128     102.280  32.305  63.713  1.00  0.00           C
ATOM  10227  C2  POPE  128     102.510  31.335  62.513  1.00  0.00           C
ATOM  10229  O21 POPE  128     102.100  31.885  61.253  1.00  0.00           O
ATOM  10230  C21 POPE  128     102.960  32.725  60.683  1.00  0.00           C
ATOM  10231  O22 POPE  128     103.850  33.325  61.243  1.00  0.00           O
ATOM  10232  C22 POPE  128     102.670  32.715  59.183  1.00  0.00           C
ATOM  10235  C3  POPE  128     101.810  29.965  62.713  1.00  0.00           C
ATOM  10238  O31 POPE  128     101.940  29.105  61.553  1.00  0.00           O
ATOM  10239  C31 POPE  128     100.960  29.175  60.653  1.00  0.00           C
ATOM  10240  O32 POPE  128      99.970  29.885  60.743  1.00  0.00           O
ATOM  10241  C32 POPE  128     101.300  28.315  59.433  1.00  0.00           C
ATOM  10244  C23 POPE  128     103.910  32.955  58.293  1.00  0.00           C
ATOM  10247  C24 POPE  128     103.730  32.435  56.853  1.00  0.00           C
ATOM  10250  C25 POPE  128     102.470  32.955  56.143  1.00  0.00           C
ATOM  10253  C26 POPE  128     102.660  33.205  54.633  1.00  0.00           C
ATOM  10256  C27 POPE  128     103.060  31.955  53.823  1.00  0.00           C
ATOM  10259  C28 POPE  128     103.060  32.205  52.293  1.00  0.00           C
ATOM  10262  C29 POPE  128     101.670  32.335  51.723  1.00  0.00           C
ATOM  10264 0C21 POPE  128     101.350  32.825  50.513  1.00  0.00           C
ATOM  10266 1C21 POPE  128     102.310  33.295  49.433  1.00  0.00           C
ATOM  10269 2C21 POPE  128     101.960  32.695  48.053  1.00  0.00           C
ATOM  10272 3C21 POPE  128     100.650  33.245  47.443  1.00  0.00           C
ATOM  10275 4C21 POPE  128      99.790  32.175  46.733  1.00  0.00           C
ATOM  10278 5C21 POPE  128      99.240  31.105  47.693  1.00  0.00           C
ATOM  10281 6C21 POPE  128      98.190  30.195  47.053  1.00  0.00           C
ATOM  10284 7C21 POPE  128      97.680  29.115  48.023  1.00  0.00           C
ATOM  10287 8C21 POPE  128      96.240  28.675  47.763  1.00  0.00           C
ATOM  10291  C33 POPE  128     100.760  28.895  58.103  1.00  0.00           C
ATOM  10294  C34 POPE  128     101.140  28.065  56.873  1.00  0.00           C
ATOM  10297  C35 POPE  128     100.750  28.725  55.543  1.00  0.00           C
ATOM  10300  C36 POPE  128      99.250  28.715  55.243  1.00  0.00           C
ATOM  10303  C37 POPE  128      98.960  29.195  53.813  1.00  0.00           C
ATOM  10306  C38 POPE  128      97.520  28.925  53.343  1.00  0.00           C
ATOM  10309  C39 POPE  128      97.240  29.585  51.983  1.00  0.00           C
ATOM  10312 0C31 POPE  128      96.800  31.045  52.123  1.00  0.00           C
ATOM  10315 1C31 POPE  128      97.170  31.895  50.903  1.00  0.00           C
ATOM  10318 2C31 POPE  128      96.710  33.355  50.983  1.00  0.00           C
ATOM  10321 3C31 POPE  128      95.210  33.525  50.663  1.00  0.00           C
ATOM  10324 4C31 POPE  128      94.800  34.985  50.453  1.00  0.00           C
ATOM  10327 5C31 POPE  128      94.730  35.815  51.743  1.00  0.00           C
ATOM  10330 6C31 POPE  128      94.420  37.295  51.503  1.00  0.00           C
ATOM  10334  NH3 POPE  129      51.120  80.065  63.593  1.00  0.00           N
ATOM  10338  C12 POPE  129      50.220  79.045  64.243  1.00  0.00           C
ATOM  10341  C11 POPE  129      48.910  79.685  64.743  1.00  0.00           C
ATOM  10344  P   POPE  129      47.770  77.415  65.503  1.00  0.00           P
ATOM  10345  O13 POPE  129      48.870  76.515  65.903  1.00  0.00           O
ATOM  10346  O14 POPE  129      46.470  77.235  66.163  1.00  0.00           O
ATOM  10347  O11 POPE  129      47.580  77.325  63.943  1.00  0.00           O
ATOM  10348  O12 POPE  129      48.250  78.895  65.723  1.00  0.00           O
ATOM  10349  C1  POPE  129      46.310  77.275  63.293  1.00  0.00           C
ATOM  10352  C2  POPE  129      45.950  78.665  62.713  1.00  0.00           C
ATOM  10354  O21 POPE  129      44.550  78.665  62.373  1.00  0.00           O
ATOM  10355  C21 POPE  129      44.100  79.865  61.983  1.00  0.00           C
ATOM  10356  O22 POPE  129      44.760  80.875  61.933  1.00  0.00           O
ATOM  10357  C22 POPE  129      42.670  79.755  61.493  1.00  0.00           C
ATOM  10360  C3  POPE  129      46.920  79.025  61.533  1.00  0.00           C
ATOM  10363  O31 POPE  129      46.500  78.405  60.303  1.00  0.00           O
ATOM  10364  C31 POPE  129      47.460  78.075  59.433  1.00  0.00           C
ATOM  10365  O32 POPE  129      48.630  78.365  59.543  1.00  0.00           O
ATOM  10366  C32 POPE  129      46.820  77.225  58.343  1.00  0.00           C
ATOM  10369  C23 POPE  129      42.650  79.815  59.953  1.00  0.00           C
ATOM  10372  C24 POPE  129      41.260  79.605  59.353  1.00  0.00           C
ATOM  10375  C25 POPE  129      41.320  79.545  57.823  1.00  0.00           C
ATOM  10378  C26 POPE  129      41.450  80.935  57.193  1.00  0.00           C
ATOM  10381  C27 POPE  129      41.650  80.875  55.683  1.00  0.00           C
ATOM  10384  C28 POPE  129      41.470  82.255  55.043  1.00  0.00           C
ATOM  10387  C29 POPE  129      41.880  82.225  53.593  1.00  0.00           C
ATOM  10389 0C21 POPE  129      42.530  83.215  52.943  1.00  0.00           C
ATOM  10391 1C21 POPE  129      42.870  84.575  53.513  1.00  0.00           C
ATOM  10394 2C21 POPE  129      42.740  85.685  52.453  1.00  0.00           C
ATOM  10397 3C21 POPE  129      43.860  85.655  51.413  1.00  0.00           C
ATOM  10400 4C21 POPE  129      43.680  86.725  50.343  1.00  0.00           C
ATOM  10403 5C21 POPE  129      44.790  86.645  49.283  1.00  0.00           C
ATOM  10406 6C21 POPE  129      44.650  87.715  48.193  1.00  0.00           C
ATOM  10409 7C21 POPE  129      45.010  87.165  46.813  1.00  0.00           C
ATOM  10412 8C21 POPE  129      45.040  88.255  45.753  1.00  0.00           C
ATOM  10416  C33 POPE  129      47.640  76.925  57.083  1.00  0.00           C
ATOM  10419  C34 POPE  129      46.710  76.185  56.113  1.00  0.00           C
ATOM  10422  C35 POPE  129      47.290  75.965  54.713  1.00  0.00           C
ATOM  10425  C36 POPE  129      47.490  77.265  53.943  1.00  0.00           C
ATOM  10428  C37 POPE  129      47.970  77.005  52.513  1.00  0.00           C
ATOM  10431  C38 POPE  129      48.290  78.275  51.703  1.00  0.00           C
ATOM  10434  C39 POPE  129      49.230  77.985  50.523  1.00  0.00           C
ATOM  10437 0C31 POPE  129      48.620  77.045  49.473  1.00  0.00           C
ATOM  10440 1C31 POPE  129      49.690  76.225  48.733  1.00  0.00           C
ATOM  10443 2C31 POPE  129      49.100  75.145  47.823  1.00  0.00           C
ATOM  10446 3C31 POPE  129      48.360  75.675  46.583  1.00  0.00           C
ATOM  10449 4C31 POPE  129      49.270  76.495  45.653  1.00  0.00           C
ATOM  10452 5C31 POPE  129      48.630  76.815  44.293  1.00  0.00           C
ATOM  10455 6C31 POPE  129      49.560  77.585  43.353  1.00  0.00           C
ATOM  10459  NH3 POPE  130     113.200 118.165  65.913  1.00  0.00           N
ATOM  10463  C12 POPE  130     113.360 119.445  66.683  1.00  0.00           C
ATOM  10466  C11 POPE  130     112.000 120.035  67.063  1.00  0.00           C
ATOM  10469  P   POPE  130     109.980 121.225  66.083  1.00  0.00           P
ATOM  10470  O13 POPE  130     108.880 120.535  66.813  1.00  0.00           O
ATOM  10471  O14 POPE  130     110.510 122.485  66.653  1.00  0.00           O
ATOM  10472  O11 POPE  130     109.420 121.475  64.613  1.00  0.00           O
ATOM  10473  O12 POPE  130     111.180 120.195  65.893  1.00  0.00           O
ATOM  10474  C1  POPE  130     110.000 122.445  63.743  1.00  0.00           C
ATOM  10477  C2  POPE  130     109.500 122.215  62.283  1.00  0.00           C
ATOM  10479  O21 POPE  130     109.790 123.345  61.453  1.00  0.00           O
ATOM  10480  C21 POPE  130     111.050 123.435  61.063  1.00  0.00           C
ATOM  10481  O22 POPE  130     111.950 122.645  61.353  1.00  0.00           O
ATOM  10482  C22 POPE  130     111.200 124.635  60.123  1.00  0.00           C
ATOM  10485  C3  POPE  130     107.970 121.965  62.263  1.00  0.00           C
ATOM  10488  O31 POPE  130     107.460 121.615  60.953  1.00  0.00           O
ATOM  10489  C31 POPE  130     107.330 122.555  60.003  1.00  0.00           C
ATOM  10490  O32 POPE  130     107.720 122.415  58.853  1.00  0.00           O
ATOM  10491  C32 POPE  130     106.390 123.695  60.413  1.00  0.00           C
ATOM  10494  C23 POPE  130     110.890 124.225  58.673  1.00  0.00           C
ATOM  10497  C24 POPE  130     111.420 125.185  57.593  1.00  0.00           C
ATOM  10500  C25 POPE  130     110.750 126.555  57.543  1.00  0.00           C
ATOM  10503  C26 POPE  130     111.150 127.315  56.273  1.00  0.00           C
ATOM  10506  C27 POPE  130     110.570 128.735  56.203  1.00  0.00           C
ATOM  10509  C28 POPE  130     110.820 129.455  54.863  1.00  0.00           C
ATOM  10512  C29 POPE  130     110.200 128.745  53.683  1.00  0.00           C
ATOM  10514 0C21 POPE  130     109.020 129.025  53.093  1.00  0.00           C
ATOM  10516 1C21 POPE  130     108.070 130.135  53.443  1.00  0.00           C
ATOM  10519 2C21 POPE  130     107.260 130.625  52.213  1.00  0.00           C
ATOM  10522 3C21 POPE  130     106.140 129.635  51.813  1.00  0.00           C
ATOM  10525 4C21 POPE  130     105.520 129.915  50.443  1.00  0.00           C
ATOM  10528 5C21 POPE  130     104.340 128.985  50.103  1.00  0.00           C
ATOM  10531 6C21 POPE  130     104.640 127.505  50.363  1.00  0.00           C
ATOM  10534 7C21 POPE  130     103.660 126.545  49.683  1.00  0.00           C
ATOM  10537 8C21 POPE  130     103.940 125.075  50.033  1.00  0.00           C
ATOM  10541  C33 POPE  130     106.830 125.075  59.863  1.00  0.00           C
ATOM  10544  C34 POPE  130     105.990 126.235  60.443  1.00  0.00           C
ATOM  10547  C35 POPE  130     104.470 126.095  60.263  1.00  0.00           C
ATOM  10550  C36 POPE  130     104.000 126.045  58.793  1.00  0.00           C
ATOM  10553  C37 POPE  130     102.470 125.985  58.673  1.00  0.00           C
ATOM  10556  C38 POPE  130     101.980 125.995  57.213  1.00  0.00           C
ATOM  10559  C39 POPE  130     102.220 127.345  56.493  1.00  0.00           C
ATOM  10562 0C31 POPE  130     103.250 127.285  55.363  1.00  0.00           C
ATOM  10565 1C31 POPE  130     103.430 128.625  54.623  1.00  0.00           C
ATOM  10568 2C31 POPE  130     103.710 129.835  55.533  1.00  0.00           C
ATOM  10571 3C31 POPE  130     104.180 131.095  54.773  1.00  0.00           C
ATOM  10574 4C31 POPE  130     104.210 132.355  55.643  1.00  0.00           C
ATOM  10577 5C31 POPE  130     104.860 133.575  54.963  1.00  0.00           C
ATOM  10580 6C31 POPE  130     104.930 134.795  55.893  1.00  0.00           C
ATOM  10584  NH3 POPE  131       3.910  14.585  22.243  1.00  0.00           N
ATOM  10588  C12 POPE  131       3.420  15.805  22.973  1.00  0.00           C
ATOM  10591  C11 POPE  131       1.890  15.775  23.183  1.00  0.00           C
ATOM  10594  P   POPE  131       0.790  13.395  23.293  1.00  0.00           P
ATOM  10595  O13 POPE  131       1.670  12.855  22.223  1.00  0.00           O
ATOM  10596  O14 POPE  131      -0.580  13.785  22.923  1.00  0.00           O
ATOM  10597  O11 POPE  131       0.720  12.425  24.513  1.00  0.00           O
ATOM  10598  O12 POPE  131       1.500  14.635  23.953  1.00  0.00           O
ATOM  10599  C1  POPE  131       1.810  11.585  24.883  1.00  0.00           C
ATOM  10602  C2  POPE  131       2.340  11.825  26.333  1.00  0.00           C
ATOM  10604  O21 POPE  131       2.790  13.195  26.513  1.00  0.00           O
ATOM  10605  C21 POPE  131       3.010  13.515  27.803  1.00  0.00           C
ATOM  10606  O22 POPE  131       2.820  12.755  28.743  1.00  0.00           O
ATOM  10607  C22 POPE  131       3.570  14.935  27.963  1.00  0.00           C
ATOM  10610  C3  POPE  131       3.470  10.785  26.643  1.00  0.00           C
ATOM  10613  O31 POPE  131       4.760  11.445  26.653  1.00  0.00           O
ATOM  10614  C31 POPE  131       5.580  10.985  27.583  1.00  0.00           C
ATOM  10615  O32 POPE  131       5.590   9.845  28.013  1.00  0.00           O
ATOM  10616  C32 POPE  131       6.360  12.155  28.173  1.00  0.00           C
ATOM  10619  C23 POPE  131       2.810  15.735  29.063  1.00  0.00           C
ATOM  10622  C24 POPE  131       3.550  15.785  30.403  1.00  0.00           C
ATOM  10625  C25 POPE  131       2.780  16.595  31.453  1.00  0.00           C
ATOM  10628  C26 POPE  131       3.640  17.065  32.643  1.00  0.00           C
ATOM  10631  C27 POPE  131       2.850  17.955  33.603  1.00  0.00           C
ATOM  10634  C28 POPE  131       3.710  18.865  34.503  1.00  0.00           C
ATOM  10637  C29 POPE  131       4.500  18.085  35.533  1.00  0.00           C
ATOM  10639 0C21 POPE  131       4.960  18.585  36.683  1.00  0.00           C
ATOM  10641 1C21 POPE  131       4.810  20.015  37.133  1.00  0.00           C
ATOM  10644 2C21 POPE  131       4.720  20.265  38.653  1.00  0.00           C
ATOM  10647 3C21 POPE  131       4.230  21.695  38.913  1.00  0.00           C
ATOM  10650 4C21 POPE  131       4.480  22.265  40.313  1.00  0.00           C
ATOM  10653 5C21 POPE  131       3.810  21.505  41.473  1.00  0.00           C
ATOM  10656 6C21 POPE  131       3.910  22.275  42.803  1.00  0.00           C
ATOM  10659 7C21 POPE  131       2.810  23.335  42.993  1.00  0.00           C
ATOM  10662 8C21 POPE  131       3.050  24.285  44.173  1.00  0.00           C
ATOM  10666  C33 POPE  131       7.490  11.665  29.083  1.00  0.00           C
ATOM  10669  C34 POPE  131       7.950  12.725  30.083  1.00  0.00           C
ATOM  10672  C35 POPE  131       6.900  13.085  31.133  1.00  0.00           C
ATOM  10675  C36 POPE  131       7.520  13.885  32.273  1.00  0.00           C
ATOM  10678  C37 POPE  131       6.470  14.465  33.223  1.00  0.00           C
ATOM  10681  C38 POPE  131       7.050  14.855  34.583  1.00  0.00           C
ATOM  10684  C39 POPE  131       7.270  13.635  35.493  1.00  0.00           C
ATOM  10687 0C31 POPE  131       7.790  14.015  36.883  1.00  0.00           C
ATOM  10690 1C31 POPE  131       8.140  12.765  37.703  1.00  0.00           C
ATOM  10693 2C31 POPE  131       8.640  13.125  39.113  1.00  0.00           C
ATOM  10696 3C31 POPE  131       9.230  11.915  39.843  1.00  0.00           C
ATOM  10699 4C31 POPE  131       9.830  12.285  41.203  1.00  0.00           C
ATOM  10702 5C31 POPE  131      10.620  11.135  41.853  1.00  0.00           C
ATOM  10705 6C31 POPE  131      11.200  11.485  43.223  1.00  0.00           C
ATOM  10709  NH3 POPE  132      16.840  34.735  61.553  1.00  0.00           N
ATOM  10713  C12 POPE  132      16.450  35.275  62.903  1.00  0.00           C
ATOM  10716  C11 POPE  132      16.530  36.805  62.903  1.00  0.00           C
ATOM  10719  P   POPE  132      14.250  37.505  61.883  1.00  0.00           P
ATOM  10720  O13 POPE  132      13.810  37.195  63.253  1.00  0.00           O
ATOM  10721  O14 POPE  132      13.820  38.815  61.343  1.00  0.00           O
ATOM  10722  O11 POPE  132      13.790  36.345  60.913  1.00  0.00           O
ATOM  10723  O12 POPE  132      15.840  37.415  61.813  1.00  0.00           O
ATOM  10724  C1  POPE  132      14.230  36.135  59.573  1.00  0.00           C
ATOM  10727  C2  POPE  132      13.040  36.025  58.563  1.00  0.00           C
ATOM  10729  O21 POPE  132      13.640  35.945  57.253  1.00  0.00           O
ATOM  10730  C21 POPE  132      13.010  35.145  56.393  1.00  0.00           C
ATOM  10731  O22 POPE  132      11.940  34.585  56.573  1.00  0.00           O
ATOM  10732  C22 POPE  132      13.930  35.015  55.173  1.00  0.00           C
ATOM  10735  C3  POPE  132      12.100  37.255  58.683  1.00  0.00           C
ATOM  10738  O31 POPE  132      11.450  37.615  57.443  1.00  0.00           O
ATOM  10739  C31 POPE  132      10.300  38.245  57.613  1.00  0.00           C
ATOM  10740  O32 POPE  132       9.730  38.435  58.673  1.00  0.00           O
ATOM  10741  C32 POPE  132       9.840  38.835  56.283  1.00  0.00           C
ATOM  10744  C23 POPE  132      13.500  34.025  54.073  1.00  0.00           C
ATOM  10747  C24 POPE  132      14.730  33.645  53.243  1.00  0.00           C
ATOM  10750  C25 POPE  132      14.430  32.855  51.963  1.00  0.00           C
ATOM  10753  C26 POPE  132      13.890  33.735  50.823  1.00  0.00           C
ATOM  10756  C27 POPE  132      13.790  32.945  49.503  1.00  0.00           C
ATOM  10759  C28 POPE  132      13.180  33.775  48.363  1.00  0.00           C
ATOM  10762  C29 POPE  132      12.880  32.905  47.183  1.00  0.00           C
ATOM  10764 0C21 POPE  132      13.030  33.225  45.883  1.00  0.00           C
ATOM  10766 1C21 POPE  132      13.490  34.545  45.333  1.00  0.00           C
ATOM  10769 2C21 POPE  132      12.510  35.075  44.273  1.00  0.00           C
ATOM  10772 3C21 POPE  132      13.030  36.345  43.603  1.00  0.00           C
ATOM  10775 4C21 POPE  132      12.210  36.735  42.363  1.00  0.00           C
ATOM  10778 5C21 POPE  132      10.760  37.105  42.663  1.00  0.00           C
ATOM  10781 6C21 POPE  132      10.610  38.345  43.563  1.00  0.00           C
ATOM  10784 7C21 POPE  132       9.260  39.055  43.403  1.00  0.00           C
ATOM  10787 8C21 POPE  132       9.100  40.255  44.333  1.00  0.00           C
ATOM  10791  C33 POPE  132      10.750  40.005  55.843  1.00  0.00           C
ATOM  10794  C34 POPE  132      10.240  40.715  54.583  1.00  0.00           C
ATOM  10797  C35 POPE  132      11.140  41.875  54.123  1.00  0.00           C
ATOM  10800  C36 POPE  132      10.860  43.215  54.813  1.00  0.00           C
ATOM  10803  C37 POPE  132       9.640  43.955  54.233  1.00  0.00           C
ATOM  10806  C38 POPE  132       9.590  45.415  54.693  1.00  0.00           C
ATOM  10809  C39 POPE  132       8.250  46.115  54.403  1.00  0.00           C
ATOM  10812 0C31 POPE  132       8.010  46.435  52.923  1.00  0.00           C
ATOM  10815 1C31 POPE  132       6.750  47.275  52.703  1.00  0.00           C
ATOM  10818 2C31 POPE  132       6.550  47.755  51.253  1.00  0.00           C
ATOM  10821 3C31 POPE  132       6.260  46.625  50.253  1.00  0.00           C
ATOM  10824 4C31 POPE  132       5.860  47.175  48.883  1.00  0.00           C
ATOM  10827 5C31 POPE  132       5.490  46.085  47.873  1.00  0.00           C
ATOM  10830 6C31 POPE  132       5.090  46.635  46.503  1.00  0.00           C
ATOM  10834  NH3 POPE  133      46.030  46.025  23.983  1.00  0.00           N
ATOM  10838  C12 POPE  133      45.430  47.065  23.083  1.00  0.00           C
ATOM  10841  C11 POPE  133      45.140  48.435  23.773  1.00  0.00           C
ATOM  10844  P   POPE  133      46.280  50.685  24.553  1.00  0.00           P
ATOM  10845  O13 POPE  133      47.450  51.235  23.833  1.00  0.00           O
ATOM  10846  O14 POPE  133      44.960  51.225  24.153  1.00  0.00           O
ATOM  10847  O11 POPE  133      46.430  50.755  26.123  1.00  0.00           O
ATOM  10848  O12 POPE  133      46.290  49.105  24.283  1.00  0.00           O
ATOM  10849  C1  POPE  133      46.680  51.985  26.813  1.00  0.00           C
ATOM  10852  C2  POPE  133      47.420  51.785  28.173  1.00  0.00           C
ATOM  10854  O21 POPE  133      46.460  51.565  29.233  1.00  0.00           O
ATOM  10855  C21 POPE  133      46.910  50.885  30.283  1.00  0.00           C
ATOM  10856  O22 POPE  133      47.920  50.195  30.323  1.00  0.00           O
ATOM  10857  C22 POPE  133      46.010  51.205  31.493  1.00  0.00           C
ATOM  10860  C3  POPE  133      48.290  53.045  28.513  1.00  0.00           C
ATOM  10863  O31 POPE  133      48.890  53.025  29.823  1.00  0.00           O
ATOM  10864  C31 POPE  133      49.980  52.285  29.953  1.00  0.00           C
ATOM  10865  O32 POPE  133      50.600  51.735  29.053  1.00  0.00           O
ATOM  10866  C32 POPE  133      50.290  52.115  31.453  1.00  0.00           C
ATOM  10869  C23 POPE  133      46.730  51.125  32.863  1.00  0.00           C
ATOM  10872  C24 POPE  133      46.270  52.195  33.873  1.00  0.00           C
ATOM  10875  C25 POPE  133      45.420  51.675  35.043  1.00  0.00           C
ATOM  10878  C26 POPE  133      45.180  52.755  36.113  1.00  0.00           C
ATOM  10881  C27 POPE  133      44.390  52.245  37.323  1.00  0.00           C
ATOM  10884  C28 POPE  133      44.190  53.295  38.433  1.00  0.00           C
ATOM  10887  C29 POPE  133      43.370  54.495  37.993  1.00  0.00           C
ATOM  10889 0C21 POPE  133      42.030  54.575  37.993  1.00  0.00           C
ATOM  10891 1C21 POPE  133      41.080  53.475  38.413  1.00  0.00           C
ATOM  10894 2C21 POPE  133      40.540  53.645  39.843  1.00  0.00           C
ATOM  10897 3C21 POPE  133      39.530  54.795  39.993  1.00  0.00           C
ATOM  10900 4C21 POPE  133      38.660  54.615  41.243  1.00  0.00           C
ATOM  10903 5C21 POPE  133      37.560  55.665  41.383  1.00  0.00           C
ATOM  10906 6C21 POPE  133      36.700  55.415  42.613  1.00  0.00           C
ATOM  10909 7C21 POPE  133      35.590  56.445  42.793  1.00  0.00           C
ATOM  10912 8C21 POPE  133      34.860  56.225  44.123  1.00  0.00           C
ATOM  10916  C33 POPE  133      51.690  52.605  31.843  1.00  0.00           C
ATOM  10919  C34 POPE  133      51.780  54.135  31.983  1.00  0.00           C
ATOM  10922  C35 POPE  133      51.590  54.625  33.423  1.00  0.00           C
ATOM  10925  C36 POPE  133      52.830  54.435  34.303  1.00  0.00           C
ATOM  10928  C37 POPE  133      52.600  54.895  35.753  1.00  0.00           C
ATOM  10931  C38 POPE  133      53.890  54.925  36.573  1.00  0.00           C
ATOM  10934  C39 POPE  133      53.680  55.165  38.073  1.00  0.00           C
ATOM  10937 0C31 POPE  133      53.060  56.525  38.403  1.00  0.00           C
ATOM  10940 1C31 POPE  133      52.830  56.705  39.903  1.00  0.00           C
ATOM  10943 2C31 POPE  133      52.150  58.035  40.233  1.00  0.00           C
ATOM  10946 3C31 POPE  133      51.710  58.115  41.693  1.00  0.00           C
ATOM  10949 4C31 POPE  133      51.200  59.505  42.093  1.00  0.00           C
ATOM  10952 5C31 POPE  133      50.590  59.515  43.493  1.00  0.00           C
ATOM  10955 6C31 POPE  133      50.410  60.925  44.053  1.00  0.00           C
ATOM  10959  NH3 POPE  134      28.700  27.865  62.423  1.00  0.00           N
ATOM  10963  C12 POPE  134      28.200  29.235  62.043  1.00  0.00           C
ATOM  10966  C11 POPE  134      27.550  29.955  63.233  1.00  0.00           C
ATOM  10969  P   POPE  134      26.790  32.205  62.043  1.00  0.00           P
ATOM  10970  O13 POPE  134      27.270  33.605  62.103  1.00  0.00           O
ATOM  10971  O14 POPE  134      25.340  32.025  62.173  1.00  0.00           O
ATOM  10972  O11 POPE  134      27.290  31.535  60.713  1.00  0.00           O
ATOM  10973  O12 POPE  134      27.560  31.375  63.113  1.00  0.00           O
ATOM  10974  C1  POPE  134      26.990  32.085  59.433  1.00  0.00           C
ATOM  10977  C2  POPE  134      26.600  30.945  58.463  1.00  0.00           C
ATOM  10979  O21 POPE  134      26.480  31.435  57.113  1.00  0.00           O
ATOM  10980  C21 POPE  134      26.950  30.615  56.173  1.00  0.00           C
ATOM  10981  O22 POPE  134      27.450  29.515  56.363  1.00  0.00           O
ATOM  10982  C22 POPE  134      26.820  31.285  54.813  1.00  0.00           C
ATOM  10985  C3  POPE  134      25.260  30.295  58.923  1.00  0.00           C
ATOM  10988  O31 POPE  134      24.890  29.165  58.093  1.00  0.00           O
ATOM  10989  C31 POPE  134      23.990  29.245  57.103  1.00  0.00           C
ATOM  10990  O32 POPE  134      23.870  28.395  56.233  1.00  0.00           O
ATOM  10991  C32 POPE  134      23.140  30.515  57.153  1.00  0.00           C
ATOM  10994  C23 POPE  134      27.860  32.415  54.623  1.00  0.00           C
ATOM  10997  C24 POPE  134      29.280  31.885  54.353  1.00  0.00           C
ATOM  11000  C25 POPE  134      30.320  33.005  54.153  1.00  0.00           C
ATOM  11003  C26 POPE  134      31.680  32.415  53.773  1.00  0.00           C
ATOM  11006  C27 POPE  134      32.780  33.445  53.443  1.00  0.00           C
ATOM  11009  C28 POPE  134      34.060  32.745  52.963  1.00  0.00           C
ATOM  11012  C29 POPE  134      35.250  33.655  52.793  1.00  0.00           C
ATOM  11014 0C21 POPE  134      35.540  34.425  51.733  1.00  0.00           C
ATOM  11016 1C21 POPE  134      34.690  34.595  50.503  1.00  0.00           C
ATOM  11019 2C21 POPE  134      34.790  36.005  49.873  1.00  0.00           C
ATOM  11022 3C21 POPE  134      36.190  36.355  49.323  1.00  0.00           C
ATOM  11025 4C21 POPE  134      36.230  37.725  48.643  1.00  0.00           C
ATOM  11028 5C21 POPE  134      36.050  37.645  47.133  1.00  0.00           C
ATOM  11031 6C21 POPE  134      36.050  39.025  46.463  1.00  0.00           C
ATOM  11034 7C21 POPE  134      36.220  38.925  44.943  1.00  0.00           C
ATOM  11037 8C21 POPE  134      36.130  40.285  44.243  1.00  0.00           C
ATOM  11041  C33 POPE  134      22.040  30.605  56.083  1.00  0.00           C
ATOM  11044  C34 POPE  134      21.160  31.835  56.383  1.00  0.00           C
ATOM  11047  C35 POPE  134      20.040  32.085  55.373  1.00  0.00           C
ATOM  11050  C36 POPE  134      20.530  32.625  54.023  1.00  0.00           C
ATOM  11053  C37 POPE  134      19.370  33.075  53.143  1.00  0.00           C
ATOM  11056  C38 POPE  134      19.830  33.725  51.833  1.00  0.00           C
ATOM  11059  C39 POPE  134      18.640  34.215  50.993  1.00  0.00           C
ATOM  11062 0C31 POPE  134      19.090  35.135  49.853  1.00  0.00           C
ATOM  11065 1C31 POPE  134      17.910  35.655  49.023  1.00  0.00           C
ATOM  11068 2C31 POPE  134      18.320  36.825  48.123  1.00  0.00           C
ATOM  11071 3C31 POPE  134      17.230  37.275  47.133  1.00  0.00           C
ATOM  11074 4C31 POPE  134      15.880  37.595  47.783  1.00  0.00           C
ATOM  11077 5C31 POPE  134      14.930  38.295  46.803  1.00  0.00           C
ATOM  11080 6C31 POPE  134      13.500  38.425  47.333  1.00  0.00           C
ATOM  11084  NH3 POPE  135     125.020   5.255  64.163  1.00  0.00           N
ATOM  11088  C12 POPE  135     123.540   5.555  64.133  1.00  0.00           C
ATOM  11091  C11 POPE  135     123.260   7.065  64.013  1.00  0.00           C
ATOM  11094  P   POPE  135     121.240   8.655  63.573  1.00  0.00           P
ATOM  11095  O13 POPE  135     119.980   8.845  64.343  1.00  0.00           O
ATOM  11096  O14 POPE  135     122.250   9.735  63.643  1.00  0.00           O
ATOM  11097  O11 POPE  135     120.850   8.455  62.063  1.00  0.00           O
ATOM  11098  O12 POPE  135     121.850   7.255  63.983  1.00  0.00           O
ATOM  11099  C1  POPE  135     120.360   7.225  61.533  1.00  0.00           C
ATOM  11102  C2  POPE  135     119.020   7.485  60.803  1.00  0.00           C
ATOM  11104  O21 POPE  135     118.740   6.585  59.733  1.00  0.00           O
ATOM  11105  C21 POPE  135     118.970   5.305  59.773  1.00  0.00           C
ATOM  11106  O22 POPE  135     119.440   4.645  60.683  1.00  0.00           O
ATOM  11107  C22 POPE  135     118.550   4.745  58.403  1.00  0.00           C
ATOM  11110  C3  POPE  135     119.030   8.885  60.143  1.00  0.00           C
ATOM  11113  O31 POPE  135     117.780   9.175  59.483  1.00  0.00           O
ATOM  11114  C31 POPE  135     117.760   9.135  58.153  1.00  0.00           C
ATOM  11115  O32 POPE  135     118.700   8.815  57.443  1.00  0.00           O
ATOM  11116  C32 POPE  135     116.380   9.525  57.633  1.00  0.00           C
ATOM  11119  C23 POPE  135     119.640   3.925  57.693  1.00  0.00           C
ATOM  11122  C24 POPE  135     119.110   3.375  56.363  1.00  0.00           C
ATOM  11125  C25 POPE  135     120.130   2.515  55.613  1.00  0.00           C
ATOM  11128  C26 POPE  135     119.570   1.985  54.293  1.00  0.00           C
ATOM  11131  C27 POPE  135     120.610   1.195  53.483  1.00  0.00           C
ATOM  11134  C28 POPE  135     120.080   0.685  52.123  1.00  0.00           C
ATOM  11137  C29 POPE  135     119.640   1.825  51.233  1.00  0.00           C
ATOM  11139 0C21 POPE  135     118.750   1.755  50.233  1.00  0.00           C
ATOM  11141 1C21 POPE  135     118.040   0.515  49.753  1.00  0.00           C
ATOM  11144 2C21 POPE  135     118.640  -0.015  48.433  1.00  0.00           C
ATOM  11147 3C21 POPE  135     118.490   0.975  47.263  1.00  0.00           C
ATOM  11150 4C21 POPE  135     119.090   0.465  45.953  1.00  0.00           C
ATOM  11153 5C21 POPE  135     119.000   1.535  44.843  1.00  0.00           C
ATOM  11156 6C21 POPE  135     119.580   1.065  43.513  1.00  0.00           C
ATOM  11159 7C21 POPE  135     119.540   2.155  42.433  1.00  0.00           C
ATOM  11162 8C21 POPE  135     119.990   1.675  41.053  1.00  0.00           C
ATOM  11166  C33 POPE  135     116.080   8.935  56.223  1.00  0.00           C
ATOM  11169  C34 POPE  135     114.690   9.335  55.693  1.00  0.00           C
ATOM  11172  C35 POPE  135     114.450   8.985  54.223  1.00  0.00           C
ATOM  11175  C36 POPE  135     115.260   9.845  53.243  1.00  0.00           C
ATOM  11178  C37 POPE  135     115.200   9.315  51.803  1.00  0.00           C
ATOM  11181  C38 POPE  135     116.150  10.055  50.853  1.00  0.00           C
ATOM  11184  C39 POPE  135     116.460   9.275  49.563  1.00  0.00           C
ATOM  11187 0C31 POPE  135     117.400   8.085  49.823  1.00  0.00           C
ATOM  11190 1C31 POPE  135     117.750   7.275  48.573  1.00  0.00           C
ATOM  11193 2C31 POPE  135     118.850   6.255  48.873  1.00  0.00           C
ATOM  11196 3C31 POPE  135     119.380   5.495  47.643  1.00  0.00           C
ATOM  11199 4C31 POPE  135     120.800   4.955  47.893  1.00  0.00           C
ATOM  11202 5C31 POPE  135     121.450   4.305  46.673  1.00  0.00           C
ATOM  11205 6C31 POPE  135     122.980   4.365  46.713  1.00  0.00           C
ATOM  11209  NH3 POPE  136     108.910  74.675  19.673  1.00  0.00           N
ATOM  11213  C12 POPE  136     107.780  75.655  19.873  1.00  0.00           C
ATOM  11216  C11 POPE  136     107.850  76.885  18.973  1.00  0.00           C
ATOM  11219  P   POPE  136     105.510  78.095  18.653  1.00  0.00           P
ATOM  11220  O13 POPE  136     105.760  79.295  17.823  1.00  0.00           O
ATOM  11221  O14 POPE  136     105.090  76.875  17.943  1.00  0.00           O
ATOM  11222  O11 POPE  136     104.490  78.505  19.773  1.00  0.00           O
ATOM  11223  O12 POPE  136     106.870  77.815  19.413  1.00  0.00           O
ATOM  11224  C1  POPE  136     104.650  78.095  21.133  1.00  0.00           C
ATOM  11227  C2  POPE  136     104.140  79.225  22.043  1.00  0.00           C
ATOM  11229  O21 POPE  136     104.800  79.115  23.303  1.00  0.00           O
ATOM  11230  C21 POPE  136     104.390  78.275  24.203  1.00  0.00           C
ATOM  11231  O22 POPE  136     103.730  77.255  24.043  1.00  0.00           O
ATOM  11232  C22 POPE  136     104.850  78.795  25.583  1.00  0.00           C
ATOM  11235  C3  POPE  136     102.570  79.315  22.063  1.00  0.00           C
ATOM  11238  O31 POPE  136     102.090  80.495  22.743  1.00  0.00           O
ATOM  11239  C31 POPE  136     101.510  80.335  23.923  1.00  0.00           C
ATOM  11240  O32 POPE  136     101.120  79.265  24.373  1.00  0.00           O
ATOM  11241  C32 POPE  136     101.440  81.685  24.663  1.00  0.00           C
ATOM  11244  C23 POPE  136     103.850  78.465  26.723  1.00  0.00           C
ATOM  11247  C24 POPE  136     104.080  79.215  28.053  1.00  0.00           C
ATOM  11250  C25 POPE  136     105.250  78.685  28.893  1.00  0.00           C
ATOM  11253  C26 POPE  136     105.060  78.945  30.393  1.00  0.00           C
ATOM  11256  C27 POPE  136     106.230  78.395  31.243  1.00  0.00           C
ATOM  11259  C28 POPE  136     106.070  78.645  32.763  1.00  0.00           C
ATOM  11262  C29 POPE  136     105.140  77.655  33.423  1.00  0.00           C
ATOM  11264 0C21 POPE  136     105.090  77.425  34.753  1.00  0.00           C
ATOM  11266 1C21 POPE  136     105.880  78.135  35.823  1.00  0.00           C
ATOM  11269 2C21 POPE  136     106.980  77.285  36.483  1.00  0.00           C
ATOM  11272 3C21 POPE  136     108.170  76.965  35.573  1.00  0.00           C
ATOM  11275 4C21 POPE  136     109.230  76.125  36.303  1.00  0.00           C
ATOM  11278 5C21 POPE  136     110.410  75.685  35.423  1.00  0.00           C
ATOM  11281 6C21 POPE  136     111.360  74.765  36.193  1.00  0.00           C
ATOM  11284 7C21 POPE  136     112.340  74.005  35.283  1.00  0.00           C
ATOM  11287 8C21 POPE  136     113.070  72.875  36.013  1.00  0.00           C
ATOM  11291  C33 POPE  136     100.050  82.035  25.243  1.00  0.00           C
ATOM  11294  C34 POPE  136     100.100  82.685  26.643  1.00  0.00           C
ATOM  11297  C35 POPE  136     100.220  81.635  27.773  1.00  0.00           C
ATOM  11300  C36 POPE  136      99.900  82.235  29.153  1.00  0.00           C
ATOM  11303  C37 POPE  136      99.910  81.255  30.333  1.00  0.00           C
ATOM  11306  C38 POPE  136      99.460  81.975  31.613  1.00  0.00           C
ATOM  11309  C39 POPE  136     100.070  81.435  32.913  1.00  0.00           C
ATOM  11312 0C31 POPE  136      99.540  80.075  33.373  1.00  0.00           C
ATOM  11315 1C31 POPE  136     100.040  79.755  34.783  1.00  0.00           C
ATOM  11318 2C31 POPE  136      99.670  78.345  35.263  1.00  0.00           C
ATOM  11321 3C31 POPE  136     100.370  77.955  36.573  1.00  0.00           C
ATOM  11324 4C31 POPE  136      99.970  78.815  37.773  1.00  0.00           C
ATOM  11327 5C31 POPE  136     100.660  78.375  39.073  1.00  0.00           C
ATOM  11330 6C31 POPE  136     100.240  79.195  40.303  1.00  0.00           C
ATOM  11334  NH3 POPE  137     105.250  81.885  17.893  1.00  0.00           N
ATOM  11338  C12 POPE  137     106.480  82.645  18.303  1.00  0.00           C
ATOM  11341  C11 POPE  137     107.110  82.065  19.573  1.00  0.00           C
ATOM  11344  P   POPE  137     109.680  82.775  19.413  1.00  0.00           P
ATOM  11345  O13 POPE  137     109.610  82.065  18.123  1.00  0.00           O
ATOM  11346  O14 POPE  137     110.270  84.135  19.403  1.00  0.00           O
ATOM  11347  O11 POPE  137     110.420  81.855  20.473  1.00  0.00           O
ATOM  11348  O12 POPE  137     108.200  82.895  19.983  1.00  0.00           O
ATOM  11349  C1  POPE  137     109.930  80.555  20.793  1.00  0.00           C
ATOM  11352  C2  POPE  137     109.080  80.565  22.113  1.00  0.00           C
ATOM  11354  O21 POPE  137     109.820  80.775  23.333  1.00  0.00           O
ATOM  11355  C21 POPE  137     110.810  79.975  23.623  1.00  0.00           C
ATOM  11356  O22 POPE  137     111.250  79.065  22.943  1.00  0.00           O
ATOM  11357  C22 POPE  137     111.270  80.225  25.053  1.00  0.00           C
ATOM  11360  C3  POPE  137     108.070  79.375  22.213  1.00  0.00           C
ATOM  11363  O31 POPE  137     108.710  78.065  22.323  1.00  0.00           O
ATOM  11364  C31 POPE  137     108.710  77.545  23.553  1.00  0.00           C
ATOM  11365  O32 POPE  137     108.200  78.045  24.533  1.00  0.00           O
ATOM  11366  C32 POPE  137     109.510  76.245  23.563  1.00  0.00           C
ATOM  11369  C23 POPE  137     110.130  80.285  26.093  1.00  0.00           C
ATOM  11372  C24 POPE  137     110.640  80.645  27.493  1.00  0.00           C
ATOM  11375  C25 POPE  137     109.550  80.565  28.563  1.00  0.00           C
ATOM  11378  C26 POPE  137     109.950  81.305  29.843  1.00  0.00           C
ATOM  11381  C27 POPE  137     109.030  80.955  31.013  1.00  0.00           C
ATOM  11384  C28 POPE  137     109.370  81.715  32.303  1.00  0.00           C
ATOM  11387  C29 POPE  137     108.890  83.145  32.253  1.00  0.00           C
ATOM  11389 0C21 POPE  137     108.980  84.015  33.273  1.00  0.00           C
ATOM  11391 1C21 POPE  137     109.640  83.755  34.603  1.00  0.00           C
ATOM  11394 2C21 POPE  137     108.790  82.995  35.633  1.00  0.00           C
ATOM  11397 3C21 POPE  137     109.260  83.295  37.063  1.00  0.00           C
ATOM  11400 4C21 POPE  137     108.640  82.375  38.123  1.00  0.00           C
ATOM  11403 5C21 POPE  137     108.440  83.025  39.503  1.00  0.00           C
ATOM  11406 6C21 POPE  137     109.670  83.745  40.073  1.00  0.00           C
ATOM  11409 7C21 POPE  137     109.330  84.645  41.273  1.00  0.00           C
ATOM  11412 8C21 POPE  137     110.470  84.785  42.293  1.00  0.00           C
ATOM  11416  C33 POPE  137     108.770  75.065  24.233  1.00  0.00           C
ATOM  11419  C34 POPE  137     109.220  74.755  25.673  1.00  0.00           C
ATOM  11422  C35 POPE  137     108.750  75.765  26.733  1.00  0.00           C
ATOM  11425  C36 POPE  137     109.040  75.265  28.163  1.00  0.00           C
ATOM  11428  C37 POPE  137     108.520  76.195  29.273  1.00  0.00           C
ATOM  11431  C38 POPE  137     108.800  75.635  30.683  1.00  0.00           C
ATOM  11434  C39 POPE  137     109.880  76.395  31.473  1.00  0.00           C
ATOM  11437 0C31 POPE  137     111.150  76.665  30.643  1.00  0.00           C
ATOM  11440 1C31 POPE  137     112.400  76.945  31.473  1.00  0.00           C
ATOM  11443 2C31 POPE  137     113.560  77.365  30.553  1.00  0.00           C
ATOM  11446 3C31 POPE  137     114.930  77.345  31.233  1.00  0.00           C
ATOM  11449 4C31 POPE  137     115.960  78.155  30.443  1.00  0.00           C
ATOM  11452 5C31 POPE  137     117.400  77.795  30.793  1.00  0.00           C
ATOM  11455 6C31 POPE  137     118.440  78.705  30.133  1.00  0.00           C
ATOM  11459  NH3 POPE  138       5.040  82.025  21.913  1.00  0.00           N
ATOM  11463  C12 POPE  138       4.370  81.455  20.703  1.00  0.00           C
ATOM  11466  C11 POPE  138       4.630  79.965  20.493  1.00  0.00           C
ATOM  11469  P   POPE  138       6.610  78.485  21.373  1.00  0.00           P
ATOM  11470  O13 POPE  138       5.600  77.435  21.453  1.00  0.00           O
ATOM  11471  O14 POPE  138       8.000  78.175  20.943  1.00  0.00           O
ATOM  11472  O11 POPE  138       6.640  79.275  22.743  1.00  0.00           O
ATOM  11473  O12 POPE  138       6.040  79.665  20.443  1.00  0.00           O
ATOM  11474  C1  POPE  138       6.880  78.555  23.963  1.00  0.00           C
ATOM  11477  C2  POPE  138       6.310  79.415  25.113  1.00  0.00           C
ATOM  11479  O21 POPE  138       6.960  79.185  26.383  1.00  0.00           O
ATOM  11480  C21 POPE  138       6.590  78.145  27.123  1.00  0.00           C
ATOM  11481  O22 POPE  138       5.830  77.265  26.793  1.00  0.00           O
ATOM  11482  C22 POPE  138       7.310  78.195  28.473  1.00  0.00           C
ATOM  11485  C3  POPE  138       4.750  79.425  25.123  1.00  0.00           C
ATOM  11488  O31 POPE  138       4.270  80.385  26.083  1.00  0.00           O
ATOM  11489  C31 POPE  138       4.260  81.655  25.663  1.00  0.00           C
ATOM  11490  O32 POPE  138       4.260  82.015  24.503  1.00  0.00           O
ATOM  11491  C32 POPE  138       4.480  82.555  26.863  1.00  0.00           C
ATOM  11494  C23 POPE  138       6.390  77.875  29.683  1.00  0.00           C
ATOM  11497  C24 POPE  138       7.180  77.365  30.903  1.00  0.00           C
ATOM  11500  C25 POPE  138       8.170  78.365  31.533  1.00  0.00           C
ATOM  11503  C26 POPE  138       7.580  79.265  32.633  1.00  0.00           C
ATOM  11506  C27 POPE  138       8.670  80.075  33.343  1.00  0.00           C
ATOM  11509  C28 POPE  138       8.530  80.065  34.883  1.00  0.00           C
ATOM  11512  C29 POPE  138       9.830  80.455  35.553  1.00  0.00           C
ATOM  11514 0C21 POPE  138      10.060  81.465  36.413  1.00  0.00           C
ATOM  11516 1C21 POPE  138       9.070  82.445  36.973  1.00  0.00           C
ATOM  11519 2C21 POPE  138       9.390  82.755  38.453  1.00  0.00           C
ATOM  11522 3C21 POPE  138       8.460  83.825  39.063  1.00  0.00           C
ATOM  11525 4C21 POPE  138       8.620  83.955  40.583  1.00  0.00           C
ATOM  11528 5C21 POPE  138       9.950  84.585  41.033  1.00  0.00           C
ATOM  11531 6C21 POPE  138      10.600  83.855  42.223  1.00  0.00           C
ATOM  11534 7C21 POPE  138      11.710  84.695  42.873  1.00  0.00           C
ATOM  11537 8C21 POPE  138      12.410  84.005  44.053  1.00  0.00           C
ATOM  11541  C33 POPE  138       5.150  83.885  26.453  1.00  0.00           C
ATOM  11544  C34 POPE  138       5.300  84.855  27.623  1.00  0.00           C
ATOM  11547  C35 POPE  138       6.040  84.285  28.853  1.00  0.00           C
ATOM  11550  C36 POPE  138       5.070  83.835  29.963  1.00  0.00           C
ATOM  11553  C37 POPE  138       5.760  83.375  31.243  1.00  0.00           C
ATOM  11556  C38 POPE  138       4.760  83.235  32.393  1.00  0.00           C
ATOM  11559  C39 POPE  138       5.390  82.915  33.753  1.00  0.00           C
ATOM  11562 0C31 POPE  138       4.470  83.375  34.893  1.00  0.00           C
ATOM  11565 1C31 POPE  138       4.910  82.915  36.293  1.00  0.00           C
ATOM  11568 2C31 POPE  138       3.990  83.485  37.393  1.00  0.00           C
ATOM  11571 3C31 POPE  138       4.170  82.785  38.743  1.00  0.00           C
ATOM  11574 4C31 POPE  138       3.170  83.245  39.813  1.00  0.00           C
ATOM  11577 5C31 POPE  138       3.380  82.505  41.133  1.00  0.00           C
ATOM  11580 6C31 POPE  138       2.320  82.805  42.193  1.00  0.00           C
ATOM  11584  NH3 POPE  139      12.090  83.965  24.163  1.00  0.00           N
ATOM  11588  C12 POPE  139      13.240  84.735  24.743  1.00  0.00           C
ATOM  11591  C11 POPE  139      14.300  83.805  25.363  1.00  0.00           C
ATOM  11594  P   POPE  139      16.820  83.995  26.083  1.00  0.00           P
ATOM  11595  O13 POPE  139      17.200  82.965  25.073  1.00  0.00           O
ATOM  11596  O14 POPE  139      17.720  85.165  26.143  1.00  0.00           O
ATOM  11597  O11 POPE  139      16.700  83.345  27.503  1.00  0.00           O
ATOM  11598  O12 POPE  139      15.390  84.595  25.793  1.00  0.00           O
ATOM  11599  C1  POPE  139      17.730  83.515  28.493  1.00  0.00           C
ATOM  11602  C2  POPE  139      17.860  82.235  29.353  1.00  0.00           C
ATOM  11604  O21 POPE  139      19.150  82.175  29.983  1.00  0.00           O
ATOM  11605  C21 POPE  139      19.380  82.445  31.263  1.00  0.00           C
ATOM  11606  O22 POPE  139      20.410  82.175  31.853  1.00  0.00           O
ATOM  11607  C22 POPE  139      18.210  83.125  31.993  1.00  0.00           C
ATOM  11610  C3  POPE  139      17.720  80.985  28.443  1.00  0.00           C
ATOM  11613  O31 POPE  139      18.250  79.775  29.023  1.00  0.00           O
ATOM  11614  C31 POPE  139      17.400  79.155  29.823  1.00  0.00           C
ATOM  11615  O32 POPE  139      16.270  79.535  30.083  1.00  0.00           O
ATOM  11616  C32 POPE  139      18.060  77.885  30.363  1.00  0.00           C
ATOM  11619  C23 POPE  139      18.650  83.505  33.423  1.00  0.00           C
ATOM  11622  C24 POPE  139      17.550  84.145  34.263  1.00  0.00           C
ATOM  11625  C25 POPE  139      18.050  84.455  35.683  1.00  0.00           C
ATOM  11628  C26 POPE  139      18.090  83.225  36.613  1.00  0.00           C
ATOM  11631  C27 POPE  139      18.810  83.505  37.943  1.00  0.00           C
ATOM  11634  C28 POPE  139      18.600  82.415  39.003  1.00  0.00           C
ATOM  11637  C29 POPE  139      19.030  81.035  38.583  1.00  0.00           C
ATOM  11639 0C21 POPE  139      19.690  80.125  39.333  1.00  0.00           C
ATOM  11641 1C21 POPE  139      20.150  80.305  40.753  1.00  0.00           C
ATOM  11644 2C21 POPE  139      19.050  79.985  41.783  1.00  0.00           C
ATOM  11647 3C21 POPE  139      19.600  79.865  43.213  1.00  0.00           C
ATOM  11650 4C21 POPE  139      18.550  79.385  44.223  1.00  0.00           C
ATOM  11653 5C21 POPE  139      17.470  80.435  44.533  1.00  0.00           C
ATOM  11656 6C21 POPE  139      16.440  79.925  45.553  1.00  0.00           C
ATOM  11659 7C21 POPE  139      15.290  80.915  45.753  1.00  0.00           C
ATOM  11662 8C21 POPE  139      14.300  80.465  46.833  1.00  0.00           C
ATOM  11666  C33 POPE  139      17.160  77.155  31.383  1.00  0.00           C
ATOM  11669  C34 POPE  139      17.250  77.765  32.793  1.00  0.00           C
ATOM  11672  C35 POPE  139      16.240  77.095  33.743  1.00  0.00           C
ATOM  11675  C36 POPE  139      16.360  77.525  35.203  1.00  0.00           C
ATOM  11678  C37 POPE  139      17.630  77.005  35.893  1.00  0.00           C
ATOM  11681  C38 POPE  139      17.590  77.205  37.423  1.00  0.00           C
ATOM  11684  C39 POPE  139      18.670  76.385  38.143  1.00  0.00           C
ATOM  11687 0C31 POPE  139      18.470  76.305  39.663  1.00  0.00           C
ATOM  11690 1C31 POPE  139      19.360  75.225  40.283  1.00  0.00           C
ATOM  11693 2C31 POPE  139      18.850  74.625  41.603  1.00  0.00           C
ATOM  11696 3C31 POPE  139      18.890  75.575  42.803  1.00  0.00           C
ATOM  11699 4C31 POPE  139      18.580  74.825  44.103  1.00  0.00           C
ATOM  11702 5C31 POPE  139      18.770  75.675  45.363  1.00  0.00           C
ATOM  11705 6C31 POPE  139      18.560  74.865  46.653  1.00  0.00           C
ATOM  11709  NH3 POPE  140       7.060  12.445  63.993  1.00  0.00           N
ATOM  11713  C12 POPE  140       8.400  13.135  64.023  1.00  0.00           C
ATOM  11716  C11 POPE  140       8.330  14.595  64.483  1.00  0.00           C
ATOM  11719  P   POPE  140       9.640  16.805  64.213  1.00  0.00           P
ATOM  11720  O13 POPE  140       9.360  17.225  65.613  1.00  0.00           O
ATOM  11721  O14 POPE  140       8.760  17.425  63.203  1.00  0.00           O
ATOM  11722  O11 POPE  140      11.140  17.125  63.843  1.00  0.00           O
ATOM  11723  O12 POPE  140       9.550  15.235  64.133  1.00  0.00           O
ATOM  11724  C1  POPE  140      11.540  18.305  63.143  1.00  0.00           C
ATOM  11727  C2  POPE  140      12.680  18.015  62.133  1.00  0.00           C
ATOM  11729  O21 POPE  140      12.180  17.295  60.983  1.00  0.00           O
ATOM  11730  C21 POPE  140      12.140  18.005  59.863  1.00  0.00           C
ATOM  11731  O22 POPE  140      12.460  19.175  59.753  1.00  0.00           O
ATOM  11732  C22 POPE  140      11.730  17.125  58.693  1.00  0.00           C
ATOM  11735  C3  POPE  140      13.820  17.205  62.783  1.00  0.00           C
ATOM  11738  O31 POPE  140      14.790  16.785  61.813  1.00  0.00           O
ATOM  11739  C31 POPE  140      15.620  17.715  61.413  1.00  0.00           C
ATOM  11740  O32 POPE  140      15.680  18.875  61.793  1.00  0.00           O
ATOM  11741  C32 POPE  140      16.500  17.105  60.333  1.00  0.00           C
ATOM  11744  C23 POPE  140      10.500  17.685  57.943  1.00  0.00           C
ATOM  11747  C24 POPE  140      10.240  17.015  56.593  1.00  0.00           C
ATOM  11750  C25 POPE  140       8.920  17.475  55.943  1.00  0.00           C
ATOM  11753  C26 POPE  140       8.840  17.205  54.443  1.00  0.00           C
ATOM  11756  C27 POPE  140       7.520  17.695  53.823  1.00  0.00           C
ATOM  11759  C28 POPE  140       7.450  17.585  52.283  1.00  0.00           C
ATOM  11762  C29 POPE  140       8.430  18.515  51.603  1.00  0.00           C
ATOM  11764 0C21 POPE  140       8.170  19.445  50.653  1.00  0.00           C
ATOM  11766 1C21 POPE  140       6.870  19.745  49.943  1.00  0.00           C
ATOM  11769 2C21 POPE  140       7.160  19.965  48.443  1.00  0.00           C
ATOM  11772 3C21 POPE  140       5.940  20.455  47.643  1.00  0.00           C
ATOM  11775 4C21 POPE  140       6.160  20.375  46.123  1.00  0.00           C
ATOM  11778 5C21 POPE  140       7.280  21.265  45.553  1.00  0.00           C
ATOM  11781 6C21 POPE  140       7.510  20.945  44.073  1.00  0.00           C
ATOM  11784 7C21 POPE  140       8.690  21.685  43.453  1.00  0.00           C
ATOM  11787 8C21 POPE  140       8.910  21.325  41.983  1.00  0.00           C
ATOM  11791  C33 POPE  140      15.860  17.275  58.943  1.00  0.00           C
ATOM  11794  C34 POPE  140      16.640  16.565  57.833  1.00  0.00           C
ATOM  11797  C35 POPE  140      16.200  17.025  56.433  1.00  0.00           C
ATOM  11800  C36 POPE  140      16.980  16.345  55.303  1.00  0.00           C
ATOM  11803  C37 POPE  140      16.540  16.875  53.933  1.00  0.00           C
ATOM  11806  C38 POPE  140      17.220  16.185  52.733  1.00  0.00           C
ATOM  11809  C39 POPE  140      17.480  17.155  51.583  1.00  0.00           C
ATOM  11812 0C31 POPE  140      17.390  16.515  50.183  1.00  0.00           C
ATOM  11815 1C31 POPE  140      17.620  17.535  49.063  1.00  0.00           C
ATOM  11818 2C31 POPE  140      17.100  17.075  47.693  1.00  0.00           C
ATOM  11821 3C31 POPE  140      17.880  15.895  47.093  1.00  0.00           C
ATOM  11824 4C31 POPE  140      19.020  16.345  46.163  1.00  0.00           C
ATOM  11827 5C31 POPE  140      19.760  15.155  45.533  1.00  0.00           C
ATOM  11830 6C31 POPE  140      20.650  15.545  44.353  1.00  0.00           C
ATOM  11834  NH3 POPE  141      14.160   1.105  21.353  1.00  0.00           N
ATOM  11838  C12 POPE  141      12.950   1.995  21.273  1.00  0.00           C
ATOM  11841  C11 POPE  141      12.730   2.885  22.503  1.00  0.00           C
ATOM  11844  P   POPE  141      11.120   4.745  21.563  1.00  0.00           P
ATOM  11845  O13 POPE  141      10.240   4.445  20.413  1.00  0.00           O
ATOM  11846  O14 POPE  141      12.400   5.425  21.253  1.00  0.00           O
ATOM  11847  O11 POPE  141      10.370   5.655  22.603  1.00  0.00           O
ATOM  11848  O12 POPE  141      11.410   3.445  22.433  1.00  0.00           O
ATOM  11849  C1  POPE  141       9.040   5.385  23.053  1.00  0.00           C
ATOM  11852  C2  POPE  141       8.960   4.925  24.543  1.00  0.00           C
ATOM  11854  O21 POPE  141       7.750   5.445  25.093  1.00  0.00           O
ATOM  11855  C21 POPE  141       7.260   4.815  26.133  1.00  0.00           C
ATOM  11856  O22 POPE  141       7.710   3.785  26.623  1.00  0.00           O
ATOM  11857  C22 POPE  141       5.950   5.475  26.563  1.00  0.00           C
ATOM  11860  C3  POPE  141      10.170   5.375  25.413  1.00  0.00           C
ATOM  11863  O31 POPE  141      10.260   6.805  25.563  1.00  0.00           O
ATOM  11864  C31 POPE  141      11.260   7.165  26.363  1.00  0.00           C
ATOM  11865  O32 POPE  141      11.970   6.385  26.993  1.00  0.00           O
ATOM  11866  C32 POPE  141      11.430   8.685  26.353  1.00  0.00           C
ATOM  11869  C23 POPE  141       6.130   6.685  27.503  1.00  0.00           C
ATOM  11872  C24 POPE  141       6.330   6.295  28.973  1.00  0.00           C
ATOM  11875  C25 POPE  141       6.080   7.465  29.933  1.00  0.00           C
ATOM  11878  C26 POPE  141       6.040   7.025  31.403  1.00  0.00           C
ATOM  11881  C27 POPE  141       5.720   8.135  32.423  1.00  0.00           C
ATOM  11884  C28 POPE  141       5.660   7.505  33.823  1.00  0.00           C
ATOM  11887  C29 POPE  141       5.350   8.415  34.993  1.00  0.00           C
ATOM  11889 0C21 POPE  141       5.910   8.375  36.223  1.00  0.00           C
ATOM  11891 1C21 POPE  141       7.010   7.435  36.683  1.00  0.00           C
ATOM  11894 2C21 POPE  141       7.960   7.985  37.773  1.00  0.00           C
ATOM  11897 3C21 POPE  141       7.360   7.935  39.183  1.00  0.00           C
ATOM  11900 4C21 POPE  141       8.390   8.035  40.333  1.00  0.00           C
ATOM  11903 5C21 POPE  141       9.480   6.965  40.283  1.00  0.00           C
ATOM  11906 6C21 POPE  141      10.190   6.755  41.633  1.00  0.00           C
ATOM  11909 7C21 POPE  141      11.450   5.905  41.503  1.00  0.00           C
ATOM  11912 8C21 POPE  141      12.100   5.565  42.843  1.00  0.00           C
ATOM  11916  C33 POPE  141      10.840   9.375  27.603  1.00  0.00           C
ATOM  11919  C34 POPE  141      11.580   9.065  28.913  1.00  0.00           C
ATOM  11922  C35 POPE  141      11.090   9.905  30.093  1.00  0.00           C
ATOM  11925  C36 POPE  141      11.600   9.325  31.413  1.00  0.00           C
ATOM  11928  C37 POPE  141      11.350  10.175  32.663  1.00  0.00           C
ATOM  11931  C38 POPE  141      11.910   9.475  33.913  1.00  0.00           C
ATOM  11934  C39 POPE  141      11.720  10.255  35.213  1.00  0.00           C
ATOM  11937 0C31 POPE  141      12.650   9.775  36.333  1.00  0.00           C
ATOM  11940 1C31 POPE  141      12.390  10.515  37.653  1.00  0.00           C
ATOM  11943 2C31 POPE  141      13.560  10.475  38.653  1.00  0.00           C
ATOM  11946 3C31 POPE  141      13.750   9.135  39.383  1.00  0.00           C
ATOM  11949 4C31 POPE  141      14.840   9.215  40.463  1.00  0.00           C
ATOM  11952 5C31 POPE  141      15.080   7.885  41.183  1.00  0.00           C
ATOM  11955 6C31 POPE  141      16.210   7.965  42.213  1.00  0.00           C
ATOM  11959  NH3 POPE  142     120.110  20.335  64.503  1.00  0.00           N
ATOM  11963  C12 POPE  142     119.210  19.915  65.613  1.00  0.00           C
ATOM  11966  C11 POPE  142     118.570  21.125  66.313  1.00  0.00           C
ATOM  11969  P   POPE  142     120.090  23.305  66.363  1.00  0.00           P
ATOM  11970  O13 POPE  142     120.220  24.305  67.443  1.00  0.00           O
ATOM  11971  O14 POPE  142     121.320  22.985  65.623  1.00  0.00           O
ATOM  11972  O11 POPE  142     119.010  23.775  65.293  1.00  0.00           O
ATOM  11973  O12 POPE  142     119.560  21.935  66.933  1.00  0.00           O
ATOM  11974  C1  POPE  142     119.210  23.565  63.873  1.00  0.00           C
ATOM  11977  C2  POPE  142     117.870  23.295  63.133  1.00  0.00           C
ATOM  11979  O21 POPE  142     118.120  22.945  61.763  1.00  0.00           O
ATOM  11980  C21 POPE  142     118.450  21.685  61.503  1.00  0.00           C
ATOM  11981  O22 POPE  142     118.640  20.805  62.333  1.00  0.00           O
ATOM  11982  C22 POPE  142     118.550  21.525  59.983  1.00  0.00           C
ATOM  11985  C3  POPE  142     116.880  24.515  63.223  1.00  0.00           C
ATOM  11988  O31 POPE  142     116.760  25.325  62.033  1.00  0.00           O
ATOM  11989  C31 POPE  142     117.740  26.175  61.783  1.00  0.00           C
ATOM  11990  O32 POPE  142     118.720  26.385  62.483  1.00  0.00           O
ATOM  11991  C32 POPE  142     117.430  26.965  60.503  1.00  0.00           C
ATOM  11994  C23 POPE  142     117.350  22.115  59.203  1.00  0.00           C
ATOM  11997  C24 POPE  142     117.680  22.495  57.743  1.00  0.00           C
ATOM  12000  C25 POPE  142     118.360  21.375  56.953  1.00  0.00           C
ATOM  12003  C26 POPE  142     118.100  21.465  55.443  1.00  0.00           C
ATOM  12006  C27 POPE  142     118.620  20.225  54.693  1.00  0.00           C
ATOM  12009  C28 POPE  142     117.970  20.005  53.323  1.00  0.00           C
ATOM  12012  C29 POPE  142     118.490  20.915  52.233  1.00  0.00           C
ATOM  12014 0C21 POPE  142     119.090  20.535  51.083  1.00  0.00           C
ATOM  12016 1C21 POPE  142     119.390  19.115  50.673  1.00  0.00           C
ATOM  12019 2C21 POPE  142     120.620  18.935  49.763  1.00  0.00           C
ATOM  12022 3C21 POPE  142     120.430  19.485  48.343  1.00  0.00           C
ATOM  12025 4C21 POPE  142     121.570  19.085  47.393  1.00  0.00           C
ATOM  12028 5C21 POPE  142     121.430  19.755  46.023  1.00  0.00           C
ATOM  12031 6C21 POPE  142     122.280  19.075  44.933  1.00  0.00           C
ATOM  12034 7C21 POPE  142     122.130  19.755  43.573  1.00  0.00           C
ATOM  12037 8C21 POPE  142     122.720  18.935  42.423  1.00  0.00           C
ATOM  12041  C33 POPE  142     117.690  26.195  59.173  1.00  0.00           C
ATOM  12044  C34 POPE  142     116.400  25.705  58.493  1.00  0.00           C
ATOM  12047  C35 POPE  142     115.520  26.805  57.863  1.00  0.00           C
ATOM  12050  C36 POPE  142     116.180  27.545  56.693  1.00  0.00           C
ATOM  12053  C37 POPE  142     115.160  28.265  55.803  1.00  0.00           C
ATOM  12056  C38 POPE  142     115.800  28.975  54.613  1.00  0.00           C
ATOM  12059  C39 POPE  142     114.780  29.415  53.563  1.00  0.00           C
ATOM  12062 0C31 POPE  142     115.420  29.935  52.273  1.00  0.00           C
ATOM  12065 1C31 POPE  142     114.390  30.115  51.153  1.00  0.00           C
ATOM  12068 2C31 POPE  142     115.040  30.485  49.813  1.00  0.00           C
ATOM  12071 3C31 POPE  142     114.070  30.305  48.633  1.00  0.00           C
ATOM  12074 4C31 POPE  142     114.670  30.735  47.293  1.00  0.00           C
ATOM  12077 5C31 POPE  142     113.800  30.375  46.093  1.00  0.00           C
ATOM  12080 6C31 POPE  142     114.440  30.755  44.753  1.00  0.00           C
ATOM  12084  NH3 POPE  143      89.180  88.245  66.233  1.00  0.00           N
ATOM  12088  C12 POPE  143      90.580  88.745  65.963  1.00  0.00           C
ATOM  12091  C11 POPE  143      91.490  87.575  65.533  1.00  0.00           C
ATOM  12094  P   POPE  143      90.280  87.105  63.233  1.00  0.00           P
ATOM  12095  O13 POPE  143      89.250  86.495  64.103  1.00  0.00           O
ATOM  12096  O14 POPE  143      89.880  88.395  62.643  1.00  0.00           O
ATOM  12097  O11 POPE  143      90.750  86.105  62.113  1.00  0.00           O
ATOM  12098  O12 POPE  143      91.560  87.385  64.113  1.00  0.00           O
ATOM  12099  C1  POPE  143      92.070  85.595  62.013  1.00  0.00           C
ATOM  12102  C2  POPE  143      92.530  85.655  60.533  1.00  0.00           C
ATOM  12104  O21 POPE  143      93.490  84.605  60.343  1.00  0.00           O
ATOM  12105  C21 POPE  143      93.660  84.005  59.153  1.00  0.00           C
ATOM  12106  O22 POPE  143      94.640  83.335  58.883  1.00  0.00           O
ATOM  12107  C22 POPE  143      92.410  84.045  58.243  1.00  0.00           C
ATOM  12110  C3  POPE  143      93.120  87.065  60.173  1.00  0.00           C
ATOM  12113  O31 POPE  143      93.770  87.135  58.873  1.00  0.00           O
ATOM  12114  C31 POPE  143      93.000  87.555  57.873  1.00  0.00           C
ATOM  12115  O32 POPE  143      91.790  87.655  57.903  1.00  0.00           O
ATOM  12116  C32 POPE  143      93.880  87.815  56.643  1.00  0.00           C
ATOM  12119  C23 POPE  143      92.610  83.235  56.943  1.00  0.00           C
ATOM  12122  C24 POPE  143      91.360  83.215  56.053  1.00  0.00           C
ATOM  12125  C25 POPE  143      91.470  82.265  54.853  1.00  0.00           C
ATOM  12128  C26 POPE  143      92.450  82.725  53.763  1.00  0.00           C
ATOM  12131  C27 POPE  143      92.360  81.855  52.493  1.00  0.00           C
ATOM  12134  C28 POPE  143      93.240  82.405  51.363  1.00  0.00           C
ATOM  12137  C29 POPE  143      93.140  81.585  50.103  1.00  0.00           C
ATOM  12139 0C21 POPE  143      92.430  81.905  48.993  1.00  0.00           C
ATOM  12141 1C21 POPE  143      91.560  83.125  48.803  1.00  0.00           C
ATOM  12144 2C21 POPE  143      92.270  84.295  48.093  1.00  0.00           C
ATOM  12147 3C21 POPE  143      92.760  83.965  46.673  1.00  0.00           C
ATOM  12150 4C21 POPE  143      93.400  85.165  45.963  1.00  0.00           C
ATOM  12153 5C21 POPE  143      94.140  84.735  44.683  1.00  0.00           C
ATOM  12156 6C21 POPE  143      94.960  85.875  44.033  1.00  0.00           C
ATOM  12159 7C21 POPE  143      96.300  85.365  43.493  1.00  0.00           C
ATOM  12162 8C21 POPE  143      97.120  86.445  42.783  1.00  0.00           C
ATOM  12166  C33 POPE  143      93.110  87.885  55.293  1.00  0.00           C
ATOM  12169  C34 POPE  143      93.190  86.585  54.463  1.00  0.00           C
ATOM  12172  C35 POPE  143      92.750  86.725  52.993  1.00  0.00           C
ATOM  12175  C36 POPE  143      93.720  87.575  52.153  1.00  0.00           C
ATOM  12178  C37 POPE  143      93.490  87.535  50.633  1.00  0.00           C
ATOM  12181  C38 POPE  143      94.440  88.465  49.853  1.00  0.00           C
ATOM  12184  C39 POPE  143      95.890  87.965  49.733  1.00  0.00           C
ATOM  12187 0C31 POPE  143      96.730  88.825  48.763  1.00  0.00           C
ATOM  12190 1C31 POPE  143      98.200  88.395  48.693  1.00  0.00           C
ATOM  12193 2C31 POPE  143      99.030  89.235  47.693  1.00  0.00           C
ATOM  12196 3C31 POPE  143      98.910  88.765  46.243  1.00  0.00           C
ATOM  12199 4C31 POPE  143      99.770  89.605  45.293  1.00  0.00           C
ATOM  12202 5C31 POPE  143     100.120  88.885  43.993  1.00  0.00           C
ATOM  12205 6C31 POPE  143     100.930  89.745  43.033  1.00  0.00           C
ATOM  12209  NH3 POPE  144     124.130 109.625  23.733  1.00  0.00           N
ATOM  12213  C12 POPE  144     124.610 108.225  23.963  1.00  0.00           C
ATOM  12216  C11 POPE  144     124.290 107.385  22.723  1.00  0.00           C
ATOM  12219  P   POPE  144     125.020 104.995  23.553  1.00  0.00           P
ATOM  12220  O13 POPE  144     125.230 104.045  22.443  1.00  0.00           O
ATOM  12221  O14 POPE  144     126.260 105.585  24.123  1.00  0.00           O
ATOM  12222  O11 POPE  144     124.230 104.315  24.733  1.00  0.00           O
ATOM  12223  O12 POPE  144     123.990 106.065  23.103  1.00  0.00           O
ATOM  12224  C1  POPE  144     124.950 104.075  25.943  1.00  0.00           C
ATOM  12227  C2  POPE  144     124.040 103.405  26.983  1.00  0.00           C
ATOM  12229  O21 POPE  144     124.890 102.715  27.903  1.00  0.00           O
ATOM  12230  C21 POPE  144     124.800 103.005  29.173  1.00  0.00           C
ATOM  12231  O22 POPE  144     124.200 103.955  29.663  1.00  0.00           O
ATOM  12232  C22 POPE  144     125.540 101.925  29.953  1.00  0.00           C
ATOM  12235  C3  POPE  144     123.150 102.375  26.223  1.00  0.00           C
ATOM  12238  O31 POPE  144     122.360 101.555  27.103  1.00  0.00           O
ATOM  12239  C31 POPE  144     122.920 100.405  27.453  1.00  0.00           C
ATOM  12240  O32 POPE  144     124.050 100.035  27.203  1.00  0.00           O
ATOM  12241  C32 POPE  144     121.870  99.575  28.183  1.00  0.00           C
ATOM  12244  C23 POPE  144     125.130 101.925  31.433  1.00  0.00           C
ATOM  12247  C24 POPE  144     125.810 100.815  32.243  1.00  0.00           C
ATOM  12250  C25 POPE  144     125.260 100.735  33.673  1.00  0.00           C
ATOM  12253  C26 POPE  144     125.520 101.995  34.503  1.00  0.00           C
ATOM  12256  C27 POPE  144     124.770 102.005  35.843  1.00  0.00           C
ATOM  12259  C28 POPE  144     124.870 103.365  36.563  1.00  0.00           C
ATOM  12262  C29 POPE  144     126.270 103.655  37.033  1.00  0.00           C
ATOM  12264 0C21 POPE  144     126.640 104.675  37.823  1.00  0.00           C
ATOM  12266 1C21 POPE  144     125.740 105.745  38.403  1.00  0.00           C
ATOM  12269 2C21 POPE  144     125.920 105.885  39.933  1.00  0.00           C
ATOM  12272 3C21 POPE  144     125.300 104.715  40.733  1.00  0.00           C
ATOM  12275 4C21 POPE  144     125.820 104.635  42.183  1.00  0.00           C
ATOM  12278 5C21 POPE  144     127.250 104.105  42.273  1.00  0.00           C
ATOM  12281 6C21 POPE  144     127.690 103.795  43.713  1.00  0.00           C
ATOM  12284 7C21 POPE  144     128.990 102.995  43.773  1.00  0.00           C
ATOM  12287 8C21 POPE  144     129.400 102.645  45.203  1.00  0.00           C
ATOM  12291  C33 POPE  144     121.710 100.045  29.633  1.00  0.00           C
ATOM  12294  C34 POPE  144     120.570  99.315  30.353  1.00  0.00           C
ATOM  12297  C35 POPE  144     120.370  99.835  31.783  1.00  0.00           C
ATOM  12300  C36 POPE  144     121.410  99.315  32.783  1.00  0.00           C
ATOM  12303  C37 POPE  144     121.180  99.935  34.173  1.00  0.00           C
ATOM  12306  C38 POPE  144     122.060  99.375  35.293  1.00  0.00           C
ATOM  12309  C39 POPE  144     121.560  98.045  35.883  1.00  0.00           C
ATOM  12312 0C31 POPE  144     122.230  97.745  37.233  1.00  0.00           C
ATOM  12315 1C31 POPE  144     121.850  96.365  37.793  1.00  0.00           C
ATOM  12318 2C31 POPE  144     122.440  96.105  39.183  1.00  0.00           C
ATOM  12321 3C31 POPE  144     121.530  96.615  40.313  1.00  0.00           C
ATOM  12324 4C31 POPE  144     122.000  96.185  41.703  1.00  0.00           C
ATOM  12327 5C31 POPE  144     120.950  96.465  42.783  1.00  0.00           C
ATOM  12330 6C31 POPE  144     121.320  95.875  44.153  1.00  0.00           C
ATOM  12334  NH3 POPE  145      19.900  17.115  61.943  1.00  0.00           N
ATOM  12338  C12 POPE  145      19.780  16.685  63.383  1.00  0.00           C
ATOM  12341  C11 POPE  145      18.360  16.225  63.703  1.00  0.00           C
ATOM  12344  P   POPE  145      17.430  14.225  65.163  1.00  0.00           P
ATOM  12345  O13 POPE  145      18.330  13.055  65.293  1.00  0.00           O
ATOM  12346  O14 POPE  145      16.630  14.605  66.343  1.00  0.00           O
ATOM  12347  O11 POPE  145      16.530  14.155  63.853  1.00  0.00           O
ATOM  12348  O12 POPE  145      18.390  15.465  64.903  1.00  0.00           O
ATOM  12349  C1  POPE  145      16.370  12.945  63.103  1.00  0.00           C
ATOM  12352  C2  POPE  145      17.210  13.015  61.823  1.00  0.00           C
ATOM  12354  O21 POPE  145      16.580  12.285  60.763  1.00  0.00           O
ATOM  12355  C21 POPE  145      16.720  10.985  60.713  1.00  0.00           C
ATOM  12356  O22 POPE  145      17.290  10.265  61.513  1.00  0.00           O
ATOM  12357  C22 POPE  145      16.020  10.445  59.463  1.00  0.00           C
ATOM  12360  C3  POPE  145      18.710  12.655  62.093  1.00  0.00           C
ATOM  12363  O31 POPE  145      19.460  12.475  60.873  1.00  0.00           O
ATOM  12364  C31 POPE  145      19.690  13.595  60.203  1.00  0.00           C
ATOM  12365  O32 POPE  145      19.400  14.725  60.563  1.00  0.00           O
ATOM  12366  C32 POPE  145      20.420  13.215  58.913  1.00  0.00           C
ATOM  12369  C23 POPE  145      17.020  10.125  58.333  1.00  0.00           C
ATOM  12372  C24 POPE  145      17.960   8.955  58.673  1.00  0.00           C
ATOM  12375  C25 POPE  145      19.040   8.715  57.603  1.00  0.00           C
ATOM  12378  C26 POPE  145      18.470   8.335  56.233  1.00  0.00           C
ATOM  12381  C27 POPE  145      19.510   8.395  55.113  1.00  0.00           C
ATOM  12384  C28 POPE  145      18.920   8.075  53.733  1.00  0.00           C
ATOM  12387  C29 POPE  145      18.530   6.615  53.623  1.00  0.00           C
ATOM  12389 0C21 POPE  145      18.090   6.005  52.513  1.00  0.00           C
ATOM  12391 1C21 POPE  145      17.870   6.655  51.163  1.00  0.00           C
ATOM  12394 2C21 POPE  145      16.410   7.045  50.903  1.00  0.00           C
ATOM  12397 3C21 POPE  145      15.450   5.885  50.563  1.00  0.00           C
ATOM  12400 4C21 POPE  145      14.990   5.055  51.773  1.00  0.00           C
ATOM  12403 5C21 POPE  145      13.830   4.095  51.463  1.00  0.00           C
ATOM  12406 6C21 POPE  145      12.490   4.825  51.283  1.00  0.00           C
ATOM  12409 7C21 POPE  145      11.290   3.865  51.203  1.00  0.00           C
ATOM  12412 8C21 POPE  145       9.960   4.595  51.043  1.00  0.00           C
ATOM  12416  C33 POPE  145      19.550  13.395  57.653  1.00  0.00           C
ATOM  12419  C34 POPE  145      20.110  12.625  56.443  1.00  0.00           C
ATOM  12422  C35 POPE  145      21.640  12.695  56.313  1.00  0.00           C
ATOM  12425  C36 POPE  145      22.190  11.995  55.063  1.00  0.00           C
ATOM  12428  C37 POPE  145      23.720  12.085  54.993  1.00  0.00           C
ATOM  12431  C38 POPE  145      24.250  12.135  53.553  1.00  0.00           C
ATOM  12434  C39 POPE  145      24.140  10.815  52.783  1.00  0.00           C
ATOM  12437 0C31 POPE  145      24.400  11.045  51.283  1.00  0.00           C
ATOM  12440 1C31 POPE  145      24.800   9.785  50.503  1.00  0.00           C
ATOM  12443 2C31 POPE  145      25.040  10.115  49.023  1.00  0.00           C
ATOM  12446 3C31 POPE  145      25.900   9.095  48.283  1.00  0.00           C
ATOM  12449 4C31 POPE  145      25.190   7.755  48.033  1.00  0.00           C
ATOM  12452 5C31 POPE  145      26.020   6.805  47.163  1.00  0.00           C
ATOM  12455 6C31 POPE  145      25.280   5.515  46.813  1.00  0.00           C
ATOM  12459  NH3 POPE  146     112.260 100.365  64.273  1.00  0.00           N
ATOM  12463  C12 POPE  146     113.400  99.715  65.003  1.00  0.00           C
ATOM  12466  C11 POPE  146     113.560 100.275  66.443  1.00  0.00           C
ATOM  12469  P   POPE  146     112.970 102.805  66.723  1.00  0.00           P
ATOM  12470  O13 POPE  146     111.780 102.565  65.883  1.00  0.00           O
ATOM  12471  O14 POPE  146     112.730 103.135  68.133  1.00  0.00           O
ATOM  12472  O11 POPE  146     113.570 104.115  66.063  1.00  0.00           O
ATOM  12473  O12 POPE  146     114.000 101.645  66.443  1.00  0.00           O
ATOM  12474  C1  POPE  146     114.700 104.065  65.203  1.00  0.00           C
ATOM  12477  C2  POPE  146     114.390 103.345  63.863  1.00  0.00           C
ATOM  12479  O21 POPE  146     115.590 103.295  63.073  1.00  0.00           O
ATOM  12480  C21 POPE  146     115.580 102.305  62.183  1.00  0.00           C
ATOM  12481  O22 POPE  146     114.800 101.355  62.183  1.00  0.00           O
ATOM  12482  C22 POPE  146     116.690 102.555  61.173  1.00  0.00           C
ATOM  12485  C3  POPE  146     113.220 104.015  63.093  1.00  0.00           C
ATOM  12488  O31 POPE  146     112.680 103.125  62.093  1.00  0.00           O
ATOM  12489  C31 POPE  146     112.760 103.515  60.813  1.00  0.00           C
ATOM  12490  O32 POPE  146     113.220 104.565  60.433  1.00  0.00           O
ATOM  12491  C32 POPE  146     112.320 102.355  59.923  1.00  0.00           C
ATOM  12494  C23 POPE  146     116.380 103.685  60.153  1.00  0.00           C
ATOM  12497  C24 POPE  146     117.580 104.605  59.883  1.00  0.00           C
ATOM  12500  C25 POPE  146     117.380 105.615  58.753  1.00  0.00           C
ATOM  12503  C26 POPE  146     117.710 105.025  57.383  1.00  0.00           C
ATOM  12506  C27 POPE  146     117.560 106.055  56.253  1.00  0.00           C
ATOM  12509  C28 POPE  146     117.750 105.435  54.863  1.00  0.00           C
ATOM  12512  C29 POPE  146     117.420 106.435  53.793  1.00  0.00           C
ATOM  12514 0C21 POPE  146     118.240 106.895  52.823  1.00  0.00           C
ATOM  12516 1C21 POPE  146     119.670 106.475  52.553  1.00  0.00           C
ATOM  12519 2C21 POPE  146     119.880 106.115  51.073  1.00  0.00           C
ATOM  12522 3C21 POPE  146     121.360 106.005  50.703  1.00  0.00           C
ATOM  12525 4C21 POPE  146     121.560 105.405  49.303  1.00  0.00           C
ATOM  12528 5C21 POPE  146     122.940 105.695  48.683  1.00  0.00           C
ATOM  12531 6C21 POPE  146     124.110 105.165  49.523  1.00  0.00           C
ATOM  12534 7C21 POPE  146     125.450 105.365  48.803  1.00  0.00           C
ATOM  12537 8C21 POPE  146     126.650 105.155  49.723  1.00  0.00           C
ATOM  12541  C33 POPE  146     112.040 102.795  58.473  1.00  0.00           C
ATOM  12544  C34 POPE  146     111.750 101.605  57.553  1.00  0.00           C
ATOM  12547  C35 POPE  146     111.280 102.025  56.153  1.00  0.00           C
ATOM  12550  C36 POPE  146     112.420 102.355  55.173  1.00  0.00           C
ATOM  12553  C37 POPE  146     111.880 102.665  53.773  1.00  0.00           C
ATOM  12556  C38 POPE  146     112.980 102.835  52.703  1.00  0.00           C
ATOM  12559  C39 POPE  146     112.430 102.825  51.273  1.00  0.00           C
ATOM  12562 0C31 POPE  146     111.770 104.145  50.823  1.00  0.00           C
ATOM  12565 1C31 POPE  146     110.870 103.955  49.593  1.00  0.00           C
ATOM  12568 2C31 POPE  146     110.400 105.265  48.953  1.00  0.00           C
ATOM  12571 3C31 POPE  146     109.300 105.055  47.893  1.00  0.00           C
ATOM  12574 4C31 POPE  146     109.100 106.265  46.973  1.00  0.00           C
ATOM  12577 5C31 POPE  146     109.270 105.895  45.493  1.00  0.00           C
ATOM  12580 6C31 POPE  146     109.250 107.095  44.543  1.00  0.00           C
ATOM  12584  NH3 POPE  147      45.800   0.135  66.313  1.00  0.00           N
ATOM  12588  C12 POPE  147      44.810   1.085  66.903  1.00  0.00           C
ATOM  12591  C11 POPE  147      45.060   2.505  66.373  1.00  0.00           C
ATOM  12594  P   POPE  147      46.670   4.515  66.503  1.00  0.00           P
ATOM  12595  O13 POPE  147      45.560   5.465  66.743  1.00  0.00           O
ATOM  12596  O14 POPE  147      48.000   4.845  67.063  1.00  0.00           O
ATOM  12597  O11 POPE  147      46.800   4.215  64.953  1.00  0.00           O
ATOM  12598  O12 POPE  147      46.230   3.075  66.963  1.00  0.00           O
ATOM  12599  C1  POPE  147      47.760   4.925  64.173  1.00  0.00           C
ATOM  12602  C2  POPE  147      47.100   5.415  62.873  1.00  0.00           C
ATOM  12604  O21 POPE  147      47.980   6.415  62.333  1.00  0.00           O
ATOM  12605  C21 POPE  147      48.210   6.545  61.023  1.00  0.00           C
ATOM  12606  O22 POPE  147      48.550   7.595  60.503  1.00  0.00           O
ATOM  12607  C22 POPE  147      48.110   5.235  60.243  1.00  0.00           C
ATOM  12610  C3  POPE  147      45.710   6.055  63.173  1.00  0.00           C
ATOM  12613  O31 POPE  147      45.110   6.555  61.963  1.00  0.00           O
ATOM  12614  C31 POPE  147      44.520   5.625  61.223  1.00  0.00           C
ATOM  12615  O32 POPE  147      44.340   4.465  61.543  1.00  0.00           O
ATOM  12616  C32 POPE  147      44.180   6.275  59.873  1.00  0.00           C
ATOM  12619  C23 POPE  147      48.820   5.375  58.873  1.00  0.00           C
ATOM  12622  C24 POPE  147      49.250   4.015  58.283  1.00  0.00           C
ATOM  12625  C25 POPE  147      50.090   4.155  57.013  1.00  0.00           C
ATOM  12628  C26 POPE  147      49.430   4.905  55.853  1.00  0.00           C
ATOM  12631  C27 POPE  147      50.440   5.135  54.713  1.00  0.00           C
ATOM  12634  C28 POPE  147      49.810   5.725  53.443  1.00  0.00           C
ATOM  12637  C29 POPE  147      50.800   5.715  52.313  1.00  0.00           C
ATOM  12639 0C21 POPE  147      50.490   5.685  51.013  1.00  0.00           C
ATOM  12641 1C21 POPE  147      49.090   5.765  50.463  1.00  0.00           C
ATOM  12644 2C21 POPE  147      48.580   4.455  49.833  1.00  0.00           C
ATOM  12647 3C21 POPE  147      47.120   4.615  49.393  1.00  0.00           C
ATOM  12650 4C21 POPE  147      46.650   3.535  48.423  1.00  0.00           C
ATOM  12653 5C21 POPE  147      45.330   3.925  47.743  1.00  0.00           C
ATOM  12656 6C21 POPE  147      44.970   2.975  46.603  1.00  0.00           C
[truncated: 1,667,386 more chars]
