# Supplementary material for: Characterizing Membrane Association and Periplasmic Transfer of Bacterial Lipoproteins through Molecular Dynamics Simulations
Source: Structure. 2020 Apr 7;28(4):475–487.e3. doi: 10.1016/j.str.2020.01.012 (PMC7139219; doi:10.1016/j.str.2020.01.012)
Supplement: Data S1. Final Coordinates from Simulations (Y–Z), Related to Figure 3 [file mmc3.zip › Y-Z/YGDR-5-atomistic.pdb]

TITLE     Protein
REMARK    THIS IS A SIMULATION BOX
CRYST1  129.021  129.021  105.448  90.00  90.00  90.00 P 1           1
MODEL        1
ATOM      1  N   CYSTA   1      59.555  74.455  62.429  1.00  0.00           N
ATOM      3  CA  CYSTA   1      59.815  73.025  62.499  1.00  0.00           C
ATOM      5  C   CYSTA   1      59.195  72.485  63.759  1.00  0.00           C
ATOM      6  O   CYSTA   1      59.135  71.276  63.979  1.00  0.00           O
ATOM      7  CB  CYSTA   1      61.315  72.715  62.289  1.00  0.00           C
ATOM     10  SG  CYSTA   1      61.685  73.115  60.549  1.00  0.00           S
ATOM     11  C1  CYSTA   1      63.485  73.295  60.489  1.00  0.00           C
ATOM     14  CA1 CYSTA   1      58.485  74.976  61.819  1.00  0.00           C
ATOM     15  OA1 CYSTA   1      58.075  76.075  62.179  1.00  0.00           O
ATOM     16  CA2 CYSTA   1      57.855  74.315  60.659  1.00  0.00           C
ATOM     19  C11 CYSTA   1      64.295  72.025  60.109  1.00  0.00           C
ATOM     21  O11 CYSTA   1      63.695  71.335  59.019  1.00  0.00           O
ATOM     22  CX1 CYSTA   1      63.775  71.885  57.829  1.00  0.00           C
ATOM     23  OX1 CYSTA   1      64.235  72.985  57.569  1.00  0.00           O
ATOM     24  CX2 CYSTA   1      63.335  70.836  56.799  1.00  0.00           C
ATOM     27  C12 CYSTA   1      64.435  71.005  61.279  1.00  0.00           C
ATOM     30  O12 CYSTA   1      64.965  69.735  60.839  1.00  0.00           O
ATOM     31  CD1 CYSTA   1      66.246  69.766  60.549  1.00  0.00           C
ATOM     32  OD1 CYSTA   1      66.955  70.766  60.619  1.00  0.00           O
ATOM     33  CD2 CYSTA   1      66.745  68.406  60.109  1.00  0.00           C
ATOM     36  CA3 CYSTA   1      56.705  73.385  61.049  1.00  0.00           C
ATOM     39  CA4 CYSTA   1      56.325  72.666  59.769  1.00  0.00           C
ATOM     42  CA5 CYSTA   1      55.045  71.855  59.809  1.00  0.00           C
ATOM     45  CA6 CYSTA   1      54.635  71.476  58.379  1.00  0.00           C
ATOM     48  CA7 CYSTA   1      55.705  70.686  57.619  1.00  0.00           C
ATOM     51  CA8 CYSTA   1      55.425  70.575  56.119  1.00  0.00           C
ATOM     54  CA9 CYSTA   1      56.615  69.995  55.339  1.00  0.00           C
ATOM     57 0CA1 CYSTA   1      57.865  70.895  55.289  1.00  0.00           C
ATOM     60 1CA1 CYSTA   1      57.725  72.125  54.369  1.00  0.00           C
ATOM     63 2CA1 CYSTA   1      58.785  73.196  54.649  1.00  0.00           C
ATOM     66 3CA1 CYSTA   1      58.975  74.205  53.509  1.00  0.00           C
ATOM     69 4CA1 CYSTA   1      57.705  74.985  53.139  1.00  0.00           C
ATOM     72 5CA1 CYSTA   1      57.995  76.075  52.099  1.00  0.00           C
ATOM     75 6CA1 CYSTA   1      56.775  76.915  51.709  1.00  0.00           C
ATOM     79  CD3 CYSTA   1      66.535  68.065  58.629  1.00  0.00           C
ATOM     82  CD4 CYSTA   1      65.136  67.575  58.269  1.00  0.00           C
ATOM     85  CD5 CYSTA   1      65.125  66.936  56.869  1.00  0.00           C
ATOM     88  CD6 CYSTA   1      65.325  67.965  55.759  1.00  0.00           C
ATOM     91  CD7 CYSTA   1      65.735  67.375  54.409  1.00  0.00           C
ATOM     94  CD8 CYSTA   1      66.025  68.476  53.379  1.00  0.00           C
ATOM     97  CD9 CYSTA   1      66.255  67.955  51.959  1.00  0.00           C
ATOM    100 0CD1 CYSTA   1      67.475  67.045  51.839  1.00  0.00           C
ATOM    103 1CD1 CYSTA   1      67.585  66.425  50.439  1.00  0.00           C
ATOM    106 2CD1 CYSTA   1      68.735  65.415  50.359  1.00  0.00           C
ATOM    109 3CD1 CYSTA   1      68.705  64.575  49.079  1.00  0.00           C
ATOM    112 4CD1 CYSTA   1      69.035  65.345  47.799  1.00  0.00           C
ATOM    115 5CD1 CYSTA   1      68.915  64.436  46.569  1.00  0.00           C
ATOM    118 6CD1 CYSTA   1      69.155  65.155  45.239  1.00  0.00           C
ATOM    122  CX3 CYSTA   1      62.415  71.345  55.659  1.00  0.00           C
ATOM    125  CX4 CYSTA   1      62.275  70.285  54.559  1.00  0.00           C
ATOM    128  CX5 CYSTA   1      61.485  70.735  53.319  1.00  0.00           C
ATOM    131  CX6 CYSTA   1      61.405  69.645  52.239  1.00  0.00           C
ATOM    134  CX7 CYSTA   1      60.695  70.135  50.959  1.00  0.00           C
ATOM    137  CX8 CYSTA   1      60.565  69.046  49.859  1.00  0.00           C
ATOM    140  CX9 CYSTA   1      59.485  68.035  50.159  1.00  0.00           C
ATOM    142 0CX1 CYSTA   1      58.775  67.345  49.239  1.00  0.00           C
ATOM    144 1CX1 CYSTA   1      58.965  67.395  47.749  1.00  0.00           C
ATOM    147 2CX1 CYSTA   1      58.895  66.005  47.069  1.00  0.00           C
ATOM    150 3CX1 CYSTA   1      59.285  66.065  45.589  1.00  0.00           C
ATOM    153 4CX1 CYSTA   1      59.345  64.695  44.899  1.00  0.00           C
ATOM    156 5CX1 CYSTA   1      57.975  64.025  44.709  1.00  0.00           C
ATOM    159 6CX1 CYSTA   1      58.055  62.835  43.759  1.00  0.00           C
ATOM    162 7CX1 CYSTA   1      56.715  62.175  43.429  1.00  0.00           C
ATOM    165 8CX1 CYSTA   1      56.845  60.985  42.469  1.00  0.00           C
ATOM    169  N   SER A   2      58.605  73.375  64.589  1.00  0.00           N
ATOM    171  CA  SER A   2      59.435  74.295  65.369  1.00  0.00           C
ATOM    173  CB  SER A   2      58.935  75.745  65.579  1.00  0.00           C
ATOM    176  OG  SER A   2      59.915  76.645  65.059  1.00  0.00           O
ATOM    178  C   SER A   2      59.525  73.546  66.629  1.00  0.00           C
ATOM    179  O   SER A   2      58.655  73.525  67.489  1.00  0.00           O
ATOM    180  N   SER A   3      60.565  72.735  66.649  1.00  0.00           N
ATOM    182  CA  SER A   3      60.685  71.595  67.489  1.00  0.00           C
ATOM    184  CB  SER A   3      61.185  70.405  66.669  1.00  0.00           C
ATOM    187  OG  SER A   3      62.145  70.836  65.699  1.00  0.00           O
ATOM    189  C   SER A   3      61.595  72.016  68.589  1.00  0.00           C
ATOM    190  O   SER A   3      62.505  71.315  69.029  1.00  0.00           O
ATOM    191  N   ASP A   4      61.265  73.215  69.099  1.00  0.00           N
ATOM    193  CA  ASP A   4      61.905  73.866  70.199  1.00  0.00           C
ATOM    195  CB  ASP A   4      61.965  75.375  69.939  1.00  0.00           C
ATOM    198  CG  ASP A   4      63.145  75.696  69.039  1.00  0.00           C
ATOM    199  OD1 ASP A   4      63.965  74.796  68.729  1.00  0.00           O
ATOM    200  OD2 ASP A   4      63.305  76.895  68.739  1.00  0.00           O
ATOM    201  C   ASP A   4      61.115  73.455  71.409  1.00  0.00           C
ATOM    202  O   ASP A   4      60.595  74.225  72.219  1.00  0.00           O
ATOM    203  N   TYR A   5      61.045  72.116  71.509  1.00  0.00           N
ATOM    205  CA  TYR A   5      60.615  71.395  72.649  1.00  0.00           C
ATOM    207  CB  TYR A   5      60.305  69.925  72.309  1.00  0.00           C
ATOM    210  CG  TYR A   5      59.035  69.895  71.499  1.00  0.00           C
ATOM    211  CD1 TYR A   5      59.045  69.845  70.099  1.00  0.00           C
ATOM    213  CE1 TYR A   5      57.845  69.805  69.379  1.00  0.00           C
ATOM    215  CZ  TYR A   5      56.625  69.815  70.059  1.00  0.00           C
ATOM    216  OH  TYR A   5      55.395  69.675  69.389  1.00  0.00           O
ATOM    218  CD2 TYR A   5      57.815  69.895  72.169  1.00  0.00           C
ATOM    220  CE2 TYR A   5      56.615  69.885  71.459  1.00  0.00           C
ATOM    222  C   TYR A   5      61.635  71.525  73.739  1.00  0.00           C
ATOM    223  O   TYR A   5      62.845  71.465  73.549  1.00  0.00           O
ATOM    224  N   VAL A   6      61.145  71.775  74.949  1.00  0.00           N
ATOM    226  CA  VAL A   6      62.015  71.965  76.059  1.00  0.00           C
ATOM    228  CB  VAL A   6      62.265  73.425  76.399  1.00  0.00           C
ATOM    230  CG1 VAL A   6      63.525  73.455  77.269  1.00  0.00           C
ATOM    234  CG2 VAL A   6      62.505  74.245  75.119  1.00  0.00           C
ATOM    238  C   VAL A   6      61.325  71.265  77.169  1.00  0.00           C
ATOM    239  O   VAL A   6      60.125  71.016  77.119  1.00  0.00           O
ATOM    240  N   MET A   7      62.055  70.845  78.179  1.00  0.00           N
ATOM    242  CA  MET A   7      61.475  69.925  79.099  1.00  0.00           C
ATOM    244  CB  MET A   7      61.905  68.546  78.639  1.00  0.00           C
ATOM    247  CG  MET A   7      61.375  67.375  79.439  1.00  0.00           C
ATOM    250  SD  MET A   7      61.625  65.895  78.459  1.00  0.00           S
ATOM    251  CE  MET A   7      61.015  64.885  79.799  1.00  0.00           C
ATOM    255  C   MET A   7      62.015  70.235  80.439  1.00  0.00           C
ATOM    256  O   MET A   7      63.195  70.485  80.609  1.00  0.00           O
ATOM    257  N   ALA A   8      61.135  70.226  81.439  1.00  0.00           N
ATOM    259  CA  ALA A   8      61.535  70.475  82.779  1.00  0.00           C
ATOM    261  CB  ALA A   8      60.645  71.525  83.439  1.00  0.00           C
ATOM    265  C   ALA A   8      61.465  69.175  83.509  1.00  0.00           C
ATOM    266  O   ALA A   8      60.445  68.465  83.529  1.00  0.00           O
ATOM    267  N   THR A   9      62.585  68.825  84.139  1.00  0.00           N
ATOM    269  CA  THR A   9      62.695  67.686  84.999  1.00  0.00           C
ATOM    271  CB  THR A   9      64.075  67.045  84.979  1.00  0.00           C
ATOM    273  OG1 THR A   9      65.095  67.946  85.419  1.00  0.00           O
ATOM    275  CG2 THR A   9      64.405  66.595  83.549  1.00  0.00           C
ATOM    279  C   THR A   9      62.335  68.145  86.389  1.00  0.00           C
ATOM    280  O   THR A   9      62.375  69.325  86.709  1.00  0.00           O
ATOM    281  N   LYS A  10      61.965  67.205  87.259  1.00  0.00           N
ATOM    283  CA  LYS A  10      61.495  67.445  88.599  1.00  0.00           C
ATOM    285  CB  LYS A  10      60.735  66.165  89.009  1.00  0.00           C
ATOM    288  CG  LYS A  10      59.765  66.355  90.179  1.00  0.00           C
ATOM    291  CD  LYS A  10      59.025  65.055  90.559  1.00  0.00           C
ATOM    294  CE  LYS A  10      57.885  64.656  89.609  1.00  0.00           C
ATOM    297  NZ  LYS A  10      57.335  63.335  89.969  1.00  0.00           N
ATOM    301  C   LYS A  10      62.675  67.785  89.529  1.00  0.00           C
ATOM    302  O   LYS A  10      62.515  68.285  90.639  1.00  0.00           O
ATOM    303  N   ASP A  11      63.935  67.565  89.089  1.00  0.00           N
ATOM    305  CA  ASP A  11      65.125  67.995  89.789  1.00  0.00           C
ATOM    307  CB  ASP A  11      66.205  66.855  89.789  1.00  0.00           C
ATOM    310  CG  ASP A  11      66.755  66.436  88.439  1.00  0.00           C
ATOM    311  OD1 ASP A  11      66.145  66.765  87.399  1.00  0.00           O
ATOM    312  OD2 ASP A  11      67.765  65.675  88.429  1.00  0.00           O
ATOM    313  C   ASP A  11      65.675  69.325  89.289  1.00  0.00           C
ATOM    314  O   ASP A  11      66.655  69.855  89.829  1.00  0.00           O
ATOM    315  N   GLY A  12      65.005  69.976  88.309  1.00  0.00           N
ATOM    317  CA  GLY A  12      65.325  71.345  87.909  1.00  0.00           C
ATOM    320  C   GLY A  12      66.365  71.495  86.839  1.00  0.00           C
ATOM    321  O   GLY A  12      67.015  72.526  86.719  1.00  0.00           O
ATOM    322  N   ARG A  13      66.525  70.485  85.969  1.00  0.00           N
ATOM    324  CA  ARG A  13      67.305  70.615  84.759  1.00  0.00           C
ATOM    326  CB  ARG A  13      68.055  69.325  84.359  1.00  0.00           C
ATOM    329  CG  ARG A  13      68.875  68.705  85.499  1.00  0.00           C
ATOM    332  CD  ARG A  13      69.505  67.375  85.099  1.00  0.00           C
ATOM    335  NE  ARG A  13      68.375  66.425  84.909  1.00  0.00           N
ATOM    337  CZ  ARG A  13      68.475  65.175  84.509  1.00  0.00           C
ATOM    338  NH1 ARG A  13      69.625  64.605  84.309  1.00  0.00           N
ATOM    341  NH2 ARG A  13      67.385  64.446  84.359  1.00  0.00           N
ATOM    344  C   ARG A  13      66.315  70.915  83.679  1.00  0.00           C
ATOM    345  O   ARG A  13      65.195  70.395  83.659  1.00  0.00           O
ATOM    346  N   MET A  14      66.675  71.785  82.729  1.00  0.00           N
ATOM    348  CA  MET A  14      65.795  72.075  81.639  1.00  0.00           C
ATOM    350  CB  MET A  14      65.565  73.595  81.549  1.00  0.00           C
ATOM    353  CG  MET A  14      64.495  73.995  80.519  1.00  0.00           C
ATOM    356  SD  MET A  14      64.045  75.755  80.649  1.00  0.00           S
ATOM    357  CE  MET A  14      62.655  75.825  79.489  1.00  0.00           C
ATOM    361  C   MET A  14      66.435  71.495  80.399  1.00  0.00           C
ATOM    362  O   MET A  14      67.375  72.035  79.839  1.00  0.00           O
ATOM    363  N   ILE A  15      65.955  70.345  79.949  1.00  0.00           N
ATOM    365  CA  ILE A  15      66.615  69.586  78.919  1.00  0.00           C
ATOM    367  CB  ILE A  15      66.375  68.086  79.109  1.00  0.00           C
ATOM    369  CG2 ILE A  15      66.995  67.285  77.939  1.00  0.00           C
ATOM    373  CG1 ILE A  15      66.965  67.625  80.469  1.00  0.00           C
ATOM    376  CD  ILE A  15      66.695  66.156  80.809  1.00  0.00           C
ATOM    380  C   ILE A  15      66.125  70.105  77.569  1.00  0.00           C
ATOM    381  O   ILE A  15      64.925  70.095  77.299  1.00  0.00           O
ATOM    382  N   LEU A  16      67.045  70.586  76.699  1.00  0.00           N
ATOM    384  CA  LEU A  16      66.715  70.895  75.319  1.00  0.00           C
ATOM    386  CB  LEU A  16      67.705  71.905  74.679  1.00  0.00           C
ATOM    389  CG  LEU A  16      67.895  73.235  75.449  1.00  0.00           C
ATOM    391  CD1 LEU A  16      69.065  74.025  74.859  1.00  0.00           C
ATOM    395  CD2 LEU A  16      66.665  74.145  75.409  1.00  0.00           C
ATOM    399  C   LEU A  16      66.645  69.605  74.509  1.00  0.00           C
ATOM    400  O   LEU A  16      67.245  68.595  74.869  1.00  0.00           O
ATOM    401  N   THR A  17      65.875  69.565  73.419  1.00  0.00           N
ATOM    403  CA  THR A  17      65.695  68.345  72.649  1.00  0.00           C
ATOM    405  CB  THR A  17      64.545  67.476  73.179  1.00  0.00           C
ATOM    407  OG1 THR A  17      64.295  66.285  72.439  1.00  0.00           O
ATOM    409  CG2 THR A  17      63.245  68.266  73.169  1.00  0.00           C
ATOM    413  C   THR A  17      65.465  68.745  71.209  1.00  0.00           C
ATOM    414  O   THR A  17      64.925  69.815  70.929  1.00  0.00           O
ATOM    415  N   ASP A  18      65.855  67.855  70.279  1.00  0.00           N
ATOM    417  CA  ASP A  18      65.465  67.985  68.899  1.00  0.00           C
ATOM    419  CB  ASP A  18      66.635  67.575  67.969  1.00  0.00           C
ATOM    422  CG  ASP A  18      66.365  67.785  66.499  1.00  0.00           C
ATOM    423  OD1 ASP A  18      65.195  67.965  66.079  1.00  0.00           O
ATOM    424  OD2 ASP A  18      67.355  67.686  65.719  1.00  0.00           O
ATOM    425  C   ASP A  18      64.245  67.105  68.699  1.00  0.00           C
ATOM    426  O   ASP A  18      64.215  65.935  69.069  1.00  0.00           O
ATOM    427  N   GLY A  19      63.185  67.686  68.109  1.00  0.00           N
ATOM    429  CA  GLY A  19      61.945  66.976  67.879  1.00  0.00           C
ATOM    432  C   GLY A  19      61.085  66.955  69.099  1.00  0.00           C
ATOM    433  O   GLY A  19      61.425  67.395  70.189  1.00  0.00           O
ATOM    434  N   LYS A  20      59.875  66.436  68.919  1.00  0.00           N
ATOM    436  CA  LYS A  20      58.925  66.315  70.009  1.00  0.00           C
ATOM    438  CB  LYS A  20      57.495  66.296  69.419  1.00  0.00           C
ATOM    441  CG  LYS A  20      56.355  66.195  70.449  1.00  0.00           C
ATOM    444  CD  LYS A  20      54.995  66.156  69.739  1.00  0.00           C
ATOM    447  CE  LYS A  20      53.925  65.345  70.479  1.00  0.00           C
ATOM    450  NZ  LYS A  20      53.805  65.836  71.859  1.00  0.00           N
ATOM    454  C   LYS A  20      59.175  65.085  70.899  1.00  0.00           C
ATOM    455  O   LYS A  20      59.135  63.965  70.369  1.00  0.00           O
ATOM    456  N   PRO A  21      59.425  65.175  72.219  1.00  0.00           N
ATOM    457  CD  PRO A  21      59.635  66.416  72.959  1.00  0.00           C
ATOM    460  CA  PRO A  21      59.475  64.015  73.099  1.00  0.00           C
ATOM    462  CB  PRO A  21      59.815  64.575  74.499  1.00  0.00           C
ATOM    465  CG  PRO A  21      60.355  65.976  74.239  1.00  0.00           C
ATOM    468  C   PRO A  21      58.195  63.215  73.129  1.00  0.00           C
ATOM    469  O   PRO A  21      57.115  63.755  73.389  1.00  0.00           O
ATOM    470  N   GLU A  22      58.305  61.895  72.879  1.00  0.00           N
ATOM    472  CA  GLU A  22      57.245  60.945  73.149  1.00  0.00           C
ATOM    474  CB  GLU A  22      57.525  59.595  72.429  1.00  0.00           C
ATOM    477  CG  GLU A  22      56.315  58.625  72.449  1.00  0.00           C
ATOM    480  CD  GLU A  22      56.415  57.585  71.339  1.00  0.00           C
ATOM    481  OE1 GLU A  22      55.865  57.835  70.229  1.00  0.00           O
ATOM    482  OE2 GLU A  22      57.045  56.515  71.539  1.00  0.00           O
ATOM    483  C   GLU A  22      57.075  60.705  74.639  1.00  0.00           C
ATOM    484  O   GLU A  22      58.045  60.565  75.369  1.00  0.00           O
ATOM    485  N   ILE A  23      55.835  60.625  75.139  1.00  0.00           N
ATOM    487  CA  ILE A  23      55.555  60.195  76.489  1.00  0.00           C
ATOM    489  CB  ILE A  23      54.595  61.135  77.239  1.00  0.00           C
ATOM    491  CG2 ILE A  23      54.285  60.575  78.649  1.00  0.00           C
ATOM    495  CG1 ILE A  23      55.135  62.585  77.299  1.00  0.00           C
ATOM    498  CD  ILE A  23      54.095  63.565  77.859  1.00  0.00           C
ATOM    502  C   ILE A  23      54.865  58.875  76.299  1.00  0.00           C
ATOM    503  O   ILE A  23      53.735  58.875  75.829  1.00  0.00           O
ATOM    504  N   ASP A  24      55.515  57.735  76.629  1.00  0.00           N
ATOM    506  CA  ASP A  24      54.815  56.485  76.589  1.00  0.00           C
ATOM    508  CB  ASP A  24      55.705  55.325  76.059  1.00  0.00           C
ATOM    511  CG  ASP A  24      54.845  54.095  75.829  1.00  0.00           C
ATOM    512  OD1 ASP A  24      53.595  54.225  75.929  1.00  0.00           O
ATOM    513  OD2 ASP A  24      55.385  53.005  75.519  1.00  0.00           O
ATOM    514  C   ASP A  24      54.255  56.195  77.969  1.00  0.00           C
ATOM    515  O   ASP A  24      54.975  55.956  78.939  1.00  0.00           O
ATOM    516  N   ASP A  25      52.925  56.215  78.059  1.00  0.00           N
ATOM    518  CA  ASP A  25      52.195  55.855  79.249  1.00  0.00           C
ATOM    520  CB  ASP A  25      50.785  56.525  79.229  1.00  0.00           C
ATOM    523  CG  ASP A  25      50.805  58.055  79.299  1.00  0.00           C
ATOM    524  OD1 ASP A  25      51.665  58.645  80.029  1.00  0.00           O
ATOM    525  OD2 ASP A  25      49.875  58.685  78.729  1.00  0.00           O
ATOM    526  C   ASP A  25      52.135  54.325  79.369  1.00  0.00           C
ATOM    527  O   ASP A  25      51.915  53.815  80.469  1.00  0.00           O
ATOM    528  N   ASP A  26      52.365  53.526  78.299  1.00  0.00           N
ATOM    530  CA  ASP A  26      52.555  52.085  78.439  1.00  0.00           C
ATOM    532  CB  ASP A  26      52.415  51.346  77.079  1.00  0.00           C
ATOM    535  CG  ASP A  26      50.975  51.296  76.619  1.00  0.00           C
ATOM    536  OD1 ASP A  26      50.065  51.086  77.459  1.00  0.00           O
ATOM    537  OD2 ASP A  26      50.765  51.255  75.369  1.00  0.00           O
ATOM    538  C   ASP A  26      53.845  51.686  79.159  1.00  0.00           C
ATOM    539  O   ASP A  26      53.825  50.755  79.949  1.00  0.00           O
ATOM    540  N   THR A  27      54.985  52.375  78.899  1.00  0.00           N
ATOM    542  CA  THR A  27      56.265  52.025  79.539  1.00  0.00           C
ATOM    544  CB  THR A  27      57.425  51.915  78.539  1.00  0.00           C
ATOM    546  OG1 THR A  27      57.675  53.145  77.889  1.00  0.00           O
ATOM    548  CG2 THR A  27      57.095  50.865  77.469  1.00  0.00           C
ATOM    552  C   THR A  27      56.715  52.985  80.639  1.00  0.00           C
ATOM    553  O   THR A  27      57.655  52.686  81.389  1.00  0.00           O
ATOM    554  N   GLY A  28      56.065  54.145  80.809  1.00  0.00           N
ATOM    556  CA  GLY A  28      56.425  55.145  81.819  1.00  0.00           C
ATOM    559  C   GLY A  28      57.715  55.845  81.529  1.00  0.00           C
ATOM    560  O   GLY A  28      58.465  56.285  82.409  1.00  0.00           O
ATOM    561  N   LEU A  29      58.045  55.915  80.239  1.00  0.00           N
ATOM    563  CA  LEU A  29      59.255  56.476  79.709  1.00  0.00           C
ATOM    565  CB  LEU A  29      60.055  55.425  78.929  1.00  0.00           C
ATOM    568  CG  LEU A  29      60.635  54.285  79.789  1.00  0.00           C
ATOM    570  CD1 LEU A  29      61.065  53.145  78.869  1.00  0.00           C
ATOM    574  CD2 LEU A  29      61.835  54.745  80.609  1.00  0.00           C
ATOM    578  C   LEU A  29      58.935  57.605  78.779  1.00  0.00           C
ATOM    579  O   LEU A  29      58.025  57.546  77.949  1.00  0.00           O
ATOM    580  N   VAL A  30      59.715  58.685  78.879  1.00  0.00           N
ATOM    582  CA  VAL A  30      59.695  59.745  77.899  1.00  0.00           C
ATOM    584  CB  VAL A  30      59.695  61.125  78.549  1.00  0.00           C
ATOM    586  CG1 VAL A  30      59.655  62.245  77.499  1.00  0.00           C
ATOM    590  CG2 VAL A  30      58.465  61.226  79.479  1.00  0.00           C
ATOM    594  C   VAL A  30      60.905  59.485  77.019  1.00  0.00           C
ATOM    595  O   VAL A  30      62.035  59.545  77.489  1.00  0.00           O
ATOM    596  N   SER A  31      60.695  59.165  75.719  1.00  0.00           N
ATOM    598  CA  SER A  31      61.775  59.125  74.749  1.00  0.00           C
ATOM    600  CB  SER A  31      61.505  58.205  73.509  1.00  0.00           C
ATOM    603  OG  SER A  31      61.625  56.815  73.819  1.00  0.00           O
ATOM    605  C   SER A  31      62.095  60.525  74.249  1.00  0.00           C
ATOM    606  O   SER A  31      61.225  61.385  74.169  1.00  0.00           O
ATOM    607  N   TYR A  32      63.365  60.785  73.869  1.00  0.00           N
ATOM    609  CA  TYR A  32      63.735  62.015  73.209  1.00  0.00           C
ATOM    611  CB  TYR A  32      63.746  63.225  74.179  1.00  0.00           C
ATOM    614  CG  TYR A  32      64.905  63.265  75.149  1.00  0.00           C
ATOM    615  CD1 TYR A  32      64.975  62.375  76.239  1.00  0.00           C
ATOM    617  CE1 TYR A  32      65.955  62.546  77.229  1.00  0.00           C
ATOM    619  CZ  TYR A  32      66.905  63.555  77.099  1.00  0.00           C
ATOM    620  OH  TYR A  32      67.965  63.685  78.019  1.00  0.00           O
ATOM    622  CD2 TYR A  32      65.895  64.255  75.019  1.00  0.00           C
ATOM    624  CE2 TYR A  32      66.895  64.395  75.979  1.00  0.00           C
ATOM    626  C   TYR A  32      65.075  61.895  72.479  1.00  0.00           C
ATOM    627  O   TYR A  32      65.805  60.905  72.629  1.00  0.00           O
ATOM    628  N   HIS A  33      65.425  62.936  71.689  1.00  0.00           N
ATOM    630  CA  HIS A  33      66.715  63.045  71.039  1.00  0.00           C
ATOM    632  CB  HIS A  33      66.595  63.155  69.499  1.00  0.00           C
ATOM    635  ND1 HIS A  33      64.996  62.266  67.819  1.00  0.00           N
ATOM    636  CG  HIS A  33      65.825  62.025  68.899  1.00  0.00           C
ATOM    637  CE1 HIS A  33      64.535  61.075  67.479  1.00  0.00           C
ATOM    639  NE2 HIS A  33      65.015  60.096  68.289  1.00  0.00           N
ATOM    641  CD2 HIS A  33      65.835  60.705  69.199  1.00  0.00           C
ATOM    643  C   HIS A  33      67.455  64.285  71.509  1.00  0.00           C
ATOM    644  O   HIS A  33      66.945  65.405  71.429  1.00  0.00           O
ATOM    645  N   ASP A  34      68.705  64.135  71.999  1.00  0.00           N
ATOM    647  CA  ASP A  34      69.495  65.285  72.399  1.00  0.00           C
ATOM    649  CB  ASP A  34      70.485  64.976  73.579  1.00  0.00           C
ATOM    652  CG  ASP A  34      71.895  64.485  73.269  1.00  0.00           C
ATOM    653  OD1 ASP A  34      72.225  64.175  72.099  1.00  0.00           O
ATOM    654  OD2 ASP A  34      72.705  64.525  74.229  1.00  0.00           O
ATOM    655  C   ASP A  34      70.145  65.935  71.199  1.00  0.00           C
ATOM    656  O   ASP A  34      69.955  65.556  70.039  1.00  0.00           O
ATOM    657  N   GLN A  35      70.935  66.976  71.439  1.00  0.00           N
ATOM    659  CA  GLN A  35      71.555  67.726  70.379  1.00  0.00           C
ATOM    661  CB  GLN A  35      72.305  68.905  71.019  1.00  0.00           C
ATOM    664  CG  GLN A  35      71.495  69.866  71.899  1.00  0.00           C
ATOM    667  CD  GLN A  35      70.325  70.696  71.329  1.00  0.00           C
ATOM    668  OE1 GLN A  35      70.005  71.625  72.069  1.00  0.00           O
ATOM    669  NE2 GLN A  35      69.735  70.415  70.159  1.00  0.00           N
ATOM    672  C   GLN A  35      72.585  66.965  69.529  1.00  0.00           C
ATOM    673  O   GLN A  35      72.945  67.425  68.449  1.00  0.00           O
ATOM    674  N   GLN A  36      73.105  65.795  69.959  1.00  0.00           N
ATOM    676  CA  GLN A  36      74.125  65.085  69.199  1.00  0.00           C
ATOM    678  CB  GLN A  36      75.245  64.545  70.109  1.00  0.00           C
ATOM    681  CG  GLN A  36      76.255  65.665  70.449  1.00  0.00           C
ATOM    684  CD  GLN A  36      75.915  66.385  71.749  1.00  0.00           C
ATOM    685  OE1 GLN A  36      76.205  65.855  72.829  1.00  0.00           O
ATOM    686  NE2 GLN A  36      75.425  67.645  71.659  1.00  0.00           N
ATOM    689  C   GLN A  36      73.585  63.995  68.309  1.00  0.00           C
ATOM    690  O   GLN A  36      74.345  63.265  67.679  1.00  0.00           O
ATOM    691  N   GLY A  37      72.245  63.875  68.259  1.00  0.00           N
ATOM    693  CA  GLY A  37      71.545  62.905  67.429  1.00  0.00           C
ATOM    696  C   GLY A  37      71.246  61.625  68.149  1.00  0.00           C
ATOM    697  O   GLY A  37      70.665  60.705  67.599  1.00  0.00           O
ATOM    698  N   ASN A  38      71.645  61.575  69.429  1.00  0.00           N
ATOM    700  CA  ASN A  38      71.465  60.455  70.319  1.00  0.00           C
ATOM    702  CB  ASN A  38      72.195  60.655  71.679  1.00  0.00           C
ATOM    705  CG  ASN A  38      73.705  60.725  71.529  1.00  0.00           C
ATOM    706  OD1 ASN A  38      74.335  60.545  70.489  1.00  0.00           O
ATOM    707  ND2 ASN A  38      74.365  60.985  72.689  1.00  0.00           N
ATOM    710  C   ASN A  38      69.996  60.116  70.529  1.00  0.00           C
ATOM    711  O   ASN A  38      69.115  60.965  70.439  1.00  0.00           O
ATOM    712  N   ALA A  39      69.675  58.855  70.859  1.00  0.00           N
ATOM    714  CA  ALA A  39      68.335  58.555  71.329  1.00  0.00           C
ATOM    716  CB  ALA A  39      67.595  57.695  70.289  1.00  0.00           C
ATOM    720  C   ALA A  39      68.375  57.995  72.739  1.00  0.00           C
ATOM    721  O   ALA A  39      69.206  57.175  73.119  1.00  0.00           O
ATOM    722  N   MET A  40      67.465  58.465  73.619  1.00  0.00           N
ATOM    724  CA  MET A  40      67.405  57.985  74.989  1.00  0.00           C
ATOM    726  CB  MET A  40      68.565  58.526  75.899  1.00  0.00           C
ATOM    729  CG  MET A  40      68.205  59.015  77.329  1.00  0.00           C
ATOM    732  SD  MET A  40      69.435  60.035  78.179  1.00  0.00           S
ATOM    733  CE  MET A  40      68.485  59.836  79.709  1.00  0.00           C
ATOM    737  C   MET A  40      66.045  58.215  75.599  1.00  0.00           C
ATOM    738  O   MET A  40      65.205  58.945  75.079  1.00  0.00           O
ATOM    739  N   GLN A  41      65.795  57.535  76.739  1.00  0.00           N
ATOM    741  CA  GLN A  41      64.585  57.585  77.519  1.00  0.00           C
ATOM    743  CB  GLN A  41      63.985  56.156  77.629  1.00  0.00           C
ATOM    746  CG  GLN A  41      63.995  55.405  76.279  1.00  0.00           C
ATOM    749  CD  GLN A  41      63.775  53.905  76.449  1.00  0.00           C
ATOM    750  OE1 GLN A  41      64.185  53.255  77.419  1.00  0.00           O
ATOM    751  NE2 GLN A  41      63.175  53.316  75.399  1.00  0.00           N
ATOM    754  C   GLN A  41      64.875  58.045  78.949  1.00  0.00           C
ATOM    755  O   GLN A  41      65.775  57.526  79.609  1.00  0.00           O
ATOM    756  N   ILE A  42      64.085  58.995  79.479  1.00  0.00           N
ATOM    758  CA  ILE A  42      64.025  59.335  80.899  1.00  0.00           C
ATOM    760  CB  ILE A  42      64.085  60.845  81.129  1.00  0.00           C
ATOM    762  CG2 ILE A  42      62.925  61.535  80.399  1.00  0.00           C
ATOM    766  CG1 ILE A  42      64.095  61.285  82.619  1.00  0.00           C
ATOM    769  CD  ILE A  42      64.385  62.775  82.839  1.00  0.00           C
ATOM    773  C   ILE A  42      62.765  58.755  81.509  1.00  0.00           C
ATOM    774  O   ILE A  42      61.725  58.605  80.849  1.00  0.00           O
ATOM    775  N   ASN A  43      62.795  58.386  82.809  1.00  0.00           N
ATOM    777  CA  ASN A  43      61.605  58.075  83.569  1.00  0.00           C
ATOM    779  CB  ASN A  43      61.945  57.745  85.059  1.00  0.00           C
ATOM    782  CG  ASN A  43      62.775  56.485  85.249  1.00  0.00           C
ATOM    783  OD1 ASN A  43      63.445  56.335  86.269  1.00  0.00           O
ATOM    784  ND2 ASN A  43      62.785  55.575  84.259  1.00  0.00           N
ATOM    787  C   ASN A  43      60.575  59.205  83.589  1.00  0.00           C
ATOM    788  O   ASN A  43      60.855  60.335  83.979  1.00  0.00           O
ATOM    789  N   ARG A  44      59.315  58.905  83.219  1.00  0.00           N
ATOM    791  CA  ARG A  44      58.235  59.875  83.189  1.00  0.00           C
ATOM    793  CB  ARG A  44      56.985  59.175  82.579  1.00  0.00           C
ATOM    796  CG  ARG A  44      55.715  60.026  82.419  1.00  0.00           C
ATOM    799  CD  ARG A  44      54.475  59.165  82.089  1.00  0.00           C
ATOM    802  NE  ARG A  44      53.275  60.055  81.989  1.00  0.00           N
ATOM    804  CZ  ARG A  44      52.655  60.635  83.019  1.00  0.00           C
ATOM    805  NH1 ARG A  44      53.035  60.465  84.269  1.00  0.00           N
ATOM    808  NH2 ARG A  44      51.615  61.415  82.789  1.00  0.00           N
ATOM    811  C   ARG A  44      57.935  60.515  84.549  1.00  0.00           C
ATOM    812  O   ARG A  44      57.395  61.605  84.649  1.00  0.00           O
ATOM    813  N   ASP A  45      58.335  59.865  85.659  1.00  0.00           N
ATOM    815  CA  ASP A  45      58.285  60.405  87.009  1.00  0.00           C
ATOM    817  CB  ASP A  45      58.445  59.205  87.979  1.00  0.00           C
ATOM    820  CG  ASP A  45      58.045  59.555  89.399  1.00  0.00           C
ATOM    821  OD1 ASP A  45      57.395  60.615  89.599  1.00  0.00           O
ATOM    822  OD2 ASP A  45      58.315  58.715  90.289  1.00  0.00           O
ATOM    823  C   ASP A  45      59.325  61.505  87.299  1.00  0.00           C
ATOM    824  O   ASP A  45      59.145  62.365  88.149  1.00  0.00           O
ATOM    825  N   ASP A  46      60.425  61.565  86.519  1.00  0.00           N
ATOM    827  CA  ASP A  46      61.435  62.596  86.699  1.00  0.00           C
ATOM    829  CB  ASP A  46      62.815  62.105  86.189  1.00  0.00           C
ATOM    832  CG  ASP A  46      63.425  61.035  87.069  1.00  0.00           C
ATOM    833  OD1 ASP A  46      62.855  60.755  88.149  1.00  0.00           O
ATOM    834  OD2 ASP A  46      64.505  60.505  86.679  1.00  0.00           O
ATOM    835  C   ASP A  46      61.055  63.825  85.889  1.00  0.00           C
ATOM    836  O   ASP A  46      61.705  64.866  85.949  1.00  0.00           O
ATOM    837  N   VAL A  47      59.965  63.726  85.129  1.00  0.00           N
ATOM    839  CA  VAL A  47      59.495  64.726  84.209  1.00  0.00           C
ATOM    841  CB  VAL A  47      58.955  64.105  82.939  1.00  0.00           C
ATOM    843  CG1 VAL A  47      58.425  65.195  81.979  1.00  0.00           C
ATOM    847  CG2 VAL A  47      60.095  63.265  82.339  1.00  0.00           C
ATOM    851  C   VAL A  47      58.405  65.485  84.889  1.00  0.00           C
ATOM    852  O   VAL A  47      57.525  64.936  85.549  1.00  0.00           O
ATOM    853  N   SER A  48      58.435  66.815  84.759  1.00  0.00           N
ATOM    855  CA  SER A  48      57.425  67.666  85.339  1.00  0.00           C
ATOM    857  CB  SER A  48      58.035  68.546  86.469  1.00  0.00           C
ATOM    860  OG  SER A  48      58.975  69.525  86.029  1.00  0.00           O
ATOM    862  C   SER A  48      56.685  68.406  84.239  1.00  0.00           C
ATOM    863  O   SER A  48      55.465  68.525  84.259  1.00  0.00           O
ATOM    864  N   GLN A  49      57.355  68.825  83.139  1.00  0.00           N
ATOM    866  CA  GLN A  49      56.725  69.586  82.069  1.00  0.00           C
ATOM    868  CB  GLN A  49      56.835  71.125  82.299  1.00  0.00           C
ATOM    871  CG  GLN A  49      56.135  71.605  83.579  1.00  0.00           C
ATOM    874  CD  GLN A  49      56.235  73.126  83.729  1.00  0.00           C
ATOM    875  OE1 GLN A  49      57.325  73.705  83.679  1.00  0.00           O
ATOM    876  NE2 GLN A  49      55.075  73.785  83.959  1.00  0.00           N
ATOM    879  C   GLN A  49      57.345  69.275  80.719  1.00  0.00           C
ATOM    880  O   GLN A  49      58.555  69.075  80.599  1.00  0.00           O
ATOM    881  N   ILE A  50      56.505  69.275  79.659  1.00  0.00           N
ATOM    883  CA  ILE A  50      56.935  69.205  78.269  1.00  0.00           C
ATOM    885  CB  ILE A  50      56.325  68.065  77.449  1.00  0.00           C
ATOM    887  CG2 ILE A  50      56.835  68.115  75.989  1.00  0.00           C
ATOM    891  CG1 ILE A  50      56.595  66.686  78.079  1.00  0.00           C
ATOM    894  CD  ILE A  50      58.055  66.235  78.039  1.00  0.00           C
ATOM    898  C   ILE A  50      56.465  70.485  77.629  1.00  0.00           C
ATOM    899  O   ILE A  50      55.275  70.775  77.579  1.00  0.00           O
ATOM    900  N   ILE A  51      57.405  71.305  77.149  1.00  0.00           N
ATOM    902  CA  ILE A  51      57.175  72.645  76.649  1.00  0.00           C
ATOM    904  CB  ILE A  51      58.165  73.625  77.249  1.00  0.00           C
ATOM    906  CG2 ILE A  51      57.985  75.035  76.639  1.00  0.00           C
ATOM    910  CG1 ILE A  51      58.035  73.595  78.789  1.00  0.00           C
ATOM    913  CD  ILE A  51      59.105  74.425  79.499  1.00  0.00           C
ATOM    917  C   ILE A  51      57.345  72.585  75.159  1.00  0.00           C
ATOM    918  O   ILE A  51      58.215  71.865  74.669  1.00  0.00           O
ATOM    919  N   GLU A  52      56.525  73.325  74.409  1.00  0.00           N
ATOM    921  CA  GLU A  52      56.645  73.505  72.979  1.00  0.00           C
ATOM    923  CB  GLU A  52      55.345  73.015  72.309  1.00  0.00           C
ATOM    926  CG  GLU A  52      55.305  73.135  70.769  1.00  0.00           C
ATOM    929  CD  GLU A  52      54.015  72.515  70.269  1.00  0.00           C
ATOM    930  OE1 GLU A  52      52.975  72.695  70.939  1.00  0.00           O
ATOM    931  OE2 GLU A  52      54.035  71.815  69.229  1.00  0.00           O
ATOM    932  C   GLU A  52      56.785  74.995  72.799  1.00  0.00           C
ATOM    933  O   GLU A  52      56.105  75.745  73.519  1.00  0.00           O
ATOM    934  N   ARG A  53      57.695  75.436  71.929  1.00  0.00           N
ATOM    936  CA  ARG A  53      57.915  76.806  71.559  1.00  0.00           C
ATOM    938  CB  ARG A  53      59.325  77.296  71.999  1.00  0.00           C
ATOM    941  CG  ARG A  53      59.735  77.105  73.479  1.00  0.00           C
ATOM    944  CD  ARG A  53      61.195  77.565  73.639  1.00  0.00           C
ATOM    947  NE  ARG A  53      61.595  77.605  75.089  1.00  0.00           N
ATOM    949  CZ  ARG A  53      62.795  78.045  75.469  1.00  0.00           C
ATOM    950  NH1 ARG A  53      63.635  78.575  74.589  1.00  0.00           N
ATOM    953  NH2 ARG A  53      63.145  77.995  76.739  1.00  0.00           N
ATOM    956  C   ARG A  53      57.865  76.925  70.009  1.00  0.00           C
ATOM    957  OT1 ARG A  53      57.825  75.875  69.309  1.00  0.00           O
ATOM    958  OT2 ARG A  53      57.915  78.075  69.499  1.00  0.00           O
ATOM    959  NH3 POPEB  54      97.755  85.065  61.379  1.00  0.00           N
ATOM    963  C12 POPEB  54      98.315  83.815  62.049  1.00  0.00           C
ATOM    966  C11 POPEB  54      97.225  82.775  62.329  1.00  0.00           C
ATOM    969  P   POPEB  54      98.015  80.215  62.349  1.00  0.00           P
ATOM    970  O13 POPEB  54      98.395  79.225  63.379  1.00  0.00           O
ATOM    971  O14 POPEB  54      96.835  79.865  61.519  1.00  0.00           O
ATOM    972  O11 POPEB  54      99.235  80.495  61.389  1.00  0.00           O
ATOM    973  O12 POPEB  54      97.735  81.635  63.029  1.00  0.00           O
ATOM    974  C1  POPEB  54     100.125  79.455  60.959  1.00  0.00           C
ATOM    977  C2  POPEB  54     100.136  79.245  59.399  1.00  0.00           C
ATOM    979  O21 POPEB  54      98.925  79.735  58.779  1.00  0.00           O
ATOM    980  C21 POPEB  54      97.815  79.025  58.839  1.00  0.00           C
ATOM    981  O22 POPEB  54      97.665  77.946  59.379  1.00  0.00           O
ATOM    982  C22 POPEB  54      96.676  79.805  58.169  1.00  0.00           C
ATOM    985  C3  POPEB  54     100.555  77.785  59.029  1.00  0.00           C
ATOM    988  O31 POPEB  54     100.665  77.555  57.609  1.00  0.00           O
ATOM    989  C31 POPEB  54      99.865  76.625  57.079  1.00  0.00           C
ATOM    990  O32 POPEB  54      99.065  75.945  57.699  1.00  0.00           O
ATOM    991  C32 POPEB  54     100.105  76.525  55.569  1.00  0.00           C
ATOM    994  C23 POPEB  54      96.945  80.065  56.679  1.00  0.00           C
ATOM    997  C24 POPEB  54      95.686  80.476  55.899  1.00  0.00           C
ATOM   1000  C25 POPEB  54      95.966  80.835  54.429  1.00  0.00           C
ATOM   1003  C26 POPEB  54      96.875  82.065  54.279  1.00  0.00           C
ATOM   1006  C27 POPEB  54      96.965  82.626  52.849  1.00  0.00           C
ATOM   1009  C28 POPEB  54      97.805  83.905  52.739  1.00  0.00           C
ATOM   1012  C29 POPEB  54      97.185  85.085  53.429  1.00  0.00           C
ATOM   1014 0C21 POPEB  54      97.475  86.376  53.209  1.00  0.00           C
ATOM   1016 1C21 POPEB  54      98.525  86.895  52.259  1.00  0.00           C
ATOM   1019 2C21 POPEB  54      97.945  87.515  50.979  1.00  0.00           C
ATOM   1022 3C21 POPEB  54      99.055  88.046  50.059  1.00  0.00           C
ATOM   1025 4C21 POPEB  54      98.525  88.845  48.869  1.00  0.00           C
ATOM   1028 5C21 POPEB  54      99.655  89.425  47.989  1.00  0.00           C
ATOM   1031 6C21 POPEB  54      99.135  90.476  47.009  1.00  0.00           C
ATOM   1034 7C21 POPEB  54     100.115  90.795  45.879  1.00  0.00           C
ATOM   1037 8C21 POPEB  54      99.545  91.765  44.849  1.00  0.00           C
ATOM   1041  C33 POPEB  54      98.875  76.745  54.659  1.00  0.00           C
ATOM   1044  C34 POPEB  54      99.295  76.565  53.179  1.00  0.00           C
ATOM   1047  C35 POPEB  54      98.175  76.556  52.129  1.00  0.00           C
ATOM   1050  C36 POPEB  54      97.785  77.936  51.579  1.00  0.00           C
ATOM   1053  C37 POPEB  54      97.005  77.885  50.269  1.00  0.00           C
ATOM   1056  C38 POPEB  54      96.676  79.285  49.709  1.00  0.00           C
ATOM   1059  C39 POPEB  54      95.845  79.225  48.419  1.00  0.00           C
ATOM   1062 0C31 POPEB  54      96.515  78.406  47.309  1.00  0.00           C
ATOM   1065 1C31 POPEB  54      95.645  78.226  46.059  1.00  0.00           C
ATOM   1068 2C31 POPEB  54      96.386  77.535  44.909  1.00  0.00           C
ATOM   1071 3C31 POPEB  54      96.746  76.055  45.139  1.00  0.00           C
ATOM   1074 4C31 POPEB  54      95.515  75.145  45.089  1.00  0.00           C
ATOM   1077 5C31 POPEB  54      95.815  73.635  45.089  1.00  0.00           C
ATOM   1080 6C31 POPEB  54      94.545  72.785  44.999  1.00  0.00           C
ATOM   1084  NH3 POPEC  55      71.855  17.345  22.219  1.00  0.00           N
ATOM   1088  C12 POPEC  55      71.605  18.825  22.099  1.00  0.00           C
ATOM   1091  C11 POPEC  55      72.845  19.625  22.469  1.00  0.00           C
ATOM   1094  P   POPEC  55      74.625  18.475  24.019  1.00  0.00           P
ATOM   1095  O13 POPEC  55      75.585  19.315  24.759  1.00  0.00           O
ATOM   1096  O14 POPEC  55      75.095  17.875  22.759  1.00  0.00           O
ATOM   1097  O11 POPEC  55      74.105  17.335  24.939  1.00  0.00           O
ATOM   1098  O12 POPEC  55      73.285  19.275  23.779  1.00  0.00           O
ATOM   1099  C1  POPEC  55      73.915  17.565  26.339  1.00  0.00           C
ATOM   1102  C2  POPEC  55      73.145  16.365  26.919  1.00  0.00           C
ATOM   1104  O21 POPEC  55      73.385  16.215  28.329  1.00  0.00           O
ATOM   1105  C21 POPEC  55      72.925  17.155  29.139  1.00  0.00           C
ATOM   1106  O22 POPEC  55      72.325  18.165  28.839  1.00  0.00           O
ATOM   1107  C22 POPEC  55      73.265  16.715  30.559  1.00  0.00           C
ATOM   1110  C3  POPEC  55      73.645  15.075  26.199  1.00  0.00           C
ATOM   1113  O31 POPEC  55      73.195  13.885  26.839  1.00  0.00           O
ATOM   1114  C31 POPEC  55      73.985  13.295  27.699  1.00  0.00           C
ATOM   1115  O32 POPEC  55      75.125  13.595  28.009  1.00  0.00           O
ATOM   1116  C32 POPEC  55      73.225  12.125  28.309  1.00  0.00           C
ATOM   1119  C23 POPEC  55      72.665  17.635  31.639  1.00  0.00           C
ATOM   1122  C24 POPEC  55      73.005  17.145  33.059  1.00  0.00           C
ATOM   1125  C25 POPEC  55      72.425  15.755  33.369  1.00  0.00           C
ATOM   1128  C26 POPEC  55      72.725  15.305  34.809  1.00  0.00           C
ATOM   1131  C27 POPEC  55      72.005  14.005  35.159  1.00  0.00           C
ATOM   1134  C28 POPEC  55      72.285  13.585  36.609  1.00  0.00           C
ATOM   1137  C29 POPEC  55      71.425  12.405  37.009  1.00  0.00           C
ATOM   1139 0C21 POPEC  55      71.195  11.985  38.259  1.00  0.00           C
ATOM   1141 1C21 POPEC  55      71.805  12.565  39.519  1.00  0.00           C
ATOM   1144 2C21 POPEC  55      72.405  11.475  40.419  1.00  0.00           C
ATOM   1147 3C21 POPEC  55      71.345  10.535  41.029  1.00  0.00           C
ATOM   1150 4C21 POPEC  55      71.905   9.685  42.169  1.00  0.00           C
ATOM   1153 5C21 POPEC  55      70.815   9.055  43.049  1.00  0.00           C
ATOM   1156 6C21 POPEC  55      71.415   8.165  44.149  1.00  0.00           C
ATOM   1159 7C21 POPEC  55      70.385   7.685  45.179  1.00  0.00           C
ATOM   1162 8C21 POPEC  55      71.015   6.915  46.339  1.00  0.00           C
ATOM   1166  C33 POPEC  55      72.995  12.305  29.809  1.00  0.00           C
ATOM   1169  C34 POPEC  55      72.375  11.045  30.409  1.00  0.00           C
ATOM   1172  C35 POPEC  55      71.985  11.215  31.869  1.00  0.00           C
ATOM   1175  C36 POPEC  55      71.345   9.935  32.409  1.00  0.00           C
ATOM   1178  C37 POPEC  55      71.005  10.095  33.899  1.00  0.00           C
ATOM   1181  C38 POPEC  55      70.456   8.795  34.499  1.00  0.00           C
ATOM   1184  C39 POPEC  55      70.745   8.645  35.999  1.00  0.00           C
ATOM   1187 0C31 POPEC  55      72.245   8.675  36.309  1.00  0.00           C
ATOM   1190 1C31 POPEC  55      72.605   8.155  37.699  1.00  0.00           C
ATOM   1193 2C31 POPEC  55      74.105   8.325  37.989  1.00  0.00           C
ATOM   1196 3C31 POPEC  55      74.485   8.035  39.439  1.00  0.00           C
ATOM   1199 4C31 POPEC  55      74.305   6.565  39.859  1.00  0.00           C
ATOM   1202 5C31 POPEC  55      74.665   6.365  41.339  1.00  0.00           C
ATOM   1205 6C31 POPEC  55      74.615   4.905  41.789  1.00  0.00           C
ATOM   1209  NH3 POPED  56      18.355   6.675  21.649  1.00  0.00           N
ATOM   1213  C12 POPED  56      18.405   8.125  22.039  1.00  0.00           C
ATOM   1216  C11 POPED  56      17.095   8.865  21.789  1.00  0.00           C
ATOM   1219  P   POPED  56      16.295  11.355  21.839  1.00  0.00           P
ATOM   1220  O13 POPED  56      16.645  12.595  22.549  1.00  0.00           O
ATOM   1221  O14 POPED  56      16.235  11.435  20.359  1.00  0.00           O
ATOM   1222  O11 POPED  56      14.905  10.805  22.399  1.00  0.00           O
ATOM   1223  O12 POPED  56      17.305  10.215  22.219  1.00  0.00           O
ATOM   1224  C1  POPED  56      13.825  11.705  22.669  1.00  0.00           C
ATOM   1227  C2  POPED  56      13.315  11.575  24.129  1.00  0.00           C
ATOM   1229  O21 POPED  56      12.635  10.325  24.249  1.00  0.00           O
ATOM   1230  C21 POPED  56      13.175   9.395  24.999  1.00  0.00           C
ATOM   1231  O22 POPED  56      14.185   9.485  25.679  1.00  0.00           O
ATOM   1232  C22 POPED  56      12.325   8.135  24.909  1.00  0.00           C
ATOM   1235  C3  POPED  56      12.285  12.695  24.449  1.00  0.00           C
ATOM   1238  O31 POPED  56      12.385  13.245  25.779  1.00  0.00           O
ATOM   1239  C31 POPED  56      11.705  12.605  26.719  1.00  0.00           C
ATOM   1240  O32 POPED  56      11.075  11.575  26.569  1.00  0.00           O
ATOM   1241  C32 POPED  56      11.835  13.365  28.039  1.00  0.00           C
ATOM   1244  C23 POPED  56      11.345   7.985  26.099  1.00  0.00           C
ATOM   1247  C24 POPED  56      10.395   6.805  25.849  1.00  0.00           C
ATOM   1250  C25 POPED  56      10.215   5.875  27.059  1.00  0.00           C
ATOM   1253  C26 POPED  56       8.935   6.095  27.879  1.00  0.00           C
ATOM   1256  C27 POPED  56       8.755   4.995  28.939  1.00  0.00           C
ATOM   1259  C28 POPED  56       7.555   5.175  29.889  1.00  0.00           C
ATOM   1262  C29 POPED  56       7.785   6.295  30.869  1.00  0.00           C
ATOM   1264 0C21 POPED  56       6.875   7.155  31.349  1.00  0.00           C
ATOM   1266 1C21 POPED  56       5.405   7.195  31.029  1.00  0.00           C
ATOM   1269 2C21 POPED  56       4.505   7.025  32.269  1.00  0.00           C
ATOM   1272 3C21 POPED  56       4.525   8.225  33.219  1.00  0.00           C
ATOM   1275 4C21 POPED  56       3.645   8.005  34.459  1.00  0.00           C
ATOM   1278 5C21 POPED  56       3.555   9.255  35.339  1.00  0.00           C
ATOM   1281 6C21 POPED  56       2.695   9.025  36.589  1.00  0.00           C
ATOM   1284 7C21 POPED  56       2.645  10.255  37.509  1.00  0.00           C
ATOM   1287 8C21 POPED  56       1.865   9.985  38.789  1.00  0.00           C
ATOM   1291  C33 POPED  56      10.465  13.745  28.649  1.00  0.00           C
ATOM   1294  C34 POPED  56      10.585  14.205  30.109  1.00  0.00           C
ATOM   1297  C35 POPED  56       9.255  14.725  30.669  1.00  0.00           C
ATOM   1300  C36 POPED  56       9.415  15.605  31.919  1.00  0.00           C
ATOM   1303  C37 POPED  56       9.995  14.885  33.149  1.00  0.00           C
ATOM   1306  C38 POPED  56       9.135  15.125  34.389  1.00  0.00           C
ATOM   1309  C39 POPED  56       9.835  14.815  35.719  1.00  0.00           C
ATOM   1312 0C31 POPED  56       8.815  14.775  36.869  1.00  0.00           C
ATOM   1315 1C31 POPED  56       9.415  14.985  38.259  1.00  0.00           C
ATOM   1318 2C31 POPED  56       8.365  15.465  39.279  1.00  0.00           C
ATOM   1321 3C31 POPED  56       7.345  14.385  39.689  1.00  0.00           C
ATOM   1324 4C31 POPED  56       7.775  13.595  40.929  1.00  0.00           C
ATOM   1327 5C31 POPED  56       6.655  12.665  41.429  1.00  0.00           C
ATOM   1330 6C31 POPED  56       6.985  11.955  42.739  1.00  0.00           C
ATOM   1334  NH3 POPEE  57      30.285 100.596  20.339  1.00  0.00           N
ATOM   1338  C12 POPEE  57      29.495 101.866  20.299  1.00  0.00           C
ATOM   1341  C11 POPEE  57      29.445 102.565  21.659  1.00  0.00           C
ATOM   1344  P   POPEE  57      28.055 104.486  22.829  1.00  0.00           P
ATOM   1345  O13 POPEE  57      28.655 105.845  22.749  1.00  0.00           O
ATOM   1346  O14 POPEE  57      26.595 104.296  22.989  1.00  0.00           O
ATOM   1347  O11 POPEE  57      28.815 103.726  23.979  1.00  0.00           O
ATOM   1348  O12 POPEE  57      28.515 103.636  21.589  1.00  0.00           O
ATOM   1349  C1  POPEE  57      29.105 104.276  25.259  1.00  0.00           C
ATOM   1352  C2  POPEE  57      30.555 103.916  25.649  1.00  0.00           C
ATOM   1354  O21 POPEE  57      30.755 104.315  27.009  1.00  0.00           O
ATOM   1355  C21 POPEE  57      31.835 103.845  27.619  1.00  0.00           C
ATOM   1356  O22 POPEE  57      32.685 104.525  28.159  1.00  0.00           O
ATOM   1357  C22 POPEE  57      31.785 102.315  27.729  1.00  0.00           C
ATOM   1360  C3  POPEE  57      31.555 104.665  24.719  1.00  0.00           C
ATOM   1363  O31 POPEE  57      32.915 104.165  24.709  1.00  0.00           O
ATOM   1364  C31 POPEE  57      33.055 103.145  23.859  1.00  0.00           C
ATOM   1365  O32 POPEE  57      32.135 102.455  23.459  1.00  0.00           O
ATOM   1366  C32 POPEE  57      34.495 102.976  23.349  1.00  0.00           C
ATOM   1369  C23 POPEE  57      31.995 101.905  29.199  1.00  0.00           C
ATOM   1372  C24 POPEE  57      31.925 100.385  29.399  1.00  0.00           C
ATOM   1375  C25 POPEE  57      32.025 100.026  30.889  1.00  0.00           C
ATOM   1378  C26 POPEE  57      30.645  99.976  31.549  1.00  0.00           C
ATOM   1381  C27 POPEE  57      30.655  99.385  32.969  1.00  0.00           C
ATOM   1384  C28 POPEE  57      31.455 100.215  33.989  1.00  0.00           C
ATOM   1387  C29 POPEE  57      30.775 101.535  34.249  1.00  0.00           C
ATOM   1389 0C21 POPEE  57      30.025 101.846  35.309  1.00  0.00           C
ATOM   1391 1C21 POPEE  57      29.725 100.965  36.499  1.00  0.00           C
ATOM   1394 2C21 POPEE  57      30.255 101.615  37.779  1.00  0.00           C
ATOM   1397 3C21 POPEE  57      30.065 100.715  38.999  1.00  0.00           C
ATOM   1400 4C21 POPEE  57      30.425 101.416  40.319  1.00  0.00           C
ATOM   1403 5C21 POPEE  57      30.355 100.446  41.509  1.00  0.00           C
ATOM   1406 6C21 POPEE  57      31.645  99.635  41.669  1.00  0.00           C
ATOM   1409 7C21 POPEE  57      31.415  98.275  42.349  1.00  0.00           C
ATOM   1412 8C21 POPEE  57      32.705  97.675  42.909  1.00  0.00           C
ATOM   1416  C33 POPEE  57      35.475 104.145  23.589  1.00  0.00           C
ATOM   1419  C34 POPEE  57      36.225 104.075  24.919  1.00  0.00           C
ATOM   1422  C35 POPEE  57      35.795 105.126  25.939  1.00  0.00           C
ATOM   1425  C36 POPEE  57      36.665 105.085  27.209  1.00  0.00           C
ATOM   1428  C37 POPEE  57      36.255 106.156  28.209  1.00  0.00           C
ATOM   1431  C38 POPEE  57      36.775 105.915  29.639  1.00  0.00           C
ATOM   1434  C39 POPEE  57      38.295 105.795  29.729  1.00  0.00           C
ATOM   1437 0C31 POPEE  57      38.865 106.175  31.109  1.00  0.00           C
ATOM   1440 1C31 POPEE  57      40.395 106.205  31.109  1.00  0.00           C
ATOM   1443 2C31 POPEE  57      41.005 107.436  31.809  1.00  0.00           C
ATOM   1446 3C31 POPEE  57      42.525 107.495  31.599  1.00  0.00           C
ATOM   1449 4C31 POPEE  57      43.155 108.866  31.869  1.00  0.00           C
ATOM   1452 5C31 POPEE  57      44.415 109.086  31.019  1.00  0.00           C
ATOM   1455 6C31 POPEE  57      45.155 110.395  31.319  1.00  0.00           C
ATOM   1459  NH3 POPEF  58      71.325  60.865  22.069  1.00  0.00           N
ATOM   1463  C12 POPEF  58      71.585  59.885  20.949  1.00  0.00           C
ATOM   1466  C11 POPEF  58      73.095  59.675  20.809  1.00  0.00           C
ATOM   1469  P   POPEF  58      75.125  58.955  22.229  1.00  0.00           P
ATOM   1470  O13 POPEF  58      74.996  57.476  22.199  1.00  0.00           O
ATOM   1471  O14 POPEF  58      75.965  59.615  21.199  1.00  0.00           O
ATOM   1472  O11 POPEF  58      75.525  59.465  23.669  1.00  0.00           O
ATOM   1473  O12 POPEF  58      73.665  59.555  22.109  1.00  0.00           O
ATOM   1474  C1  POPEF  58      75.155  58.785  24.869  1.00  0.00           C
ATOM   1477  C2  POPEF  58      74.495  59.735  25.909  1.00  0.00           C
ATOM   1479  O21 POPEF  58      73.105  59.385  26.129  1.00  0.00           O
ATOM   1480  C21 POPEF  58      72.065  59.965  25.559  1.00  0.00           C
ATOM   1481  O22 POPEF  58      72.065  60.805  24.689  1.00  0.00           O
ATOM   1482  C22 POPEF  58      70.785  59.355  26.179  1.00  0.00           C
ATOM   1485  C3  POPEF  58      74.805  61.226  25.619  1.00  0.00           C
ATOM   1488  O31 POPEF  58      74.355  62.075  26.709  1.00  0.00           O
ATOM   1489  C31 POPEF  58      74.155  63.345  26.349  1.00  0.00           C
ATOM   1490  O32 POPEF  58      74.195  63.765  25.199  1.00  0.00           O
ATOM   1491  C32 POPEF  58      73.895  64.245  27.569  1.00  0.00           C
ATOM   1494  C23 POPEF  58      69.955  60.275  27.119  1.00  0.00           C
ATOM   1497  C24 POPEF  58      69.315  59.465  28.269  1.00  0.00           C
ATOM   1500  C25 POPEF  58      68.635  60.275  29.379  1.00  0.00           C
ATOM   1503  C26 POPEF  58      67.265  60.865  29.019  1.00  0.00           C
ATOM   1506  C27 POPEF  58      66.605  61.495  30.259  1.00  0.00           C
ATOM   1509  C28 POPEF  58      65.136  61.905  30.039  1.00  0.00           C
ATOM   1512  C29 POPEF  58      64.675  62.775  31.189  1.00  0.00           C
ATOM   1514 0C21 POPEF  58      64.055  62.355  32.299  1.00  0.00           C
ATOM   1516 1C21 POPEF  58      63.655  60.935  32.629  1.00  0.00           C
ATOM   1519 2C21 POPEF  58      64.295  60.375  33.909  1.00  0.00           C
ATOM   1522 3C21 POPEF  58      63.805  61.065  35.189  1.00  0.00           C
ATOM   1525 4C21 POPEF  58      64.655  60.665  36.399  1.00  0.00           C
ATOM   1528 5C21 POPEF  58      64.305  61.476  37.659  1.00  0.00           C
ATOM   1531 6C21 POPEF  58      63.625  60.615  38.729  1.00  0.00           C
ATOM   1534 7C21 POPEF  58      64.585  59.595  39.359  1.00  0.00           C
ATOM   1537 8C21 POPEF  58      63.835  58.456  40.039  1.00  0.00           C
ATOM   1541  C33 POPEF  58      74.435  63.765  28.939  1.00  0.00           C
ATOM   1544  C34 POPEF  58      75.945  63.965  29.159  1.00  0.00           C
ATOM   1547  C35 POPEF  58      76.495  63.285  30.429  1.00  0.00           C
ATOM   1550  C36 POPEF  58      75.745  63.586  31.739  1.00  0.00           C
ATOM   1553  C37 POPEF  58      76.015  64.976  32.329  1.00  0.00           C
ATOM   1556  C38 POPEF  58      75.435  65.125  33.749  1.00  0.00           C
ATOM   1559  C39 POPEF  58      75.905  66.385  34.469  1.00  0.00           C
ATOM   1562 0C31 POPEF  58      75.155  66.655  35.779  1.00  0.00           C
ATOM   1565 1C31 POPEF  58      75.585  67.985  36.429  1.00  0.00           C
ATOM   1568 2C31 POPEF  58      74.815  68.305  37.719  1.00  0.00           C
ATOM   1571 3C31 POPEF  58      74.805  69.815  38.009  1.00  0.00           C
ATOM   1574 4C31 POPEF  58      74.375  70.155  39.449  1.00  0.00           C
ATOM   1577 5C31 POPEF  58      72.945  69.726  39.809  1.00  0.00           C
ATOM   1580 6C31 POPEF  58      72.625  69.945  41.289  1.00  0.00           C
ATOM   1584  NH3 POPEG  59       2.215  87.806  25.079  1.00  0.00           N
ATOM   1588  C12 POPEG  59       3.255  88.895  25.099  1.00  0.00           C
ATOM   1591  C11 POPEG  59       3.105  89.875  23.919  1.00  0.00           C
ATOM   1594  P   POPEG  59       2.295  92.386  23.829  1.00  0.00           P
ATOM   1595  O13 POPEG  59       2.665  92.575  22.409  1.00  0.00           O
ATOM   1596  O14 POPEG  59       1.075  93.086  24.229  1.00  0.00           O
ATOM   1597  O11 POPEG  59       3.465  92.965  24.719  1.00  0.00           O
ATOM   1598  O12 POPEG  59       2.125  90.856  24.209  1.00  0.00           O
ATOM   1599  C1  POPEG  59       3.555  92.696  26.119  1.00  0.00           C
ATOM   1602  C2  POPEG  59       2.515  93.475  27.009  1.00  0.00           C
ATOM   1604  O21 POPEG  59       3.105  94.025  28.199  1.00  0.00           O
ATOM   1605  C21 POPEG  59       3.835  93.236  28.959  1.00  0.00           C
ATOM   1606  O22 POPEG  59       4.025  92.045  28.789  1.00  0.00           O
ATOM   1607  C22 POPEG  59       4.335  94.056  30.159  1.00  0.00           C
ATOM   1610  C3  POPEG  59       1.205  92.705  27.339  1.00  0.00           C
ATOM   1613  O31 POPEG  59       0.085  93.595  27.589  1.00  0.00           O
ATOM   1614  C31 POPEG  59      -0.015  94.056  28.819  1.00  0.00           C
ATOM   1615  O32 POPEG  59       0.735  93.785  29.749  1.00  0.00           O
ATOM   1616  C32 POPEG  59      -1.195  95.026  28.909  1.00  0.00           C
ATOM   1619  C23 POPEG  59       5.865  93.995  30.439  1.00  0.00           C
ATOM   1622  C24 POPEG  59       6.175  94.185  31.939  1.00  0.00           C
ATOM   1625  C25 POPEG  59       7.505  93.565  32.389  1.00  0.00           C
ATOM   1628  C26 POPEG  59       8.005  94.056  33.769  1.00  0.00           C
ATOM   1631  C27 POPEG  59       6.995  93.955  34.919  1.00  0.00           C
ATOM   1634  C28 POPEG  59       7.585  94.436  36.269  1.00  0.00           C
ATOM   1637  C29 POPEG  59       8.235  93.345  37.079  1.00  0.00           C
ATOM   1639 0C21 POPEG  59       9.025  93.525  38.159  1.00  0.00           C
ATOM   1641 1C21 POPEG  59       9.435  94.866  38.749  1.00  0.00           C
ATOM   1644 2C21 POPEG  59       8.685  95.215  40.049  1.00  0.00           C
ATOM   1647 3C21 POPEG  59       9.195  94.445  41.289  1.00  0.00           C
ATOM   1650 4C21 POPEG  59       8.345  94.665  42.559  1.00  0.00           C
ATOM   1653 5C21 POPEG  59       6.865  94.276  42.399  1.00  0.00           C
ATOM   1656 6C21 POPEG  59       6.225  93.705  43.679  1.00  0.00           C
ATOM   1659 7C21 POPEG  59       4.915  92.946  43.429  1.00  0.00           C
ATOM   1662 8C21 POPEG  59       4.355  92.315  44.709  1.00  0.00           C
ATOM   1666  C33 POPEG  59      -0.665  96.465  29.029  1.00  0.00           C
ATOM   1669  C34 POPEG  59      -1.735  97.515  29.289  1.00  0.00           C
ATOM   1672  C35 POPEG  59      -1.865  97.915  30.769  1.00  0.00           C
ATOM   1675  C36 POPEG  59      -2.175  96.765  31.729  1.00  0.00           C
ATOM   1678  C37 POPEG  59      -2.555  97.255  33.139  1.00  0.00           C
ATOM   1681  C38 POPEG  59      -1.435  98.075  33.779  1.00  0.00           C
ATOM   1684  C39 POPEG  59      -1.675  98.415  35.249  1.00  0.00           C
ATOM   1687 0C31 POPEG  59      -0.435  98.186  36.119  1.00  0.00           C
ATOM   1690 1C31 POPEG  59      -0.375  99.156  37.299  1.00  0.00           C
ATOM   1693 2C31 POPEG  59       0.625  98.735  38.389  1.00  0.00           C
ATOM   1696 3C31 POPEG  59       1.865  99.635  38.489  1.00  0.00           C
ATOM   1699 4C31 POPEG  59       2.925  99.346  37.429  1.00  0.00           C
ATOM   1702 5C31 POPEG  59       4.205 100.166  37.599  1.00  0.00           C
ATOM   1705 6C31 POPEG  59       5.385  99.595  36.809  1.00  0.00           C
ATOM   1709  NH3 POPEH  60      93.395  95.645  18.979  1.00  0.00           N
ATOM   1713  C12 POPEH  60      93.515  94.325  19.689  1.00  0.00           C
ATOM   1716  C11 POPEH  60      93.645  93.105  18.789  1.00  0.00           C
ATOM   1719  P   POPEH  60      93.795  90.546  18.909  1.00  0.00           P
ATOM   1720  O13 POPEH  60      94.176  90.755  17.509  1.00  0.00           O
ATOM   1721  O14 POPEH  60      92.525  89.836  19.159  1.00  0.00           O
ATOM   1722  O11 POPEH  60      94.945  89.796  19.709  1.00  0.00           O
ATOM   1723  O12 POPEH  60      93.775  91.955  19.629  1.00  0.00           O
ATOM   1724  C1  POPEH  60      96.315  89.845  19.289  1.00  0.00           C
ATOM   1727  C2  POPEH  60      97.225  90.495  20.359  1.00  0.00           C
ATOM   1729  O21 POPEH  60      97.465  89.585  21.469  1.00  0.00           O
ATOM   1730  C21 POPEH  60      98.755  89.255  21.629  1.00  0.00           C
ATOM   1731  O22 POPEH  60      99.625  89.405  20.789  1.00  0.00           O
ATOM   1732  C22 POPEH  60      99.015  88.735  23.039  1.00  0.00           C
ATOM   1735  C3  POPEH  60      96.525  91.785  20.859  1.00  0.00           C
ATOM   1738  O31 POPEH  60      97.295  92.555  21.809  1.00  0.00           O
ATOM   1739  C31 POPEH  60      96.475  93.455  22.409  1.00  0.00           C
ATOM   1740  O32 POPEH  60      95.275  93.525  22.199  1.00  0.00           O
ATOM   1741  C32 POPEH  60      97.205  94.255  23.469  1.00  0.00           C
ATOM   1744  C23 POPEH  60     100.405  89.145  23.589  1.00  0.00           C
ATOM   1747  C24 POPEH  60     100.475  89.025  25.119  1.00  0.00           C
ATOM   1750  C25 POPEH  60     101.535  89.906  25.809  1.00  0.00           C
ATOM   1753  C26 POPEH  60     101.425  89.855  27.339  1.00  0.00           C
ATOM   1756  C27 POPEH  60     102.245  90.935  28.069  1.00  0.00           C
ATOM   1759  C28 POPEH  60     102.115  90.955  29.619  1.00  0.00           C
ATOM   1762  C29 POPEH  60     101.795  89.675  30.339  1.00  0.00           C
ATOM   1764 0C21 POPEH  60     102.035  89.405  31.629  1.00  0.00           C
ATOM   1766 1C21 POPEH  60     102.645  90.315  32.659  1.00  0.00           C
ATOM   1769 2C21 POPEH  60     101.545  90.905  33.579  1.00  0.00           C
ATOM   1772 3C21 POPEH  60     102.125  91.875  34.619  1.00  0.00           C
ATOM   1775 4C21 POPEH  60     101.215  93.075  34.929  1.00  0.00           C
ATOM   1778 5C21 POPEH  60     101.145  94.065  33.769  1.00  0.00           C
ATOM   1781 6C21 POPEH  60     100.275  95.295  34.039  1.00  0.00           C
ATOM   1784 7C21 POPEH  60     100.415  96.345  32.929  1.00  0.00           C
ATOM   1787 8C21 POPEH  60      99.375  97.455  33.029  1.00  0.00           C
ATOM   1791  C33 POPEH  60      96.345  94.445  24.729  1.00  0.00           C
ATOM   1794  C34 POPEH  60      97.165  94.215  25.999  1.00  0.00           C
ATOM   1797  C35 POPEH  60      96.985  92.815  26.609  1.00  0.00           C
ATOM   1800  C36 POPEH  60      98.025  92.505  27.689  1.00  0.00           C
ATOM   1803  C37 POPEH  60      97.895  93.485  28.859  1.00  0.00           C
ATOM   1806  C38 POPEH  60      98.875  93.255  30.019  1.00  0.00           C
ATOM   1809  C39 POPEH  60      98.215  93.575  31.369  1.00  0.00           C
ATOM   1812 0C31 POPEH  60      97.755  92.285  32.049  1.00  0.00           C
ATOM   1815 1C31 POPEH  60      97.045  92.495  33.389  1.00  0.00           C
ATOM   1818 2C31 POPEH  60      96.676  91.156  34.039  1.00  0.00           C
ATOM   1821 3C31 POPEH  60      96.235  91.325  35.499  1.00  0.00           C
ATOM   1824 4C31 POPEH  60      95.845  90.005  36.179  1.00  0.00           C
ATOM   1827 5C31 POPEH  60      95.566  90.196  37.669  1.00  0.00           C
ATOM   1830 6C31 POPEH  60      95.005  88.936  38.349  1.00  0.00           C
ATOM   1834  NH3 POPEI  61       8.485  20.575  24.479  1.00  0.00           N
ATOM   1838  C12 POPEI  61       7.365  20.275  23.519  1.00  0.00           C
ATOM   1841  C11 POPEI  61       5.985  20.795  23.969  1.00  0.00           C
ATOM   1844  P   POPEI  61       4.495  18.715  23.399  1.00  0.00           P
ATOM   1845  O13 POPEI  61       3.075  18.695  23.839  1.00  0.00           O
ATOM   1846  O14 POPEI  61       4.815  17.985  22.159  1.00  0.00           O
ATOM   1847  O11 POPEI  61       5.455  18.235  24.539  1.00  0.00           O
ATOM   1848  O12 POPEI  61       4.925  20.225  23.179  1.00  0.00           O
ATOM   1849  C1  POPEI  61       5.335  16.985  25.199  1.00  0.00           C
ATOM   1852  C2  POPEI  61       6.035  16.995  26.599  1.00  0.00           C
ATOM   1854  O21 POPEI  61       5.305  16.075  27.429  1.00  0.00           O
ATOM   1855  C21 POPEI  61       5.975  15.125  28.039  1.00  0.00           C
ATOM   1856  O22 POPEI  61       7.155  14.845  27.859  1.00  0.00           O
ATOM   1857  C22 POPEI  61       4.995  14.395  28.959  1.00  0.00           C
ATOM   1860  C3  POPEI  61       6.075  18.395  27.309  1.00  0.00           C
ATOM   1863  O31 POPEI  61       7.355  18.745  27.879  1.00  0.00           O
ATOM   1864  C31 POPEI  61       7.715  18.125  28.989  1.00  0.00           C
ATOM   1865  O32 POPEI  61       7.015  17.345  29.609  1.00  0.00           O
ATOM   1866  C32 POPEI  61       9.175  18.445  29.339  1.00  0.00           C
ATOM   1869  C23 POPEI  61       5.645  13.695  30.169  1.00  0.00           C
ATOM   1872  C24 POPEI  61       4.585  13.135  31.129  1.00  0.00           C
ATOM   1875  C25 POPEI  61       5.095  12.025  32.059  1.00  0.00           C
ATOM   1878  C26 POPEI  61       6.275  12.435  32.939  1.00  0.00           C
ATOM   1881  C27 POPEI  61       6.815  11.265  33.789  1.00  0.00           C
ATOM   1884  C28 POPEI  61       8.045  11.695  34.599  1.00  0.00           C
ATOM   1887  C29 POPEI  61       8.795  10.545  35.239  1.00  0.00           C
ATOM   1889 0C21 POPEI  61       8.785  10.185  36.529  1.00  0.00           C
ATOM   1891 1C21 POPEI  61       7.965  10.785  37.649  1.00  0.00           C
ATOM   1894 2C21 POPEI  61       6.945   9.765  38.189  1.00  0.00           C
ATOM   1897 3C21 POPEI  61       7.585   8.595  38.959  1.00  0.00           C
ATOM   1900 4C21 POPEI  61       6.585   7.535  39.449  1.00  0.00           C
ATOM   1903 5C21 POPEI  61       5.745   6.885  38.349  1.00  0.00           C
ATOM   1906 6C21 POPEI  61       4.705   5.915  38.919  1.00  0.00           C
ATOM   1909 7C21 POPEI  61       3.775   5.285  37.879  1.00  0.00           C
ATOM   1912 8C21 POPEI  61       2.735   4.365  38.509  1.00  0.00           C
ATOM   1916  C33 POPEI  61       9.365  19.675  30.279  1.00  0.00           C
ATOM   1919  C34 POPEI  61      10.105  19.335  31.589  1.00  0.00           C
ATOM   1922  C35 POPEI  61      10.565  20.585  32.349  1.00  0.00           C
ATOM   1925  C36 POPEI  61      11.215  20.315  33.719  1.00  0.00           C
ATOM   1928  C37 POPEI  61      11.895  21.575  34.269  1.00  0.00           C
ATOM   1931  C38 POPEI  61      11.865  21.745  35.789  1.00  0.00           C
ATOM   1934  C39 POPEI  61      12.505  23.075  36.209  1.00  0.00           C
ATOM   1937 0C31 POPEI  61      12.045  23.635  37.559  1.00  0.00           C
ATOM   1940 1C31 POPEI  61      12.725  23.025  38.799  1.00  0.00           C
ATOM   1943 2C31 POPEI  61      12.675  24.015  39.979  1.00  0.00           C
ATOM   1946 3C31 POPEI  61      13.275  23.475  41.279  1.00  0.00           C
ATOM   1949 4C31 POPEI  61      13.465  24.595  42.319  1.00  0.00           C
ATOM   1952 5C31 POPEI  61      14.005  24.085  43.659  1.00  0.00           C
ATOM   1955 6C31 POPEI  61      14.245  25.195  44.679  1.00  0.00           C
ATOM   1959  NH3 POPEJ  62      74.885  93.385  64.219  1.00  0.00           N
ATOM   1963  C12 POPEJ  62      74.625  91.955  64.549  1.00  0.00           C
ATOM   1966  C11 POPEJ  62      73.235  91.495  64.109  1.00  0.00           C
ATOM   1969  P   POPEJ  62      73.585  89.226  62.849  1.00  0.00           P
ATOM   1970  O13 POPEJ  62      72.335  88.505  62.479  1.00  0.00           O
ATOM   1971  O14 POPEJ  62      74.865  88.505  63.029  1.00  0.00           O
ATOM   1972  O11 POPEJ  62      73.865  90.365  61.789  1.00  0.00           O
ATOM   1973  O12 POPEJ  62      73.225  90.075  64.129  1.00  0.00           O
ATOM   1974  C1  POPEJ  62      74.455  90.126  60.509  1.00  0.00           C
ATOM   1977  C2  POPEJ  62      73.405  90.205  59.349  1.00  0.00           C
ATOM   1979  O21 POPEJ  62      73.975  90.785  58.149  1.00  0.00           O
ATOM   1980  C21 POPEJ  62      74.915  90.065  57.579  1.00  0.00           C
ATOM   1981  O22 POPEJ  62      75.335  88.985  57.949  1.00  0.00           O
ATOM   1982  C22 POPEJ  62      75.555  90.876  56.449  1.00  0.00           C
ATOM   1985  C3  POPEJ  62      72.195  91.086  59.779  1.00  0.00           C
ATOM   1988  O31 POPEJ  62      71.145  91.025  58.779  1.00  0.00           O
ATOM   1989  C31 POPEJ  62      70.545  92.165  58.499  1.00  0.00           C
ATOM   1990  O32 POPEJ  62      70.835  93.265  58.929  1.00  0.00           O
ATOM   1991  C32 POPEJ  62      69.365  91.846  57.579  1.00  0.00           C
ATOM   1994  C23 POPEJ  62      75.055  90.715  54.989  1.00  0.00           C
ATOM   1997  C24 POPEJ  62      75.775  91.726  54.089  1.00  0.00           C
ATOM   2000  C25 POPEJ  62      75.185  91.866  52.679  1.00  0.00           C
ATOM   2003  C26 POPEJ  62      75.685  90.825  51.679  1.00  0.00           C
ATOM   2006  C27 POPEJ  62      74.805  90.795  50.419  1.00  0.00           C
ATOM   2009  C28 POPEJ  62      75.375  89.875  49.339  1.00  0.00           C
ATOM   2012  C29 POPEJ  62      74.675  89.725  48.009  1.00  0.00           C
ATOM   2014 0C21 POPEJ  62      73.475  90.166  47.549  1.00  0.00           C
ATOM   2016 1C21 POPEJ  62      72.365  90.955  48.209  1.00  0.00           C
ATOM   2019 2C21 POPEJ  62      72.175  92.366  47.609  1.00  0.00           C
ATOM   2022 3C21 POPEJ  62      71.945  92.375  46.089  1.00  0.00           C
ATOM   2025 4C21 POPEJ  62      73.205  92.766  45.289  1.00  0.00           C
ATOM   2028 5C21 POPEJ  62      73.425  94.276  45.289  1.00  0.00           C
ATOM   2031 6C21 POPEJ  62      74.665  94.735  44.519  1.00  0.00           C
ATOM   2034 7C21 POPEJ  62      74.645  96.265  44.379  1.00  0.00           C
ATOM   2037 8C21 POPEJ  62      75.745  96.905  43.539  1.00  0.00           C
ATOM   2041  C33 POPEJ  62      69.395  92.785  56.369  1.00  0.00           C
ATOM   2044  C34 POPEJ  62      68.535  92.406  55.169  1.00  0.00           C
ATOM   2047  C35 POPEJ  62      68.985  93.255  53.979  1.00  0.00           C
ATOM   2050  C36 POPEJ  62      68.095  93.065  52.759  1.00  0.00           C
ATOM   2053  C37 POPEJ  62      68.525  93.925  51.569  1.00  0.00           C
ATOM   2056  C38 POPEJ  62      67.625  93.645  50.369  1.00  0.00           C
ATOM   2059  C39 POPEJ  62      66.845  94.875  49.899  1.00  0.00           C
ATOM   2062 0C31 POPEJ  62      65.485  94.486  49.309  1.00  0.00           C
ATOM   2065 1C31 POPEJ  62      64.585  95.705  49.129  1.00  0.00           C
ATOM   2068 2C31 POPEJ  62      63.155  95.315  48.749  1.00  0.00           C
ATOM   2071 3C31 POPEJ  62      62.385  96.516  48.179  1.00  0.00           C
ATOM   2074 4C31 POPEJ  62      62.785  96.796  46.729  1.00  0.00           C
ATOM   2077 5C31 POPEJ  62      62.145  98.065  46.169  1.00  0.00           C
ATOM   2080 6C31 POPEJ  62      62.715  98.475  44.809  1.00  0.00           C
ATOM   2084  NH3 POPEK  63      10.135  45.345  25.629  1.00  0.00           N
ATOM   2088  C12 POPEK  63       9.895  44.445  26.809  1.00  0.00           C
ATOM   2091  C11 POPEK  63       9.695  42.955  26.399  1.00  0.00           C
ATOM   2094  P   POPEK  63       7.455  43.065  25.029  1.00  0.00           P
ATOM   2095  O13 POPEK  63       6.425  42.095  24.609  1.00  0.00           O
ATOM   2096  O14 POPEK  63       8.355  43.645  24.019  1.00  0.00           O
ATOM   2097  O11 POPEK  63       6.665  44.305  25.639  1.00  0.00           O
ATOM   2098  O12 POPEK  63       8.325  42.546  26.239  1.00  0.00           O
ATOM   2099  C1  POPEK  63       5.605  44.085  26.569  1.00  0.00           C
ATOM   2102  C2  POPEK  63       6.105  44.385  27.989  1.00  0.00           C
ATOM   2104  O21 POPEK  63       5.295  43.726  28.969  1.00  0.00           O
ATOM   2105  C21 POPEK  63       4.005  44.025  29.069  1.00  0.00           C
ATOM   2106  O22 POPEK  63       3.335  44.665  28.279  1.00  0.00           O
ATOM   2107  C22 POPEK  63       3.575  43.465  30.419  1.00  0.00           C
ATOM   2110  C3  POPEK  63       6.275  45.895  28.269  1.00  0.00           C
ATOM   2113  O31 POPEK  63       7.315  46.096  29.239  1.00  0.00           O
ATOM   2114  C31 POPEK  63       6.925  45.956  30.499  1.00  0.00           C
ATOM   2115  O32 POPEK  63       5.775  45.845  30.879  1.00  0.00           O
ATOM   2116  C32 POPEK  63       8.185  45.886  31.369  1.00  0.00           C
ATOM   2119  C23 POPEK  63       2.215  43.976  30.899  1.00  0.00           C
ATOM   2122  C24 POPEK  63       2.065  43.785  32.409  1.00  0.00           C
ATOM   2125  C25 POPEK  63       2.865  44.755  33.289  1.00  0.00           C
ATOM   2128  C26 POPEK  63       2.905  44.325  34.769  1.00  0.00           C
ATOM   2131  C27 POPEK  63       3.745  45.285  35.619  1.00  0.00           C
ATOM   2134  C28 POPEK  63       3.625  45.085  37.139  1.00  0.00           C
ATOM   2137  C29 POPEK  63       2.285  45.555  37.649  1.00  0.00           C
ATOM   2139 0C21 POPEK  63       1.995  45.915  38.909  1.00  0.00           C
ATOM   2141 1C21 POPEK  63       2.905  45.825  40.109  1.00  0.00           C
ATOM   2144 2C21 POPEK  63       2.115  45.355  41.349  1.00  0.00           C
ATOM   2147 3C21 POPEK  63       2.985  45.265  42.609  1.00  0.00           C
ATOM   2150 4C21 POPEK  63       2.225  45.575  43.909  1.00  0.00           C
ATOM   2153 5C21 POPEK  63       1.135  44.575  44.279  1.00  0.00           C
ATOM   2156 6C21 POPEK  63       0.395  45.026  45.549  1.00  0.00           C
ATOM   2159 7C21 POPEK  63      -0.605  43.995  46.059  1.00  0.00           C
ATOM   2162 8C21 POPEK  63      -1.145  44.325  47.439  1.00  0.00           C
ATOM   2166  C33 POPEK  63       7.925  45.415  32.819  1.00  0.00           C
ATOM   2169  C34 POPEK  63       9.235  45.226  33.609  1.00  0.00           C
ATOM   2172  C35 POPEK  63       9.925  46.535  33.989  1.00  0.00           C
ATOM   2175  C36 POPEK  63      11.315  46.285  34.609  1.00  0.00           C
ATOM   2178  C37 POPEK  63      12.045  47.585  34.959  1.00  0.00           C
ATOM   2181  C38 POPEK  63      13.545  47.355  35.239  1.00  0.00           C
ATOM   2184  C39 POPEK  63      14.185  48.565  35.929  1.00  0.00           C
ATOM   2187 0C31 POPEK  63      14.085  48.445  37.459  1.00  0.00           C
ATOM   2190 1C31 POPEK  63      14.175  49.785  38.199  1.00  0.00           C
ATOM   2193 2C31 POPEK  63      15.045  49.725  39.459  1.00  0.00           C
ATOM   2196 3C31 POPEK  63      14.635  48.656  40.499  1.00  0.00           C
ATOM   2199 4C31 POPEK  63      13.385  49.025  41.309  1.00  0.00           C
ATOM   2202 5C31 POPEK  63      13.045  47.945  42.349  1.00  0.00           C
ATOM   2205 6C31 POPEK  63      11.955  48.365  43.349  1.00  0.00           C
ATOM   2209  NH3 POPEL  64      62.755  20.085  21.679  1.00  0.00           N
ATOM   2213  C12 POPEL  64      61.825  21.155  22.189  1.00  0.00           C
ATOM   2216  C11 POPEL  64      62.615  22.435  22.479  1.00  0.00           C
ATOM   2219  P   POPEL  64      62.595  24.685  23.669  1.00  0.00           P
ATOM   2220  O13 POPEL  64      64.065  24.475  23.549  1.00  0.00           O
ATOM   2221  O14 POPEL  64      62.065  25.725  22.769  1.00  0.00           O
ATOM   2222  O11 POPEL  64      62.215  24.975  25.189  1.00  0.00           O
ATOM   2223  O12 POPEL  64      61.875  23.325  23.309  1.00  0.00           O
ATOM   2224  C1  POPEL  64      61.335  24.155  25.969  1.00  0.00           C
ATOM   2227  C2  POPEL  64      61.605  24.395  27.499  1.00  0.00           C
ATOM   2229  O21 POPEL  64      61.365  23.175  28.249  1.00  0.00           O
ATOM   2230  C21 POPEL  64      61.845  23.165  29.489  1.00  0.00           C
ATOM   2231  O22 POPEL  64      62.525  24.045  29.979  1.00  0.00           O
ATOM   2232  C22 POPEL  64      61.475  21.865  30.209  1.00  0.00           C
ATOM   2235  C3  POPEL  64      60.805  25.605  28.069  1.00  0.00           C
ATOM   2238  O31 POPEL  64      59.425  25.245  28.329  1.00  0.00           O
ATOM   2239  C31 POPEL  64      58.805  25.305  29.499  1.00  0.00           C
ATOM   2240  O32 POPEL  64      57.655  24.905  29.679  1.00  0.00           O
ATOM   2241  C32 POPEL  64      59.605  25.945  30.649  1.00  0.00           C
ATOM   2244  C23 POPEL  64      60.745  22.075  31.569  1.00  0.00           C
ATOM   2247  C24 POPEL  64      59.215  22.135  31.429  1.00  0.00           C
ATOM   2250  C25 POPEL  64      58.445  22.305  32.759  1.00  0.00           C
ATOM   2253  C26 POPEL  64      58.445  21.115  33.729  1.00  0.00           C
ATOM   2256  C27 POPEL  64      58.235  21.575  35.179  1.00  0.00           C
ATOM   2259  C28 POPEL  64      58.265  20.435  36.219  1.00  0.00           C
ATOM   2262  C29 POPEL  64      58.125  21.035  37.589  1.00  0.00           C
ATOM   2264 0C21 POPEL  64      58.625  20.545  38.739  1.00  0.00           C
ATOM   2266 1C21 POPEL  64      59.335  19.235  38.929  1.00  0.00           C
ATOM   2269 2C21 POPEL  64      58.805  18.575  40.209  1.00  0.00           C
ATOM   2272 3C21 POPEL  64      59.415  17.205  40.459  1.00  0.00           C
ATOM   2275 4C21 POPEL  64      58.995  16.615  41.809  1.00  0.00           C
ATOM   2278 5C21 POPEL  64      57.475  16.415  41.999  1.00  0.00           C
ATOM   2281 6C21 POPEL  64      57.195  15.605  43.269  1.00  0.00           C
ATOM   2284 7C21 POPEL  64      55.725  15.255  43.539  1.00  0.00           C
ATOM   2287 8C21 POPEL  64      55.595  14.325  44.749  1.00  0.00           C
ATOM   2291  C33 POPEL  64      58.775  25.905  31.959  1.00  0.00           C
ATOM   2294  C34 POPEL  64      59.365  26.645  33.169  1.00  0.00           C
ATOM   2297  C35 POPEL  64      60.665  26.085  33.759  1.00  0.00           C
ATOM   2300  C36 POPEL  64      60.465  25.165  34.979  1.00  0.00           C
ATOM   2303  C37 POPEL  64      61.805  24.655  35.509  1.00  0.00           C
ATOM   2306  C38 POPEL  64      61.705  23.615  36.639  1.00  0.00           C
ATOM   2309  C39 POPEL  64      61.165  24.185  37.959  1.00  0.00           C
ATOM   2312 0C31 POPEL  64      61.455  23.235  39.129  1.00  0.00           C
ATOM   2315 1C31 POPEL  64      61.415  23.915  40.509  1.00  0.00           C
ATOM   2318 2C31 POPEL  64      62.025  23.025  41.609  1.00  0.00           C
ATOM   2321 3C31 POPEL  64      62.445  23.775  42.889  1.00  0.00           C
ATOM   2324 4C31 POPEL  64      63.425  24.925  42.619  1.00  0.00           C
ATOM   2327 5C31 POPEL  64      64.015  25.555  43.879  1.00  0.00           C
ATOM   2330 6C31 POPEL  64      64.775  26.845  43.569  1.00  0.00           C
ATOM   2334  NH3 POPEM  65      40.225  25.335  20.949  1.00  0.00           N
ATOM   2338  C12 POPEM  65      39.445  24.075  21.189  1.00  0.00           C
ATOM   2341  C11 POPEM  65      38.125  24.125  20.379  1.00  0.00           C
ATOM   2344  P   POPEM  65      37.805  21.705  19.399  1.00  0.00           P
ATOM   2345  O13 POPEM  65      39.205  21.745  18.959  1.00  0.00           O
ATOM   2346  O14 POPEM  65      36.795  21.515  18.329  1.00  0.00           O
ATOM   2347  O11 POPEM  65      37.705  20.475  20.389  1.00  0.00           O
ATOM   2348  O12 POPEM  65      37.445  22.885  20.389  1.00  0.00           O
ATOM   2349  C1  POPEM  65      38.675  20.285  21.449  1.00  0.00           C
ATOM   2352  C2  POPEM  65      38.175  20.715  22.879  1.00  0.00           C
ATOM   2354  O21 POPEM  65      38.895  21.895  23.349  1.00  0.00           O
ATOM   2355  C21 POPEM  65      38.205  22.625  24.229  1.00  0.00           C
ATOM   2356  O22 POPEM  65      36.985  22.635  24.339  1.00  0.00           O
ATOM   2357  C22 POPEM  65      39.165  23.405  25.139  1.00  0.00           C
ATOM   2360  C3  POPEM  65      38.435  19.535  23.859  1.00  0.00           C
ATOM   2363  O31 POPEM  65      38.215  19.895  25.229  1.00  0.00           O
ATOM   2364  C31 POPEM  65      38.505  18.895  26.059  1.00  0.00           C
ATOM   2365  O32 POPEM  65      38.825  17.775  25.719  1.00  0.00           O
ATOM   2366  C32 POPEM  65      38.355  19.365  27.499  1.00  0.00           C
ATOM   2369  C23 POPEM  65      38.495  23.745  26.499  1.00  0.00           C
ATOM   2372  C24 POPEM  65      39.275  24.725  27.389  1.00  0.00           C
ATOM   2375  C25 POPEM  65      39.465  26.096  26.739  1.00  0.00           C
ATOM   2378  C26 POPEM  65      39.685  27.235  27.749  1.00  0.00           C
ATOM   2381  C27 POPEM  65      39.865  28.605  27.059  1.00  0.00           C
ATOM   2384  C28 POPEM  65      40.295  29.745  27.999  1.00  0.00           C
ATOM   2387  C29 POPEM  65      41.775  29.815  28.299  1.00  0.00           C
ATOM   2389 0C21 POPEM  65      42.355  30.455  29.329  1.00  0.00           C
ATOM   2391 1C21 POPEM  65      41.655  31.255  30.409  1.00  0.00           C
ATOM   2394 2C21 POPEM  65      41.845  30.645  31.809  1.00  0.00           C
ATOM   2397 3C21 POPEM  65      40.785  31.075  32.829  1.00  0.00           C
ATOM   2400 4C21 POPEM  65      40.915  30.315  34.149  1.00  0.00           C
ATOM   2403 5C21 POPEM  65      39.595  30.275  34.939  1.00  0.00           C
ATOM   2406 6C21 POPEM  65      39.765  29.695  36.339  1.00  0.00           C
ATOM   2409 7C21 POPEM  65      38.465  29.715  37.139  1.00  0.00           C
ATOM   2412 8C21 POPEM  65      38.595  29.115  38.529  1.00  0.00           C
ATOM   2416  C33 POPEM  65      39.725  19.285  28.189  1.00  0.00           C
ATOM   2419  C34 POPEM  65      39.895  20.225  29.369  1.00  0.00           C
ATOM   2422  C35 POPEM  65      41.325  20.175  29.899  1.00  0.00           C
ATOM   2425  C36 POPEM  65      41.445  20.805  31.289  1.00  0.00           C
ATOM   2428  C37 POPEM  65      41.275  19.755  32.389  1.00  0.00           C
ATOM   2431  C38 POPEM  65      42.625  19.355  32.989  1.00  0.00           C
ATOM   2434  C39 POPEM  65      43.125  20.355  34.039  1.00  0.00           C
ATOM   2437 0C31 POPEM  65      42.395  20.165  35.369  1.00  0.00           C
ATOM   2440 1C31 POPEM  65      42.845  21.145  36.459  1.00  0.00           C
ATOM   2443 2C31 POPEM  65      42.315  20.705  37.819  1.00  0.00           C
ATOM   2446 3C31 POPEM  65      42.595  21.725  38.929  1.00  0.00           C
ATOM   2449 4C31 POPEM  65      42.435  21.085  40.309  1.00  0.00           C
ATOM   2452 5C31 POPEM  65      42.495  22.095  41.469  1.00  0.00           C
ATOM   2455 6C31 POPEM  65      42.545  21.405  42.829  1.00  0.00           C
ATOM   2459  NH3 POPEN  66      65.755  44.105  65.439  1.00  0.00           N
ATOM   2463  C12 POPEN  66      65.985  43.225  66.639  1.00  0.00           C
ATOM   2466  C11 POPEN  66      64.715  42.435  66.979  1.00  0.00           C
ATOM   2469  P   POPEN  66      62.445  43.726  66.529  1.00  0.00           P
ATOM   2470  O13 POPEN  66      62.235  45.175  66.679  1.00  0.00           O
ATOM   2471  O14 POPEN  66      61.345  42.796  66.839  1.00  0.00           O
ATOM   2472  O11 POPEN  66      63.005  43.505  65.069  1.00  0.00           O
ATOM   2473  O12 POPEN  66      63.695  43.335  67.389  1.00  0.00           O
ATOM   2474  C1  POPEN  66      62.225  44.035  63.969  1.00  0.00           C
ATOM   2477  C2  POPEN  66      62.995  43.835  62.649  1.00  0.00           C
ATOM   2479  O21 POPEN  66      62.155  44.075  61.499  1.00  0.00           O
ATOM   2480  C21 POPEN  66      61.275  43.165  61.139  1.00  0.00           C
ATOM   2481  O22 POPEN  66      60.965  42.165  61.749  1.00  0.00           O
ATOM   2482  C22 POPEN  66      60.845  43.456  59.709  1.00  0.00           C
ATOM   2485  C3  POPEN  66      63.735  42.455  62.629  1.00  0.00           C
ATOM   2488  O31 POPEN  66      64.605  42.355  61.489  1.00  0.00           O
ATOM   2489  C31 POPEN  66      65.915  42.375  61.739  1.00  0.00           C
ATOM   2490  O32 POPEN  66      66.415  42.266  62.859  1.00  0.00           O
ATOM   2491  C32 POPEN  66      66.706  42.455  60.439  1.00  0.00           C
ATOM   2494  C23 POPEN  66      59.945  42.336  59.129  1.00  0.00           C
ATOM   2497  C24 POPEN  66      59.565  42.585  57.659  1.00  0.00           C
ATOM   2500  C25 POPEN  66      60.715  42.455  56.649  1.00  0.00           C
ATOM   2503  C26 POPEN  66      60.245  42.726  55.209  1.00  0.00           C
ATOM   2506  C27 POPEN  66      61.395  42.616  54.189  1.00  0.00           C
ATOM   2509  C28 POPEN  66      60.975  42.726  52.709  1.00  0.00           C
ATOM   2512  C29 POPEN  66      60.005  41.645  52.309  1.00  0.00           C
ATOM   2514 0C21 POPEN  66      59.075  41.686  51.339  1.00  0.00           C
ATOM   2516 1C21 POPEN  66      58.755  42.845  50.439  1.00  0.00           C
ATOM   2519 2C21 POPEN  66      58.415  42.476  48.979  1.00  0.00           C
ATOM   2522 3C21 POPEN  66      59.615  42.495  48.019  1.00  0.00           C
ATOM   2525 4C21 POPEN  66      59.245  43.115  46.659  1.00  0.00           C
ATOM   2528 5C21 POPEN  66      60.465  43.505  45.819  1.00  0.00           C
ATOM   2531 6C21 POPEN  66      60.065  44.116  44.459  1.00  0.00           C
ATOM   2534 7C21 POPEN  66      61.255  44.235  43.509  1.00  0.00           C
ATOM   2537 8C21 POPEN  66      61.435  43.025  42.589  1.00  0.00           C
ATOM   2541  C33 POPEN  66      65.895  43.015  59.239  1.00  0.00           C
ATOM   2544  C34 POPEN  66      66.685  43.095  57.919  1.00  0.00           C
ATOM   2547  C35 POPEN  66      67.285  41.755  57.459  1.00  0.00           C
ATOM   2550  C36 POPEN  66      68.055  41.895  56.139  1.00  0.00           C
ATOM   2553  C37 POPEN  66      68.735  40.585  55.689  1.00  0.00           C
ATOM   2556  C38 POPEN  66      69.785  40.825  54.599  1.00  0.00           C
ATOM   2559  C39 POPEN  66      70.215  39.535  53.879  1.00  0.00           C
ATOM   2562 0C31 POPEN  66      71.595  39.655  53.199  1.00  0.00           C
ATOM   2565 1C31 POPEN  66      72.055  38.325  52.569  1.00  0.00           C
ATOM   2568 2C31 POPEN  66      73.515  38.295  52.119  1.00  0.00           C
ATOM   2571 3C31 POPEN  66      74.495  38.095  53.279  1.00  0.00           C
ATOM   2574 4C31 POPEN  66      75.965  38.125  52.849  1.00  0.00           C
ATOM   2577 5C31 POPEN  66      76.905  38.445  54.019  1.00  0.00           C
ATOM   2580 6C31 POPEN  66      78.385  38.275  53.679  1.00  0.00           C
ATOM   2584  NH3 POPEO  67       5.195  92.635  64.989  1.00  0.00           N
ATOM   2588  C12 POPEO  67       6.485  93.116  64.389  1.00  0.00           C
ATOM   2591  C11 POPEO  67       6.255  94.495  63.759  1.00  0.00           C
ATOM   2594  P   POPEO  67       8.255  96.186  63.419  1.00  0.00           P
ATOM   2595  O13 POPEO  67       7.675  96.875  64.569  1.00  0.00           O
ATOM   2596  O14 POPEO  67       9.705  95.835  63.459  1.00  0.00           O
ATOM   2597  O11 POPEO  67       8.095  97.085  62.119  1.00  0.00           O
ATOM   2598  O12 POPEO  67       7.415  94.906  63.039  1.00  0.00           O
ATOM   2599  C1  POPEO  67       6.835  97.555  61.669  1.00  0.00           C
ATOM   2602  C2  POPEO  67       6.445  96.945  60.289  1.00  0.00           C
ATOM   2604  O21 POPEO  67       5.405  97.715  59.679  1.00  0.00           O
ATOM   2605  C21 POPEO  67       4.215  97.626  60.239  1.00  0.00           C
ATOM   2606  O22 POPEO  67       3.925  97.015  61.259  1.00  0.00           O
ATOM   2607  C22 POPEO  67       3.215  98.405  59.409  1.00  0.00           C
ATOM   2610  C3  POPEO  67       6.095  95.425  60.329  1.00  0.00           C
ATOM   2613  O31 POPEO  67       5.225  94.995  59.259  1.00  0.00           O
ATOM   2614  C31 POPEO  67       5.635  94.705  58.029  1.00  0.00           C
ATOM   2615  O32 POPEO  67       4.885  94.405  57.129  1.00  0.00           O
ATOM   2616  C32 POPEO  67       7.165  94.755  57.859  1.00  0.00           C
ATOM   2619  C23 POPEO  67       1.845  97.686  59.329  1.00  0.00           C
ATOM   2622  C24 POPEO  67       1.595  97.145  57.939  1.00  0.00           C
ATOM   2625  C25 POPEO  67       0.775  98.135  57.109  1.00  0.00           C
ATOM   2628  C26 POPEO  67       0.655  97.696  55.659  1.00  0.00           C
ATOM   2631  C27 POPEO  67      -0.055  98.745  54.799  1.00  0.00           C
ATOM   2634  C28 POPEO  67       0.185  98.525  53.299  1.00  0.00           C
ATOM   2637  C29 POPEO  67      -0.555  97.315  52.819  1.00  0.00           C
ATOM   2639 0C21 POPEO  67      -1.615  97.305  51.989  1.00  0.00           C
ATOM   2641 1C21 POPEO  67      -2.265  98.505  51.349  1.00  0.00           C
ATOM   2644 2C21 POPEO  67      -1.915  98.586  49.849  1.00  0.00           C
ATOM   2647 3C21 POPEO  67      -2.645  97.505  49.029  1.00  0.00           C
ATOM   2650 4C21 POPEO  67      -2.255  97.476  47.549  1.00  0.00           C
ATOM   2653 5C21 POPEO  67      -0.855  96.895  47.309  1.00  0.00           C
ATOM   2656 6C21 POPEO  67      -0.535  96.745  45.819  1.00  0.00           C
ATOM   2659 7C21 POPEO  67       0.875  96.195  45.569  1.00  0.00           C
ATOM   2662 8C21 POPEO  67       1.015  95.546  44.189  1.00  0.00           C
ATOM   2666  C33 POPEO  67       7.675  94.355  56.459  1.00  0.00           C
ATOM   2669  C34 POPEO  67       9.195  94.556  56.349  1.00  0.00           C
ATOM   2672  C35 POPEO  67       9.785  94.436  54.939  1.00  0.00           C
ATOM   2675  C36 POPEO  67       9.415  95.586  53.999  1.00  0.00           C
ATOM   2678  C37 POPEO  67      10.305  95.575  52.749  1.00  0.00           C
ATOM   2681  C38 POPEO  67       9.855  96.575  51.669  1.00  0.00           C
ATOM   2684  C39 POPEO  67      10.915  96.715  50.569  1.00  0.00           C
ATOM   2687 0C31 POPEO  67      10.335  97.215  49.239  1.00  0.00           C
ATOM   2690 1C31 POPEO  67      11.375  97.165  48.119  1.00  0.00           C
ATOM   2693 2C31 POPEO  67      10.735  97.355  46.739  1.00  0.00           C
ATOM   2696 3C31 POPEO  67      11.755  97.436  45.589  1.00  0.00           C
ATOM   2699 4C31 POPEO  67      11.035  97.555  44.239  1.00  0.00           C
ATOM   2702 5C31 POPEO  67      11.975  97.845  43.069  1.00  0.00           C
ATOM   2705 6C31 POPEO  67      11.225  97.855  41.729  1.00  0.00           C
ATOM   2709  NH3 POPEP  68     110.925 110.425  20.339  1.00  0.00           N
ATOM   2713  C12 POPEP  68     111.246 111.586  19.439  1.00  0.00           C
ATOM   2716  C11 POPEP  68     112.636 112.165  19.759  1.00  0.00           C
ATOM   2719  P   POPEP  68     113.585 111.586  22.109  1.00  0.00           P
ATOM   2720  O13 POPEP  68     112.665 110.485  22.459  1.00  0.00           O
ATOM   2721  O14 POPEP  68     114.856 111.245  21.429  1.00  0.00           O
ATOM   2722  O11 POPEP  68     113.835 112.485  23.369  1.00  0.00           O
ATOM   2723  O12 POPEP  68     112.745 112.526  21.139  1.00  0.00           O
ATOM   2724  C1  POPEP  68     112.705 112.976  24.069  1.00  0.00           C
ATOM   2727  C2  POPEP  68     112.926 112.985  25.599  1.00  0.00           C
ATOM   2729  O21 POPEP  68     111.865 113.845  26.039  1.00  0.00           O
ATOM   2730  C21 POPEP  68     111.485 114.075  27.289  1.00  0.00           C
ATOM   2731  O22 POPEP  68     110.475 114.725  27.569  1.00  0.00           O
ATOM   2732  C22 POPEP  68     112.365 113.455  28.369  1.00  0.00           C
ATOM   2735  C3  POPEP  68     114.355 113.475  26.009  1.00  0.00           C
ATOM   2738  O31 POPEP  68     115.125 112.555  26.819  1.00  0.00           O
ATOM   2739  C31 POPEP  68     116.375 113.046  26.979  1.00  0.00           C
ATOM   2740  O32 POPEP  68     116.835 113.985  26.359  1.00  0.00           O
ATOM   2741  C32 POPEP  68     117.045 112.406  28.179  1.00  0.00           C
ATOM   2744  C23 POPEP  68     111.575 113.255  29.669  1.00  0.00           C
ATOM   2747  C24 POPEP  68     112.325 112.366  30.659  1.00  0.00           C
ATOM   2750  C25 POPEP  68     111.465 111.945  31.849  1.00  0.00           C
ATOM   2753  C26 POPEP  68     112.055 110.755  32.609  1.00  0.00           C
ATOM   2756  C27 POPEP  68     111.115 110.275  33.719  1.00  0.00           C
ATOM   2759  C28 POPEP  68     111.825 109.626  34.909  1.00  0.00           C
ATOM   2762  C29 POPEP  68     112.535 110.645  35.749  1.00  0.00           C
ATOM   2764 0C21 POPEP  68     113.155 110.395  36.909  1.00  0.00           C
ATOM   2766 1C21 POPEP  68     113.275 109.035  37.559  1.00  0.00           C
ATOM   2769 2C21 POPEP  68     114.176 109.135  38.799  1.00  0.00           C
ATOM   2772 3C21 POPEP  68     114.515 107.775  39.429  1.00  0.00           C
ATOM   2775 4C21 POPEP  68     115.585 107.956  40.509  1.00  0.00           C
ATOM   2778 5C21 POPEP  68     116.085 106.656  41.149  1.00  0.00           C
ATOM   2781 6C21 POPEP  68     117.345 106.925  41.989  1.00  0.00           C
ATOM   2784 7C21 POPEP  68     117.885 105.686  42.699  1.00  0.00           C
ATOM   2787 8C21 POPEP  68     119.095 105.985  43.569  1.00  0.00           C
ATOM   2791  C33 POPEP  68     118.155 113.306  28.769  1.00  0.00           C
ATOM   2794  C34 POPEP  68     117.735 113.895  30.119  1.00  0.00           C
ATOM   2797  C35 POPEP  68     118.746 114.936  30.629  1.00  0.00           C
ATOM   2800  C36 POPEP  68     118.345 115.465  32.009  1.00  0.00           C
ATOM   2803  C37 POPEP  68     119.145 116.706  32.369  1.00  0.00           C
ATOM   2806  C38 POPEP  68     118.975 117.155  33.829  1.00  0.00           C
ATOM   2809  C39 POPEP  68     119.845 116.366  34.809  1.00  0.00           C
ATOM   2812 0C31 POPEP  68     119.915 117.005  36.199  1.00  0.00           C
ATOM   2815 1C31 POPEP  68     120.966 116.355  37.109  1.00  0.00           C
ATOM   2818 2C31 POPEP  68     121.285 117.196  38.359  1.00  0.00           C
ATOM   2821 3C31 POPEP  68     120.185 117.165  39.429  1.00  0.00           C
ATOM   2824 4C31 POPEP  68     120.285 115.946  40.349  1.00  0.00           C
ATOM   2827 5C31 POPEP  68     119.125 115.856  41.349  1.00  0.00           C
ATOM   2830 6C31 POPEP  68     119.316 114.755  42.389  1.00  0.00           C
ATOM   2834  NH3 POPEQ  69      79.165  26.425  62.369  1.00  0.00           N
ATOM   2838  C12 POPEQ  69      79.246  27.675  63.189  1.00  0.00           C
ATOM   2841  C11 POPEQ  69      78.405  28.815  62.569  1.00  0.00           C
ATOM   2844  P   POPEQ  69      77.325  31.115  63.239  1.00  0.00           P
ATOM   2845  O13 POPEQ  69      75.965  30.875  63.799  1.00  0.00           O
ATOM   2846  O14 POPEQ  69      78.075  32.305  63.689  1.00  0.00           O
ATOM   2847  O11 POPEQ  69      77.216  31.175  61.659  1.00  0.00           O
ATOM   2848  O12 POPEQ  69      78.245  29.846  63.539  1.00  0.00           O
ATOM   2849  C1  POPEQ  69      76.325  32.145  61.089  1.00  0.00           C
ATOM   2852  C2  POPEQ  69      74.996  31.495  60.619  1.00  0.00           C
ATOM   2854  O21 POPEQ  69      75.155  30.655  59.459  1.00  0.00           O
ATOM   2855  C21 POPEQ  69      75.615  31.195  58.349  1.00  0.00           C
ATOM   2856  O22 POPEQ  69      75.765  32.375  58.109  1.00  0.00           O
ATOM   2857  C22 POPEQ  69      75.965  30.075  57.369  1.00  0.00           C
ATOM   2860  C3  POPEQ  69      73.865  32.565  60.489  1.00  0.00           C
ATOM   2863  O31 POPEQ  69      72.645  32.045  59.959  1.00  0.00           O
ATOM   2864  C31 POPEQ  69      71.965  31.215  60.729  1.00  0.00           C
ATOM   2865  O32 POPEQ  69      72.275  30.875  61.869  1.00  0.00           O
ATOM   2866  C32 POPEQ  69      70.825  30.665  59.889  1.00  0.00           C
ATOM   2869  C23 POPEQ  69      74.815  29.735  56.399  1.00  0.00           C
ATOM   2872  C24 POPEQ  69      74.785  28.245  56.039  1.00  0.00           C
ATOM   2875  C25 POPEQ  69      73.465  27.805  55.379  1.00  0.00           C
ATOM   2878  C26 POPEQ  69      73.285  28.375  53.969  1.00  0.00           C
ATOM   2881  C27 POPEQ  69      73.945  27.545  52.859  1.00  0.00           C
ATOM   2884  C28 POPEQ  69      73.905  28.235  51.479  1.00  0.00           C
ATOM   2887  C29 POPEQ  69      72.525  28.596  50.959  1.00  0.00           C
ATOM   2889 0C21 POPEQ  69      71.555  27.745  50.589  1.00  0.00           C
ATOM   2891 1C21 POPEQ  69      71.645  26.245  50.599  1.00  0.00           C
ATOM   2894 2C21 POPEQ  69      70.785  25.625  51.719  1.00  0.00           C
ATOM   2897 3C21 POPEQ  69      69.285  25.545  51.399  1.00  0.00           C
ATOM   2900 4C21 POPEQ  69      68.465  24.885  52.519  1.00  0.00           C
ATOM   2903 5C21 POPEQ  69      68.265  25.795  53.739  1.00  0.00           C
ATOM   2906 6C21 POPEQ  69      67.685  25.055  54.949  1.00  0.00           C
ATOM   2909 7C21 POPEQ  69      67.475  25.985  56.149  1.00  0.00           C
ATOM   2912 8C21 POPEQ  69      67.095  25.235  57.429  1.00  0.00           C
ATOM   2916  C33 POPEQ  69      71.375  29.615  58.899  1.00  0.00           C
ATOM   2919  C34 POPEQ  69      70.355  29.155  57.859  1.00  0.00           C
ATOM   2922  C35 POPEQ  69      70.005  30.255  56.859  1.00  0.00           C
ATOM   2925  C36 POPEQ  69      69.206  29.715  55.669  1.00  0.00           C
ATOM   2928  C37 POPEQ  69      68.755  30.835  54.729  1.00  0.00           C
ATOM   2931  C38 POPEQ  69      68.585  30.395  53.279  1.00  0.00           C
ATOM   2934  C39 POPEQ  69      67.305  29.585  53.049  1.00  0.00           C
ATOM   2937 0C31 POPEQ  69      67.135  29.125  51.589  1.00  0.00           C
ATOM   2940 1C31 POPEQ  69      66.715  30.275  50.669  1.00  0.00           C
ATOM   2943 2C31 POPEQ  69      66.565  29.855  49.199  1.00  0.00           C
ATOM   2946 3C31 POPEQ  69      65.105  29.735  48.729  1.00  0.00           C
ATOM   2949 4C31 POPEQ  69      64.365  31.065  48.639  1.00  0.00           C
ATOM   2952 5C31 POPEQ  69      63.025  30.915  47.909  1.00  0.00           C
ATOM   2955 6C31 POPEQ  69      62.315  32.245  47.649  1.00  0.00           C
ATOM   2959  NH3 POPER  70      90.775  26.885  64.099  1.00  0.00           N
ATOM   2963  C12 POPER  70      90.545  28.365  63.949  1.00  0.00           C
ATOM   2966  C11 POPER  70      91.145  29.195  65.099  1.00  0.00           C
ATOM   2969  P   POPER  70      90.375  31.585  64.269  1.00  0.00           P
ATOM   2970  O13 POPER  70      90.055  32.825  64.999  1.00  0.00           O
ATOM   2971  O14 POPER  70      91.635  31.615  63.489  1.00  0.00           O
ATOM   2972  O11 POPER  70      89.135  31.175  63.359  1.00  0.00           O
ATOM   2973  O12 POPER  70      90.395  30.385  65.289  1.00  0.00           O
ATOM   2974  C1  POPER  70      89.275  30.905  61.959  1.00  0.00           C
ATOM   2977  C2  POPER  70      88.565  31.975  61.079  1.00  0.00           C
ATOM   2979  O21 POPER  70      88.815  31.755  59.689  1.00  0.00           O
ATOM   2980  C21 POPER  70      88.255  30.705  59.129  1.00  0.00           C
ATOM   2981  O22 POPER  70      87.535  29.895  59.679  1.00  0.00           O
ATOM   2982  C22 POPER  70      88.665  30.695  57.659  1.00  0.00           C
ATOM   2985  C3  POPER  70      89.025  33.425  61.379  1.00  0.00           C
ATOM   2988  O31 POPER  70      88.066  34.365  60.869  1.00  0.00           O
ATOM   2989  C31 POPER  70      88.215  34.735  59.599  1.00  0.00           C
ATOM   2990  O32 POPER  70      89.215  34.535  58.909  1.00  0.00           O
ATOM   2991  C32 POPER  70      86.895  35.295  59.079  1.00  0.00           C
ATOM   2994  C23 POPER  70      87.895  29.655  56.809  1.00  0.00           C
ATOM   2997  C24 POPER  70      88.075  29.945  55.309  1.00  0.00           C
ATOM   3000  C25 POPER  70      87.595  28.825  54.379  1.00  0.00           C
ATOM   3003  C26 POPER  70      86.065  28.725  54.319  1.00  0.00           C
ATOM   3006  C27 POPER  70      85.545  27.805  53.199  1.00  0.00           C
ATOM   3009  C28 POPER  70      84.015  27.945  53.089  1.00  0.00           C
ATOM   3012  C29 POPER  70      83.315  26.835  52.339  1.00  0.00           C
ATOM   3014 0C21 POPER  70      82.325  26.965  51.429  1.00  0.00           C
ATOM   3016 1C21 POPER  70      81.725  28.235  50.889  1.00  0.00           C
ATOM   3019 2C21 POPER  70      81.335  28.075  49.399  1.00  0.00           C
ATOM   3022 3C21 POPER  70      82.535  27.825  48.469  1.00  0.00           C
ATOM   3025 4C21 POPER  70      82.125  27.555  47.019  1.00  0.00           C
ATOM   3028 5C21 POPER  70      83.326  27.145  46.159  1.00  0.00           C
ATOM   3031 6C21 POPER  70      82.965  26.815  44.699  1.00  0.00           C
ATOM   3034 7C21 POPER  70      84.135  26.175  43.949  1.00  0.00           C
ATOM   3037 8C21 POPER  70      83.945  26.145  42.429  1.00  0.00           C
ATOM   3041  C33 POPER  70      86.606  34.875  57.619  1.00  0.00           C
ATOM   3044  C34 POPER  70      85.105  34.725  57.339  1.00  0.00           C
ATOM   3047  C35 POPER  70      84.775  34.895  55.859  1.00  0.00           C
ATOM   3050  C36 POPER  70      83.275  35.025  55.549  1.00  0.00           C
ATOM   3053  C37 POPER  70      83.075  35.866  54.289  1.00  0.00           C
ATOM   3056  C38 POPER  70      81.635  36.115  53.859  1.00  0.00           C
ATOM   3059  C39 POPER  70      81.545  36.755  52.459  1.00  0.00           C
ATOM   3062 0C31 POPER  70      81.945  35.785  51.339  1.00  0.00           C
ATOM   3065 1C31 POPER  70      81.746  36.325  49.909  1.00  0.00           C
ATOM   3068 2C31 POPER  70      80.305  36.205  49.379  1.00  0.00           C
ATOM   3071 3C31 POPER  70      79.465  37.465  49.609  1.00  0.00           C
ATOM   3074 4C31 POPER  70      78.095  37.415  48.909  1.00  0.00           C
ATOM   3077 5C31 POPER  70      77.385  38.765  48.989  1.00  0.00           C
ATOM   3080 6C31 POPER  70      76.035  38.785  48.279  1.00  0.00           C
ATOM   3084  NH3 POPES  71      59.605  12.855  20.529  1.00  0.00           N
ATOM   3088  C12 POPES  71      60.745  12.555  21.469  1.00  0.00           C
ATOM   3091  C11 POPES  71      62.055  12.195  20.739  1.00  0.00           C
ATOM   3094  P   POPES  71      63.945  11.735  22.529  1.00  0.00           P
ATOM   3095  O13 POPES  71      63.155  10.495  22.759  1.00  0.00           O
ATOM   3096  O14 POPES  71      65.375  11.645  22.169  1.00  0.00           O
ATOM   3097  O11 POPES  71      63.825  12.685  23.759  1.00  0.00           O
ATOM   3098  O12 POPES  71      63.195  12.645  21.469  1.00  0.00           O
ATOM   3099  C1  POPES  71      64.245  12.325  25.089  1.00  0.00           C
ATOM   3102  C2  POPES  71      63.055  12.445  26.079  1.00  0.00           C
ATOM   3104  O21 POPES  71      63.035  11.395  27.069  1.00  0.00           O
ATOM   3105  C21 POPES  71      64.025  11.395  27.949  1.00  0.00           C
ATOM   3106  O22 POPES  71      64.996  12.135  27.919  1.00  0.00           O
ATOM   3107  C22 POPES  71      63.715  10.415  29.079  1.00  0.00           C
ATOM   3110  C3  POPES  71      61.705  12.465  25.289  1.00  0.00           C
ATOM   3113  O31 POPES  71      60.525  12.225  26.059  1.00  0.00           O
ATOM   3114  C31 POPES  71      60.145  13.205  26.849  1.00  0.00           C
ATOM   3115  O32 POPES  71      60.705  14.275  26.989  1.00  0.00           O
ATOM   3116  C32 POPES  71      58.835  12.775  27.529  1.00  0.00           C
ATOM   3119  C23 POPES  71      63.055  11.095  30.299  1.00  0.00           C
ATOM   3122  C24 POPES  71      62.085  10.175  31.059  1.00  0.00           C
ATOM   3125  C25 POPES  71      61.195  10.955  32.049  1.00  0.00           C
ATOM   3128  C26 POPES  71      61.645  10.775  33.509  1.00  0.00           C
ATOM   3131  C27 POPES  71      60.895  11.685  34.489  1.00  0.00           C
ATOM   3134  C28 POPES  71      61.275  11.435  35.969  1.00  0.00           C
ATOM   3137  C29 POPES  71      62.695  11.825  36.279  1.00  0.00           C
ATOM   3139 0C21 POPES  71      63.475  11.335  37.259  1.00  0.00           C
ATOM   3141 1C21 POPES  71      63.105  10.275  38.279  1.00  0.00           C
ATOM   3144 2C21 POPES  71      63.125  10.765  39.739  1.00  0.00           C
ATOM   3147 3C21 POPES  71      64.525  10.775  40.379  1.00  0.00           C
ATOM   3150 4C21 POPES  71      64.515  11.115  41.879  1.00  0.00           C
ATOM   3153 5C21 POPES  71      65.765  10.595  42.619  1.00  0.00           C
ATOM   3156 6C21 POPES  71      65.845  10.965  44.109  1.00  0.00           C
ATOM   3159 7C21 POPES  71      67.135  10.425  44.749  1.00  0.00           C
ATOM   3162 8C21 POPES  71      67.335  10.855  46.199  1.00  0.00           C
ATOM   3166  C33 POPES  71      58.775  13.285  28.979  1.00  0.00           C
ATOM   3169  C34 POPES  71      57.385  13.195  29.629  1.00  0.00           C
ATOM   3172  C35 POPES  71      56.405  14.175  28.979  1.00  0.00           C
ATOM   3175  C36 POPES  71      55.085  14.295  29.739  1.00  0.00           C
ATOM   3178  C37 POPES  71      54.215  15.465  29.249  1.00  0.00           C
ATOM   3181  C38 POPES  71      54.035  16.545  30.319  1.00  0.00           C
ATOM   3184  C39 POPES  71      53.075  16.115  31.429  1.00  0.00           C
ATOM   3187 0C31 POPES  71      53.175  16.975  32.699  1.00  0.00           C
ATOM   3190 1C31 POPES  71      52.155  16.535  33.749  1.00  0.00           C
ATOM   3193 2C31 POPES  71      52.145  17.395  35.019  1.00  0.00           C
ATOM   3196 3C31 POPES  71      53.465  17.335  35.809  1.00  0.00           C
ATOM   3199 4C31 POPES  71      53.295  17.695  37.289  1.00  0.00           C
ATOM   3202 5C31 POPES  71      54.485  17.215  38.129  1.00  0.00           C
ATOM   3205 6C31 POPES  71      54.375  17.545  39.619  1.00  0.00           C
ATOM   3209  NH3 POPET  72      86.725  77.425  61.929  1.00  0.00           N
ATOM   3213  C12 POPET  72      88.155  77.835  62.099  1.00  0.00           C
ATOM   3216  C11 POPET  72      88.326  79.306  61.669  1.00  0.00           C
ATOM   3219  P   POPET  72      90.325  81.016  62.039  1.00  0.00           P
ATOM   3220  O13 POPET  72      89.425  82.095  61.569  1.00  0.00           O
ATOM   3221  O14 POPET  72      90.715  80.975  63.469  1.00  0.00           O
ATOM   3222  O11 POPET  72      91.606  80.975  61.079  1.00  0.00           O
ATOM   3223  O12 POPET  72      89.705  79.616  61.729  1.00  0.00           O
ATOM   3224  C1  POPET  72      91.425  80.985  59.649  1.00  0.00           C
ATOM   3227  C2  POPET  72      91.785  79.616  59.009  1.00  0.00           C
ATOM   3229  O21 POPET  72      92.115  79.775  57.609  1.00  0.00           O
ATOM   3230  C21 POPET  72      91.075  79.855  56.769  1.00  0.00           C
ATOM   3231  O22 POPET  72      89.915  79.965  57.109  1.00  0.00           O
ATOM   3232  C22 POPET  72      91.555  79.595  55.339  1.00  0.00           C
ATOM   3235  C3  POPET  72      90.755  78.485  59.359  1.00  0.00           C
ATOM   3238  O31 POPET  72      90.975  77.275  58.619  1.00  0.00           O
ATOM   3239  C31 POPET  72      89.965  76.395  58.579  1.00  0.00           C
ATOM   3240  O32 POPET  72      88.865  76.556  59.049  1.00  0.00           O
ATOM   3241  C32 POPET  72      90.515  75.105  57.969  1.00  0.00           C
ATOM   3244  C23 POPET  72      91.255  80.675  54.289  1.00  0.00           C
ATOM   3247  C24 POPET  72      90.645  80.056  53.019  1.00  0.00           C
ATOM   3250  C25 POPET  72      90.465  81.035  51.839  1.00  0.00           C
ATOM   3253  C26 POPET  72      91.795  81.465  51.199  1.00  0.00           C
ATOM   3256  C27 POPET  72      92.295  82.845  51.659  1.00  0.00           C
ATOM   3259  C28 POPET  72      93.485  83.315  50.799  1.00  0.00           C
ATOM   3262  C29 POPET  72      94.015  84.645  51.249  1.00  0.00           C
ATOM   3264 0C21 POPET  72      94.576  85.586  50.469  1.00  0.00           C
ATOM   3266 1C21 POPET  72      94.835  85.465  48.979  1.00  0.00           C
ATOM   3269 2C21 POPET  72      93.865  86.325  48.149  1.00  0.00           C
ATOM   3272 3C21 POPET  72      94.106  87.845  48.279  1.00  0.00           C
ATOM   3275 4C21 POPET  72      93.155  88.665  47.399  1.00  0.00           C
ATOM   3278 5C21 POPET  72      93.805  89.875  46.719  1.00  0.00           C
ATOM   3281 6C21 POPET  72      94.805  89.486  45.619  1.00  0.00           C
ATOM   3284 7C21 POPET  72      95.045  90.616  44.609  1.00  0.00           C
ATOM   3287 8C21 POPET  72      96.055  90.235  43.529  1.00  0.00           C
ATOM   3291  C33 POPET  72      89.515  73.936  58.049  1.00  0.00           C
ATOM   3294  C34 POPET  72      90.165  72.555  57.929  1.00  0.00           C
ATOM   3297  C35 POPET  72      91.145  72.345  56.749  1.00  0.00           C
ATOM   3300  C36 POPET  72      90.566  72.625  55.359  1.00  0.00           C
ATOM   3303  C37 POPET  72      91.395  71.936  54.249  1.00  0.00           C
ATOM   3306  C38 POPET  72      90.995  72.395  52.839  1.00  0.00           C
ATOM   3309  C39 POPET  72      91.085  71.305  51.769  1.00  0.00           C
ATOM   3312 0C31 POPET  72      92.515  70.866  51.429  1.00  0.00           C
ATOM   3315 1C31 POPET  72      92.625  70.226  50.029  1.00  0.00           C
ATOM   3318 2C31 POPET  72      94.055  70.035  49.519  1.00  0.00           C
ATOM   3321 3C31 POPET  72      94.755  71.345  49.149  1.00  0.00           C
ATOM   3324 4C31 POPET  72      96.285  71.215  49.029  1.00  0.00           C
ATOM   3327 5C31 POPET  72      97.005  72.505  49.439  1.00  0.00           C
ATOM   3330 6C31 POPET  72      98.515  72.336  49.599  1.00  0.00           C
ATOM   3334  NH3 POPEU  73      31.915  89.285  20.219  1.00  0.00           N
ATOM   3338  C12 POPEU  73      30.935  89.465  19.089  1.00  0.00           C
ATOM   3341  C11 POPEU  73      30.175  90.806  19.159  1.00  0.00           C
ATOM   3344  P   POPEU  73      30.375  93.335  19.649  1.00  0.00           P
ATOM   3345  O13 POPEU  73      31.205  94.425  19.099  1.00  0.00           O
ATOM   3346  O14 POPEU  73      28.935  93.315  19.319  1.00  0.00           O
ATOM   3347  O11 POPEU  73      30.485  93.385  21.229  1.00  0.00           O
ATOM   3348  O12 POPEU  73      31.055  91.925  19.349  1.00  0.00           O
ATOM   3349  C1  POPEU  73      29.755  94.436  21.889  1.00  0.00           C
ATOM   3352  C2  POPEU  73      30.445  94.906  23.189  1.00  0.00           C
ATOM   3354  O21 POPEU  73      30.585  93.796  24.089  1.00  0.00           O
ATOM   3355  C21 POPEU  73      31.655  93.855  24.869  1.00  0.00           C
ATOM   3356  O22 POPEU  73      32.535  94.685  24.839  1.00  0.00           O
ATOM   3357  C22 POPEU  73      31.655  92.666  25.819  1.00  0.00           C
ATOM   3360  C3  POPEU  73      29.575  96.016  23.829  1.00  0.00           C
ATOM   3363  O31 POPEU  73      30.205  96.575  24.989  1.00  0.00           O
ATOM   3364  C31 POPEU  73      29.595  96.416  26.149  1.00  0.00           C
ATOM   3365  O32 POPEU  73      28.475  95.975  26.319  1.00  0.00           O
ATOM   3366  C32 POPEU  73      30.555  96.866  27.249  1.00  0.00           C
ATOM   3369  C23 POPEU  73      31.645  93.105  27.299  1.00  0.00           C
ATOM   3372  C24 POPEU  73      32.325  92.065  28.189  1.00  0.00           C
ATOM   3375  C25 POPEU  73      32.285  92.465  29.669  1.00  0.00           C
ATOM   3378  C26 POPEU  73      33.615  92.215  30.389  1.00  0.00           C
ATOM   3381  C27 POPEU  73      34.745  93.125  29.879  1.00  0.00           C
ATOM   3384  C28 POPEU  73      35.995  93.035  30.769  1.00  0.00           C
ATOM   3387  C29 POPEU  73      36.945  94.185  30.539  1.00  0.00           C
ATOM   3389 0C21 POPEU  73      36.905  95.365  31.169  1.00  0.00           C
ATOM   3391 1C21 POPEU  73      35.875  95.765  32.199  1.00  0.00           C
ATOM   3394 2C21 POPEU  73      36.475  96.065  33.579  1.00  0.00           C
ATOM   3397 3C21 POPEU  73      35.365  96.376  34.599  1.00  0.00           C
ATOM   3400 4C21 POPEU  73      35.855  97.145  35.829  1.00  0.00           C
ATOM   3403 5C21 POPEU  73      34.685  97.655  36.689  1.00  0.00           C
ATOM   3406 6C21 POPEU  73      34.075  96.575  37.609  1.00  0.00           C
ATOM   3409 7C21 POPEU  73      32.775  97.025  38.289  1.00  0.00           C
ATOM   3412 8C21 POPEU  73      32.285  96.055  39.359  1.00  0.00           C
ATOM   3416  C33 POPEU  73      30.165  96.296  28.629  1.00  0.00           C
ATOM   3419  C34 POPEU  73      31.305  96.405  29.649  1.00  0.00           C
ATOM   3422  C35 POPEU  73      30.765  96.005  31.029  1.00  0.00           C
ATOM   3425  C36 POPEU  73      31.795  95.815  32.139  1.00  0.00           C
ATOM   3428  C37 POPEU  73      31.025  95.425  33.409  1.00  0.00           C
ATOM   3431  C38 POPEU  73      31.875  95.175  34.659  1.00  0.00           C
ATOM   3434  C39 POPEU  73      31.015  95.126  35.929  1.00  0.00           C
ATOM   3437 0C31 POPEU  73      29.895  94.086  35.949  1.00  0.00           C
ATOM   3440 1C31 POPEU  73      28.765  94.525  36.889  1.00  0.00           C
ATOM   3443 2C31 POPEU  73      27.665  93.475  37.059  1.00  0.00           C
ATOM   3446 3C31 POPEU  73      28.065  92.296  37.959  1.00  0.00           C
ATOM   3449 4C31 POPEU  73      28.755  92.735  39.259  1.00  0.00           C
ATOM   3452 5C31 POPEU  73      28.775  91.675  40.349  1.00  0.00           C
ATOM   3455 6C31 POPEU  73      29.785  92.035  41.449  1.00  0.00           C
ATOM   3459  NH3 POPEV  74      25.665 116.235  63.619  1.00  0.00           N
ATOM   3463  C12 POPEV  74      25.445 115.935  65.069  1.00  0.00           C
ATOM   3466  C11 POPEV  74      24.035 116.405  65.479  1.00  0.00           C
ATOM   3469  P   POPEV  74      22.515 114.866  63.969  1.00  0.00           P
ATOM   3470  O13 POPEV  74      21.195 114.645  64.599  1.00  0.00           O
ATOM   3471  O14 POPEV  74      23.535 113.835  64.219  1.00  0.00           O
ATOM   3472  O11 POPEV  74      22.305 115.126  62.439  1.00  0.00           O
ATOM   3473  O12 POPEV  74      23.085 116.276  64.419  1.00  0.00           O
ATOM   3474  C1  POPEV  74      21.145 115.856  61.999  1.00  0.00           C
ATOM   3477  C2  POPEV  74      21.505 116.945  60.949  1.00  0.00           C
ATOM   3479  O21 POPEV  74      22.245 116.285  59.899  1.00  0.00           O
ATOM   3480  C21 POPEV  74      22.035 116.675  58.659  1.00  0.00           C
ATOM   3481  O22 POPEV  74      21.465 117.686  58.309  1.00  0.00           O
ATOM   3482  C22 POPEV  74      22.595 115.575  57.759  1.00  0.00           C
ATOM   3485  C3  POPEV  74      22.295 118.116  61.599  1.00  0.00           C
ATOM   3488  O31 POPEV  74      22.205 119.325  60.809  1.00  0.00           O
ATOM   3489  C31 POPEV  74      23.255 119.535  60.029  1.00  0.00           C
ATOM   3490  O32 POPEV  74      24.275 118.866  60.019  1.00  0.00           O
ATOM   3491  C32 POPEV  74      23.085 120.785  59.169  1.00  0.00           C
ATOM   3494  C23 POPEV  74      22.485 115.885  56.249  1.00  0.00           C
ATOM   3497  C24 POPEV  74      22.985 114.705  55.409  1.00  0.00           C
ATOM   3500  C25 POPEV  74      23.245 115.075  53.949  1.00  0.00           C
ATOM   3503  C26 POPEV  74      24.165 114.075  53.239  1.00  0.00           C
ATOM   3506  C27 POPEV  74      24.565 114.585  51.849  1.00  0.00           C
ATOM   3509  C28 POPEV  74      25.495 113.625  51.099  1.00  0.00           C
ATOM   3512  C29 POPEV  74      26.005 114.315  49.869  1.00  0.00           C
ATOM   3514 0C21 POPEV  74      25.545 114.165  48.619  1.00  0.00           C
ATOM   3516 1C21 POPEV  74      24.425 113.255  48.159  1.00  0.00           C
ATOM   3519 2C21 POPEV  74      24.945 112.116  47.259  1.00  0.00           C
ATOM   3522 3C21 POPEV  74      25.735 112.626  46.039  1.00  0.00           C
ATOM   3525 4C21 POPEV  74      26.305 111.505  45.159  1.00  0.00           C
ATOM   3528 5C21 POPEV  74      26.775 112.045  43.799  1.00  0.00           C
ATOM   3531 6C21 POPEV  74      25.605 112.235  42.829  1.00  0.00           C
ATOM   3534 7C21 POPEV  74      25.925 113.116  41.619  1.00  0.00           C
ATOM   3537 8C21 POPEV  74      24.765 113.215  40.639  1.00  0.00           C
ATOM   3541  C33 POPEV  74      23.215 120.465  57.659  1.00  0.00           C
ATOM   3544  C34 POPEV  74      23.065 121.706  56.769  1.00  0.00           C
ATOM   3547  C35 POPEV  74      23.365 121.455  55.279  1.00  0.00           C
ATOM   3550  C36 POPEV  74      22.415 120.446  54.599  1.00  0.00           C
ATOM   3553  C37 POPEV  74      22.665 120.385  53.089  1.00  0.00           C
ATOM   3556  C38 POPEV  74      21.715 119.465  52.309  1.00  0.00           C
ATOM   3559  C39 POPEV  74      22.105 119.385  50.819  1.00  0.00           C
ATOM   3562 0C31 POPEV  74      21.255 118.465  49.949  1.00  0.00           C
ATOM   3565 1C31 POPEV  74      21.895 118.236  48.569  1.00  0.00           C
ATOM   3568 2C31 POPEV  74      20.985 117.485  47.589  1.00  0.00           C
ATOM   3571 3C31 POPEV  74      19.835 118.356  47.079  1.00  0.00           C
ATOM   3574 4C31 POPEV  74      18.885 117.605  46.139  1.00  0.00           C
ATOM   3577 5C31 POPEV  74      17.605 118.405  45.849  1.00  0.00           C
ATOM   3580 6C31 POPEV  74      16.905 117.965  44.569  1.00  0.00           C
ATOM   3584  NH3 POPEW  75     124.775 116.475  64.259  1.00  0.00           N
ATOM   3588  C12 POPEW  75     125.705 117.135  65.219  1.00  0.00           C
ATOM   3591  C11 POPEW  75     125.995 118.525  64.679  1.00  0.00           C
ATOM   3594  P   POPEW  75     126.636 120.885  65.599  1.00  0.00           P
ATOM   3595  O13 POPEW  75     127.186 121.345  66.889  1.00  0.00           O
ATOM   3596  O14 POPEW  75     125.285 121.325  65.239  1.00  0.00           O
ATOM   3597  O11 POPEW  75     127.586 121.335  64.419  1.00  0.00           O
ATOM   3598  O12 POPEW  75     126.676 119.305  65.639  1.00  0.00           O
ATOM   3599  C1  POPEW  75     128.496 120.485  63.699  1.00  0.00           C
ATOM   3602  C2  POPEW  75     128.196 120.415  62.159  1.00  0.00           C
ATOM   3604  O21 POPEW  75     128.996 121.395  61.489  1.00  0.00           O
ATOM   3605  C21 POPEW  75     128.726 121.696  60.229  1.00  0.00           C
ATOM   3606  O22 POPEW  75     127.776 122.355  59.829  1.00  0.00           O
ATOM   3607  C22 POPEW  75     129.866 121.165  59.369  1.00  0.00           C
ATOM   3610  C3  POPEW  75     126.676 120.425  61.799  1.00  0.00           C
ATOM   3613  O31 POPEW  75     126.416 119.705  60.579  1.00  0.00           O
ATOM   3614  C31 POPEW  75     125.815 118.535  60.639  1.00  0.00           C
ATOM   3615  O32 POPEW  75     125.445 117.956  61.659  1.00  0.00           O
ATOM   3616  C32 POPEW  75     125.545 118.046  59.219  1.00  0.00           C
ATOM   3619  C23 POPEW  75     129.916 121.755  57.939  1.00  0.00           C
ATOM   3622  C24 POPEW  75     128.956 121.086  56.939  1.00  0.00           C
ATOM   3625  C25 POPEW  75     129.096 121.685  55.529  1.00  0.00           C
ATOM   3628  C26 POPEW  75     129.446 120.666  54.439  1.00  0.00           C
ATOM   3631  C27 POPEW  75     129.226 121.255  53.039  1.00  0.00           C
ATOM   3634  C28 POPEW  75     129.446 120.255  51.889  1.00  0.00           C
ATOM   3637  C29 POPEW  75     129.266 120.925  50.549  1.00  0.00           C
ATOM   3639 0C21 POPEW  75     129.236 120.306  49.359  1.00  0.00           C
ATOM   3641 1C21 POPEW  75     129.366 118.825  49.149  1.00  0.00           C
ATOM   3644 2C21 POPEW  75     130.676 118.395  48.469  1.00  0.00           C
ATOM   3647 3C21 POPEW  75     131.906 118.625  49.369  1.00  0.00           C
ATOM   3650 4C21 POPEW  75     133.216 118.096  48.769  1.00  0.00           C
ATOM   3653 5C21 POPEW  75     133.676 116.755  49.359  1.00  0.00           C
ATOM   3656 6C21 POPEW  75     132.856 115.535  48.899  1.00  0.00           C
ATOM   3659 7C21 POPEW  75     133.186 114.235  49.659  1.00  0.00           C
ATOM   3662 8C21 POPEW  75     132.906 114.305  51.159  1.00  0.00           C
ATOM   3666  C33 POPEW  75     126.096 116.625  58.939  1.00  0.00           C
ATOM   3669  C34 POPEW  75     125.415 115.946  57.739  1.00  0.00           C
ATOM   3672  C35 POPEW  75     126.196 116.055  56.419  1.00  0.00           C
ATOM   3675  C36 POPEW  75     126.436 117.495  55.969  1.00  0.00           C
ATOM   3678  C37 POPEW  75     126.606 117.626  54.449  1.00  0.00           C
ATOM   3681  C38 POPEW  75     125.965 118.916  53.919  1.00  0.00           C
ATOM   3684  C39 POPEW  75     125.525 118.796  52.459  1.00  0.00           C
ATOM   3687 0C31 POPEW  75     124.675 120.005  52.059  1.00  0.00           C
ATOM   3690 1C31 POPEW  75     124.025 119.866  50.679  1.00  0.00           C
ATOM   3693 2C31 POPEW  75     123.085 121.046  50.359  1.00  0.00           C
ATOM   3696 3C31 POPEW  75     121.835 121.095  51.249  1.00  0.00           C
ATOM   3699 4C31 POPEW  75     120.775 122.056  50.689  1.00  0.00           C
ATOM   3702 5C31 POPEW  75     119.425 121.995  51.419  1.00  0.00           C
ATOM   3705 6C31 POPEW  75     118.235 122.065  50.459  1.00  0.00           C
ATOM   3709  NH3 POPEX  76      38.715  -0.736  60.809  1.00  0.00           N
ATOM   3713  C12 POPEX  76      37.525   0.194  60.959  1.00  0.00           C
ATOM   3716  C11 POPEX  76      36.985   0.795  59.639  1.00  0.00           C
ATOM   3719  P   POPEX  76      35.065   2.705  59.769  1.00  0.00           P
ATOM   3720  O13 POPEX  76      34.175   2.915  60.939  1.00  0.00           O
ATOM   3721  O14 POPEX  76      36.185   3.655  59.639  1.00  0.00           O
ATOM   3722  O11 POPEX  76      34.245   2.675  58.439  1.00  0.00           O
ATOM   3723  O12 POPEX  76      35.645   1.245  59.829  1.00  0.00           O
ATOM   3724  C1  POPEX  76      34.905   2.685  57.169  1.00  0.00           C
ATOM   3727  C2  POPEX  76      34.125   3.625  56.229  1.00  0.00           C
ATOM   3729  O21 POPEX  76      34.815   3.845  54.979  1.00  0.00           O
ATOM   3730  C21 POPEX  76      34.645   2.835  54.119  1.00  0.00           C
ATOM   3731  O22 POPEX  76      34.135   1.765  54.399  1.00  0.00           O
ATOM   3732  C22 POPEX  76      35.115   3.275  52.729  1.00  0.00           C
ATOM   3735  C3  POPEX  76      33.835   4.995  56.909  1.00  0.00           C
ATOM   3738  O31 POPEX  76      33.225   5.895  55.969  1.00  0.00           O
ATOM   3739  C31 POPEX  76      32.275   6.705  56.409  1.00  0.00           C
ATOM   3740  O32 POPEX  76      31.825   6.755  57.529  1.00  0.00           O
ATOM   3741  C32 POPEX  76      31.875   7.605  55.229  1.00  0.00           C
ATOM   3744  C23 POPEX  76      34.555   2.295  51.679  1.00  0.00           C
ATOM   3747  C24 POPEX  76      34.725   2.715  50.219  1.00  0.00           C
ATOM   3750  C25 POPEX  76      34.375   1.525  49.309  1.00  0.00           C
ATOM   3753  C26 POPEX  76      33.955   1.905  47.889  1.00  0.00           C
ATOM   3756  C27 POPEX  76      33.365   0.705  47.139  1.00  0.00           C
ATOM   3759  C28 POPEX  76      32.695   1.115  45.809  1.00  0.00           C
ATOM   3762  C29 POPEX  76      31.995  -0.046  45.169  1.00  0.00           C
ATOM   3764 0C21 POPEX  76      31.965  -0.336  43.849  1.00  0.00           C
ATOM   3766 1C21 POPEX  76      32.605   0.475  42.749  1.00  0.00           C
ATOM   3769 2C21 POPEX  76      31.705   1.635  42.309  1.00  0.00           C
ATOM   3772 3C21 POPEX  76      32.265   2.445  41.129  1.00  0.00           C
ATOM   3775 4C21 POPEX  76      31.215   3.405  40.559  1.00  0.00           C
ATOM   3778 5C21 POPEX  76      31.775   4.335  39.479  1.00  0.00           C
ATOM   3781 6C21 POPEX  76      30.685   5.195  38.829  1.00  0.00           C
ATOM   3784 7C21 POPEX  76      31.265   6.155  37.779  1.00  0.00           C
ATOM   3787 8C21 POPEX  76      30.205   6.965  37.019  1.00  0.00           C
ATOM   3791  C33 POPEX  76      30.935   8.785  55.569  1.00  0.00           C
ATOM   3794  C34 POPEX  76      29.545   8.685  54.929  1.00  0.00           C
ATOM   3797  C35 POPEX  76      29.505   8.945  53.409  1.00  0.00           C
ATOM   3800  C36 POPEX  76      28.075   9.145  52.879  1.00  0.00           C
ATOM   3803  C37 POPEX  76      27.975   9.595  51.409  1.00  0.00           C
ATOM   3806  C38 POPEX  76      26.515   9.575  50.909  1.00  0.00           C
ATOM   3809  C39 POPEX  76      26.195  10.535  49.749  1.00  0.00           C
ATOM   3812 0C31 POPEX  76      26.555  10.005  48.339  1.00  0.00           C
ATOM   3815 1C31 POPEX  76      27.915  10.475  47.819  1.00  0.00           C
ATOM   3818 2C31 POPEX  76      28.315   9.735  46.529  1.00  0.00           C
ATOM   3821 3C31 POPEX  76      29.595  10.285  45.889  1.00  0.00           C
ATOM   3824 4C31 POPEX  76      30.875   9.895  46.659  1.00  0.00           C
ATOM   3827 5C31 POPEX  76      32.055  10.815  46.339  1.00  0.00           C
ATOM   3830 6C31 POPEX  76      33.345  10.425  47.059  1.00  0.00           C
ATOM   3834  NH3 POPEY  77     109.325  42.565  23.799  1.00  0.00           N
ATOM   3838  C12 POPEY  77     110.505  43.465  24.009  1.00  0.00           C
ATOM   3841  C11 POPEY  77     111.775  42.775  23.459  1.00  0.00           C
ATOM   3844  P   POPEY  77     113.485  42.645  25.449  1.00  0.00           P
ATOM   3845  O13 POPEY  77     113.965  41.255  25.309  1.00  0.00           O
ATOM   3846  O14 POPEY  77     114.465  43.575  26.039  1.00  0.00           O
ATOM   3847  O11 POPEY  77     112.165  42.625  26.339  1.00  0.00           O
ATOM   3848  O12 POPEY  77     112.965  43.255  24.079  1.00  0.00           O
ATOM   3849  C1  POPEY  77     112.025  41.745  27.459  1.00  0.00           C
ATOM   3852  C2  POPEY  77     112.505  42.465  28.739  1.00  0.00           C
ATOM   3854  O21 POPEY  77     112.815  41.485  29.749  1.00  0.00           O
ATOM   3855  C21 POPEY  77     114.085  41.445  30.139  1.00  0.00           C
ATOM   3856  O22 POPEY  77     114.996  42.085  29.649  1.00  0.00           O
ATOM   3857  C22 POPEY  77     114.246  40.395  31.249  1.00  0.00           C
ATOM   3860  C3  POPEY  77     111.435  43.435  29.269  1.00  0.00           C
ATOM   3863  O31 POPEY  77     112.085  44.566  29.859  1.00  0.00           O
ATOM   3864  C31 POPEY  77     112.345  44.525  31.149  1.00  0.00           C
ATOM   3865  O32 POPEY  77     112.095  43.596  31.899  1.00  0.00           O
ATOM   3866  C32 POPEY  77     112.975  45.845  31.549  1.00  0.00           C
ATOM   3869  C23 POPEY  77     114.436  40.925  32.699  1.00  0.00           C
ATOM   3872  C24 POPEY  77     114.485  39.745  33.689  1.00  0.00           C
ATOM   3875  C25 POPEY  77     114.625  40.116  35.179  1.00  0.00           C
ATOM   3878  C26 POPEY  77     114.035  39.026  36.089  1.00  0.00           C
ATOM   3881  C27 POPEY  77     114.615  38.936  37.509  1.00  0.00           C
ATOM   3884  C28 POPEY  77     113.925  37.825  38.319  1.00  0.00           C
ATOM   3887  C29 POPEY  77     114.705  37.405  39.539  1.00  0.00           C
ATOM   3889 0C21 POPEY  77     114.215  37.035  40.739  1.00  0.00           C
ATOM   3891 1C21 POPEY  77     112.775  36.995  41.169  1.00  0.00           C
ATOM   3894 2C21 POPEY  77     112.636  37.205  42.699  1.00  0.00           C
ATOM   3897 3C21 POPEY  77     113.005  38.625  43.159  1.00  0.00           C
ATOM   3900 4C21 POPEY  77     113.305  38.705  44.669  1.00  0.00           C
ATOM   3903 5C21 POPEY  77     113.565  40.145  45.129  1.00  0.00           C
ATOM   3906 6C21 POPEY  77     114.475  40.245  46.359  1.00  0.00           C
ATOM   3909 7C21 POPEY  77     114.815  41.705  46.699  1.00  0.00           C
ATOM   3912 8C21 POPEY  77     115.636  41.875  47.979  1.00  0.00           C
ATOM   3916  C33 POPEY  77     112.085  47.005  31.099  1.00  0.00           C
ATOM   3919  C34 POPEY  77     110.745  47.035  31.849  1.00  0.00           C
ATOM   3922  C35 POPEY  77     110.826  47.875  33.129  1.00  0.00           C
ATOM   3925  C36 POPEY  77     109.456  48.095  33.769  1.00  0.00           C
ATOM   3928  C37 POPEY  77     109.535  49.055  34.959  1.00  0.00           C
ATOM   3931  C38 POPEY  77     108.195  49.695  35.349  1.00  0.00           C
ATOM   3934  C39 POPEY  77     107.605  50.665  34.319  1.00  0.00           C
ATOM   3937 0C31 POPEY  77     106.205  51.135  34.759  1.00  0.00           C
ATOM   3940 1C31 POPEY  77     105.566  52.125  33.769  1.00  0.00           C
ATOM   3943 2C31 POPEY  77     104.125  52.505  34.159  1.00  0.00           C
ATOM   3946 3C31 POPEY  77     104.025  53.665  35.159  1.00  0.00           C
ATOM   3949 4C31 POPEY  77     104.555  55.005  34.609  1.00  0.00           C
ATOM   3952 5C31 POPEY  77     104.225  56.195  35.519  1.00  0.00           C
ATOM   3955 6C31 POPEY  77     105.155  57.406  35.339  1.00  0.00           C
ATOM   3959  NH3 POPEZ  78      31.355  34.035  20.949  1.00  0.00           N
ATOM   3963  C12 POPEZ  78      31.445  35.505  21.279  1.00  0.00           C
ATOM   3966  C11 POPEZ  78      30.065  36.195  21.339  1.00  0.00           C
ATOM   3969  P   POPEZ  78      31.085  38.385  22.399  1.00  0.00           P
ATOM   3970  O13 POPEZ  78      30.545  39.715  22.789  1.00  0.00           O
ATOM   3971  O14 POPEZ  78      32.455  38.355  21.859  1.00  0.00           O
ATOM   3972  O11 POPEZ  78      31.035  37.435  23.679  1.00  0.00           O
ATOM   3973  O12 POPEZ  78      30.135  37.625  21.379  1.00  0.00           O
ATOM   3974  C1  POPEZ  78      29.855  37.645  24.479  1.00  0.00           C
ATOM   3977  C2  POPEZ  78      29.745  36.745  25.739  1.00  0.00           C
ATOM   3979  O21 POPEZ  78      28.715  37.415  26.469  1.00  0.00           O
ATOM   3980  C21 POPEZ  78      28.535  37.305  27.739  1.00  0.00           C
ATOM   3981  O22 POPEZ  78      28.595  36.315  28.449  1.00  0.00           O
ATOM   3982  C22 POPEZ  78      28.255  38.715  28.249  1.00  0.00           C
ATOM   3985  C3  POPEZ  78      31.105  36.565  26.489  1.00  0.00           C
ATOM   3988  O31 POPEZ  78      31.035  35.445  27.389  1.00  0.00           O
ATOM   3989  C31 POPEZ  78      31.625  35.495  28.559  1.00  0.00           C
ATOM   3990  O32 POPEZ  78      32.415  36.345  28.939  1.00  0.00           O
ATOM   3991  C32 POPEZ  78      31.095  34.315  29.379  1.00  0.00           C
ATOM   3994  C23 POPEZ  78      28.325  38.835  29.789  1.00  0.00           C
ATOM   3997  C24 POPEZ  78      28.725  40.245  30.209  1.00  0.00           C
ATOM   4000  C25 POPEZ  78      28.225  40.665  31.599  1.00  0.00           C
ATOM   4003  C26 POPEZ  78      28.785  39.825  32.749  1.00  0.00           C
ATOM   4006  C27 POPEZ  78      28.745  40.625  34.069  1.00  0.00           C
ATOM   4009  C28 POPEZ  78      29.195  39.825  35.289  1.00  0.00           C
ATOM   4012  C29 POPEZ  78      29.285  40.665  36.539  1.00  0.00           C
ATOM   4014 0C21 POPEZ  78      29.375  40.175  37.789  1.00  0.00           C
ATOM   4016 1C21 POPEZ  78      29.425  38.715  38.149  1.00  0.00           C
ATOM   4019 2C21 POPEZ  78      30.855  38.125  38.109  1.00  0.00           C
ATOM   4022 3C21 POPEZ  78      31.845  38.745  39.099  1.00  0.00           C
ATOM   4025 4C21 POPEZ  78      31.485  38.525  40.579  1.00  0.00           C
ATOM   4028 5C21 POPEZ  78      31.615  37.065  41.039  1.00  0.00           C
ATOM   4031 6C21 POPEZ  78      31.325  36.915  42.539  1.00  0.00           C
ATOM   4034 7C21 POPEZ  78      31.715  35.525  43.069  1.00  0.00           C
ATOM   4037 8C21 POPEZ  78      31.645  35.435  44.589  1.00  0.00           C
ATOM   4041  C33 POPEZ  78      31.375  34.405  30.899  1.00  0.00           C
ATOM   4044  C34 POPEZ  78      30.275  33.705  31.719  1.00  0.00           C
ATOM   4047  C35 POPEZ  78      30.695  33.395  33.159  1.00  0.00           C
ATOM   4050  C36 POPEZ  78      29.835  34.045  34.259  1.00  0.00           C
ATOM   4053  C37 POPEZ  78      30.215  33.495  35.639  1.00  0.00           C
ATOM   4056  C38 POPEZ  78      29.515  34.195  36.819  1.00  0.00           C
ATOM   4059  C39 POPEZ  78      30.135  33.815  38.179  1.00  0.00           C
ATOM   4062 0C31 POPEZ  78      30.195  32.305  38.409  1.00  0.00           C
ATOM   4065 1C31 POPEZ  78      30.615  31.925  39.839  1.00  0.00           C
ATOM   4068 2C31 POPEZ  78      30.655  30.405  40.039  1.00  0.00           C
ATOM   4071 3C31 POPEZ  78      30.705  29.965  41.509  1.00  0.00           C
ATOM   4074 4C31 POPEZ  78      31.975  30.415  42.259  1.00  0.00           C
ATOM   4077 5C31 POPEZ  78      31.955  29.985  43.729  1.00  0.00           C
ATOM   4080 6C31 POPEZ  78      33.195  30.395  44.519  1.00  0.00           C
ATOM   4084  NH3 POPEa  79     108.595 109.985  64.689  1.00  0.00           N
ATOM   4088  C12 POPEa  79     108.555 109.746  66.179  1.00  0.00           C
ATOM   4091  C11 POPEa  79     109.235 110.856  67.009  1.00  0.00           C
ATOM   4094  P   POPEa  79     111.455 111.296  65.719  1.00  0.00           P
ATOM   4095  O13 POPEa  79     112.795 111.796  66.089  1.00  0.00           O
ATOM   4096  O14 POPEa  79     110.615 112.246  64.939  1.00  0.00           O
ATOM   4097  O11 POPEa  79     111.565 109.976  64.859  1.00  0.00           O
ATOM   4098  O12 POPEa  79     110.665 110.795  66.979  1.00  0.00           O
ATOM   4099  C1  POPEa  79     112.615 109.915  63.889  1.00  0.00           C
ATOM   4102  C2  POPEa  79     112.195 110.555  62.529  1.00  0.00           C
ATOM   4104  O21 POPEa  79     111.886 109.556  61.559  1.00  0.00           O
ATOM   4105  C21 POPEa  79     110.805 108.835  61.739  1.00  0.00           C
ATOM   4106  O22 POPEa  79     109.996 108.916  62.639  1.00  0.00           O
ATOM   4107  C22 POPEa  79     110.605 107.985  60.489  1.00  0.00           C
ATOM   4110  C3  POPEa  79     113.295 111.485  61.949  1.00  0.00           C
ATOM   4113  O31 POPEa  79     113.015 111.855  60.579  1.00  0.00           O
ATOM   4114  C31 POPEa  79     112.415 113.005  60.369  1.00  0.00           C
ATOM   4115  O32 POPEa  79     112.155 113.845  61.229  1.00  0.00           O
ATOM   4116  C32 POPEa  79     111.905 113.116  58.929  1.00  0.00           C
ATOM   4119  C23 POPEa  79     109.505 108.656  59.649  1.00  0.00           C
ATOM   4122  C24 POPEa  79     109.545 108.285  58.169  1.00  0.00           C
ATOM   4125  C25 POPEa  79     108.735 109.305  57.359  1.00  0.00           C
ATOM   4128  C26 POPEa  79     109.335 109.626  55.989  1.00  0.00           C
ATOM   4131  C27 POPEa  79     108.965 111.065  55.579  1.00  0.00           C
ATOM   4134  C28 POPEa  79     109.625 111.525  54.269  1.00  0.00           C
ATOM   4137  C29 POPEa  79     109.065 110.775  53.089  1.00  0.00           C
ATOM   4139 0C21 POPEa  79     107.965 111.136  52.399  1.00  0.00           C
ATOM   4141 1C21 POPEa  79     107.135 112.366  52.679  1.00  0.00           C
ATOM   4144 2C21 POPEa  79     106.225 112.766  51.499  1.00  0.00           C
ATOM   4147 3C21 POPEa  79     107.005 113.325  50.299  1.00  0.00           C
ATOM   4150 4C21 POPEa  79     106.155 113.496  49.039  1.00  0.00           C
ATOM   4153 5C21 POPEa  79     104.985 114.476  49.189  1.00  0.00           C
ATOM   4156 6C21 POPEa  79     104.235 114.675  47.869  1.00  0.00           C
ATOM   4159 7C21 POPEa  79     103.125 115.715  47.949  1.00  0.00           C
ATOM   4162 8C21 POPEa  79     102.455 116.016  46.609  1.00  0.00           C
ATOM   4166  C33 POPEa  79     112.926 112.745  57.819  1.00  0.00           C
ATOM   4169  C34 POPEa  79     112.996 111.235  57.539  1.00  0.00           C
ATOM   4172  C35 POPEa  79     114.425 110.695  57.449  1.00  0.00           C
ATOM   4175  C36 POPEa  79     115.155 110.985  56.129  1.00  0.00           C
ATOM   4178  C37 POPEa  79     115.375 109.715  55.289  1.00  0.00           C
ATOM   4181  C38 POPEa  79     116.205 109.925  54.019  1.00  0.00           C
ATOM   4184  C39 POPEa  79     117.636 110.425  54.289  1.00  0.00           C
ATOM   4187 0C31 POPEa  79     118.495 110.465  53.019  1.00  0.00           C
ATOM   4190 1C31 POPEa  79     119.605 111.525  53.069  1.00  0.00           C
ATOM   4193 2C31 POPEa  79     120.325 111.665  51.719  1.00  0.00           C
ATOM   4196 3C31 POPEa  79     121.225 112.915  51.619  1.00  0.00           C
ATOM   4199 4C31 POPEa  79     122.335 112.965  52.679  1.00  0.00           C
ATOM   4202 5C31 POPEa  79     123.355 114.065  52.399  1.00  0.00           C
ATOM   4205 6C31 POPEa  79     124.485 114.105  53.429  1.00  0.00           C
ATOM   4209  NH3 POPEb  80      93.365  51.476  60.809  1.00  0.00           N
ATOM   4213  C12 POPEb  80      92.365  52.005  61.789  1.00  0.00           C
ATOM   4216  C11 POPEb  80      90.975  52.125  61.159  1.00  0.00           C
ATOM   4219  P   POPEb  80      89.535  49.965  61.149  1.00  0.00           P
ATOM   4220  O13 POPEb  80      90.055  49.345  62.389  1.00  0.00           O
ATOM   4221  O14 POPEb  80      88.265  50.705  61.189  1.00  0.00           O
ATOM   4222  O11 POPEb  80      89.456  48.835  60.049  1.00  0.00           O
ATOM   4223  O12 POPEb  80      90.645  50.875  60.549  1.00  0.00           O
ATOM   4224  C1  POPEb  80      89.885  49.046  58.699  1.00  0.00           C
ATOM   4227  C2  POPEb  80      91.175  48.245  58.439  1.00  0.00           C
ATOM   4229  O21 POPEb  80      91.625  48.526  57.099  1.00  0.00           O
ATOM   4230  C21 POPEb  80      92.895  48.875  56.979  1.00  0.00           C
ATOM   4231  O22 POPEb  80      93.695  49.005  57.889  1.00  0.00           O
ATOM   4232  C22 POPEb  80      93.186  49.205  55.509  1.00  0.00           C
ATOM   4235  C3  POPEb  80      90.925  46.725  58.609  1.00  0.00           C
ATOM   4238  O31 POPEb  80      92.145  45.995  58.379  1.00  0.00           O
ATOM   4239  C31 POPEb  80      92.005  44.815  57.799  1.00  0.00           C
ATOM   4240  O32 POPEb  80      90.945  44.245  57.609  1.00  0.00           O
ATOM   4241  C32 POPEb  80      93.355  44.405  57.209  1.00  0.00           C
ATOM   4244  C23 POPEb  80      94.545  48.665  55.019  1.00  0.00           C
ATOM   4247  C24 POPEb  80      94.425  47.655  53.879  1.00  0.00           C
ATOM   4250  C25 POPEb  80      95.775  46.985  53.569  1.00  0.00           C
ATOM   4253  C26 POPEb  80      96.635  47.785  52.579  1.00  0.00           C
ATOM   4256  C27 POPEb  80      96.785  47.035  51.249  1.00  0.00           C
ATOM   4259  C28 POPEb  80      97.585  47.825  50.189  1.00  0.00           C
ATOM   4262  C29 POPEb  80      97.605  47.055  48.899  1.00  0.00           C
ATOM   4264 0C21 POPEb  80      97.985  47.526  47.689  1.00  0.00           C
ATOM   4266 1C21 POPEb  80      98.455  48.925  47.379  1.00  0.00           C
ATOM   4269 2C21 POPEb  80      97.725  49.465  46.139  1.00  0.00           C
ATOM   4272 3C21 POPEb  80      98.155  50.886  45.739  1.00  0.00           C
ATOM   4275 4C21 POPEb  80      97.095  51.625  44.899  1.00  0.00           C
ATOM   4278 5C21 POPEb  80      96.606  50.845  43.669  1.00  0.00           C
ATOM   4281 6C21 POPEb  80      95.445  51.555  42.959  1.00  0.00           C
ATOM   4284 7C21 POPEb  80      94.716  50.655  41.959  1.00  0.00           C
ATOM   4287 8C21 POPEb  80      93.445  51.285  41.389  1.00  0.00           C
ATOM   4291  C33 POPEb  80      93.345  43.055  56.479  1.00  0.00           C
ATOM   4294  C34 POPEb  80      94.635  42.855  55.669  1.00  0.00           C
ATOM   4297  C35 POPEb  80      94.716  41.525  54.899  1.00  0.00           C
ATOM   4300  C36 POPEb  80      93.555  41.285  53.929  1.00  0.00           C
ATOM   4303  C37 POPEb  80      93.525  39.875  53.339  1.00  0.00           C
ATOM   4306  C38 POPEb  80      92.095  39.325  53.269  1.00  0.00           C
ATOM   4309  C39 POPEb  80      92.005  37.915  52.699  1.00  0.00           C
ATOM   4312 0C31 POPEb  80      92.155  37.895  51.179  1.00  0.00           C
ATOM   4315 1C31 POPEb  80      91.855  36.526  50.559  1.00  0.00           C
ATOM   4318 2C31 POPEb  80      92.155  36.526  49.059  1.00  0.00           C
ATOM   4321 3C31 POPEb  80      91.735  35.245  48.329  1.00  0.00           C
ATOM   4324 4C31 POPEb  80      90.215  35.195  48.109  1.00  0.00           C
ATOM   4327 5C31 POPEb  80      89.785  34.275  46.959  1.00  0.00           C
ATOM   4330 6C31 POPEb  80      88.305  34.465  46.579  1.00  0.00           C
ATOM   4334  NH3 POPEc  81      30.725  61.735  23.599  1.00  0.00           N
ATOM   4338  C12 POPEc  81      30.465  62.565  24.819  1.00  0.00           C
ATOM   4341  C11 POPEc  81      30.715  64.035  24.529  1.00  0.00           C
ATOM   4344  P   POPEc  81      30.835  66.335  25.659  1.00  0.00           P
ATOM   4345  O13 POPEc  81      31.815  66.565  24.559  1.00  0.00           O
ATOM   4346  O14 POPEc  81      29.655  67.205  25.719  1.00  0.00           O
ATOM   4347  O11 POPEc  81      31.645  66.485  27.009  1.00  0.00           O
ATOM   4348  O12 POPEc  81      30.385  64.805  25.689  1.00  0.00           O
ATOM   4349  C1  POPEc  81      31.215  67.366  28.059  1.00  0.00           C
ATOM   4352  C2  POPEc  81      32.405  67.645  28.999  1.00  0.00           C
ATOM   4354  O21 POPEc  81      31.975  68.505  30.079  1.00  0.00           O
ATOM   4355  C21 POPEc  81      32.515  68.196  31.259  1.00  0.00           C
ATOM   4356  O22 POPEc  81      33.135  67.185  31.529  1.00  0.00           O
ATOM   4357  C22 POPEc  81      32.235  69.315  32.249  1.00  0.00           C
ATOM   4360  C3  POPEc  81      33.535  68.366  28.229  1.00  0.00           C
ATOM   4363  O31 POPEc  81      34.585  68.855  29.089  1.00  0.00           O
ATOM   4364  C31 POPEc  81      35.435  69.665  28.459  1.00  0.00           C
ATOM   4365  O32 POPEc  81      35.365  69.976  27.269  1.00  0.00           O
ATOM   4366  C32 POPEc  81      36.495  70.186  29.419  1.00  0.00           C
ATOM   4369  C23 POPEc  81      32.795  69.015  33.649  1.00  0.00           C
ATOM   4372  C24 POPEc  81      33.085  70.296  34.439  1.00  0.00           C
ATOM   4375  C25 POPEc  81      33.755  70.005  35.789  1.00  0.00           C
ATOM   4378  C26 POPEc  81      32.785  69.505  36.859  1.00  0.00           C
ATOM   4381  C27 POPEc  81      33.525  69.105  38.139  1.00  0.00           C
ATOM   4384  C28 POPEc  81      32.575  68.715  39.289  1.00  0.00           C
ATOM   4387  C29 POPEc  81      33.345  68.115  40.459  1.00  0.00           C
ATOM   4389 0C21 POPEc  81      32.885  68.005  41.719  1.00  0.00           C
ATOM   4391 1C21 POPEc  81      31.515  68.425  42.199  1.00  0.00           C
ATOM   4394 2C21 POPEc  81      31.555  69.785  42.909  1.00  0.00           C
ATOM   4397 3C21 POPEc  81      32.095  69.735  44.349  1.00  0.00           C
ATOM   4400 4C21 POPEc  81      32.555  71.105  44.879  1.00  0.00           C
ATOM   4403 5C21 POPEc  81      31.575  72.266  44.669  1.00  0.00           C
ATOM   4406 6C21 POPEc  81      30.205  72.055  45.329  1.00  0.00           C
ATOM   4409 7C21 POPEc  81      29.275  73.255  45.139  1.00  0.00           C
ATOM   4412 8C21 POPEc  81      27.825  72.955  45.539  1.00  0.00           C
ATOM   4416  C33 POPEc  81      36.035  70.255  30.899  1.00  0.00           C
ATOM   4419  C34 POPEc  81      36.985  71.046  31.789  1.00  0.00           C
ATOM   4422  C35 POPEc  81      37.555  70.205  32.929  1.00  0.00           C
ATOM   4425  C36 POPEc  81      38.135  71.065  34.049  1.00  0.00           C
ATOM   4428  C37 POPEc  81      38.545  70.215  35.259  1.00  0.00           C
ATOM   4431  C38 POPEc  81      38.865  71.065  36.499  1.00  0.00           C
ATOM   4434  C39 POPEc  81      38.105  70.626  37.759  1.00  0.00           C
ATOM   4437 0C31 POPEc  81      38.335  71.585  38.929  1.00  0.00           C
ATOM   4440 1C31 POPEc  81      37.305  71.436  40.049  1.00  0.00           C
ATOM   4443 2C31 POPEc  81      37.315  70.075  40.749  1.00  0.00           C
ATOM   4446 3C31 POPEc  81      38.615  69.805  41.529  1.00  0.00           C
ATOM   4449 4C31 POPEc  81      38.455  68.675  42.559  1.00  0.00           C
ATOM   4452 5C31 POPEc  81      39.705  68.476  43.429  1.00  0.00           C
ATOM   4455 6C31 POPEc  81      39.495  67.485  44.569  1.00  0.00           C
ATOM   4459  NH3 POPEd  82      78.985  91.796  19.199  1.00  0.00           N
ATOM   4463  C12 POPEd  82      79.815  92.305  20.339  1.00  0.00           C
ATOM   4466  C11 POPEd  82      81.325  92.215  20.039  1.00  0.00           C
ATOM   4469  P   POPEd  82      81.746  89.635  19.699  1.00  0.00           P
ATOM   4470  O13 POPEd  82      80.686  89.746  18.679  1.00  0.00           O
ATOM   4471  O14 POPEd  82      83.115  89.265  19.289  1.00  0.00           O
ATOM   4472  O11 POPEd  82      81.255  88.645  20.829  1.00  0.00           O
ATOM   4473  O12 POPEd  82      81.865  90.985  20.499  1.00  0.00           O
ATOM   4474  C1  POPEd  82      81.985  88.686  22.059  1.00  0.00           C
ATOM   4477  C2  POPEd  82      81.285  87.855  23.169  1.00  0.00           C
ATOM   4479  O21 POPEd  82      81.615  88.376  24.469  1.00  0.00           O
ATOM   4480  C21 POPEd  82      82.865  88.306  24.879  1.00  0.00           C
ATOM   4481  O22 POPEd  82      83.815  87.885  24.249  1.00  0.00           O
ATOM   4482  C22 POPEd  82      82.935  88.905  26.289  1.00  0.00           C
ATOM   4485  C3  POPEd  82      81.545  86.325  23.009  1.00  0.00           C
ATOM   4488  O31 POPEd  82      81.635  85.655  24.279  1.00  0.00           O
ATOM   4489  C31 POPEd  82      81.545  84.336  24.199  1.00  0.00           C
ATOM   4490  O32 POPEd  82      81.285  83.705  23.189  1.00  0.00           O
ATOM   4491  C32 POPEd  82      82.015  83.745  25.549  1.00  0.00           C
ATOM   4494  C23 POPEd  82      84.316  88.796  26.979  1.00  0.00           C
ATOM   4497  C24 POPEd  82      84.265  89.325  28.429  1.00  0.00           C
ATOM   4500  C25 POPEd  82      84.235  90.856  28.529  1.00  0.00           C
ATOM   4503  C26 POPEd  82      83.705  91.355  29.879  1.00  0.00           C
ATOM   4506  C27 POPEd  82      83.295  92.836  29.839  1.00  0.00           C
ATOM   4509  C28 POPEd  82      82.375  93.215  31.019  1.00  0.00           C
ATOM   4512  C29 POPEd  82      81.725  94.545  30.769  1.00  0.00           C
ATOM   4514 0C21 POPEd  82      80.805  95.126  31.559  1.00  0.00           C
ATOM   4516 1C21 POPEd  82      80.265  94.565  32.849  1.00  0.00           C
ATOM   4519 2C21 POPEd  82      80.445  95.505  34.059  1.00  0.00           C
ATOM   4522 3C21 POPEd  82      79.945  96.955  33.839  1.00  0.00           C
ATOM   4525 4C21 POPEd  82      81.095  97.935  33.579  1.00  0.00           C
ATOM   4528 5C21 POPEd  82      80.655  99.255  32.939  1.00  0.00           C
ATOM   4531 6C21 POPEd  82      81.855 100.186  32.679  1.00  0.00           C
ATOM   4534 7C21 POPEd  82      81.465 101.525  32.049  1.00  0.00           C
ATOM   4537 8C21 POPEd  82      82.685 102.406  31.759  1.00  0.00           C
ATOM   4541  C33 POPEd  82      81.455  82.336  25.829  1.00  0.00           C
ATOM   4544  C34 POPEd  82      82.305  81.455  26.759  1.00  0.00           C
ATOM   4547  C35 POPEd  82      82.265  81.796  28.249  1.00  0.00           C
ATOM   4550  C36 POPEd  82      83.315  82.806  28.719  1.00  0.00           C
ATOM   4553  C37 POPEd  82      83.326  82.946  30.249  1.00  0.00           C
ATOM   4556  C38 POPEd  82      84.265  84.045  30.729  1.00  0.00           C
ATOM   4559  C39 POPEd  82      84.395  84.125  32.259  1.00  0.00           C
ATOM   4562 0C31 POPEd  82      85.195  85.375  32.679  1.00  0.00           C
ATOM   4565 1C31 POPEd  82      85.215  85.586  34.199  1.00  0.00           C
ATOM   4568 2C31 POPEd  82      85.665  86.995  34.619  1.00  0.00           C
ATOM   4571 3C31 POPEd  82      84.645  88.086  34.229  1.00  0.00           C
ATOM   4574 4C31 POPEd  82      85.025  89.486  34.729  1.00  0.00           C
ATOM   4577 5C31 POPEd  82      83.955  90.535  34.369  1.00  0.00           C
ATOM   4580 6C31 POPEd  82      84.405  91.965  34.629  1.00  0.00           C
ATOM   4584  NH3 POPEe  83      88.995  80.145  20.669  1.00  0.00           N
ATOM   4588  C12 POPEe  83      89.205  80.505  19.219  1.00  0.00           C
ATOM   4591  C11 POPEe  83      90.665  80.895  18.939  1.00  0.00           C
ATOM   4594  P   POPEe  83      93.005  80.755  20.059  1.00  0.00           P
ATOM   4595  O13 POPEe  83      93.015  82.225  20.039  1.00  0.00           O
ATOM   4596  O14 POPEe  83      93.945  79.955  19.239  1.00  0.00           O
ATOM   4597  O11 POPEe  83      93.355  80.325  21.519  1.00  0.00           O
ATOM   4598  O12 POPEe  83      91.545  80.215  19.849  1.00  0.00           O
ATOM   4599  C1  POPEe  83      92.385  80.095  22.519  1.00  0.00           C
ATOM   4602  C2  POPEe  83      93.075  79.395  23.709  1.00  0.00           C
ATOM   4604  O21 POPEe  83      92.425  79.495  24.969  1.00  0.00           O
ATOM   4605  C21 POPEe  83      91.145  79.656  25.129  1.00  0.00           C
ATOM   4606  O22 POPEe  83      90.315  79.976  24.309  1.00  0.00           O
ATOM   4607  C22 POPEe  83      90.885  79.415  26.619  1.00  0.00           C
ATOM   4610  C3  POPEe  83      94.505  79.945  23.899  1.00  0.00           C
ATOM   4613  O31 POPEe  83      95.115  79.325  25.039  1.00  0.00           O
ATOM   4614  C31 POPEe  83      95.515  80.145  25.999  1.00  0.00           C
ATOM   4615  O32 POPEe  83      95.665  81.355  25.879  1.00  0.00           O
ATOM   4616  C32 POPEe  83      95.885  79.325  27.219  1.00  0.00           C
ATOM   4619  C23 POPEe  83      91.165  77.955  27.069  1.00  0.00           C
ATOM   4622  C24 POPEe  83      91.445  77.825  28.579  1.00  0.00           C
ATOM   4625  C25 POPEe  83      90.305  78.345  29.469  1.00  0.00           C
ATOM   4628  C26 POPEe  83      90.575  79.735  30.079  1.00  0.00           C
ATOM   4631  C27 POPEe  83      89.345  80.315  30.799  1.00  0.00           C
ATOM   4634  C28 POPEe  83      89.525  81.755  31.309  1.00  0.00           C
ATOM   4637  C29 POPEe  83      88.255  82.235  31.959  1.00  0.00           C
ATOM   4639 0C21 POPEe  83      87.815  81.855  33.169  1.00  0.00           C
ATOM   4641 1C21 POPEe  83      88.565  80.925  34.089  1.00  0.00           C
ATOM   4644 2C21 POPEe  83      88.315  81.186  35.579  1.00  0.00           C
ATOM   4647 3C21 POPEe  83      88.595  82.635  36.019  1.00  0.00           C
ATOM   4650 4C21 POPEe  83      88.955  82.745  37.509  1.00  0.00           C
ATOM   4653 5C21 POPEe  83      88.155  81.825  38.439  1.00  0.00           C
ATOM   4656 6C21 POPEe  83      88.525  82.015  39.909  1.00  0.00           C
ATOM   4659 7C21 POPEe  83      87.775  81.035  40.809  1.00  0.00           C
ATOM   4662 8C21 POPEe  83      87.996  81.335  42.289  1.00  0.00           C
ATOM   4666  C33 POPEe  83      95.245  79.886  28.489  1.00  0.00           C
ATOM   4669  C34 POPEe  83      95.706  79.095  29.719  1.00  0.00           C
ATOM   4672  C35 POPEe  83      95.485  79.895  31.009  1.00  0.00           C
ATOM   4675  C36 POPEe  83      94.015  80.035  31.399  1.00  0.00           C
ATOM   4678  C37 POPEe  83      93.805  81.145  32.429  1.00  0.00           C
ATOM   4681  C38 POPEe  83      92.725  80.845  33.479  1.00  0.00           C
ATOM   4684  C39 POPEe  83      93.195  79.846  34.529  1.00  0.00           C
ATOM   4687 0C31 POPEe  83      92.216  79.755  35.699  1.00  0.00           C
ATOM   4690 1C31 POPEe  83      92.496  78.565  36.619  1.00  0.00           C
ATOM   4693 2C31 POPEe  83      91.246  78.186  37.439  1.00  0.00           C
ATOM   4696 3C31 POPEe  83      90.985  79.065  38.669  1.00  0.00           C
ATOM   4699 4C31 POPEe  83      91.995  78.796  39.789  1.00  0.00           C
ATOM   4702 5C31 POPEe  83      91.595  79.465  41.109  1.00  0.00           C
ATOM   4705 6C31 POPEe  83      92.515  79.046  42.259  1.00  0.00           C
ATOM   4709  NH3 POPEf  84      63.555  74.705  22.299  1.00  0.00           N
ATOM   4713  C12 POPEf  84      64.555  74.726  21.169  1.00  0.00           C
ATOM   4716  C11 POPEf  84      65.445  73.485  21.189  1.00  0.00           C
ATOM   4719  P   POPEf  84      68.015  73.895  20.799  1.00  0.00           P
ATOM   4720  O13 POPEf  84      68.465  72.785  21.679  1.00  0.00           O
ATOM   4721  O14 POPEf  84      68.875  74.155  19.629  1.00  0.00           O
ATOM   4722  O11 POPEf  84      67.935  75.215  21.679  1.00  0.00           O
ATOM   4723  O12 POPEf  84      66.545  73.665  20.299  1.00  0.00           O
ATOM   4724  C1  POPEf  84      69.005  76.186  21.679  1.00  0.00           C
ATOM   4727  C2  POPEf  84      69.885  76.135  22.969  1.00  0.00           C
ATOM   4729  O21 POPEf  84      69.405  77.105  23.929  1.00  0.00           O
ATOM   4730  C21 POPEf  84      68.125  76.985  24.289  1.00  0.00           C
ATOM   4731  O22 POPEf  84      67.325  77.905  24.299  1.00  0.00           O
ATOM   4732  C22 POPEf  84      67.835  75.565  24.799  1.00  0.00           C
ATOM   4735  C3  POPEf  84      71.405  76.405  22.709  1.00  0.00           C
ATOM   4738  O31 POPEf  84      72.275  76.255  23.859  1.00  0.00           O
ATOM   4739  C31 POPEf  84      72.425  75.046  24.409  1.00  0.00           C
ATOM   4740  O32 POPEf  84      71.785  74.056  24.129  1.00  0.00           O
ATOM   4741  C32 POPEf  84      73.535  75.055  25.439  1.00  0.00           C
ATOM   4744  C23 POPEf  84      66.965  75.485  26.079  1.00  0.00           C
ATOM   4747  C24 POPEf  84      66.735  74.015  26.459  1.00  0.00           C
ATOM   4750  C25 POPEf  84      65.735  73.815  27.599  1.00  0.00           C
ATOM   4753  C26 POPEf  84      65.395  72.336  27.789  1.00  0.00           C
ATOM   4756  C27 POPEf  84      64.765  72.035  29.149  1.00  0.00           C
ATOM   4759  C28 POPEf  84      64.245  70.595  29.229  1.00  0.00           C
ATOM   4762  C29 POPEf  84      64.085  70.095  30.639  1.00  0.00           C
ATOM   4764 0C21 POPEf  84      63.965  68.796  30.969  1.00  0.00           C
ATOM   4766 1C21 POPEf  84      63.875  67.675  29.969  1.00  0.00           C
ATOM   4769 2C21 POPEf  84      63.195  66.416  30.529  1.00  0.00           C
ATOM   4772 3C21 POPEf  84      61.765  66.655  30.999  1.00  0.00           C
ATOM   4775 4C21 POPEf  84      61.175  65.405  31.659  1.00  0.00           C
ATOM   4778 5C21 POPEf  84      59.825  65.675  32.359  1.00  0.00           C
ATOM   4781 6C21 POPEf  84      59.935  66.645  33.539  1.00  0.00           C
ATOM   4784 7C21 POPEf  84      58.725  66.546  34.469  1.00  0.00           C
ATOM   4787 8C21 POPEf  84      58.875  67.375  35.749  1.00  0.00           C
ATOM   4791  C33 POPEf  84      73.005  75.296  26.859  1.00  0.00           C
ATOM   4794  C34 POPEf  84      73.525  74.275  27.879  1.00  0.00           C
ATOM   4797  C35 POPEf  84      72.455  73.266  28.329  1.00  0.00           C
ATOM   4800  C36 POPEf  84      71.735  73.745  29.589  1.00  0.00           C
ATOM   4803  C37 POPEf  84      72.465  73.315  30.879  1.00  0.00           C
ATOM   4806  C38 POPEf  84      71.905  73.976  32.149  1.00  0.00           C
ATOM   4809  C39 POPEf  84      72.525  75.345  32.439  1.00  0.00           C
ATOM   4812 0C31 POPEf  84      71.855  76.035  33.639  1.00  0.00           C
ATOM   4815 1C31 POPEf  84      72.375  77.465  33.889  1.00  0.00           C
ATOM   4818 2C31 POPEf  84      71.695  78.155  35.079  1.00  0.00           C
ATOM   4821 3C31 POPEf  84      70.165  78.245  34.959  1.00  0.00           C
ATOM   4824 4C31 POPEf  84      69.525  79.105  36.059  1.00  0.00           C
ATOM   4827 5C31 POPEf  84      67.985  79.116  35.989  1.00  0.00           C
ATOM   4830 6C31 POPEf  84      67.355  80.075  36.999  1.00  0.00           C
ATOM   4834  NH3 POPEg  85      76.505  68.266  61.909  1.00  0.00           N
ATOM   4838  C12 POPEg  85      77.365  67.266  62.639  1.00  0.00           C
ATOM   4841  C11 POPEg  85      77.845  67.765  64.019  1.00  0.00           C
ATOM   4844  P   POPEg  85      77.856  70.375  63.939  1.00  0.00           P
ATOM   4845  O13 POPEg  85      76.415  70.105  64.069  1.00  0.00           O
ATOM   4846  O14 POPEg  85      78.515  71.205  64.959  1.00  0.00           O
ATOM   4847  O11 POPEg  85      78.095  70.965  62.519  1.00  0.00           O
ATOM   4848  O12 POPEg  85      78.615  68.976  63.909  1.00  0.00           O
ATOM   4849  C1  POPEg  85      79.145  70.595  61.619  1.00  0.00           C
ATOM   4852  C2  POPEg  85      78.795  71.105  60.199  1.00  0.00           C
ATOM   4854  O21 POPEg  85      77.645  70.385  59.749  1.00  0.00           O
ATOM   4855  C21 POPEg  85      76.665  71.005  59.089  1.00  0.00           C
ATOM   4856  O22 POPEg  85      76.025  70.475  58.199  1.00  0.00           O
ATOM   4857  C22 POPEg  85      76.335  72.395  59.599  1.00  0.00           C
ATOM   4860  C3  POPEg  85      79.965  70.895  59.189  1.00  0.00           C
ATOM   4863  O31 POPEg  85      79.685  71.395  57.859  1.00  0.00           O
ATOM   4864  C31 POPEg  85      80.755  71.215  57.059  1.00  0.00           C
ATOM   4865  O32 POPEg  85      81.765  70.615  57.369  1.00  0.00           O
ATOM   4866  C32 POPEg  85      80.535  72.035  55.779  1.00  0.00           C
ATOM   4869  C23 POPEg  85      76.895  73.495  58.659  1.00  0.00           C
ATOM   4872  C24 POPEg  85      75.785  74.436  58.199  1.00  0.00           C
ATOM   4875  C25 POPEg  85      74.925  73.825  57.089  1.00  0.00           C
ATOM   4878  C26 POPEg  85      73.775  74.735  56.689  1.00  0.00           C
ATOM   4881  C27 POPEg  85      73.135  74.295  55.369  1.00  0.00           C
ATOM   4884  C28 POPEg  85      71.855  75.095  55.029  1.00  0.00           C
ATOM   4887  C29 POPEg  85      71.135  74.595  53.799  1.00  0.00           C
ATOM   4889 0C21 POPEg  85      71.665  73.755  52.899  1.00  0.00           C
ATOM   4891 1C21 POPEg  85      70.965  73.175  51.709  1.00  0.00           C
ATOM   4894 2C21 POPEg  85      70.555  71.705  51.939  1.00  0.00           C
ATOM   4897 3C21 POPEg  85      71.735  70.755  52.239  1.00  0.00           C
ATOM   4900 4C21 POPEg  85      71.525  69.285  51.849  1.00  0.00           C
ATOM   4903 5C21 POPEg  85      71.175  69.046  50.359  1.00  0.00           C
ATOM   4906 6C21 POPEg  85      72.165  69.715  49.379  1.00  0.00           C
ATOM   4909 7C21 POPEg  85      71.615  69.815  47.949  1.00  0.00           C
ATOM   4912 8C21 POPEg  85      72.325  70.906  47.149  1.00  0.00           C
ATOM   4916  C33 POPEg  85      79.935  71.285  54.569  1.00  0.00           C
ATOM   4919  C34 POPEg  85      79.386  72.266  53.519  1.00  0.00           C
ATOM   4922  C35 POPEg  85      80.395  73.305  53.009  1.00  0.00           C
ATOM   4925  C36 POPEg  85      81.585  72.715  52.249  1.00  0.00           C
ATOM   4928  C37 POPEg  85      82.585  73.815  51.859  1.00  0.00           C
ATOM   4931  C38 POPEg  85      83.225  73.586  50.489  1.00  0.00           C
ATOM   4934  C39 POPEg  85      83.865  74.855  49.909  1.00  0.00           C
ATOM   4937 0C31 POPEg  85      84.095  74.726  48.399  1.00  0.00           C
ATOM   4940 1C31 POPEg  85      84.625  76.005  47.739  1.00  0.00           C
ATOM   4943 2C31 POPEg  85      84.856  75.845  46.219  1.00  0.00           C
ATOM   4946 3C31 POPEg  85      83.575  75.475  45.459  1.00  0.00           C
ATOM   4949 4C31 POPEg  85      83.705  75.565  43.929  1.00  0.00           C
ATOM   4952 5C31 POPEg  85      82.345  75.385  43.229  1.00  0.00           C
ATOM   4955 6C31 POPEg  85      82.395  75.545  41.709  1.00  0.00           C
ATOM   4959  NH3 POPEh  86     118.585  13.045  63.619  1.00  0.00           N
ATOM   4963  C12 POPEh  86     119.225  11.705  63.839  1.00  0.00           C
ATOM   4966  C11 POPEh  86     120.595  11.905  64.519  1.00  0.00           C
ATOM   4969  P   POPEh  86     122.575  10.685  65.709  1.00  0.00           P
ATOM   4970  O13 POPEh  86     123.125  12.055  65.849  1.00  0.00           O
ATOM   4971  O14 POPEh  86     122.185   9.955  66.919  1.00  0.00           O
ATOM   4972  O11 POPEh  86     123.635   9.855  64.899  1.00  0.00           O
ATOM   4973  O12 POPEh  86     121.315  10.695  64.719  1.00  0.00           O
ATOM   4974  C1  POPEh  86     123.315   8.885  63.899  1.00  0.00           C
ATOM   4977  C2  POPEh  86     123.475   9.515  62.499  1.00  0.00           C
ATOM   4979  O21 POPEh  86     123.326   8.485  61.519  1.00  0.00           O
ATOM   4980  C21 POPEh  86     122.935   8.885  60.339  1.00  0.00           C
ATOM   4981  O22 POPEh  86     122.565  10.015  60.039  1.00  0.00           O
ATOM   4982  C22 POPEh  86     123.085   7.715  59.369  1.00  0.00           C
ATOM   4985  C3  POPEh  86     124.875  10.175  62.369  1.00  0.00           C
ATOM   4988  O31 POPEh  86     124.925  11.285  61.449  1.00  0.00           O
ATOM   4989  C31 POPEh  86     125.555  11.055  60.289  1.00  0.00           C
ATOM   4990  O32 POPEh  86     125.875   9.965  59.869  1.00  0.00           O
ATOM   4991  C32 POPEh  86     125.865  12.395  59.599  1.00  0.00           C
ATOM   4994  C23 POPEh  86     122.005   7.715  58.279  1.00  0.00           C
ATOM   4997  C24 POPEh  86     122.285   6.675  57.189  1.00  0.00           C
ATOM   5000  C25 POPEh  86     121.335   6.835  56.009  1.00  0.00           C
ATOM   5003  C26 POPEh  86     121.725   5.915  54.849  1.00  0.00           C
ATOM   5006  C27 POPEh  86     120.735   5.995  53.679  1.00  0.00           C
ATOM   5009  C28 POPEh  86     121.106   4.995  52.569  1.00  0.00           C
ATOM   5012  C29 POPEh  86     120.065   4.875  51.489  1.00  0.00           C
ATOM   5014 0C21 POPEh  86     120.255   4.465  50.229  1.00  0.00           C
ATOM   5016 1C21 POPEh  86     121.575   4.005  49.639  1.00  0.00           C
ATOM   5019 2C21 POPEh  86     121.445   2.625  48.969  1.00  0.00           C
ATOM   5022 3C21 POPEh  86     122.815   2.055  48.549  1.00  0.00           C
ATOM   5025 4C21 POPEh  86     122.695   0.635  47.959  1.00  0.00           C
ATOM   5028 5C21 POPEh  86     124.025  -0.036  47.559  1.00  0.00           C
ATOM   5031 6C21 POPEh  86     125.065  -0.106  48.679  1.00  0.00           C
ATOM   5034 7C21 POPEh  86     126.126   0.995  48.609  1.00  0.00           C
ATOM   5037 8C21 POPEh  86     127.117   0.935  49.779  1.00  0.00           C
ATOM   5041  C33 POPEh  86     127.126  12.375  58.679  1.00  0.00           C
ATOM   5044  C34 POPEh  86     127.706  13.795  58.509  1.00  0.00           C
ATOM   5047  C35 POPEh  86     128.817  13.985  57.459  1.00  0.00           C
ATOM   5050  C36 POPEh  86     130.276  13.955  57.969  1.00  0.00           C
ATOM   5053  C37 POPEh  86     131.246  14.585  56.949  1.00  0.00           C
ATOM   5056  C38 POPEh  86     132.736  14.345  57.229  1.00  0.00           C
ATOM   5059  C39 POPEh  86     133.486  15.465  57.969  1.00  0.00           C
ATOM   5062 0C31 POPEh  86     134.996  15.215  58.159  1.00  0.00           C
ATOM   5065 1C31 POPEh  86     135.787  15.045  56.849  1.00  0.00           C
ATOM   5068 2C31 POPEh  86     137.276  14.685  57.019  1.00  0.00           C
ATOM   5071 3C31 POPEh  86     138.146  15.755  57.689  1.00  0.00           C
ATOM   5074 4C31 POPEh  86     138.236  17.055  56.879  1.00  0.00           C
ATOM   5077 5C31 POPEh  86     139.197  18.075  57.499  1.00  0.00           C
ATOM   5080 6C31 POPEh  86     139.226  19.405  56.729  1.00  0.00           C
ATOM   5084  NH3 POPEi  87     132.406   4.755  21.069  1.00  0.00           N
ATOM   5088  C12 POPEi  87     131.176   4.935  21.909  1.00  0.00           C
ATOM   5091  C11 POPEi  87     130.536   3.585  22.299  1.00  0.00           C
ATOM   5094  P   POPEi  87     127.986   4.145  22.449  1.00  0.00           P
ATOM   5095  O13 POPEi  87     128.266   5.095  21.369  1.00  0.00           O
ATOM   5096  O14 POPEi  87     127.386   2.865  22.019  1.00  0.00           O
ATOM   5097  O11 POPEi  87     127.116   4.805  23.569  1.00  0.00           O
ATOM   5098  O12 POPEi  87     129.386   3.805  23.129  1.00  0.00           O
ATOM   5099  C1  POPEi  87     127.456   4.905  24.939  1.00  0.00           C
ATOM   5102  C2  POPEi  87     126.906   3.705  25.759  1.00  0.00           C
ATOM   5104  O21 POPEi  87     126.656   4.225  27.079  1.00  0.00           O
ATOM   5105  C21 POPEi  87     125.675   3.645  27.729  1.00  0.00           C
ATOM   5106  O22 POPEi  87     124.865   2.855  27.269  1.00  0.00           O
ATOM   5107  C22 POPEi  87     125.685   4.175  29.169  1.00  0.00           C
ATOM   5110  C3  POPEi  87     127.896   2.515  25.869  1.00  0.00           C
ATOM   5113  O31 POPEi  87     127.286   1.315  26.399  1.00  0.00           O
ATOM   5114  C31 POPEi  87     127.036   0.365  25.489  1.00  0.00           C
ATOM   5115  O32 POPEi  87     127.216   0.465  24.289  1.00  0.00           O
ATOM   5116  C32 POPEi  87     126.576  -0.916  26.169  1.00  0.00           C
ATOM   5119  C23 POPEi  87     125.635   3.075  30.239  1.00  0.00           C
ATOM   5122  C24 POPEi  87     126.906   2.225  30.289  1.00  0.00           C
ATOM   5125  C25 POPEi  87     127.216   1.675  31.689  1.00  0.00           C
ATOM   5128  C26 POPEi  87     126.096   0.825  32.299  1.00  0.00           C
ATOM   5131  C27 POPEi  87     126.406   0.385  33.739  1.00  0.00           C
ATOM   5134  C28 POPEi  87     125.325  -0.556  34.299  1.00  0.00           C
ATOM   5137  C29 POPEi  87     125.535  -1.286  35.609  1.00  0.00           C
ATOM   5139 0C21 POPEi  87     126.396  -1.096  36.619  1.00  0.00           C
ATOM   5141 1C21 POPEi  87     127.486  -0.056  36.799  1.00  0.00           C
ATOM   5144 2C21 POPEi  87     128.706  -0.666  37.519  1.00  0.00           C
ATOM   5147 3C21 POPEi  87     129.716   0.375  38.029  1.00  0.00           C
ATOM   5150 4C21 POPEi  87     130.946  -0.316  38.639  1.00  0.00           C
ATOM   5153 5C21 POPEi  87     131.946   0.605  39.359  1.00  0.00           C
ATOM   5156 6C21 POPEi  87     131.466   1.055  40.749  1.00  0.00           C
ATOM   5159 7C21 POPEi  87     132.596   1.585  41.639  1.00  0.00           C
ATOM   5162 8C21 POPEi  87     132.256   1.565  43.129  1.00  0.00           C
ATOM   5166  C33 POPEi  87     127.716  -1.626  26.939  1.00  0.00           C
ATOM   5169  C34 POPEi  87     127.806  -1.186  28.399  1.00  0.00           C
ATOM   5172  C35 POPEi  87     128.756  -2.076  29.199  1.00  0.00           C
ATOM   5175  C36 POPEi  87     128.596  -1.936  30.709  1.00  0.00           C
ATOM   5178  C37 POPEi  87     129.476  -2.946  31.429  1.00  0.00           C
ATOM   5181  C38 POPEi  87     129.456  -2.846  32.959  1.00  0.00           C
ATOM   5184  C39 POPEi  87     128.306  -3.556  33.669  1.00  0.00           C
ATOM   5187 0C31 POPEi  87     128.886  -4.406  34.809  1.00  0.00           C
ATOM   5190 1C31 POPEi  87     127.826  -5.106  35.649  1.00  0.00           C
ATOM   5193 2C31 POPEi  87     128.416  -6.266  36.459  1.00  0.00           C
ATOM   5196 3C31 POPEi  87     129.596  -5.876  37.359  1.00  0.00           C
ATOM   5199 4C31 POPEi  87     129.266  -4.766  38.349  1.00  0.00           C
ATOM   5202 5C31 POPEi  87     129.986  -4.956  39.689  1.00  0.00           C
ATOM   5205 6C31 POPEi  87     129.816  -3.766  40.629  1.00  0.00           C
ATOM   5209  NH3 POPEj  88      34.035  48.475  22.539  1.00  0.00           N
ATOM   5213  C12 POPEj  88      34.575  49.795  23.029  1.00  0.00           C
ATOM   5216  C11 POPEj  88      33.545  50.545  23.899  1.00  0.00           C
ATOM   5219  P   POPEj  88      35.075  52.705  23.979  1.00  0.00           P
ATOM   5220  O13 POPEj  88      36.415  52.075  23.929  1.00  0.00           O
ATOM   5221  O14 POPEj  88      34.475  53.275  22.739  1.00  0.00           O
ATOM   5222  O11 POPEj  88      35.075  53.846  25.079  1.00  0.00           O
ATOM   5223  O12 POPEj  88      34.095  51.645  24.599  1.00  0.00           O
ATOM   5224  C1  POPEj  88      34.845  53.586  26.469  1.00  0.00           C
ATOM   5227  C2  POPEj  88      33.425  54.055  26.899  1.00  0.00           C
ATOM   5229  O21 POPEj  88      33.425  54.605  28.219  1.00  0.00           O
ATOM   5230  C21 POPEj  88      33.795  53.825  29.219  1.00  0.00           C
ATOM   5231  O22 POPEj  88      34.465  52.815  29.139  1.00  0.00           O
ATOM   5232  C22 POPEj  88      33.085  54.325  30.479  1.00  0.00           C
ATOM   5235  C3  POPEj  88      32.325  52.955  26.709  1.00  0.00           C
ATOM   5238  O31 POPEj  88      31.035  53.386  27.219  1.00  0.00           O
ATOM   5239  C31 POPEj  88      30.165  52.415  27.479  1.00  0.00           C
ATOM   5240  O32 POPEj  88      30.355  51.235  27.259  1.00  0.00           O
ATOM   5241  C32 POPEj  88      28.945  52.945  28.179  1.00  0.00           C
ATOM   5244  C23 POPEj  88      33.295  53.415  31.709  1.00  0.00           C
ATOM   5247  C24 POPEj  88      32.485  53.905  32.919  1.00  0.00           C
ATOM   5250  C25 POPEj  88      32.945  53.295  34.249  1.00  0.00           C
ATOM   5253  C26 POPEj  88      34.305  53.796  34.739  1.00  0.00           C
ATOM   5256  C27 POPEj  88      34.765  53.225  36.089  1.00  0.00           C
ATOM   5259  C28 POPEj  88      36.135  53.825  36.479  1.00  0.00           C
ATOM   5262  C29 POPEj  88      36.715  53.285  37.759  1.00  0.00           C
ATOM   5264 0C21 POPEj  88      37.355  54.015  38.699  1.00  0.00           C
ATOM   5266 1C21 POPEj  88      37.635  55.495  38.619  1.00  0.00           C
ATOM   5269 2C21 POPEj  88      38.805  55.956  39.499  1.00  0.00           C
ATOM   5272 3C21 POPEj  88      38.555  55.735  41.009  1.00  0.00           C
ATOM   5275 4C21 POPEj  88      39.275  56.765  41.889  1.00  0.00           C
ATOM   5278 5C21 POPEj  88      39.155  56.495  43.399  1.00  0.00           C
ATOM   5281 6C21 POPEj  88      37.715  56.276  43.869  1.00  0.00           C
ATOM   5284 7C21 POPEj  88      37.545  56.395  45.379  1.00  0.00           C
ATOM   5287 8C21 POPEj  88      36.095  56.235  45.849  1.00  0.00           C
ATOM   5291  C33 POPEj  88      29.215  53.045  29.689  1.00  0.00           C
ATOM   5294  C34 POPEj  88      28.005  53.645  30.389  1.00  0.00           C
ATOM   5297  C35 POPEj  88      28.335  54.265  31.739  1.00  0.00           C
ATOM   5300  C36 POPEj  88      28.145  53.316  32.909  1.00  0.00           C
ATOM   5303  C37 POPEj  88      28.415  54.055  34.219  1.00  0.00           C
ATOM   5306  C38 POPEj  88      28.285  53.155  35.429  1.00  0.00           C
ATOM   5309  C39 POPEj  88      28.955  53.785  36.649  1.00  0.00           C
ATOM   5312 0C31 POPEj  88      28.995  52.815  37.829  1.00  0.00           C
ATOM   5315 1C31 POPEj  88      29.465  53.505  39.109  1.00  0.00           C
ATOM   5318 2C31 POPEj  88      29.645  52.485  40.229  1.00  0.00           C
ATOM   5321 3C31 POPEj  88      29.925  53.105  41.599  1.00  0.00           C
ATOM   5324 4C31 POPEj  88      30.025  51.995  42.649  1.00  0.00           C
ATOM   5327 5C31 POPEj  88      30.355  52.495  44.059  1.00  0.00           C
ATOM   5330 6C31 POPEj  88      30.385  51.355  45.069  1.00  0.00           C
ATOM   5334  NH3 POPEk  89      79.765  73.425  64.709  1.00  0.00           N
ATOM   5338  C12 POPEk  89      81.246  73.305  64.709  1.00  0.00           C
ATOM   5341  C11 POPEk  89      81.835  74.675  64.429  1.00  0.00           C
ATOM   5344  P   POPEk  89      83.945  75.955  63.889  1.00  0.00           P
ATOM   5345  O13 POPEk  89      83.675  76.885  64.999  1.00  0.00           O
ATOM   5346  O14 POPEk  89      85.345  75.795  63.469  1.00  0.00           O
ATOM   5347  O11 POPEk  89      83.095  76.515  62.699  1.00  0.00           O
ATOM   5348  O12 POPEk  89      83.245  74.565  64.189  1.00  0.00           O
ATOM   5349  C1  POPEk  89      83.055  75.955  61.389  1.00  0.00           C
ATOM   5352  C2  POPEk  89      83.685  76.915  60.349  1.00  0.00           C
ATOM   5354  O21 POPEk  89      84.915  76.355  59.819  1.00  0.00           O
ATOM   5355  C21 POPEk  89      84.615  75.485  58.839  1.00  0.00           C
ATOM   5356  O22 POPEk  89      83.515  74.985  58.669  1.00  0.00           O
ATOM   5357  C22 POPEk  89      85.815  75.335  57.929  1.00  0.00           C
ATOM   5360  C3  POPEk  89      83.935  78.345  60.909  1.00  0.00           C
ATOM   5363  O31 POPEk  89      84.996  79.005  60.179  1.00  0.00           O
ATOM   5364  C31 POPEk  89      84.805  79.815  59.129  1.00  0.00           C
ATOM   5365  O32 POPEk  89      85.715  80.155  58.389  1.00  0.00           O
ATOM   5366  C32 POPEk  89      83.395  80.365  59.009  1.00  0.00           C
ATOM   5369  C23 POPEk  89      85.435  74.485  56.699  1.00  0.00           C
ATOM   5372  C24 POPEk  89      86.405  74.605  55.519  1.00  0.00           C
ATOM   5375  C25 POPEk  89      86.315  75.945  54.779  1.00  0.00           C
ATOM   5378  C26 POPEk  89      87.295  75.965  53.609  1.00  0.00           C
ATOM   5381  C27 POPEk  89      87.275  77.285  52.839  1.00  0.00           C
ATOM   5384  C28 POPEk  89      88.475  77.445  51.879  1.00  0.00           C
ATOM   5387  C29 POPEk  89      88.455  76.485  50.719  1.00  0.00           C
ATOM   5389 0C21 POPEk  89      88.665  76.785  49.419  1.00  0.00           C
ATOM   5391 1C21 POPEk  89      88.945  78.155  48.839  1.00  0.00           C
ATOM   5394 2C21 POPEk  89      90.445  78.415  48.639  1.00  0.00           C
ATOM   5397 3C21 POPEk  89      90.715  79.715  47.869  1.00  0.00           C
ATOM   5400 4C21 POPEk  89      92.225  79.995  47.689  1.00  0.00           C
ATOM   5403 5C21 POPEk  89      92.515  81.355  47.039  1.00  0.00           C
ATOM   5406 6C21 POPEk  89      92.125  81.395  45.559  1.00  0.00           C
ATOM   5409 7C21 POPEk  89      92.575  82.686  44.849  1.00  0.00           C
ATOM   5412 8C21 POPEk  89      92.185  82.686  43.369  1.00  0.00           C
ATOM   5416  C33 POPEk  89      83.425  81.726  58.299  1.00  0.00           C
ATOM   5419  C34 POPEk  89      82.235  82.626  58.689  1.00  0.00           C
ATOM   5422  C35 POPEk  89      81.295  82.935  57.519  1.00  0.00           C
ATOM   5425  C36 POPEk  89      81.975  83.735  56.409  1.00  0.00           C
ATOM   5428  C37 POPEk  89      81.095  83.916  55.179  1.00  0.00           C
ATOM   5431  C38 POPEk  89      81.825  84.645  54.049  1.00  0.00           C
ATOM   5434  C39 POPEk  89      81.665  83.995  52.679  1.00  0.00           C
ATOM   5437 0C31 POPEk  89      82.535  84.665  51.619  1.00  0.00           C
ATOM   5440 1C31 POPEk  89      82.445  83.975  50.259  1.00  0.00           C
ATOM   5443 2C31 POPEk  89      83.235  84.705  49.179  1.00  0.00           C
ATOM   5446 3C31 POPEk  89      83.075  84.045  47.809  1.00  0.00           C
ATOM   5449 4C31 POPEk  89      83.765  84.836  46.689  1.00  0.00           C
ATOM   5452 5C31 POPEk  89      83.535  84.175  45.329  1.00  0.00           C
ATOM   5455 6C31 POPEk  89      83.655  85.135  44.159  1.00  0.00           C
ATOM   5459  NH3 POPEl  90      19.005  28.745  24.839  1.00  0.00           N
ATOM   5463  C12 POPEl  90      17.795  28.105  24.239  1.00  0.00           C
ATOM   5466  C11 POPEl  90      17.125  27.135  25.199  1.00  0.00           C
ATOM   5469  P   POPEl  90      14.565  26.415  24.739  1.00  0.00           P
ATOM   5470  O13 POPEl  90      13.815  26.565  23.469  1.00  0.00           O
ATOM   5471  O14 POPEl  90      14.275  25.185  25.509  1.00  0.00           O
ATOM   5472  O11 POPEl  90      14.175  27.695  25.579  1.00  0.00           O
ATOM   5473  O12 POPEl  90      16.085  26.515  24.469  1.00  0.00           O
ATOM   5474  C1  POPEl  90      14.385  27.945  26.969  1.00  0.00           C
ATOM   5477  C2  POPEl  90      13.085  28.515  27.579  1.00  0.00           C
ATOM   5479  O21 POPEl  90      13.305  29.425  28.679  1.00  0.00           O
ATOM   5480  C21 POPEl  90      13.965  28.985  29.739  1.00  0.00           C
ATOM   5481  O22 POPEl  90      14.205  27.825  29.999  1.00  0.00           O
ATOM   5482  C22 POPEl  90      14.445  30.195  30.559  1.00  0.00           C
ATOM   5485  C3  POPEl  90      11.955  27.465  27.819  1.00  0.00           C
ATOM   5488  O31 POPEl  90      10.675  28.115  27.959  1.00  0.00           O
ATOM   5489  C31 POPEl  90      10.105  28.365  29.149  1.00  0.00           C
ATOM   5490  O32 POPEl  90       9.215  29.175  29.319  1.00  0.00           O
ATOM   5491  C32 POPEl  90      10.685  27.545  30.289  1.00  0.00           C
ATOM   5494  C23 POPEl  90      13.345  31.195  30.969  1.00  0.00           C
ATOM   5497  C24 POPEl  90      13.875  32.346  31.849  1.00  0.00           C
ATOM   5500  C25 POPEl  90      13.405  32.265  33.309  1.00  0.00           C
ATOM   5503  C26 POPEl  90      14.005  33.395  34.179  1.00  0.00           C
ATOM   5506  C27 POPEl  90      13.575  33.366  35.659  1.00  0.00           C
ATOM   5509  C28 POPEl  90      14.655  32.985  36.709  1.00  0.00           C
ATOM   5512  C29 POPEl  90      15.935  33.785  36.629  1.00  0.00           C
ATOM   5514 0C21 POPEl  90      16.595  34.365  37.649  1.00  0.00           C
ATOM   5516 1C21 POPEl  90      16.165  34.325  39.089  1.00  0.00           C
ATOM   5519 2C21 POPEl  90      17.165  35.065  40.009  1.00  0.00           C
ATOM   5522 3C21 POPEl  90      16.765  34.955  41.489  1.00  0.00           C
ATOM   5525 4C21 POPEl  90      17.295  33.655  42.119  1.00  0.00           C
ATOM   5528 5C21 POPEl  90      18.455  33.905  43.089  1.00  0.00           C
ATOM   5531 6C21 POPEl  90      17.995  34.415  44.459  1.00  0.00           C
ATOM   5534 7C21 POPEl  90      19.155  34.595  45.449  1.00  0.00           C
ATOM   5537 8C21 POPEl  90      18.695  34.855  46.879  1.00  0.00           C
ATOM   5541  C33 POPEl  90       9.895  27.735  31.589  1.00  0.00           C
ATOM   5544  C34 POPEl  90      10.675  27.175  32.779  1.00  0.00           C
ATOM   5547  C35 POPEl  90      11.835  28.085  33.209  1.00  0.00           C
ATOM   5550  C36 POPEl  90      12.445  27.615  34.529  1.00  0.00           C
ATOM   5553  C37 POPEl  90      13.295  28.695  35.209  1.00  0.00           C
ATOM   5556  C38 POPEl  90      13.795  28.205  36.569  1.00  0.00           C
ATOM   5559  C39 POPEl  90      14.435  29.315  37.399  1.00  0.00           C
ATOM   5562 0C31 POPEl  90      14.805  28.825  38.809  1.00  0.00           C
ATOM   5565 1C31 POPEl  90      15.605  29.855  39.599  1.00  0.00           C
ATOM   5568 2C31 POPEl  90      16.055  29.325  40.969  1.00  0.00           C
ATOM   5571 3C31 POPEl  90      14.925  29.225  42.009  1.00  0.00           C
ATOM   5574 4C31 POPEl  90      14.455  30.595  42.509  1.00  0.00           C
ATOM   5577 5C31 POPEl  90      13.445  30.505  43.659  1.00  0.00           C
ATOM   5580 6C31 POPEl  90      13.045  31.875  44.209  1.00  0.00           C
ATOM   5584  NH3 POPEm  91      36.595  46.905  70.709  1.00  0.00           N
ATOM   5588  C12 POPEm  91      36.915  45.436  70.659  1.00  0.00           C
ATOM   5591  C11 POPEm  91      36.305  44.735  69.409  1.00  0.00           C
ATOM   5594  P   POPEm  91      38.245  43.055  68.849  1.00  0.00           P
ATOM   5595  O13 POPEm  91      39.135  43.555  69.909  1.00  0.00           O
ATOM   5596  O14 POPEm  91      38.425  41.625  68.499  1.00  0.00           O
ATOM   5597  O11 POPEm  91      38.505  43.936  67.589  1.00  0.00           O
ATOM   5598  O12 POPEm  91      36.755  43.386  69.259  1.00  0.00           O
ATOM   5599  C1  POPEm  91      37.805  43.875  66.359  1.00  0.00           C
ATOM   5602  C2  POPEm  91      37.735  45.315  65.759  1.00  0.00           C
ATOM   5604  O21 POPEm  91      37.455  45.305  64.349  1.00  0.00           O
ATOM   5605  C21 POPEm  91      36.265  44.925  63.969  1.00  0.00           C
ATOM   5606  O22 POPEm  91      35.375  44.495  64.679  1.00  0.00           O
ATOM   5607  C22 POPEm  91      36.165  45.175  62.459  1.00  0.00           C
ATOM   5610  C3  POPEm  91      39.085  46.065  65.969  1.00  0.00           C
ATOM   5613  O31 POPEm  91      39.245  47.245  65.149  1.00  0.00           O
ATOM   5614  C31 POPEm  91      38.475  48.275  65.479  1.00  0.00           C
ATOM   5615  O32 POPEm  91      37.695  48.305  66.409  1.00  0.00           O
ATOM   5616  C32 POPEm  91      38.555  49.325  64.379  1.00  0.00           C
ATOM   5619  C23 POPEm  91      34.735  45.525  61.979  1.00  0.00           C
ATOM   5622  C24 POPEm  91      34.745  46.555  60.839  1.00  0.00           C
ATOM   5625  C25 POPEm  91      35.535  46.125  59.589  1.00  0.00           C
ATOM   5628  C26 POPEm  91      35.715  47.295  58.619  1.00  0.00           C
ATOM   5631  C27 POPEm  91      36.725  47.005  57.499  1.00  0.00           C
ATOM   5634  C28 POPEm  91      37.095  48.265  56.709  1.00  0.00           C
ATOM   5637  C29 POPEm  91      38.015  47.965  55.549  1.00  0.00           C
ATOM   5639 0C21 POPEm  91      37.625  47.925  54.259  1.00  0.00           C
ATOM   5641 1C21 POPEm  91      36.215  48.125  53.779  1.00  0.00           C
ATOM   5644 2C21 POPEm  91      35.985  47.585  52.349  1.00  0.00           C
ATOM   5647 3C21 POPEm  91      34.615  47.985  51.789  1.00  0.00           C
ATOM   5650 4C21 POPEm  91      34.635  49.335  51.049  1.00  0.00           C
ATOM   5653 5C21 POPEm  91      33.405  49.625  50.159  1.00  0.00           C
ATOM   5656 6C21 POPEm  91      33.235  48.645  48.989  1.00  0.00           C
ATOM   5659 7C21 POPEm  91      32.075  48.985  48.049  1.00  0.00           C
ATOM   5662 8C21 POPEm  91      31.875  47.915  46.969  1.00  0.00           C
ATOM   5666  C33 POPEm  91      37.235  49.295  63.589  1.00  0.00           C
ATOM   5669  C34 POPEm  91      37.345  49.695  62.119  1.00  0.00           C
ATOM   5672  C35 POPEm  91      37.835  51.125  61.879  1.00  0.00           C
ATOM   5675  C36 POPEm  91      37.895  51.375  60.369  1.00  0.00           C
ATOM   5678  C37 POPEm  91      38.275  52.805  59.999  1.00  0.00           C
ATOM   5681  C38 POPEm  91      38.415  53.085  58.489  1.00  0.00           C
ATOM   5684  C39 POPEm  91      37.405  52.336  57.609  1.00  0.00           C
ATOM   5687 0C31 POPEm  91      37.365  52.866  56.169  1.00  0.00           C
ATOM   5690 1C31 POPEm  91      36.405  52.055  55.289  1.00  0.00           C
ATOM   5693 2C31 POPEm  91      36.145  52.675  53.909  1.00  0.00           C
ATOM   5696 3C31 POPEm  91      36.915  51.995  52.769  1.00  0.00           C
ATOM   5699 4C31 POPEm  91      36.635  52.616  51.389  1.00  0.00           C
ATOM   5702 5C31 POPEm  91      37.525  52.025  50.279  1.00  0.00           C
ATOM   5705 6C31 POPEm  91      37.485  52.845  48.989  1.00  0.00           C
ATOM   5709  NH3 POPEn  92      19.035  35.325  25.749  1.00  0.00           N
ATOM   5713  C12 POPEn  92      19.845  34.385  26.589  1.00  0.00           C
ATOM   5716  C11 POPEn  92      19.345  32.945  26.409  1.00  0.00           C
ATOM   5719  P   POPEn  92      17.165  31.635  27.099  1.00  0.00           P
ATOM   5720  O13 POPEn  92      15.895  32.346  26.829  1.00  0.00           O
ATOM   5721  O14 POPEn  92      17.635  30.655  26.089  1.00  0.00           O
ATOM   5722  O11 POPEn  92      17.135  31.065  28.559  1.00  0.00           O
ATOM   5723  O12 POPEn  92      18.215  32.785  27.249  1.00  0.00           O
ATOM   5724  C1  POPEn  92      18.215  30.295  29.089  1.00  0.00           C
ATOM   5727  C2  POPEn  92      19.335  31.145  29.779  1.00  0.00           C
ATOM   5729  O21 POPEn  92      20.305  30.405  30.549  1.00  0.00           O
ATOM   5730  C21 POPEn  92      20.565  29.135  30.319  1.00  0.00           C
ATOM   5731  O22 POPEn  92      19.795  28.265  29.939  1.00  0.00           O
ATOM   5732  C22 POPEn  92      22.075  28.955  30.339  1.00  0.00           C
ATOM   5735  C3  POPEn  92      18.755  32.325  30.619  1.00  0.00           C
ATOM   5738  O31 POPEn  92      19.705  32.846  31.589  1.00  0.00           O
ATOM   5739  C31 POPEn  92      19.355  32.645  32.869  1.00  0.00           C
ATOM   5740  O32 POPEn  92      18.375  32.025  33.229  1.00  0.00           O
ATOM   5741  C32 POPEn  92      20.345  33.295  33.829  1.00  0.00           C
ATOM   5744  C23 POPEn  92      22.735  28.695  31.689  1.00  0.00           C
ATOM   5747  C24 POPEn  92      24.245  28.615  31.429  1.00  0.00           C
ATOM   5750  C25 POPEn  92      25.045  27.845  32.479  1.00  0.00           C
ATOM   5753  C26 POPEn  92      24.745  26.345  32.519  1.00  0.00           C
ATOM   5756  C27 POPEn  92      25.955  25.525  32.969  1.00  0.00           C
ATOM   5759  C28 POPEn  92      25.625  24.075  33.329  1.00  0.00           C
ATOM   5762  C29 POPEn  92      25.025  23.955  34.709  1.00  0.00           C
ATOM   5764 0C21 POPEn  92      25.505  23.215  35.739  1.00  0.00           C
ATOM   5766 1C21 POPEn  92      26.755  22.375  35.739  1.00  0.00           C
ATOM   5769 2C21 POPEn  92      27.495  22.485  37.079  1.00  0.00           C
ATOM   5772 3C21 POPEn  92      28.955  22.015  36.989  1.00  0.00           C
ATOM   5775 4C21 POPEn  92      29.675  22.075  38.339  1.00  0.00           C
ATOM   5778 5C21 POPEn  92      31.195  22.275  38.209  1.00  0.00           C
ATOM   5781 6C21 POPEn  92      31.915  22.095  39.549  1.00  0.00           C
ATOM   5784 7C21 POPEn  92      33.365  22.575  39.519  1.00  0.00           C
ATOM   5787 8C21 POPEn  92      34.115  22.315  40.829  1.00  0.00           C
ATOM   5791  C33 POPEn  92      20.775  32.415  35.039  1.00  0.00           C
ATOM   5794  C34 POPEn  92      19.795  32.365  36.229  1.00  0.00           C
ATOM   5797  C35 POPEn  92      20.525  32.015  37.539  1.00  0.00           C
ATOM   5800  C36 POPEn  92      19.615  31.635  38.729  1.00  0.00           C
ATOM   5803  C37 POPEn  92      20.345  31.645  40.089  1.00  0.00           C
ATOM   5806  C38 POPEn  92      20.355  30.295  40.839  1.00  0.00           C
ATOM   5809  C39 POPEn  92      20.485  30.435  42.369  1.00  0.00           C
ATOM   5812 0C31 POPEn  92      21.805  31.055  42.869  1.00  0.00           C
ATOM   5815 1C31 POPEn  92      21.615  31.915  44.129  1.00  0.00           C
ATOM   5818 2C31 POPEn  92      22.905  32.435  44.789  1.00  0.00           C
ATOM   5821 3C31 POPEn  92      23.835  31.315  45.269  1.00  0.00           C
ATOM   5824 4C31 POPEn  92      24.925  31.765  46.259  1.00  0.00           C
ATOM   5827 5C31 POPEn  92      25.895  30.615  46.579  1.00  0.00           C
ATOM   5830 6C31 POPEn  92      26.715  30.815  47.859  1.00  0.00           C
ATOM   5834  NH3 POPEo  93      38.725  11.415  23.539  1.00  0.00           N
ATOM   5838  C12 POPEo  93      38.755  10.385  22.439  1.00  0.00           C
ATOM   5841  C11 POPEo  93      39.955  10.595  21.499  1.00  0.00           C
ATOM   5844  P   POPEo  93      41.795  11.185  23.279  1.00  0.00           P
ATOM   5845  O13 POPEo  93      43.265  11.065  23.319  1.00  0.00           O
ATOM   5846  O14 POPEo  93      41.175  12.505  23.069  1.00  0.00           O
ATOM   5847  O11 POPEo  93      41.125  10.525  24.559  1.00  0.00           O
ATOM   5848  O12 POPEo  93      41.195  10.285  22.139  1.00  0.00           O
ATOM   5849  C1  POPEo  93      41.465   9.225  25.039  1.00  0.00           C
ATOM   5852  C2  POPEo  93      42.165   9.285  26.429  1.00  0.00           C
ATOM   5854  O21 POPEo  93      41.285   9.825  27.429  1.00  0.00           O
ATOM   5855  C21 POPEo  93      40.895   9.035  28.389  1.00  0.00           C
ATOM   5856  O22 POPEo  93      40.775   7.825  28.289  1.00  0.00           O
ATOM   5857  C22 POPEo  93      40.635   9.855  29.669  1.00  0.00           C
ATOM   5860  C3  POPEo  93      43.425  10.185  26.389  1.00  0.00           C
ATOM   5863  O31 POPEo  93      44.085  10.125  27.669  1.00  0.00           O
ATOM   5864  C31 POPEo  93      44.355  11.305  28.239  1.00  0.00           C
ATOM   5865  O32 POPEo  93      44.335  12.385  27.689  1.00  0.00           O
ATOM   5866  C32 POPEo  93      44.805  11.025  29.679  1.00  0.00           C
ATOM   5869  C23 POPEo  93      40.505   8.925  30.899  1.00  0.00           C
ATOM   5872  C24 POPEo  93      40.165   9.575  32.249  1.00  0.00           C
ATOM   5875  C25 POPEo  93      39.815   8.475  33.259  1.00  0.00           C
ATOM   5878  C26 POPEo  93      39.725   8.885  34.739  1.00  0.00           C
ATOM   5881  C27 POPEo  93      39.065   7.765  35.569  1.00  0.00           C
ATOM   5884  C28 POPEo  93      39.115   7.945  37.099  1.00  0.00           C
ATOM   5887  C29 POPEo  93      38.435   9.195  37.589  1.00  0.00           C
ATOM   5889 0C21 POPEo  93      38.645   9.785  38.779  1.00  0.00           C
ATOM   5891 1C21 POPEo  93      39.545   9.265  39.879  1.00  0.00           C
ATOM   5894 2C21 POPEo  93      39.025   9.585  41.299  1.00  0.00           C
ATOM   5897 3C21 POPEo  93      37.625   9.025  41.609  1.00  0.00           C
ATOM   5900 4C21 POPEo  93      36.655  10.105  42.119  1.00  0.00           C
ATOM   5903 5C21 POPEo  93      35.225   9.595  42.309  1.00  0.00           C
ATOM   5906 6C21 POPEo  93      34.215  10.735  42.499  1.00  0.00           C
ATOM   5909 7C21 POPEo  93      32.755  10.265  42.359  1.00  0.00           C
ATOM   5912 8C21 POPEo  93      31.755  11.415  42.279  1.00  0.00           C
ATOM   5916  C33 POPEo  93      44.475  12.145  30.689  1.00  0.00           C
ATOM   5919  C34 POPEo  93      44.655  11.615  32.129  1.00  0.00           C
ATOM   5922  C35 POPEo  93      45.265  12.625  33.109  1.00  0.00           C
ATOM   5925  C36 POPEo  93      44.325  13.695  33.629  1.00  0.00           C
ATOM   5928  C37 POPEo  93      45.075  14.715  34.489  1.00  0.00           C
ATOM   5931  C38 POPEo  93      44.125  15.695  35.189  1.00  0.00           C
ATOM   5934  C39 POPEo  93      44.505  16.005  36.639  1.00  0.00           C
ATOM   5937 0C31 POPEo  93      43.285  16.485  37.429  1.00  0.00           C
ATOM   5940 1C31 POPEo  93      43.565  16.845  38.889  1.00  0.00           C
ATOM   5943 2C31 POPEo  93      42.255  16.905  39.689  1.00  0.00           C
ATOM   5946 3C31 POPEo  93      42.405  17.355  41.159  1.00  0.00           C
ATOM   5949 4C31 POPEo  93      43.445  16.565  41.969  1.00  0.00           C
ATOM   5952 5C31 POPEo  93      43.485  17.015  43.439  1.00  0.00           C
ATOM   5955 6C31 POPEo  93      44.665  16.435  44.219  1.00  0.00           C
ATOM   5959  NH3 POPEp  94      31.175   9.945  21.059  1.00  0.00           N
ATOM   5963  C12 POPEp  94      31.965   8.675  21.179  1.00  0.00           C
ATOM   5966  C11 POPEp  94      32.835   8.405  19.939  1.00  0.00           C
ATOM   5969  P   POPEp  94      35.195   9.435  20.479  1.00  0.00           P
ATOM   5970  O13 POPEp  94      35.425  10.775  21.059  1.00  0.00           O
ATOM   5971  O14 POPEp  94      36.215   8.995  19.519  1.00  0.00           O
ATOM   5972  O11 POPEp  94      35.055   8.355  21.629  1.00  0.00           O
ATOM   5973  O12 POPEp  94      33.805   9.425  19.729  1.00  0.00           O
ATOM   5974  C1  POPEp  94      35.975   7.255  21.539  1.00  0.00           C
ATOM   5977  C2  POPEp  94      35.855   6.225  22.689  1.00  0.00           C
ATOM   5979  O21 POPEp  94      35.655   6.855  23.969  1.00  0.00           O
ATOM   5980  C21 POPEp  94      36.695   7.455  24.509  1.00  0.00           C
ATOM   5981  O22 POPEp  94      37.775   7.685  24.019  1.00  0.00           O
ATOM   5982  C22 POPEp  94      36.315   7.825  25.949  1.00  0.00           C
ATOM   5985  C3  POPEp  94      37.025   5.195  22.669  1.00  0.00           C
ATOM   5988  O31 POPEp  94      36.805   4.185  23.659  1.00  0.00           O
ATOM   5989  C31 POPEp  94      37.775   3.905  24.509  1.00  0.00           C
ATOM   5990  O32 POPEp  94      38.885   4.405  24.559  1.00  0.00           O
ATOM   5991  C32 POPEp  94      37.245   2.785  25.389  1.00  0.00           C
ATOM   5994  C23 POPEp  94      37.545   8.155  26.819  1.00  0.00           C
ATOM   5997  C24 POPEp  94      37.175   8.325  28.299  1.00  0.00           C
ATOM   6000  C25 POPEp  94      36.605   7.065  28.989  1.00  0.00           C
ATOM   6003  C26 POPEp  94      37.455   6.585  30.179  1.00  0.00           C
ATOM   6006  C27 POPEp  94      36.695   5.645  31.129  1.00  0.00           C
ATOM   6009  C28 POPEp  94      37.595   5.045  32.229  1.00  0.00           C
ATOM   6012  C29 POPEp  94      36.815   4.305  33.299  1.00  0.00           C
ATOM   6014 0C21 POPEp  94      36.525   2.985  33.329  1.00  0.00           C
ATOM   6016 1C21 POPEp  94      36.905   1.985  32.279  1.00  0.00           C
ATOM   6019 2C21 POPEp  94      37.955   0.945  32.689  1.00  0.00           C
ATOM   6022 3C21 POPEp  94      38.655   0.365  31.449  1.00  0.00           C
ATOM   6025 4C21 POPEp  94      39.755  -0.646  31.759  1.00  0.00           C
ATOM   6028 5C21 POPEp  94      40.605  -0.956  30.519  1.00  0.00           C
ATOM   6031 6C21 POPEp  94      41.485  -2.206  30.629  1.00  0.00           C
ATOM   6034 7C21 POPEp  94      42.505  -2.286  29.479  1.00  0.00           C
ATOM   6037 8C21 POPEp  94      42.335  -3.516  28.579  1.00  0.00           C
ATOM   6041  C33 POPEp  94      37.895   2.615  26.759  1.00  0.00           C
ATOM   6044  C34 POPEp  94      37.235   1.435  27.489  1.00  0.00           C
ATOM   6047  C35 POPEp  94      36.445   1.885  28.719  1.00  0.00           C
ATOM   6050  C36 POPEp  94      35.165   2.645  28.359  1.00  0.00           C
ATOM   6053  C37 POPEp  94      34.195   2.745  29.549  1.00  0.00           C
ATOM   6056  C38 POPEp  94      32.875   2.015  29.289  1.00  0.00           C
ATOM   6059  C39 POPEp  94      33.005   0.485  29.259  1.00  0.00           C
ATOM   6062 0C31 POPEp  94      31.625  -0.176  29.109  1.00  0.00           C
ATOM   6065 1C31 POPEp  94      31.665  -1.706  29.149  1.00  0.00           C
ATOM   6068 2C31 POPEp  94      30.305  -2.356  28.809  1.00  0.00           C
ATOM   6071 3C31 POPEp  94      29.115  -1.826  29.629  1.00  0.00           C
ATOM   6074 4C31 POPEp  94      29.285  -1.966  31.149  1.00  0.00           C
ATOM   6077 5C31 POPEp  94      28.015  -1.546  31.919  1.00  0.00           C
ATOM   6080 6C31 POPEp  94      28.155  -1.676  33.439  1.00  0.00           C
ATOM   6084  NH3 POPEq  95      47.815 121.376  19.269  1.00  0.00           N
ATOM   6088  C12 POPEq  95      48.445 120.255  18.479  1.00  0.00           C
ATOM   6091  C11 POPEq  95      49.315 119.325  19.319  1.00  0.00           C
ATOM   6094  P   POPEq  95      48.765 118.936  21.839  1.00  0.00           P
ATOM   6095  O13 POPEq  95      47.965 117.985  22.629  1.00  0.00           O
ATOM   6096  O14 POPEq  95      50.225 118.995  22.059  1.00  0.00           O
ATOM   6097  O11 POPEq  95      48.145 120.375  22.059  1.00  0.00           O
ATOM   6098  O12 POPEq  95      48.505 118.695  20.309  1.00  0.00           O
ATOM   6099  C1  POPEq  95      48.585 121.016  23.269  1.00  0.00           C
ATOM   6102  C2  POPEq  95      47.505 121.936  23.889  1.00  0.00           C
ATOM   6104  O21 POPEq  95      48.265 122.895  24.619  1.00  0.00           O
ATOM   6105  C21 POPEq  95      47.685 123.905  25.159  1.00  0.00           C
ATOM   6106  O22 POPEq  95      46.525 124.255  25.019  1.00  0.00           O
ATOM   6107  C22 POPEq  95      48.655 124.635  26.079  1.00  0.00           C
ATOM   6110  C3  POPEq  95      46.545 121.145  24.829  1.00  0.00           C
ATOM   6113  O31 POPEq  95      45.265 121.796  24.979  1.00  0.00           O
ATOM   6114  C31 POPEq  95      44.635 122.075  26.129  1.00  0.00           C
ATOM   6115  O32 POPEq  95      43.535 122.605  26.179  1.00  0.00           O
ATOM   6116  C32 POPEq  95      45.435 121.755  27.419  1.00  0.00           C
ATOM   6119  C23 POPEq  95      49.615 123.625  26.739  1.00  0.00           C
ATOM   6122  C24 POPEq  95      50.595 124.245  27.729  1.00  0.00           C
ATOM   6125  C25 POPEq  95      50.185 123.985  29.179  1.00  0.00           C
ATOM   6128  C26 POPEq  95      49.125 124.965  29.679  1.00  0.00           C
ATOM   6131  C27 POPEq  95      48.775 124.665  31.139  1.00  0.00           C
ATOM   6134  C28 POPEq  95      47.395 125.186  31.539  1.00  0.00           C
ATOM   6137  C29 POPEq  95      47.385 126.675  31.499  1.00  0.00           C
ATOM   6139 0C21 POPEq  95      47.745 127.505  32.489  1.00  0.00           C
ATOM   6141 1C21 POPEq  95      48.195 127.095  33.859  1.00  0.00           C
ATOM   6144 2C21 POPEq  95      47.035 127.345  34.819  1.00  0.00           C
ATOM   6147 3C21 POPEq  95      47.385 126.895  36.239  1.00  0.00           C
ATOM   6150 4C21 POPEq  95      46.255 127.185  37.219  1.00  0.00           C
ATOM   6153 5C21 POPEq  95      46.245 128.655  37.669  1.00  0.00           C
ATOM   6156 6C21 POPEq  95      45.445 128.836  38.959  1.00  0.00           C
ATOM   6159 7C21 POPEq  95      45.475 130.267  39.489  1.00  0.00           C
ATOM   6162 8C21 POPEq  95      44.755 130.397  40.829  1.00  0.00           C
ATOM   6166  C33 POPEq  95      45.555 120.255  27.819  1.00  0.00           C
ATOM   6169  C34 POPEq  95      46.625 120.015  28.899  1.00  0.00           C
ATOM   6172  C35 POPEq  95      46.225 120.435  30.319  1.00  0.00           C
ATOM   6175  C36 POPEq  95      45.585 119.276  31.109  1.00  0.00           C
ATOM   6178  C37 POPEq  95      45.195 119.675  32.529  1.00  0.00           C
ATOM   6181  C38 POPEq  95      44.785 118.475  33.389  1.00  0.00           C
ATOM   6184  C39 POPEq  95      44.255 118.905  34.759  1.00  0.00           C
ATOM   6187 0C31 POPEq  95      44.295 117.785  35.799  1.00  0.00           C
ATOM   6190 1C31 POPEq  95      43.895 118.295  37.189  1.00  0.00           C
ATOM   6193 2C31 POPEq  95      43.995 117.225  38.279  1.00  0.00           C
ATOM   6196 3C31 POPEq  95      43.615 117.745  39.669  1.00  0.00           C
ATOM   6199 4C31 POPEq  95      42.165 118.265  39.759  1.00  0.00           C
ATOM   6202 5C31 POPEq  95      41.805 118.796  41.149  1.00  0.00           C
ATOM   6205 6C31 POPEq  95      40.325 119.185  41.289  1.00  0.00           C
ATOM   6209  NH3 POPEr  96     127.386 101.035  22.859  1.00  0.00           N
ATOM   6213  C12 POPEr  96     127.246 102.485  22.549  1.00  0.00           C
ATOM   6216  C11 POPEr  96     127.406 103.385  23.789  1.00  0.00           C
ATOM   6219  P   POPEr  96     126.776 105.705  22.779  1.00  0.00           P
ATOM   6220  O13 POPEr  96     127.406 107.025  22.559  1.00  0.00           O
ATOM   6221  O14 POPEr  96     126.065 105.085  21.629  1.00  0.00           O
ATOM   6222  O11 POPEr  96     125.675 105.815  23.929  1.00  0.00           O
ATOM   6223  O12 POPEr  96     127.817 104.685  23.369  1.00  0.00           O
ATOM   6224  C1  POPEr  96     125.335 107.135  24.399  1.00  0.00           C
ATOM   6227  C2  POPEr  96     124.335 107.056  25.599  1.00  0.00           C
ATOM   6229  O21 POPEr  96     124.025 108.345  26.149  1.00  0.00           O
ATOM   6230  C21 POPEr  96     124.996 108.975  26.789  1.00  0.00           C
ATOM   6231  O22 POPEr  96     126.177 108.686  26.789  1.00  0.00           O
ATOM   6232  C22 POPEr  96     124.405 110.105  27.629  1.00  0.00           C
ATOM   6235  C3  POPEr  96     124.785 106.035  26.689  1.00  0.00           C
ATOM   6238  O31 POPEr  96     124.025 106.136  27.919  1.00  0.00           O
ATOM   6239  C31 POPEr  96     122.785 105.666  27.799  1.00  0.00           C
ATOM   6240  O32 POPEr  96     122.345 105.085  26.819  1.00  0.00           O
ATOM   6241  C32 POPEr  96     121.975 106.005  29.049  1.00  0.00           C
ATOM   6244  C23 POPEr  96     125.515 110.965  28.279  1.00  0.00           C
ATOM   6247  C24 POPEr  96     124.955 111.986  29.279  1.00  0.00           C
ATOM   6250  C25 POPEr  96     124.645 111.405  30.669  1.00  0.00           C
ATOM   6253  C26 POPEr  96     125.865 111.355  31.629  1.00  0.00           C
ATOM   6256  C27 POPEr  96     125.525 110.655  32.959  1.00  0.00           C
ATOM   6259  C28 POPEr  96     126.406 111.046  34.169  1.00  0.00           C
ATOM   6262  C29 POPEr  96     127.876 110.736  34.089  1.00  0.00           C
ATOM   6264 0C21 POPEr  96     128.876 111.535  34.519  1.00  0.00           C
ATOM   6266 1C21 POPEr  96     128.697 112.915  35.109  1.00  0.00           C
ATOM   6269 2C21 POPEr  96     128.007 112.946  36.499  1.00  0.00           C
ATOM   6272 3C21 POPEr  96     128.977 113.105  37.679  1.00  0.00           C
ATOM   6275 4C21 POPEr  96     128.227 113.086  39.029  1.00  0.00           C
ATOM   6278 5C21 POPEr  96     128.986 113.785  40.159  1.00  0.00           C
ATOM   6281 6C21 POPEr  96     128.166 113.916  41.459  1.00  0.00           C
ATOM   6284 7C21 POPEr  96     128.886 114.775  42.509  1.00  0.00           C
ATOM   6287 8C21 POPEr  96     128.126 114.955  43.819  1.00  0.00           C
ATOM   6291  C33 POPEr  96     121.875 107.535  29.269  1.00  0.00           C
ATOM   6294  C34 POPEr  96     120.426 108.015  29.409  1.00  0.00           C
ATOM   6297  C35 POPEr  96     120.295 109.525  29.659  1.00  0.00           C
ATOM   6300  C36 POPEr  96     120.966 109.976  30.969  1.00  0.00           C
ATOM   6303  C37 POPEr  96     120.585 111.405  31.369  1.00  0.00           C
ATOM   6306  C38 POPEr  96     121.225 111.855  32.689  1.00  0.00           C
ATOM   6309  C39 POPEr  96     121.145 110.806  33.799  1.00  0.00           C
ATOM   6312 0C31 POPEr  96     121.325 111.366  35.219  1.00  0.00           C
ATOM   6315 1C31 POPEr  96     120.075 112.095  35.719  1.00  0.00           C
ATOM   6318 2C31 POPEr  96     120.105 112.445  37.219  1.00  0.00           C
ATOM   6321 3C31 POPEr  96     120.055 111.186  38.099  1.00  0.00           C
ATOM   6324 4C31 POPEr  96     120.085 111.465  39.609  1.00  0.00           C
ATOM   6327 5C31 POPEr  96     120.195 110.145  40.389  1.00  0.00           C
ATOM   6330 6C31 POPEr  96     120.136 110.315  41.909  1.00  0.00           C
ATOM   6334  NH3 POPEs  97      37.975   5.455  58.959  1.00  0.00           N
ATOM   6338  C12 POPEs  97      37.455   6.835  58.659  1.00  0.00           C
ATOM   6341  C11 POPEs  97      38.265   7.515  57.549  1.00  0.00           C
ATOM   6344  P   POPEs  97      38.975  10.005  57.749  1.00  0.00           P
ATOM   6345  O13 POPEs  97      39.325   9.915  59.179  1.00  0.00           O
ATOM   6346  O14 POPEs  97      40.075   9.835  56.779  1.00  0.00           O
ATOM   6347  O11 POPEs  97      38.205  11.345  57.439  1.00  0.00           O
ATOM   6348  O12 POPEs  97      37.895   8.885  57.439  1.00  0.00           O
ATOM   6349  C1  POPEs  97      37.815  11.665  56.109  1.00  0.00           C
ATOM   6352  C2  POPEs  97      38.205  13.125  55.769  1.00  0.00           C
ATOM   6354  O21 POPEs  97      38.155  13.335  54.349  1.00  0.00           O
ATOM   6355  C21 POPEs  97      36.935  13.415  53.869  1.00  0.00           C
ATOM   6356  O22 POPEs  97      35.895  13.365  54.509  1.00  0.00           O
ATOM   6357  C22 POPEs  97      36.955  13.645  52.359  1.00  0.00           C
ATOM   6360  C3  POPEs  97      39.645  13.465  56.289  1.00  0.00           C
ATOM   6363  O31 POPEs  97      40.285  14.565  55.599  1.00  0.00           O
ATOM   6364  C31 POPEs  97      39.675  15.735  55.649  1.00  0.00           C
ATOM   6365  O32 POPEs  97      38.665  16.005  56.269  1.00  0.00           O
ATOM   6366  C32 POPEs  97      40.515  16.725  54.839  1.00  0.00           C
ATOM   6369  C23 POPEs  97      36.295  12.485  51.589  1.00  0.00           C
ATOM   6372  C24 POPEs  97      35.815  12.915  50.199  1.00  0.00           C
ATOM   6375  C25 POPEs  97      36.935  12.805  49.159  1.00  0.00           C
ATOM   6378  C26 POPEs  97      36.585  13.395  47.789  1.00  0.00           C
ATOM   6381  C27 POPEs  97      37.825  13.375  46.889  1.00  0.00           C
ATOM   6384  C28 POPEs  97      37.575  13.865  45.449  1.00  0.00           C
ATOM   6387  C29 POPEs  97      38.515  13.245  44.439  1.00  0.00           C
ATOM   6389 0C21 POPEs  97      39.845  13.125  44.529  1.00  0.00           C
ATOM   6391 1C21 POPEs  97      40.735  13.675  45.619  1.00  0.00           C
ATOM   6394 2C21 POPEs  97      42.235  13.595  45.249  1.00  0.00           C
ATOM   6397 3C21 POPEs  97      42.835  12.185  45.399  1.00  0.00           C
ATOM   6400 4C21 POPEs  97      44.315  12.105  44.989  1.00  0.00           C
ATOM   6403 5C21 POPEs  97      44.525  12.315  43.489  1.00  0.00           C
ATOM   6406 6C21 POPEs  97      45.975  12.635  43.109  1.00  0.00           C
ATOM   6409 7C21 POPEs  97      46.055  13.265  41.719  1.00  0.00           C
ATOM   6412 8C21 POPEs  97      47.475  13.645  41.289  1.00  0.00           C
ATOM   6416  C33 POPEs  97      39.915  18.145  54.749  1.00  0.00           C
ATOM   6419  C34 POPEs  97      40.985  19.235  54.699  1.00  0.00           C
ATOM   6422  C35 POPEs  97      41.625  19.455  53.319  1.00  0.00           C
ATOM   6425  C36 POPEs  97      41.015  20.685  52.639  1.00  0.00           C
ATOM   6428  C37 POPEs  97      41.705  21.125  51.349  1.00  0.00           C
ATOM   6431  C38 POPEs  97      41.005  22.375  50.809  1.00  0.00           C
ATOM   6434  C39 POPEs  97      41.755  23.135  49.719  1.00  0.00           C
ATOM   6437 0C31 POPEs  97      40.955  23.205  48.409  1.00  0.00           C
ATOM   6440 1C31 POPEs  97      41.435  24.335  47.499  1.00  0.00           C
ATOM   6443 2C31 POPEs  97      40.755  24.285  46.129  1.00  0.00           C
ATOM   6446 3C31 POPEs  97      40.985  25.565  45.319  1.00  0.00           C
ATOM   6449 4C31 POPEs  97      40.015  25.655  44.129  1.00  0.00           C
ATOM   6452 5C31 POPEs  97      40.165  26.945  43.329  1.00  0.00           C
ATOM   6455 6C31 POPEs  97      39.895  26.745  41.829  1.00  0.00           C
ATOM   6459  NH3 POPEt  98      64.865  29.545  23.129  1.00  0.00           N
ATOM   6463  C12 POPEt  98      65.205  29.155  21.709  1.00  0.00           C
ATOM   6466  C11 POPEt  98      65.675  27.685  21.599  1.00  0.00           C
ATOM   6469  P   POPEt  98      67.765  28.055  23.239  1.00  0.00           P
ATOM   6470  O13 POPEt  98      68.835  27.135  23.649  1.00  0.00           O
ATOM   6471  O14 POPEt  98      68.115  29.455  22.899  1.00  0.00           O
ATOM   6472  O11 POPEt  98      66.685  28.005  24.409  1.00  0.00           O
ATOM   6473  O12 POPEt  98      67.005  27.415  22.029  1.00  0.00           O
ATOM   6474  C1  POPEt  98      66.275  26.685  24.809  1.00  0.00           C
ATOM   6477  C2  POPEt  98      65.456  26.645  26.119  1.00  0.00           C
ATOM   6479  O21 POPEt  98      65.405  25.245  26.439  1.00  0.00           O
ATOM   6480  C21 POPEt  98      65.615  24.745  27.659  1.00  0.00           C
ATOM   6481  O22 POPEt  98      65.885  23.565  27.859  1.00  0.00           O
ATOM   6482  C22 POPEt  98      65.335  25.755  28.779  1.00  0.00           C
ATOM   6485  C3  POPEt  98      64.065  27.285  25.869  1.00  0.00           C
ATOM   6488  O31 POPEt  98      64.165  28.725  25.959  1.00  0.00           O
ATOM   6489  C31 POPEt  98      63.905  29.165  27.189  1.00  0.00           C
ATOM   6490  O32 POPEt  98      63.355  28.515  28.069  1.00  0.00           O
ATOM   6491  C32 POPEt  98      64.575  30.495  27.429  1.00  0.00           C
ATOM   6494  C23 POPEt  98      65.505  25.205  30.219  1.00  0.00           C
ATOM   6497  C24 POPEt  98      64.785  26.105  31.229  1.00  0.00           C
ATOM   6500  C25 POPEt  98      65.275  25.995  32.679  1.00  0.00           C
ATOM   6503  C26 POPEt  98      65.265  24.575  33.259  1.00  0.00           C
ATOM   6506  C27 POPEt  98      65.655  24.575  34.749  1.00  0.00           C
ATOM   6509  C28 POPEt  98      65.755  23.165  35.359  1.00  0.00           C
ATOM   6512  C29 POPEt  98      66.455  23.175  36.689  1.00  0.00           C
ATOM   6514 0C21 POPEt  98      66.155  22.465  37.789  1.00  0.00           C
ATOM   6516 1C21 POPEt  98      65.045  21.445  37.939  1.00  0.00           C
ATOM   6519 2C21 POPEt  98      65.515  20.085  38.519  1.00  0.00           C
ATOM   6522 3C21 POPEt  98      66.015  20.155  39.969  1.00  0.00           C
ATOM   6525 4C21 POPEt  98      65.985  18.775  40.629  1.00  0.00           C
ATOM   6528 5C21 POPEt  98      66.415  18.735  42.109  1.00  0.00           C
ATOM   6531 6C21 POPEt  98      65.425  19.415  43.059  1.00  0.00           C
ATOM   6534 7C21 POPEt  98      65.645  19.025  44.529  1.00  0.00           C
ATOM   6537 8C21 POPEt  98      64.745  19.775  45.509  1.00  0.00           C
ATOM   6541  C33 POPEt  98      64.795  30.645  28.949  1.00  0.00           C
ATOM   6544  C34 POPEt  98      65.705  31.805  29.349  1.00  0.00           C
ATOM   6547  C35 POPEt  98      65.885  31.935  30.869  1.00  0.00           C
ATOM   6550  C36 POPEt  98      66.425  30.665  31.579  1.00  0.00           C
ATOM   6553  C37 POPEt  98      67.525  30.975  32.599  1.00  0.00           C
ATOM   6556  C38 POPEt  98      67.915  29.775  33.479  1.00  0.00           C
ATOM   6559  C39 POPEt  98      69.135  30.105  34.359  1.00  0.00           C
ATOM   6562 0C31 POPEt  98      69.585  28.985  35.319  1.00  0.00           C
ATOM   6565 1C31 POPEt  98      70.865  29.335  36.099  1.00  0.00           C
ATOM   6568 2C31 POPEt  98      72.135  29.435  35.229  1.00  0.00           C
ATOM   6571 3C31 POPEt  98      73.395  29.795  36.029  1.00  0.00           C
ATOM   6574 4C31 POPEt  98      74.645  29.935  35.159  1.00  0.00           C
ATOM   6577 5C31 POPEt  98      75.935  30.185  35.959  1.00  0.00           C
ATOM   6580 6C31 POPEt  98      77.185  30.255  35.079  1.00  0.00           C
ATOM   6584  NH3 POPEu  99      89.925  27.575  24.089  1.00  0.00           N
ATOM   6588  C12 POPEu  99      90.235  26.155  23.679  1.00  0.00           C
ATOM   6591  C11 POPEu  99      90.695  25.285  24.859  1.00  0.00           C
ATOM   6594  P   POPEu  99      89.865  26.115  27.189  1.00  0.00           P
ATOM   6595  O13 POPEu  99      90.415  27.425  26.789  1.00  0.00           O
ATOM   6596  O14 POPEu  99      88.555  26.065  27.859  1.00  0.00           O
ATOM   6597  O11 POPEu  99      90.935  25.295  28.019  1.00  0.00           O
ATOM   6598  O12 POPEu  99      89.716  25.245  25.889  1.00  0.00           O
ATOM   6599  C1  POPEu  99      91.805  25.915  28.969  1.00  0.00           C
ATOM   6602  C2  POPEu  99      91.485  25.475  30.419  1.00  0.00           C
ATOM   6604  O21 POPEu  99      92.285  26.305  31.289  1.00  0.00           O
ATOM   6605  C21 POPEu  99      91.615  26.925  32.239  1.00  0.00           C
ATOM   6606  O22 POPEu  99      90.415  26.885  32.409  1.00  0.00           O
ATOM   6607  C22 POPEu  99      92.555  27.895  32.979  1.00  0.00           C
ATOM   6610  C3  POPEu  99      91.816  23.975  30.659  1.00  0.00           C
ATOM   6613  O31 POPEu  99      91.195  23.475  31.879  1.00  0.00           O
ATOM   6614  C31 POPEu  99      91.936  23.596  32.979  1.00  0.00           C
ATOM   6615  O32 POPEu  99      93.035  24.115  33.039  1.00  0.00           O
ATOM   6616  C32 POPEu  99      91.225  22.915  34.149  1.00  0.00           C
ATOM   6619  C23 POPEu  99      93.615  27.225  33.879  1.00  0.00           C
ATOM   6622  C24 POPEu  99      94.225  28.225  34.869  1.00  0.00           C
ATOM   6625  C25 POPEu  99      95.426  27.625  35.639  1.00  0.00           C
ATOM   6628  C26 POPEu  99      95.905  28.505  36.799  1.00  0.00           C
ATOM   6631  C27 POPEu  99      97.135  27.915  37.519  1.00  0.00           C
ATOM   6634  C28 POPEu  99      96.886  27.475  38.979  1.00  0.00           C
ATOM   6637  C29 POPEu  99      95.755  26.485  39.109  1.00  0.00           C
ATOM   6639 0C21 POPEu  99      94.856  26.405  40.109  1.00  0.00           C
ATOM   6641 1C21 POPEu  99      94.845  27.235  41.359  1.00  0.00           C
ATOM   6644 2C21 POPEu  99      94.665  26.345  42.599  1.00  0.00           C
ATOM   6647 3C21 POPEu  99      95.755  25.265  42.729  1.00  0.00           C
ATOM   6650 4C21 POPEu  99      95.865  24.695  44.139  1.00  0.00           C
ATOM   6653 5C21 POPEu  99      97.055  23.745  44.319  1.00  0.00           C
ATOM   6656 6C21 POPEu  99      97.425  23.596  45.799  1.00  0.00           C
ATOM   6659 7C21 POPEu  99      98.466  22.495  46.049  1.00  0.00           C
ATOM   6662 8C21 POPEu  99      99.255  22.705  47.339  1.00  0.00           C
ATOM   6666  C33 POPEu  99      92.185  22.645  35.339  1.00  0.00           C
ATOM   6669  C34 POPEu  99      92.285  23.805  36.349  1.00  0.00           C
ATOM   6672  C35 POPEu  99      91.065  23.925  37.279  1.00  0.00           C
ATOM   6675  C36 POPEu  99      91.355  24.715  38.559  1.00  0.00           C
ATOM   6678  C37 POPEu  99      90.485  24.345  39.769  1.00  0.00           C
ATOM   6681  C38 POPEu  99      90.945  25.075  41.039  1.00  0.00           C
ATOM   6684  C39 POPEu  99      90.605  24.325  42.339  1.00  0.00           C
ATOM   6687 0C31 POPEu  99      89.265  24.715  42.959  1.00  0.00           C
ATOM   6690 1C31 POPEu  99      88.795  23.685  43.989  1.00  0.00           C
ATOM   6693 2C31 POPEu  99      87.615  24.155  44.849  1.00  0.00           C
ATOM   6696 3C31 POPEu  99      88.055  25.065  46.009  1.00  0.00           C
ATOM   6699 4C31 POPEu  99      86.886  25.515  46.889  1.00  0.00           C
ATOM   6702 5C31 POPEu  99      87.345  26.235  48.159  1.00  0.00           C
ATOM   6705 6C31 POPEu  99      86.195  26.835  48.979  1.00  0.00           C
ATOM   6709  NH3 POPEv 100      82.595 127.785  61.709  1.00  0.00           N
ATOM   6713  C12 POPEv 100      82.035 126.815  62.739  1.00  0.00           C
ATOM   6716  C11 POPEv 100      82.365 125.325  62.479  1.00  0.00           C
ATOM   6719  P   POPEv 100      82.195 123.096  63.789  1.00  0.00           P
ATOM   6720  O13 POPEv 100      83.485 123.376  64.479  1.00  0.00           O
ATOM   6721  O14 POPEv 100      81.285 122.266  64.599  1.00  0.00           O
ATOM   6722  O11 POPEv 100      82.395 122.336  62.439  1.00  0.00           O
ATOM   6723  O12 POPEv 100      81.595 124.495  63.369  1.00  0.00           O
ATOM   6724  C1  POPEv 100      81.225 122.175  61.609  1.00  0.00           C
ATOM   6727  C2  POPEv 100      81.465 121.075  60.539  1.00  0.00           C
ATOM   6729  O21 POPEv 100      80.375 120.905  59.619  1.00  0.00           O
ATOM   6730  C21 POPEv 100      80.356 121.796  58.629  1.00  0.00           C
ATOM   6731  O22 POPEv 100      80.875 122.885  58.659  1.00  0.00           O
ATOM   6732  C22 POPEv 100      79.705 121.136  57.409  1.00  0.00           C
ATOM   6735  C3  POPEv 100      81.676 119.696  61.199  1.00  0.00           C
ATOM   6738  O31 POPEv 100      82.765 119.005  60.559  1.00  0.00           O
ATOM   6739  C31 POPEv 100      82.415 118.155  59.579  1.00  0.00           C
ATOM   6740  O32 POPEv 100      81.285 117.775  59.359  1.00  0.00           O
ATOM   6741  C32 POPEv 100      83.635 117.766  58.759  1.00  0.00           C
ATOM   6744  C23 POPEv 100      80.405 119.805  57.029  1.00  0.00           C
ATOM   6747  C24 POPEv 100      80.205 119.355  55.579  1.00  0.00           C
ATOM   6750  C25 POPEv 100      79.075 118.345  55.379  1.00  0.00           C
ATOM   6753  C26 POPEv 100      79.115 117.745  53.959  1.00  0.00           C
ATOM   6756  C27 POPEv 100      78.035 116.675  53.749  1.00  0.00           C
ATOM   6759  C28 POPEv 100      77.765 116.285  52.279  1.00  0.00           C
ATOM   6762  C29 POPEv 100      77.445 117.436  51.359  1.00  0.00           C
ATOM   6764 0C21 POPEv 100      76.445 118.315  51.499  1.00  0.00           C
ATOM   6766 1C21 POPEv 100      75.375 118.275  52.569  1.00  0.00           C
ATOM   6769 2C21 POPEv 100      74.095 119.035  52.179  1.00  0.00           C
ATOM   6772 3C21 POPEv 100      73.485 118.616  50.829  1.00  0.00           C
ATOM   6775 4C21 POPEv 100      73.255 119.836  49.929  1.00  0.00           C
ATOM   6778 5C21 POPEv 100      73.035 119.486  48.449  1.00  0.00           C
ATOM   6781 6C21 POPEv 100      72.675 120.745  47.649  1.00  0.00           C
ATOM   6784 7C21 POPEv 100      72.295 120.456  46.189  1.00  0.00           C
ATOM   6787 8C21 POPEv 100      71.706 121.685  45.519  1.00  0.00           C
ATOM   6791  C33 POPEv 100      84.335 118.995  58.139  1.00  0.00           C
ATOM   6794  C34 POPEv 100      85.855 118.825  58.039  1.00  0.00           C
ATOM   6797  C35 POPEv 100      86.575 120.126  57.649  1.00  0.00           C
ATOM   6800  C36 POPEv 100      86.275 120.575  56.219  1.00  0.00           C
ATOM   6803  C37 POPEv 100      87.365 120.135  55.249  1.00  0.00           C
ATOM   6806  C38 POPEv 100      86.886 120.205  53.799  1.00  0.00           C
ATOM   6809  C39 POPEv 100      88.035 119.925  52.829  1.00  0.00           C
ATOM   6812 0C31 POPEv 100      87.565 119.895  51.379  1.00  0.00           C
ATOM   6815 1C31 POPEv 100      88.765 119.845  50.429  1.00  0.00           C
ATOM   6818 2C31 POPEv 100      88.355 119.796  48.959  1.00  0.00           C
ATOM   6821 3C31 POPEv 100      89.106 118.695  48.209  1.00  0.00           C
ATOM   6824 4C31 POPEv 100      88.625 118.586  46.769  1.00  0.00           C
ATOM   6827 5C31 POPEv 100      89.415 117.526  45.999  1.00  0.00           C
ATOM   6830 6C31 POPEv 100      88.935 117.406  44.559  1.00  0.00           C
ATOM   6834  NH3 POPEw 101      61.265  80.505  67.739  1.00  0.00           N
ATOM   6838  C12 POPEw 101      60.165  80.196  68.729  1.00  0.00           C
ATOM   6841  C11 POPEw 101      59.615  81.485  69.409  1.00  0.00           C
ATOM   6844  P   POPEw 101      57.225  82.595  68.969  1.00  0.00           P
ATOM   6845  O13 POPEw 101      55.835  82.235  69.299  1.00  0.00           O
ATOM   6846  O14 POPEw 101      57.745  83.895  69.459  1.00  0.00           O
ATOM   6847  O11 POPEw 101      57.285  82.635  67.379  1.00  0.00           O
ATOM   6848  O12 POPEw 101      58.195  81.465  69.499  1.00  0.00           O
ATOM   6849  C1  POPEw 101      58.295  82.075  66.539  1.00  0.00           C
ATOM   6852  C2  POPEw 101      58.085  82.455  65.029  1.00  0.00           C
ATOM   6854  O21 POPEw 101      58.165  81.235  64.299  1.00  0.00           O
ATOM   6855  C21 POPEw 101      57.495  80.975  63.159  1.00  0.00           C
ATOM   6856  O22 POPEw 101      57.655  79.945  62.529  1.00  0.00           O
ATOM   6857  C22 POPEw 101      56.535  82.035  62.639  1.00  0.00           C
ATOM   6860  C3  POPEw 101      59.155  83.475  64.509  1.00  0.00           C
ATOM   6863  O31 POPEw 101      59.165  83.565  63.069  1.00  0.00           O
ATOM   6864  C31 POPEw 101      60.315  83.475  62.389  1.00  0.00           C
ATOM   6865  O32 POPEw 101      61.435  83.446  62.869  1.00  0.00           O
ATOM   6866  C32 POPEw 101      59.965  83.525  60.899  1.00  0.00           C
ATOM   6869  C23 POPEw 101      55.985  81.575  61.269  1.00  0.00           C
ATOM   6872  C24 POPEw 101      55.305  82.696  60.469  1.00  0.00           C
ATOM   6875  C25 POPEw 101      54.985  82.246  59.049  1.00  0.00           C
ATOM   6878  C26 POPEw 101      54.715  83.405  58.079  1.00  0.00           C
ATOM   6881  C27 POPEw 101      53.475  84.226  58.439  1.00  0.00           C
ATOM   6884  C28 POPEw 101      52.755  84.836  57.229  1.00  0.00           C
ATOM   6887  C29 POPEw 101      52.235  83.735  56.349  1.00  0.00           C
ATOM   6889 0C21 POPEw 101      51.825  83.835  55.079  1.00  0.00           C
ATOM   6891 1C21 POPEw 101      51.785  85.075  54.239  1.00  0.00           C
ATOM   6894 2C21 POPEw 101      52.615  84.825  52.969  1.00  0.00           C
ATOM   6897 3C21 POPEw 101      52.195  85.726  51.799  1.00  0.00           C
ATOM   6900 4C21 POPEw 101      52.685  85.155  50.459  1.00  0.00           C
ATOM   6903 5C21 POPEw 101      52.425  86.095  49.279  1.00  0.00           C
ATOM   6906 6C21 POPEw 101      50.935  86.405  49.059  1.00  0.00           C
ATOM   6909 7C21 POPEw 101      50.525  87.825  49.449  1.00  0.00           C
ATOM   6912 8C21 POPEw 101      49.075  88.125  49.069  1.00  0.00           C
ATOM   6916  C33 POPEw 101      60.835  82.635  59.979  1.00  0.00           C
ATOM   6919  C34 POPEw 101      60.075  82.235  58.699  1.00  0.00           C
ATOM   6922  C35 POPEw 101      59.575  83.376  57.809  1.00  0.00           C
ATOM   6925  C36 POPEw 101      58.795  82.865  56.589  1.00  0.00           C
ATOM   6928  C37 POPEw 101      58.975  83.785  55.379  1.00  0.00           C
ATOM   6931  C38 POPEw 101      58.155  83.415  54.139  1.00  0.00           C
ATOM   6934  C39 POPEw 101      58.605  84.255  52.929  1.00  0.00           C
ATOM   6937 0C31 POPEw 101      57.655  84.215  51.729  1.00  0.00           C
ATOM   6940 1C31 POPEw 101      58.045  85.295  50.709  1.00  0.00           C
ATOM   6943 2C31 POPEw 101      57.095  85.415  49.509  1.00  0.00           C
ATOM   6946 3C31 POPEw 101      57.105  84.165  48.609  1.00  0.00           C
ATOM   6949 4C31 POPEw 101      56.455  84.436  47.239  1.00  0.00           C
ATOM   6952 5C31 POPEw 101      56.405  83.195  46.339  1.00  0.00           C
ATOM   6955 6C31 POPEw 101      55.935  83.516  44.929  1.00  0.00           C
ATOM   6959  NH3 POPEx 102      10.075 114.675  66.179  1.00  0.00           N
ATOM   6963  C12 POPEx 102       9.465 113.916  65.029  1.00  0.00           C
ATOM   6966  C11 POPEx 102       8.595 114.836  64.179  1.00  0.00           C
ATOM   6969  P   POPEx 102       6.165 114.215  63.519  1.00  0.00           P
ATOM   6970  O13 POPEx 102       5.475 113.096  62.849  1.00  0.00           O
ATOM   6971  O14 POPEx 102       5.835 114.346  64.959  1.00  0.00           O
ATOM   6972  O11 POPEx 102       5.805 115.555  62.749  1.00  0.00           O
ATOM   6973  O12 POPEx 102       7.725 114.065  63.349  1.00  0.00           O
ATOM   6974  C1  POPEx 102       6.665 116.145  61.759  1.00  0.00           C
ATOM   6977  C2  POPEx 102       6.415 117.675  61.719  1.00  0.00           C
ATOM   6979  O21 POPEx 102       5.455 117.956  60.679  1.00  0.00           O
ATOM   6980  C21 POPEx 102       4.815 119.105  60.849  1.00  0.00           C
ATOM   6981  O22 POPEx 102       4.775 119.705  61.909  1.00  0.00           O
ATOM   6982  C22 POPEx 102       4.095 119.465  59.549  1.00  0.00           C
ATOM   6985  C3  POPEx 102       7.705 118.546  61.559  1.00  0.00           C
ATOM   6988  O31 POPEx 102       7.935 118.936  60.189  1.00  0.00           O
ATOM   6989  C31 POPEx 102       8.715 119.995  60.069  1.00  0.00           C
ATOM   6990  O32 POPEx 102       9.345 120.515  60.979  1.00  0.00           O
ATOM   6991  C32 POPEx 102       8.775 120.385  58.599  1.00  0.00           C
ATOM   6994  C23 POPEx 102       4.945 119.276  58.259  1.00  0.00           C
ATOM   6997  C24 POPEx 102       4.415 120.085  57.059  1.00  0.00           C
ATOM   7000  C25 POPEx 102       5.105 119.725  55.729  1.00  0.00           C
ATOM   7003  C26 POPEx 102       4.925 120.806  54.649  1.00  0.00           C
ATOM   7006  C27 POPEx 102       5.555 120.415  53.299  1.00  0.00           C
ATOM   7009  C28 POPEx 102       5.555 121.556  52.249  1.00  0.00           C
ATOM   7012  C29 POPEx 102       4.185 121.905  51.729  1.00  0.00           C
ATOM   7014 0C21 POPEx 102       3.925 122.555  50.579  1.00  0.00           C
ATOM   7016 1C21 POPEx 102       4.965 123.055  49.599  1.00  0.00           C
ATOM   7019 2C21 POPEx 102       4.425 123.295  48.179  1.00  0.00           C
ATOM   7022 3C21 POPEx 102       3.865 122.045  47.489  1.00  0.00           C
ATOM   7025 4C21 POPEx 102       3.165 122.386  46.159  1.00  0.00           C
ATOM   7028 5C21 POPEx 102       2.455 121.186  45.529  1.00  0.00           C
ATOM   7031 6C21 POPEx 102       1.475 121.615  44.429  1.00  0.00           C
ATOM   7034 7C21 POPEx 102       0.615 120.465  43.899  1.00  0.00           C
ATOM   7037 8C21 POPEx 102      -0.395 120.905  42.829  1.00  0.00           C
ATOM   7041  C33 POPEx 102       9.855 121.446  58.269  1.00  0.00           C
ATOM   7044  C34 POPEx 102       9.765 121.936  56.819  1.00  0.00           C
ATOM   7047  C35 POPEx 102       9.805 120.795  55.799  1.00  0.00           C
ATOM   7050  C36 POPEx 102      10.275 121.265  54.419  1.00  0.00           C
ATOM   7053  C37 POPEx 102      10.275 120.145  53.369  1.00  0.00           C
ATOM   7056  C38 POPEx 102      11.145 120.495  52.159  1.00  0.00           C
ATOM   7059  C39 POPEx 102      11.285 119.346  51.159  1.00  0.00           C
ATOM   7062 0C31 POPEx 102      12.515 119.486  50.249  1.00  0.00           C
ATOM   7065 1C31 POPEx 102      12.525 120.765  49.399  1.00  0.00           C
ATOM   7068 2C31 POPEx 102      13.825 120.925  48.609  1.00  0.00           C
ATOM   7071 3C31 POPEx 102      13.865 120.075  47.329  1.00  0.00           C
ATOM   7074 4C31 POPEx 102      13.275 120.825  46.129  1.00  0.00           C
ATOM   7077 5C31 POPEx 102      13.075 119.915  44.909  1.00  0.00           C
ATOM   7080 6C31 POPEx 102      12.655 120.675  43.649  1.00  0.00           C
ATOM   7084  NH3 POPEy 103      86.235  98.845  65.739  1.00  0.00           N
ATOM   7088  C12 POPEy 103      87.505  98.046  65.759  1.00  0.00           C
ATOM   7091  C11 POPEy 103      88.675  98.855  66.329  1.00  0.00           C
ATOM   7094  P   POPEy 103      89.705 100.235  64.319  1.00  0.00           P
ATOM   7095  O13 POPEy 103      90.145 101.625  64.179  1.00  0.00           O
ATOM   7096  O14 POPEy 103      90.815  99.245  64.289  1.00  0.00           O
ATOM   7097  O11 POPEy 103      88.675  99.906  63.169  1.00  0.00           O
ATOM   7098  O12 POPEy 103      88.875 100.085  65.649  1.00  0.00           O
ATOM   7099  C1  POPEy 103      88.045 100.935  62.379  1.00  0.00           C
ATOM   7102  C2  POPEy 103      88.005 100.565  60.859  1.00  0.00           C
ATOM   7104  O21 POPEy 103      87.085  99.476  60.649  1.00  0.00           O
ATOM   7105  C21 POPEy 103      86.625  99.375  59.399  1.00  0.00           C
ATOM   7106  O22 POPEy 103      86.765 100.175  58.509  1.00  0.00           O
ATOM   7107  C22 POPEy 103      85.785  98.105  59.299  1.00  0.00           C
ATOM   7110  C3  POPEy 103      89.456 100.215  60.399  1.00  0.00           C
ATOM   7113  O31 POPEy 103      89.605  99.955  58.989  1.00  0.00           O
ATOM   7114  C31 POPEy 103      89.945  98.715  58.659  1.00  0.00           C
ATOM   7115  O32 POPEy 103      89.965  97.766  59.429  1.00  0.00           O
ATOM   7116  C32 POPEy 103      90.315  98.645  57.199  1.00  0.00           C
ATOM   7119  C23 POPEy 103      85.435  97.795  57.839  1.00  0.00           C
ATOM   7122  C24 POPEy 103      84.625  96.495  57.729  1.00  0.00           C
ATOM   7125  C25 POPEy 103      84.505  96.016  56.279  1.00  0.00           C
ATOM   7128  C26 POPEy 103      83.625  96.925  55.419  1.00  0.00           C
ATOM   7131  C27 POPEy 103      84.015  96.855  53.939  1.00  0.00           C
ATOM   7134  C28 POPEy 103      83.186  97.785  53.049  1.00  0.00           C
ATOM   7137  C29 POPEy 103      81.735  97.366  53.009  1.00  0.00           C
ATOM   7139 0C21 POPEy 103      80.835  97.785  52.109  1.00  0.00           C
ATOM   7141 1C21 POPEy 103      81.125  98.765  51.009  1.00  0.00           C
ATOM   7144 2C21 POPEy 103      81.585  98.075  49.709  1.00  0.00           C
ATOM   7147 3C21 POPEy 103      80.465  97.366  48.929  1.00  0.00           C
ATOM   7150 4C21 POPEy 103      81.015  96.645  47.699  1.00  0.00           C
ATOM   7153 5C21 POPEy 103      79.935  96.055  46.779  1.00  0.00           C
ATOM   7156 6C21 POPEy 103      79.436  94.675  47.229  1.00  0.00           C
ATOM   7159 7C21 POPEy 103      78.515  94.005  46.199  1.00  0.00           C
ATOM   7162 8C21 POPEy 103      77.975  92.635  46.619  1.00  0.00           C
ATOM   7166  C33 POPEy 103      89.405  99.486  56.309  1.00  0.00           C
ATOM   7169  C34 POPEy 103      89.456  98.916  54.899  1.00  0.00           C
ATOM   7172  C35 POPEy 103      88.415  99.595  54.029  1.00  0.00           C
ATOM   7175  C36 POPEy 103      88.445  99.045  52.599  1.00  0.00           C
ATOM   7178  C37 POPEy 103      87.035  99.035  52.009  1.00  0.00           C
ATOM   7181  C38 POPEy 103      87.095  99.156  50.499  1.00  0.00           C
ATOM   7184  C39 POPEy 103      85.735  99.445  49.879  1.00  0.00           C
ATOM   7187 0C31 POPEy 103      85.895 100.116  48.509  1.00  0.00           C
ATOM   7190 1C31 POPEy 103      84.525 100.395  47.899  1.00  0.00           C
ATOM   7193 2C31 POPEy 103      84.605 100.895  46.449  1.00  0.00           C
ATOM   7196 3C31 POPEy 103      83.206 100.996  45.819  1.00  0.00           C
ATOM   7199 4C31 POPEy 103      82.615  99.626  45.449  1.00  0.00           C
ATOM   7202 5C31 POPEy 103      81.085  99.626  45.359  1.00  0.00           C
ATOM   7205 6C31 POPEy 103      80.555  98.765  44.209  1.00  0.00           C
ATOM   7209  NH3 POPEz 104      95.015  69.095  61.039  1.00  0.00           N
ATOM   7213  C12 POPEz 104      94.445  67.806  61.549  1.00  0.00           C
ATOM   7216  C11 POPEz 104      92.955  67.695  61.259  1.00  0.00           C
ATOM   7219  P   POPEz 104      91.145  65.885  61.179  1.00  0.00           P
ATOM   7220  O13 POPEz 104      90.925  64.495  61.639  1.00  0.00           O
ATOM   7221  O14 POPEz 104      90.065  66.845  61.479  1.00  0.00           O
ATOM   7222  O11 POPEz 104      91.365  65.885  59.619  1.00  0.00           O
ATOM   7223  O12 POPEz 104      92.515  66.416  61.709  1.00  0.00           O
ATOM   7224  C1  POPEz 104      90.725  64.915  58.799  1.00  0.00           C
ATOM   7227  C2  POPEz 104      89.415  65.455  58.169  1.00  0.00           C
ATOM   7229  O21 POPEz 104      89.255  64.796  56.889  1.00  0.00           O
ATOM   7230  C21 POPEz 104      88.005  64.695  56.509  1.00  0.00           C
ATOM   7231  O22 POPEz 104      87.025  64.965  57.179  1.00  0.00           O
ATOM   7232  C22 POPEz 104      87.955  64.255  55.049  1.00  0.00           C
ATOM   7235  C3  POPEz 104      89.485  67.005  57.999  1.00  0.00           C
ATOM   7238  O31 POPEz 104      88.575  67.495  56.999  1.00  0.00           O
ATOM   7239  C31 POPEz 104      88.875  68.715  56.559  1.00  0.00           C
ATOM   7240  O32 POPEz 104      89.775  69.425  56.969  1.00  0.00           O
ATOM   7241  C32 POPEz 104      88.095  69.005  55.279  1.00  0.00           C
ATOM   7244  C23 POPEz 104      86.565  64.575  54.439  1.00  0.00           C
ATOM   7247  C24 POPEz 104      86.375  64.135  52.989  1.00  0.00           C
ATOM   7250  C25 POPEz 104      84.905  64.225  52.549  1.00  0.00           C
ATOM   7253  C26 POPEz 104      84.716  63.745  51.099  1.00  0.00           C
ATOM   7256  C27 POPEz 104      83.255  63.776  50.609  1.00  0.00           C
ATOM   7259  C28 POPEz 104      83.155  63.325  49.139  1.00  0.00           C
ATOM   7262  C29 POPEz 104      81.746  63.295  48.599  1.00  0.00           C
ATOM   7264 0C21 POPEz 104      81.415  63.045  47.319  1.00  0.00           C
ATOM   7266 1C21 POPEz 104      82.375  62.785  46.179  1.00  0.00           C
ATOM   7269 2C21 POPEz 104      81.715  63.015  44.799  1.00  0.00           C
ATOM   7272 3C21 POPEz 104      81.375  64.485  44.519  1.00  0.00           C
ATOM   7275 4C21 POPEz 104      80.345  64.656  43.389  1.00  0.00           C
ATOM   7278 5C21 POPEz 104      79.835  66.105  43.309  1.00  0.00           C
ATOM   7281 6C21 POPEz 104      78.655  66.285  42.359  1.00  0.00           C
ATOM   7284 7C21 POPEz 104      78.055  67.695  42.439  1.00  0.00           C
ATOM   7287 8C21 POPEz 104      76.635  67.825  41.889  1.00  0.00           C
ATOM   7291  C33 POPEz 104      87.065  70.145  55.369  1.00  0.00           C
ATOM   7294  C34 POPEz 104      86.595  70.565  53.949  1.00  0.00           C
ATOM   7297  C35 POPEz 104      85.295  69.895  53.489  1.00  0.00           C
ATOM   7300  C36 POPEz 104      85.175  69.516  52.009  1.00  0.00           C
ATOM   7303  C37 POPEz 104      83.685  69.325  51.649  1.00  0.00           C
ATOM   7306  C38 POPEz 104      83.415  69.135  50.149  1.00  0.00           C
ATOM   7309  C39 POPEz 104      81.995  69.575  49.739  1.00  0.00           C
ATOM   7312 0C31 POPEz 104      80.855  68.845  50.469  1.00  0.00           C
ATOM   7315 1C31 POPEz 104      79.475  69.215  49.889  1.00  0.00           C
ATOM   7318 2C31 POPEz 104      78.395  68.175  50.229  1.00  0.00           C
ATOM   7321 3C31 POPEz 104      77.025  68.495  49.589  1.00  0.00           C
ATOM   7324 4C31 POPEz 104      76.945  68.145  48.099  1.00  0.00           C
ATOM   7327 5C31 POPEz 104      75.575  68.476  47.489  1.00  0.00           C
ATOM   7330 6C31 POPEz 104      75.365  67.905  46.079  1.00  0.00           C
ATOM   7334  NH3 POPE0 105     109.106  27.275  26.249  1.00  0.00           N
ATOM   7338  C12 POPE0 105     109.716  26.375  25.209  1.00  0.00           C
ATOM   7341  C11 POPE0 105     111.005  26.995  24.669  1.00  0.00           C
ATOM   7344  P   POPE0 105     112.965  25.315  24.229  1.00  0.00           P
ATOM   7345  O13 POPE0 105     112.905  23.985  23.599  1.00  0.00           O
ATOM   7346  O14 POPE0 105     114.165  26.155  24.029  1.00  0.00           O
ATOM   7347  O11 POPE0 105     112.725  25.135  25.799  1.00  0.00           O
ATOM   7348  O12 POPE0 105     111.676  26.115  23.799  1.00  0.00           O
ATOM   7349  C1  POPE0 105     113.675  24.455  26.619  1.00  0.00           C
ATOM   7352  C2  POPE0 105     114.905  25.335  26.999  1.00  0.00           C
ATOM   7354  O21 POPE0 105     116.015  24.505  27.429  1.00  0.00           O
ATOM   7355  C21 POPE0 105     115.985  23.965  28.639  1.00  0.00           C
ATOM   7356  O22 POPE0 105     115.075  24.055  29.449  1.00  0.00           O
ATOM   7357  C22 POPE0 105     117.285  23.185  28.839  1.00  0.00           C
ATOM   7360  C3  POPE0 105     114.555  26.515  27.959  1.00  0.00           C
ATOM   7363  O31 POPE0 105     115.745  27.265  28.259  1.00  0.00           O
ATOM   7364  C31 POPE0 105     115.895  28.015  29.359  1.00  0.00           C
ATOM   7365  O32 POPE0 105     116.965  28.505  29.689  1.00  0.00           O
ATOM   7366  C32 POPE0 105     114.595  28.185  30.169  1.00  0.00           C
ATOM   7369  C23 POPE0 105     117.425  22.455  30.199  1.00  0.00           C
ATOM   7372  C24 POPE0 105     117.735  23.395  31.369  1.00  0.00           C
ATOM   7375  C25 POPE0 105     118.295  22.695  32.629  1.00  0.00           C
ATOM   7378  C26 POPE0 105     117.315  21.735  33.319  1.00  0.00           C
ATOM   7381  C27 POPE0 105     117.765  21.335  34.739  1.00  0.00           C
ATOM   7384  C28 POPE0 105     116.705  20.485  35.479  1.00  0.00           C
ATOM   7387  C29 POPE0 105     116.695  20.285  36.979  1.00  0.00           C
ATOM   7389 0C21 POPE0 105     117.625  20.505  37.929  1.00  0.00           C
ATOM   7391 1C21 POPE0 105     119.045  20.965  37.769  1.00  0.00           C
ATOM   7394 2C21 POPE0 105     120.005  20.235  38.719  1.00  0.00           C
ATOM   7397 3C21 POPE0 105     120.005  20.795  40.159  1.00  0.00           C
ATOM   7400 4C21 POPE0 105     120.925  19.985  41.079  1.00  0.00           C
ATOM   7403 5C21 POPE0 105     121.005  20.515  42.519  1.00  0.00           C
ATOM   7406 6C21 POPE0 105     121.535  21.955  42.649  1.00  0.00           C
ATOM   7409 7C21 POPE0 105     121.816  22.315  44.109  1.00  0.00           C
ATOM   7412 8C21 POPE0 105     122.235  23.765  44.359  1.00  0.00           C
ATOM   7416  C33 POPE0 105     114.576  29.465  31.059  1.00  0.00           C
ATOM   7419  C34 POPE0 105     113.755  29.245  32.339  1.00  0.00           C
ATOM   7422  C35 POPE0 105     113.525  30.525  33.159  1.00  0.00           C
ATOM   7425  C36 POPE0 105     112.685  30.255  34.419  1.00  0.00           C
ATOM   7428  C37 POPE0 105     112.135  31.525  35.089  1.00  0.00           C
ATOM   7431  C38 POPE0 105     111.195  31.245  36.279  1.00  0.00           C
ATOM   7434  C39 POPE0 105     111.905  30.975  37.609  1.00  0.00           C
ATOM   7437 0C31 POPE0 105     110.945  31.065  38.809  1.00  0.00           C
ATOM   7440 1C31 POPE0 105     111.545  30.545  40.129  1.00  0.00           C
ATOM   7443 2C31 POPE0 105     111.635  31.595  41.249  1.00  0.00           C
ATOM   7446 3C31 POPE0 105     112.275  31.055  42.539  1.00  0.00           C
ATOM   7449 4C31 POPE0 105     111.505  29.895  43.189  1.00  0.00           C
ATOM   7452 5C31 POPE0 105     112.076  29.515  44.569  1.00  0.00           C
ATOM   7455 6C31 POPE0 105     111.545  28.195  45.119  1.00  0.00           C
ATOM   7459  NH3 POPE1 106     122.165  15.675  20.629  1.00  0.00           N
ATOM   7463  C12 POPE1 106     122.245  14.185  20.859  1.00  0.00           C
ATOM   7466  C11 POPE1 106     121.235  13.475  19.939  1.00  0.00           C
ATOM   7469  P   POPE1 106     119.985  11.345  20.819  1.00  0.00           P
ATOM   7470  O13 POPE1 106     118.825  12.245  20.869  1.00  0.00           O
ATOM   7471  O14 POPE1 106     119.745  10.035  20.169  1.00  0.00           O
ATOM   7472  O11 POPE1 106     120.445  11.045  22.299  1.00  0.00           O
ATOM   7473  O12 POPE1 106     121.235  12.065  20.169  1.00  0.00           O
ATOM   7474  C1  POPE1 106     119.965   9.815  22.869  1.00  0.00           C
ATOM   7477  C2  POPE1 106     120.835   9.355  24.059  1.00  0.00           C
ATOM   7479  O21 POPE1 106     120.205   9.475  25.339  1.00  0.00           O
ATOM   7480  C21 POPE1 106     119.456  10.515  25.629  1.00  0.00           C
ATOM   7481  O22 POPE1 106     119.535  11.635  25.159  1.00  0.00           O
ATOM   7482  C22 POPE1 106     118.365  10.075  26.589  1.00  0.00           C
ATOM   7485  C3  POPE1 106     122.285   9.895  24.039  1.00  0.00           C
ATOM   7488  O31 POPE1 106     123.085   9.315  25.079  1.00  0.00           O
ATOM   7489  C31 POPE1 106     123.326   8.015  24.949  1.00  0.00           C
ATOM   7490  O32 POPE1 106     123.005   7.305  24.009  1.00  0.00           O
ATOM   7491  C32 POPE1 106     123.945   7.515  26.229  1.00  0.00           C
ATOM   7494  C23 POPE1 106     118.915   9.425  27.879  1.00  0.00           C
ATOM   7497  C24 POPE1 106     117.765   8.925  28.759  1.00  0.00           C
ATOM   7500  C25 POPE1 106     118.165   8.785  30.229  1.00  0.00           C
ATOM   7503  C26 POPE1 106     117.125   7.995  31.039  1.00  0.00           C
ATOM   7506  C27 POPE1 106     117.076   8.405  32.509  1.00  0.00           C
ATOM   7509  C28 POPE1 106     116.275   7.435  33.389  1.00  0.00           C
ATOM   7512  C29 POPE1 106     116.335   7.835  34.839  1.00  0.00           C
ATOM   7514 0C21 POPE1 106     116.725   7.085  35.889  1.00  0.00           C
ATOM   7516 1C21 POPE1 106     117.175   5.645  35.859  1.00  0.00           C
ATOM   7519 2C21 POPE1 106     118.525   5.405  36.559  1.00  0.00           C
ATOM   7522 3C21 POPE1 106     118.495   5.695  38.069  1.00  0.00           C
ATOM   7525 4C21 POPE1 106     119.785   5.295  38.789  1.00  0.00           C
ATOM   7528 5C21 POPE1 106     119.725   5.475  40.309  1.00  0.00           C
ATOM   7531 6C21 POPE1 106     118.725   4.525  41.009  1.00  0.00           C
ATOM   7534 7C21 POPE1 106     118.595   4.785  42.509  1.00  0.00           C
ATOM   7537 8C21 POPE1 106     117.675   3.795  43.219  1.00  0.00           C
ATOM   7541  C33 POPE1 106     123.025   7.835  27.409  1.00  0.00           C
ATOM   7544  C34 POPE1 106     123.515   7.175  28.679  1.00  0.00           C
ATOM   7547  C35 POPE1 106     122.795   7.685  29.919  1.00  0.00           C
ATOM   7550  C36 POPE1 106     123.585   7.425  31.199  1.00  0.00           C
ATOM   7553  C37 POPE1 106     122.905   8.005  32.449  1.00  0.00           C
ATOM   7556  C38 POPE1 106     122.705   6.965  33.549  1.00  0.00           C
ATOM   7559  C39 POPE1 106     122.225   7.545  34.879  1.00  0.00           C
ATOM   7562 0C31 POPE1 106     121.015   8.495  34.779  1.00  0.00           C
ATOM   7565 1C31 POPE1 106     120.585   8.955  36.179  1.00  0.00           C
ATOM   7568 2C31 POPE1 106     119.775  10.255  36.189  1.00  0.00           C
ATOM   7571 3C31 POPE1 106     119.445  10.665  37.629  1.00  0.00           C
ATOM   7574 4C31 POPE1 106     118.725  12.015  37.749  1.00  0.00           C
ATOM   7577 5C31 POPE1 106     118.805  12.575  39.179  1.00  0.00           C
ATOM   7580 6C31 POPE1 106     117.975  13.835  39.369  1.00  0.00           C
ATOM   7584  NH3 POPE2 107      79.625 103.345  66.369  1.00  0.00           N
ATOM   7588  C12 POPE2 107      80.525 102.155  66.179  1.00  0.00           C
ATOM   7591  C11 POPE2 107      81.635 102.106  67.229  1.00  0.00           C
ATOM   7594  P   POPE2 107      84.055 101.186  66.519  1.00  0.00           P
ATOM   7595  O13 POPE2 107      84.915 100.526  67.519  1.00  0.00           O
ATOM   7596  O14 POPE2 107      84.176 100.635  65.149  1.00  0.00           O
ATOM   7597  O11 POPE2 107      84.415 102.735  66.479  1.00  0.00           O
ATOM   7598  O12 POPE2 107      82.545 101.075  66.929  1.00  0.00           O
ATOM   7599  C1  POPE2 107      85.185 103.236  65.379  1.00  0.00           C
ATOM   7602  C2  POPE2 107      84.265 103.705  64.229  1.00  0.00           C
ATOM   7604  O21 POPE2 107      85.085 104.025  63.089  1.00  0.00           O
ATOM   7605  C21 POPE2 107      84.645 103.586  61.919  1.00  0.00           C
ATOM   7606  O22 POPE2 107      83.705 102.836  61.749  1.00  0.00           O
ATOM   7607  C22 POPE2 107      85.505 104.185  60.829  1.00  0.00           C
ATOM   7610  C3  POPE2 107      83.485 104.976  64.659  1.00  0.00           C
ATOM   7613  O31 POPE2 107      82.775 105.485  63.509  1.00  0.00           O
ATOM   7614  C31 POPE2 107      81.555 105.015  63.389  1.00  0.00           C
ATOM   7615  O32 POPE2 107      80.935 104.385  64.249  1.00  0.00           O
ATOM   7616  C32 POPE2 107      81.095 105.175  61.959  1.00  0.00           C
ATOM   7619  C23 POPE2 107      85.585 103.345  59.549  1.00  0.00           C
ATOM   7622  C24 POPE2 107      84.386 103.435  58.599  1.00  0.00           C
ATOM   7625  C25 POPE2 107      84.865 103.236  57.149  1.00  0.00           C
ATOM   7628  C26 POPE2 107      83.875 102.526  56.229  1.00  0.00           C
ATOM   7631  C27 POPE2 107      84.525 102.266  54.849  1.00  0.00           C
ATOM   7634  C28 POPE2 107      83.606 101.575  53.839  1.00  0.00           C
ATOM   7637  C29 POPE2 107      82.505 102.515  53.409  1.00  0.00           C
ATOM   7639 0C21 POPE2 107      82.135 102.885  52.169  1.00  0.00           C
ATOM   7641 1C21 POPE2 107      82.685 102.386  50.859  1.00  0.00           C
ATOM   7644 2C21 POPE2 107      81.535 102.095  49.889  1.00  0.00           C
ATOM   7647 3C21 POPE2 107      80.815 103.345  49.379  1.00  0.00           C
ATOM   7650 4C21 POPE2 107      79.605 102.995  48.519  1.00  0.00           C
ATOM   7653 5C21 POPE2 107      78.865 104.245  48.029  1.00  0.00           C
ATOM   7656 6C21 POPE2 107      77.685 103.895  47.129  1.00  0.00           C
ATOM   7659 7C21 POPE2 107      76.915 105.126  46.659  1.00  0.00           C
ATOM   7662 8C21 POPE2 107      75.675 104.805  45.819  1.00  0.00           C
ATOM   7666  C33 POPE2 107      80.165 104.005  61.579  1.00  0.00           C
ATOM   7669  C34 POPE2 107      79.685 104.135  60.129  1.00  0.00           C
ATOM   7672  C35 POPE2 107      80.405 103.186  59.179  1.00  0.00           C
ATOM   7675  C36 POPE2 107      79.825 101.765  59.249  1.00  0.00           C
ATOM   7678  C37 POPE2 107      80.395 100.815  58.199  1.00  0.00           C
ATOM   7681  C38 POPE2 107      79.595  99.515  58.139  1.00  0.00           C
ATOM   7684  C39 POPE2 107      79.985  98.645  56.939  1.00  0.00           C
ATOM   7687 0C31 POPE2 107      79.095  97.406  56.849  1.00  0.00           C
ATOM   7690 1C31 POPE2 107      79.465  96.465  55.689  1.00  0.00           C
ATOM   7693 2C31 POPE2 107      78.466  95.315  55.649  1.00  0.00           C
ATOM   7696 3C31 POPE2 107      78.695  94.196  54.609  1.00  0.00           C
ATOM   7699 4C31 POPE2 107      79.015  94.645  53.179  1.00  0.00           C
ATOM   7702 5C31 POPE2 107      79.345  93.455  52.269  1.00  0.00           C
ATOM   7705 6C31 POPE2 107      79.615  93.885  50.829  1.00  0.00           C
ATOM   7709  NH3 POPE3 108      84.965  40.595  62.349  1.00  0.00           N
ATOM   7713  C12 POPE3 108      86.085  39.735  62.869  1.00  0.00           C
ATOM   7716  C11 POPE3 108      87.216  39.755  61.839  1.00  0.00           C
ATOM   7719  P   POPE3 108      89.405  38.285  61.549  1.00  0.00           P
ATOM   7720  O13 POPE3 108      90.585  38.035  62.429  1.00  0.00           O
ATOM   7721  O14 POPE3 108      88.645  37.155  61.009  1.00  0.00           O
ATOM   7722  O11 POPE3 108      89.925  39.215  60.399  1.00  0.00           O
ATOM   7723  O12 POPE3 108      88.405  39.185  62.369  1.00  0.00           O
ATOM   7724  C1  POPE3 108      89.085  39.906  59.469  1.00  0.00           C
ATOM   7727  C2  POPE3 108      89.685  39.925  58.059  1.00  0.00           C
ATOM   7729  O21 POPE3 108      88.875  40.835  57.289  1.00  0.00           O
ATOM   7730  C21 POPE3 108      89.495  41.305  56.209  1.00  0.00           C
ATOM   7731  O22 POPE3 108      90.575  40.945  55.809  1.00  0.00           O
ATOM   7732  C22 POPE3 108      88.615  42.406  55.619  1.00  0.00           C
ATOM   7735  C3  POPE3 108      89.716  38.505  57.409  1.00  0.00           C
ATOM   7738  O31 POPE3 108      91.035  37.955  57.419  1.00  0.00           O
ATOM   7739  C31 POPE3 108      91.405  36.915  56.669  1.00  0.00           C
ATOM   7740  O32 POPE3 108      92.545  36.465  56.649  1.00  0.00           O
ATOM   7741  C32 POPE3 108      90.245  36.235  55.959  1.00  0.00           C
ATOM   7744  C23 POPE3 108      89.345  43.265  54.569  1.00  0.00           C
ATOM   7747  C24 POPE3 108      88.785  44.685  54.449  1.00  0.00           C
ATOM   7750  C25 POPE3 108      87.285  44.776  54.159  1.00  0.00           C
ATOM   7753  C26 POPE3 108      86.865  44.075  52.859  1.00  0.00           C
ATOM   7756  C27 POPE3 108      85.375  44.255  52.589  1.00  0.00           C
ATOM   7759  C28 POPE3 108      84.985  45.645  52.049  1.00  0.00           C
ATOM   7762  C29 POPE3 108      85.435  45.845  50.619  1.00  0.00           C
ATOM   7764 0C21 POPE3 108      84.635  45.865  49.539  1.00  0.00           C
ATOM   7766 1C21 POPE3 108      83.136  45.695  49.549  1.00  0.00           C
ATOM   7769 2C21 POPE3 108      82.415  47.025  49.819  1.00  0.00           C
ATOM   7772 3C21 POPE3 108      80.895  46.875  49.859  1.00  0.00           C
ATOM   7775 4C21 POPE3 108      80.175  48.225  50.049  1.00  0.00           C
ATOM   7778 5C21 POPE3 108      78.645  48.095  50.089  1.00  0.00           C
ATOM   7781 6C21 POPE3 108      78.145  47.445  51.389  1.00  0.00           C
ATOM   7784 7C21 POPE3 108      76.665  47.726  51.669  1.00  0.00           C
ATOM   7787 8C21 POPE3 108      76.225  47.266  53.059  1.00  0.00           C
ATOM   7791  C33 POPE3 108      90.706  34.905  55.309  1.00  0.00           C
ATOM   7794  C34 POPE3 108      89.655  33.796  55.459  1.00  0.00           C
ATOM   7797  C35 POPE3 108      88.495  33.925  54.469  1.00  0.00           C
ATOM   7800  C36 POPE3 108      88.955  33.675  53.029  1.00  0.00           C
ATOM   7803  C37 POPE3 108      87.815  33.195  52.139  1.00  0.00           C
ATOM   7806  C38 POPE3 108      88.206  33.175  50.659  1.00  0.00           C
ATOM   7809  C39 POPE3 108      87.225  32.425  49.749  1.00  0.00           C
ATOM   7812 0C31 POPE3 108      85.865  33.125  49.649  1.00  0.00           C
ATOM   7815 1C31 POPE3 108      84.805  32.295  48.919  1.00  0.00           C
ATOM   7818 2C31 POPE3 108      83.415  32.905  49.109  1.00  0.00           C
ATOM   7821 3C31 POPE3 108      82.255  31.965  48.709  1.00  0.00           C
ATOM   7824 4C31 POPE3 108      80.905  32.605  49.059  1.00  0.00           C
ATOM   7827 5C31 POPE3 108      79.695  31.825  48.529  1.00  0.00           C
ATOM   7830 6C31 POPE3 108      78.355  32.465  48.919  1.00  0.00           C
ATOM   7834  NH3 POPE4 109     113.255  17.835  62.199  1.00  0.00           N
ATOM   7838  C12 POPE4 109     113.505  16.785  61.159  1.00  0.00           C
ATOM   7841  C11 POPE4 109     113.825  15.425  61.809  1.00  0.00           C
ATOM   7844  P   POPE4 109     116.085  15.715  63.169  1.00  0.00           P
ATOM   7845  O13 POPE4 109     115.445  16.885  63.819  1.00  0.00           O
ATOM   7846  O14 POPE4 109     116.345  14.555  64.029  1.00  0.00           O
ATOM   7847  O11 POPE4 109     117.445  16.145  62.489  1.00  0.00           O
ATOM   7848  O12 POPE4 109     115.235  15.255  61.939  1.00  0.00           O
ATOM   7849  C1  POPE4 109     117.505  16.495  61.099  1.00  0.00           C
ATOM   7852  C2  POPE4 109     117.755  15.255  60.199  1.00  0.00           C
ATOM   7854  O21 POPE4 109     119.115  15.285  59.739  1.00  0.00           O
ATOM   7855  C21 POPE4 109     119.576  14.095  59.419  1.00  0.00           C
ATOM   7856  O22 POPE4 109     119.055  13.025  59.699  1.00  0.00           O
ATOM   7857  C22 POPE4 109     120.815  14.255  58.529  1.00  0.00           C
ATOM   7860  C3  POPE4 109     116.805  15.225  58.959  1.00  0.00           C
ATOM   7863  O31 POPE4 109     116.995  14.055  58.099  1.00  0.00           O
ATOM   7864  C31 POPE4 109     116.175  13.035  58.389  1.00  0.00           C
ATOM   7865  O32 POPE4 109     115.345  13.045  59.279  1.00  0.00           O
ATOM   7866  C32 POPE4 109     116.365  11.845  57.419  1.00  0.00           C
ATOM   7869  C23 POPE4 109     121.365  12.885  58.069  1.00  0.00           C
ATOM   7872  C24 POPE4 109     122.725  12.975  57.359  1.00  0.00           C
ATOM   7875  C25 POPE4 109     122.636  13.285  55.859  1.00  0.00           C
ATOM   7878  C26 POPE4 109     123.466  12.285  55.049  1.00  0.00           C
ATOM   7881  C27 POPE4 109     123.735  12.715  53.599  1.00  0.00           C
ATOM   7884  C28 POPE4 109     124.665  11.705  52.909  1.00  0.00           C
ATOM   7887  C29 POPE4 109     125.015  12.135  51.509  1.00  0.00           C
ATOM   7889 0C21 POPE4 109     124.775  11.445  50.379  1.00  0.00           C
ATOM   7891 1C21 POPE4 109     124.125  10.095  50.269  1.00  0.00           C
ATOM   7894 2C21 POPE4 109     122.585  10.185  50.189  1.00  0.00           C
ATOM   7897 3C21 POPE4 109     121.985   8.985  49.439  1.00  0.00           C
ATOM   7900 4C21 POPE4 109     120.475   9.115  49.189  1.00  0.00           C
ATOM   7903 5C21 POPE4 109     119.975   8.225  48.039  1.00  0.00           C
ATOM   7906 6C21 POPE4 109     120.385   8.695  46.619  1.00  0.00           C
ATOM   7909 7C21 POPE4 109     119.665   9.965  46.149  1.00  0.00           C
ATOM   7912 8C21 POPE4 109     120.045  10.395  44.729  1.00  0.00           C
ATOM   7916  C33 POPE4 109     117.685  11.765  56.599  1.00  0.00           C
ATOM   7919  C34 POPE4 109     117.615  12.445  55.219  1.00  0.00           C
ATOM   7922  C35 POPE4 109     118.665  11.905  54.219  1.00  0.00           C
ATOM   7925  C36 POPE4 109     118.735  12.755  52.939  1.00  0.00           C
ATOM   7928  C37 POPE4 109     119.765  12.265  51.909  1.00  0.00           C
ATOM   7931  C38 POPE4 109     120.105  13.355  50.869  1.00  0.00           C
ATOM   7934  C39 POPE4 109     119.775  12.995  49.409  1.00  0.00           C
ATOM   7937 0C31 POPE4 109     119.856  14.215  48.489  1.00  0.00           C
ATOM   7940 1C31 POPE4 109     119.965  13.895  46.979  1.00  0.00           C
ATOM   7943 2C31 POPE4 109     120.625  15.045  46.209  1.00  0.00           C
ATOM   7946 3C31 POPE4 109     120.426  14.985  44.679  1.00  0.00           C
ATOM   7949 4C31 POPE4 109     119.225  15.805  44.199  1.00  0.00           C
ATOM   7952 5C31 POPE4 109     119.165  15.915  42.669  1.00  0.00           C
ATOM   7955 6C31 POPE4 109     118.075  16.855  42.159  1.00  0.00           C
ATOM   7959  NH3 POPE5 110      62.025  48.745  64.489  1.00  0.00           N
ATOM   7963  C12 POPE5 110      63.015  48.635  65.639  1.00  0.00           C
ATOM   7966  C11 POPE5 110      63.315  49.985  66.329  1.00  0.00           C
ATOM   7969  P   POPE5 110      63.625  52.045  64.769  1.00  0.00           P
ATOM   7970  O13 POPE5 110      63.746  53.305  65.559  1.00  0.00           O
ATOM   7971  O14 POPE5 110      62.285  51.605  64.349  1.00  0.00           O
ATOM   7972  O11 POPE5 110      64.445  52.245  63.459  1.00  0.00           O
ATOM   7973  O12 POPE5 110      64.225  50.805  65.559  1.00  0.00           O
ATOM   7974  C1  POPE5 110      65.435  51.375  62.939  1.00  0.00           C
ATOM   7977  C2  POPE5 110      65.055  50.745  61.559  1.00  0.00           C
ATOM   7979  O21 POPE5 110      64.195  51.555  60.739  1.00  0.00           O
ATOM   7980  C21 POPE5 110      64.765  52.565  60.119  1.00  0.00           C
ATOM   7981  O22 POPE5 110      65.905  52.975  60.259  1.00  0.00           O
ATOM   7982  C22 POPE5 110      63.715  53.155  59.159  1.00  0.00           C
ATOM   7985  C3  POPE5 110      64.285  49.425  61.779  1.00  0.00           C
ATOM   7988  O31 POPE5 110      63.975  48.785  60.519  1.00  0.00           O
ATOM   7989  C31 POPE5 110      63.115  47.796  60.629  1.00  0.00           C
ATOM   7990  O32 POPE5 110      62.465  47.546  61.649  1.00  0.00           O
ATOM   7991  C32 POPE5 110      63.055  47.045  59.289  1.00  0.00           C
ATOM   7994  C23 POPE5 110      64.265  53.805  57.859  1.00  0.00           C
ATOM   7997  C24 POPE5 110      63.886  53.095  56.549  1.00  0.00           C
ATOM   8000  C25 POPE5 110      62.385  52.835  56.299  1.00  0.00           C
ATOM   8003  C26 POPE5 110      61.565  54.116  56.059  1.00  0.00           C
ATOM   8006  C27 POPE5 110      60.075  53.815  55.769  1.00  0.00           C
ATOM   8009  C28 POPE5 110      59.635  54.075  54.309  1.00  0.00           C
ATOM   8012  C29 POPE5 110      59.655  55.555  53.979  1.00  0.00           C
ATOM   8014 0C21 POPE5 110      58.605  56.346  53.709  1.00  0.00           C
ATOM   8016 1C21 POPE5 110      57.145  55.956  53.669  1.00  0.00           C
ATOM   8019 2C21 POPE5 110      56.385  56.455  54.909  1.00  0.00           C
ATOM   8022 3C21 POPE5 110      54.985  55.835  55.029  1.00  0.00           C
ATOM   8025 4C21 POPE5 110      54.225  56.366  56.259  1.00  0.00           C
ATOM   8028 5C21 POPE5 110      52.865  55.686  56.509  1.00  0.00           C
ATOM   8031 6C21 POPE5 110      52.945  54.195  56.889  1.00  0.00           C
ATOM   8034 7C21 POPE5 110      51.575  53.625  57.259  1.00  0.00           C
ATOM   8037 8C21 POPE5 110      51.615  52.225  57.879  1.00  0.00           C
ATOM   8041  C33 POPE5 110      61.675  47.115  58.579  1.00  0.00           C
ATOM   8044  C34 POPE5 110      61.515  46.135  57.389  1.00  0.00           C
ATOM   8047  C35 POPE5 110      62.455  46.315  56.179  1.00  0.00           C
ATOM   8050  C36 POPE5 110      62.425  47.705  55.529  1.00  0.00           C
ATOM   8053  C37 POPE5 110      62.605  47.695  53.999  1.00  0.00           C
ATOM   8056  C38 POPE5 110      61.295  47.415  53.239  1.00  0.00           C
ATOM   8059  C39 POPE5 110      61.435  47.616  51.719  1.00  0.00           C
ATOM   8062 0C31 POPE5 110      60.095  47.415  51.009  1.00  0.00           C
ATOM   8065 1C31 POPE5 110      60.155  47.346  49.489  1.00  0.00           C
ATOM   8068 2C31 POPE5 110      58.755  47.055  48.919  1.00  0.00           C
ATOM   8071 3C31 POPE5 110      58.675  47.245  47.399  1.00  0.00           C
ATOM   8074 4C31 POPE5 110      58.465  48.715  47.019  1.00  0.00           C
ATOM   8077 5C31 POPE5 110      58.675  48.976  45.529  1.00  0.00           C
ATOM   8080 6C31 POPE5 110      58.395  50.425  45.129  1.00  0.00           C
ATOM   8084  NH3 POPE6 111     117.415  29.755  24.089  1.00  0.00           N
ATOM   8088  C12 POPE6 111     116.115  29.435  24.769  1.00  0.00           C
ATOM   8091  C11 POPE6 111     114.885  29.805  23.919  1.00  0.00           C
ATOM   8094  P   POPE6 111     114.475  32.315  24.499  1.00  0.00           P
ATOM   8095  O13 POPE6 111     115.595  32.546  25.419  1.00  0.00           O
ATOM   8096  O14 POPE6 111     113.925  33.465  23.759  1.00  0.00           O
ATOM   8097  O11 POPE6 111     113.335  31.655  25.359  1.00  0.00           O
ATOM   8098  O12 POPE6 111     114.905  31.175  23.489  1.00  0.00           O
ATOM   8099  C1  POPE6 111     112.015  32.186  25.299  1.00  0.00           C
ATOM   8102  C2  POPE6 111     111.205  31.715  26.539  1.00  0.00           C
ATOM   8104  O21 POPE6 111     111.135  32.765  27.519  1.00  0.00           O
ATOM   8105  C21 POPE6 111     112.235  33.155  28.139  1.00  0.00           C
ATOM   8106  O22 POPE6 111     113.345  32.645  28.099  1.00  0.00           O
ATOM   8107  C22 POPE6 111     111.905  34.465  28.859  1.00  0.00           C
ATOM   8110  C3  POPE6 111     111.705  30.325  27.049  1.00  0.00           C
ATOM   8113  O31 POPE6 111     110.706  29.645  27.839  1.00  0.00           O
ATOM   8114  C31 POPE6 111     110.755  29.975  29.129  1.00  0.00           C
ATOM   8115  O32 POPE6 111     111.585  30.675  29.659  1.00  0.00           O
ATOM   8116  C32 POPE6 111     109.585  29.355  29.859  1.00  0.00           C
ATOM   8119  C23 POPE6 111     113.005  34.885  29.849  1.00  0.00           C
ATOM   8122  C24 POPE6 111     112.625  36.055  30.769  1.00  0.00           C
ATOM   8125  C25 POPE6 111     113.645  36.345  31.879  1.00  0.00           C
ATOM   8128  C26 POPE6 111     113.835  35.195  32.889  1.00  0.00           C
ATOM   8131  C27 POPE6 111     114.985  35.445  33.869  1.00  0.00           C
ATOM   8134  C28 POPE6 111     115.025  34.395  34.999  1.00  0.00           C
ATOM   8137  C29 POPE6 111     116.115  34.686  35.999  1.00  0.00           C
ATOM   8139 0C21 POPE6 111     116.775  33.785  36.739  1.00  0.00           C
ATOM   8141 1C21 POPE6 111     116.555  32.285  36.749  1.00  0.00           C
ATOM   8144 2C21 POPE6 111     117.615  31.555  37.599  1.00  0.00           C
ATOM   8147 3C21 POPE6 111     119.045  31.625  37.019  1.00  0.00           C
ATOM   8150 4C21 POPE6 111     119.395  30.395  36.169  1.00  0.00           C
ATOM   8153 5C21 POPE6 111     120.215  29.325  36.909  1.00  0.00           C
ATOM   8156 6C21 POPE6 111     121.705  29.705  36.969  1.00  0.00           C
ATOM   8159 7C21 POPE6 111     122.565  28.705  37.739  1.00  0.00           C
ATOM   8162 8C21 POPE6 111     124.065  28.995  37.649  1.00  0.00           C
ATOM   8166  C33 POPE6 111     109.515  29.885  31.309  1.00  0.00           C
ATOM   8169  C34 POPE6 111     108.565  29.075  32.179  1.00  0.00           C
ATOM   8172  C35 POPE6 111     108.635  29.505  33.649  1.00  0.00           C
ATOM   8175  C36 POPE6 111     107.645  28.705  34.489  1.00  0.00           C
ATOM   8178  C37 POPE6 111     107.496  29.165  35.949  1.00  0.00           C
ATOM   8181  C38 POPE6 111     106.085  28.885  36.489  1.00  0.00           C
ATOM   8184  C39 POPE6 111     105.615  29.885  37.559  1.00  0.00           C
ATOM   8187 0C31 POPE6 111     106.386  29.795  38.889  1.00  0.00           C
ATOM   8190 1C31 POPE6 111     107.076  31.125  39.239  1.00  0.00           C
ATOM   8193 2C31 POPE6 111     107.805  31.055  40.589  1.00  0.00           C
ATOM   8196 3C31 POPE6 111     106.875  31.215  41.789  1.00  0.00           C
ATOM   8199 4C31 POPE6 111     107.636  30.965  43.099  1.00  0.00           C
ATOM   8202 5C31 POPE6 111     106.755  31.045  44.349  1.00  0.00           C
ATOM   8205 6C31 POPE6 111     107.545  30.685  45.609  1.00  0.00           C
ATOM   8209  NH3 POPE7 112     100.966  43.645  65.299  1.00  0.00           N
ATOM   8213  C12 POPE7 112     100.445  42.705  64.259  1.00  0.00           C
ATOM   8216  C11 POPE7 112      98.905  42.665  64.329  1.00  0.00           C
ATOM   8219  P   POPE7 112      97.615  44.295  62.769  1.00  0.00           P
ATOM   8220  O13 POPE7 112      96.425  43.456  62.649  1.00  0.00           O
ATOM   8221  O14 POPE7 112      97.385  45.745  62.639  1.00  0.00           O
ATOM   8222  O11 POPE7 112      98.715  43.815  61.739  1.00  0.00           O
ATOM   8223  O12 POPE7 112      98.345  43.965  64.139  1.00  0.00           O
ATOM   8224  C1  POPE7 112      98.625  44.145  60.359  1.00  0.00           C
ATOM   8227  C2  POPE7 112      99.185  42.975  59.509  1.00  0.00           C
ATOM   8229  O21 POPE7 112      99.525  43.405  58.169  1.00  0.00           O
ATOM   8230  C21 POPE7 112      98.515  43.785  57.419  1.00  0.00           C
ATOM   8231  O22 POPE7 112      97.365  43.955  57.789  1.00  0.00           O
ATOM   8232  C22 POPE7 112      98.945  43.825  55.959  1.00  0.00           C
ATOM   8235  C3  POPE7 112      98.285  41.675  59.599  1.00  0.00           C
ATOM   8238  O31 POPE7 112      97.805  41.086  58.369  1.00  0.00           O
ATOM   8239  C31 POPE7 112      98.725  40.645  57.529  1.00  0.00           C
ATOM   8240  O32 POPE7 112      99.935  40.686  57.719  1.00  0.00           O
ATOM   8241  C32 POPE7 112      98.066  40.175  56.229  1.00  0.00           C
ATOM   8244  C23 POPE7 112      98.945  45.265  55.409  1.00  0.00           C
ATOM   8247  C24 POPE7 112      99.005  45.335  53.869  1.00  0.00           C
ATOM   8250  C25 POPE7 112     100.265  44.745  53.219  1.00  0.00           C
ATOM   8253  C26 POPE7 112     100.356  45.125  51.739  1.00  0.00           C
ATOM   8256  C27 POPE7 112     101.735  44.865  51.099  1.00  0.00           C
ATOM   8259  C28 POPE7 112     101.775  43.615  50.199  1.00  0.00           C
ATOM   8262  C29 POPE7 112     100.955  43.776  48.949  1.00  0.00           C
ATOM   8264 0C21 POPE7 112     100.915  42.885  47.939  1.00  0.00           C
ATOM   8266 1C21 POPE7 112     101.665  41.575  47.929  1.00  0.00           C
ATOM   8269 2C21 POPE7 112     100.885  40.495  48.689  1.00  0.00           C
ATOM   8272 3C21 POPE7 112     101.645  39.155  48.729  1.00  0.00           C
ATOM   8275 4C21 POPE7 112     100.805  38.055  49.379  1.00  0.00           C
ATOM   8278 5C21 POPE7 112     101.106  36.675  48.789  1.00  0.00           C
ATOM   8281 6C21 POPE7 112     100.045  35.645  49.169  1.00  0.00           C
ATOM   8284 7C21 POPE7 112     100.275  34.315  48.449  1.00  0.00           C
ATOM   8287 8C21 POPE7 112      99.155  33.305  48.699  1.00  0.00           C
ATOM   8291  C33 POPE7 112      99.095  39.875  55.109  1.00  0.00           C
ATOM   8294  C34 POPE7 112      98.435  39.765  53.719  1.00  0.00           C
ATOM   8297  C35 POPE7 112      98.136  41.115  53.069  1.00  0.00           C
ATOM   8300  C36 POPE7 112      97.255  40.995  51.809  1.00  0.00           C
ATOM   8303  C37 POPE7 112      96.995  42.365  51.169  1.00  0.00           C
ATOM   8306  C38 POPE7 112      96.845  42.336  49.639  1.00  0.00           C
ATOM   8309  C39 POPE7 112      95.435  42.015  49.119  1.00  0.00           C
ATOM   8312 0C31 POPE7 112      95.356  42.165  47.589  1.00  0.00           C
ATOM   8315 1C31 POPE7 112      93.965  41.845  47.019  1.00  0.00           C
ATOM   8318 2C31 POPE7 112      93.845  42.145  45.519  1.00  0.00           C
ATOM   8321 3C31 POPE7 112      92.385  42.175  45.019  1.00  0.00           C
ATOM   8324 4C31 POPE7 112      91.665  43.485  45.389  1.00  0.00           C
ATOM   8327 5C31 POPE7 112      90.145  43.415  45.159  1.00  0.00           C
ATOM   8330 6C31 POPE7 112      89.405  44.695  45.559  1.00  0.00           C
ATOM   8334  NH3 POPE8 113       5.275 111.895  23.169  1.00  0.00           N
ATOM   8338  C12 POPE8 113       4.455 111.535  24.359  1.00  0.00           C
ATOM   8341  C11 POPE8 113       3.025 111.145  23.939  1.00  0.00           C
ATOM   8344  P   POPE8 113       3.235 108.985  22.519  1.00  0.00           P
ATOM   8345  O13 POPE8 113       2.025 108.845  21.679  1.00  0.00           O
ATOM   8346  O14 POPE8 113       4.435 109.595  21.899  1.00  0.00           O
ATOM   8347  O11 POPE8 113       3.675 107.575  23.069  1.00  0.00           O
ATOM   8348  O12 POPE8 113       2.895 109.746  23.839  1.00  0.00           O
ATOM   8349  C1  POPE8 113       2.745 106.595  23.559  1.00  0.00           C
ATOM   8352  C2  POPE8 113       2.665 106.446  25.109  1.00  0.00           C
ATOM   8354  O21 POPE8 113       1.325 106.765  25.509  1.00  0.00           O
ATOM   8355  C21 POPE8 113       0.935 106.145  26.619  1.00  0.00           C
ATOM   8356  O22 POPE8 113       1.475 105.186  27.129  1.00  0.00           O
ATOM   8357  C22 POPE8 113      -0.195 106.965  27.259  1.00  0.00           C
ATOM   8360  C3  POPE8 113       3.685 107.345  25.879  1.00  0.00           C
ATOM   8363  O31 POPE8 113       3.405 107.366  27.289  1.00  0.00           O
ATOM   8364  C31 POPE8 113       4.375 107.806  28.069  1.00  0.00           C
ATOM   8365  O32 POPE8 113       5.485 108.145  27.709  1.00  0.00           O
ATOM   8366  C32 POPE8 113       3.915 107.825  29.519  1.00  0.00           C
ATOM   8369  C23 POPE8 113      -0.255 106.825  28.809  1.00  0.00           C
ATOM   8372  C24 POPE8 113      -1.405 107.635  29.419  1.00  0.00           C
ATOM   8375  C25 POPE8 113      -1.905 107.126  30.769  1.00  0.00           C
ATOM   8378  C26 POPE8 113      -0.935 107.285  31.939  1.00  0.00           C
ATOM   8381  C27 POPE8 113      -1.515 106.625  33.199  1.00  0.00           C
ATOM   8384  C28 POPE8 113      -0.595 106.665  34.429  1.00  0.00           C
ATOM   8387  C29 POPE8 113      -0.895 105.495  35.339  1.00  0.00           C
ATOM   8389 0C21 POPE8 113      -1.725 105.505  36.399  1.00  0.00           C
ATOM   8391 1C21 POPE8 113      -2.495 106.696  36.909  1.00  0.00           C
ATOM   8394 2C21 POPE8 113      -4.016 106.525  36.829  1.00  0.00           C
ATOM   8397 3C21 POPE8 113      -4.716 107.806  37.319  1.00  0.00           C
ATOM   8400 4C21 POPE8 113      -6.246 107.696  37.449  1.00  0.00           C
ATOM   8403 5C21 POPE8 113      -6.946 107.375  36.129  1.00  0.00           C
ATOM   8406 6C21 POPE8 113      -8.476 107.375  36.279  1.00  0.00           C
ATOM   8409 7C21 POPE8 113      -9.176 106.936  34.989  1.00  0.00           C
ATOM   8412 8C21 POPE8 113     -10.676 106.685  35.129  1.00  0.00           C
ATOM   8416  C33 POPE8 113       4.575 106.706  30.339  1.00  0.00           C
ATOM   8419  C34 POPE8 113       3.805 106.416  31.629  1.00  0.00           C
ATOM   8422  C35 POPE8 113       3.685 107.655  32.529  1.00  0.00           C
ATOM   8425  C36 POPE8 113       3.385 107.285  33.979  1.00  0.00           C
ATOM   8428  C37 POPE8 113       2.815 108.475  34.749  1.00  0.00           C
ATOM   8431  C38 POPE8 113       2.755 108.186  36.249  1.00  0.00           C
ATOM   8434  C39 POPE8 113       2.165 109.346  37.039  1.00  0.00           C
ATOM   8437 0C31 POPE8 113       2.275 109.095  38.549  1.00  0.00           C
ATOM   8440 1C31 POPE8 113       1.675 110.245  39.359  1.00  0.00           C
ATOM   8443 2C31 POPE8 113       1.875 110.055  40.869  1.00  0.00           C
ATOM   8446 3C31 POPE8 113       0.555 110.205  41.649  1.00  0.00           C
ATOM   8449 4C31 POPE8 113      -0.395 109.016  41.429  1.00  0.00           C
ATOM   8452 5C31 POPE8 113      -1.825 109.355  41.839  1.00  0.00           C
ATOM   8455 6C31 POPE8 113      -2.785 108.166  41.749  1.00  0.00           C
ATOM   8459  NH3 POPE9 114      41.875  70.166  66.169  1.00  0.00           N
ATOM   8463  C12 POPE9 114      42.665  71.345  66.629  1.00  0.00           C
ATOM   8466  C11 POPE9 114      41.715  72.495  66.979  1.00  0.00           C
ATOM   8469  P   POPE9 114      42.755  74.755  66.179  1.00  0.00           P
ATOM   8470  O13 POPE9 114      41.515  75.495  65.839  1.00  0.00           O
ATOM   8471  O14 POPE9 114      43.915  75.545  66.629  1.00  0.00           O
ATOM   8472  O11 POPE9 114      43.165  73.905  64.919  1.00  0.00           O
ATOM   8473  O12 POPE9 114      42.445  73.675  67.299  1.00  0.00           O
ATOM   8474  C1  POPE9 114      44.075  74.385  63.909  1.00  0.00           C
ATOM   8477  C2  POPE9 114      43.415  74.395  62.509  1.00  0.00           C
ATOM   8479  O21 POPE9 114      44.425  74.275  61.489  1.00  0.00           O
ATOM   8480  C21 POPE9 114      44.935  75.355  60.939  1.00  0.00           C
ATOM   8481  O22 POPE9 114      44.595  76.505  61.129  1.00  0.00           O
ATOM   8482  C22 POPE9 114      46.095  75.005  59.999  1.00  0.00           C
ATOM   8485  C3  POPE9 114      42.395  75.575  62.399  1.00  0.00           C
ATOM   8488  O31 POPE9 114      41.885  75.785  61.069  1.00  0.00           O
ATOM   8489  C31 POPE9 114      40.945  74.955  60.709  1.00  0.00           C
ATOM   8490  O32 POPE9 114      40.525  74.025  61.389  1.00  0.00           O
ATOM   8491  C32 POPE9 114      40.385  75.345  59.359  1.00  0.00           C
ATOM   8494  C23 POPE9 114      46.035  75.855  58.709  1.00  0.00           C
ATOM   8497  C24 POPE9 114      47.165  75.595  57.719  1.00  0.00           C
ATOM   8500  C25 POPE9 114      47.125  76.575  56.539  1.00  0.00           C
ATOM   8503  C26 POPE9 114      48.425  77.355  56.309  1.00  0.00           C
ATOM   8506  C27 POPE9 114      48.285  78.375  55.169  1.00  0.00           C
ATOM   8509  C28 POPE9 114      49.635  78.796  54.559  1.00  0.00           C
ATOM   8512  C29 POPE9 114      50.535  79.485  55.549  1.00  0.00           C
ATOM   8514 0C21 POPE9 114      51.865  79.555  55.469  1.00  0.00           C
ATOM   8516 1C21 POPE9 114      52.705  78.985  54.349  1.00  0.00           C
ATOM   8519 2C21 POPE9 114      53.225  80.095  53.429  1.00  0.00           C
ATOM   8522 3C21 POPE9 114      54.225  79.555  52.399  1.00  0.00           C
ATOM   8525 4C21 POPE9 114      54.515  80.515  51.239  1.00  0.00           C
ATOM   8528 5C21 POPE9 114      53.255  80.885  50.449  1.00  0.00           C
ATOM   8531 6C21 POPE9 114      53.545  81.165  48.969  1.00  0.00           C
ATOM   8534 7C21 POPE9 114      52.275  81.495  48.189  1.00  0.00           C
ATOM   8537 8C21 POPE9 114      52.495  81.495  46.679  1.00  0.00           C
ATOM   8541  C33 POPE9 114      41.445  75.735  58.319  1.00  0.00           C
ATOM   8544  C34 POPE9 114      40.935  75.475  56.899  1.00  0.00           C
ATOM   8547  C35 POPE9 114      41.605  76.355  55.849  1.00  0.00           C
ATOM   8550  C36 POPE9 114      43.135  76.265  55.859  1.00  0.00           C
ATOM   8553  C37 POPE9 114      43.795  77.275  54.919  1.00  0.00           C
ATOM   8556  C38 POPE9 114      44.025  76.806  53.479  1.00  0.00           C
ATOM   8559  C39 POPE9 114      42.735  76.735  52.649  1.00  0.00           C
ATOM   8562 0C31 POPE9 114      42.955  76.806  51.129  1.00  0.00           C
ATOM   8565 1C31 POPE9 114      43.605  78.126  50.689  1.00  0.00           C
ATOM   8568 2C31 POPE9 114      43.775  78.235  49.169  1.00  0.00           C
ATOM   8571 3C31 POPE9 114      42.815  79.235  48.519  1.00  0.00           C
ATOM   8574 4C31 POPE9 114      43.035  80.695  48.949  1.00  0.00           C
ATOM   8577 5C31 POPE9 114      42.565  81.696  47.899  1.00  0.00           C
ATOM   8580 6C31 POPE9 114      42.755  83.155  48.299  1.00  0.00           C
ATOM   8584  NH3 POPE  115      66.815  37.315  65.929  1.00  0.00           N
ATOM   8588  C12 POPE  115      68.305  37.155  65.959  1.00  0.00           C
ATOM   8591  C11 POPE  115      68.765  35.815  66.529  1.00  0.00           C
ATOM   8594  P   POPE  115      71.335  35.936  65.899  1.00  0.00           P
ATOM   8595  O13 POPE  115      72.245  34.805  66.109  1.00  0.00           O
ATOM   8596  O14 POPE  115      71.975  37.275  65.929  1.00  0.00           O
ATOM   8597  O11 POPE  115      70.605  35.775  64.499  1.00  0.00           O
ATOM   8598  O12 POPE  115      70.136  35.885  66.929  1.00  0.00           O
ATOM   8599  C1  POPE  115      71.045  34.945  63.419  1.00  0.00           C
ATOM   8602  C2  POPE  115      69.985  34.855  62.259  1.00  0.00           C
ATOM   8604  O21 POPE  115      69.245  33.605  62.339  1.00  0.00           O
ATOM   8605  C21 POPE  115      68.105  33.675  61.619  1.00  0.00           C
ATOM   8606  O22 POPE  115      67.605  34.715  61.249  1.00  0.00           O
ATOM   8607  C22 POPE  115      67.636  32.275  61.209  1.00  0.00           C
ATOM   8610  C3  POPE  115      70.635  34.945  60.829  1.00  0.00           C
ATOM   8613  O31 POPE  115      70.615  36.275  60.309  1.00  0.00           O
ATOM   8614  C31 POPE  115      69.905  36.735  59.259  1.00  0.00           C
ATOM   8615  O32 POPE  115      70.005  37.875  58.849  1.00  0.00           O
ATOM   8616  C32 POPE  115      68.995  35.705  58.569  1.00  0.00           C
ATOM   8619  C23 POPE  115      67.145  32.235  59.739  1.00  0.00           C
ATOM   8622  C24 POPE  115      66.175  31.105  59.419  1.00  0.00           C
ATOM   8625  C25 POPE  115      66.105  30.925  57.889  1.00  0.00           C
ATOM   8628  C26 POPE  115      65.065  29.945  57.359  1.00  0.00           C
ATOM   8631  C27 POPE  115      65.175  29.865  55.819  1.00  0.00           C
ATOM   8634  C28 POPE  115      64.035  29.065  55.149  1.00  0.00           C
ATOM   8637  C29 POPE  115      63.705  29.485  53.739  1.00  0.00           C
ATOM   8639 0C21 POPE  115      63.475  28.655  52.699  1.00  0.00           C
ATOM   8641 1C21 POPE  115      63.495  27.145  52.729  1.00  0.00           C
ATOM   8644 2C21 POPE  115      63.275  26.575  51.309  1.00  0.00           C
ATOM   8647 3C21 POPE  115      63.305  25.035  51.269  1.00  0.00           C
ATOM   8650 4C21 POPE  115      63.395  24.465  49.839  1.00  0.00           C
ATOM   8653 5C21 POPE  115      64.755  24.725  49.169  1.00  0.00           C
ATOM   8656 6C21 POPE  115      64.965  23.915  47.869  1.00  0.00           C
ATOM   8659 7C21 POPE  115      66.425  23.925  47.399  1.00  0.00           C
ATOM   8662 8C21 POPE  115      66.735  22.895  46.319  1.00  0.00           C
ATOM   8666  C33 POPE  115      68.425  36.145  57.199  1.00  0.00           C
ATOM   8669  C34 POPE  115      67.705  34.985  56.499  1.00  0.00           C
ATOM   8672  C35 POPE  115      66.905  35.475  55.289  1.00  0.00           C
ATOM   8675  C36 POPE  115      66.425  34.375  54.329  1.00  0.00           C
ATOM   8678  C37 POPE  115      65.625  35.055  53.209  1.00  0.00           C
ATOM   8681  C38 POPE  115      64.885  34.165  52.209  1.00  0.00           C
ATOM   8684  C39 POPE  115      63.715  34.925  51.549  1.00  0.00           C
ATOM   8687 0C31 POPE  115      64.115  36.296  50.969  1.00  0.00           C
ATOM   8690 1C31 POPE  115      62.945  37.195  50.549  1.00  0.00           C
ATOM   8693 2C31 POPE  115      62.125  36.715  49.359  1.00  0.00           C
ATOM   8696 3C31 POPE  115      60.865  35.955  49.759  1.00  0.00           C
ATOM   8699 4C31 POPE  115      60.155  35.355  48.539  1.00  0.00           C
ATOM   8702 5C31 POPE  115      59.015  34.435  48.959  1.00  0.00           C
ATOM   8705 6C31 POPE  115      58.345  33.735  47.779  1.00  0.00           C
ATOM   8709  NH3 POPE  116      82.795 133.276  17.819  1.00  0.00           N
ATOM   8713  C12 POPE  116      81.565 133.397  18.669  1.00  0.00           C
ATOM   8716  C11 POPE  116      80.345 133.686  17.779  1.00  0.00           C
ATOM   8719  P   POPE  116      79.295 132.816  15.549  1.00  0.00           P
ATOM   8720  O13 POPE  116      79.745 131.867  14.509  1.00  0.00           O
ATOM   8721  O14 POPE  116      78.845 134.156  15.079  1.00  0.00           O
ATOM   8722  O11 POPE  116      78.175 132.147  16.459  1.00  0.00           O
ATOM   8723  O12 POPE  116      80.505 132.987  16.539  1.00  0.00           O
ATOM   8724  C1  POPE  116      78.215 130.726  16.679  1.00  0.00           C
ATOM   8727  C2  POPE  116      78.225 130.316  18.179  1.00  0.00           C
ATOM   8729  O21 POPE  116      78.606 128.946  18.449  1.00  0.00           O
ATOM   8730  C21 POPE  116      78.886 128.035  17.529  1.00  0.00           C
ATOM   8731  O22 POPE  116      78.545 128.035  16.359  1.00  0.00           O
ATOM   8732  C22 POPE  116      79.755 126.955  18.189  1.00  0.00           C
ATOM   8735  C3  POPE  116      76.905 130.657  18.939  1.00  0.00           C
ATOM   8738  O31 POPE  116      76.645 129.826  20.089  1.00  0.00           O
ATOM   8739  C31 POPE  116      77.385 130.036  21.169  1.00  0.00           C
ATOM   8740  O32 POPE  116      78.285 130.866  21.259  1.00  0.00           O
ATOM   8741  C32 POPE  116      76.925 129.086  22.279  1.00  0.00           C
ATOM   8744  C23 POPE  116      79.215 126.376  19.519  1.00  0.00           C
ATOM   8747  C24 POPE  116      80.315 126.145  20.579  1.00  0.00           C
ATOM   8750  C25 POPE  116      79.875 125.166  21.669  1.00  0.00           C
ATOM   8753  C26 POPE  116      80.725 125.186  22.949  1.00  0.00           C
ATOM   8756  C27 POPE  116      81.845 124.135  22.979  1.00  0.00           C
ATOM   8759  C28 POPE  116      82.575 124.075  24.339  1.00  0.00           C
ATOM   8762  C29 POPE  116      81.755 123.446  25.439  1.00  0.00           C
ATOM   8764 0C21 POPE  116      82.055 123.475  26.749  1.00  0.00           C
ATOM   8766 1C21 POPE  116      83.255 124.145  27.359  1.00  0.00           C
ATOM   8769 2C21 POPE  116      83.066 124.585  28.829  1.00  0.00           C
ATOM   8772 3C21 POPE  116      81.945 125.625  29.029  1.00  0.00           C
ATOM   8775 4C21 POPE  116      81.725 125.965  30.509  1.00  0.00           C
ATOM   8778 5C21 POPE  116      80.335 126.535  30.799  1.00  0.00           C
ATOM   8781 6C21 POPE  116      80.055 126.685  32.299  1.00  0.00           C
ATOM   8784 7C21 POPE  116      78.685 127.315  32.569  1.00  0.00           C
ATOM   8787 8C21 POPE  116      78.515 127.745  34.029  1.00  0.00           C
ATOM   8791  C33 POPE  116      77.945 128.876  23.429  1.00  0.00           C
ATOM   8794  C34 POPE  116      77.515 127.785  24.439  1.00  0.00           C
ATOM   8797  C35 POPE  116      76.145 128.045  25.109  1.00  0.00           C
ATOM   8800  C36 POPE  116      75.675 126.866  25.979  1.00  0.00           C
ATOM   8803  C37 POPE  116      74.225 127.045  26.479  1.00  0.00           C
ATOM   8806  C38 POPE  116      73.685 125.815  27.229  1.00  0.00           C
ATOM   8809  C39 POPE  116      74.325 125.596  28.609  1.00  0.00           C
ATOM   8812 0C31 POPE  116      73.495 126.175  29.759  1.00  0.00           C
ATOM   8815 1C31 POPE  116      74.225 126.105  31.099  1.00  0.00           C
ATOM   8818 2C31 POPE  116      73.395 126.735  32.229  1.00  0.00           C
ATOM   8821 3C31 POPE  116      74.115 126.796  33.579  1.00  0.00           C
ATOM   8824 4C31 POPE  116      73.245 127.445  34.659  1.00  0.00           C
ATOM   8827 5C31 POPE  116      73.925 128.655  35.319  1.00  0.00           C
ATOM   8830 6C31 POPE  116      73.105 129.205  36.489  1.00  0.00           C
ATOM   8834  NH3 POPE  117     126.476  65.815  24.099  1.00  0.00           N
ATOM   8838  C12 POPE  117     125.045  65.836  24.569  1.00  0.00           C
ATOM   8841  C11 POPE  117     124.075  66.476  23.569  1.00  0.00           C
ATOM   8844  P   POPE  117     122.095  65.545  22.089  1.00  0.00           P
ATOM   8845  O13 POPE  117     122.145  65.745  20.629  1.00  0.00           O
ATOM   8846  O14 POPE  117     121.375  64.365  22.629  1.00  0.00           O
ATOM   8847  O11 POPE  117     121.545  66.865  22.739  1.00  0.00           O
ATOM   8848  O12 POPE  117     123.575  65.495  22.649  1.00  0.00           O
ATOM   8849  C1  POPE  117     120.165  67.116  23.019  1.00  0.00           C
ATOM   8852  C2  POPE  117     120.005  67.535  24.509  1.00  0.00           C
ATOM   8854  O21 POPE  117     120.695  66.655  25.409  1.00  0.00           O
ATOM   8855  C21 POPE  117     120.415  65.366  25.359  1.00  0.00           C
ATOM   8856  O22 POPE  117     119.456  64.855  24.799  1.00  0.00           O
ATOM   8857  C22 POPE  117     121.545  64.616  26.099  1.00  0.00           C
ATOM   8860  C3  POPE  117     118.525  67.806  24.909  1.00  0.00           C
ATOM   8863  O31 POPE  117     118.435  68.305  26.259  1.00  0.00           O
ATOM   8864  C31 POPE  117     118.115  67.455  27.189  1.00  0.00           C
ATOM   8865  O32 POPE  117     117.955  66.255  27.039  1.00  0.00           O
ATOM   8866  C32 POPE  117     118.035  68.165  28.549  1.00  0.00           C
ATOM   8869  C23 POPE  117     121.065  63.435  26.969  1.00  0.00           C
ATOM   8872  C24 POPE  117     121.985  63.165  28.179  1.00  0.00           C
ATOM   8875  C25 POPE  117     121.386  62.075  29.079  1.00  0.00           C
ATOM   8878  C26 POPE  117     122.205  61.705  30.319  1.00  0.00           C
ATOM   8881  C27 POPE  117     121.435  60.686  31.169  1.00  0.00           C
ATOM   8884  C28 POPE  117     121.905  60.555  32.629  1.00  0.00           C
ATOM   8887  C29 POPE  117     123.195  59.785  32.809  1.00  0.00           C
ATOM   8889 0C21 POPE  117     123.415  58.765  33.659  1.00  0.00           C
ATOM   8891 1C21 POPE  117     122.425  58.095  34.599  1.00  0.00           C
ATOM   8894 2C21 POPE  117     122.805  56.616  34.799  1.00  0.00           C
ATOM   8897 3C21 POPE  117     121.936  55.865  35.829  1.00  0.00           C
ATOM   8900 4C21 POPE  117     122.515  54.465  36.119  1.00  0.00           C
ATOM   8903 5C21 POPE  117     121.715  53.665  37.159  1.00  0.00           C
ATOM   8906 6C21 POPE  117     122.285  53.765  38.579  1.00  0.00           C
ATOM   8909 7C21 POPE  117     121.505  52.905  39.589  1.00  0.00           C
ATOM   8912 8C21 POPE  117     122.145  52.855  40.969  1.00  0.00           C
ATOM   8916  C33 POPE  117     117.195  67.355  29.569  1.00  0.00           C
ATOM   8919  C34 POPE  117     116.615  68.196  30.709  1.00  0.00           C
ATOM   8922  C35 POPE  117     117.735  68.645  31.639  1.00  0.00           C
ATOM   8925  C36 POPE  117     117.255  69.525  32.769  1.00  0.00           C
ATOM   8928  C37 POPE  117     118.345  69.745  33.809  1.00  0.00           C
ATOM   8931  C38 POPE  117     117.865  70.515  35.039  1.00  0.00           C
ATOM   8934  C39 POPE  117     118.925  70.505  36.149  1.00  0.00           C
ATOM   8937 0C31 POPE  117     120.235  71.165  35.729  1.00  0.00           C
ATOM   8940 1C31 POPE  117     121.415  70.836  36.649  1.00  0.00           C
ATOM   8943 2C31 POPE  117     122.655  71.616  36.209  1.00  0.00           C
ATOM   8946 3C31 POPE  117     123.975  70.906  36.479  1.00  0.00           C
ATOM   8949 4C31 POPE  117     125.125  71.575  35.729  1.00  0.00           C
ATOM   8952 5C31 POPE  117     126.456  70.866  35.949  1.00  0.00           C
ATOM   8955 6C31 POPE  117     127.556  71.395  35.039  1.00  0.00           C
ATOM   8959  NH3 POPE  118      65.045  94.866  66.189  1.00  0.00           N
ATOM   8963  C12 POPE  118      65.495  93.735  65.299  1.00  0.00           C
ATOM   8966  C11 POPE  118      66.855  94.005  64.669  1.00  0.00           C
ATOM   8969  P   POPE  118      68.555  92.806  63.119  1.00  0.00           P
ATOM   8970  O13 POPE  118      69.485  92.946  64.259  1.00  0.00           O
ATOM   8971  O14 POPE  118      68.605  91.516  62.379  1.00  0.00           O
ATOM   8972  O11 POPE  118      68.725  94.045  62.139  1.00  0.00           O
ATOM   8973  O12 POPE  118      67.085  92.995  63.689  1.00  0.00           O
ATOM   8974  C1  POPE  118      67.655  94.746  61.479  1.00  0.00           C
ATOM   8977  C2  POPE  118      67.675  94.545  59.929  1.00  0.00           C
ATOM   8979  O21 POPE  118      68.655  95.406  59.299  1.00  0.00           O
ATOM   8980  C21 POPE  118      68.295  96.586  58.819  1.00  0.00           C
ATOM   8981  O22 POPE  118      67.275  97.215  59.059  1.00  0.00           O
ATOM   8982  C22 POPE  118      69.365  97.045  57.829  1.00  0.00           C
ATOM   8985  C3  POPE  118      66.265  94.545  59.249  1.00  0.00           C
ATOM   8988  O31 POPE  118      66.386  94.226  57.849  1.00  0.00           O
ATOM   8989  C31 POPE  118      65.645  94.775  56.879  1.00  0.00           C
ATOM   8990  O32 POPE  118      65.855  94.585  55.689  1.00  0.00           O
ATOM   8991  C32 POPE  118      64.475  95.645  57.349  1.00  0.00           C
ATOM   8994  C23 POPE  118      68.715  97.305  56.449  1.00  0.00           C
ATOM   8997  C24 POPE  118      69.695  97.616  55.309  1.00  0.00           C
ATOM   9000  C25 POPE  118      70.615  98.815  55.569  1.00  0.00           C
ATOM   9003  C26 POPE  118      71.706  98.955  54.509  1.00  0.00           C
ATOM   9006  C27 POPE  118      72.475 100.266  54.659  1.00  0.00           C
ATOM   9009  C28 POPE  118      73.485 100.526  53.529  1.00  0.00           C
ATOM   9012  C29 POPE  118      72.815 100.905  52.239  1.00  0.00           C
ATOM   9014 0C21 POPE  118      72.745 102.145  51.719  1.00  0.00           C
ATOM   9016 1C21 POPE  118      73.315 103.395  52.339  1.00  0.00           C
ATOM   9019 2C21 POPE  118      74.615 103.845  51.639  1.00  0.00           C
ATOM   9022 3C21 POPE  118      75.465 104.755  52.539  1.00  0.00           C
ATOM   9025 4C21 POPE  118      76.625 105.395  51.779  1.00  0.00           C
ATOM   9028 5C21 POPE  118      77.385 106.455  52.599  1.00  0.00           C
ATOM   9031 6C21 POPE  118      78.186 105.885  53.779  1.00  0.00           C
ATOM   9034 7C21 POPE  118      78.975 106.995  54.499  1.00  0.00           C
ATOM   9037 8C21 POPE  118      79.915 106.465  55.579  1.00  0.00           C
ATOM   9041  C33 POPE  118      63.545  95.925  56.149  1.00  0.00           C
ATOM   9044  C34 POPE  118      62.385  96.885  56.449  1.00  0.00           C
ATOM   9047  C35 POPE  118      61.625  97.235  55.159  1.00  0.00           C
ATOM   9050  C36 POPE  118      60.365  98.086  55.409  1.00  0.00           C
ATOM   9053  C37 POPE  118      59.555  98.335  54.129  1.00  0.00           C
ATOM   9056  C38 POPE  118      58.265  99.105  54.419  1.00  0.00           C
ATOM   9059  C39 POPE  118      57.645  99.796  53.199  1.00  0.00           C
ATOM   9062 0C31 POPE  118      57.455  98.876  51.989  1.00  0.00           C
ATOM   9065 1C31 POPE  118      56.505  99.465  50.919  1.00  0.00           C
ATOM   9068 2C31 POPE  118      56.545  98.675  49.609  1.00  0.00           C
ATOM   9071 3C31 POPE  118      55.505  99.145  48.579  1.00  0.00           C
ATOM   9074 4C31 POPE  118      55.605  98.356  47.259  1.00  0.00           C
ATOM   9077 5C31 POPE  118      54.565  98.785  46.209  1.00  0.00           C
ATOM   9080 6C31 POPE  118      53.135  98.345  46.509  1.00  0.00           C
ATOM   9084  NH3 POPE  119      13.855   9.985  65.489  1.00  0.00           N
ATOM   9088  C12 POPE  119      13.655   8.515  65.189  1.00  0.00           C
ATOM   9091  C11 POPE  119      14.485   7.995  63.999  1.00  0.00           C
ATOM   9094  P   POPE  119      16.635   6.505  63.939  1.00  0.00           P
ATOM   9095  O13 POPE  119      16.925   7.075  62.609  1.00  0.00           O
ATOM   9096  O14 POPE  119      17.445   6.975  65.079  1.00  0.00           O
ATOM   9097  O11 POPE  119      16.745   4.925  63.899  1.00  0.00           O
ATOM   9098  O12 POPE  119      15.115   6.745  64.319  1.00  0.00           O
ATOM   9099  C1  POPE  119      15.735   4.135  63.269  1.00  0.00           C
ATOM   9102  C2  POPE  119      16.355   2.965  62.449  1.00  0.00           C
ATOM   9104  O21 POPE  119      16.815   3.505  61.199  1.00  0.00           O
ATOM   9105  C21 POPE  119      17.835   2.935  60.609  1.00  0.00           C
ATOM   9106  O22 POPE  119      18.675   2.235  61.159  1.00  0.00           O
ATOM   9107  C22 POPE  119      17.875   3.305  59.109  1.00  0.00           C
ATOM   9110  C3  POPE  119      15.275   1.865  62.199  1.00  0.00           C
ATOM   9113  O31 POPE  119      15.605   1.055  61.059  1.00  0.00           O
ATOM   9114  C31 POPE  119      15.825  -0.236  61.239  1.00  0.00           C
ATOM   9115  O32 POPE  119      15.825  -0.836  62.289  1.00  0.00           O
ATOM   9116  C32 POPE  119      16.165  -0.786  59.849  1.00  0.00           C
ATOM   9119  C23 POPE  119      17.175   2.245  58.219  1.00  0.00           C
ATOM   9122  C24 POPE  119      17.105   2.525  56.699  1.00  0.00           C
ATOM   9125  C25 POPE  119      18.475   2.555  56.019  1.00  0.00           C
ATOM   9128  C26 POPE  119      18.415   2.565  54.489  1.00  0.00           C
ATOM   9131  C27 POPE  119      19.835   2.515  53.899  1.00  0.00           C
ATOM   9134  C28 POPE  119      19.875   2.455  52.369  1.00  0.00           C
ATOM   9137  C29 POPE  119      21.285   2.145  51.919  1.00  0.00           C
ATOM   9139 0C21 POPE  119      21.765   0.935  51.589  1.00  0.00           C
ATOM   9141 1C21 POPE  119      21.005  -0.366  51.569  1.00  0.00           C
ATOM   9144 2C21 POPE  119      20.825  -0.916  50.149  1.00  0.00           C
ATOM   9147 3C21 POPE  119      19.985  -0.016  49.229  1.00  0.00           C
ATOM   9150 4C21 POPE  119      19.705  -0.706  47.889  1.00  0.00           C
ATOM   9153 5C21 POPE  119      18.865   0.144  46.929  1.00  0.00           C
ATOM   9156 6C21 POPE  119      18.415  -0.676  45.719  1.00  0.00           C
ATOM   9159 7C21 POPE  119      17.135  -0.146  45.059  1.00  0.00           C
ATOM   9162 8C21 POPE  119      16.645  -1.066  43.939  1.00  0.00           C
ATOM   9166  C33 POPE  119      16.485  -2.286  59.779  1.00  0.00           C
ATOM   9169  C34 POPE  119      17.145  -2.706  58.449  1.00  0.00           C
ATOM   9172  C35 POPE  119      16.745  -1.876  57.209  1.00  0.00           C
ATOM   9175  C36 POPE  119      17.315  -2.446  55.909  1.00  0.00           C
ATOM   9178  C37 POPE  119      16.805  -1.716  54.659  1.00  0.00           C
ATOM   9181  C38 POPE  119      17.325  -2.366  53.369  1.00  0.00           C
ATOM   9184  C39 POPE  119      16.515  -2.006  52.109  1.00  0.00           C
ATOM   9187 0C31 POPE  119      16.615  -0.536  51.689  1.00  0.00           C
ATOM   9190 1C31 POPE  119      16.045  -0.286  50.289  1.00  0.00           C
ATOM   9193 2C31 POPE  119      16.035   1.195  49.909  1.00  0.00           C
ATOM   9196 3C31 POPE  119      15.325   1.465  48.569  1.00  0.00           C
ATOM   9199 4C31 POPE  119      15.345   2.945  48.159  1.00  0.00           C
ATOM   9202 5C31 POPE  119      14.205   3.315  47.199  1.00  0.00           C
ATOM   9205 6C31 POPE  119      14.165   4.805  46.839  1.00  0.00           C
ATOM   9209  NH3 POPE  120      85.785  63.045  20.439  1.00  0.00           N
ATOM   9213  C12 POPE  120      84.335  62.705  20.579  1.00  0.00           C
ATOM   9216  C11 POPE  120      83.466  63.945  20.379  1.00  0.00           C
ATOM   9219  P   POPE  120      80.855  63.695  20.069  1.00  0.00           P
ATOM   9220  O13 POPE  120      81.045  64.635  18.929  1.00  0.00           O
ATOM   9221  O14 POPE  120      80.435  62.315  19.769  1.00  0.00           O
ATOM   9222  O11 POPE  120      79.856  64.255  21.159  1.00  0.00           O
ATOM   9223  O12 POPE  120      82.185  63.665  20.899  1.00  0.00           O
ATOM   9224  C1  POPE  120      80.265  65.175  22.189  1.00  0.00           C
ATOM   9227  C2  POPE  120      80.605  64.485  23.559  1.00  0.00           C
ATOM   9229  O21 POPE  120      79.765  65.005  24.609  1.00  0.00           O
ATOM   9230  C21 POPE  120      78.635  64.315  24.759  1.00  0.00           C
ATOM   9231  O22 POPE  120      78.265  63.395  24.049  1.00  0.00           O
ATOM   9232  C22 POPE  120      77.895  64.745  26.029  1.00  0.00           C
ATOM   9235  C3  POPE  120      82.076  64.675  24.039  1.00  0.00           C
ATOM   9238  O31 POPE  120      82.235  64.145  25.379  1.00  0.00           O
ATOM   9239  C31 POPE  120      83.355  64.415  26.029  1.00  0.00           C
ATOM   9240  O32 POPE  120      84.295  65.085  25.589  1.00  0.00           O
ATOM   9241  C32 POPE  120      83.405  63.615  27.349  1.00  0.00           C
ATOM   9244  C23 POPE  120      78.735  65.035  27.309  1.00  0.00           C
ATOM   9247  C24 POPE  120      78.425  66.425  27.899  1.00  0.00           C
ATOM   9250  C25 POPE  120      79.176  66.725  29.199  1.00  0.00           C
ATOM   9253  C26 POPE  120      79.085  68.205  29.629  1.00  0.00           C
ATOM   9256  C27 POPE  120      77.665  68.675  29.979  1.00  0.00           C
ATOM   9259  C28 POPE  120      77.636  70.175  30.349  1.00  0.00           C
ATOM   9262  C29 POPE  120      76.246  70.726  30.609  1.00  0.00           C
ATOM   9264 0C21 POPE  120      75.755  71.205  31.769  1.00  0.00           C
ATOM   9266 1C21 POPE  120      76.495  71.325  33.079  1.00  0.00           C
ATOM   9269 2C21 POPE  120      76.155  72.605  33.879  1.00  0.00           C
ATOM   9272 3C21 POPE  120      74.975  72.455  34.859  1.00  0.00           C
ATOM   9275 4C21 POPE  120      74.845  73.665  35.799  1.00  0.00           C
ATOM   9278 5C21 POPE  120      73.695  73.516  36.819  1.00  0.00           C
ATOM   9281 6C21 POPE  120      73.395  74.805  37.599  1.00  0.00           C
ATOM   9284 7C21 POPE  120      72.145  74.665  38.479  1.00  0.00           C
ATOM   9287 8C21 POPE  120      71.755  75.945  39.229  1.00  0.00           C
ATOM   9291  C33 POPE  120      82.165  63.645  28.309  1.00  0.00           C
ATOM   9294  C34 POPE  120      82.305  62.575  29.419  1.00  0.00           C
ATOM   9297  C35 POPE  120      81.315  62.675  30.609  1.00  0.00           C
ATOM   9300  C36 POPE  120      81.735  63.685  31.699  1.00  0.00           C
ATOM   9303  C37 POPE  120      81.075  63.415  33.069  1.00  0.00           C
ATOM   9306  C38 POPE  120      81.255  64.575  34.069  1.00  0.00           C
ATOM   9309  C39 POPE  120      80.665  64.295  35.459  1.00  0.00           C
ATOM   9312 0C31 POPE  120      81.425  63.225  36.259  1.00  0.00           C
ATOM   9315 1C31 POPE  120      80.585  61.975  36.569  1.00  0.00           C
ATOM   9318 2C31 POPE  120      81.386  60.816  37.189  1.00  0.00           C
ATOM   9321 3C31 POPE  120      81.956  61.086  38.589  1.00  0.00           C
ATOM   9324 4C31 POPE  120      80.895  61.075  39.699  1.00  0.00           C
ATOM   9327 5C31 POPE  120      81.525  60.995  41.099  1.00  0.00           C
ATOM   9330 6C31 POPE  120      80.505  60.735  42.199  1.00  0.00           C
ATOM   9334  NH3 POPE  121     116.855  28.385  69.199  1.00  0.00           N
ATOM   9338  C12 POPE  121     115.706  29.055  68.509  1.00  0.00           C
ATOM   9341  C11 POPE  121     115.235  30.295  69.259  1.00  0.00           C
ATOM   9344  P   POPE  121     112.945  31.485  69.749  1.00  0.00           P
ATOM   9345  O13 POPE  121     111.555  31.005  69.579  1.00  0.00           O
ATOM   9346  O14 POPE  121     113.475  31.555  71.119  1.00  0.00           O
ATOM   9347  O11 POPE  121     113.085  32.895  69.059  1.00  0.00           O
ATOM   9348  O12 POPE  121     113.895  30.575  68.869  1.00  0.00           O
ATOM   9349  C1  POPE  121     114.355  33.555  69.019  1.00  0.00           C
ATOM   9352  C2  POPE  121     114.925  33.555  67.579  1.00  0.00           C
ATOM   9354  O21 POPE  121     115.136  34.925  67.149  1.00  0.00           O
ATOM   9355  C21 POPE  121     116.185  35.005  66.339  1.00  0.00           C
ATOM   9356  O22 POPE  121     116.925  34.085  66.009  1.00  0.00           O
ATOM   9357  C22 POPE  121     116.325  36.445  65.869  1.00  0.00           C
ATOM   9360  C3  POPE  121     113.985  32.865  66.569  1.00  0.00           C
ATOM   9363  O31 POPE  121     114.576  32.776  65.259  1.00  0.00           O
ATOM   9364  C31 POPE  121     113.735  32.295  64.349  1.00  0.00           C
ATOM   9365  O32 POPE  121     112.575  31.975  64.579  1.00  0.00           O
ATOM   9366  C32 POPE  121     114.475  32.095  63.029  1.00  0.00           C
ATOM   9369  C23 POPE  121     117.705  36.735  65.229  1.00  0.00           C
ATOM   9372  C24 POPE  121     117.565  37.705  64.069  1.00  0.00           C
ATOM   9375  C25 POPE  121     117.015  36.965  62.839  1.00  0.00           C
ATOM   9378  C26 POPE  121     118.075  36.735  61.759  1.00  0.00           C
ATOM   9381  C27 POPE  121     117.405  36.115  60.539  1.00  0.00           C
ATOM   9384  C28 POPE  121     118.326  35.945  59.329  1.00  0.00           C
ATOM   9387  C29 POPE  121     118.755  37.255  58.729  1.00  0.00           C
ATOM   9389 0C21 POPE  121     119.775  37.355  57.869  1.00  0.00           C
ATOM   9391 1C21 POPE  121     120.566  36.155  57.449  1.00  0.00           C
ATOM   9394 2C21 POPE  121     121.655  36.395  56.399  1.00  0.00           C
ATOM   9397 3C21 POPE  121     121.115  37.055  55.119  1.00  0.00           C
ATOM   9400 4C21 POPE  121     121.855  36.585  53.859  1.00  0.00           C
ATOM   9403 5C21 POPE  121     123.375  36.795  53.879  1.00  0.00           C
ATOM   9406 6C21 POPE  121     123.785  38.275  53.929  1.00  0.00           C
ATOM   9409 7C21 POPE  121     125.195  38.505  53.379  1.00  0.00           C
ATOM   9412 8C21 POPE  121     125.555  39.976  53.219  1.00  0.00           C
ATOM   9416  C33 POPE  121     113.575  32.315  61.799  1.00  0.00           C
ATOM   9419  C34 POPE  121     113.525  33.785  61.379  1.00  0.00           C
ATOM   9422  C35 POPE  121     112.735  34.035  60.079  1.00  0.00           C
ATOM   9425  C36 POPE  121     113.025  33.015  58.959  1.00  0.00           C
ATOM   9428  C37 POPE  121     112.785  33.555  57.539  1.00  0.00           C
ATOM   9431  C38 POPE  121     113.186  32.546  56.459  1.00  0.00           C
ATOM   9434  C39 POPE  121     113.495  33.165  55.089  1.00  0.00           C
ATOM   9437 0C31 POPE  121     112.385  34.065  54.519  1.00  0.00           C
ATOM   9440 1C31 POPE  121     112.825  34.835  53.259  1.00  0.00           C
ATOM   9443 2C31 POPE  121     112.365  34.235  51.919  1.00  0.00           C
ATOM   9446 3C31 POPE  121     112.845  35.075  50.719  1.00  0.00           C
ATOM   9449 4C31 POPE  121     112.065  36.385  50.529  1.00  0.00           C
ATOM   9452 5C31 POPE  121     112.535  37.205  49.319  1.00  0.00           C
ATOM   9455 6C31 POPE  121     111.655  38.436  49.069  1.00  0.00           C
ATOM   9459  NH3 POPE  122      55.395   4.375  64.279  1.00  0.00           N
ATOM   9463  C12 POPE  122      54.715   5.615  64.779  1.00  0.00           C
ATOM   9466  C11 POPE  122      55.725   6.795  64.899  1.00  0.00           C
ATOM   9469  P   POPE  122      54.125   8.645  63.969  1.00  0.00           P
ATOM   9470  O13 POPE  122      52.765   8.165  64.269  1.00  0.00           O
ATOM   9471  O14 POPE  122      54.295  10.075  63.699  1.00  0.00           O
ATOM   9472  O11 POPE  122      54.615   7.825  62.729  1.00  0.00           O
ATOM   9473  O12 POPE  122      55.105   8.075  65.099  1.00  0.00           O
ATOM   9474  C1  POPE  122      54.455   8.355  61.409  1.00  0.00           C
ATOM   9477  C2  POPE  122      55.855   8.525  60.749  1.00  0.00           C
ATOM   9479  O21 POPE  122      55.815   8.855  59.359  1.00  0.00           O
ATOM   9480  C21 POPE  122      55.005   9.775  58.889  1.00  0.00           C
ATOM   9481  O22 POPE  122      54.225  10.465  59.519  1.00  0.00           O
ATOM   9482  C22 POPE  122      55.275   9.915  57.389  1.00  0.00           C
ATOM   9485  C3  POPE  122      56.675   7.205  60.869  1.00  0.00           C
ATOM   9488  O31 POPE  122      55.925   6.045  60.419  1.00  0.00           O
ATOM   9489  C31 POPE  122      55.415   6.095  59.189  1.00  0.00           C
ATOM   9490  O32 POPE  122      54.215   6.075  58.939  1.00  0.00           O
ATOM   9491  C32 POPE  122      56.495   6.125  58.109  1.00  0.00           C
ATOM   9494  C23 POPE  122      53.995   9.965  56.539  1.00  0.00           C
ATOM   9497  C24 POPE  122      54.275   9.715  55.049  1.00  0.00           C
ATOM   9500  C25 POPE  122      55.545  10.425  54.549  1.00  0.00           C
ATOM   9503  C26 POPE  122      55.745  10.325  53.039  1.00  0.00           C
ATOM   9506  C27 POPE  122      57.115  10.875  52.639  1.00  0.00           C
ATOM   9509  C28 POPE  122      57.435  10.735  51.139  1.00  0.00           C
ATOM   9512  C29 POPE  122      56.565  11.625  50.279  1.00  0.00           C
ATOM   9514 0C21 POPE  122      56.945  12.245  49.149  1.00  0.00           C
ATOM   9516 1C21 POPE  122      58.315  12.155  48.529  1.00  0.00           C
ATOM   9519 2C21 POPE  122      58.715  13.435  47.789  1.00  0.00           C
ATOM   9522 3C21 POPE  122      58.825  14.685  48.679  1.00  0.00           C
ATOM   9525 4C21 POPE  122      59.825  15.705  48.099  1.00  0.00           C
ATOM   9528 5C21 POPE  122      59.715  17.125  48.659  1.00  0.00           C
ATOM   9531 6C21 POPE  122      60.615  18.115  47.899  1.00  0.00           C
ATOM   9534 7C21 POPE  122      60.525  19.565  48.389  1.00  0.00           C
ATOM   9537 8C21 POPE  122      60.985  20.575  47.329  1.00  0.00           C
ATOM   9541  C33 POPE  122      55.915   6.245  56.689  1.00  0.00           C
ATOM   9544  C34 POPE  122      57.025   6.255  55.639  1.00  0.00           C
ATOM   9547  C35 POPE  122      56.465   6.445  54.229  1.00  0.00           C
ATOM   9550  C36 POPE  122      57.485   6.165  53.129  1.00  0.00           C
ATOM   9553  C37 POPE  122      56.865   6.295  51.739  1.00  0.00           C
ATOM   9556  C38 POPE  122      57.675   5.585  50.649  1.00  0.00           C
ATOM   9559  C39 POPE  122      57.055   5.715  49.259  1.00  0.00           C
ATOM   9562 0C31 POPE  122      57.035   7.165  48.789  1.00  0.00           C
ATOM   9565 1C31 POPE  122      56.745   7.345  47.299  1.00  0.00           C
ATOM   9568 2C31 POPE  122      57.065   8.785  46.869  1.00  0.00           C
ATOM   9571 3C31 POPE  122      56.895   9.115  45.379  1.00  0.00           C
ATOM   9574 4C31 POPE  122      56.975   7.905  44.429  1.00  0.00           C
ATOM   9577 5C31 POPE  122      57.075   8.315  42.959  1.00  0.00           C
ATOM   9580 6C31 POPE  122      57.315   7.125  42.019  1.00  0.00           C
ATOM   9584  NH3 POPE  123     117.496  63.635  23.309  1.00  0.00           N
ATOM   9588  C12 POPE  123     116.295  64.345  23.879  1.00  0.00           C
ATOM   9591  C11 POPE  123     114.975  63.705  23.379  1.00  0.00           C
ATOM   9594  P   POPE  123     113.595  65.855  22.699  1.00  0.00           P
ATOM   9595  O13 POPE  123     114.805  66.105  21.879  1.00  0.00           O
ATOM   9596  O14 POPE  123     112.295  65.795  21.999  1.00  0.00           O
ATOM   9597  O11 POPE  123     113.475  66.936  23.839  1.00  0.00           O
ATOM   9598  O12 POPE  123     113.825  64.535  23.529  1.00  0.00           O
ATOM   9599  C1  POPE  123     114.005  66.785  25.159  1.00  0.00           C
ATOM   9602  C2  POPE  123     112.905  67.075  26.249  1.00  0.00           C
ATOM   9604  O21 POPE  123     113.295  66.755  27.609  1.00  0.00           O
ATOM   9605  C21 POPE  123     113.535  65.485  27.879  1.00  0.00           C
ATOM   9606  O22 POPE  123     113.685  64.586  27.089  1.00  0.00           O
ATOM   9607  C22 POPE  123     113.535  65.265  29.389  1.00  0.00           C
ATOM   9610  C3  POPE  123     111.505  66.476  25.929  1.00  0.00           C
ATOM   9613  O31 POPE  123     110.545  66.735  26.989  1.00  0.00           O
ATOM   9614  C31 POPE  123     110.055  67.965  26.999  1.00  0.00           C
ATOM   9615  O32 POPE  123     110.265  68.825  26.159  1.00  0.00           O
ATOM   9616  C32 POPE  123     109.115  68.175  28.179  1.00  0.00           C
ATOM   9619  C23 POPE  123     112.145  65.475  30.039  1.00  0.00           C
ATOM   9622  C24 POPE  123     112.165  65.205  31.549  1.00  0.00           C
ATOM   9625  C25 POPE  123     110.755  65.205  32.149  1.00  0.00           C
ATOM   9628  C26 POPE  123     110.745  65.055  33.669  1.00  0.00           C
ATOM   9631  C27 POPE  123     109.345  65.245  34.269  1.00  0.00           C
ATOM   9634  C28 POPE  123     109.355  65.226  35.819  1.00  0.00           C
ATOM   9637  C29 POPE  123     108.155  64.495  36.369  1.00  0.00           C
ATOM   9639 0C21 POPE  123     107.525  64.726  37.529  1.00  0.00           C
ATOM   9641 1C21 POPE  123     107.835  65.766  38.569  1.00  0.00           C
ATOM   9644 2C21 POPE  123     106.525  66.455  39.019  1.00  0.00           C
ATOM   9647 3C21 POPE  123     106.645  67.195  40.359  1.00  0.00           C
ATOM   9650 4C21 POPE  123     105.265  67.575  40.919  1.00  0.00           C
ATOM   9653 5C21 POPE  123     105.245  67.735  42.439  1.00  0.00           C
ATOM   9656 6C21 POPE  123     106.005  68.945  42.989  1.00  0.00           C
ATOM   9659 7C21 POPE  123     106.065  68.916  44.529  1.00  0.00           C
ATOM   9662 8C21 POPE  123     106.635  70.195  45.139  1.00  0.00           C
ATOM   9666  C33 POPE  123     108.675  69.656  28.269  1.00  0.00           C
ATOM   9669  C34 POPE  123     107.475  69.915  29.179  1.00  0.00           C
ATOM   9672  C35 POPE  123     107.685  69.476  30.619  1.00  0.00           C
ATOM   9675  C36 POPE  123     106.365  69.516  31.379  1.00  0.00           C
ATOM   9678  C37 POPE  123     106.425  68.825  32.739  1.00  0.00           C
ATOM   9681  C38 POPE  123     105.005  68.586  33.249  1.00  0.00           C
ATOM   9684  C39 POPE  123     104.955  67.806  34.559  1.00  0.00           C
ATOM   9687 0C31 POPE  123     103.495  67.546  34.929  1.00  0.00           C
ATOM   9690 1C31 POPE  123     103.326  66.635  36.139  1.00  0.00           C
ATOM   9693 2C31 POPE  123     101.855  66.265  36.329  1.00  0.00           C
ATOM   9696 3C31 POPE  123     101.635  65.075  37.269  1.00  0.00           C
ATOM   9699 4C31 POPE  123     102.395  65.186  38.579  1.00  0.00           C
ATOM   9702 5C31 POPE  123     102.025  64.046  39.519  1.00  0.00           C
ATOM   9705 6C31 POPE  123     102.765  64.105  40.849  1.00  0.00           C
ATOM   9709  NH3 POPE  124     113.655  90.955  21.329  1.00  0.00           N
ATOM   9713  C12 POPE  124     113.845  91.335  19.879  1.00  0.00           C
ATOM   9716  C11 POPE  124     112.775  90.806  18.909  1.00  0.00           C
ATOM   9719  P   POPE  124     111.315  88.665  18.829  1.00  0.00           P
ATOM   9720  O13 POPE  124     110.245  89.016  17.869  1.00  0.00           O
ATOM   9721  O14 POPE  124     112.496  87.995  18.249  1.00  0.00           O
ATOM   9722  O11 POPE  124     110.755  87.705  19.969  1.00  0.00           O
ATOM   9723  O12 POPE  124     111.816  89.965  19.569  1.00  0.00           O
ATOM   9724  C1  POPE  124     111.665  87.155  20.939  1.00  0.00           C
ATOM   9727  C2  POPE  124     111.055  87.165  22.369  1.00  0.00           C
ATOM   9729  O21 POPE  124     111.965  86.575  23.309  1.00  0.00           O
ATOM   9730  C21 POPE  124     113.015  87.315  23.639  1.00  0.00           C
ATOM   9731  O22 POPE  124     113.305  88.395  23.139  1.00  0.00           O
ATOM   9732  C22 POPE  124     113.825  86.565  24.699  1.00  0.00           C
ATOM   9735  C3  POPE  124     109.705  86.385  22.439  1.00  0.00           C
ATOM   9738  O31 POPE  124     109.265  86.156  23.799  1.00  0.00           O
ATOM   9739  C31 POPE  124     108.845  87.225  24.459  1.00  0.00           C
ATOM   9740  O32 POPE  124     108.645  88.325  23.969  1.00  0.00           O
ATOM   9741  C32 POPE  124     108.765  86.885  25.949  1.00  0.00           C
ATOM   9744  C23 POPE  124     114.685  87.505  25.589  1.00  0.00           C
ATOM   9747  C24 POPE  124     114.015  88.055  26.839  1.00  0.00           C
ATOM   9750  C25 POPE  124     114.375  87.325  28.139  1.00  0.00           C
ATOM   9753  C26 POPE  124     113.225  86.495  28.689  1.00  0.00           C
ATOM   9756  C27 POPE  124     113.615  85.686  29.929  1.00  0.00           C
ATOM   9759  C28 POPE  124     112.405  85.035  30.639  1.00  0.00           C
ATOM   9762  C29 POPE  124     112.715  83.656  31.169  1.00  0.00           C
ATOM   9764 0C21 POPE  124     112.775  83.245  32.449  1.00  0.00           C
ATOM   9766 1C21 POPE  124     112.565  84.105  33.669  1.00  0.00           C
ATOM   9769 2C21 POPE  124     112.475  83.325  35.009  1.00  0.00           C
ATOM   9772 3C21 POPE  124     113.615  82.325  35.319  1.00  0.00           C
ATOM   9775 4C21 POPE  124     115.055  82.875  35.209  1.00  0.00           C
ATOM   9778 5C21 POPE  124     115.385  84.005  36.189  1.00  0.00           C
ATOM   9781 6C21 POPE  124     116.785  84.606  35.969  1.00  0.00           C
ATOM   9784 7C21 POPE  124     117.145  85.695  36.979  1.00  0.00           C
ATOM   9787 8C21 POPE  124     118.255  86.625  36.489  1.00  0.00           C
ATOM   9791  C33 POPE  124     108.055  87.925  26.849  1.00  0.00           C
ATOM   9794  C34 POPE  124     108.305  87.645  28.339  1.00  0.00           C
ATOM   9797  C35 POPE  124     107.595  88.636  29.259  1.00  0.00           C
ATOM   9800  C36 POPE  124     107.926  88.446  30.749  1.00  0.00           C
ATOM   9803  C37 POPE  124     107.345  87.185  31.389  1.00  0.00           C
ATOM   9806  C38 POPE  124     107.356  87.235  32.929  1.00  0.00           C
ATOM   9809  C39 POPE  124     108.755  87.445  33.519  1.00  0.00           C
ATOM   9812 0C31 POPE  124     108.795  87.415  35.059  1.00  0.00           C
ATOM   9815 1C31 POPE  124     110.235  87.565  35.579  1.00  0.00           C
ATOM   9818 2C31 POPE  124     110.405  87.215  37.069  1.00  0.00           C
ATOM   9821 3C31 POPE  124     109.735  88.186  38.059  1.00  0.00           C
ATOM   9824 4C31 POPE  124     110.225  89.626  37.949  1.00  0.00           C
ATOM   9827 5C31 POPE  124     109.725  90.515  39.099  1.00  0.00           C
ATOM   9830 6C31 POPE  124     110.015  91.995  38.879  1.00  0.00           C
ATOM   9834  NH3 POPE  125      85.795  55.495  22.739  1.00  0.00           N
ATOM   9838  C12 POPE  125      86.135  56.965  22.819  1.00  0.00           C
ATOM   9841  C11 POPE  125      85.985  57.665  21.449  1.00  0.00           C
ATOM   9844  P   POPE  125      87.155  60.046  21.319  1.00  0.00           P
ATOM   9845  O13 POPE  125      88.415  59.335  21.529  1.00  0.00           O
ATOM   9846  O14 POPE  125      86.936  60.725  20.019  1.00  0.00           O
ATOM   9847  O11 POPE  125      86.975  61.156  22.449  1.00  0.00           O
ATOM   9848  O12 POPE  125      85.935  59.085  21.579  1.00  0.00           O
ATOM   9849  C1  POPE  125      88.145  61.765  23.019  1.00  0.00           C
ATOM   9852  C2  POPE  125      88.405  61.325  24.479  1.00  0.00           C
ATOM   9854  O21 POPE  125      88.255  62.465  25.339  1.00  0.00           O
ATOM   9855  C21 POPE  125      87.265  62.485  26.199  1.00  0.00           C
ATOM   9856  O22 POPE  125      86.305  61.725  26.219  1.00  0.00           O
ATOM   9857  C22 POPE  125      87.505  63.665  27.149  1.00  0.00           C
ATOM   9860  C3  POPE  125      89.856  60.805  24.619  1.00  0.00           C
ATOM   9863  O31 POPE  125      90.125  60.325  25.959  1.00  0.00           O
ATOM   9864  C31 POPE  125      90.985  61.005  26.709  1.00  0.00           C
ATOM   9865  O32 POPE  125      91.625  61.975  26.349  1.00  0.00           O
ATOM   9866  C32 POPE  125      90.895  60.455  28.129  1.00  0.00           C
ATOM   9869  C23 POPE  125      86.975  63.475  28.589  1.00  0.00           C
ATOM   9872  C24 POPE  125      88.045  63.025  29.599  1.00  0.00           C
ATOM   9875  C25 POPE  125      87.595  63.245  31.059  1.00  0.00           C
ATOM   9878  C26 POPE  125      87.735  64.715  31.489  1.00  0.00           C
ATOM   9881  C27 POPE  125      86.835  65.105  32.659  1.00  0.00           C
ATOM   9884  C28 POPE  125      86.865  66.616  32.909  1.00  0.00           C
ATOM   9887  C29 POPE  125      85.995  67.005  34.079  1.00  0.00           C
ATOM   9889 0C21 POPE  125      86.386  67.686  35.169  1.00  0.00           C
ATOM   9891 1C21 POPE  125      87.755  68.245  35.429  1.00  0.00           C
ATOM   9894 2C21 POPE  125      88.735  67.255  36.089  1.00  0.00           C
ATOM   9897 3C21 POPE  125      89.895  67.995  36.779  1.00  0.00           C
ATOM   9900 4C21 POPE  125      90.855  67.065  37.549  1.00  0.00           C
ATOM   9903 5C21 POPE  125      91.936  67.875  38.289  1.00  0.00           C
ATOM   9906 6C21 POPE  125      93.165  68.175  37.429  1.00  0.00           C
ATOM   9909 7C21 POPE  125      94.246  67.075  37.529  1.00  0.00           C
ATOM   9912 8C21 POPE  125      95.435  67.315  36.599  1.00  0.00           C
ATOM   9916  C33 POPE  125      91.415  61.465  29.169  1.00  0.00           C
ATOM   9919  C34 POPE  125      91.135  61.005  30.609  1.00  0.00           C
ATOM   9922  C35 POPE  125      91.886  59.715  30.959  1.00  0.00           C
ATOM   9925  C36 POPE  125      91.845  59.375  32.459  1.00  0.00           C
ATOM   9928  C37 POPE  125      90.455  58.965  32.959  1.00  0.00           C
ATOM   9931  C38 POPE  125      90.535  58.295  34.339  1.00  0.00           C
ATOM   9934  C39 POPE  125      90.955  59.225  35.479  1.00  0.00           C
ATOM   9937 0C31 POPE  125      89.905  60.296  35.799  1.00  0.00           C
ATOM   9940 1C31 POPE  125      90.365  61.185  36.949  1.00  0.00           C
ATOM   9943 2C31 POPE  125      89.386  62.315  37.279  1.00  0.00           C
ATOM   9946 3C31 POPE  125      89.985  63.355  38.229  1.00  0.00           C
ATOM   9949 4C31 POPE  125      90.585  62.726  39.499  1.00  0.00           C
ATOM   9952 5C31 POPE  125      91.265  63.745  40.409  1.00  0.00           C
ATOM   9955 6C31 POPE  125      91.715  63.145  41.739  1.00  0.00           C
ATOM   9959  NH3 POPE  126      93.415  66.585  22.369  1.00  0.00           N
ATOM   9963  C12 POPE  126      94.275  65.375  22.429  1.00  0.00           C
ATOM   9966  C11 POPE  126      93.435  64.105  22.669  1.00  0.00           C
ATOM   9969  P   POPE  126      95.555  62.605  23.009  1.00  0.00           P
ATOM   9970  O13 POPE  126      95.595  61.175  23.349  1.00  0.00           O
ATOM   9971  O14 POPE  126      96.665  63.145  22.199  1.00  0.00           O
ATOM   9972  O11 POPE  126      95.435  63.465  24.339  1.00  0.00           O
ATOM   9973  O12 POPE  126      94.176  62.955  22.289  1.00  0.00           O
ATOM   9974  C1  POPE  126      96.315  63.135  25.409  1.00  0.00           C
ATOM   9977  C2  POPE  126      95.895  63.895  26.679  1.00  0.00           C
ATOM   9979  O21 POPE  126      96.515  63.186  27.769  1.00  0.00           O
ATOM   9980  C21 POPE  126      96.665  63.895  28.869  1.00  0.00           C
ATOM   9981  O22 POPE  126      96.545  65.095  28.989  1.00  0.00           O
ATOM   9982  C22 POPE  126      96.995  62.955  30.029  1.00  0.00           C
ATOM   9985  C3  POPE  126      94.335  63.905  26.849  1.00  0.00           C
ATOM   9988  O31 POPE  126      93.935  64.425  28.129  1.00  0.00           O
ATOM   9989  C31 POPE  126      93.186  65.505  28.159  1.00  0.00           C
ATOM   9990  O32 POPE  126      92.415  65.885  27.289  1.00  0.00           O
ATOM   9991  C32 POPE  126      93.445  66.245  29.489  1.00  0.00           C
ATOM   9994  C23 POPE  126      95.815  61.985  30.339  1.00  0.00           C
ATOM   9997  C24 POPE  126      95.625  61.755  31.849  1.00  0.00           C
ATOM  10000  C25 POPE  126      96.735  60.945  32.519  1.00  0.00           C
ATOM  10003  C26 POPE  126      96.715  59.445  32.169  1.00  0.00           C
ATOM  10006  C27 POPE  126      95.585  58.685  32.879  1.00  0.00           C
ATOM  10009  C28 POPE  126      95.895  57.195  33.029  1.00  0.00           C
ATOM  10012  C29 POPE  126      96.945  56.845  34.059  1.00  0.00           C
ATOM  10014 0C21 POPE  126      98.125  56.245  33.829  1.00  0.00           C
ATOM  10016 1C21 POPE  126      98.695  55.816  32.489  1.00  0.00           C
ATOM  10019 2C21 POPE  126      98.975  54.305  32.409  1.00  0.00           C
ATOM  10022 3C21 POPE  126     100.265  53.885  33.139  1.00  0.00           C
ATOM  10025 4C21 POPE  126     100.175  52.515  33.819  1.00  0.00           C
ATOM  10028 5C21 POPE  126      99.125  52.476  34.939  1.00  0.00           C
ATOM  10031 6C21 POPE  126      99.415  51.375  35.969  1.00  0.00           C
ATOM  10034 7C21 POPE  126      98.195  51.026  36.829  1.00  0.00           C
ATOM  10037 8C21 POPE  126      98.555  50.245  38.089  1.00  0.00           C
ATOM  10041  C33 POPE  126      93.565  65.345  30.759  1.00  0.00           C
ATOM  10044  C34 POPE  126      92.275  65.275  31.599  1.00  0.00           C
ATOM  10047  C35 POPE  126      92.325  64.235  32.739  1.00  0.00           C
ATOM  10050  C36 POPE  126      93.415  64.405  33.809  1.00  0.00           C
ATOM  10053  C37 POPE  126      93.375  63.285  34.869  1.00  0.00           C
ATOM  10056  C38 POPE  126      94.605  63.295  35.779  1.00  0.00           C
ATOM  10059  C39 POPE  126      94.425  62.505  37.079  1.00  0.00           C
ATOM  10062 0C31 POPE  126      94.456  60.985  36.889  1.00  0.00           C
ATOM  10065 1C31 POPE  126      94.295  60.235  38.219  1.00  0.00           C
ATOM  10068 2C31 POPE  126      94.345  58.705  38.069  1.00  0.00           C
ATOM  10071 3C31 POPE  126      94.355  57.965  39.419  1.00  0.00           C
ATOM  10074 4C31 POPE  126      93.015  58.015  40.179  1.00  0.00           C
ATOM  10077 5C31 POPE  126      93.095  57.315  41.539  1.00  0.00           C
ATOM  10080 6C31 POPE  126      91.795  57.355  42.339  1.00  0.00           C
ATOM  10084  NH3 POPE  127     128.066  94.755  23.929  1.00  0.00           N
ATOM  10088  C12 POPE  127     127.666  96.065  23.309  1.00  0.00           C
ATOM  10091  C11 POPE  127     126.196  96.086  22.879  1.00  0.00           C
ATOM  10094  P   POPE  127     125.165  98.465  22.349  1.00  0.00           P
ATOM  10095  O13 POPE  127     123.725  98.145  22.449  1.00  0.00           O
ATOM  10096  O14 POPE  127     125.605  99.585  21.499  1.00  0.00           O
ATOM  10097  O11 POPE  127     125.715  98.796  23.799  1.00  0.00           O
ATOM  10098  O12 POPE  127     125.966  97.185  21.989  1.00  0.00           O
ATOM  10099  C1  POPE  127     124.815  98.636  24.909  1.00  0.00           C
ATOM  10102  C2  POPE  127     125.566  98.745  26.249  1.00  0.00           C
ATOM  10104  O21 POPE  127     124.615  98.805  27.329  1.00  0.00           O
ATOM  10105  C21 POPE  127     123.995  97.686  27.639  1.00  0.00           C
ATOM  10106  O22 POPE  127     124.176  96.595  27.119  1.00  0.00           O
ATOM  10107  C22 POPE  127     123.055  97.935  28.829  1.00  0.00           C
ATOM  10110  C3  POPE  127     126.466 100.026  26.259  1.00  0.00           C
ATOM  10113  O31 POPE  127     126.996 100.336  27.569  1.00  0.00           O
ATOM  10114  C31 POPE  127     126.286 101.245  28.239  1.00  0.00           C
ATOM  10115  O32 POPE  127     125.255 101.776  27.859  1.00  0.00           O
ATOM  10116  C32 POPE  127     127.096 101.715  29.449  1.00  0.00           C
ATOM  10119  C23 POPE  127     123.535  97.155  30.069  1.00  0.00           C
ATOM  10122  C24 POPE  127     122.775  97.476  31.369  1.00  0.00           C
ATOM  10125  C25 POPE  127     121.495  96.645  31.589  1.00  0.00           C
ATOM  10128  C26 POPE  127     120.815  97.035  32.909  1.00  0.00           C
ATOM  10131  C27 POPE  127     119.475  96.315  33.159  1.00  0.00           C
ATOM  10134  C28 POPE  127     118.655  96.945  34.309  1.00  0.00           C
ATOM  10137  C29 POPE  127     118.175  98.335  33.959  1.00  0.00           C
ATOM  10139 0C21 POPE  127     117.545  99.185  34.779  1.00  0.00           C
ATOM  10141 1C21 POPE  127     117.135  98.885  36.189  1.00  0.00           C
ATOM  10144 2C21 POPE  127     118.105  99.445  37.249  1.00  0.00           C
ATOM  10147 3C21 POPE  127     117.665  98.925  38.609  1.00  0.00           C
ATOM  10150 4C21 POPE  127     118.575  99.285  39.789  1.00  0.00           C
ATOM  10153 5C21 POPE  127     118.155  98.565  41.079  1.00  0.00           C
ATOM  10156 6C21 POPE  127     117.926  97.065  40.879  1.00  0.00           C
ATOM  10159 7C21 POPE  127     117.695  96.285  42.169  1.00  0.00           C
ATOM  10162 8C21 POPE  127     117.805  94.775  41.929  1.00  0.00           C
ATOM  10166  C33 POPE  127     126.346 102.845  30.199  1.00  0.00           C
ATOM  10169  C34 POPE  127     125.275 102.305  31.149  1.00  0.00           C
ATOM  10172  C35 POPE  127     125.755 102.345  32.609  1.00  0.00           C
ATOM  10175  C36 POPE  127     124.795 101.645  33.569  1.00  0.00           C
ATOM  10178  C37 POPE  127     125.215 101.875  35.029  1.00  0.00           C
ATOM  10181  C38 POPE  127     124.246 101.245  36.029  1.00  0.00           C
ATOM  10184  C39 POPE  127     124.905 100.825  37.359  1.00  0.00           C
ATOM  10187 0C31 POPE  127     125.765 101.925  38.009  1.00  0.00           C
ATOM  10190 1C31 POPE  127     126.336 101.485  39.369  1.00  0.00           C
ATOM  10193 2C31 POPE  127     127.447 102.415  39.869  1.00  0.00           C
ATOM  10196 3C31 POPE  127     128.236 101.836  41.069  1.00  0.00           C
ATOM  10199 4C31 POPE  127     127.397 101.645  42.339  1.00  0.00           C
ATOM  10202 5C31 POPE  127     128.227 101.065  43.489  1.00  0.00           C
ATOM  10205 6C31 POPE  127     127.496 101.055  44.839  1.00  0.00           C
ATOM  10209  NH3 POPE  128      86.895 110.325  64.479  1.00  0.00           N
ATOM  10213  C12 POPE  128      86.015 109.346  65.199  1.00  0.00           C
ATOM  10216  C11 POPE  128      84.585 109.336  64.639  1.00  0.00           C
ATOM  10219  P   POPE  128      82.185 109.056  65.589  1.00  0.00           P
ATOM  10220  O13 POPE  128      82.245 107.585  65.609  1.00  0.00           O
ATOM  10221  O14 POPE  128      81.375 109.715  66.629  1.00  0.00           O
ATOM  10222  O11 POPE  128      81.715 109.606  64.179  1.00  0.00           O
ATOM  10223  O12 POPE  128      83.665 109.655  65.679  1.00  0.00           O
ATOM  10224  C1  POPE  128      81.645 108.755  63.049  1.00  0.00           C
ATOM  10227  C2  POPE  128      81.395 109.616  61.779  1.00  0.00           C
ATOM  10229  O21 POPE  128      81.465 108.785  60.609  1.00  0.00           O
ATOM  10230  C21 POPE  128      82.655 108.505  60.129  1.00  0.00           C
ATOM  10231  O22 POPE  128      83.725 108.605  60.719  1.00  0.00           O
ATOM  10232  C22 POPE  128      82.475 107.915  58.749  1.00  0.00           C
ATOM  10235  C3  POPE  128      82.305 110.885  61.699  1.00  0.00           C
ATOM  10238  O31 POPE  128      82.505 111.385  60.359  1.00  0.00           O
ATOM  10239  C31 POPE  128      81.485 112.085  59.869  1.00  0.00           C
ATOM  10240  O32 POPE  128      80.455 112.355  60.459  1.00  0.00           O
ATOM  10241  C32 POPE  128      81.805 112.535  58.439  1.00  0.00           C
ATOM  10244  C23 POPE  128      83.655 108.285  57.829  1.00  0.00           C
ATOM  10247  C24 POPE  128      83.555 107.555  56.499  1.00  0.00           C
ATOM  10250  C25 POPE  128      84.695 107.915  55.549  1.00  0.00           C
ATOM  10253  C26 POPE  128      84.545 109.255  54.809  1.00  0.00           C
ATOM  10256  C27 POPE  128      85.785 109.556  53.939  1.00  0.00           C
ATOM  10259  C28 POPE  128      85.715 110.895  53.189  1.00  0.00           C
ATOM  10262  C29 POPE  128      87.065 111.255  52.609  1.00  0.00           C
ATOM  10264 0C21 POPE  128      87.505 110.925  51.379  1.00  0.00           C
ATOM  10266 1C21 POPE  128      86.785 110.085  50.359  1.00  0.00           C
ATOM  10269 2C21 POPE  128      87.775 109.095  49.719  1.00  0.00           C
ATOM  10272 3C21 POPE  128      87.085 108.096  48.779  1.00  0.00           C
ATOM  10275 4C21 POPE  128      88.035 107.645  47.659  1.00  0.00           C
ATOM  10278 5C21 POPE  128      87.636 106.315  47.009  1.00  0.00           C
ATOM  10281 6C21 POPE  128      86.246 106.305  46.359  1.00  0.00           C
ATOM  10284 7C21 POPE  128      86.085 105.105  45.429  1.00  0.00           C
ATOM  10287 8C21 POPE  128      84.795 105.105  44.619  1.00  0.00           C
ATOM  10291  C33 POPE  128      80.566 113.186  57.789  1.00  0.00           C
ATOM  10294  C34 POPE  128      80.855 113.925  56.479  1.00  0.00           C
ATOM  10297  C35 POPE  128      81.205 113.005  55.299  1.00  0.00           C
ATOM  10300  C36 POPE  128      81.135 113.755  53.969  1.00  0.00           C
ATOM  10303  C37 POPE  128      81.615 112.965  52.749  1.00  0.00           C
ATOM  10306  C38 POPE  128      81.355 113.745  51.449  1.00  0.00           C
ATOM  10309  C39 POPE  128      82.425 113.525  50.369  1.00  0.00           C
ATOM  10312 0C31 POPE  128      82.335 112.175  49.659  1.00  0.00           C
ATOM  10315 1C31 POPE  128      83.585 111.936  48.809  1.00  0.00           C
ATOM  10318 2C31 POPE  128      83.525 110.666  47.959  1.00  0.00           C
ATOM  10321 3C31 POPE  128      82.615 110.845  46.739  1.00  0.00           C
ATOM  10324 4C31 POPE  128      82.655 109.626  45.809  1.00  0.00           C
ATOM  10327 5C31 POPE  128      82.255 109.976  44.379  1.00  0.00           C
ATOM  10330 6C31 POPE  128      82.545 108.855  43.379  1.00  0.00           C
ATOM  10334  NH3 POPE  129       5.635  65.785  67.109  1.00  0.00           N
ATOM  10338  C12 POPE  129       5.675  64.715  68.169  1.00  0.00           C
ATOM  10341  C11 POPE  129       6.275  63.435  67.599  1.00  0.00           C
ATOM  10344  P   POPE  129       8.405  63.105  69.129  1.00  0.00           P
ATOM  10345  O13 POPE  129       8.315  63.965  70.319  1.00  0.00           O
ATOM  10346  O14 POPE  129       9.235  61.885  69.259  1.00  0.00           O
ATOM  10347  O11 POPE  129       8.955  63.955  67.949  1.00  0.00           O
ATOM  10348  O12 POPE  129       6.965  62.686  68.589  1.00  0.00           O
ATOM  10349  C1  POPE  129       9.755  63.456  66.889  1.00  0.00           C
ATOM  10352  C2  POPE  129       9.415  64.306  65.649  1.00  0.00           C
ATOM  10354  O21 POPE  129      10.325  64.085  64.549  1.00  0.00           O
ATOM  10355  C21 POPE  129      10.035  62.995  63.859  1.00  0.00           C
ATOM  10356  O22 POPE  129       9.115  62.235  64.129  1.00  0.00           O
ATOM  10357  C22 POPE  129      10.915  62.945  62.609  1.00  0.00           C
ATOM  10360  C3  POPE  129       9.425  65.815  66.009  1.00  0.00           C
ATOM  10363  O31 POPE  129       8.125  66.395  65.769  1.00  0.00           O
ATOM  10364  C31 POPE  129       7.915  67.315  64.829  1.00  0.00           C
ATOM  10365  O32 POPE  129       6.915  68.015  64.799  1.00  0.00           O
ATOM  10366  C32 POPE  129       8.995  67.406  63.749  1.00  0.00           C
ATOM  10369  C23 POPE  129      10.075  62.555  61.369  1.00  0.00           C
ATOM  10372  C24 POPE  129      10.855  62.565  60.059  1.00  0.00           C
ATOM  10375  C25 POPE  129       9.925  62.295  58.869  1.00  0.00           C
ATOM  10378  C26 POPE  129      10.665  62.095  57.549  1.00  0.00           C
ATOM  10381  C27 POPE  129       9.715  61.655  56.429  1.00  0.00           C
ATOM  10384  C28 POPE  129      10.405  61.065  55.189  1.00  0.00           C
ATOM  10387  C29 POPE  129      11.285  62.066  54.489  1.00  0.00           C
ATOM  10389 0C21 POPE  129      11.645  62.066  53.199  1.00  0.00           C
ATOM  10391 1C21 POPE  129      11.315  61.086  52.099  1.00  0.00           C
ATOM  10394 2C21 POPE  129       9.845  60.675  51.909  1.00  0.00           C
ATOM  10397 3C21 POPE  129       9.585  60.135  50.499  1.00  0.00           C
ATOM  10400 4C21 POPE  129       8.125  59.766  50.289  1.00  0.00           C
ATOM  10403 5C21 POPE  129       7.895  59.015  48.979  1.00  0.00           C
ATOM  10406 6C21 POPE  129       6.425  58.715  48.709  1.00  0.00           C
ATOM  10409 7C21 POPE  129       6.225  57.955  47.399  1.00  0.00           C
ATOM  10412 8C21 POPE  129       4.765  57.585  47.129  1.00  0.00           C
ATOM  10416  C33 POPE  129       8.495  68.035  62.419  1.00  0.00           C
ATOM  10419  C34 POPE  129       8.335  67.035  61.269  1.00  0.00           C
ATOM  10422  C35 POPE  129       7.205  66.005  61.439  1.00  0.00           C
ATOM  10425  C36 POPE  129       7.175  65.015  60.259  1.00  0.00           C
ATOM  10428  C37 POPE  129       5.855  65.005  59.489  1.00  0.00           C
ATOM  10431  C38 POPE  129       5.915  64.315  58.119  1.00  0.00           C
ATOM  10434  C39 POPE  129       5.535  62.835  58.109  1.00  0.00           C
ATOM  10437 0C31 POPE  129       5.955  62.105  56.829  1.00  0.00           C
ATOM  10440 1C31 POPE  129       5.405  60.686  56.749  1.00  0.00           C
ATOM  10443 2C31 POPE  129       6.145  59.776  55.759  1.00  0.00           C
ATOM  10446 3C31 POPE  129       6.055  60.195  54.279  1.00  0.00           C
ATOM  10449 4C31 POPE  129       4.645  60.026  53.689  1.00  0.00           C
ATOM  10452 5C31 POPE  129       4.625  60.285  52.179  1.00  0.00           C
ATOM  10455 6C31 POPE  129       3.235  60.135  51.569  1.00  0.00           C
ATOM  10459  NH3 POPE  130      51.205  73.925  66.449  1.00  0.00           N
ATOM  10463  C12 POPE  130      51.605  74.675  67.679  1.00  0.00           C
ATOM  10466  C11 POPE  130      52.485  75.866  67.309  1.00  0.00           C
ATOM  10469  P   POPE  130      52.435  78.315  66.649  1.00  0.00           P
ATOM  10470  O13 POPE  130      52.395  78.965  67.979  1.00  0.00           O
ATOM  10471  O14 POPE  130      53.765  78.105  66.039  1.00  0.00           O
ATOM  10472  O11 POPE  130      51.545  79.225  65.709  1.00  0.00           O
ATOM  10473  O12 POPE  130      51.685  76.915  66.709  1.00  0.00           O
ATOM  10474  C1  POPE  130      51.525  79.035  64.299  1.00  0.00           C
ATOM  10477  C2  POPE  130      50.275  78.245  63.869  1.00  0.00           C
ATOM  10479  O21 POPE  130      49.835  78.695  62.579  1.00  0.00           O
ATOM  10480  C21 POPE  130      50.675  78.525  61.579  1.00  0.00           C
ATOM  10481  O22 POPE  130      51.665  77.835  61.599  1.00  0.00           O
ATOM  10482  C22 POPE  130      50.135  79.245  60.359  1.00  0.00           C
ATOM  10485  C3  POPE  130      49.095  78.476  64.849  1.00  0.00           C
ATOM  10488  O31 POPE  130      48.025  77.555  64.599  1.00  0.00           O
ATOM  10489  C31 POPE  130      47.215  77.645  63.519  1.00  0.00           C
ATOM  10490  O32 POPE  130      46.675  76.655  63.059  1.00  0.00           O
ATOM  10491  C32 POPE  130      46.915  79.085  63.049  1.00  0.00           C
ATOM  10494  C23 POPE  130      51.265  79.886  59.519  1.00  0.00           C
ATOM  10497  C24 POPE  130      50.965  81.335  59.159  1.00  0.00           C
ATOM  10500  C25 POPE  130      49.515  81.565  58.709  1.00  0.00           C
ATOM  10503  C26 POPE  130      49.355  82.766  57.789  1.00  0.00           C
ATOM  10506  C27 POPE  130      47.895  83.005  57.449  1.00  0.00           C
ATOM  10509  C28 POPE  130      47.745  83.995  56.299  1.00  0.00           C
ATOM  10512  C29 POPE  130      46.325  84.455  56.129  1.00  0.00           C
ATOM  10514 0C21 POPE  130      45.945  85.695  55.799  1.00  0.00           C
ATOM  10516 1C21 POPE  130      46.905  86.825  55.559  1.00  0.00           C
ATOM  10519 2C21 POPE  130      47.335  86.986  54.089  1.00  0.00           C
ATOM  10522 3C21 POPE  130      48.395  88.086  53.919  1.00  0.00           C
ATOM  10525 4C21 POPE  130      48.315  88.876  52.609  1.00  0.00           C
ATOM  10528 5C21 POPE  130      49.165  90.145  52.689  1.00  0.00           C
ATOM  10531 6C21 POPE  130      48.895  91.125  51.549  1.00  0.00           C
ATOM  10534 7C21 POPE  130      49.455  92.526  51.809  1.00  0.00           C
ATOM  10537 8C21 POPE  130      49.205  93.455  50.629  1.00  0.00           C
ATOM  10541  C33 POPE  130      46.255  79.116  61.649  1.00  0.00           C
ATOM  10544  C34 POPE  130      46.005  80.546  61.149  1.00  0.00           C
ATOM  10547  C35 POPE  130      44.975  80.645  60.009  1.00  0.00           C
ATOM  10550  C36 POPE  130      45.525  80.306  58.619  1.00  0.00           C
ATOM  10553  C37 POPE  130      44.625  80.876  57.499  1.00  0.00           C
ATOM  10556  C38 POPE  130      45.155  80.586  56.089  1.00  0.00           C
ATOM  10559  C39 POPE  130      44.445  81.325  54.939  1.00  0.00           C
ATOM  10562 0C31 POPE  130      42.915  81.125  54.879  1.00  0.00           C
ATOM  10565 1C31 POPE  130      42.425  80.975  53.429  1.00  0.00           C
ATOM  10568 2C31 POPE  130      40.935  80.645  53.309  1.00  0.00           C
ATOM  10571 3C31 POPE  130      40.005  81.866  53.349  1.00  0.00           C
ATOM  10574 4C31 POPE  130      40.045  82.675  52.039  1.00  0.00           C
ATOM  10577 5C31 POPE  130      39.055  83.855  52.049  1.00  0.00           C
ATOM  10580 6C31 POPE  130      38.925  84.505  50.679  1.00  0.00           C
ATOM  10584  NH3 POPE  131      24.135 103.975  21.619  1.00  0.00           N
ATOM  10588  C12 POPE  131      23.075 104.385  22.629  1.00  0.00           C
ATOM  10591  C11 POPE  131      21.645 104.616  22.069  1.00  0.00           C
ATOM  10594  P   POPE  131      19.435 103.116  22.199  1.00  0.00           P
ATOM  10595  O13 POPE  131      18.715 102.495  21.059  1.00  0.00           O
ATOM  10596  O14 POPE  131      18.785 104.235  22.889  1.00  0.00           O
ATOM  10597  O11 POPE  131      19.545 101.945  23.239  1.00  0.00           O
ATOM  10598  O12 POPE  131      20.955 103.395  21.829  1.00  0.00           O
ATOM  10599  C1  POPE  131      20.765 101.635  23.899  1.00  0.00           C
ATOM  10602  C2  POPE  131      20.965 102.445  25.209  1.00  0.00           C
ATOM  10604  O21 POPE  131      21.695 101.645  26.149  1.00  0.00           O
ATOM  10605  C21 POPE  131      21.045 100.635  26.679  1.00  0.00           C
ATOM  10606  O22 POPE  131      19.905 100.275  26.439  1.00  0.00           O
ATOM  10607  C22 POPE  131      21.995  99.925  27.609  1.00  0.00           C
ATOM  10610  C3  POPE  131      19.625 103.005  25.789  1.00  0.00           C
ATOM  10613  O31 POPE  131      19.645 103.155  27.229  1.00  0.00           O
ATOM  10614  C31 POPE  131      18.445 103.505  27.679  1.00  0.00           C
ATOM  10615  O32 POPE  131      17.455 103.645  26.969  1.00  0.00           O
ATOM  10616  C32 POPE  131      18.455 103.705  29.199  1.00  0.00           C
ATOM  10619  C23 POPE  131      21.145  99.235  28.659  1.00  0.00           C
ATOM  10622  C24 POPE  131      21.915  98.345  29.609  1.00  0.00           C
ATOM  10625  C25 POPE  131      21.205  98.356  30.959  1.00  0.00           C
ATOM  10628  C26 POPE  131      21.765  97.355  31.969  1.00  0.00           C
ATOM  10631  C27 POPE  131      20.665  96.945  32.949  1.00  0.00           C
ATOM  10634  C28 POPE  131      21.105  95.825  33.879  1.00  0.00           C
ATOM  10637  C29 POPE  131      19.895  95.105  34.429  1.00  0.00           C
ATOM  10639 0C21 POPE  131      19.935  94.156  35.369  1.00  0.00           C
ATOM  10641 1C21 POPE  131      21.165  93.675  36.089  1.00  0.00           C
ATOM  10644 2C21 POPE  131      20.855  93.475  37.589  1.00  0.00           C
ATOM  10647 3C21 POPE  131      20.375  94.755  38.279  1.00  0.00           C
ATOM  10650 4C21 POPE  131      20.125  94.575  39.789  1.00  0.00           C
ATOM  10653 5C21 POPE  131      19.635  95.856  40.479  1.00  0.00           C
ATOM  10656 6C21 POPE  131      18.315  96.416  39.929  1.00  0.00           C
ATOM  10659 7C21 POPE  131      17.935  97.785  40.509  1.00  0.00           C
ATOM  10662 8C21 POPE  131      16.765  98.435  39.759  1.00  0.00           C
ATOM  10666  C33 POPE  131      18.085 102.425  29.959  1.00  0.00           C
ATOM  10669  C34 POPE  131      17.595 102.675  31.389  1.00  0.00           C
ATOM  10672  C35 POPE  131      18.705 103.086  32.359  1.00  0.00           C
ATOM  10675  C36 POPE  131      19.745 101.976  32.549  1.00  0.00           C
ATOM  10678  C37 POPE  131      20.565 102.145  33.829  1.00  0.00           C
ATOM  10681  C38 POPE  131      21.135 100.806  34.319  1.00  0.00           C
ATOM  10684  C39 POPE  131      21.795 100.935  35.689  1.00  0.00           C
ATOM  10687 0C31 POPE  131      22.105  99.565  36.319  1.00  0.00           C
ATOM  10690 1C31 POPE  131      22.595  99.705  37.769  1.00  0.00           C
ATOM  10693 2C31 POPE  131      22.685  98.356  38.499  1.00  0.00           C
ATOM  10696 3C31 POPE  131      23.845  97.455  38.039  1.00  0.00           C
ATOM  10699 4C31 POPE  131      25.225  98.096  38.249  1.00  0.00           C
ATOM  10702 5C31 POPE  131      26.355  97.065  38.299  1.00  0.00           C
ATOM  10705 6C31 POPE  131      27.745  97.715  38.379  1.00  0.00           C
ATOM  10709  NH3 POPE  132      82.935 119.775  64.749  1.00  0.00           N
ATOM  10713  C12 POPE  132      84.145 120.026  63.859  1.00  0.00           C
ATOM  10716  C11 POPE  132      85.375 119.245  64.339  1.00  0.00           C
ATOM  10719  P   POPE  132      87.705 120.425  64.319  1.00  0.00           P
ATOM  10720  O13 POPE  132      87.795 119.965  65.719  1.00  0.00           O
ATOM  10721  O14 POPE  132      87.565 121.875  64.119  1.00  0.00           O
ATOM  10722  O11 POPE  132      89.005 119.936  63.559  1.00  0.00           O
ATOM  10723  O12 POPE  132      86.535 119.645  63.599  1.00  0.00           O
ATOM  10724  C1  POPE  132      89.015 118.975  62.479  1.00  0.00           C
ATOM  10727  C2  POPE  132      89.165 119.635  61.079  1.00  0.00           C
ATOM  10729  O21 POPE  132      90.085 118.916  60.239  1.00  0.00           O
ATOM  10730  C21 POPE  132      89.585 118.035  59.379  1.00  0.00           C
ATOM  10731  O22 POPE  132      88.475 117.535  59.439  1.00  0.00           O
ATOM  10732  C22 POPE  132      90.615 117.845  58.259  1.00  0.00           C
ATOM  10735  C3  POPE  132      89.785 121.046  61.239  1.00  0.00           C
ATOM  10738  O31 POPE  132      90.075 121.696  59.979  1.00  0.00           O
ATOM  10739  C31 POPE  132      89.025 122.366  59.499  1.00  0.00           C
ATOM  10740  O32 POPE  132      87.926 122.406  60.029  1.00  0.00           O
ATOM  10741  C32 POPE  132      89.405 123.046  58.189  1.00  0.00           C
ATOM  10744  C23 POPE  132      90.045 117.386  56.879  1.00  0.00           C
ATOM  10747  C24 POPE  132      90.706 118.125  55.699  1.00  0.00           C
ATOM  10750  C25 POPE  132      90.845 117.296  54.409  1.00  0.00           C
ATOM  10753  C26 POPE  132      91.565 118.096  53.309  1.00  0.00           C
ATOM  10756  C27 POPE  132      92.045 117.225  52.119  1.00  0.00           C
ATOM  10759  C28 POPE  132      93.125 117.915  51.249  1.00  0.00           C
ATOM  10762  C29 POPE  132      92.585 118.965  50.319  1.00  0.00           C
ATOM  10764 0C21 POPE  132      93.145 119.336  49.149  1.00  0.00           C
ATOM  10766 1C21 POPE  132      94.436 118.825  48.579  1.00  0.00           C
ATOM  10769 2C21 POPE  132      94.246 117.766  47.469  1.00  0.00           C
ATOM  10772 3C21 POPE  132      93.565 118.285  46.199  1.00  0.00           C
ATOM  10775 4C21 POPE  132      93.355 117.196  45.129  1.00  0.00           C
ATOM  10778 5C21 POPE  132      94.655 116.665  44.519  1.00  0.00           C
ATOM  10781 6C21 POPE  132      94.425 115.565  43.469  1.00  0.00           C
ATOM  10784 7C21 POPE  132      95.715 115.075  42.809  1.00  0.00           C
ATOM  10787 8C21 POPE  132      95.475 113.936  41.819  1.00  0.00           C
ATOM  10791  C33 POPE  132      89.155 124.565  58.199  1.00  0.00           C
ATOM  10794  C34 POPE  132      88.905 125.155  56.799  1.00  0.00           C
ATOM  10797  C35 POPE  132      87.655 124.575  56.129  1.00  0.00           C
ATOM  10800  C36 POPE  132      87.076 125.465  55.019  1.00  0.00           C
ATOM  10803  C37 POPE  132      85.875 124.805  54.339  1.00  0.00           C
ATOM  10806  C38 POPE  132      85.175 125.695  53.309  1.00  0.00           C
ATOM  10809  C39 POPE  132      85.935 125.845  51.979  1.00  0.00           C
ATOM  10812 0C31 POPE  132      86.215 124.486  51.319  1.00  0.00           C
ATOM  10815 1C31 POPE  132      86.405 124.595  49.799  1.00  0.00           C
ATOM  10818 2C31 POPE  132      86.485 123.226  49.109  1.00  0.00           C
ATOM  10821 3C31 POPE  132      86.285 123.345  47.589  1.00  0.00           C
ATOM  10824 4C31 POPE  132      87.375 122.696  46.739  1.00  0.00           C
ATOM  10827 5C31 POPE  132      87.255 123.075  45.259  1.00  0.00           C
ATOM  10830 6C31 POPE  132      88.365 122.505  44.379  1.00  0.00           C
ATOM  10834  NH3 POPE  133      94.815  78.015  20.869  1.00  0.00           N
ATOM  10838  C12 POPE  133      94.955  76.575  20.499  1.00  0.00           C
ATOM  10841  C11 POPE  133      93.615  76.075  19.959  1.00  0.00           C
ATOM  10844  P   POPE  133      92.025  75.686  21.959  1.00  0.00           P
ATOM  10845  O13 POPE  133      91.956  74.265  21.519  1.00  0.00           O
ATOM  10846  O14 POPE  133      92.926  76.005  23.069  1.00  0.00           O
ATOM  10847  O11 POPE  133      90.585  76.245  22.269  1.00  0.00           O
ATOM  10848  O12 POPE  133      92.505  76.556  20.729  1.00  0.00           O
ATOM  10849  C1  POPE  133      89.425  75.895  21.509  1.00  0.00           C
ATOM  10852  C2  POPE  133      88.355  75.215  22.399  1.00  0.00           C
ATOM  10854  O21 POPE  133      87.805  75.965  23.489  1.00  0.00           O
ATOM  10855  C21 POPE  133      87.675  77.266  23.529  1.00  0.00           C
ATOM  10856  O22 POPE  133      88.075  78.105  22.739  1.00  0.00           O
ATOM  10857  C22 POPE  133      86.676  77.565  24.669  1.00  0.00           C
ATOM  10860  C3  POPE  133      88.895  73.866  22.939  1.00  0.00           C
ATOM  10863  O31 POPE  133      87.895  73.196  23.739  1.00  0.00           O
ATOM  10864  C31 POPE  133      87.926  73.535  25.029  1.00  0.00           C
ATOM  10865  O32 POPE  133      88.785  74.215  25.569  1.00  0.00           O
ATOM  10866  C32 POPE  133      86.695  73.005  25.739  1.00  0.00           C
ATOM  10869  C23 POPE  133      87.265  78.056  26.019  1.00  0.00           C
ATOM  10872  C24 POPE  133      86.265  78.976  26.739  1.00  0.00           C
ATOM  10875  C25 POPE  133      86.495  79.205  28.239  1.00  0.00           C
ATOM  10878  C26 POPE  133      86.085  78.015  29.129  1.00  0.00           C
ATOM  10881  C27 POPE  133      86.205  78.305  30.639  1.00  0.00           C
ATOM  10884  C28 POPE  133      84.945  77.946  31.459  1.00  0.00           C
ATOM  10887  C29 POPE  133      85.215  77.985  32.939  1.00  0.00           C
ATOM  10889 0C21 POPE  133      84.335  78.205  33.929  1.00  0.00           C
ATOM  10891 1C21 POPE  133      82.856  78.465  33.799  1.00  0.00           C
ATOM  10894 2C21 POPE  133      82.275  79.105  35.089  1.00  0.00           C
ATOM  10897 3C21 POPE  133      82.695  80.565  35.279  1.00  0.00           C
ATOM  10900 4C21 POPE  133      82.926  80.975  36.739  1.00  0.00           C
ATOM  10903 5C21 POPE  133      83.595  82.345  36.839  1.00  0.00           C
ATOM  10906 6C21 POPE  133      84.035  82.696  38.269  1.00  0.00           C
ATOM  10909 7C21 POPE  133      84.725  84.056  38.379  1.00  0.00           C
ATOM  10912 8C21 POPE  133      85.315  84.296  39.769  1.00  0.00           C
ATOM  10916  C33 POPE  133      86.555  73.656  27.119  1.00  0.00           C
ATOM  10919  C34 POPE  133      85.365  73.075  27.889  1.00  0.00           C
ATOM  10922  C35 POPE  133      85.235  73.695  29.269  1.00  0.00           C
ATOM  10925  C36 POPE  133      85.925  72.855  30.349  1.00  0.00           C
ATOM  10928  C37 POPE  133      85.435  73.285  31.729  1.00  0.00           C
ATOM  10931  C38 POPE  133      86.415  72.925  32.849  1.00  0.00           C
ATOM  10934  C39 POPE  133      86.125  73.735  34.109  1.00  0.00           C
ATOM  10937 0C31 POPE  133      84.865  73.266  34.839  1.00  0.00           C
ATOM  10940 1C31 POPE  133      84.515  74.215  35.989  1.00  0.00           C
ATOM  10943 2C31 POPE  133      83.385  73.695  36.879  1.00  0.00           C
ATOM  10946 3C31 POPE  133      83.695  73.796  38.379  1.00  0.00           C
ATOM  10949 4C31 POPE  133      84.805  72.835  38.829  1.00  0.00           C
ATOM  10952 5C31 POPE  133      85.125  72.975  40.319  1.00  0.00           C
ATOM  10955 6C31 POPE  133      86.175  71.985  40.809  1.00  0.00           C
ATOM  10959  NH3 POPE  134      54.175  39.026  63.429  1.00  0.00           N
ATOM  10963  C12 POPE  134      53.975  37.765  64.219  1.00  0.00           C
ATOM  10966  C11 POPE  134      52.935  36.875  63.499  1.00  0.00           C
ATOM  10969  P   POPE  134      53.965  34.645  64.569  1.00  0.00           P
ATOM  10970  O13 POPE  134      55.245  34.955  63.889  1.00  0.00           O
ATOM  10971  O14 POPE  134      53.945  34.675  66.029  1.00  0.00           O
ATOM  10972  O11 POPE  134      53.475  33.235  64.049  1.00  0.00           O
ATOM  10973  O12 POPE  134      52.785  35.555  64.019  1.00  0.00           O
ATOM  10974  C1  POPE  134      54.005  32.745  62.809  1.00  0.00           C
ATOM  10977  C2  POPE  134      53.315  33.345  61.559  1.00  0.00           C
ATOM  10979  O21 POPE  134      53.035  32.235  60.709  1.00  0.00           O
ATOM  10980  C21 POPE  134      51.985  32.415  59.939  1.00  0.00           C
ATOM  10981  O22 POPE  134      51.305  33.425  59.859  1.00  0.00           O
ATOM  10982  C22 POPE  134      51.755  31.165  59.129  1.00  0.00           C
ATOM  10985  C3  POPE  134      54.185  34.395  60.779  1.00  0.00           C
ATOM  10988  O31 POPE  134      53.765  34.585  59.409  1.00  0.00           O
ATOM  10989  C31 POPE  134      53.005  35.645  59.139  1.00  0.00           C
ATOM  10990  O32 POPE  134      52.735  36.535  59.919  1.00  0.00           O
ATOM  10991  C32 POPE  134      52.495  35.575  57.699  1.00  0.00           C
ATOM  10994  C23 POPE  134      51.125  31.535  57.779  1.00  0.00           C
ATOM  10997  C24 POPE  134      50.725  30.305  56.999  1.00  0.00           C
ATOM  11000  C25 POPE  134      50.895  30.465  55.489  1.00  0.00           C
ATOM  11003  C26 POPE  134      50.025  29.425  54.769  1.00  0.00           C
ATOM  11006  C27 POPE  134      50.285  29.385  53.259  1.00  0.00           C
ATOM  11009  C28 POPE  134      49.005  29.185  52.439  1.00  0.00           C
ATOM  11012  C29 POPE  134      49.125  29.795  51.059  1.00  0.00           C
ATOM  11014 0C21 POPE  134      49.265  29.145  49.889  1.00  0.00           C
ATOM  11016 1C21 POPE  134      49.335  27.655  49.669  1.00  0.00           C
ATOM  11019 2C21 POPE  134      48.215  27.205  48.729  1.00  0.00           C
ATOM  11022 3C21 POPE  134      48.185  25.685  48.539  1.00  0.00           C
ATOM  11025 4C21 POPE  134      46.855  25.225  47.939  1.00  0.00           C
ATOM  11028 5C21 POPE  134      46.715  23.695  47.909  1.00  0.00           C
ATOM  11031 6C21 POPE  134      45.445  23.275  47.149  1.00  0.00           C
ATOM  11034 7C21 POPE  134      45.275  21.755  47.069  1.00  0.00           C
ATOM  11037 8C21 POPE  134      44.105  21.345  46.179  1.00  0.00           C
ATOM  11041  C33 POPE  134      51.505  36.715  57.319  1.00  0.00           C
ATOM  11044  C34 POPE  134      51.275  36.825  55.799  1.00  0.00           C
ATOM  11047  C35 POPE  134      50.725  35.535  55.179  1.00  0.00           C
ATOM  11050  C36 POPE  134      50.845  35.455  53.649  1.00  0.00           C
ATOM  11053  C37 POPE  134      50.635  34.015  53.139  1.00  0.00           C
ATOM  11056  C38 POPE  134      51.075  33.796  51.689  1.00  0.00           C
ATOM  11059  C39 POPE  134      50.185  34.465  50.629  1.00  0.00           C
ATOM  11062 0C31 POPE  134      50.425  33.845  49.249  1.00  0.00           C
ATOM  11065 1C31 POPE  134      49.615  34.465  48.109  1.00  0.00           C
ATOM  11068 2C31 POPE  134      49.965  33.805  46.759  1.00  0.00           C
ATOM  11071 3C31 POPE  134      48.985  34.115  45.619  1.00  0.00           C
ATOM  11074 4C31 POPE  134      47.705  33.275  45.709  1.00  0.00           C
ATOM  11077 5C31 POPE  134      46.845  33.355  44.439  1.00  0.00           C
ATOM  11080 6C31 POPE  134      45.665  32.385  44.469  1.00  0.00           C
ATOM  11084  NH3 POPE  135      11.575  61.505  70.449  1.00  0.00           N
ATOM  11088  C12 POPE  135      11.205  60.725  71.689  1.00  0.00           C
ATOM  11091  C11 POPE  135      11.485  59.205  71.559  1.00  0.00           C
ATOM  11094  P   POPE  135      12.805  57.695  69.909  1.00  0.00           P
ATOM  11095  O13 POPE  135      14.025  58.195  70.579  1.00  0.00           O
ATOM  11096  O14 POPE  135      12.295  56.355  70.299  1.00  0.00           O
ATOM  11097  O11 POPE  135      13.005  57.815  68.339  1.00  0.00           O
ATOM  11098  O12 POPE  135      11.685  58.785  70.199  1.00  0.00           O
ATOM  11099  C1  POPE  135      13.635  56.735  67.649  1.00  0.00           C
ATOM  11102  C2  POPE  135      13.565  56.865  66.099  1.00  0.00           C
ATOM  11104  O21 POPE  135      14.625  56.125  65.469  1.00  0.00           O
ATOM  11105  C21 POPE  135      14.535  54.795  65.429  1.00  0.00           C
ATOM  11106  O22 POPE  135      13.665  54.125  65.959  1.00  0.00           O
ATOM  11107  C22 POPE  135      15.835  54.245  64.799  1.00  0.00           C
ATOM  11110  C3  POPE  135      13.705  58.335  65.649  1.00  0.00           C
ATOM  11113  O31 POPE  135      13.285  58.415  64.269  1.00  0.00           O
ATOM  11114  C31 POPE  135      12.485  59.405  63.969  1.00  0.00           C
ATOM  11115  O32 POPE  135      12.465  60.505  64.519  1.00  0.00           O
ATOM  11116  C32 POPE  135      11.505  58.905  62.919  1.00  0.00           C
ATOM  11119  C23 POPE  135      15.745  53.785  63.309  1.00  0.00           C
ATOM  11122  C24 POPE  135      15.805  54.925  62.269  1.00  0.00           C
ATOM  11125  C25 POPE  135      15.415  54.585  60.809  1.00  0.00           C
ATOM  11128  C26 POPE  135      15.945  53.275  60.209  1.00  0.00           C
ATOM  11131  C27 POPE  135      15.115  52.815  58.989  1.00  0.00           C
ATOM  11134  C28 POPE  135      15.485  51.375  58.579  1.00  0.00           C
ATOM  11137  C29 POPE  135      14.665  50.725  57.509  1.00  0.00           C
ATOM  11139 0C21 POPE  135      15.045  49.595  56.879  1.00  0.00           C
ATOM  11141 1C21 POPE  135      16.325  48.866  57.199  1.00  0.00           C
ATOM  11144 2C21 POPE  135      16.375  47.385  56.779  1.00  0.00           C
ATOM  11147 3C21 POPE  135      15.515  46.515  57.689  1.00  0.00           C
ATOM  11150 4C21 POPE  135      15.645  45.015  57.409  1.00  0.00           C
ATOM  11153 5C21 POPE  135      15.345  44.615  55.959  1.00  0.00           C
ATOM  11156 6C21 POPE  135      14.485  43.345  55.849  1.00  0.00           C
ATOM  11159 7C21 POPE  135      14.325  42.875  54.409  1.00  0.00           C
ATOM  11162 8C21 POPE  135      13.335  41.725  54.249  1.00  0.00           C
ATOM  11166  C33 POPE  135      12.155  58.675  61.539  1.00  0.00           C
ATOM  11169  C34 POPE  135      11.235  57.905  60.579  1.00  0.00           C
ATOM  11172  C35 POPE  135      12.035  57.225  59.459  1.00  0.00           C
ATOM  11175  C36 POPE  135      11.155  56.395  58.519  1.00  0.00           C
ATOM  11178  C37 POPE  135      11.965  55.725  57.399  1.00  0.00           C
ATOM  11181  C38 POPE  135      11.095  54.855  56.489  1.00  0.00           C
ATOM  11184  C39 POPE  135      11.765  54.465  55.169  1.00  0.00           C
ATOM  11187 0C31 POPE  135      12.975  53.535  55.309  1.00  0.00           C
ATOM  11190 1C31 POPE  135      13.605  53.135  53.969  1.00  0.00           C
ATOM  11193 2C31 POPE  135      12.655  52.465  52.959  1.00  0.00           C
ATOM  11196 3C31 POPE  135      11.965  51.185  53.469  1.00  0.00           C
ATOM  11199 4C31 POPE  135      12.895  49.965  53.509  1.00  0.00           C
ATOM  11202 5C31 POPE  135      12.205  48.695  54.039  1.00  0.00           C
ATOM  11205 6C31 POPE  135      12.905  47.395  53.629  1.00  0.00           C
ATOM  11209  NH3 POPE  136     121.985  52.206  24.269  1.00  0.00           N
ATOM  11213  C12 POPE  136     123.105  52.266  23.269  1.00  0.00           C
ATOM  11216  C11 POPE  136     122.825  53.335  22.199  1.00  0.00           C
ATOM  11219  P   POPE  136     120.245  53.195  21.599  1.00  0.00           P
ATOM  11220  O13 POPE  136     119.475  53.275  20.349  1.00  0.00           O
ATOM  11221  O14 POPE  136     119.845  52.136  22.559  1.00  0.00           O
ATOM  11222  O11 POPE  136     120.175  54.575  22.389  1.00  0.00           O
ATOM  11223  O12 POPE  136     121.765  52.955  21.319  1.00  0.00           O
ATOM  11224  C1  POPE  136     119.185  54.836  23.409  1.00  0.00           C
ATOM  11227  C2  POPE  136     119.645  55.985  24.369  1.00  0.00           C
ATOM  11229  O21 POPE  136     119.325  55.675  25.739  1.00  0.00           O
ATOM  11230  C21 POPE  136     120.215  54.935  26.369  1.00  0.00           C
ATOM  11231  O22 POPE  136     121.065  54.235  25.819  1.00  0.00           O
ATOM  11232  C22 POPE  136     119.965  54.985  27.879  1.00  0.00           C
ATOM  11235  C3  POPE  136     119.035  57.395  24.089  1.00  0.00           C
ATOM  11238  O31 POPE  136     119.735  58.405  24.849  1.00  0.00           O
ATOM  11239  C31 POPE  136     119.316  58.705  26.069  1.00  0.00           C
ATOM  11240  O32 POPE  136     119.915  58.456  27.099  1.00  0.00           O
ATOM  11241  C32 POPE  136     118.005  59.505  25.999  1.00  0.00           C
ATOM  11244  C23 POPE  136     118.585  55.545  28.299  1.00  0.00           C
ATOM  11247  C24 POPE  136     118.466  55.765  29.809  1.00  0.00           C
ATOM  11250  C25 POPE  136     119.145  57.055  30.289  1.00  0.00           C
ATOM  11253  C26 POPE  136     118.195  58.265  30.309  1.00  0.00           C
ATOM  11256  C27 POPE  136     117.295  58.305  31.559  1.00  0.00           C
ATOM  11259  C28 POPE  136     117.725  59.405  32.529  1.00  0.00           C
ATOM  11262  C29 POPE  136     116.855  59.495  33.759  1.00  0.00           C
ATOM  11264 0C21 POPE  136     117.235  59.695  35.039  1.00  0.00           C
ATOM  11266 1C21 POPE  136     118.645  59.875  35.549  1.00  0.00           C
ATOM  11269 2C21 POPE  136     119.025  61.355  35.779  1.00  0.00           C
ATOM  11272 3C21 POPE  136     118.125  62.125  36.759  1.00  0.00           C
ATOM  11275 4C21 POPE  136     118.695  63.526  37.069  1.00  0.00           C
ATOM  11278 5C21 POPE  136     117.685  64.405  37.819  1.00  0.00           C
ATOM  11281 6C21 POPE  136     118.136  65.855  38.009  1.00  0.00           C
ATOM  11284 7C21 POPE  136     117.005  66.725  38.579  1.00  0.00           C
ATOM  11287 8C21 POPE  136     117.185  68.215  38.299  1.00  0.00           C
ATOM  11291  C33 POPE  136     117.965  60.615  27.089  1.00  0.00           C
ATOM  11294  C34 POPE  136     116.585  61.296  27.239  1.00  0.00           C
ATOM  11297  C35 POPE  136     116.625  62.546  28.129  1.00  0.00           C
ATOM  11300  C36 POPE  136     116.865  62.266  29.629  1.00  0.00           C
ATOM  11303  C37 POPE  136     116.715  63.545  30.479  1.00  0.00           C
ATOM  11306  C38 POPE  136     116.915  63.355  31.999  1.00  0.00           C
ATOM  11309  C39 POPE  136     117.845  64.405  32.629  1.00  0.00           C
ATOM  11312 0C31 POPE  136     119.325  64.205  32.229  1.00  0.00           C
ATOM  11315 1C31 POPE  136     120.225  65.395  32.589  1.00  0.00           C
ATOM  11318 2C31 POPE  136     121.525  65.446  31.779  1.00  0.00           C
ATOM  11321 3C31 POPE  136     122.205  66.825  31.689  1.00  0.00           C
ATOM  11324 4C31 POPE  136     121.345  67.915  31.019  1.00  0.00           C
ATOM  11327 5C31 POPE  136     122.005  69.295  31.039  1.00  0.00           C
ATOM  11330 6C31 POPE  136     121.195  70.355  30.279  1.00  0.00           C
ATOM  11334  NH3 POPE  137      84.195  20.175  22.009  1.00  0.00           N
ATOM  11338  C12 POPE  137      85.265  20.395  20.969  1.00  0.00           C
ATOM  11341  C11 POPE  137      86.676  20.295  21.589  1.00  0.00           C
ATOM  11344  P   POPE  137      86.725  21.625  23.859  1.00  0.00           P
ATOM  11345  O13 POPE  137      87.395  22.815  24.409  1.00  0.00           O
ATOM  11346  O14 POPE  137      85.245  21.605  24.029  1.00  0.00           O
ATOM  11347  O11 POPE  137      87.335  20.335  24.509  1.00  0.00           O
ATOM  11348  O12 POPE  137      87.005  21.485  22.319  1.00  0.00           O
ATOM  11349  C1  POPE  137      86.585  19.355  25.219  1.00  0.00           C
ATOM  11352  C2  POPE  137      87.205  19.185  26.619  1.00  0.00           C
ATOM  11354  O21 POPE  137      86.375  18.365  27.479  1.00  0.00           O
ATOM  11355  C21 POPE  137      85.375  18.995  28.079  1.00  0.00           C
ATOM  11356  O22 POPE  137      84.805  19.985  27.659  1.00  0.00           O
ATOM  11357  C22 POPE  137      85.085  18.265  29.399  1.00  0.00           C
ATOM  11360  C3  POPE  137      87.645  20.525  27.279  1.00  0.00           C
ATOM  11363  O31 POPE  137      87.845  20.345  28.699  1.00  0.00           O
ATOM  11364  C31 POPE  137      89.055  20.565  29.189  1.00  0.00           C
ATOM  11365  O32 POPE  137      89.965  21.155  28.629  1.00  0.00           O
ATOM  11366  C32 POPE  137      89.125  19.895  30.559  1.00  0.00           C
ATOM  11369  C23 POPE  137      83.655  18.535  29.899  1.00  0.00           C
ATOM  11372  C24 POPE  137      83.355  18.005  31.309  1.00  0.00           C
ATOM  11375  C25 POPE  137      84.285  18.565  32.389  1.00  0.00           C
ATOM  11378  C26 POPE  137      83.725  18.415  33.819  1.00  0.00           C
ATOM  11381  C27 POPE  137      84.665  18.965  34.899  1.00  0.00           C
ATOM  11384  C28 POPE  137      83.995  19.125  36.279  1.00  0.00           C
ATOM  11387  C29 POPE  137      84.975  19.645  37.319  1.00  0.00           C
ATOM  11389 0C21 POPE  137      85.095  20.915  37.749  1.00  0.00           C
ATOM  11391 1C21 POPE  137      84.325  22.125  37.269  1.00  0.00           C
ATOM  11394 2C21 POPE  137      85.245  23.295  36.859  1.00  0.00           C
ATOM  11397 3C21 POPE  137      85.815  24.085  38.049  1.00  0.00           C
ATOM  11400 4C21 POPE  137      86.945  25.045  37.629  1.00  0.00           C
ATOM  11403 5C21 POPE  137      86.525  26.125  36.619  1.00  0.00           C
ATOM  11406 6C21 POPE  137      87.705  26.995  36.169  1.00  0.00           C
ATOM  11409 7C21 POPE  137      87.305  28.035  35.119  1.00  0.00           C
ATOM  11412 8C21 POPE  137      88.445  28.955  34.679  1.00  0.00           C
ATOM  11416  C33 POPE  137      90.496  19.265  30.899  1.00  0.00           C
ATOM  11419  C34 POPE  137      90.345  17.945  31.669  1.00  0.00           C
ATOM  11422  C35 POPE  137      89.475  18.015  32.939  1.00  0.00           C
ATOM  11425  C36 POPE  137      89.975  19.005  33.999  1.00  0.00           C
ATOM  11428  C37 POPE  137      89.215  18.895  35.329  1.00  0.00           C
ATOM  11431  C38 POPE  137      89.725  19.885  36.379  1.00  0.00           C
ATOM  11434  C39 POPE  137      89.085  19.715  37.769  1.00  0.00           C
ATOM  11437 0C31 POPE  137      90.055  19.135  38.809  1.00  0.00           C
ATOM  11440 1C31 POPE  137      89.525  19.255  40.249  1.00  0.00           C
ATOM  11443 2C31 POPE  137      90.575  18.975  41.339  1.00  0.00           C
ATOM  11446 3C31 POPE  137      91.805  19.895  41.289  1.00  0.00           C
ATOM  11449 4C31 POPE  137      92.645  19.846  42.579  1.00  0.00           C
ATOM  11452 5C31 POPE  137      94.055  20.415  42.409  1.00  0.00           C
ATOM  11455 6C31 POPE  137      94.815  20.545  43.729  1.00  0.00           C
ATOM  11459  NH3 POPE  138     114.165  38.525  25.259  1.00  0.00           N
ATOM  11463  C12 POPE  138     112.665  38.705  25.219  1.00  0.00           C
ATOM  11466  C11 POPE  138     111.905  37.485  24.669  1.00  0.00           C
ATOM  11469  P   POPE  138     109.545  38.705  24.239  1.00  0.00           P
ATOM  11470  O13 POPE  138     110.205  40.046  24.269  1.00  0.00           O
ATOM  11471  O14 POPE  138     109.075  38.295  22.909  1.00  0.00           O
ATOM  11472  O11 POPE  138     108.295  38.796  25.209  1.00  0.00           O
ATOM  11473  O12 POPE  138     110.496  37.616  24.869  1.00  0.00           O
ATOM  11474  C1  POPE  138     108.535  38.436  26.569  1.00  0.00           C
ATOM  11477  C2  POPE  138     107.425  38.995  27.459  1.00  0.00           C
ATOM  11479  O21 POPE  138     107.835  38.755  28.819  1.00  0.00           O
ATOM  11480  C21 POPE  138     107.745  39.765  29.639  1.00  0.00           C
ATOM  11481  O22 POPE  138     107.395  40.905  29.369  1.00  0.00           O
ATOM  11482  C22 POPE  138     108.275  39.315  30.999  1.00  0.00           C
ATOM  11485  C3  POPE  138     106.085  38.285  27.169  1.00  0.00           C
ATOM  11488  O31 POPE  138     105.005  38.895  27.909  1.00  0.00           O
ATOM  11489  C31 POPE  138     104.585  38.265  28.999  1.00  0.00           C
ATOM  11490  O32 POPE  138     105.025  37.205  29.409  1.00  0.00           O
ATOM  11491  C32 POPE  138     103.445  39.045  29.639  1.00  0.00           C
ATOM  11494  C23 POPE  138     108.965  40.485  31.719  1.00  0.00           C
ATOM  11497  C24 POPE  138     109.705  40.035  32.989  1.00  0.00           C
ATOM  11500  C25 POPE  138     110.545  41.175  33.579  1.00  0.00           C
ATOM  11503  C26 POPE  138     110.065  41.705  34.939  1.00  0.00           C
ATOM  11506  C27 POPE  138     110.575  43.125  35.199  1.00  0.00           C
ATOM  11509  C28 POPE  138     110.105  43.705  36.549  1.00  0.00           C
ATOM  11512  C29 POPE  138     110.625  45.105  36.789  1.00  0.00           C
ATOM  11514 0C21 POPE  138     111.045  45.615  37.969  1.00  0.00           C
ATOM  11516 1C21 POPE  138     111.045  44.915  39.309  1.00  0.00           C
ATOM  11519 2C21 POPE  138     110.125  45.595  40.329  1.00  0.00           C
ATOM  11522 3C21 POPE  138     109.856  44.706  41.549  1.00  0.00           C
ATOM  11525 4C21 POPE  138     109.115  45.425  42.689  1.00  0.00           C
ATOM  11528 5C21 POPE  138     110.075  46.055  43.709  1.00  0.00           C
ATOM  11531 6C21 POPE  138     109.345  46.575  44.949  1.00  0.00           C
ATOM  11534 7C21 POPE  138     110.305  46.915  46.099  1.00  0.00           C
ATOM  11537 8C21 POPE  138     109.565  47.245  47.399  1.00  0.00           C
ATOM  11541  C33 POPE  138     103.505  39.015  31.189  1.00  0.00           C
ATOM  11544  C34 POPE  138     104.355  40.155  31.769  1.00  0.00           C
ATOM  11547  C35 POPE  138     104.375  40.186  33.299  1.00  0.00           C
ATOM  11550  C36 POPE  138     105.636  39.555  33.889  1.00  0.00           C
ATOM  11553  C37 POPE  138     105.785  39.865  35.389  1.00  0.00           C
ATOM  11556  C38 POPE  138     106.886  39.026  36.039  1.00  0.00           C
ATOM  11559  C39 POPE  138     106.956  39.195  37.559  1.00  0.00           C
ATOM  11562 0C31 POPE  138     107.675  40.465  38.019  1.00  0.00           C
ATOM  11565 1C31 POPE  138     107.805  40.565  39.549  1.00  0.00           C
ATOM  11568 2C31 POPE  138     108.725  39.505  40.159  1.00  0.00           C
ATOM  11571 3C31 POPE  138     108.865  39.585  41.689  1.00  0.00           C
ATOM  11574 4C31 POPE  138     109.485  40.895  42.179  1.00  0.00           C
ATOM  11577 5C31 POPE  138     109.765  40.895  43.689  1.00  0.00           C
ATOM  11580 6C31 POPE  138     110.415  42.195  44.169  1.00  0.00           C
ATOM  11584  NH3 POPE  139       0.785  57.215  28.179  1.00  0.00           N
ATOM  11588  C12 POPE  139       2.245  57.535  28.169  1.00  0.00           C
ATOM  11591  C11 POPE  139       2.925  56.945  26.909  1.00  0.00           C
ATOM  11594  P   POPE  139       3.515  58.985  25.399  1.00  0.00           P
ATOM  11595  O13 POPE  139       4.825  58.665  24.799  1.00  0.00           O
ATOM  11596  O14 POPE  139       2.655  59.846  24.569  1.00  0.00           O
ATOM  11597  O11 POPE  139       3.795  59.645  26.809  1.00  0.00           O
ATOM  11598  O12 POPE  139       2.695  57.675  25.719  1.00  0.00           O
ATOM  11599  C1  POPE  139       5.105  60.055  27.239  1.00  0.00           C
ATOM  11602  C2  POPE  139       5.365  59.735  28.729  1.00  0.00           C
ATOM  11604  O21 POPE  139       6.325  60.686  29.229  1.00  0.00           O
ATOM  11605  C21 POPE  139       5.875  61.555  30.129  1.00  0.00           C
ATOM  11606  O22 POPE  139       4.715  61.715  30.459  1.00  0.00           O
ATOM  11607  C22 POPE  139       7.085  62.215  30.799  1.00  0.00           C
ATOM  11610  C3  POPE  139       5.945  58.316  28.929  1.00  0.00           C
ATOM  11613  O31 POPE  139       6.305  58.055  30.299  1.00  0.00           O
ATOM  11614  C31 POPE  139       5.265  57.855  31.109  1.00  0.00           C
ATOM  11615  O32 POPE  139       4.085  57.855  30.779  1.00  0.00           O
ATOM  11616  C32 POPE  139       5.775  57.755  32.529  1.00  0.00           C
ATOM  11619  C23 POPE  139       6.705  62.855  32.149  1.00  0.00           C
ATOM  11622  C24 POPE  139       7.945  63.245  32.979  1.00  0.00           C
ATOM  11625  C25 POPE  139       8.445  62.095  33.869  1.00  0.00           C
ATOM  11628  C26 POPE  139       7.935  62.235  35.319  1.00  0.00           C
ATOM  11631  C27 POPE  139       8.425  61.096  36.219  1.00  0.00           C
ATOM  11634  C28 POPE  139       7.525  60.925  37.469  1.00  0.00           C
ATOM  11637  C29 POPE  139       7.855  59.655  38.209  1.00  0.00           C
ATOM  11639 0C21 POPE  139       8.285  59.555  39.479  1.00  0.00           C
ATOM  11641 1C21 POPE  139       8.475  60.695  40.449  1.00  0.00           C
ATOM  11644 2C21 POPE  139       8.155  60.275  41.899  1.00  0.00           C
ATOM  11647 3C21 POPE  139       9.255  59.405  42.519  1.00  0.00           C
ATOM  11650 4C21 POPE  139       8.745  58.545  43.689  1.00  0.00           C
ATOM  11653 5C21 POPE  139       8.015  57.276  43.249  1.00  0.00           C
ATOM  11656 6C21 POPE  139       7.795  56.325  44.429  1.00  0.00           C
ATOM  11659 7C21 POPE  139       6.975  55.075  44.059  1.00  0.00           C
ATOM  11662 8C21 POPE  139       6.775  54.125  45.249  1.00  0.00           C
ATOM  11666  C33 POPE  139       4.705  58.275  33.509  1.00  0.00           C
ATOM  11669  C34 POPE  139       5.065  58.085  34.979  1.00  0.00           C
ATOM  11672  C35 POPE  139       4.305  59.095  35.839  1.00  0.00           C
ATOM  11675  C36 POPE  139       4.235  58.715  37.319  1.00  0.00           C
ATOM  11678  C37 POPE  139       3.715  59.865  38.179  1.00  0.00           C
ATOM  11681  C38 POPE  139       3.355  59.395  39.589  1.00  0.00           C
ATOM  11684  C39 POPE  139       2.945  60.525  40.539  1.00  0.00           C
ATOM  11687 0C31 POPE  139       4.115  61.436  40.899  1.00  0.00           C
ATOM  11690 1C31 POPE  139       3.925  62.066  42.279  1.00  0.00           C
ATOM  11693 2C31 POPE  139       5.025  63.065  42.629  1.00  0.00           C
ATOM  11696 3C31 POPE  139       4.865  63.656  44.049  1.00  0.00           C
ATOM  11699 4C31 POPE  139       3.585  64.495  44.229  1.00  0.00           C
ATOM  11702 5C31 POPE  139       3.365  64.955  45.679  1.00  0.00           C
ATOM  11705 6C31 POPE  139       2.015  65.615  45.919  1.00  0.00           C
ATOM  11709  NH3 POPE  140     104.925  15.375  62.559  1.00  0.00           N
ATOM  11713  C12 POPE  140     106.355  15.035  62.889  1.00  0.00           C
ATOM  11716  C11 POPE  140     107.305  16.125  62.449  1.00  0.00           C
ATOM  11719  P   POPE  140     109.765  16.545  61.979  1.00  0.00           P
ATOM  11720  O13 POPE  140     109.106  17.675  61.309  1.00  0.00           O
ATOM  11721  O14 POPE  140     110.805  16.915  62.979  1.00  0.00           O
ATOM  11722  O11 POPE  140     110.415  15.595  60.899  1.00  0.00           O
ATOM  11723  O12 POPE  140     108.645  15.635  62.649  1.00  0.00           O
ATOM  11724  C1  POPE  140     109.615  14.905  59.919  1.00  0.00           C
ATOM  11727  C2  POPE  140     110.365  14.835  58.549  1.00  0.00           C
ATOM  11729  O21 POPE  140     109.645  14.035  57.579  1.00  0.00           O
ATOM  11730  C21 POPE  140     109.135  14.755  56.569  1.00  0.00           C
ATOM  11731  O22 POPE  140     108.775  15.915  56.659  1.00  0.00           O
ATOM  11732  C22 POPE  140     109.095  13.895  55.299  1.00  0.00           C
ATOM  11735  C3  POPE  140     111.775  14.185  58.719  1.00  0.00           C
ATOM  11738  O31 POPE  140     112.845  15.025  58.249  1.00  0.00           O
ATOM  11739  C31 POPE  140     112.996  15.055  56.929  1.00  0.00           C
ATOM  11740  O32 POPE  140     112.216  14.615  56.109  1.00  0.00           O
ATOM  11741  C32 POPE  140     114.316  15.715  56.549  1.00  0.00           C
ATOM  11744  C23 POPE  140     108.515  14.685  54.109  1.00  0.00           C
ATOM  11747  C24 POPE  140     108.285  13.795  52.879  1.00  0.00           C
ATOM  11750  C25 POPE  140     107.345  14.425  51.839  1.00  0.00           C
ATOM  11753  C26 POPE  140     107.815  15.775  51.279  1.00  0.00           C
ATOM  11756  C27 POPE  140     106.685  16.545  50.589  1.00  0.00           C
ATOM  11759  C28 POPE  140     107.165  17.895  50.029  1.00  0.00           C
ATOM  11762  C29 POPE  140     106.095  18.955  50.099  1.00  0.00           C
ATOM  11764 0C21 POPE  140     105.035  19.075  49.279  1.00  0.00           C
ATOM  11766 1C21 POPE  140     104.685  18.195  48.109  1.00  0.00           C
ATOM  11769 2C21 POPE  140     103.375  17.445  48.399  1.00  0.00           C
ATOM  11772 3C21 POPE  140     103.005  16.445  47.299  1.00  0.00           C
ATOM  11775 4C21 POPE  140     101.676  15.735  47.609  1.00  0.00           C
ATOM  11778 5C21 POPE  140     101.246  14.765  46.499  1.00  0.00           C
ATOM  11781 6C21 POPE  140      99.985  13.985  46.869  1.00  0.00           C
ATOM  11784 7C21 POPE  140      99.545  13.035  45.759  1.00  0.00           C
ATOM  11787 8C21 POPE  140      98.265  12.265  46.089  1.00  0.00           C
ATOM  11791  C33 POPE  140     114.665  15.505  55.059  1.00  0.00           C
ATOM  11794  C34 POPE  140     115.985  16.165  54.679  1.00  0.00           C
ATOM  11797  C35 POPE  140     116.425  15.835  53.249  1.00  0.00           C
ATOM  11800  C36 POPE  140     117.545  16.775  52.779  1.00  0.00           C
ATOM  11803  C37 POPE  140     117.755  16.765  51.269  1.00  0.00           C
ATOM  11806  C38 POPE  140     118.755  17.855  50.839  1.00  0.00           C
ATOM  11809  C39 POPE  140     119.065  17.805  49.339  1.00  0.00           C
ATOM  11812 0C31 POPE  140     119.845  19.035  48.859  1.00  0.00           C
ATOM  11815 1C31 POPE  140     120.145  18.935  47.359  1.00  0.00           C
ATOM  11818 2C31 POPE  140     120.805  20.195  46.789  1.00  0.00           C
ATOM  11821 3C31 POPE  140     122.295  20.345  47.139  1.00  0.00           C
ATOM  11824 4C31 POPE  140     123.195  19.315  46.449  1.00  0.00           C
ATOM  11827 5C31 POPE  140     124.685  19.665  46.549  1.00  0.00           C
ATOM  11830 6C31 POPE  140     125.625  18.645  45.899  1.00  0.00           C
ATOM  11834  NH3 POPE  141     108.765  55.065  22.649  1.00  0.00           N
ATOM  11838  C12 POPE  141     108.825  53.715  21.969  1.00  0.00           C
ATOM  11841  C11 POPE  141     108.595  52.575  22.959  1.00  0.00           C
ATOM  11844  P   POPE  141     109.355  50.105  23.279  1.00  0.00           P
ATOM  11845  O13 POPE  141     108.625  48.945  22.729  1.00  0.00           O
ATOM  11846  O14 POPE  141     110.805  49.935  23.469  1.00  0.00           O
ATOM  11847  O11 POPE  141     108.645  50.495  24.639  1.00  0.00           O
ATOM  11848  O12 POPE  141     109.045  51.355  22.369  1.00  0.00           O
ATOM  11849  C1  POPE  141     109.445  50.875  25.769  1.00  0.00           C
ATOM  11852  C2  POPE  141     108.535  50.886  26.999  1.00  0.00           C
ATOM  11854  O21 POPE  141     109.215  51.616  28.039  1.00  0.00           O
ATOM  11855  C21 POPE  141     108.435  52.125  28.969  1.00  0.00           C
ATOM  11856  O22 POPE  141     107.216  52.095  28.969  1.00  0.00           O
ATOM  11857  C22 POPE  141     109.295  52.765  30.049  1.00  0.00           C
ATOM  11860  C3  POPE  141     108.215  49.425  27.399  1.00  0.00           C
ATOM  11863  O31 POPE  141     107.085  49.285  28.279  1.00  0.00           O
ATOM  11864  C31 POPE  141     107.385  49.015  29.549  1.00  0.00           C
ATOM  11865  O32 POPE  141     108.495  49.025  30.029  1.00  0.00           O
ATOM  11866  C32 POPE  141     106.095  48.615  30.269  1.00  0.00           C
ATOM  11869  C23 POPE  141     108.505  53.785  30.889  1.00  0.00           C
ATOM  11872  C24 POPE  141     109.415  54.815  31.579  1.00  0.00           C
ATOM  11875  C25 POPE  141     108.755  55.485  32.789  1.00  0.00           C
ATOM  11878  C26 POPE  141     108.855  54.585  34.019  1.00  0.00           C
ATOM  11881  C27 POPE  141     108.535  55.275  35.359  1.00  0.00           C
ATOM  11884  C28 POPE  141     108.725  54.325  36.559  1.00  0.00           C
ATOM  11887  C29 POPE  141     110.185  54.005  36.759  1.00  0.00           C
ATOM  11889 0C21 POPE  141     110.815  53.796  37.929  1.00  0.00           C
ATOM  11891 1C21 POPE  141     110.195  53.805  39.299  1.00  0.00           C
ATOM  11894 2C21 POPE  141     110.695  55.005  40.109  1.00  0.00           C
ATOM  11897 3C21 POPE  141     110.775  54.735  41.619  1.00  0.00           C
ATOM  11900 4C21 POPE  141     109.465  54.295  42.309  1.00  0.00           C
ATOM  11903 5C21 POPE  141     109.405  52.805  42.649  1.00  0.00           C
ATOM  11906 6C21 POPE  141     108.225  52.455  43.559  1.00  0.00           C
ATOM  11909 7C21 POPE  141     108.066  50.956  43.799  1.00  0.00           C
ATOM  11912 8C21 POPE  141     106.905  50.615  44.729  1.00  0.00           C
ATOM  11916  C33 POPE  141     105.115  49.795  30.459  1.00  0.00           C
ATOM  11919  C34 POPE  141     103.685  49.505  29.999  1.00  0.00           C
ATOM  11922  C35 POPE  141     102.965  48.415  30.799  1.00  0.00           C
ATOM  11925  C36 POPE  141     102.875  48.715  32.299  1.00  0.00           C
ATOM  11928  C37 POPE  141     101.825  47.835  32.979  1.00  0.00           C
ATOM  11931  C38 POPE  141     101.395  48.375  34.349  1.00  0.00           C
ATOM  11934  C39 POPE  141     102.375  48.125  35.499  1.00  0.00           C
ATOM  11937 0C31 POPE  141     101.895  48.866  36.749  1.00  0.00           C
ATOM  11940 1C31 POPE  141     102.655  48.565  38.039  1.00  0.00           C
ATOM  11943 2C31 POPE  141     102.065  49.375  39.199  1.00  0.00           C
ATOM  11946 3C31 POPE  141     102.675  49.075  40.569  1.00  0.00           C
ATOM  11949 4C31 POPE  141     102.605  50.305  41.489  1.00  0.00           C
ATOM  11952 5C31 POPE  141     102.935  50.005  42.949  1.00  0.00           C
ATOM  11955 6C31 POPE  141     102.985  51.265  43.819  1.00  0.00           C
ATOM  11959  NH3 POPE  142      61.805 114.925  67.029  1.00  0.00           N
ATOM  11963  C12 POPE  142      62.105 113.465  66.809  1.00  0.00           C
ATOM  11966  C11 POPE  142      61.055 112.845  65.859  1.00  0.00           C
ATOM  11969  P   POPE  142      59.425 111.685  67.539  1.00  0.00           P
ATOM  11970  O13 POPE  142      59.555 110.505  68.429  1.00  0.00           O
ATOM  11971  O14 POPE  142      59.485 113.026  68.179  1.00  0.00           O
ATOM  11972  O11 POPE  142      58.045 111.605  66.769  1.00  0.00           O
ATOM  11973  O12 POPE  142      60.505 111.635  66.369  1.00  0.00           O
ATOM  11974  C1  POPE  142      57.595 110.365  66.229  1.00  0.00           C
ATOM  11977  C2  POPE  142      56.325 110.605  65.379  1.00  0.00           C
ATOM  11979  O21 POPE  142      55.685 109.355  65.069  1.00  0.00           O
ATOM  11980  C21 POPE  142      55.925 108.705  63.969  1.00  0.00           C
ATOM  11981  O22 POPE  142      56.795 108.946  63.149  1.00  0.00           O
ATOM  11982  C22 POPE  142      54.855 107.635  63.799  1.00  0.00           C
ATOM  11985  C3  POPE  142      56.575 111.595  64.199  1.00  0.00           C
ATOM  11988  O31 POPE  142      55.315 112.045  63.659  1.00  0.00           O
ATOM  11989  C31 POPE  142      54.955 111.995  62.389  1.00  0.00           C
ATOM  11990  O32 POPE  142      53.845 112.285  61.989  1.00  0.00           O
ATOM  11991  C32 POPE  142      56.125 111.765  61.429  1.00  0.00           C
ATOM  11994  C23 POPE  142      54.885 107.015  62.389  1.00  0.00           C
ATOM  11997  C24 POPE  142      53.965 105.795  62.309  1.00  0.00           C
ATOM  12000  C25 POPE  142      53.865 105.145  60.919  1.00  0.00           C
ATOM  12003  C26 POPE  142      52.895 103.975  61.039  1.00  0.00           C
ATOM  12006  C27 POPE  142      52.555 103.226  59.739  1.00  0.00           C
ATOM  12009  C28 POPE  142      51.485 102.145  59.969  1.00  0.00           C
ATOM  12012  C29 POPE  142      51.915 101.215  61.059  1.00  0.00           C
ATOM  12014 0C21 POPE  142      52.175  99.906  60.969  1.00  0.00           C
ATOM  12016 1C21 POPE  142      52.075  99.056  59.729  1.00  0.00           C
ATOM  12019 2C21 POPE  142      53.185  99.395  58.729  1.00  0.00           C
ATOM  12022 3C21 POPE  142      53.235  98.415  57.559  1.00  0.00           C
ATOM  12025 4C21 POPE  142      54.285  98.805  56.509  1.00  0.00           C
ATOM  12028 5C21 POPE  142      54.545  97.686  55.499  1.00  0.00           C
ATOM  12031 6C21 POPE  142      53.545  97.675  54.349  1.00  0.00           C
ATOM  12034 7C21 POPE  142      53.765  96.465  53.419  1.00  0.00           C
ATOM  12037 8C21 POPE  142      52.775  96.425  52.269  1.00  0.00           C
ATOM  12041  C33 POPE  142      55.735 111.776  59.929  1.00  0.00           C
ATOM  12044  C34 POPE  142      57.005 111.656  59.089  1.00  0.00           C
ATOM  12047  C35 POPE  142      56.835 111.235  57.629  1.00  0.00           C
ATOM  12050  C36 POPE  142      56.615 109.735  57.369  1.00  0.00           C
ATOM  12053  C37 POPE  142      57.935 109.035  56.979  1.00  0.00           C
ATOM  12056  C38 POPE  142      57.955 107.495  57.049  1.00  0.00           C
ATOM  12059  C39 POPE  142      59.365 106.916  56.819  1.00  0.00           C
ATOM  12062 0C31 POPE  142      59.895 107.175  55.409  1.00  0.00           C
ATOM  12065 1C31 POPE  142      61.375 106.805  55.259  1.00  0.00           C
ATOM  12068 2C31 POPE  142      61.875 107.005  53.829  1.00  0.00           C
ATOM  12071 3C31 POPE  142      63.275 107.626  53.779  1.00  0.00           C
ATOM  12074 4C31 POPE  142      64.125 107.085  52.619  1.00  0.00           C
ATOM  12077 5C31 POPE  142      65.545 107.655  52.619  1.00  0.00           C
ATOM  12080 6C31 POPE  142      66.465 107.015  51.579  1.00  0.00           C
ATOM  12084  NH3 POPE  143      58.145  52.835  64.009  1.00  0.00           N
ATOM  12088  C12 POPE  143      59.575  52.435  63.779  1.00  0.00           C
ATOM  12091  C11 POPE  143      59.685  51.055  63.099  1.00  0.00           C
ATOM  12094  P   POPE  143      58.345  49.375  64.609  1.00  0.00           P
ATOM  12095  O13 POPE  143      58.645  48.075  65.259  1.00  0.00           O
ATOM  12096  O14 POPE  143      57.695  50.445  65.399  1.00  0.00           O
ATOM  12097  O11 POPE  143      57.565  49.195  63.259  1.00  0.00           O
ATOM  12098  O12 POPE  143      59.675  49.995  64.069  1.00  0.00           O
ATOM  12099  C1  POPE  143      56.975  47.936  62.969  1.00  0.00           C
ATOM  12102  C2  POPE  143      56.745  47.765  61.459  1.00  0.00           C
ATOM  12104  O21 POPE  143      55.815  48.755  60.999  1.00  0.00           O
ATOM  12105  C21 POPE  143      55.915  49.395  59.839  1.00  0.00           C
ATOM  12106  O22 POPE  143      54.995  50.015  59.319  1.00  0.00           O
ATOM  12107  C22 POPE  143      57.305  49.345  59.199  1.00  0.00           C
ATOM  12110  C3  POPE  143      56.195  46.346  61.229  1.00  0.00           C
ATOM  12113  O31 POPE  143      55.835  46.096  59.869  1.00  0.00           O
ATOM  12114  C31 POPE  143      56.855  45.735  59.109  1.00  0.00           C
ATOM  12115  O32 POPE  143      58.035  45.765  59.439  1.00  0.00           O
ATOM  12116  C32 POPE  143      56.315  45.366  57.729  1.00  0.00           C
ATOM  12119  C23 POPE  143      57.285  49.935  57.769  1.00  0.00           C
ATOM  12122  C24 POPE  143      58.665  49.906  57.109  1.00  0.00           C
ATOM  12125  C25 POPE  143      58.605  49.545  55.609  1.00  0.00           C
ATOM  12128  C26 POPE  143      57.675  50.455  54.789  1.00  0.00           C
ATOM  12131  C27 POPE  143      57.625  50.055  53.309  1.00  0.00           C
ATOM  12134  C28 POPE  143      57.045  51.175  52.429  1.00  0.00           C
ATOM  12137  C29 POPE  143      56.825  50.755  50.999  1.00  0.00           C
ATOM  12139 0C21 POPE  143      57.725  50.865  50.009  1.00  0.00           C
ATOM  12141 1C21 POPE  143      59.145  51.385  50.149  1.00  0.00           C
ATOM  12144 2C21 POPE  143      59.325  52.796  49.569  1.00  0.00           C
ATOM  12147 3C21 POPE  143      59.085  52.835  48.049  1.00  0.00           C
ATOM  12150 4C21 POPE  143      59.345  54.195  47.389  1.00  0.00           C
ATOM  12153 5C21 POPE  143      59.115  54.116  45.879  1.00  0.00           C
ATOM  12156 6C21 POPE  143      59.195  55.455  45.149  1.00  0.00           C
ATOM  12159 7C21 POPE  143      59.115  55.296  43.629  1.00  0.00           C
ATOM  12162 8C21 POPE  143      59.205  56.616  42.869  1.00  0.00           C
ATOM  12166  C33 POPE  143      56.845  46.315  56.649  1.00  0.00           C
ATOM  12169  C34 POPE  143      57.125  45.595  55.329  1.00  0.00           C
ATOM  12172  C35 POPE  143      55.865  45.165  54.549  1.00  0.00           C
ATOM  12175  C36 POPE  143      55.265  46.305  53.729  1.00  0.00           C
ATOM  12178  C37 POPE  143      53.905  45.935  53.109  1.00  0.00           C
ATOM  12181  C38 POPE  143      53.175  47.175  52.589  1.00  0.00           C
ATOM  12184  C39 POPE  143      51.905  46.865  51.779  1.00  0.00           C
ATOM  12187 0C31 POPE  143      52.195  46.625  50.289  1.00  0.00           C
ATOM  12190 1C31 POPE  143      52.555  47.915  49.529  1.00  0.00           C
ATOM  12193 2C31 POPE  143      53.155  47.645  48.149  1.00  0.00           C
ATOM  12196 3C31 POPE  143      52.185  46.955  47.189  1.00  0.00           C
ATOM  12199 4C31 POPE  143      52.755  46.855  45.769  1.00  0.00           C
ATOM  12202 5C31 POPE  143      51.685  46.495  44.739  1.00  0.00           C
ATOM  12205 6C31 POPE  143      52.235  46.185  43.339  1.00  0.00           C
ATOM  12209  NH3 POPE  144      64.085  86.945  20.719  1.00  0.00           N
ATOM  12213  C12 POPE  144      63.305  85.655  20.669  1.00  0.00           C
ATOM  12216  C11 POPE  144      64.225  84.425  20.609  1.00  0.00           C
ATOM  12219  P   POPE  144      64.085  81.815  20.859  1.00  0.00           P
ATOM  12220  O13 POPE  144      63.195  81.296  21.929  1.00  0.00           O
ATOM  12221  O14 POPE  144      64.285  80.946  19.679  1.00  0.00           O
ATOM  12222  O11 POPE  144      65.475  82.225  21.439  1.00  0.00           O
ATOM  12223  O12 POPE  144      63.475  83.205  20.409  1.00  0.00           O
ATOM  12224  C1  POPE  144      66.215  81.516  22.439  1.00  0.00           C
ATOM  12227  C2  POPE  144      65.815  81.846  23.929  1.00  0.00           C
ATOM  12229  O21 POPE  144      65.235  83.155  23.979  1.00  0.00           O
ATOM  12230  C21 POPE  144      64.165  83.465  24.689  1.00  0.00           C
ATOM  12231  O22 POPE  144      63.505  84.486  24.539  1.00  0.00           O
ATOM  12232  C22 POPE  144      63.805  82.455  25.789  1.00  0.00           C
ATOM  12235  C3  POPE  144      67.065  81.745  24.869  1.00  0.00           C
ATOM  12238  O31 POPE  144      66.735  81.345  26.229  1.00  0.00           O
ATOM  12239  C31 POPE  144      67.685  81.635  27.119  1.00  0.00           C
ATOM  12240  O32 POPE  144      68.715  82.225  26.869  1.00  0.00           O
ATOM  12241  C32 POPE  144      67.275  81.095  28.489  1.00  0.00           C
ATOM  12244  C23 POPE  144      62.905  83.075  26.879  1.00  0.00           C
ATOM  12247  C24 POPE  144      62.735  82.126  28.069  1.00  0.00           C
ATOM  12250  C25 POPE  144      63.555  82.465  29.329  1.00  0.00           C
ATOM  12253  C26 POPE  144      63.565  81.245  30.259  1.00  0.00           C
ATOM  12256  C27 POPE  144      63.825  81.525  31.749  1.00  0.00           C
ATOM  12259  C28 POPE  144      63.335  80.365  32.639  1.00  0.00           C
ATOM  12262  C29 POPE  144      64.085  80.155  33.939  1.00  0.00           C
ATOM  12264 0C21 POPE  144      63.675  80.435  35.189  1.00  0.00           C
ATOM  12266 1C21 POPE  144      62.365  81.046  35.639  1.00  0.00           C
ATOM  12269 2C21 POPE  144      61.905  80.485  36.999  1.00  0.00           C
ATOM  12272 3C21 POPE  144      60.855  81.355  37.709  1.00  0.00           C
ATOM  12275 4C21 POPE  144      60.255  80.635  38.939  1.00  0.00           C
ATOM  12278 5C21 POPE  144      59.365  81.495  39.859  1.00  0.00           C
ATOM  12281 6C21 POPE  144      58.175  82.145  39.149  1.00  0.00           C
ATOM  12284 7C21 POPE  144      57.055  82.555  40.119  1.00  0.00           C
ATOM  12287 8C21 POPE  144      55.995  83.455  39.479  1.00  0.00           C
ATOM  12291  C33 POPE  144      68.405  81.116  29.539  1.00  0.00           C
ATOM  12294  C34 POPE  144      67.885  80.965  30.979  1.00  0.00           C
ATOM  12297  C35 POPE  144      68.995  80.845  32.039  1.00  0.00           C
ATOM  12300  C36 POPE  144      69.935  82.065  32.149  1.00  0.00           C
ATOM  12303  C37 POPE  144      69.275  83.285  32.809  1.00  0.00           C
ATOM  12306  C38 POPE  144      70.165  84.545  32.839  1.00  0.00           C
ATOM  12309  C39 POPE  144      71.515  84.375  33.559  1.00  0.00           C
ATOM  12312 0C31 POPE  144      71.375  83.796  34.969  1.00  0.00           C
ATOM  12315 1C31 POPE  144      72.715  83.595  35.699  1.00  0.00           C
ATOM  12318 2C31 POPE  144      72.475  82.845  37.009  1.00  0.00           C
ATOM  12321 3C31 POPE  144      73.755  82.515  37.789  1.00  0.00           C
ATOM  12324 4C31 POPE  144      73.445  81.595  38.969  1.00  0.00           C
ATOM  12327 5C31 POPE  144      74.685  81.046  39.669  1.00  0.00           C
ATOM  12330 6C31 POPE  144      74.335  80.005  40.729  1.00  0.00           C
ATOM  12334  NH3 POPE  145      24.335  41.715  69.159  1.00  0.00           N
ATOM  12338  C12 POPE  145      25.555  41.026  69.709  1.00  0.00           C
ATOM  12341  C11 POPE  145      25.265  39.795  70.589  1.00  0.00           C
ATOM  12344  P   POPE  145      24.545  37.295  70.099  1.00  0.00           P
ATOM  12345  O13 POPE  145      25.445  36.145  70.019  1.00  0.00           O
ATOM  12346  O14 POPE  145      23.775  37.365  71.359  1.00  0.00           O
ATOM  12347  O11 POPE  145      23.595  37.155  68.829  1.00  0.00           O
ATOM  12348  O12 POPE  145      25.335  38.615  69.799  1.00  0.00           O
ATOM  12349  C1  POPE  145      23.995  37.846  67.619  1.00  0.00           C
ATOM  12352  C2  POPE  145      23.335  37.175  66.399  1.00  0.00           C
ATOM  12354  O21 POPE  145      23.695  37.895  65.199  1.00  0.00           O
ATOM  12355  C21 POPE  145      23.775  37.145  64.099  1.00  0.00           C
ATOM  12356  O22 POPE  145      23.735  35.925  64.079  1.00  0.00           O
ATOM  12357  C22 POPE  145      23.935  37.995  62.839  1.00  0.00           C
ATOM  12360  C3  POPE  145      21.805  37.205  66.579  1.00  0.00           C
ATOM  12363  O31 POPE  145      21.185  36.135  65.849  1.00  0.00           O
ATOM  12364  C31 POPE  145      20.665  36.495  64.679  1.00  0.00           C
ATOM  12365  O32 POPE  145      20.585  37.635  64.249  1.00  0.00           O
ATOM  12366  C32 POPE  145      20.305  35.245  63.919  1.00  0.00           C
ATOM  12369  C23 POPE  145      23.075  37.495  61.659  1.00  0.00           C
ATOM  12372  C24 POPE  145      23.765  37.655  60.289  1.00  0.00           C
ATOM  12375  C25 POPE  145      23.755  39.085  59.739  1.00  0.00           C
ATOM  12378  C26 POPE  145      22.345  39.495  59.299  1.00  0.00           C
ATOM  12381  C27 POPE  145      22.295  40.785  58.479  1.00  0.00           C
ATOM  12384  C28 POPE  145      20.975  40.915  57.689  1.00  0.00           C
ATOM  12387  C29 POPE  145      21.185  41.145  56.209  1.00  0.00           C
ATOM  12389 0C21 POPE  145      20.595  42.075  55.449  1.00  0.00           C
ATOM  12391 1C21 POPE  145      19.595  43.095  55.929  1.00  0.00           C
ATOM  12394 2C21 POPE  145      19.245  44.145  54.859  1.00  0.00           C
ATOM  12397 3C21 POPE  145      20.445  44.925  54.309  1.00  0.00           C
ATOM  12400 4C21 POPE  145      20.015  46.105  53.419  1.00  0.00           C
ATOM  12403 5C21 POPE  145      21.155  47.075  53.089  1.00  0.00           C
ATOM  12406 6C21 POPE  145      22.145  46.505  52.059  1.00  0.00           C
ATOM  12409 7C21 POPE  145      23.345  47.425  51.789  1.00  0.00           C
ATOM  12412 8C21 POPE  145      24.025  47.136  50.449  1.00  0.00           C
ATOM  12416  C33 POPE  145      19.505  35.595  62.669  1.00  0.00           C
ATOM  12419  C34 POPE  145      18.985  34.355  61.959  1.00  0.00           C
ATOM  12422  C35 POPE  145      18.065  34.795  60.839  1.00  0.00           C
ATOM  12425  C36 POPE  145      17.435  33.645  60.059  1.00  0.00           C
ATOM  12428  C37 POPE  145      16.335  34.235  59.189  1.00  0.00           C
ATOM  12431  C38 POPE  145      16.155  33.635  57.789  1.00  0.00           C
ATOM  12434  C39 POPE  145      17.335  33.936  56.869  1.00  0.00           C
ATOM  12437 0C31 POPE  145      17.005  33.515  55.429  1.00  0.00           C
ATOM  12440 1C31 POPE  145      18.245  33.545  54.529  1.00  0.00           C
ATOM  12443 2C31 POPE  145      17.895  33.205  53.079  1.00  0.00           C
ATOM  12446 3C31 POPE  145      18.985  33.615  52.079  1.00  0.00           C
ATOM  12449 4C31 POPE  145      20.395  33.215  52.519  1.00  0.00           C
ATOM  12452 5C31 POPE  145      21.385  33.195  51.359  1.00  0.00           C
ATOM  12455 6C31 POPE  145      22.815  32.865  51.789  1.00  0.00           C
ATOM  12459  NH3 POPE  146      45.665  96.385  67.549  1.00  0.00           N
ATOM  12463  C12 POPE  146      44.205  96.446  67.129  1.00  0.00           C
ATOM  12466  C11 POPE  146      43.725  97.895  66.859  1.00  0.00           C
ATOM  12469  P   POPE  146      45.595  99.285  65.729  1.00  0.00           P
ATOM  12470  O13 POPE  146      45.325 100.456  66.579  1.00  0.00           O
ATOM  12471  O14 POPE  146      46.665  98.335  66.099  1.00  0.00           O
ATOM  12472  O11 POPE  146      45.805  99.755  64.239  1.00  0.00           O
ATOM  12473  O12 POPE  146      44.275  98.405  65.629  1.00  0.00           O
ATOM  12474  C1  POPE  146      46.485 101.005  64.029  1.00  0.00           C
ATOM  12477  C2  POPE  146      46.335 101.485  62.569  1.00  0.00           C
ATOM  12479  O21 POPE  146      46.605 102.895  62.569  1.00  0.00           O
ATOM  12480  C21 POPE  146      47.275 103.385  61.539  1.00  0.00           C
ATOM  12481  O22 POPE  146      47.745 102.745  60.619  1.00  0.00           O
ATOM  12482  C22 POPE  146      47.415 104.906  61.719  1.00  0.00           C
ATOM  12485  C3  POPE  146      44.875 101.215  62.089  1.00  0.00           C
ATOM  12488  O31 POPE  146      44.695 101.535  60.709  1.00  0.00           O
ATOM  12489  C31 POPE  146      44.305 102.775  60.459  1.00  0.00           C
ATOM  12490  O32 POPE  146      44.155 103.656  61.289  1.00  0.00           O
ATOM  12491  C32 POPE  146      44.175 102.875  58.929  1.00  0.00           C
ATOM  12494  C23 POPE  146      46.785 105.726  60.559  1.00  0.00           C
ATOM  12497  C24 POPE  146      47.705 105.785  59.329  1.00  0.00           C
ATOM  12500  C25 POPE  146      47.025 105.555  57.979  1.00  0.00           C
ATOM  12503  C26 POPE  146      48.065 105.625  56.849  1.00  0.00           C
ATOM  12506  C27 POPE  146      47.525 105.116  55.509  1.00  0.00           C
ATOM  12509  C28 POPE  146      48.625 104.985  54.429  1.00  0.00           C
ATOM  12512  C29 POPE  146      48.505 105.996  53.319  1.00  0.00           C
ATOM  12514 0C21 POPE  146      48.585 105.736  52.009  1.00  0.00           C
ATOM  12516 1C21 POPE  146      48.885 104.405  51.369  1.00  0.00           C
ATOM  12519 2C21 POPE  146      49.455 104.515  49.939  1.00  0.00           C
ATOM  12522 3C21 POPE  146      48.505 105.205  48.959  1.00  0.00           C
ATOM  12525 4C21 POPE  146      48.965 105.116  47.499  1.00  0.00           C
ATOM  12528 5C21 POPE  146      48.045 105.876  46.529  1.00  0.00           C
ATOM  12531 6C21 POPE  146      47.795 107.336  46.949  1.00  0.00           C
ATOM  12534 7C21 POPE  146      47.205 108.186  45.829  1.00  0.00           C
ATOM  12537 8C21 POPE  146      47.005 109.645  46.239  1.00  0.00           C
ATOM  12541  C33 POPE  146      43.505 104.145  58.379  1.00  0.00           C
ATOM  12544  C34 POPE  146      43.475 104.156  56.839  1.00  0.00           C
ATOM  12547  C35 POPE  146      42.795 105.415  56.289  1.00  0.00           C
ATOM  12550  C36 POPE  146      42.145 105.225  54.919  1.00  0.00           C
ATOM  12553  C37 POPE  146      41.365 106.485  54.499  1.00  0.00           C
ATOM  12556  C38 POPE  146      40.285 106.205  53.449  1.00  0.00           C
ATOM  12559  C39 POPE  146      39.445 107.445  53.139  1.00  0.00           C
ATOM  12562 0C31 POPE  146      38.335 107.165  52.119  1.00  0.00           C
ATOM  12565 1C31 POPE  146      37.535 108.425  51.779  1.00  0.00           C
ATOM  12568 2C31 POPE  146      36.395 108.145  50.809  1.00  0.00           C
ATOM  12571 3C31 POPE  146      35.585 109.395  50.409  1.00  0.00           C
ATOM  12574 4C31 POPE  146      34.825 110.065  51.569  1.00  0.00           C
ATOM  12577 5C31 POPE  146      35.545 111.285  52.159  1.00  0.00           C
ATOM  12580 6C31 POPE  146      34.625 112.185  52.999  1.00  0.00           C
ATOM  12584  NH3 POPE  147      69.795  66.416  62.519  1.00  0.00           N
ATOM  12588  C12 POPE  147      70.305  67.785  62.909  1.00  0.00           C
ATOM  12591  C11 POPE  147      69.555  68.866  62.129  1.00  0.00           C
ATOM  12594  P   POPE  147      71.225  70.595  61.119  1.00  0.00           P
ATOM  12595  O13 POPE  147      72.095  71.625  61.719  1.00  0.00           O
ATOM  12596  O14 POPE  147      71.825  69.355  60.539  1.00  0.00           O
ATOM  12597  O11 POPE  147      70.265  71.235  60.039  1.00  0.00           O
ATOM  12598  O12 POPE  147      70.185  70.145  62.239  1.00  0.00           O
ATOM  12599  C1  POPE  147      70.105  72.655  59.859  1.00  0.00           C
ATOM  12602  C2  POPE  147      69.685  72.975  58.389  1.00  0.00           C
ATOM  12604  O21 POPE  147      69.925  74.355  58.039  1.00  0.00           O
ATOM  12605  C21 POPE  147      69.185  75.296  58.599  1.00  0.00           C
ATOM  12606  O22 POPE  147      68.305  75.125  59.439  1.00  0.00           O
ATOM  12607  C22 POPE  147      69.725  76.665  58.199  1.00  0.00           C
ATOM  12610  C3  POPE  147      68.235  72.476  58.049  1.00  0.00           C
ATOM  12613  O31 POPE  147      68.075  72.025  56.699  1.00  0.00           O
ATOM  12614  C31 POPE  147      67.895  72.915  55.749  1.00  0.00           C
ATOM  12615  O32 POPE  147      67.925  74.125  55.859  1.00  0.00           O
ATOM  12616  C32 POPE  147      67.515  72.125  54.479  1.00  0.00           C
ATOM  12619  C23 POPE  147      68.615  77.726  57.979  1.00  0.00           C
ATOM  12622  C24 POPE  147      67.825  77.555  56.669  1.00  0.00           C
ATOM  12625  C25 POPE  147      68.715  77.675  55.419  1.00  0.00           C
ATOM  12628  C26 POPE  147      67.935  77.635  54.089  1.00  0.00           C
ATOM  12631  C27 POPE  147      68.825  78.065  52.909  1.00  0.00           C
ATOM  12634  C28 POPE  147      68.155  77.895  51.529  1.00  0.00           C
ATOM  12637  C29 POPE  147      69.045  78.445  50.439  1.00  0.00           C
ATOM  12639 0C21 POPE  147      68.685  78.695  49.169  1.00  0.00           C
ATOM  12641 1C21 POPE  147      67.325  78.455  48.559  1.00  0.00           C
ATOM  12644 2C21 POPE  147      66.805  79.695  47.779  1.00  0.00           C
ATOM  12647 3C21 POPE  147      65.645  79.376  46.829  1.00  0.00           C
ATOM  12650 4C21 POPE  147      64.315  79.025  47.519  1.00  0.00           C
ATOM  12653 5C21 POPE  147      63.435  80.226  47.889  1.00  0.00           C
ATOM  12656 6C21 POPE  147      62.025  79.755  48.259  1.00  0.00           C
[truncated: 1,667,386 more chars]
