# Supplementary material for: Characterizing Membrane Association and Periplasmic Transfer of Bacterial Lipoproteins through Molecular Dynamics Simulations
Source: Structure. 2020 Apr 7;28(4):475–487.e3. doi: 10.1016/j.str.2020.01.012 (PMC7139219; doi:10.1016/j.str.2020.01.012)
Supplement: Data S1. Final Coordinates from Simulations (Y–Z), Related to Figure 3 [file mmc3.zip › Y-Z/YGER-1-atomistic.pdb]

TITLE     Protein
REMARK    THIS IS A SIMULATION BOX
CRYST1  129.103  129.103  137.376  90.00  90.00  90.00 P 1           1
MODEL        1
ATOM      1  N   CYSTA   1      60.586  76.448  72.498  1.00  0.00           N
ATOM      3  CA  CYSTA   1      61.146  77.308  71.488  1.00  0.00           C
ATOM      5  C   CYSTA   1      62.046  78.458  72.128  1.00  0.00           C
ATOM      6  O   CYSTA   1      62.165  79.458  71.418  1.00  0.00           O
ATOM      7  CB  CYSTA   1      60.016  77.888  70.508  1.00  0.00           C
ATOM     10  SG  CYSTA   1      59.156  76.897  69.148  1.00  0.00           S
ATOM     11  C1  CYSTA   1      57.626  76.077  69.808  1.00  0.00           C
ATOM     14  CA1 CYSTA   1      60.456  75.128  72.508  1.00  0.00           C
ATOM     15  OA1 CYSTA   1      60.406  74.598  73.608  1.00  0.00           O
ATOM     16  CA2 CYSTA   1      60.386  74.286  71.288  1.00  0.00           C
ATOM     19  C11 CYSTA   1      56.605  75.228  68.918  1.00  0.00           C
ATOM     21  O11 CYSTA   1      57.226  74.228  68.078  1.00  0.00           O
ATOM     22  CX1 CYSTA   1      56.476  73.567  67.198  1.00  0.00           C
ATOM     23  OX1 CYSTA   1      56.115  73.988  66.118  1.00  0.00           O
ATOM     24  CX2 CYSTA   1      56.166  72.158  67.738  1.00  0.00           C
ATOM     27  C12 CYSTA   1      55.285  75.938  68.378  1.00  0.00           C
ATOM     30  O12 CYSTA   1      55.276  76.448  67.008  1.00  0.00           O
ATOM     31  CD1 CYSTA   1      54.005  76.577  66.558  1.00  0.00           C
ATOM     32  OD1 CYSTA   1      53.016  76.467  67.258  1.00  0.00           O
ATOM     33  CD2 CYSTA   1      53.935  76.908  65.058  1.00  0.00           C
ATOM     36  CA3 CYSTA   1      61.766  73.678  71.068  1.00  0.00           C
ATOM     39  CA4 CYSTA   1      62.086  73.458  69.588  1.00  0.00           C
ATOM     42  CA5 CYSTA   1      63.465  74.048  69.288  1.00  0.00           C
ATOM     45  CA6 CYSTA   1      64.546  73.467  70.208  1.00  0.00           C
ATOM     48  CA7 CYSTA   1      65.865  74.238  70.108  1.00  0.00           C
ATOM     51  CA8 CYSTA   1      67.016  73.408  70.658  1.00  0.00           C
ATOM     54  CA9 CYSTA   1      67.876  72.786  69.538  1.00  0.00           C
ATOM     57 0CA1 CYSTA   1      67.115  72.107  68.388  1.00  0.00           C
ATOM     60 1CA1 CYSTA   1      67.546  72.668  67.028  1.00  0.00           C
ATOM     63 2CA1 CYSTA   1      66.915  71.938  65.838  1.00  0.00           C
ATOM     66 3CA1 CYSTA   1      67.494  72.467  64.528  1.00  0.00           C
ATOM     69 4CA1 CYSTA   1      67.376  71.488  63.358  1.00  0.00           C
ATOM     72 5CA1 CYSTA   1      68.336  71.868  62.228  1.00  0.00           C
ATOM     75 6CA1 CYSTA   1      68.424  70.827  61.108  1.00  0.00           C
ATOM     79  CD3 CYSTA   1      52.556  76.618  64.378  1.00  0.00           C
ATOM     82  CD4 CYSTA   1      52.396  75.208  63.798  1.00  0.00           C
ATOM     85  CD5 CYSTA   1      50.956  74.878  63.368  1.00  0.00           C
ATOM     88  CD6 CYSTA   1      50.495  75.348  61.968  1.00  0.00           C
ATOM     91  CD7 CYSTA   1      51.325  74.798  60.788  1.00  0.00           C
ATOM     94  CD8 CYSTA   1      50.586  74.738  59.438  1.00  0.00           C
ATOM     97  CD9 CYSTA   1      51.465  74.188  58.298  1.00  0.00           C
ATOM    100 0CD1 CYSTA   1      50.766  73.217  57.328  1.00  0.00           C
ATOM    103 1CD1 CYSTA   1      49.744  73.868  56.378  1.00  0.00           C
ATOM    106 2CD1 CYSTA   1      48.345  73.217  56.408  1.00  0.00           C
ATOM    109 3CD1 CYSTA   1      47.946  72.507  55.108  1.00  0.00           C
ATOM    112 4CD1 CYSTA   1      47.156  71.217  55.338  1.00  0.00           C
ATOM    115 5CD1 CYSTA   1      48.066  70.048  55.758  1.00  0.00           C
ATOM    118 6CD1 CYSTA   1      47.316  68.738  55.998  1.00  0.00           C
ATOM    122  CX3 CYSTA   1      55.435  71.178  66.758  1.00  0.00           C
ATOM    125  CX4 CYSTA   1      56.206  69.848  66.568  1.00  0.00           C
ATOM    128  CX5 CYSTA   1      55.595  68.868  65.538  1.00  0.00           C
ATOM    131  CX6 CYSTA   1      55.406  67.418  66.028  1.00  0.00           C
ATOM    134  CX7 CYSTA   1      55.505  66.387  64.878  1.00  0.00           C
ATOM    137  CX8 CYSTA   1      55.126  64.908  65.198  1.00  0.00           C
ATOM    140  CX9 CYSTA   1      54.656  64.238  63.918  1.00  0.00           C
ATOM    142 0CX1 CYSTA   1      54.255  62.998  63.558  1.00  0.00           C
ATOM    144 1CX1 CYSTA   1      54.115  61.628  64.178  1.00  0.00           C
ATOM    147 2CX1 CYSTA   1      54.496  61.168  65.598  1.00  0.00           C
ATOM    150 3CX1 CYSTA   1      54.615  59.627  65.618  1.00  0.00           C
ATOM    153 4CX1 CYSTA   1      54.726  58.967  66.998  1.00  0.00           C
ATOM    156 5CX1 CYSTA   1      55.575  57.678  66.998  1.00  0.00           C
ATOM    159 6CX1 CYSTA   1      54.996  56.458  66.258  1.00  0.00           C
ATOM    162 7CX1 CYSTA   1      55.915  55.238  66.338  1.00  0.00           C
ATOM    165 8CX1 CYSTA   1      55.465  54.058  65.468  1.00  0.00           C
ATOM    169  N   SER A   2      62.696  78.368  73.378  1.00  0.00           N
ATOM    171  CA  SER A   2      63.926  79.118  73.928  1.00  0.00           C
ATOM    173  CB  SER A   2      64.645  79.967  72.908  1.00  0.00           C
ATOM    176  OG  SER A   2      63.876  81.138  72.638  1.00  0.00           O
ATOM    178  C   SER A   2      63.896  80.118  75.168  1.00  0.00           C
ATOM    179  O   SER A   2      62.986  80.898  75.318  1.00  0.00           O
ATOM    180  N   GLY A   3      64.865  80.277  76.128  1.00  0.00           N
ATOM    182  CA  GLY A   3      64.666  81.448  77.038  1.00  0.00           C
ATOM    185  C   GLY A   3      65.556  81.757  78.238  1.00  0.00           C
ATOM    186  O   GLY A   3      66.586  81.128  78.448  1.00  0.00           O
ATOM    187  N   SER A   4      65.096  82.777  79.038  1.00  0.00           N
ATOM    189  CA  SER A   4      65.495  83.368  80.348  1.00  0.00           C
ATOM    191  CB  SER A   4      64.435  83.208  81.498  1.00  0.00           C
ATOM    194  OG  SER A   4      64.836  82.598  82.738  1.00  0.00           O
ATOM    196  C   SER A   4      66.935  83.467  80.868  1.00  0.00           C
ATOM    197  O   SER A   4      67.865  82.848  80.358  1.00  0.00           O
ATOM    198  N   LYS A   5      67.115  84.318  81.928  1.00  0.00           N
ATOM    200  CA  LYS A   5      68.354  84.688  82.618  1.00  0.00           C
ATOM    202  CB  LYS A   5      69.666  84.618  81.768  1.00  0.00           C
ATOM    205  CG  LYS A   5      69.604  85.507  80.498  1.00  0.00           C
ATOM    208  CD  LYS A   5      70.255  84.926  79.228  1.00  0.00           C
ATOM    211  CE  LYS A   5      69.386  85.188  77.988  1.00  0.00           C
ATOM    214  NZ  LYS A   5      70.204  85.167  76.768  1.00  0.00           N
ATOM    218  C   LYS A   5      68.285  86.128  83.128  1.00  0.00           C
ATOM    219  O   LYS A   5      67.855  87.037  82.438  1.00  0.00           O
ATOM    220  N   SER A   6      68.796  86.468  84.318  1.00  0.00           N
ATOM    222  CA  SER A   6      68.615  85.787  85.588  1.00  0.00           C
ATOM    224  CB  SER A   6      69.796  86.077  86.538  1.00  0.00           C
ATOM    227  OG  SER A   6      70.115  87.467  86.548  1.00  0.00           O
ATOM    229  C   SER A   6      67.325  86.237  86.268  1.00  0.00           C
ATOM    230  O   SER A   6      67.226  87.327  86.798  1.00  0.00           O
ATOM    231  N   SER A   7      66.296  85.377  86.168  1.00  0.00           N
ATOM    233  CA  SER A   7      64.885  85.738  86.148  1.00  0.00           C
ATOM    235  CB  SER A   7      64.395  86.937  87.028  1.00  0.00           C
ATOM    238  OG  SER A   7      64.705  86.767  88.408  1.00  0.00           O
ATOM    240  C   SER A   7      64.435  85.898  84.688  1.00  0.00           C
ATOM    241  O   SER A   7      65.105  85.447  83.758  1.00  0.00           O
ATOM    242  N   ASP A   8      63.255  86.527  84.468  1.00  0.00           N
ATOM    244  CA  ASP A   8      62.745  86.857  83.148  1.00  0.00           C
ATOM    246  CB  ASP A   8      63.726  87.817  82.358  1.00  0.00           C
ATOM    249  CG  ASP A   8      63.855  87.718  80.848  1.00  0.00           C
ATOM    250  OD1 ASP A   8      64.906  87.227  80.348  1.00  0.00           O
ATOM    251  OD2 ASP A   8      62.925  88.208  80.158  1.00  0.00           O
ATOM    252  C   ASP A   8      62.046  85.668  82.468  1.00  0.00           C
ATOM    253  O   ASP A   8      62.256  85.358  81.298  1.00  0.00           O
ATOM    254  N   THR A   9      61.146  84.938  83.208  1.00  0.00           N
ATOM    256  CA  THR A   9      60.376  83.787  82.668  1.00  0.00           C
ATOM    258  CB  THR A   9      59.356  83.107  83.628  1.00  0.00           C
ATOM    260  OG1 THR A   9      59.756  81.797  83.998  1.00  0.00           O
ATOM    262  CG2 THR A   9      57.935  82.897  83.048  1.00  0.00           C
ATOM    266  C   THR A   9      59.756  84.157  81.348  1.00  0.00           C
ATOM    267  O   THR A   9      59.005  85.127  81.218  1.00  0.00           O
ATOM    268  N   GLY A  10      60.115  83.408  80.308  1.00  0.00           N
ATOM    270  CA  GLY A  10      60.056  83.838  78.928  1.00  0.00           C
ATOM    273  C   GLY A  10      60.486  82.668  78.118  1.00  0.00           C
ATOM    274  O   GLY A  10      61.546  82.098  78.308  1.00  0.00           O
ATOM    275  N   THR A  11      59.626  82.277  77.178  1.00  0.00           N
ATOM    277  CA  THR A  11      59.976  81.348  76.128  1.00  0.00           C
ATOM    279  CB  THR A  11      60.586  82.148  74.958  1.00  0.00           C
ATOM    281  OG1 THR A  11      59.756  83.258  74.618  1.00  0.00           O
ATOM    283  CG2 THR A  11      60.726  81.357  73.658  1.00  0.00           C
ATOM    287  C   THR A  11      60.276  79.887  76.638  1.00  0.00           C
ATOM    288  O   THR A  11      59.296  79.248  76.968  1.00  0.00           O
ATOM    289  N   TYR A  12      61.496  79.257  76.758  1.00  0.00           N
ATOM    291  CA  TYR A  12      61.736  77.798  77.088  1.00  0.00           C
ATOM    293  CB  TYR A  12      61.076  76.818  76.008  1.00  0.00           C
ATOM    296  CG  TYR A  12      59.636  76.988  75.438  1.00  0.00           C
ATOM    297  CD1 TYR A  12      58.715  75.927  75.578  1.00  0.00           C
ATOM    299  CE1 TYR A  12      57.556  75.857  74.798  1.00  0.00           C
ATOM    301  CZ  TYR A  12      57.206  76.878  73.918  1.00  0.00           C
ATOM    302  OH  TYR A  12      56.036  76.798  73.148  1.00  0.00           O
ATOM    304  CD2 TYR A  12      59.275  77.998  74.508  1.00  0.00           C
ATOM    306  CE2 TYR A  12      58.075  77.958  73.778  1.00  0.00           C
ATOM    308  C   TYR A  12      63.306  77.348  77.178  1.00  0.00           C
ATOM    309  O   TYR A  12      63.976  77.418  76.158  1.00  0.00           O
ATOM    310  N   SER A  13      64.016  76.897  78.298  1.00  0.00           N
ATOM    312  CA  SER A  13      65.435  77.387  78.618  1.00  0.00           C
ATOM    314  CB  SER A  13      65.285  78.467  79.678  1.00  0.00           C
ATOM    317  OG  SER A  13      64.226  79.327  79.268  1.00  0.00           O
ATOM    319  C   SER A  13      66.675  76.448  79.058  1.00  0.00           C
ATOM    320  O   SER A  13      66.575  75.257  78.828  1.00  0.00           O
ATOM    321  N   GLY A  14      67.895  76.958  79.618  1.00  0.00           N
ATOM    323  CA  GLY A  14      69.275  76.238  79.708  1.00  0.00           C
ATOM    326  C   GLY A  14      70.465  76.458  80.808  1.00  0.00           C
ATOM    327  O   GLY A  14      70.165  76.717  81.958  1.00  0.00           O
ATOM    328  N   SER A  15      71.854  76.298  80.498  1.00  0.00           N
ATOM    330  CA  SER A  15      72.956  75.738  81.428  1.00  0.00           C
ATOM    332  CB  SER A  15      72.935  74.217  81.118  1.00  0.00           C
ATOM    335  OG  SER A  15      73.206  74.018  79.738  1.00  0.00           O
ATOM    337  C   SER A  15      74.575  76.128  81.418  1.00  0.00           C
ATOM    338  O   SER A  15      75.016  76.778  80.478  1.00  0.00           O
ATOM    339  N   VAL A  16      75.485  75.778  82.468  1.00  0.00           N
ATOM    341  CA  VAL A  16      76.986  76.077  82.888  1.00  0.00           C
ATOM    343  CB  VAL A  16      77.915  77.158  82.218  1.00  0.00           C
ATOM    345  CG1 VAL A  16      78.255  76.857  80.748  1.00  0.00           C
ATOM    349  CG2 VAL A  16      77.605  78.637  82.478  1.00  0.00           C
ATOM    353  C   VAL A  16      78.035  74.908  83.158  1.00  0.00           C
ATOM    354  O   VAL A  16      78.215  74.068  82.288  1.00  0.00           O
ATOM    355  N   TYR A  17      78.865  74.908  84.288  1.00  0.00           N
ATOM    357  CA  TYR A  17      80.046  74.007  84.608  1.00  0.00           C
ATOM    359  CB  TYR A  17      80.506  74.027  86.148  1.00  0.00           C
ATOM    362  CG  TYR A  17      81.434  72.917  86.708  1.00  0.00           C
ATOM    363  CD1 TYR A  17      82.745  72.688  86.238  1.00  0.00           C
ATOM    365  CE1 TYR A  17      83.545  71.638  86.768  1.00  0.00           C
ATOM    367  CZ  TYR A  17      83.025  70.778  87.738  1.00  0.00           C
ATOM    368  OH  TYR A  17      83.796  69.708  88.258  1.00  0.00           O
ATOM    370  CD2 TYR A  17      80.945  72.028  87.698  1.00  0.00           C
ATOM    372  CE2 TYR A  17      81.726  70.967  88.188  1.00  0.00           C
ATOM    374  C   TYR A  17      80.115  72.588  84.048  1.00  0.00           C
ATOM    375  O   TYR A  17      80.576  72.418  82.928  1.00  0.00           O
ATOM    376  N   THR A  18      79.634  71.607  84.868  1.00  0.00           N
ATOM    378  CA  THR A  18      79.415  70.168  84.668  1.00  0.00           C
ATOM    380  CB  THR A  18      80.305  69.378  83.698  1.00  0.00           C
ATOM    382  OG1 THR A  18      81.665  69.768  83.688  1.00  0.00           O
ATOM    384  CG2 THR A  18      79.756  69.567  82.278  1.00  0.00           C
ATOM    388  C   THR A  18      79.326  69.448  85.998  1.00  0.00           C
ATOM    389  O   THR A  18      80.255  68.747  86.418  1.00  0.00           O
ATOM    390  N   VAL A  19      78.195  69.598  86.728  1.00  0.00           N
ATOM    392  CA  VAL A  19      77.995  68.938  88.018  1.00  0.00           C
ATOM    394  CB  VAL A  19      76.785  69.458  88.788  1.00  0.00           C
ATOM    396  CG1 VAL A  19      76.854  68.908  90.218  1.00  0.00           C
ATOM    400  CG2 VAL A  19      76.796  70.997  88.858  1.00  0.00           C
ATOM    404  C   VAL A  19      77.855  67.428  87.858  1.00  0.00           C
ATOM    405  O   VAL A  19      77.126  66.948  86.998  1.00  0.00           O
ATOM    406  N   LYS A  20      78.575  66.628  88.668  1.00  0.00           N
ATOM    408  CA  LYS A  20      78.445  65.198  88.628  1.00  0.00           C
ATOM    410  CB  LYS A  20      79.844  64.548  88.648  1.00  0.00           C
ATOM    413  CG  LYS A  20      80.665  64.988  87.428  1.00  0.00           C
ATOM    416  CD  LYS A  20      82.046  64.318  87.288  1.00  0.00           C
ATOM    419  CE  LYS A  20      82.766  64.868  86.058  1.00  0.00           C
ATOM    422  NZ  LYS A  20      84.126  64.307  85.918  1.00  0.00           N
ATOM    426  C   LYS A  20      77.535  64.708  89.728  1.00  0.00           C
ATOM    427  O   LYS A  20      77.255  65.378  90.718  1.00  0.00           O
ATOM    428  N   ARG A  21      76.995  63.478  89.568  1.00  0.00           N
ATOM    430  CA  ARG A  21      76.256  62.808  90.608  1.00  0.00           C
ATOM    432  CB  ARG A  21      75.806  61.397  90.158  1.00  0.00           C
ATOM    435  CG  ARG A  21      74.806  61.428  88.988  1.00  0.00           C
ATOM    438  CD  ARG A  21      74.445  60.038  88.448  1.00  0.00           C
ATOM    441  NE  ARG A  21      75.736  59.497  87.928  1.00  0.00           N
ATOM    443  CZ  ARG A  21      75.916  58.268  87.478  1.00  0.00           C
ATOM    444  NH1 ARG A  21      74.924  57.397  87.438  1.00  0.00           N
ATOM    447  NH2 ARG A  21      77.105  57.908  87.038  1.00  0.00           N
ATOM    450  C   ARG A  21      77.026  62.698  91.918  1.00  0.00           C
ATOM    451  O   ARG A  21      78.206  62.358  91.948  1.00  0.00           O
ATOM    452  N   GLY A  22      76.376  63.057  93.038  1.00  0.00           N
ATOM    454  CA  GLY A  22      76.976  63.048  94.348  1.00  0.00           C
ATOM    457  C   GLY A  22      77.965  64.167  94.578  1.00  0.00           C
ATOM    458  O   GLY A  22      78.765  64.098  95.508  1.00  0.00           O
ATOM    459  N   ASP A  23      77.915  65.238  93.768  1.00  0.00           N
ATOM    461  CA  ASP A  23      78.615  66.488  94.038  1.00  0.00           C
ATOM    463  CB  ASP A  23      78.994  67.268  92.748  1.00  0.00           C
ATOM    466  CG  ASP A  23      80.236  66.757  92.028  1.00  0.00           C
ATOM    467  OD1 ASP A  23      81.115  66.137  92.678  1.00  0.00           O
ATOM    468  OD2 ASP A  23      80.395  67.098  90.818  1.00  0.00           O
ATOM    469  C   ASP A  23      77.785  67.397  94.958  1.00  0.00           C
ATOM    470  O   ASP A  23      76.586  67.588  94.788  1.00  0.00           O
ATOM    471  N   THR A  24      78.425  68.007  95.978  1.00  0.00           N
ATOM    473  CA  THR A  24      77.895  69.147  96.728  1.00  0.00           C
ATOM    475  CB  THR A  24      78.496  69.318  98.138  1.00  0.00           C
ATOM    477  OG1 THR A  24      79.906  69.478  98.108  1.00  0.00           O
ATOM    479  CG2 THR A  24      78.226  68.098  99.008  1.00  0.00           C
ATOM    483  C   THR A  24      78.215  70.397  95.948  1.00  0.00           C
ATOM    484  O   THR A  24      78.925  70.348  94.948  1.00  0.00           O
ATOM    485  N   LEU A  25      77.774  71.588  96.408  1.00  0.00           N
ATOM    487  CA  LEU A  25      78.326  72.838  95.888  1.00  0.00           C
ATOM    489  CB  LEU A  25      77.665  74.048  96.578  1.00  0.00           C
ATOM    492  CG  LEU A  25      78.125  75.408  96.008  1.00  0.00           C
ATOM    494  CD1 LEU A  25      78.006  75.488  94.478  1.00  0.00           C
ATOM    498  CD2 LEU A  25      77.316  76.536  96.628  1.00  0.00           C
ATOM    502  C   LEU A  25      79.835  72.948  96.078  1.00  0.00           C
ATOM    503  O   LEU A  25      80.585  73.368  95.198  1.00  0.00           O
ATOM    504  N   TYR A  26      80.305  72.548  97.268  1.00  0.00           N
ATOM    506  CA  TYR A  26      81.695  72.637  97.658  1.00  0.00           C
ATOM    508  CB  TYR A  26      81.766  72.357  99.178  1.00  0.00           C
ATOM    511  CG  TYR A  26      83.125  72.658  99.718  1.00  0.00           C
ATOM    512  CD1 TYR A  26      83.426  73.908 100.298  1.00  0.00           C
ATOM    514  CE1 TYR A  26      84.734  74.188 100.718  1.00  0.00           C
ATOM    516  CZ  TYR A  26      85.736  73.228 100.558  1.00  0.00           C
ATOM    517  OH  TYR A  26      87.064  73.488 100.938  1.00  0.00           O
ATOM    519  CD2 TYR A  26      84.114  71.688  99.628  1.00  0.00           C
ATOM    521  CE2 TYR A  26      85.424  71.967 100.028  1.00  0.00           C
ATOM    523  C   TYR A  26      82.626  71.778  96.778  1.00  0.00           C
ATOM    524  O   TYR A  26      83.715  72.208  96.388  1.00  0.00           O
ATOM    525  N   ARG A  27      82.185  70.557  96.428  1.00  0.00           N
ATOM    527  CA  ARG A  27      82.906  69.648  95.558  1.00  0.00           C
ATOM    529  CB  ARG A  27      82.164  68.287  95.378  1.00  0.00           C
ATOM    532  CG  ARG A  27      82.204  67.418  96.638  1.00  0.00           C
ATOM    535  CD  ARG A  27      81.395  66.118  96.508  1.00  0.00           C
ATOM    538  NE  ARG A  27      81.574  65.357  97.768  1.00  0.00           N
ATOM    540  CZ  ARG A  27      82.535  64.448  97.938  1.00  0.00           C
ATOM    541  NH1 ARG A  27      83.495  64.278  97.058  1.00  0.00           N
ATOM    544  NH2 ARG A  27      82.535  63.757  99.058  1.00  0.00           N
ATOM    547  C   ARG A  27      83.204  70.188  94.178  1.00  0.00           C
ATOM    548  O   ARG A  27      84.354  70.178  93.728  1.00  0.00           O
ATOM    549  N   ILE A  28      82.176  70.778  93.518  1.00  0.00           N
ATOM    551  CA  ILE A  28      82.234  71.428  92.218  1.00  0.00           C
ATOM    553  CB  ILE A  28      80.865  72.058  91.938  1.00  0.00           C
ATOM    555  CG2 ILE A  28      80.914  73.147  90.848  1.00  0.00           C
ATOM    559  CG1 ILE A  28      79.796  70.988  91.648  1.00  0.00           C
ATOM    562  CD  ILE A  28      78.406  71.518  92.018  1.00  0.00           C
ATOM    566  C   ILE A  28      83.265  72.527  92.188  1.00  0.00           C
ATOM    567  O   ILE A  28      84.086  72.658  91.278  1.00  0.00           O
ATOM    568  N   SER A  29      83.225  73.368  93.238  1.00  0.00           N
ATOM    570  CA  SER A  29      83.946  74.607  93.248  1.00  0.00           C
ATOM    572  CB  SER A  29      83.236  75.607  94.188  1.00  0.00           C
ATOM    575  OG  SER A  29      81.896  75.857  93.758  1.00  0.00           O
ATOM    577  C   SER A  29      85.395  74.438  93.668  1.00  0.00           C
ATOM    578  O   SER A  29      86.275  75.208  93.298  1.00  0.00           O
ATOM    579  N   ARG A  30      85.736  73.357  94.408  1.00  0.00           N
ATOM    581  CA  ARG A  30      87.105  72.878  94.458  1.00  0.00           C
ATOM    583  CB  ARG A  30      87.285  71.688  95.438  1.00  0.00           C
ATOM    586  CG  ARG A  30      87.724  72.048  96.868  1.00  0.00           C
ATOM    589  CD  ARG A  30      88.274  70.808  97.598  1.00  0.00           C
ATOM    592  NE  ARG A  30      88.846  71.247  98.918  1.00  0.00           N
ATOM    594  CZ  ARG A  30      88.725  70.528 100.028  1.00  0.00           C
ATOM    595  NH1 ARG A  30      88.104  69.368 100.058  1.00  0.00           N
ATOM    598  NH2 ARG A  30      89.086  71.067 101.178  1.00  0.00           N
ATOM    601  C   ARG A  30      87.665  72.467  93.108  1.00  0.00           C
ATOM    602  O   ARG A  30      88.815  72.768  92.778  1.00  0.00           O
ATOM    603  N   THR A  31      86.875  71.768  92.288  1.00  0.00           N
ATOM    605  CA  THR A  31      87.355  71.158  91.048  1.00  0.00           C
ATOM    607  CB  THR A  31      86.446  70.038  90.598  1.00  0.00           C
ATOM    609  OG1 THR A  31      86.236  69.158  91.698  1.00  0.00           O
ATOM    611  CG2 THR A  31      87.076  69.198  89.478  1.00  0.00           C
ATOM    615  C   THR A  31      87.556  72.177  89.948  1.00  0.00           C
ATOM    616  O   THR A  31      88.355  71.978  89.038  1.00  0.00           O
ATOM    617  N   THR A  32      86.924  73.368  90.058  1.00  0.00           N
ATOM    619  CA  THR A  32      87.176  74.497  89.168  1.00  0.00           C
ATOM    621  CB  THR A  32      86.085  75.568  89.218  1.00  0.00           C
ATOM    623  OG1 THR A  32      85.796  75.948  90.558  1.00  0.00           O
ATOM    625  CG2 THR A  32      84.804  74.957  88.628  1.00  0.00           C
ATOM    629  C   THR A  32      88.495  75.217  89.418  1.00  0.00           C
ATOM    630  O   THR A  32      88.904  76.067  88.628  1.00  0.00           O
ATOM    631  N   GLY A  33      89.184  74.928  90.538  1.00  0.00           N
ATOM    633  CA  GLY A  33      90.494  75.518  90.828  1.00  0.00           C
ATOM    636  C   GLY A  33      90.455  76.527  91.928  1.00  0.00           C
ATOM    637  O   GLY A  33      91.505  76.967  92.398  1.00  0.00           O
ATOM    638  N   THR A  34      89.256  76.888  92.418  1.00  0.00           N
ATOM    640  CA  THR A  34      89.074  77.897  93.438  1.00  0.00           C
ATOM    642  CB  THR A  34      87.584  78.138  93.698  1.00  0.00           C
ATOM    644  OG1 THR A  34      86.845  78.208  92.488  1.00  0.00           O
ATOM    646  CG2 THR A  34      87.325  79.427  94.478  1.00  0.00           C
ATOM    650  C   THR A  34      89.774  77.608  94.778  1.00  0.00           C
ATOM    651  O   THR A  34      89.685  76.498  95.328  1.00  0.00           O
ATOM    652  N   SER A  35      90.464  78.637  95.338  1.00  0.00           N
ATOM    654  CA  SER A  35      91.075  78.647  96.678  1.00  0.00           C
ATOM    656  CB  SER A  35      91.656  80.068  97.058  1.00  0.00           C
ATOM    659  OG  SER A  35      92.076  80.228  98.428  1.00  0.00           O
ATOM    661  C   SER A  35      90.145  78.168  97.778  1.00  0.00           C
ATOM    662  O   SER A  35      89.044  78.688  97.938  1.00  0.00           O
ATOM    663  N   VAL A  36      90.555  77.158  98.588  1.00  0.00           N
ATOM    665  CA  VAL A  36      89.695  76.527  99.588  1.00  0.00           C
ATOM    667  CB  VAL A  36      90.345  75.318 100.268  1.00  0.00           C
ATOM    669  CG1 VAL A  36      90.555  74.228  99.198  1.00  0.00           C
ATOM    673  CG2 VAL A  36      91.665  75.698 100.978  1.00  0.00           C
ATOM    677  C   VAL A  36      89.214  77.478 100.668  1.00  0.00           C
ATOM    678  O   VAL A  36      88.165  77.278 101.278  1.00  0.00           O
ATOM    679  N   LYS A  37      89.975  78.567 100.878  1.00  0.00           N
ATOM    681  CA  LYS A  37      89.576  79.698 101.678  1.00  0.00           C
ATOM    683  CB  LYS A  37      90.786  80.688 101.798  1.00  0.00           C
ATOM    686  CG  LYS A  37      92.076  80.058 102.368  1.00  0.00           C
ATOM    689  CD  LYS A  37      93.296  81.007 102.438  1.00  0.00           C
ATOM    692  CE  LYS A  37      94.555  80.327 103.018  1.00  0.00           C
ATOM    695  NZ  LYS A  37      95.756  81.198 102.968  1.00  0.00           N
ATOM    699  C   LYS A  37      88.326  80.417 101.148  1.00  0.00           C
ATOM    700  O   LYS A  37      87.425  80.697 101.928  1.00  0.00           O
ATOM    701  N   GLU A  38      88.225  80.676  99.818  1.00  0.00           N
ATOM    703  CA  GLU A  38      87.076  81.318  99.168  1.00  0.00           C
ATOM    705  CB  GLU A  38      87.444  81.786  97.738  1.00  0.00           C
ATOM    708  CG  GLU A  38      86.495  82.848  97.108  1.00  0.00           C
ATOM    711  CD  GLU A  38      86.555  84.198  97.818  1.00  0.00           C
ATOM    712  OE1 GLU A  38      87.596  84.897  97.698  1.00  0.00           O
ATOM    713  OE2 GLU A  38      85.634  84.537  98.618  1.00  0.00           O
ATOM    714  C   GLU A  38      85.855  80.427  99.208  1.00  0.00           C
ATOM    715  O   GLU A  38      84.725  80.837  99.438  1.00  0.00           O
ATOM    716  N   LEU A  39      86.105  79.118  99.078  1.00  0.00           N
ATOM    718  CA  LEU A  39      85.075  78.107  99.078  1.00  0.00           C
ATOM    720  CB  LEU A  39      85.695  76.786  98.598  1.00  0.00           C
ATOM    723  CG  LEU A  39      86.264  76.868  97.178  1.00  0.00           C
ATOM    725  CD1 LEU A  39      86.796  75.488  96.778  1.00  0.00           C
ATOM    729  CD2 LEU A  39      85.184  77.378  96.218  1.00  0.00           C
ATOM    733  C   LEU A  39      84.424  77.857 100.418  1.00  0.00           C
ATOM    734  O   LEU A  39      83.344  77.288 100.478  1.00  0.00           O
ATOM    735  N   ALA A  40      85.075  78.308 101.518  1.00  0.00           N
ATOM    737  CA  ALA A  40      84.594  78.158 102.868  1.00  0.00           C
ATOM    739  CB  ALA A  40      85.805  77.998 103.808  1.00  0.00           C
ATOM    743  C   ALA A  40      83.785  79.368 103.288  1.00  0.00           C
ATOM    744  O   ALA A  40      83.484  79.577 104.468  1.00  0.00           O
ATOM    745  N   ARG A  41      83.405  80.188 102.288  1.00  0.00           N
ATOM    747  CA  ARG A  41      82.486  81.278 102.468  1.00  0.00           C
ATOM    749  CB  ARG A  41      83.174  82.578 101.948  1.00  0.00           C
ATOM    752  CG  ARG A  41      84.445  82.938 102.768  1.00  0.00           C
ATOM    755  CD  ARG A  41      85.126  84.277 102.408  1.00  0.00           C
ATOM    758  NE  ARG A  41      86.085  84.108 101.268  1.00  0.00           N
ATOM    760  CZ  ARG A  41      87.385  83.927 101.378  1.00  0.00           C
ATOM    761  NH1 ARG A  41      88.025  83.617 102.478  1.00  0.00           N
ATOM    764  NH2 ARG A  41      88.134  84.048 100.318  1.00  0.00           N
ATOM    767  C   ARG A  41      81.135  81.007 101.798  1.00  0.00           C
ATOM    768  O   ARG A  41      80.266  81.868 101.798  1.00  0.00           O
ATOM    769  N   LEU A  42      80.884  79.798 101.218  1.00  0.00           N
ATOM    771  CA  LEU A  42      79.656  79.577 100.468  1.00  0.00           C
ATOM    773  CB  LEU A  42      79.766  80.037  98.968  1.00  0.00           C
ATOM    776  CG  LEU A  42      80.965  80.918  98.498  1.00  0.00           C
ATOM    778  CD1 LEU A  42      81.315  80.578  97.038  1.00  0.00           C
ATOM    782  CD2 LEU A  42      80.674  82.428  98.568  1.00  0.00           C
ATOM    786  C   LEU A  42      79.215  78.098 100.528  1.00  0.00           C
ATOM    787  O   LEU A  42      79.985  77.208 100.148  1.00  0.00           O
ATOM    788  N   ASN A  43      77.976  77.768 100.998  1.00  0.00           N
ATOM    790  CA  ASN A  43      77.535  76.378 101.148  1.00  0.00           C
ATOM    792  CB  ASN A  43      78.406  75.557 102.148  1.00  0.00           C
ATOM    795  CG  ASN A  43      78.166  75.857 103.628  1.00  0.00           C
ATOM    796  OD1 ASN A  43      77.446  76.768 104.038  1.00  0.00           O
ATOM    797  ND2 ASN A  43      78.776  74.988 104.458  1.00  0.00           N
ATOM    800  C   ASN A  43      76.046  76.188 101.488  1.00  0.00           C
ATOM    801  O   ASN A  43      75.306  77.168 101.668  1.00  0.00           O
ATOM    802  N   GLY A  44      75.596  74.908 101.578  1.00  0.00           N
ATOM    804  CA  GLY A  44      74.226  74.467 101.918  1.00  0.00           C
ATOM    807  C   GLY A  44      74.136  73.458 103.068  1.00  0.00           C
ATOM    808  O   GLY A  44      75.025  73.317 103.898  1.00  0.00           O
ATOM    809  N   ILE A  45      72.985  72.748 103.158  1.00  0.00           N
ATOM    811  CA  ILE A  45      72.615  71.848 104.268  1.00  0.00           C
ATOM    813  CB  ILE A  45      71.086  71.838 104.508  1.00  0.00           C
ATOM    815  CG2 ILE A  45      70.685  71.168 105.848  1.00  0.00           C
ATOM    819  CG1 ILE A  45      70.425  73.238 104.408  1.00  0.00           C
ATOM    822  CD  ILE A  45      68.896  73.138 104.198  1.00  0.00           C
ATOM    826  C   ILE A  45      73.156  70.408 104.088  1.00  0.00           C
ATOM    827  O   ILE A  45      73.595  70.007 103.008  1.00  0.00           O
ATOM    828  N   SER A  46      73.066  69.558 105.138  1.00  0.00           N
ATOM    830  CA  SER A  46      73.455  68.158 105.238  1.00  0.00           C
ATOM    832  CB  SER A  46      74.476  67.967 106.408  1.00  0.00           C
ATOM    835  OG  SER A  46      74.016  68.448 107.678  1.00  0.00           O
ATOM    837  C   SER A  46      72.306  67.188 105.558  1.00  0.00           C
ATOM    838  O   SER A  46      71.615  67.368 106.558  1.00  0.00           O
ATOM    839  N   PRO A  47      72.065  66.088 104.848  1.00  0.00           N
ATOM    840  CD  PRO A  47      71.706  64.868 105.588  1.00  0.00           C
ATOM    843  CA  PRO A  47      72.366  65.817 103.438  1.00  0.00           C
ATOM    845  CB  PRO A  47      72.785  64.338 103.548  1.00  0.00           C
ATOM    848  CG  PRO A  47      71.826  63.738 104.568  1.00  0.00           C
ATOM    851  C   PRO A  47      71.145  65.958 102.488  1.00  0.00           C
ATOM    852  O   PRO A  47      70.765  64.918 101.958  1.00  0.00           O
ATOM    853  N   PRO A  48      70.435  67.058 102.188  1.00  0.00           N
ATOM    854  CD  PRO A  48      70.876  68.398 102.528  1.00  0.00           C
ATOM    857  CA  PRO A  48      69.565  67.128 101.008  1.00  0.00           C
ATOM    859  CB  PRO A  48      68.946  68.538 101.038  1.00  0.00           C
ATOM    862  CG  PRO A  48      69.736  69.318 102.098  1.00  0.00           C
ATOM    865  C   PRO A  48      70.285  66.918  99.688  1.00  0.00           C
ATOM    866  O   PRO A  48      71.496  66.698  99.658  1.00  0.00           O
ATOM    867  N   TYR A  49      69.546  67.098  98.568  1.00  0.00           N
ATOM    869  CA  TYR A  49      70.165  67.357  97.288  1.00  0.00           C
ATOM    871  CB  TYR A  49      69.526  66.548  96.118  1.00  0.00           C
ATOM    874  CG  TYR A  49      69.615  65.038  96.288  1.00  0.00           C
ATOM    875  CD1 TYR A  49      70.446  64.268  95.448  1.00  0.00           C
ATOM    877  CE1 TYR A  49      70.456  62.868  95.528  1.00  0.00           C
ATOM    879  CZ  TYR A  49      69.615  62.218  96.448  1.00  0.00           C
ATOM    880  OH  TYR A  49      69.516  60.807  96.498  1.00  0.00           O
ATOM    882  CD2 TYR A  49      68.796  64.368  97.208  1.00  0.00           C
ATOM    884  CE2 TYR A  49      68.785  62.967  97.278  1.00  0.00           C
ATOM    886  C   TYR A  49      70.025  68.858  97.008  1.00  0.00           C
ATOM    887  O   TYR A  49      68.915  69.357  96.828  1.00  0.00           O
ATOM    888  N   THR A  50      71.145  69.607  97.028  1.00  0.00           N
ATOM    890  CA  THR A  50      71.186  71.077  96.948  1.00  0.00           C
ATOM    892  CB  THR A  50      72.236  71.628  97.918  1.00  0.00           C
ATOM    894  OG1 THR A  50      71.854  71.288  99.248  1.00  0.00           O
ATOM    896  CG2 THR A  50      72.525  73.138  97.878  1.00  0.00           C
ATOM    900  C   THR A  50      71.594  71.548  95.578  1.00  0.00           C
ATOM    901  O   THR A  50      71.355  72.678  95.148  1.00  0.00           O
ATOM    902  N   ILE A  51      72.236  70.658  94.788  1.00  0.00           N
ATOM    904  CA  ILE A  51      72.665  71.018  93.448  1.00  0.00           C
ATOM    906  CB  ILE A  51      74.185  70.978  93.258  1.00  0.00           C
ATOM    908  CG2 ILE A  51      74.546  71.397  91.818  1.00  0.00           C
ATOM    912  CG1 ILE A  51      74.924  71.868  94.278  1.00  0.00           C
ATOM    915  CD  ILE A  51      74.586  73.368  94.168  1.00  0.00           C
ATOM    919  C   ILE A  51      71.976  70.048  92.528  1.00  0.00           C
ATOM    920  O   ILE A  51      72.036  68.838  92.698  1.00  0.00           O
ATOM    921  N   GLU A  52      71.236  70.577  91.528  1.00  0.00           N
ATOM    923  CA  GLU A  52      70.555  69.808  90.508  1.00  0.00           C
ATOM    925  CB  GLU A  52      69.775  70.787  89.608  1.00  0.00           C
ATOM    928  CG  GLU A  52      69.156  70.118  88.378  1.00  0.00           C
ATOM    931  CD  GLU A  52      68.315  71.058  87.518  1.00  0.00           C
ATOM    932  OE1 GLU A  52      68.346  72.288  87.698  1.00  0.00           O
ATOM    933  OE2 GLU A  52      67.564  70.467  86.708  1.00  0.00           O
ATOM    934  C   GLU A  52      71.424  68.868  89.658  1.00  0.00           C
ATOM    935  O   GLU A  52      72.535  69.217  89.268  1.00  0.00           O
ATOM    936  N   VAL A  53      70.955  67.637  89.338  1.00  0.00           N
ATOM    938  CA  VAL A  53      71.735  66.618  88.608  1.00  0.00           C
ATOM    940  CB  VAL A  53      71.086  65.257  88.698  1.00  0.00           C
ATOM    942  CG1 VAL A  53      71.956  64.208  87.958  1.00  0.00           C
ATOM    946  CG2 VAL A  53      70.955  64.918  90.198  1.00  0.00           C
ATOM    950  C   VAL A  53      72.156  66.938  87.178  1.00  0.00           C
ATOM    951  O   VAL A  53      73.315  66.768  86.798  1.00  0.00           O
ATOM    952  N   GLY A  54      71.226  67.457  86.348  1.00  0.00           N
ATOM    954  CA  GLY A  54      71.496  67.728  84.938  1.00  0.00           C
ATOM    957  C   GLY A  54      72.056  69.088  84.718  1.00  0.00           C
ATOM    958  O   GLY A  54      72.456  69.438  83.608  1.00  0.00           O
ATOM    959  N   GLN A  55      72.086  69.928  85.768  1.00  0.00           N
ATOM    961  CA  GLN A  55      72.626  71.257  85.618  1.00  0.00           C
ATOM    963  CB  GLN A  55      72.145  72.317  86.658  1.00  0.00           C
ATOM    966  CG  GLN A  55      72.886  72.348  88.018  1.00  0.00           C
ATOM    969  CD  GLN A  55      72.494  73.577  88.838  1.00  0.00           C
ATOM    970  OE1 GLN A  55      72.516  74.708  88.338  1.00  0.00           O
ATOM    971  NE2 GLN A  55      72.196  73.368  90.128  1.00  0.00           N
ATOM    974  C   GLN A  55      74.136  71.217  85.658  1.00  0.00           C
ATOM    975  O   GLN A  55      74.816  70.238  85.978  1.00  0.00           O
ATOM    976  N   LYS A  56      74.705  72.357  85.328  1.00  0.00           N
ATOM    978  CA  LYS A  56      76.116  72.467  85.328  1.00  0.00           C
ATOM    980  CB  LYS A  56      76.586  71.997  83.928  1.00  0.00           C
ATOM    983  CG  LYS A  56      75.695  72.278  82.698  1.00  0.00           C
ATOM    986  CD  LYS A  56      76.406  71.938  81.368  1.00  0.00           C
ATOM    989  CE  LYS A  56      76.365  73.036  80.288  1.00  0.00           C
ATOM    992  NZ  LYS A  56      77.576  72.967  79.448  1.00  0.00           N
ATOM    996  C   LYS A  56      76.365  73.858  85.898  1.00  0.00           C
ATOM    997  O   LYS A  56      75.815  74.808  85.368  1.00  0.00           O
ATOM    998  N   LEU A  57      77.096  74.007  87.058  1.00  0.00           N
ATOM   1000  CA  LEU A  57      77.176  75.228  87.868  1.00  0.00           C
ATOM   1002  CB  LEU A  57      78.146  75.118  89.098  1.00  0.00           C
ATOM   1005  CG  LEU A  57      78.366  76.408  89.948  1.00  0.00           C
ATOM   1007  CD1 LEU A  57      77.086  76.897  90.648  1.00  0.00           C
ATOM   1011  CD2 LEU A  57      79.465  76.238  91.018  1.00  0.00           C
ATOM   1015  C   LEU A  57      77.446  76.488  87.058  1.00  0.00           C
ATOM   1016  O   LEU A  57      78.506  76.667  86.458  1.00  0.00           O
ATOM   1017  N   LYS A  58      76.415  77.357  86.988  1.00  0.00           N
ATOM   1019  CA  LYS A  58      76.465  78.618  86.288  1.00  0.00           C
ATOM   1021  CB  LYS A  58      75.285  78.978  85.288  1.00  0.00           C
ATOM   1024  CG  LYS A  58      74.645  78.188  84.178  1.00  0.00           C
ATOM   1027  CD  LYS A  58      73.674  79.198  83.478  1.00  0.00           C
ATOM   1030  CE  LYS A  58      73.814  79.318  81.948  1.00  0.00           C
ATOM   1033  NZ  LYS A  58      73.946  80.728  81.518  1.00  0.00           N
ATOM   1037  C   LYS A  58      76.215  79.717  87.308  1.00  0.00           C
ATOM   1038  O   LYS A  58      76.296  79.548  88.518  1.00  0.00           O
ATOM   1039  N   LEU A  59      75.786  80.848  86.698  1.00  0.00           N
ATOM   1041  CA  LEU A  59      74.924  81.918  87.088  1.00  0.00           C
ATOM   1043  CB  LEU A  59      76.056  83.088  87.048  1.00  0.00           C
ATOM   1046  CG  LEU A  59      77.646  82.988  87.448  1.00  0.00           C
ATOM   1048  CD1 LEU A  59      78.076  83.217  88.908  1.00  0.00           C
ATOM   1052  CD2 LEU A  59      78.615  81.857  86.988  1.00  0.00           C
ATOM   1056  C   LEU A  59      73.365  82.198  86.358  1.00  0.00           C
ATOM   1057  O   LEU A  59      73.086  83.387  86.228  1.00  0.00           O
ATOM   1058  N   GLY A  60      72.306  81.268  85.858  1.00  0.00           N
ATOM   1060  CA  GLY A  60      70.726  81.488  85.398  1.00  0.00           C
ATOM   1063  C   GLY A  60      69.645  80.667  84.288  1.00  0.00           C
ATOM   1064  O   GLY A  60      70.246  79.908  83.528  1.00  0.00           O
ATOM   1065  N   GLY A  61      68.126  80.778  84.108  1.00  0.00           N
ATOM   1067  CA  GLY A  61      66.956  80.357  82.988  1.00  0.00           C
ATOM   1070  C   GLY A  61      65.236  79.788  83.008  1.00  0.00           C
ATOM   1071  O   GLY A  61      64.965  79.118  83.998  1.00  0.00           O
ATOM   1072  N   ALA A  62      64.066  79.948  82.008  1.00  0.00           N
ATOM   1074  CA  ALA A  62      62.516  79.307  81.748  1.00  0.00           C
ATOM   1076  CB  ALA A  62      62.596  77.777  81.728  1.00  0.00           C
ATOM   1080  C   ALA A  62      60.985  79.698  80.828  1.00  0.00           C
ATOM   1081  O   ALA A  62      60.686  80.877  80.918  1.00  0.00           O
ATOM   1082  N   LYS A  63      59.926  78.868  80.048  1.00  0.00           N
ATOM   1084  CA  LYS A  63      58.316  78.958  79.518  1.00  0.00           C
ATOM   1086  CB  LYS A  63      57.676  80.397  79.148  1.00  0.00           C
ATOM   1089  CG  LYS A  63      56.146  80.658  79.448  1.00  0.00           C
ATOM   1092  CD  LYS A  63      55.376  81.667  78.508  1.00  0.00           C
ATOM   1095  CE  LYS A  63      54.275  82.598  79.118  1.00  0.00           C
ATOM   1098  NZ  LYS A  63      53.685  83.558  78.138  1.00  0.00           N
ATOM   1102  C   LYS A  63      57.316  77.777  78.628  1.00  0.00           C
ATOM   1103  O   LYS A  63      57.396  76.638  79.068  1.00  0.00           O
ATOM   1104  N   SER A  64      56.325  77.948  77.488  1.00  0.00           N
ATOM   1106  CA  SER A  64      54.856  77.317  77.038  1.00  0.00           C
ATOM   1108  CB  SER A  64      53.825  78.458  76.688  1.00  0.00           C
ATOM   1111  OG  SER A  64      52.456  78.168  77.058  1.00  0.00           O
ATOM   1113  C   SER A  64      54.316  76.098  75.948  1.00  0.00           C
ATOM   1114  O   SER A  64      54.935  75.038  75.938  1.00  0.00           O
ATOM   1115  N   SER A  65      53.086  76.088  75.118  1.00  0.00           N
ATOM   1117  CA  SER A  65      52.465  74.978  74.158  1.00  0.00           C
ATOM   1119  CB  SER A  65      51.996  73.717  74.958  1.00  0.00           C
ATOM   1122  OG  SER A  65      50.854  73.938  75.818  1.00  0.00           O
ATOM   1124  C   SER A  65      51.206  75.048  73.048  1.00  0.00           C
ATOM   1125  O   SER A  65      50.285  75.838  73.218  1.00  0.00           O
ATOM   1126  N   SER A  66      51.086  74.138  71.938  1.00  0.00           N
ATOM   1128  CA  SER A  66      49.886  73.488  71.168  1.00  0.00           C
ATOM   1130  CB  SER A  66      48.755  74.388  70.528  1.00  0.00           C
ATOM   1133  OG  SER A  66      47.626  73.618  70.048  1.00  0.00           O
ATOM   1135  C   SER A  66      50.316  72.418  70.048  1.00  0.00           C
ATOM   1136  O   SER A  66      51.516  72.257  69.888  1.00  0.00           O
ATOM   1137  N   ILE A  67      49.426  71.638  69.278  1.00  0.00           N
ATOM   1139  CA  ILE A  67      49.744  70.417  68.418  1.00  0.00           C
ATOM   1141  CB  ILE A  67      49.776  69.107  69.268  1.00  0.00           C
ATOM   1143  CG2 ILE A  67      50.206  67.868  68.468  1.00  0.00           C
ATOM   1147  CG1 ILE A  67      50.665  69.248  70.528  1.00  0.00           C
ATOM   1150  CD  ILE A  67      50.616  68.057  71.498  1.00  0.00           C
ATOM   1154  C   ILE A  67      48.946  70.318  67.008  1.00  0.00           C
ATOM   1155  O   ILE A  67      48.526  71.368  66.528  1.00  0.00           O
ATOM   1156  N   THR A  68      48.755  69.128  66.278  1.00  0.00           N
ATOM   1158  CA  THR A  68      47.676  68.567  65.348  1.00  0.00           C
ATOM   1160  CB  THR A  68      47.685  68.928  63.858  1.00  0.00           C
ATOM   1162  OG1 THR A  68      47.235  70.268  63.698  1.00  0.00           O
ATOM   1164  CG2 THR A  68      46.666  68.158  62.998  1.00  0.00           C
ATOM   1168  C   THR A  68      47.715  67.037  65.518  1.00  0.00           C
ATOM   1169  O   THR A  68      48.785  66.536  65.858  1.00  0.00           O
ATOM   1170  N   ARG A  69      46.636  66.207  65.378  1.00  0.00           N
ATOM   1172  CA  ARG A  69      46.755  64.728  65.438  1.00  0.00           C
ATOM   1174  CB  ARG A  69      46.316  64.177  66.828  1.00  0.00           C
ATOM   1177  CG  ARG A  69      46.875  62.768  67.208  1.00  0.00           C
ATOM   1180  CD  ARG A  69      46.675  62.418  68.698  1.00  0.00           C
ATOM   1183  NE  ARG A  69      46.945  60.978  69.048  1.00  0.00           N
ATOM   1185  CZ  ARG A  69      48.086  60.427  69.438  1.00  0.00           C
ATOM   1186  NH1 ARG A  69      49.206  61.098  69.388  1.00  0.00           N
ATOM   1189  NH2 ARG A  69      48.125  59.177  69.888  1.00  0.00           N
ATOM   1192  C   ARG A  69      45.906  64.018  64.378  1.00  0.00           C
ATOM   1193  O   ARG A  69      44.686  64.147  64.398  1.00  0.00           O
ATOM   1194  N   LYS A  70      46.496  63.208  63.458  1.00  0.00           N
ATOM   1196  CA  LYS A  70      45.775  62.488  62.378  1.00  0.00           C
ATOM   1198  CB  LYS A  70      45.285  61.048  62.738  1.00  0.00           C
ATOM   1201  CG  LYS A  70      46.386  59.967  62.808  1.00  0.00           C
ATOM   1204  CD  LYS A  70      45.806  58.548  62.968  1.00  0.00           C
ATOM   1207  CE  LYS A  70      46.895  57.478  63.128  1.00  0.00           C
ATOM   1210  NZ  LYS A  70      46.426  56.358  63.978  1.00  0.00           N
ATOM   1214  C   LYS A  70      44.656  63.237  61.658  1.00  0.00           C
ATOM   1215  O   LYS A  70      43.546  62.738  61.568  1.00  0.00           O
ATOM   1216  N   SER A  71      44.935  64.478  61.218  1.00  0.00           N
ATOM   1218  CA  SER A  71      43.976  65.378  60.568  1.00  0.00           C
ATOM   1220  CB  SER A  71      43.494  64.988  59.128  1.00  0.00           C
ATOM   1223  OG  SER A  71      42.715  63.798  59.038  1.00  0.00           O
ATOM   1225  C   SER A  71      42.865  65.918  61.458  1.00  0.00           C
ATOM   1226  O   SER A  71      41.936  66.558  60.978  1.00  0.00           O
ATOM   1227  N   THR A  72      42.965  65.768  62.808  1.00  0.00           N
ATOM   1229  CA  THR A  72      42.076  66.428  63.758  1.00  0.00           C
ATOM   1231  CB  THR A  72      41.146  65.577  64.628  1.00  0.00           C
ATOM   1233  OG1 THR A  72      41.745  64.588  65.458  1.00  0.00           O
ATOM   1235  CG2 THR A  72      40.255  64.817  63.658  1.00  0.00           C
ATOM   1239  C   THR A  72      42.755  67.408  64.668  1.00  0.00           C
ATOM   1240  O   THR A  72      43.886  67.247  65.138  1.00  0.00           O
ATOM   1241  N   ALA A  73      42.016  68.497  64.958  1.00  0.00           N
ATOM   1243  CA  ALA A  73      42.465  69.558  65.818  1.00  0.00           C
ATOM   1245  CB  ALA A  73      42.086  70.887  65.138  1.00  0.00           C
ATOM   1249  C   ALA A  73      41.866  69.497  67.208  1.00  0.00           C
ATOM   1250  O   ALA A  73      40.676  69.307  67.378  1.00  0.00           O
ATOM   1251  N   LYS A  74      42.666  69.688  68.278  1.00  0.00           N
ATOM   1253  CA  LYS A  74      42.244  69.648  69.668  1.00  0.00           C
ATOM   1255  CB  LYS A  74      42.626  68.298  70.338  1.00  0.00           C
ATOM   1258  CG  LYS A  74      42.666  67.067  69.438  1.00  0.00           C
ATOM   1261  CD  LYS A  74      43.506  66.007  70.158  1.00  0.00           C
ATOM   1264  CE  LYS A  74      43.275  64.628  69.588  1.00  0.00           C
ATOM   1267  NZ  LYS A  74      43.856  63.678  70.528  1.00  0.00           N
ATOM   1271  C   LYS A  74      43.016  70.717  70.448  1.00  0.00           C
ATOM   1272  O   LYS A  74      44.145  70.528  70.868  1.00  0.00           O
ATOM   1273  N   SER A  75      42.465  71.918  70.638  1.00  0.00           N
ATOM   1275  CA  SER A  75      43.296  73.018  71.108  1.00  0.00           C
ATOM   1277  CB  SER A  75      42.876  74.327  70.438  1.00  0.00           C
ATOM   1280  OG  SER A  75      43.075  74.217  69.038  1.00  0.00           O
ATOM   1282  C   SER A  75      43.236  73.177  72.608  1.00  0.00           C
ATOM   1283  O   SER A  75      42.165  73.088  73.198  1.00  0.00           O
ATOM   1284  N   THR A  76      44.356  73.467  73.288  1.00  0.00           N
ATOM   1286  CA  THR A  76      44.325  73.658  74.738  1.00  0.00           C
ATOM   1288  CB  THR A  76      45.146  72.698  75.578  1.00  0.00           C
ATOM   1290  OG1 THR A  76      44.786  71.368  75.248  1.00  0.00           O
ATOM   1292  CG2 THR A  76      44.836  72.878  77.078  1.00  0.00           C
ATOM   1296  C   THR A  76      44.744  75.058  75.028  1.00  0.00           C
ATOM   1297  O   THR A  76      45.796  75.548  74.638  1.00  0.00           O
ATOM   1298  N   THR A  77      43.865  75.768  75.748  1.00  0.00           N
ATOM   1300  CA  THR A  77      44.086  77.137  76.128  1.00  0.00           C
ATOM   1302  CB  THR A  77      42.855  77.998  75.878  1.00  0.00           C
ATOM   1304  OG1 THR A  77      42.556  77.938  74.498  1.00  0.00           O
ATOM   1306  CG2 THR A  77      43.125  79.458  76.238  1.00  0.00           C
ATOM   1310  C   THR A  77      44.406  77.118  77.588  1.00  0.00           C
ATOM   1311  O   THR A  77      43.656  76.536  78.378  1.00  0.00           O
ATOM   1312  N   LYS A  78      45.525  77.757  77.988  1.00  0.00           N
ATOM   1314  CA  LYS A  78      45.706  78.088  79.378  1.00  0.00           C
ATOM   1316  CB  LYS A  78      47.186  78.308  79.798  1.00  0.00           C
ATOM   1319  CG  LYS A  78      47.336  78.427  81.328  1.00  0.00           C
ATOM   1322  CD  LYS A  78      48.785  78.628  81.798  1.00  0.00           C
ATOM   1325  CE  LYS A  78      49.316  80.028  81.448  1.00  0.00           C
ATOM   1328  NZ  LYS A  78      50.726  80.177  81.868  1.00  0.00           N
ATOM   1332  C   LYS A  78      44.926  79.348  79.648  1.00  0.00           C
ATOM   1333  O   LYS A  78      45.176  80.427  79.108  1.00  0.00           O
ATOM   1334  N   THR A  79      43.926  79.238  80.508  1.00  0.00           N
ATOM   1336  CA  THR A  79      43.095  80.357  80.858  1.00  0.00           C
ATOM   1338  CB  THR A  79      41.615  79.997  80.888  1.00  0.00           C
ATOM   1340  OG1 THR A  79      41.185  79.757  79.558  1.00  0.00           O
ATOM   1342  CG2 THR A  79      40.766  81.158  81.428  1.00  0.00           C
ATOM   1346  C   THR A  79      43.546  80.788  82.218  1.00  0.00           C
ATOM   1347  O   THR A  79      43.246  80.168  83.228  1.00  0.00           O
ATOM   1348  N   ALA A  80      44.215  81.947  82.348  1.00  0.00           N
ATOM   1350  CA  ALA A  80      44.005  82.668  83.578  1.00  0.00           C
ATOM   1352  CB  ALA A  80      45.086  83.717  83.878  1.00  0.00           C
ATOM   1356  C   ALA A  80      42.615  83.278  83.538  1.00  0.00           C
ATOM   1357  O   ALA A  80      42.276  84.017  82.618  1.00  0.00           O
ATOM   1358  N   SER A  81      41.775  82.917  84.528  1.00  0.00           N
ATOM   1360  CA  SER A  81      40.586  83.658  84.908  1.00  0.00           C
ATOM   1362  CB  SER A  81      39.604  82.668  85.648  1.00  0.00           C
ATOM   1365  OG  SER A  81      38.536  83.238  86.408  1.00  0.00           O
ATOM   1367  C   SER A  81      41.086  84.846  85.728  1.00  0.00           C
ATOM   1368  O   SER A  81      42.256  85.228  85.668  1.00  0.00           O
ATOM   1369  N   VAL A  82      40.266  85.377  86.638  1.00  0.00           N
ATOM   1371  CA  VAL A  82      40.806  86.117  87.758  1.00  0.00           C
ATOM   1373  CB  VAL A  82      39.906  87.298  88.168  1.00  0.00           C
ATOM   1375  CG1 VAL A  82      40.595  88.208  89.198  1.00  0.00           C
ATOM   1379  CG2 VAL A  82      39.604  88.138  86.908  1.00  0.00           C
ATOM   1383  C   VAL A  82      41.055  85.097  88.858  1.00  0.00           C
ATOM   1384  O   VAL A  82      41.636  85.428  89.888  1.00  0.00           O
ATOM   1385  N   THR A  83      40.715  83.787  88.608  1.00  0.00           N
ATOM   1387  CA  THR A  83      41.055  82.618  89.448  1.00  0.00           C
ATOM   1389  CB  THR A  83      39.965  82.346  90.498  1.00  0.00           C
ATOM   1391  OG1 THR A  83      38.806  81.738  89.958  1.00  0.00           O
ATOM   1393  CG2 THR A  83      39.445  83.637  91.168  1.00  0.00           C
ATOM   1397  C   THR A  83      41.435  81.338  88.598  1.00  0.00           C
ATOM   1398  O   THR A  83      40.695  80.357  88.598  1.00  0.00           O
ATOM   1399  N   PRO A  84      42.546  81.298  87.828  1.00  0.00           N
ATOM   1400  CD  PRO A  84      43.646  82.238  88.078  1.00  0.00           C
ATOM   1403  CA  PRO A  84      43.005  80.247  86.868  1.00  0.00           C
ATOM   1405  CB  PRO A  84      44.476  80.137  87.238  1.00  0.00           C
ATOM   1408  CG  PRO A  84      44.906  81.567  87.518  1.00  0.00           C
ATOM   1411  C   PRO A  84      42.435  78.847  86.538  1.00  0.00           C
ATOM   1412  O   PRO A  84      41.856  78.158  87.388  1.00  0.00           O
ATOM   1413  N   SER A  85      42.646  78.398  85.268  1.00  0.00           N
ATOM   1415  CA  SER A  85      42.165  77.128  84.698  1.00  0.00           C
ATOM   1417  CB  SER A  85      40.616  77.098  84.558  1.00  0.00           C
ATOM   1420  OG  SER A  85      40.126  78.077  83.648  1.00  0.00           O
ATOM   1422  C   SER A  85      42.825  76.778  83.338  1.00  0.00           C
ATOM   1423  O   SER A  85      43.736  77.457  82.868  1.00  0.00           O
ATOM   1424  N   SER A  86      42.406  75.677  82.658  1.00  0.00           N
ATOM   1426  CA  SER A  86      42.746  75.408  81.248  1.00  0.00           C
ATOM   1428  CB  SER A  86      43.956  74.458  80.988  1.00  0.00           C
ATOM   1431  OG  SER A  86      45.136  74.918  81.638  1.00  0.00           O
ATOM   1433  C   SER A  86      41.546  74.738  80.588  1.00  0.00           C
ATOM   1434  O   SER A  86      40.756  74.107  81.288  1.00  0.00           O
ATOM   1435  N   ALA A  87      41.386  74.887  79.248  1.00  0.00           N
ATOM   1437  CA  ALA A  87      40.185  74.418  78.538  1.00  0.00           C
ATOM   1439  CB  ALA A  87      39.005  75.357  78.828  1.00  0.00           C
ATOM   1443  C   ALA A  87      40.355  74.307  77.018  1.00  0.00           C
ATOM   1444  O   ALA A  87      41.346  74.757  76.448  1.00  0.00           O
ATOM   1445  N   VAL A  88      39.375  73.668  76.318  1.00  0.00           N
ATOM   1447  CA  VAL A  88      39.325  73.497  74.848  1.00  0.00           C
ATOM   1449  CB  VAL A  88      38.546  72.238  74.438  1.00  0.00           C
ATOM   1451  CG1 VAL A  88      38.926  71.007  75.278  1.00  0.00           C
ATOM   1455  CG2 VAL A  88      37.025  72.467  74.478  1.00  0.00           C
ATOM   1459  C   VAL A  88      38.766  74.768  74.158  1.00  0.00           C
ATOM   1460  O   VAL A  88      38.336  75.668  74.888  1.00  0.00           O
ATOM   1461  N   PRO A  89      38.694  74.988  72.818  1.00  0.00           N
ATOM   1462  CD  PRO A  89      38.946  73.998  71.758  1.00  0.00           C
ATOM   1465  CA  PRO A  89      38.336  76.288  72.238  1.00  0.00           C
ATOM   1467  CB  PRO A  89      38.816  76.178  70.778  1.00  0.00           C
ATOM   1470  CG  PRO A  89      38.615  74.698  70.448  1.00  0.00           C
ATOM   1473  C   PRO A  89      36.845  76.598  72.298  1.00  0.00           C
ATOM   1474  O   PRO A  89      36.426  77.637  71.788  1.00  0.00           O
ATOM   1475  N   LYS A  90      36.026  75.757  72.958  1.00  0.00           N
ATOM   1477  CA  LYS A  90      34.665  76.107  73.328  1.00  0.00           C
ATOM   1479  CB  LYS A  90      33.666  74.978  72.958  1.00  0.00           C
ATOM   1482  CG  LYS A  90      33.466  74.808  71.438  1.00  0.00           C
ATOM   1485  CD  LYS A  90      32.235  73.938  71.148  1.00  0.00           C
ATOM   1488  CE  LYS A  90      31.886  73.698  69.678  1.00  0.00           C
ATOM   1491  NZ  LYS A  90      30.665  72.857  69.598  1.00  0.00           N
ATOM   1495  C   LYS A  90      34.535  76.448  74.808  1.00  0.00           C
ATOM   1496  O   LYS A  90      33.425  76.598  75.308  1.00  0.00           O
ATOM   1497  N   SER A  91      35.665  76.548  75.538  1.00  0.00           N
ATOM   1499  CA  SER A  91      35.766  76.728  76.998  1.00  0.00           C
ATOM   1501  CB  SER A  91      34.945  77.897  77.608  1.00  0.00           C
ATOM   1504  OG  SER A  91      35.395  79.158  77.118  1.00  0.00           O
ATOM   1506  C   SER A  91      35.476  75.478  77.798  1.00  0.00           C
ATOM   1507  O   SER A  91      35.496  75.467  79.038  1.00  0.00           O
ATOM   1508  N   SER A  92      35.266  74.348  77.108  1.00  0.00           N
ATOM   1510  CA  SER A  92      34.935  73.068  77.708  1.00  0.00           C
ATOM   1512  CB  SER A  92      34.126  72.128  76.778  1.00  0.00           C
ATOM   1515  OG  SER A  92      32.926  72.786  76.348  1.00  0.00           O
ATOM   1517  C   SER A  92      36.156  72.348  78.238  1.00  0.00           C
ATOM   1518  O   SER A  92      37.286  72.577  77.818  1.00  0.00           O
ATOM   1519  N   TRP A  93      35.966  71.478  79.238  1.00  0.00           N
ATOM   1521  CA  TRP A  93      37.025  70.647  79.768  1.00  0.00           C
ATOM   1523  CB  TRP A  93      36.496  69.978  81.068  1.00  0.00           C
ATOM   1526  CG  TRP A  93      37.496  69.088  81.718  1.00  0.00           C
ATOM   1527  CD1 TRP A  93      37.486  67.728  81.748  1.00  0.00           C
ATOM   1529  NE1 TRP A  93      38.694  67.268  82.198  1.00  0.00           N
ATOM   1531  CE2 TRP A  93      39.516  68.317  82.428  1.00  0.00           C
ATOM   1532  CD2 TRP A  93      38.766  69.507  82.198  1.00  0.00           C
ATOM   1533  CE3 TRP A  93      39.345  70.757  82.408  1.00  0.00           C
ATOM   1535  CZ3 TRP A  93      40.665  70.787  82.838  1.00  0.00           C
ATOM   1537  CZ2 TRP A  93      40.826  68.368  82.838  1.00  0.00           C
ATOM   1539  CH2 TRP A  93      41.386  69.618  83.058  1.00  0.00           C
ATOM   1541  C   TRP A  93      37.526  69.607  78.738  1.00  0.00           C
ATOM   1542  O   TRP A  93      36.656  69.098  78.028  1.00  0.00           O
ATOM   1543  N   PRO A  94      38.806  69.248  78.608  1.00  0.00           N
ATOM   1544  CD  PRO A  94      39.916  70.158  78.918  1.00  0.00           C
ATOM   1547  CA  PRO A  94      39.206  68.238  77.638  1.00  0.00           C
ATOM   1549  CB  PRO A  94      40.706  68.518  77.398  1.00  0.00           C
ATOM   1552  CG  PRO A  94      41.166  69.348  78.608  1.00  0.00           C
ATOM   1555  C   PRO A  94      38.806  66.807  78.038  1.00  0.00           C
ATOM   1556  O   PRO A  94      37.886  66.387  77.338  1.00  0.00           O
ATOM   1557  N   PRO A  95      39.226  65.988  79.038  1.00  0.00           N
ATOM   1558  CD  PRO A  95      40.625  65.848  79.458  1.00  0.00           C
ATOM   1561  CA  PRO A  95      38.596  64.677  79.158  1.00  0.00           C
ATOM   1563  CB  PRO A  95      39.744  63.658  79.018  1.00  0.00           C
ATOM   1566  CG  PRO A  95      41.016  64.518  78.838  1.00  0.00           C
ATOM   1569  C   PRO A  95      37.926  64.598  80.508  1.00  0.00           C
ATOM   1570  O   PRO A  95      38.576  64.518  81.548  1.00  0.00           O
ATOM   1571  N   VAL A  96      36.586  64.607  80.538  1.00  0.00           N
ATOM   1573  CA  VAL A  96      35.816  64.558  81.768  1.00  0.00           C
ATOM   1575  CB  VAL A  96      34.325  64.747  81.488  1.00  0.00           C
ATOM   1577  CG1 VAL A  96      33.485  64.558  82.778  1.00  0.00           C
ATOM   1581  CG2 VAL A  96      34.075  66.158  80.898  1.00  0.00           C
ATOM   1585  C   VAL A  96      36.086  63.317  82.618  1.00  0.00           C
ATOM   1586  O   VAL A  96      36.216  63.387  83.838  1.00  0.00           O
ATOM   1587  N   GLY A  97      36.226  62.137  81.978  1.00  0.00           N
ATOM   1589  CA  GLY A  97      36.325  60.838  82.638  1.00  0.00           C
ATOM   1592  C   GLY A  97      37.715  60.417  83.038  1.00  0.00           C
ATOM   1593  O   GLY A  97      38.046  59.237  83.038  1.00  0.00           O
ATOM   1594  N   GLN A  98      38.566  61.378  83.418  1.00  0.00           N
ATOM   1596  CA  GLN A  98      39.996  61.188  83.578  1.00  0.00           C
ATOM   1598  CB  GLN A  98      40.645  62.577  83.428  1.00  0.00           C
ATOM   1601  CG  GLN A  98      40.126  63.618  84.458  1.00  0.00           C
ATOM   1604  CD  GLN A  98      40.854  64.938  84.268  1.00  0.00           C
ATOM   1605  OE1 GLN A  98      41.465  65.188  83.228  1.00  0.00           O
ATOM   1606  NE2 GLN A  98      40.775  65.817  85.288  1.00  0.00           N
ATOM   1609  C   GLN A  98      40.486  60.597  84.898  1.00  0.00           C
ATOM   1610  O   GLN A  98      41.685  60.427  85.078  1.00  0.00           O
ATOM   1611  N   ARG A  99      39.615  60.308  85.888  1.00  0.00           N
ATOM   1613  CA  ARG A  99      39.944  59.658  87.148  1.00  0.00           C
ATOM   1615  CB  ARG A  99      40.956  58.478  87.098  1.00  0.00           C
ATOM   1618  CG  ARG A  99      40.606  57.358  86.098  1.00  0.00           C
ATOM   1621  CD  ARG A  99      41.825  56.478  85.838  1.00  0.00           C
ATOM   1624  NE  ARG A  99      41.465  55.518  84.748  1.00  0.00           N
ATOM   1626  CZ  ARG A  99      42.375  54.728  84.178  1.00  0.00           C
ATOM   1627  NH1 ARG A  99      43.606  54.618  84.618  1.00  0.00           N
ATOM   1630  NH2 ARG A  99      42.016  54.048  83.108  1.00  0.00           N
ATOM   1633  C   ARG A  99      40.346  60.607  88.258  1.00  0.00           C
ATOM   1634  O   ARG A  99      39.935  60.408  89.408  1.00  0.00           O
ATOM   1635  N   CYS A 100      41.086  61.708  87.978  1.00  0.00           N
ATOM   1637  CA  CYS A 100      41.255  62.768  88.958  1.00  0.00           C
ATOM   1639  CB  CYS A 100      42.546  63.628  88.808  1.00  0.00           C
ATOM   1642  SG  CYS A 100      44.086  62.647  88.958  1.00  0.00           S
ATOM   1644  C   CYS A 100      40.035  63.668  88.908  1.00  0.00           C
ATOM   1645  O   CYS A 100      39.965  64.648  88.168  1.00  0.00           O
ATOM   1646  N   TRP A 101      39.016  63.317  89.708  1.00  0.00           N
ATOM   1648  CA  TRP A 101      37.776  64.048  89.798  1.00  0.00           C
ATOM   1650  CB  TRP A 101      36.546  63.138  89.498  1.00  0.00           C
ATOM   1653  CG  TRP A 101      36.476  62.408  88.198  1.00  0.00           C
ATOM   1654  CD1 TRP A 101      37.196  62.538  87.038  1.00  0.00           C
ATOM   1656  NE1 TRP A 101      36.656  61.717  86.058  1.00  0.00           N
ATOM   1658  CE2 TRP A 101      35.645  60.978  86.608  1.00  0.00           C
ATOM   1659  CD2 TRP A 101      35.496  61.368  87.948  1.00  0.00           C
ATOM   1660  CE3 TRP A 101      34.535  60.747  88.748  1.00  0.00           C
ATOM   1662  CZ3 TRP A 101      33.766  59.718  88.208  1.00  0.00           C
ATOM   1664  CZ2 TRP A 101      34.856  59.967  86.058  1.00  0.00           C
ATOM   1666  CH2 TRP A 101      33.926  59.328  86.878  1.00  0.00           C
ATOM   1668  C   TRP A 101      37.615  64.607  91.218  1.00  0.00           C
ATOM   1669  O   TRP A 101      36.556  65.108  91.578  1.00  0.00           O
ATOM   1670  N   LEU A 102      38.666  64.548  92.058  1.00  0.00           N
ATOM   1672  CA  LEU A 102      38.625  65.007  93.428  1.00  0.00           C
ATOM   1674  CB  LEU A 102      38.415  63.878  94.468  1.00  0.00           C
ATOM   1677  CG  LEU A 102      37.056  63.158  94.378  1.00  0.00           C
ATOM   1679  CD1 LEU A 102      37.025  61.968  95.358  1.00  0.00           C
ATOM   1683  CD2 LEU A 102      35.876  64.098  94.658  1.00  0.00           C
ATOM   1687  C   LEU A 102      39.935  65.698  93.728  1.00  0.00           C
ATOM   1688  O   LEU A 102      41.006  65.257  93.328  1.00  0.00           O
ATOM   1689  N   TRP A 103      39.856  66.857  94.408  1.00  0.00           N
ATOM   1691  CA  TRP A 103      40.994  67.538  94.988  1.00  0.00           C
ATOM   1693  CB  TRP A 103      40.595  68.918  95.568  1.00  0.00           C
ATOM   1696  CG  TRP A 103      40.075  69.887  94.558  1.00  0.00           C
ATOM   1697  CD1 TRP A 103      38.766  70.147  94.248  1.00  0.00           C
ATOM   1699  NE1 TRP A 103      38.706  71.067  93.228  1.00  0.00           N
ATOM   1701  CE2 TRP A 103      39.976  71.438  92.888  1.00  0.00           C
ATOM   1702  CD2 TRP A 103      40.876  70.738  93.718  1.00  0.00           C
ATOM   1703  CE3 TRP A 103      42.244  70.967  93.618  1.00  0.00           C
ATOM   1705  CZ3 TRP A 103      42.685  71.897  92.678  1.00  0.00           C
ATOM   1707  CZ2 TRP A 103      40.416  72.327  91.918  1.00  0.00           C
ATOM   1709  CH2 TRP A 103      41.796  72.548  91.828  1.00  0.00           C
ATOM   1711  C   TRP A 103      41.596  66.717  96.118  1.00  0.00           C
ATOM   1712  O   TRP A 103      40.826  65.988  96.738  1.00  0.00           O
ATOM   1713  N   PRO A 104      42.865  66.768  96.488  1.00  0.00           N
ATOM   1714  CD  PRO A 104      43.926  67.408  95.688  1.00  0.00           C
ATOM   1717  CA  PRO A 104      43.415  65.848  97.488  1.00  0.00           C
ATOM   1719  CB  PRO A 104      44.926  66.168  97.468  1.00  0.00           C
ATOM   1722  CG  PRO A 104      45.196  66.638  96.038  1.00  0.00           C
ATOM   1725  C   PRO A 104      42.876  66.048  98.888  1.00  0.00           C
ATOM   1726  O   PRO A 104      43.095  65.188  99.748  1.00  0.00           O
ATOM   1727  N   THR A 105      42.305  67.228  99.158  1.00  0.00           N
ATOM   1729  CA  THR A 105      42.025  67.708 100.488  1.00  0.00           C
ATOM   1731  CB  THR A 105      43.306  67.897 101.298  1.00  0.00           C
ATOM   1733  OG1 THR A 105      43.056  68.168 102.668  1.00  0.00           O
ATOM   1735  CG2 THR A 105      44.145  69.036 100.708  1.00  0.00           C
ATOM   1739  C   THR A 105      41.236  69.007 100.388  1.00  0.00           C
ATOM   1740  O   THR A 105      41.026  69.577  99.308  1.00  0.00           O
ATOM   1741  N   THR A 106      40.796  69.518 101.548  1.00  0.00           N
ATOM   1743  CA  THR A 106      40.016  70.728 101.758  1.00  0.00           C
ATOM   1745  CB  THR A 106      38.846  70.498 102.738  1.00  0.00           C
ATOM   1747  OG1 THR A 106      37.926  69.558 102.188  1.00  0.00           O
ATOM   1749  CG2 THR A 106      38.035  71.768 103.018  1.00  0.00           C
ATOM   1753  C   THR A 106      40.946  71.778 102.348  1.00  0.00           C
ATOM   1754  O   THR A 106      41.685  71.507 103.288  1.00  0.00           O
ATOM   1755  N   GLY A 107      40.956  73.028 101.818  1.00  0.00           N
ATOM   1757  CA  GLY A 107      41.915  74.036 102.268  1.00  0.00           C
ATOM   1760  C   GLY A 107      42.076  75.228 101.348  1.00  0.00           C
ATOM   1761  O   GLY A 107      41.566  75.238 100.218  1.00  0.00           O
ATOM   1762  N   LYS A 108      42.816  76.268 101.798  1.00  0.00           N
ATOM   1764  CA  LYS A 108      43.256  77.397 100.978  1.00  0.00           C
ATOM   1766  CB  LYS A 108      43.386  78.757 101.748  1.00  0.00           C
ATOM   1769  CG  LYS A 108      42.235  79.768 101.518  1.00  0.00           C
ATOM   1772  CD  LYS A 108      42.666  81.217 101.868  1.00  0.00           C
ATOM   1775  CE  LYS A 108      41.486  82.188 102.038  1.00  0.00           C
ATOM   1778  NZ  LYS A 108      41.845  83.488 102.638  1.00  0.00           N
ATOM   1782  C   LYS A 108      44.604  77.098 100.318  1.00  0.00           C
ATOM   1783  O   LYS A 108      45.296  76.168 100.698  1.00  0.00           O
ATOM   1784  N   VAL A 109      45.035  77.908  99.328  1.00  0.00           N
ATOM   1786  CA  VAL A 109      46.306  77.717  98.638  1.00  0.00           C
ATOM   1788  CB  VAL A 109      46.125  77.777  97.118  1.00  0.00           C
ATOM   1790  CG1 VAL A 109      47.456  77.527  96.378  1.00  0.00           C
ATOM   1794  CG2 VAL A 109      45.115  76.698  96.708  1.00  0.00           C
ATOM   1798  C   VAL A 109      47.316  78.768  99.098  1.00  0.00           C
ATOM   1799  O   VAL A 109      46.976  79.918  99.348  1.00  0.00           O
ATOM   1800  N   ILE A 110      48.586  78.338  99.288  1.00  0.00           N
ATOM   1802  CA  ILE A 110      49.665  79.188  99.788  1.00  0.00           C
ATOM   1804  CB  ILE A 110      50.495  78.458 100.858  1.00  0.00           C
ATOM   1806  CG2 ILE A 110      51.736  79.286 101.278  1.00  0.00           C
ATOM   1810  CG1 ILE A 110      49.646  78.088 102.078  1.00  0.00           C
ATOM   1813  CD  ILE A 110      50.285  76.978 102.918  1.00  0.00           C
ATOM   1817  C   ILE A 110      50.595  79.607  98.668  1.00  0.00           C
ATOM   1818  O   ILE A 110      50.956  80.778  98.568  1.00  0.00           O
ATOM   1819  N   MET A 111      51.016  78.668  97.798  1.00  0.00           N
ATOM   1821  CA  MET A 111      51.945  78.928  96.718  1.00  0.00           C
ATOM   1823  CB  MET A 111      53.446  78.777  97.098  1.00  0.00           C
ATOM   1826  CG  MET A 111      54.035  79.938  97.918  1.00  0.00           C
ATOM   1829  SD  MET A 111      54.016  81.567  97.098  1.00  0.00           S
ATOM   1830  CE  MET A 111      55.355  81.217  95.938  1.00  0.00           C
ATOM   1834  C   MET A 111      51.685  78.057  95.498  1.00  0.00           C
ATOM   1835  O   MET A 111      51.416  76.857  95.628  1.00  0.00           O
ATOM   1836  N   PRO A 112      51.806  78.637  94.308  1.00  0.00           N
ATOM   1837  CD  PRO A 112      51.276  79.967  94.018  1.00  0.00           C
ATOM   1840  CA  PRO A 112      52.136  77.917  93.098  1.00  0.00           C
ATOM   1842  CB  PRO A 112      51.215  78.577  92.048  1.00  0.00           C
ATOM   1845  CG  PRO A 112      51.096  80.037  92.498  1.00  0.00           C
ATOM   1848  C   PRO A 112      53.625  78.057  92.808  1.00  0.00           C
ATOM   1849  O   PRO A 112      54.406  77.368  93.448  1.00  0.00           O
ATOM   1850  N   TYR A 113      54.105  78.897  91.858  1.00  0.00           N
ATOM   1852  CA  TYR A 113      55.206  78.448  91.018  1.00  0.00           C
ATOM   1854  CB  TYR A 113      54.465  77.827  89.768  1.00  0.00           C
ATOM   1857  CG  TYR A 113      54.965  76.498  89.208  1.00  0.00           C
ATOM   1858  CD1 TYR A 113      54.816  75.286  89.898  1.00  0.00           C
ATOM   1860  CE1 TYR A 113      55.176  74.058  89.298  1.00  0.00           C
ATOM   1862  CZ  TYR A 113      55.676  74.036  87.998  1.00  0.00           C
ATOM   1863  OH  TYR A 113      56.206  72.848  87.458  1.00  0.00           O
ATOM   1865  CD2 TYR A 113      55.386  76.438  87.868  1.00  0.00           C
ATOM   1867  CE2 TYR A 113      55.746  75.228  87.268  1.00  0.00           C
ATOM   1869  C   TYR A 113      56.215  79.567  90.578  1.00  0.00           C
ATOM   1870  O   TYR A 113      56.726  79.467  89.468  1.00  0.00           O
ATOM   1871  N   SER A 114      56.516  80.667  91.358  1.00  0.00           N
ATOM   1873  CA  SER A 114      57.546  81.678  90.968  1.00  0.00           C
ATOM   1875  CB  SER A 114      57.305  82.308  89.558  1.00  0.00           C
ATOM   1878  OG  SER A 114      55.924  82.588  89.308  1.00  0.00           O
ATOM   1880  C   SER A 114      57.946  82.858  91.928  1.00  0.00           C
ATOM   1881  O   SER A 114      57.316  83.098  92.958  1.00  0.00           O
ATOM   1882  N   THR A 115      59.026  83.617  91.548  1.00  0.00           N
ATOM   1884  CA  THR A 115      59.506  84.997  91.908  1.00  0.00           C
ATOM   1886  CB  THR A 115      58.825  85.948  92.948  1.00  0.00           C
ATOM   1888  OG1 THR A 115      59.636  86.478  94.008  1.00  0.00           O
ATOM   1890  CG2 THR A 115      58.406  87.216  92.208  1.00  0.00           C
ATOM   1894  C   THR A 115      61.016  85.107  91.948  1.00  0.00           C
ATOM   1895  O   THR A 115      61.615  85.417  90.918  1.00  0.00           O
ATOM   1896  N   ALA A 116      61.685  84.897  93.108  1.00  0.00           N
ATOM   1898  CA  ALA A 116      63.066  85.267  93.388  1.00  0.00           C
ATOM   1900  CB  ALA A 116      63.386  84.908  94.858  1.00  0.00           C
ATOM   1904  C   ALA A 116      64.066  84.607  92.458  1.00  0.00           C
ATOM   1905  O   ALA A 116      64.924  85.267  91.878  1.00  0.00           O
ATOM   1906  N   ASP A 117      63.876  83.308  92.288  1.00  0.00           N
ATOM   1908  CA  ASP A 117      63.476  82.718  91.018  1.00  0.00           C
ATOM   1910  CB  ASP A 117      64.175  83.158  89.698  1.00  0.00           C
ATOM   1913  CG  ASP A 117      63.336  82.738  88.498  1.00  0.00           C
ATOM   1914  OD1 ASP A 117      62.086  82.598  88.668  1.00  0.00           O
ATOM   1915  OD2 ASP A 117      63.876  82.588  87.368  1.00  0.00           O
ATOM   1916  C   ASP A 117      63.566  81.238  91.278  1.00  0.00           C
ATOM   1917  O   ASP A 117      64.465  80.527  90.848  1.00  0.00           O
ATOM   1918  N   GLY A 118      62.646  80.768  92.138  1.00  0.00           N
ATOM   1920  CA  GLY A 118      62.596  79.378  92.508  1.00  0.00           C
ATOM   1923  C   GLY A 118      61.316  78.858  92.008  1.00  0.00           C
ATOM   1924  O   GLY A 118      60.246  79.217  92.488  1.00  0.00           O
ATOM   1925  N   GLY A 119      61.396  77.938  91.038  1.00  0.00           N
ATOM   1927  CA  GLY A 119      60.296  77.088  90.638  1.00  0.00           C
ATOM   1930  C   GLY A 119      59.986  76.118  91.728  1.00  0.00           C
ATOM   1931  O   GLY A 119      60.616  75.068  91.858  1.00  0.00           O
ATOM   1932  N   ASN A 120      58.986  76.438  92.568  1.00  0.00           N
ATOM   1934  CA  ASN A 120      58.345  75.458  93.428  1.00  0.00           C
ATOM   1936  CB  ASN A 120      57.266  76.048  94.378  1.00  0.00           C
ATOM   1939  CG  ASN A 120      57.656  77.428  94.878  1.00  0.00           C
ATOM   1940  OD1 ASN A 120      58.526  77.558  95.748  1.00  0.00           O
ATOM   1941  ND2 ASN A 120      56.986  78.488  94.368  1.00  0.00           N
ATOM   1944  C   ASN A 120      57.696  74.427  92.518  1.00  0.00           C
ATOM   1945  O   ASN A 120      57.174  74.778  91.478  1.00  0.00           O
ATOM   1946  N   LYS A 121      57.755  73.128  92.828  1.00  0.00           N
ATOM   1948  CA  LYS A 121      57.346  72.118  91.878  1.00  0.00           C
ATOM   1950  CB  LYS A 121      58.476  71.088  91.698  1.00  0.00           C
ATOM   1953  CG  LYS A 121      59.674  71.647  90.928  1.00  0.00           C
ATOM   1956  CD  LYS A 121      60.915  70.757  91.058  1.00  0.00           C
ATOM   1959  CE  LYS A 121      62.115  71.277  90.278  1.00  0.00           C
ATOM   1962  NZ  LYS A 121      63.296  70.498  90.668  1.00  0.00           N
ATOM   1966  C   LYS A 121      56.046  71.448  92.268  1.00  0.00           C
ATOM   1967  O   LYS A 121      55.796  70.298  91.898  1.00  0.00           O
ATOM   1968  N   GLY A 122      55.206  72.128  93.068  1.00  0.00           N
ATOM   1970  CA  GLY A 122      53.896  71.618  93.418  1.00  0.00           C
ATOM   1973  C   GLY A 122      53.016  72.717  93.918  1.00  0.00           C
ATOM   1974  O   GLY A 122      53.386  73.897  93.898  1.00  0.00           O
ATOM   1975  N   ILE A 123      51.836  72.327  94.398  1.00  0.00           N
ATOM   1977  CA  ILE A 123      50.845  73.208  94.998  1.00  0.00           C
ATOM   1979  CB  ILE A 123      49.406  72.948  94.508  1.00  0.00           C
ATOM   1981  CG2 ILE A 123      48.336  73.658  95.378  1.00  0.00           C
ATOM   1985  CG1 ILE A 123      49.266  73.418  93.038  1.00  0.00           C
ATOM   1988  CD  ILE A 123      47.906  73.068  92.428  1.00  0.00           C
ATOM   1992  C   ILE A 123      50.886  73.048  96.498  1.00  0.00           C
ATOM   1993  O   ILE A 123      50.676  71.958  97.028  1.00  0.00           O
ATOM   1994  N   ASP A 124      51.106  74.167  97.218  1.00  0.00           N
ATOM   1996  CA  ASP A 124      50.985  74.217  98.658  1.00  0.00           C
ATOM   1998  CB  ASP A 124      51.856  75.368  99.218  1.00  0.00           C
ATOM   2001  CG  ASP A 124      53.345  75.048  99.308  1.00  0.00           C
ATOM   2002  OD1 ASP A 124      53.706  73.928  99.738  1.00  0.00           O
ATOM   2003  OD2 ASP A 124      54.136  76.038  99.198  1.00  0.00           O
ATOM   2004  C   ASP A 124      49.535  74.488  99.088  1.00  0.00           C
ATOM   2005  O   ASP A 124      49.005  75.588  98.888  1.00  0.00           O
ATOM   2006  N   ILE A 125      48.886  73.507  99.738  1.00  0.00           N
ATOM   2008  CA  ILE A 125      47.535  73.637 100.288  1.00  0.00           C
ATOM   2010  CB  ILE A 125      46.645  72.438  99.958  1.00  0.00           C
ATOM   2012  CG2 ILE A 125      45.215  72.708 100.468  1.00  0.00           C
ATOM   2016  CG1 ILE A 125      46.675  72.107  98.438  1.00  0.00           C
ATOM   2019  CD  ILE A 125      45.956  70.798  98.078  1.00  0.00           C
ATOM   2023  C   ILE A 125      47.586  73.847 101.798  1.00  0.00           C
ATOM   2024  O   ILE A 125      47.916  72.927 102.548  1.00  0.00           O
ATOM   2025  N   SER A 126      47.235  75.058 102.288  1.00  0.00           N
ATOM   2027  CA  SER A 126      47.006  75.368 103.698  1.00  0.00           C
ATOM   2029  CB  SER A 126      46.766  76.897 103.958  1.00  0.00           C
ATOM   2032  OG  SER A 126      46.666  77.238 105.348  1.00  0.00           O
ATOM   2034  C   SER A 126      45.766  74.688 104.218  1.00  0.00           C
ATOM   2035  O   SER A 126      44.656  75.007 103.768  1.00  0.00           O
ATOM   2036  N   ALA A 127      45.915  73.808 105.208  1.00  0.00           N
ATOM   2038  CA  ALA A 127      44.796  73.327 105.968  1.00  0.00           C
ATOM   2040  CB  ALA A 127      44.026  72.198 105.258  1.00  0.00           C
ATOM   2044  C   ALA A 127      45.365  72.848 107.278  1.00  0.00           C
ATOM   2045  O   ALA A 127      46.575  72.588 107.358  1.00  0.00           O
ATOM   2046  N   PRO A 128      44.586  72.748 108.348  1.00  0.00           N
ATOM   2047  CD  PRO A 128      43.246  73.338 108.408  1.00  0.00           C
ATOM   2050  CA  PRO A 128      45.035  72.338 109.678  1.00  0.00           C
ATOM   2052  CB  PRO A 128      43.755  72.378 110.498  1.00  0.00           C
ATOM   2055  CG  PRO A 128      42.986  73.538 109.888  1.00  0.00           C
ATOM   2058  C   PRO A 128      45.775  71.018 109.818  1.00  0.00           C
ATOM   2059  O   PRO A 128      45.756  70.158 108.928  1.00  0.00           O
ATOM   2060  N   ARG A 129      46.446  70.808 110.968  1.00  0.00           N
ATOM   2062  CA  ARG A 129      47.336  69.698 111.188  1.00  0.00           C
ATOM   2064  CB  ARG A 129      48.376  69.967 112.288  1.00  0.00           C
ATOM   2067  CG  ARG A 129      49.436  68.847 112.348  1.00  0.00           C
ATOM   2070  CD  ARG A 129      50.525  69.068 113.388  1.00  0.00           C
ATOM   2073  NE  ARG A 129      49.816  69.007 114.708  1.00  0.00           N
ATOM   2075  CZ  ARG A 129      50.406  69.228 115.858  1.00  0.00           C
ATOM   2076  NH1 ARG A 129      51.626  69.728 115.918  1.00  0.00           N
ATOM   2079  NH2 ARG A 129      49.776  68.948 116.978  1.00  0.00           N
ATOM   2082  C   ARG A 129      46.566  68.467 111.568  1.00  0.00           C
ATOM   2083  O   ARG A 129      45.785  68.478 112.508  1.00  0.00           O
ATOM   2084  N   GLY A 130      46.745  67.397 110.788  1.00  0.00           N
ATOM   2086  CA  GLY A 130      45.936  66.198 110.918  1.00  0.00           C
ATOM   2089  C   GLY A 130      44.776  66.217 109.978  1.00  0.00           C
ATOM   2090  O   GLY A 130      43.935  65.327 110.038  1.00  0.00           O
ATOM   2091  N   THR A 131      44.696  67.217 109.068  1.00  0.00           N
ATOM   2093  CA  THR A 131      43.656  67.268 108.028  1.00  0.00           C
ATOM   2095  CB  THR A 131      43.606  68.548 107.198  1.00  0.00           C
ATOM   2097  OG1 THR A 131      43.145  69.648 107.988  1.00  0.00           O
ATOM   2099  CG2 THR A 131      42.626  68.458 106.008  1.00  0.00           C
ATOM   2103  C   THR A 131      43.816  66.077 107.098  1.00  0.00           C
ATOM   2104  O   THR A 131      44.944  65.827 106.668  1.00  0.00           O
ATOM   2105  N   PRO A 132      42.796  65.277 106.798  1.00  0.00           N
ATOM   2106  CD  PRO A 132      41.526  65.217 107.548  1.00  0.00           C
ATOM   2109  CA  PRO A 132      42.916  64.167 105.878  1.00  0.00           C
ATOM   2111  CB  PRO A 132      41.505  63.568 105.868  1.00  0.00           C
ATOM   2114  CG  PRO A 132      40.976  63.827 107.268  1.00  0.00           C
ATOM   2117  C   PRO A 132      43.424  64.497 104.488  1.00  0.00           C
ATOM   2118  O   PRO A 132      43.016  65.507 103.898  1.00  0.00           O
ATOM   2119  N   ILE A 133      44.325  63.658 103.958  1.00  0.00           N
ATOM   2121  CA  ILE A 133      44.826  63.748 102.608  1.00  0.00           C
ATOM   2123  CB  ILE A 133      46.356  63.847 102.528  1.00  0.00           C
ATOM   2125  CG2 ILE A 133      46.755  63.967 101.048  1.00  0.00           C
ATOM   2129  CG1 ILE A 133      46.906  65.018 103.378  1.00  0.00           C
ATOM   2132  CD  ILE A 133      48.415  64.928 103.598  1.00  0.00           C
ATOM   2136  C   ILE A 133      44.386  62.467 101.928  1.00  0.00           C
ATOM   2137  O   ILE A 133      44.595  61.368 102.438  1.00  0.00           O
ATOM   2138  N   TYR A 134      43.746  62.597 100.768  1.00  0.00           N
ATOM   2140  CA  TYR A 134      43.176  61.488 100.048  1.00  0.00           C
ATOM   2142  CB  TYR A 134      41.675  61.748  99.778  1.00  0.00           C
ATOM   2145  CG  TYR A 134      40.915  61.787 101.068  1.00  0.00           C
ATOM   2146  CD1 TYR A 134      40.525  60.597 101.688  1.00  0.00           C
ATOM   2148  CE1 TYR A 134      39.865  60.607 102.908  1.00  0.00           C
ATOM   2150  CZ  TYR A 134      39.576  61.818 103.538  1.00  0.00           C
ATOM   2151  OH  TYR A 134      39.046  61.787 104.848  1.00  0.00           O
ATOM   2153  CD2 TYR A 134      40.556  63.008 101.668  1.00  0.00           C
ATOM   2155  CE2 TYR A 134      39.865  63.018 102.898  1.00  0.00           C
ATOM   2157  C   TYR A 134      43.906  61.318  98.738  1.00  0.00           C
ATOM   2158  O   TYR A 134      44.306  62.298  98.098  1.00  0.00           O
ATOM   2159  N   ALA A 135      44.086  60.077  98.268  1.00  0.00           N
ATOM   2161  CA  ALA A 135      44.566  59.808  96.918  1.00  0.00           C
ATOM   2163  CB  ALA A 135      44.656  58.307  96.628  1.00  0.00           C
ATOM   2167  C   ALA A 135      43.676  60.438  95.858  1.00  0.00           C
ATOM   2168  O   ALA A 135      42.444  60.347  95.928  1.00  0.00           O
ATOM   2169  N   ALA A 136      44.255  61.128  94.868  1.00  0.00           N
ATOM   2171  CA  ALA A 136      43.506  61.978  93.948  1.00  0.00           C
ATOM   2173  CB  ALA A 136      44.465  62.967  93.258  1.00  0.00           C
ATOM   2177  C   ALA A 136      42.766  61.158  92.908  1.00  0.00           C
ATOM   2178  O   ALA A 136      41.685  61.518  92.438  1.00  0.00           O
ATOM   2179  N   GLY A 137      43.354  59.998  92.558  1.00  0.00           N
ATOM   2181  CA  GLY A 137      42.925  59.107  91.518  1.00  0.00           C
ATOM   2184  C   GLY A 137      43.386  57.728  91.888  1.00  0.00           C
ATOM   2185  O   GLY A 137      44.136  57.558  92.848  1.00  0.00           O
ATOM   2186  N   ALA A 138      42.956  56.698  91.148  1.00  0.00           N
ATOM   2188  CA  ALA A 138      43.365  55.327  91.378  1.00  0.00           C
ATOM   2190  CB  ALA A 138      42.465  54.408  90.558  1.00  0.00           C
ATOM   2194  C   ALA A 138      44.816  55.018  91.038  1.00  0.00           C
ATOM   2195  O   ALA A 138      45.355  55.528  90.048  1.00  0.00           O
ATOM   2196  N   GLY A 139      45.486  54.167  91.828  1.00  0.00           N
ATOM   2198  CA  GLY A 139      46.875  53.847  91.588  1.00  0.00           C
ATOM   2201  C   GLY A 139      47.416  52.798  92.528  1.00  0.00           C
ATOM   2202  O   GLY A 139      46.675  52.018  93.138  1.00  0.00           O
ATOM   2203  N   LYS A 140      48.746  52.768  92.668  1.00  0.00           N
ATOM   2205  CA  LYS A 140      49.436  51.938  93.618  1.00  0.00           C
ATOM   2207  CB  LYS A 140      50.035  50.698  92.898  1.00  0.00           C
ATOM   2210  CG  LYS A 140      50.736  49.678  93.808  1.00  0.00           C
ATOM   2213  CD  LYS A 140      51.386  48.538  93.008  1.00  0.00           C
ATOM   2216  CE  LYS A 140      51.965  47.448  93.908  1.00  0.00           C
ATOM   2219  NZ  LYS A 140      52.486  46.308  93.138  1.00  0.00           N
ATOM   2223  C   LYS A 140      50.525  52.778  94.258  1.00  0.00           C
ATOM   2224  O   LYS A 140      51.386  53.348  93.578  1.00  0.00           O
ATOM   2225  N   VAL A 141      50.505  52.908  95.588  1.00  0.00           N
ATOM   2227  CA  VAL A 141      51.586  53.507  96.368  1.00  0.00           C
ATOM   2229  CB  VAL A 141      51.176  53.888  97.798  1.00  0.00           C
ATOM   2231  CG1 VAL A 141      52.346  53.908  98.818  1.00  0.00           C
ATOM   2235  CG2 VAL A 141      50.035  52.978  98.288  1.00  0.00           C
ATOM   2239  C   VAL A 141      52.886  52.728  96.278  1.00  0.00           C
ATOM   2240  O   VAL A 141      52.916  51.498  96.278  1.00  0.00           O
ATOM   2241  N   VAL A 142      54.005  53.447  96.148  1.00  0.00           N
ATOM   2243  CA  VAL A 142      55.296  52.847  95.888  1.00  0.00           C
ATOM   2245  CB  VAL A 142      55.826  53.177  94.488  1.00  0.00           C
ATOM   2247  CG1 VAL A 142      55.035  52.327  93.468  1.00  0.00           C
ATOM   2251  CG2 VAL A 142      55.665  54.678  94.158  1.00  0.00           C
ATOM   2255  C   VAL A 142      56.266  53.177  96.988  1.00  0.00           C
ATOM   2256  O   VAL A 142      57.025  52.318  97.418  1.00  0.00           O
ATOM   2257  N   TYR A 143      56.215  54.408  97.548  1.00  0.00           N
ATOM   2259  CA  TYR A 143      57.095  54.827  98.618  1.00  0.00           C
ATOM   2261  CB  TYR A 143      58.066  55.988  98.228  1.00  0.00           C
ATOM   2264  CG  TYR A 143      58.906  55.487  97.088  1.00  0.00           C
ATOM   2265  CD1 TYR A 143      59.875  54.497  97.298  1.00  0.00           C
ATOM   2267  CE1 TYR A 143      60.486  53.858  96.208  1.00  0.00           C
ATOM   2269  CZ  TYR A 143      60.136  54.217  94.898  1.00  0.00           C
ATOM   2270  OH  TYR A 143      60.636  53.488  93.798  1.00  0.00           O
ATOM   2272  CD2 TYR A 143      58.636  55.908  95.778  1.00  0.00           C
ATOM   2274  CE2 TYR A 143      59.226  55.257  94.688  1.00  0.00           C
ATOM   2276  C   TYR A 143      56.236  55.287  99.748  1.00  0.00           C
ATOM   2277  O   TYR A 143      55.325  56.098  99.578  1.00  0.00           O
ATOM   2278  N   VAL A 144      56.516  54.767 100.948  1.00  0.00           N
ATOM   2280  CA  VAL A 144      56.036  55.368 102.178  1.00  0.00           C
ATOM   2282  CB  VAL A 144      55.115  54.448 102.958  1.00  0.00           C
ATOM   2284  CG1 VAL A 144      54.646  55.138 104.248  1.00  0.00           C
ATOM   2288  CG2 VAL A 144      53.896  54.107 102.088  1.00  0.00           C
ATOM   2292  C   VAL A 144      57.276  55.718 102.958  1.00  0.00           C
ATOM   2293  O   VAL A 144      58.075  54.848 103.338  1.00  0.00           O
ATOM   2294  N   GLY A 145      57.526  57.018 103.188  1.00  0.00           N
ATOM   2296  CA  GLY A 145      58.755  57.397 103.858  1.00  0.00           C
ATOM   2299  C   GLY A 145      59.115  58.838 103.668  1.00  0.00           C
ATOM   2300  O   GLY A 145      58.555  59.548 102.838  1.00  0.00           O
ATOM   2301  N   ASN A 146      60.106  59.278 104.478  1.00  0.00           N
ATOM   2303  CA  ASN A 146      60.766  60.568 104.408  1.00  0.00           C
ATOM   2305  CB  ASN A 146      61.866  60.708 105.498  1.00  0.00           C
ATOM   2308  CG  ASN A 146      61.266  60.448 106.868  1.00  0.00           C
ATOM   2309  OD1 ASN A 146      60.146  60.868 107.178  1.00  0.00           O
ATOM   2310  ND2 ASN A 146      61.986  59.648 107.698  1.00  0.00           N
ATOM   2313  C   ASN A 146      61.446  60.817 103.068  1.00  0.00           C
ATOM   2314  O   ASN A 146      62.186  59.958 102.588  1.00  0.00           O
ATOM   2315  N   GLN A 147      61.255  61.997 102.458  1.00  0.00           N
ATOM   2317  CA  GLN A 147      61.965  62.458 101.278  1.00  0.00           C
ATOM   2319  CB  GLN A 147      61.194  62.178  99.958  1.00  0.00           C
ATOM   2322  CG  GLN A 147      60.896  60.677  99.658  1.00  0.00           C
ATOM   2325  CD  GLN A 147      62.156  59.808  99.498  1.00  0.00           C
ATOM   2326  OE1 GLN A 147      63.195  60.238  98.988  1.00  0.00           O
ATOM   2327  NE2 GLN A 147      62.056  58.517  99.928  1.00  0.00           N
ATOM   2330  C   GLN A 147      62.206  63.958 101.488  1.00  0.00           C
ATOM   2331  O   GLN A 147      61.715  64.368 102.518  1.00  0.00           O
ATOM   2332  N   LEU A 148      62.956  64.798 100.668  1.00  0.00           N
ATOM   2334  CA  LEU A 148      63.696  66.048 101.038  1.00  0.00           C
ATOM   2336  CB  LEU A 148      63.325  67.467 100.468  1.00  0.00           C
ATOM   2339  CG  LEU A 148      64.275  68.678 100.848  1.00  0.00           C
ATOM   2341  CD1 LEU A 148      64.916  68.717 102.258  1.00  0.00           C
ATOM   2345  CD2 LEU A 148      63.575  70.038 100.648  1.00  0.00           C
ATOM   2349  C   LEU A 148      65.226  65.918 100.988  1.00  0.00           C
ATOM   2350  O   LEU A 148      65.906  66.438 100.108  1.00  0.00           O
ATOM   2351  N   ARG A 149      65.885  65.238 101.918  1.00  0.00           N
ATOM   2353  CA  ARG A 149      65.365  64.128 102.638  1.00  0.00           C
ATOM   2355  CB  ARG A 149      65.346  62.798 101.748  1.00  0.00           C
ATOM   2358  CG  ARG A 149      65.064  62.628 100.188  1.00  0.00           C
ATOM   2361  CD  ARG A 149      65.675  63.498  99.058  1.00  0.00           C
ATOM   2364  NE  ARG A 149      64.556  64.248  98.368  1.00  0.00           N
ATOM   2366  CZ  ARG A 149      64.674  65.348  97.628  1.00  0.00           C
ATOM   2367  NH1 ARG A 149      65.825  65.787  97.198  1.00  0.00           N
ATOM   2370  NH2 ARG A 149      63.586  65.938  97.178  1.00  0.00           N
ATOM   2373  C   ARG A 149      64.325  64.458 103.758  1.00  0.00           C
ATOM   2374  O   ARG A 149      63.736  63.548 104.338  1.00  0.00           O
ATOM   2375  N   GLY A 150      64.145  65.778 104.098  1.00  0.00           N
ATOM   2377  CA  GLY A 150      62.976  66.438 104.758  1.00  0.00           C
ATOM   2380  C   GLY A 150      62.016  67.357 103.938  1.00  0.00           C
ATOM   2381  O   GLY A 150      62.006  68.577 104.078  1.00  0.00           O
ATOM   2382  N   TYR A 151      61.136  66.738 103.128  1.00  0.00           N
ATOM   2384  CA  TYR A 151      59.796  67.058 102.628  1.00  0.00           C
ATOM   2386  CB  TYR A 151      59.395  66.268 101.298  1.00  0.00           C
ATOM   2389  CG  TYR A 151      59.796  66.708  99.908  1.00  0.00           C
ATOM   2390  CD1 TYR A 151      59.245  67.868  99.328  1.00  0.00           C
ATOM   2392  CE1 TYR A 151      59.285  68.068  97.938  1.00  0.00           C
ATOM   2394  CZ  TYR A 151      59.906  67.118  97.118  1.00  0.00           C
ATOM   2395  OH  TYR A 151      59.976  67.257  95.718  1.00  0.00           O
ATOM   2397  CD2 TYR A 151      60.365  65.757  99.048  1.00  0.00           C
ATOM   2399  CE2 TYR A 151      60.435  65.958  97.668  1.00  0.00           C
ATOM   2401  C   TYR A 151      58.856  66.428 103.668  1.00  0.00           C
ATOM   2402  O   TYR A 151      57.666  66.238 103.438  1.00  0.00           O
ATOM   2403  N   GLY A 152      59.426  66.007 104.808  1.00  0.00           N
ATOM   2405  CA  GLY A 152      58.876  65.077 105.768  1.00  0.00           C
ATOM   2408  C   GLY A 152      58.466  63.748 105.198  1.00  0.00           C
ATOM   2409  O   GLY A 152      58.865  63.317 104.118  1.00  0.00           O
ATOM   2410  N   ASN A 153      57.626  63.037 105.968  1.00  0.00           N
ATOM   2412  CA  ASN A 153      56.965  61.828 105.568  1.00  0.00           C
ATOM   2414  CB  ASN A 153      56.016  61.318 106.708  1.00  0.00           C
ATOM   2417  CG  ASN A 153      56.666  61.397 108.098  1.00  0.00           C
ATOM   2418  OD1 ASN A 153      57.406  60.537 108.548  1.00  0.00           O
ATOM   2419  ND2 ASN A 153      56.306  62.448 108.868  1.00  0.00           N
ATOM   2422  C   ASN A 153      56.125  62.067 104.318  1.00  0.00           C
ATOM   2423  O   ASN A 153      55.246  62.927 104.328  1.00  0.00           O
ATOM   2424  N   LEU A 154      56.356  61.327 103.218  1.00  0.00           N
ATOM   2426  CA  LEU A 154      55.516  61.428 102.048  1.00  0.00           C
ATOM   2428  CB  LEU A 154      56.146  62.188 100.838  1.00  0.00           C
ATOM   2431  CG  LEU A 154      57.375  61.638 100.078  1.00  0.00           C
ATOM   2433  CD1 LEU A 154      57.146  60.327  99.308  1.00  0.00           C
ATOM   2437  CD2 LEU A 154      57.816  62.717  99.068  1.00  0.00           C
ATOM   2441  C   LEU A 154      54.986  60.077 101.658  1.00  0.00           C
ATOM   2442  O   LEU A 154      55.456  59.007 102.068  1.00  0.00           O
ATOM   2443  N   ILE A 155      53.926  60.147 100.838  1.00  0.00           N
ATOM   2445  CA  ILE A 155      53.365  59.018 100.128  1.00  0.00           C
ATOM   2447  CB  ILE A 155      51.875  58.827 100.408  1.00  0.00           C
ATOM   2449  CG2 ILE A 155      51.365  57.568  99.698  1.00  0.00           C
ATOM   2453  CG1 ILE A 155      51.575  58.778 101.928  1.00  0.00           C
ATOM   2456  CD  ILE A 155      52.244  57.618 102.678  1.00  0.00           C
ATOM   2460  C   ILE A 155      53.555  59.338  98.658  1.00  0.00           C
ATOM   2461  O   ILE A 155      53.326  60.467  98.228  1.00  0.00           O
ATOM   2462  N   MET A 156      53.986  58.348  97.868  1.00  0.00           N
ATOM   2464  CA  MET A 156      54.096  58.468  96.428  1.00  0.00           C
ATOM   2466  CB  MET A 156      55.556  58.177  95.988  1.00  0.00           C
ATOM   2469  CG  MET A 156      55.854  58.387  94.488  1.00  0.00           C
ATOM   2472  SD  MET A 156      56.255  60.088  93.988  1.00  0.00           S
ATOM   2473  CE  MET A 156      57.895  60.188  94.758  1.00  0.00           C
ATOM   2477  C   MET A 156      53.186  57.428  95.778  1.00  0.00           C
ATOM   2478  O   MET A 156      53.336  56.238  96.048  1.00  0.00           O
ATOM   2479  N   ILE A 157      52.235  57.857  94.918  1.00  0.00           N
ATOM   2481  CA  ILE A 157      51.246  56.978  94.288  1.00  0.00           C
ATOM   2483  CB  ILE A 157      49.796  57.378  94.608  1.00  0.00           C
ATOM   2485  CG2 ILE A 157      48.785  56.488  93.828  1.00  0.00           C
ATOM   2489  CG1 ILE A 157      49.525  57.318  96.128  1.00  0.00           C
ATOM   2492  CD  ILE A 157      48.136  57.827  96.528  1.00  0.00           C
ATOM   2496  C   ILE A 157      51.465  56.948  92.788  1.00  0.00           C
ATOM   2497  O   ILE A 157      51.365  57.958  92.088  1.00  0.00           O
ATOM   2498  N   LYS A 158      51.775  55.768  92.208  1.00  0.00           N
ATOM   2500  CA  LYS A 158      51.866  55.607  90.768  1.00  0.00           C
ATOM   2502  CB  LYS A 158      52.776  54.408  90.368  1.00  0.00           C
ATOM   2505  CG  LYS A 158      53.125  54.318  88.868  1.00  0.00           C
ATOM   2508  CD  LYS A 158      54.035  53.128  88.478  1.00  0.00           C
ATOM   2511  CE  LYS A 158      54.445  53.158  86.988  1.00  0.00           C
ATOM   2514  NZ  LYS A 158      55.395  52.088  86.608  1.00  0.00           N
ATOM   2518  C   LYS A 158      50.465  55.378  90.228  1.00  0.00           C
ATOM   2519  O   LYS A 158      49.786  54.427  90.618  1.00  0.00           O
ATOM   2520  N   HIS A 159      49.996  56.228  89.298  1.00  0.00           N
ATOM   2522  CA  HIS A 159      48.636  56.147  88.768  1.00  0.00           C
ATOM   2524  CB  HIS A 159      47.976  57.548  88.628  1.00  0.00           C
ATOM   2527  ND1 HIS A 159      46.755  57.808  90.838  1.00  0.00           N
ATOM   2529  CG  HIS A 159      47.706  58.237  89.948  1.00  0.00           C
ATOM   2530  CE1 HIS A 159      46.656  58.728  91.818  1.00  0.00           C
ATOM   2532  NE2 HIS A 159      47.465  59.748  91.608  1.00  0.00           N
ATOM   2533  CD2 HIS A 159      48.136  59.438  90.428  1.00  0.00           C
ATOM   2535  C   HIS A 159      48.625  55.408  87.438  1.00  0.00           C
ATOM   2536  O   HIS A 159      47.715  55.548  86.618  1.00  0.00           O
ATOM   2537  N   SER A 160      49.656  54.567  87.218  1.00  0.00           N
ATOM   2539  CA  SER A 160      49.796  53.587  86.138  1.00  0.00           C
ATOM   2541  CB  SER A 160      48.546  52.688  85.958  1.00  0.00           C
ATOM   2544  OG  SER A 160      48.876  51.478  85.268  1.00  0.00           O
ATOM   2546  C   SER A 160      50.255  54.237  84.838  1.00  0.00           C
ATOM   2547  O   SER A 160      51.316  53.897  84.308  1.00  0.00           O
ATOM   2548  N   GLU A 161      49.516  55.257  84.368  1.00  0.00           N
ATOM   2550  CA  GLU A 161      49.586  55.898  83.068  1.00  0.00           C
ATOM   2552  CB  GLU A 161      48.215  56.568  82.818  1.00  0.00           C
ATOM   2555  CG  GLU A 161      47.755  57.548  83.918  1.00  0.00           C
ATOM   2558  CD  GLU A 161      46.336  58.028  83.668  1.00  0.00           C
ATOM   2559  OE1 GLU A 161      45.746  57.768  82.608  1.00  0.00           O
ATOM   2560  OE2 GLU A 161      45.775  58.608  84.638  1.00  0.00           O
ATOM   2561  C   GLU A 161      50.726  56.898  82.868  1.00  0.00           C
ATOM   2562  O   GLU A 161      50.575  57.948  82.248  1.00  0.00           O
ATOM   2563  N   ASP A 162      51.906  56.607  83.438  1.00  0.00           N
ATOM   2565  CA  ASP A 162      53.095  57.438  83.418  1.00  0.00           C
ATOM   2567  CB  ASP A 162      53.636  57.688  81.998  1.00  0.00           C
ATOM   2570  CG  ASP A 162      54.096  56.388  81.388  1.00  0.00           C
ATOM   2571  OD1 ASP A 162      54.415  55.427  82.148  1.00  0.00           O
ATOM   2572  OD2 ASP A 162      54.266  56.408  80.148  1.00  0.00           O
ATOM   2573  C   ASP A 162      53.005  58.717  84.238  1.00  0.00           C
ATOM   2574  O   ASP A 162      53.986  59.468  84.358  1.00  0.00           O
ATOM   2575  N   TYR A 163      51.875  58.918  84.928  1.00  0.00           N
ATOM   2577  CA  TYR A 163      51.675  59.928  85.948  1.00  0.00           C
ATOM   2579  CB  TYR A 163      50.296  60.597  85.808  1.00  0.00           C
ATOM   2582  CG  TYR A 163      50.266  61.488  84.588  1.00  0.00           C
ATOM   2583  CD1 TYR A 163      50.775  62.798  84.668  1.00  0.00           C
ATOM   2585  CE1 TYR A 163      50.636  63.688  83.598  1.00  0.00           C
ATOM   2587  CZ  TYR A 163      49.996  63.268  82.418  1.00  0.00           C
ATOM   2588  OH  TYR A 163      49.816  64.167  81.358  1.00  0.00           O
ATOM   2590  CD2 TYR A 163      49.656  61.077  83.388  1.00  0.00           C
ATOM   2592  CE2 TYR A 163      49.516  61.958  82.318  1.00  0.00           C
ATOM   2594  C   TYR A 163      51.845  59.347  87.348  1.00  0.00           C
ATOM   2595  O   TYR A 163      51.465  58.208  87.638  1.00  0.00           O
ATOM   2596  N   ILE A 164      52.476  60.118  88.238  1.00  0.00           N
ATOM   2598  CA  ILE A 164      52.766  59.688  89.598  1.00  0.00           C
ATOM   2600  CB  ILE A 164      54.156  59.037  89.698  1.00  0.00           C
ATOM   2602  CG2 ILE A 164      55.276  60.028  89.348  1.00  0.00           C
ATOM   2606  CG1 ILE A 164      54.436  58.418  91.088  1.00  0.00           C
ATOM   2609  CD  ILE A 164      55.695  57.558  91.108  1.00  0.00           C
ATOM   2613  C   ILE A 164      52.615  60.898  90.498  1.00  0.00           C
ATOM   2614  O   ILE A 164      53.125  61.978  90.198  1.00  0.00           O
ATOM   2615  N   THR A 165      51.875  60.778  91.608  1.00  0.00           N
ATOM   2617  CA  THR A 165      51.645  61.878  92.538  1.00  0.00           C
ATOM   2619  CB  THR A 165      50.226  61.978  93.068  1.00  0.00           C
ATOM   2621  OG1 THR A 165      49.696  60.688  93.308  1.00  0.00           O
ATOM   2623  CG2 THR A 165      49.345  62.618  91.998  1.00  0.00           C
ATOM   2627  C   THR A 165      52.546  61.728  93.738  1.00  0.00           C
ATOM   2628  O   THR A 165      52.986  60.628  94.088  1.00  0.00           O
ATOM   2629  N   ALA A 166      52.816  62.847  94.418  1.00  0.00           N
ATOM   2631  CA  ALA A 166      53.296  62.778  95.768  1.00  0.00           C
ATOM   2633  CB  ALA A 166      54.786  63.097  95.818  1.00  0.00           C
ATOM   2637  C   ALA A 166      52.566  63.748  96.658  1.00  0.00           C
ATOM   2638  O   ALA A 166      52.066  64.798  96.228  1.00  0.00           O
ATOM   2639  N   TYR A 167      52.486  63.368  97.938  1.00  0.00           N
ATOM   2641  CA  TYR A 167      51.785  64.058  98.978  1.00  0.00           C
ATOM   2643  CB  TYR A 167      50.606  63.177  99.508  1.00  0.00           C
ATOM   2646  CG  TYR A 167      49.716  62.757  98.368  1.00  0.00           C
ATOM   2647  CD1 TYR A 167      49.986  61.597  97.618  1.00  0.00           C
ATOM   2649  CE1 TYR A 167      49.166  61.228  96.548  1.00  0.00           C
ATOM   2651  CZ  TYR A 167      48.025  61.987  96.238  1.00  0.00           C
ATOM   2652  OH  TYR A 167      47.206  61.688  95.128  1.00  0.00           O
ATOM   2654  CD2 TYR A 167      48.555  63.498  98.058  1.00  0.00           C
ATOM   2656  CE2 TYR A 167      47.715  63.107  97.018  1.00  0.00           C
ATOM   2658  C   TYR A 167      52.806  64.257 100.078  1.00  0.00           C
ATOM   2659  O   TYR A 167      53.215  63.288 100.718  1.00  0.00           O
ATOM   2660  N   ALA A 168      53.266  65.498 100.288  1.00  0.00           N
ATOM   2662  CA  ALA A 168      54.415  65.787 101.118  1.00  0.00           C
ATOM   2664  CB  ALA A 168      55.556  66.338 100.248  1.00  0.00           C
ATOM   2668  C   ALA A 168      54.105  66.778 102.218  1.00  0.00           C
ATOM   2669  O   ALA A 168      53.236  67.647 102.108  1.00  0.00           O
ATOM   2670  N   HIS A 169      54.856  66.618 103.328  1.00  0.00           N
ATOM   2672  CA  HIS A 169      54.735  67.298 104.598  1.00  0.00           C
ATOM   2674  CB  HIS A 169      54.626  68.827 104.518  1.00  0.00           C
ATOM   2677  ND1 HIS A 169      57.016  69.338 103.868  1.00  0.00           N
ATOM   2679  CG  HIS A 169      55.665  69.408 103.618  1.00  0.00           C
ATOM   2680  CE1 HIS A 169      57.646  69.918 102.828  1.00  0.00           C
ATOM   2682  NE2 HIS A 169      56.785  70.357 101.918  1.00  0.00           N
ATOM   2683  CD2 HIS A 169      55.535  70.048 102.438  1.00  0.00           C
ATOM   2685  C   HIS A 169      53.676  66.698 105.488  1.00  0.00           C
ATOM   2686  O   HIS A 169      52.806  67.378 106.018  1.00  0.00           O
ATOM   2687  N   ASN A 170      53.706  65.368 105.688  1.00  0.00           N
ATOM   2689  CA  ASN A 170      52.636  64.668 106.378  1.00  0.00           C
ATOM   2691  CB  ASN A 170      52.305  63.368 105.628  1.00  0.00           C
ATOM   2694  CG  ASN A 170      52.016  63.668 104.148  1.00  0.00           C
ATOM   2695  OD1 ASN A 170      51.615  64.747 103.728  1.00  0.00           O
ATOM   2696  ND2 ASN A 170      52.266  62.658 103.298  1.00  0.00           N
ATOM   2699  C   ASN A 170      52.986  64.357 107.838  1.00  0.00           C
ATOM   2700  O   ASN A 170      54.075  63.868 108.148  1.00  0.00           O
ATOM   2701  N   ASP A 171      52.076  64.637 108.798  1.00  0.00           N
ATOM   2703  CA  ASP A 171      52.266  64.368 110.208  1.00  0.00           C
ATOM   2705  CB  ASP A 171      51.115  65.038 111.008  1.00  0.00           C
ATOM   2708  CG  ASP A 171      51.376  65.348 112.478  1.00  0.00           C
ATOM   2709  OD1 ASP A 171      52.435  65.938 112.838  1.00  0.00           O
ATOM   2710  OD2 ASP A 171      50.376  65.188 113.238  1.00  0.00           O
ATOM   2711  C   ASP A 171      52.356  62.857 110.488  1.00  0.00           C
ATOM   2712  O   ASP A 171      53.086  62.408 111.378  1.00  0.00           O
ATOM   2713  N   THR A 172      51.615  62.038 109.718  1.00  0.00           N
ATOM   2715  CA  THR A 172      51.535  60.588 109.908  1.00  0.00           C
ATOM   2717  CB  THR A 172      50.796  60.198 111.198  1.00  0.00           C
ATOM   2719  OG1 THR A 172      50.525  58.808 111.428  1.00  0.00           O
ATOM   2721  CG2 THR A 172      49.415  60.858 111.218  1.00  0.00           C
ATOM   2725  C   THR A 172      50.966  59.888 108.678  1.00  0.00           C
ATOM   2726  O   THR A 172      50.386  60.518 107.788  1.00  0.00           O
ATOM   2727  N   MET A 173      51.146  58.558 108.588  1.00  0.00           N
ATOM   2729  CA  MET A 173      50.546  57.728 107.568  1.00  0.00           C
ATOM   2731  CB  MET A 173      51.556  56.677 107.038  1.00  0.00           C
ATOM   2734  CG  MET A 173      52.006  55.638 108.078  1.00  0.00           C
ATOM   2737  SD  MET A 173      53.236  54.458 107.458  1.00  0.00           S
ATOM   2738  CE  MET A 173      52.076  53.478 106.478  1.00  0.00           C
ATOM   2742  C   MET A 173      49.316  56.978 108.068  1.00  0.00           C
ATOM   2743  O   MET A 173      49.056  56.818 109.258  1.00  0.00           O
ATOM   2744  N   LEU A 174      48.494  56.488 107.128  1.00  0.00           N
ATOM   2746  CA  LEU A 174      47.375  55.618 107.428  1.00  0.00           C
ATOM   2748  CB  LEU A 174      46.096  56.028 106.628  1.00  0.00           C
ATOM   2751  CG  LEU A 174      45.395  57.337 107.088  1.00  0.00           C
ATOM   2753  CD1 LEU A 174      44.826  57.238 108.508  1.00  0.00           C
ATOM   2757  CD2 LEU A 174      46.276  58.577 106.968  1.00  0.00           C
ATOM   2761  C   LEU A 174      47.776  54.167 107.178  1.00  0.00           C
ATOM   2762  O   LEU A 174      48.916  53.868 106.858  1.00  0.00           O
ATOM   2763  N   VAL A 175      46.816  53.228 107.308  1.00  0.00           N
ATOM   2765  CA  VAL A 175      46.956  51.798 107.028  1.00  0.00           C
ATOM   2767  CB  VAL A 175      46.086  50.978 107.968  1.00  0.00           C
ATOM   2769  CG1 VAL A 175      46.526  51.288 109.408  1.00  0.00           C
ATOM   2773  CG2 VAL A 175      44.586  51.288 107.768  1.00  0.00           C
ATOM   2777  C   VAL A 175      46.645  51.498 105.568  1.00  0.00           C
ATOM   2778  O   VAL A 175      46.066  50.487 105.158  1.00  0.00           O
ATOM   2779  N   ASN A 176      46.996  52.478 104.718  1.00  0.00           N
ATOM   2781  CA  ASN A 176      46.745  52.488 103.308  1.00  0.00           C
ATOM   2783  CB  ASN A 176      45.566  53.428 103.018  1.00  0.00           C
ATOM   2786  CG  ASN A 176      45.056  53.237 101.608  1.00  0.00           C
ATOM   2787  OD1 ASN A 176      44.136  52.458 101.378  1.00  0.00           O
ATOM   2788  ND2 ASN A 176      45.586  54.028 100.648  1.00  0.00           N
ATOM   2791  C   ASN A 176      48.056  52.847 102.598  1.00  0.00           C
ATOM   2792  O   ASN A 176      48.766  53.768 102.968  1.00  0.00           O
ATOM   2793  N   ASN A 177      48.386  52.028 101.588  1.00  0.00           N
ATOM   2795  CA  ASN A 177      49.525  51.138 101.618  1.00  0.00           C
ATOM   2797  CB  ASN A 177      50.976  51.677 101.788  1.00  0.00           C
ATOM   2800  CG  ASN A 177      51.926  50.618 101.188  1.00  0.00           C
ATOM   2801  OD1 ASN A 177      52.535  49.808 101.868  1.00  0.00           O
ATOM   2802  ND2 ASN A 177      51.976  50.597  99.828  1.00  0.00           N
ATOM   2805  C   ASN A 177      49.236  49.928 102.538  1.00  0.00           C
ATOM   2806  O   ASN A 177      49.516  49.938 103.738  1.00  0.00           O
ATOM   2807  N   GLY A 178      48.646  48.847 101.998  1.00  0.00           N
ATOM   2809  CA  GLY A 178      48.636  48.698 100.558  1.00  0.00           C
ATOM   2812  C   GLY A 178      48.156  47.438  99.958  1.00  0.00           C
ATOM   2813  O   GLY A 178      47.646  46.558 100.618  1.00  0.00           O
ATOM   2814  N   GLN A 179      48.386  47.288  98.648  1.00  0.00           N
ATOM   2816  CA  GLN A 179      49.226  48.158  97.828  1.00  0.00           C
ATOM   2818  CB  GLN A 179      50.266  47.308  97.068  1.00  0.00           C
ATOM   2821  CG  GLN A 179      51.076  46.347  97.978  1.00  0.00           C
ATOM   2824  CD  GLN A 179      50.365  45.028  98.258  1.00  0.00           C
ATOM   2825  OE1 GLN A 179      49.285  44.738  97.748  1.00  0.00           O
ATOM   2826  NE2 GLN A 179      50.976  44.177  99.108  1.00  0.00           N
ATOM   2829  C   GLN A 179      48.396  48.958  96.858  1.00  0.00           C
ATOM   2830  O   GLN A 179      48.755  50.088  96.498  1.00  0.00           O
ATOM   2831  N   SER A 180      47.244  48.408  96.458  1.00  0.00           N
ATOM   2833  CA  SER A 180      46.426  49.018  95.428  1.00  0.00           C
ATOM   2835  CB  SER A 180      45.695  47.917  94.628  1.00  0.00           C
ATOM   2838  OG  SER A 180      45.056  48.438  93.478  1.00  0.00           O
ATOM   2840  C   SER A 180      45.446  49.967  96.088  1.00  0.00           C
ATOM   2841  O   SER A 180      44.805  49.627  97.088  1.00  0.00           O
ATOM   2842  N   VAL A 181      45.376  51.217  95.578  1.00  0.00           N
ATOM   2844  CA  VAL A 181      44.636  52.308  96.198  1.00  0.00           C
ATOM   2846  CB  VAL A 181      45.465  53.398  96.868  1.00  0.00           C
ATOM   2848  CG1 VAL A 181      46.486  52.728  97.798  1.00  0.00           C
ATOM   2852  CG2 VAL A 181      46.176  54.338  95.858  1.00  0.00           C
ATOM   2856  C   VAL A 181      43.706  52.967  95.208  1.00  0.00           C
ATOM   2857  O   VAL A 181      44.016  53.167  94.038  1.00  0.00           O
ATOM   2858  N   LYS A 182      42.526  53.348  95.688  1.00  0.00           N
ATOM   2860  CA  LYS A 182      41.505  53.998  94.888  1.00  0.00           C
ATOM   2862  CB  LYS A 182      40.156  53.307  95.158  1.00  0.00           C
ATOM   2865  CG  LYS A 182      40.176  51.828  94.738  1.00  0.00           C
ATOM   2868  CD  LYS A 182      38.796  51.178  94.848  1.00  0.00           C
ATOM   2871  CE  LYS A 182      38.846  49.678  94.548  1.00  0.00           C
ATOM   2874  NZ  LYS A 182      37.496  49.097  94.548  1.00  0.00           N
ATOM   2878  C   LYS A 182      41.446  55.487  95.148  1.00  0.00           C
ATOM   2879  O   LYS A 182      41.986  56.007  96.118  1.00  0.00           O
ATOM   2880  N   ALA A 183      40.775  56.228  94.248  1.00  0.00           N
ATOM   2882  CA  ALA A 183      40.495  57.647  94.448  1.00  0.00           C
ATOM   2884  CB  ALA A 183      39.726  58.198  93.228  1.00  0.00           C
ATOM   2888  C   ALA A 183      39.665  57.897  95.698  1.00  0.00           C
ATOM   2889  O   ALA A 183      38.726  57.158  95.988  1.00  0.00           O
ATOM   2890  N   GLY A 184      39.986  58.948  96.488  1.00  0.00           N
ATOM   2892  CA  GLY A 184      39.266  59.237  97.728  1.00  0.00           C
ATOM   2895  C   GLY A 184      39.646  58.358  98.898  1.00  0.00           C
ATOM   2896  O   GLY A 184      39.035  58.398  99.958  1.00  0.00           O
ATOM   2897  N   GLN A 185      40.706  57.538  98.758  1.00  0.00           N
ATOM   2899  CA  GLN A 185      41.185  56.728  99.858  1.00  0.00           C
ATOM   2901  CB  GLN A 185      41.766  55.408  99.318  1.00  0.00           C
ATOM   2904  CG  GLN A 185      42.244  54.398 100.388  1.00  0.00           C
ATOM   2907  CD  GLN A 185      41.185  53.908 101.388  1.00  0.00           C
ATOM   2908  OE1 GLN A 185      40.206  53.237 101.068  1.00  0.00           O
ATOM   2909  NE2 GLN A 185      41.416  54.208 102.688  1.00  0.00           N
ATOM   2912  C   GLN A 185      42.226  57.507 100.658  1.00  0.00           C
ATOM   2913  O   GLN A 185      43.046  58.228 100.098  1.00  0.00           O
ATOM   2914  N   LYS A 186      42.174  57.438 102.008  1.00  0.00           N
ATOM   2916  CA  LYS A 186      43.005  58.268 102.878  1.00  0.00           C
ATOM   2918  CB  LYS A 186      42.406  58.468 104.288  1.00  0.00           C
ATOM   2921  CG  LYS A 186      43.046  59.567 105.148  1.00  0.00           C
ATOM   2924  CD  LYS A 186      42.316  59.648 106.498  1.00  0.00           C
ATOM   2927  CE  LYS A 186      42.946  60.487 107.618  1.00  0.00           C
ATOM   2930  NZ  LYS A 186      42.104  60.438 108.858  1.00  0.00           N
ATOM   2934  C   LYS A 186      44.386  57.658 103.038  1.00  0.00           C
ATOM   2935  O   LYS A 186      44.546  56.498 103.408  1.00  0.00           O
ATOM   2936  N   ILE A 187      45.406  58.458 102.698  1.00  0.00           N
ATOM   2938  CA  ILE A 187      46.755  57.987 102.478  1.00  0.00           C
ATOM   2940  CB  ILE A 187      47.206  58.237 101.038  1.00  0.00           C
ATOM   2942  CG2 ILE A 187      46.356  57.278 100.188  1.00  0.00           C
ATOM   2946  CG1 ILE A 187      47.016  59.668 100.468  1.00  0.00           C
ATOM   2949  CD  ILE A 187      48.256  60.548 100.618  1.00  0.00           C
ATOM   2953  C   ILE A 187      47.685  58.587 103.508  1.00  0.00           C
ATOM   2954  O   ILE A 187      48.555  57.908 104.068  1.00  0.00           O
ATOM   2955  N   ALA A 188      47.476  59.858 103.878  1.00  0.00           N
ATOM   2957  CA  ALA A 188      48.266  60.508 104.878  1.00  0.00           C
ATOM   2959  CB  ALA A 188      49.525  61.128 104.258  1.00  0.00           C
ATOM   2963  C   ALA A 188      47.426  61.558 105.558  1.00  0.00           C
ATOM   2964  O   ALA A 188      46.276  61.798 105.168  1.00  0.00           O
ATOM   2965  N   THR A 189      47.956  62.188 106.618  1.00  0.00           N
ATOM   2967  CA  THR A 189      47.386  63.398 107.188  1.00  0.00           C
ATOM   2969  CB  THR A 189      46.886  63.268 108.628  1.00  0.00           C
ATOM   2971  OG1 THR A 189      47.925  62.967 109.538  1.00  0.00           O
ATOM   2973  CG2 THR A 189      45.865  62.137 108.738  1.00  0.00           C
ATOM   2977  C   THR A 189      48.415  64.507 107.138  1.00  0.00           C
ATOM   2978  O   THR A 189      49.615  64.278 107.268  1.00  0.00           O
ATOM   2979  N   MET A 190      47.965  65.768 106.948  1.00  0.00           N
ATOM   2981  CA  MET A 190      48.836  66.927 106.928  1.00  0.00           C
ATOM   2983  CB  MET A 190      48.095  68.257 106.668  1.00  0.00           C
ATOM   2986  CG  MET A 190      47.496  68.348 105.278  1.00  0.00           C
ATOM   2989  SD  MET A 190      47.016  70.048 104.898  1.00  0.00           S
ATOM   2990  CE  MET A 190      45.886  69.497 103.608  1.00  0.00           C
ATOM   2994  C   MET A 190      49.646  67.168 108.178  1.00  0.00           C
ATOM   2995  O   MET A 190      49.166  67.048 109.308  1.00  0.00           O
ATOM   2996  N   GLY A 191      50.896  67.588 107.978  1.00  0.00           N
ATOM   2998  CA  GLY A 191      51.785  68.018 109.028  1.00  0.00           C
ATOM   3001  C   GLY A 191      52.444  69.298 108.658  1.00  0.00           C
ATOM   3002  O   GLY A 191      52.126  69.957 107.678  1.00  0.00           O
ATOM   3003  N   SER A 192      53.424  69.668 109.488  1.00  0.00           N
ATOM   3005  CA  SER A 192      54.366  70.708 109.148  1.00  0.00           C
ATOM   3007  CB  SER A 192      54.415  71.818 110.238  1.00  0.00           C
ATOM   3010  OG  SER A 192      55.086  72.998 109.788  1.00  0.00           O
ATOM   3012  C   SER A 192      55.706  70.038 109.048  1.00  0.00           C
ATOM   3013  O   SER A 192      56.726  70.658 109.298  1.00  0.00           O
ATOM   3014  N   THR A 193      55.756  68.728 108.748  1.00  0.00           N
ATOM   3016  CA  THR A 193      57.006  67.967 108.668  1.00  0.00           C
ATOM   3018  CB  THR A 193      56.825  66.458 108.638  1.00  0.00           C
ATOM   3020  OG1 THR A 193      55.896  66.067 107.648  1.00  0.00           O
ATOM   3022  CG2 THR A 193      56.266  65.967 109.978  1.00  0.00           C
ATOM   3026  C   THR A 193      57.906  68.408 107.528  1.00  0.00           C
ATOM   3027  O   THR A 193      57.586  68.268 106.348  1.00  0.00           O
ATOM   3028  N   ASP A 194      59.056  68.998 107.878  1.00  0.00           N
ATOM   3030  CA  ASP A 194      60.115  69.348 106.958  1.00  0.00           C
ATOM   3032  CB  ASP A 194      61.505  69.138 107.648  1.00  0.00           C
ATOM   3035  CG  ASP A 194      61.836  67.717 108.108  1.00  0.00           C
ATOM   3036  OD1 ASP A 194      62.925  67.558 108.738  1.00  0.00           O
ATOM   3037  OD2 ASP A 194      61.055  66.748 107.898  1.00  0.00           O
ATOM   3038  C   ASP A 194      59.916  70.787 106.448  1.00  0.00           C
ATOM   3039  O   ASP A 194      60.566  71.217 105.498  1.00  0.00           O
ATOM   3040  N   ALA A 195      58.986  71.577 107.058  1.00  0.00           N
ATOM   3042  CA  ALA A 195      58.494  72.838 106.508  1.00  0.00           C
ATOM   3044  CB  ALA A 195      57.396  72.577 105.458  1.00  0.00           C
ATOM   3048  C   ALA A 195      57.956  73.788 107.588  1.00  0.00           C
ATOM   3049  O   ALA A 195      57.855  73.467 108.778  1.00  0.00           O
ATOM   3050  N   ALA A 196      57.626  75.048 107.218  1.00  0.00           N
ATOM   3052  CA  ALA A 196      57.465  76.168 108.138  1.00  0.00           C
ATOM   3054  CB  ALA A 196      57.906  77.478 107.448  1.00  0.00           C
ATOM   3058  C   ALA A 196      56.046  76.378 108.628  1.00  0.00           C
ATOM   3059  O   ALA A 196      55.775  77.247 109.458  1.00  0.00           O
ATOM   3060  N   SER A 197      55.086  75.598 108.108  1.00  0.00           N
ATOM   3062  CA  SER A 197      53.685  75.798 108.398  1.00  0.00           C
ATOM   3064  CB  SER A 197      53.116  76.988 107.598  1.00  0.00           C
ATOM   3067  OG  SER A 197      51.755  77.338 107.908  1.00  0.00           O
ATOM   3069  C   SER A 197      52.976  74.558 107.938  1.00  0.00           C
ATOM   3070  O   SER A 197      53.476  73.808 107.108  1.00  0.00           O
ATOM   3071  N   VAL A 198      51.766  74.327 108.488  1.00  0.00           N
ATOM   3073  CA  VAL A 198      50.994  73.138 108.208  1.00  0.00           C
ATOM   3075  CB  VAL A 198      49.956  72.848 109.278  1.00  0.00           C
ATOM   3077  CG1 VAL A 198      49.255  71.518 108.968  1.00  0.00           C
ATOM   3081  CG2 VAL A 198      50.636  72.748 110.648  1.00  0.00           C
ATOM   3085  C   VAL A 198      50.306  73.247 106.868  1.00  0.00           C
ATOM   3086  O   VAL A 198      49.525  74.167 106.608  1.00  0.00           O
ATOM   3087  N   ARG A 199      50.625  72.298 105.978  1.00  0.00           N
ATOM   3089  CA  ARG A 199      50.146  72.268 104.638  1.00  0.00           C
ATOM   3091  CB  ARG A 199      50.785  73.378 103.778  1.00  0.00           C
ATOM   3094  CG  ARG A 199      52.326  73.378 103.698  1.00  0.00           C
ATOM   3097  CD  ARG A 199      52.806  74.698 103.118  1.00  0.00           C
ATOM   3100  NE  ARG A 199      54.285  74.688 103.018  1.00  0.00           N
ATOM   3102  CZ  ARG A 199      54.906  75.638 102.328  1.00  0.00           C
ATOM   3103  NH1 ARG A 199      54.325  76.748 101.948  1.00  0.00           N
ATOM   3106  NH2 ARG A 199      56.176  75.498 102.058  1.00  0.00           N
ATOM   3109  C   ARG A 199      50.435  70.908 104.068  1.00  0.00           C
ATOM   3110  O   ARG A 199      51.146  70.108 104.658  1.00  0.00           O
ATOM   3111  N   LEU A 200      49.865  70.647 102.888  1.00  0.00           N
ATOM   3113  CA  LEU A 200      50.236  69.577 101.998  1.00  0.00           C
ATOM   3115  CB  LEU A 200      48.946  68.878 101.518  1.00  0.00           C
ATOM   3118  CG  LEU A 200      49.046  67.927 100.308  1.00  0.00           C
ATOM   3120  CD1 LEU A 200      50.056  66.807 100.568  1.00  0.00           C
ATOM   3124  CD2 LEU A 200      47.666  67.327 100.008  1.00  0.00           C
ATOM   3128  C   LEU A 200      50.946  70.208 100.808  1.00  0.00           C
ATOM   3129  O   LEU A 200      50.416  71.128 100.188  1.00  0.00           O
ATOM   3130  N   HIS A 201      52.146  69.708 100.458  1.00  0.00           N
ATOM   3132  CA  HIS A 201      52.726  69.967  99.138  1.00  0.00           C
ATOM   3134  CB  HIS A 201      54.275  70.137  99.178  1.00  0.00           C
ATOM   3137  ND1 HIS A 201      55.296  71.288  97.168  1.00  0.00           N
ATOM   3138  CG  HIS A 201      54.976  70.118  97.838  1.00  0.00           C
ATOM   3139  CE1 HIS A 201      55.985  70.908  96.118  1.00  0.00           C
ATOM   3141  NE2 HIS A 201      56.156  69.567  96.078  1.00  0.00           N
ATOM   3143  CD2 HIS A 201      55.516  69.058  97.188  1.00  0.00           C
ATOM   3145  C   HIS A 201      52.296  68.858  98.198  1.00  0.00           C
ATOM   3146  O   HIS A 201      52.715  67.698  98.318  1.00  0.00           O
ATOM   3147  N   PHE A 202      51.406  69.177  97.238  1.00  0.00           N
ATOM   3149  CA  PHE A 202      50.906  68.247  96.258  1.00  0.00           C
ATOM   3151  CB  PHE A 202      49.366  68.378  96.038  1.00  0.00           C
ATOM   3154  CG  PHE A 202      48.865  67.428  94.968  1.00  0.00           C
ATOM   3155  CD1 PHE A 202      48.726  66.048  95.248  1.00  0.00           C
ATOM   3157  CE1 PHE A 202      48.266  65.168  94.268  1.00  0.00           C
ATOM   3159  CZ  PHE A 202      47.925  65.638  92.998  1.00  0.00           C
ATOM   3161  CD2 PHE A 202      48.536  67.878  93.688  1.00  0.00           C
ATOM   3163  CE2 PHE A 202      48.086  66.997  92.708  1.00  0.00           C
ATOM   3165  C   PHE A 202      51.666  68.418  94.948  1.00  0.00           C
ATOM   3166  O   PHE A 202      51.875  69.528  94.458  1.00  0.00           O
ATOM   3167  N   GLN A 203      52.095  67.298  94.368  1.00  0.00           N
ATOM   3169  CA  GLN A 203      53.005  67.298  93.258  1.00  0.00           C
ATOM   3171  CB  GLN A 203      54.426  67.018  93.848  1.00  0.00           C
ATOM   3174  CG  GLN A 203      55.495  67.098  92.758  1.00  0.00           C
ATOM   3177  CD  GLN A 203      56.945  67.177  93.238  1.00  0.00           C
ATOM   3178  OE1 GLN A 203      57.386  66.638  94.248  1.00  0.00           O
ATOM   3179  NE2 GLN A 203      57.766  67.838  92.388  1.00  0.00           N
ATOM   3182  C   GLN A 203      52.626  66.207  92.268  1.00  0.00           C
ATOM   3183  O   GLN A 203      52.435  65.068  92.678  1.00  0.00           O
ATOM   3184  N   ILE A 204      52.526  66.498  90.938  1.00  0.00           N
ATOM   3186  CA  ILE A 204      52.316  65.458  89.908  1.00  0.00           C
ATOM   3188  CB  ILE A 204      51.066  65.647  89.028  1.00  0.00           C
ATOM   3190  CG2 ILE A 204      51.066  64.688  87.808  1.00  0.00           C
ATOM   3194  CG1 ILE A 204      49.766  65.498  89.828  1.00  0.00           C
ATOM   3197  CD  ILE A 204      48.536  66.018  89.088  1.00  0.00           C
ATOM   3201  C   ILE A 204      53.536  65.388  89.008  1.00  0.00           C
ATOM   3202  O   ILE A 204      53.996  66.387  88.468  1.00  0.00           O
ATOM   3203  N   ARG A 205      54.126  64.208  88.818  1.00  0.00           N
ATOM   3205  CA  ARG A 205      55.266  64.077  87.928  1.00  0.00           C
ATOM   3207  CB  ARG A 205      56.476  63.468  88.658  1.00  0.00           C
ATOM   3210  CG  ARG A 205      56.976  64.287  89.858  1.00  0.00           C
ATOM   3213  CD  ARG A 205      58.035  63.498  90.618  1.00  0.00           C
ATOM   3216  NE  ARG A 205      58.536  64.378  91.718  1.00  0.00           N
ATOM   3218  CZ  ARG A 205      59.506  64.027  92.538  1.00  0.00           C
ATOM   3219  NH1 ARG A 205      60.005  62.818  92.558  1.00  0.00           N
ATOM   3222  NH2 ARG A 205      59.944  64.857  93.468  1.00  0.00           N
ATOM   3225  C   ARG A 205      54.916  63.198  86.738  1.00  0.00           C
ATOM   3226  O   ARG A 205      54.196  62.208  86.858  1.00  0.00           O
ATOM   3227  N   TYR A 206      55.446  63.538  85.548  1.00  0.00           N
ATOM   3229  CA  TYR A 206      55.246  62.748  84.348  1.00  0.00           C
ATOM   3231  CB  TYR A 206      54.395  63.517  83.318  1.00  0.00           C
ATOM   3234  CG  TYR A 206      54.166  62.708  82.078  1.00  0.00           C
ATOM   3235  CD1 TYR A 206      53.156  61.737  82.048  1.00  0.00           C
ATOM   3237  CE1 TYR A 206      52.916  60.988  80.888  1.00  0.00           C
ATOM   3239  CZ  TYR A 206      53.706  61.188  79.758  1.00  0.00           C
ATOM   3240  OH  TYR A 206      53.546  60.357  78.648  1.00  0.00           O
ATOM   3242  CD2 TYR A 206      54.956  62.897  80.928  1.00  0.00           C
ATOM   3244  CE2 TYR A 206      54.735  62.137  79.778  1.00  0.00           C
ATOM   3246  C   TYR A 206      56.615  62.378  83.778  1.00  0.00           C
ATOM   3247  O   TYR A 206      57.386  63.228  83.348  1.00  0.00           O
ATOM   3248  N   ARG A 207      56.956  61.068  83.838  1.00  0.00           N
ATOM   3250  CA  ARG A 207      58.316  60.578  83.648  1.00  0.00           C
ATOM   3252  CB  ARG A 207      58.896  60.858  82.238  1.00  0.00           C
ATOM   3255  CG  ARG A 207      58.046  60.217  81.128  1.00  0.00           C
ATOM   3258  CD  ARG A 207      58.586  60.438  79.718  1.00  0.00           C
ATOM   3261  NE  ARG A 207      58.446  61.898  79.458  1.00  0.00           N
ATOM   3263  CZ  ARG A 207      58.886  62.528  78.388  1.00  0.00           C
ATOM   3264  NH1 ARG A 207      59.646  62.007  77.468  1.00  0.00           N
ATOM   3267  NH2 ARG A 207      58.536  63.788  78.318  1.00  0.00           N
ATOM   3270  C   ARG A 207      59.275  61.048  84.728  1.00  0.00           C
ATOM   3271  O   ARG A 207      60.456  61.228  84.458  1.00  0.00           O
ATOM   3272  N   ALA A 208      58.766  61.308  85.948  1.00  0.00           N
ATOM   3274  CA  ALA A 208      59.525  61.868  87.048  1.00  0.00           C
ATOM   3276  CB  ALA A 208      60.816  61.068  87.398  1.00  0.00           C
ATOM   3280  C   ALA A 208      59.805  63.358  86.908  1.00  0.00           C
ATOM   3281  O   ALA A 208      60.185  64.007  87.878  1.00  0.00           O
ATOM   3282  N   THR A 209      59.525  63.967  85.728  1.00  0.00           N
ATOM   3284  CA  THR A 209      59.546  65.408  85.538  1.00  0.00           C
ATOM   3286  CB  THR A 209      59.465  65.857  84.088  1.00  0.00           C
ATOM   3288  OG1 THR A 209      60.395  65.118  83.308  1.00  0.00           O
ATOM   3290  CG2 THR A 209      59.836  67.348  83.978  1.00  0.00           C
ATOM   3294  C   THR A 209      58.396  66.077  86.238  1.00  0.00           C
ATOM   3295  O   THR A 209      57.226  65.827  85.958  1.00  0.00           O
ATOM   3296  N   ALA A 210      58.706  66.967  87.178  1.00  0.00           N
ATOM   3298  CA  ALA A 210      57.746  67.818  87.828  1.00  0.00           C
ATOM   3300  CB  ALA A 210      58.415  68.467  89.038  1.00  0.00           C
ATOM   3304  C   ALA A 210      57.104  68.897  86.938  1.00  0.00           C
ATOM   3305  O   ALA A 210      57.796  69.688  86.298  1.00  0.00           O
ATOM   3306  N   ILE A 211      55.746  68.928  86.898  1.00  0.00           N
ATOM   3308  CA  ILE A 211      54.976  69.848  86.078  1.00  0.00           C
ATOM   3310  CB  ILE A 211      54.266  69.128  84.918  1.00  0.00           C
ATOM   3312  CG2 ILE A 211      55.376  68.628  83.978  1.00  0.00           C
ATOM   3316  CG1 ILE A 211      53.345  67.958  85.348  1.00  0.00           C
ATOM   3319  CD  ILE A 211      52.666  67.238  84.178  1.00  0.00           C
ATOM   3323  C   ILE A 211      54.016  70.658  86.958  1.00  0.00           C
ATOM   3324  O   ILE A 211      54.035  70.518  88.178  1.00  0.00           O
ATOM   3325  N   ASP A 212      53.156  71.536  86.408  1.00  0.00           N
ATOM   3327  CA  ASP A 212      52.206  72.327  87.188  1.00  0.00           C
ATOM   3329  CB  ASP A 212      51.965  73.698  86.468  1.00  0.00           C
ATOM   3332  CG  ASP A 212      51.206  74.768  87.248  1.00  0.00           C
ATOM   3333  OD1 ASP A 212      50.695  74.507  88.378  1.00  0.00           O
ATOM   3334  OD2 ASP A 212      51.166  75.918  86.718  1.00  0.00           O
ATOM   3335  C   ASP A 212      50.906  71.518  87.328  1.00  0.00           C
ATOM   3336  O   ASP A 212      50.336  71.198  86.288  1.00  0.00           O
ATOM   3337  N   PRO A 213      50.386  71.098  88.478  1.00  0.00           N
ATOM   3338  CD  PRO A 213      51.006  71.318  89.788  1.00  0.00           C
ATOM   3341  CA  PRO A 213      49.375  70.038  88.518  1.00  0.00           C
ATOM   3343  CB  PRO A 213      49.415  69.518  89.968  1.00  0.00           C
ATOM   3346  CG  PRO A 213      50.035  70.668  90.768  1.00  0.00           C
ATOM   3349  C   PRO A 213      47.995  70.507  88.118  1.00  0.00           C
ATOM   3350  O   PRO A 213      47.095  69.677  87.978  1.00  0.00           O
ATOM   3351  N   LEU A 214      47.766  71.807  87.888  1.00  0.00           N
ATOM   3353  CA  LEU A 214      46.526  72.268  87.288  1.00  0.00           C
ATOM   3355  CB  LEU A 214      46.246  73.777  87.278  1.00  0.00           C
ATOM   3358  CG  LEU A 214      47.456  74.708  87.188  1.00  0.00           C
ATOM   3360  CD1 LEU A 214      47.676  75.238  85.778  1.00  0.00           C
ATOM   3364  CD2 LEU A 214      47.206  75.798  88.208  1.00  0.00           C
ATOM   3368  C   LEU A 214      46.246  71.738  85.908  1.00  0.00           C
ATOM   3369  O   LEU A 214      46.836  72.128  84.898  1.00  0.00           O
ATOM   3370  N   ARG A 215      45.226  70.887  85.918  1.00  0.00           N
ATOM   3372  CA  ARG A 215      44.546  70.378  84.758  1.00  0.00           C
ATOM   3374  CB  ARG A 215      44.275  71.438  83.638  1.00  0.00           C
ATOM   3377  CG  ARG A 215      43.415  72.647  84.118  1.00  0.00           C
ATOM   3380  CD  ARG A 215      42.535  72.387  85.368  1.00  0.00           C
ATOM   3383  NE  ARG A 215      41.435  73.398  85.468  1.00  0.00           N
ATOM   3385  CZ  ARG A 215      41.036  73.958  86.608  1.00  0.00           C
ATOM   3386  NH1 ARG A 215      41.636  73.808  87.778  1.00  0.00           N
ATOM   3389  NH2 ARG A 215      39.956  74.698  86.618  1.00  0.00           N
ATOM   3392  C   ARG A 215      45.136  69.048  84.378  1.00  0.00           C
ATOM   3393  O   ARG A 215      44.805  68.448  83.368  1.00  0.00           O
ATOM   3394  N   TYR A 216      45.915  68.518  85.338  1.00  0.00           N
ATOM   3396  CA  TYR A 216      46.266  67.128  85.568  1.00  0.00           C
ATOM   3398  CB  TYR A 216      47.825  67.058  85.558  1.00  0.00           C
ATOM   3401  CG  TYR A 216      48.396  67.717  84.308  1.00  0.00           C
ATOM   3402  CD1 TYR A 216      48.526  66.997  83.108  1.00  0.00           C
ATOM   3404  CE1 TYR A 216      48.965  67.637  81.938  1.00  0.00           C
ATOM   3406  CZ  TYR A 216      49.275  68.998  81.948  1.00  0.00           C
ATOM   3407  OH  TYR A 216      49.615  69.637  80.728  1.00  0.00           O
ATOM   3409  CD2 TYR A 216      48.776  69.077  84.318  1.00  0.00           C
ATOM   3411  CE2 TYR A 216      49.206  69.717  83.148  1.00  0.00           C
ATOM   3413  C   TYR A 216      45.645  66.738  86.928  1.00  0.00           C
ATOM   3414  O   TYR A 216      45.915  65.698  87.538  1.00  0.00           O
ATOM   3415  N   LEU A 217      44.735  67.608  87.418  1.00  0.00           N
ATOM   3417  CA  LEU A 217      43.965  67.608  88.648  1.00  0.00           C
ATOM   3419  CB  LEU A 217      44.356  68.838  89.538  1.00  0.00           C
ATOM   3422  CG  LEU A 217      45.395  68.607  90.638  1.00  0.00           C
ATOM   3424  CD1 LEU A 217      45.854  69.967  91.188  1.00  0.00           C
ATOM   3428  CD2 LEU A 217      44.856  67.777  91.808  1.00  0.00           C
ATOM   3432  C   LEU A 217      42.526  67.808  88.208  1.00  0.00           C
ATOM   3433  O   LEU A 217      42.336  68.238  87.068  1.00  0.00           O
ATOM   3434  N   PRO A 218      41.456  67.538  88.978  1.00  0.00           N
ATOM   3435  CD  PRO A 218      41.496  67.238  90.408  1.00  0.00           C
ATOM   3438  CA  PRO A 218      40.086  67.808  88.558  1.00  0.00           C
ATOM   3440  CB  PRO A 218      39.255  67.558  89.828  1.00  0.00           C
ATOM   3443  CG  PRO A 218      40.236  67.908  90.928  1.00  0.00           C
ATOM   3446  C   PRO A 218      39.796  69.208  88.058  1.00  0.00           C
ATOM   3447  O   PRO A 218      40.546  70.137  88.388  1.00  0.00           O
ATOM   3448  N   PRO A 219      38.736  69.438  87.308  1.00  0.00           N
ATOM   3449  CD  PRO A 219      37.886  68.438  86.658  1.00  0.00           C
ATOM   3452  CA  PRO A 219      38.456  70.768  86.838  1.00  0.00           C
ATOM   3454  CB  PRO A 219      37.615  70.548  85.558  1.00  0.00           C
ATOM   3457  CG  PRO A 219      37.726  69.048  85.278  1.00  0.00           C
ATOM   3460  C   PRO A 219      37.646  71.518  87.858  1.00  0.00           C
ATOM   3461  O   PRO A 219      37.086  70.967  88.808  1.00  0.00           O
ATOM   3462  N   GLN A 220      37.526  72.818  87.608  1.00  0.00           N
ATOM   3464  CA  GLN A 220      36.346  73.548  87.958  1.00  0.00           C
ATOM   3466  CB  GLN A 220      36.726  74.688  88.918  1.00  0.00           C
ATOM   3469  CG  GLN A 220      35.546  75.467  89.548  1.00  0.00           C
ATOM   3472  CD  GLN A 220      36.066  76.327  90.698  1.00  0.00           C
ATOM   3473  OE1 GLN A 220      37.266  76.408  90.978  1.00  0.00           O
ATOM   3474  NE2 GLN A 220      35.136  76.978  91.428  1.00  0.00           N
ATOM   3477  C   GLN A 220      35.845  74.048  86.618  1.00  0.00           C
ATOM   3478  O   GLN A 220      36.606  74.668  85.878  1.00  0.00           O
ATOM   3479  N   GLY A 221      34.586  73.717  86.258  1.00  0.00           N
ATOM   3481  CA  GLY A 221      33.946  74.138  85.018  1.00  0.00           C
ATOM   3484  C   GLY A 221      34.026  75.628  84.758  1.00  0.00           C
ATOM   3485  O   GLY A 221      34.266  76.428  85.668  1.00  0.00           O
ATOM   3486  N   SER A 222      33.836  76.038  83.498  1.00  0.00           N
ATOM   3488  CA  SER A 222      33.656  77.457  83.188  1.00  0.00           C
ATOM   3490  CB  SER A 222      33.685  77.708  81.668  1.00  0.00           C
ATOM   3493  OG  SER A 222      34.126  79.036  81.378  1.00  0.00           O
ATOM   3495  C   SER A 222      32.356  77.948  83.828  1.00  0.00           C
ATOM   3496  O   SER A 222      31.406  77.177  83.908  1.00  0.00           O
ATOM   3497  N   LYS A 223      32.296  79.177  84.368  1.00  0.00           N
ATOM   3499  CA  LYS A 223      31.115  79.618  85.108  1.00  0.00           C
ATOM   3501  CB  LYS A 223      31.505  80.467  86.368  1.00  0.00           C
ATOM   3504  CG  LYS A 223      32.126  79.618  87.498  1.00  0.00           C
ATOM   3507  CD  LYS A 223      32.365  80.387  88.828  1.00  0.00           C
ATOM   3510  CE  LYS A 223      32.825  79.467  89.978  1.00  0.00           C
ATOM   3513  NZ  LYS A 223      33.025  80.198  91.248  1.00  0.00           N
ATOM   3517  C   LYS A 223      30.046  80.286  84.198  1.00  0.00           C
ATOM   3518  OT1 LYS A 223      30.036  79.997  82.968  1.00  0.00           O
ATOM   3519  OT2 LYS A 223      29.176  81.048  84.718  1.00  0.00           O
ATOM   3520  NH3 POPEB 224      11.496  72.917  68.108  1.00  0.00           N
ATOM   3524  C12 POPEB 224      10.846  72.597  69.418  1.00  0.00           C
ATOM   3527  C11 POPEB 224      11.826  72.818  70.588  1.00  0.00           C
ATOM   3530  P   POPEB 224      12.156  75.357  71.218  1.00  0.00           P
ATOM   3531  O13 POPEB 224      11.216  76.338  71.798  1.00  0.00           O
ATOM   3532  O14 POPEB 224      13.516  75.268  71.778  1.00  0.00           O
ATOM   3533  O11 POPEB 224      12.226  75.536  69.618  1.00  0.00           O
ATOM   3534  O12 POPEB 224      11.436  73.948  71.358  1.00  0.00           O
ATOM   3535  C1  POPEB 224      12.916  76.728  69.178  1.00  0.00           C
ATOM   3538  C2  POPEB 224      12.546  77.198  67.718  1.00  0.00           C
ATOM   3540  O21 POPEB 224      13.066  76.288  66.718  1.00  0.00           O
ATOM   3541  C21 POPEB 224      12.206  75.397  66.288  1.00  0.00           C
ATOM   3542  O22 POPEB 224      11.076  75.238  66.728  1.00  0.00           O
ATOM   3543  C22 POPEB 224      12.776  74.488  65.198  1.00  0.00           C
ATOM   3546  C3  POPEB 224      13.126  78.628  67.468  1.00  0.00           C
ATOM   3549  O31 POPEB 224      13.796  78.757  66.198  1.00  0.00           O
ATOM   3550  C31 POPEB 224      15.076  79.118  66.238  1.00  0.00           C
ATOM   3551  O32 POPEB 224      15.626  79.768  67.108  1.00  0.00           O
ATOM   3552  C32 POPEB 224      15.786  78.427  65.078  1.00  0.00           C
ATOM   3555  C23 POPEB 224      13.026  75.168  63.828  1.00  0.00           C
ATOM   3558  C24 POPEB 224      12.926  74.198  62.638  1.00  0.00           C
ATOM   3561  C25 POPEB 224      12.916  74.848  61.238  1.00  0.00           C
ATOM   3564  C26 POPEB 224      14.296  75.147  60.618  1.00  0.00           C
ATOM   3567  C27 POPEB 224      14.286  74.908  59.088  1.00  0.00           C
ATOM   3570  C28 POPEB 224      15.556  75.368  58.338  1.00  0.00           C
ATOM   3573  C29 POPEB 224      16.786  74.567  58.698  1.00  0.00           C
ATOM   3575 0C21 POPEB 224      18.046  74.988  58.528  1.00  0.00           C
ATOM   3577 1C21 POPEB 224      18.476  76.288  57.888  1.00  0.00           C
ATOM   3580 2C21 POPEB 224      19.946  76.207  57.468  1.00  0.00           C
ATOM   3583 3C21 POPEB 224      20.486  77.527  56.888  1.00  0.00           C
ATOM   3586 4C21 POPEB 224      22.006  77.438  56.638  1.00  0.00           C
ATOM   3589 5C21 POPEB 224      22.566  78.647  55.888  1.00  0.00           C
ATOM   3592 6C21 POPEB 224      23.876  78.317  55.168  1.00  0.00           C
ATOM   3595 7C21 POPEB 224      24.386  79.478  54.308  1.00  0.00           C
ATOM   3598 8C21 POPEB 224      25.386  79.068  53.228  1.00  0.00           C
ATOM   3602  C33 POPEB 224      15.996  79.268  63.798  1.00  0.00           C
ATOM   3605  C34 POPEB 224      16.876  78.478  62.818  1.00  0.00           C
ATOM   3608  C35 POPEB 224      16.826  78.908  61.348  1.00  0.00           C
ATOM   3611  C36 POPEB 224      16.896  80.417  61.118  1.00  0.00           C
ATOM   3614  C37 POPEB 224      17.276  80.737  59.668  1.00  0.00           C
ATOM   3617  C38 POPEB 224      17.276  82.238  59.338  1.00  0.00           C
ATOM   3620  C39 POPEB 224      15.876  82.838  59.158  1.00  0.00           C
ATOM   3623 0C31 POPEB 224      15.236  82.497  57.808  1.00  0.00           C
ATOM   3626 1C31 POPEB 224      13.906  83.247  57.648  1.00  0.00           C
ATOM   3629 2C31 POPEB 224      13.106  82.917  56.378  1.00  0.00           C
ATOM   3632 3C31 POPEB 224      13.746  83.398  55.078  1.00  0.00           C
ATOM   3635 4C31 POPEB 224      12.806  83.158  53.898  1.00  0.00           C
ATOM   3638 5C31 POPEB 224      13.336  83.747  52.588  1.00  0.00           C
ATOM   3641 6C31 POPEB 224      12.396  83.538  51.408  1.00  0.00           C
ATOM   3645  NH3 POPEC 225     101.206  32.208  28.488  1.00  0.00           N
ATOM   3649  C12 POPEC 225      99.944  32.928  28.848  1.00  0.00           C
ATOM   3652  C11 POPEC 225      99.804  33.198  30.358  1.00  0.00           C
ATOM   3655  P   POPEC 225      97.195  33.578  30.408  1.00  0.00           P
ATOM   3656  O13 POPEC 225      96.626  34.238  29.208  1.00  0.00           O
ATOM   3657  O14 POPEC 225      97.076  32.108  30.448  1.00  0.00           O
ATOM   3658  O11 POPEC 225      96.505  34.188  31.688  1.00  0.00           O
ATOM   3659  O12 POPEC 225      98.685  34.038  30.628  1.00  0.00           O
ATOM   3660  C1  POPEC 225      96.915  33.827  33.008  1.00  0.00           C
ATOM   3663  C2  POPEC 225      97.134  35.108  33.858  1.00  0.00           C
ATOM   3665  O21 POPEC 225      97.535  34.798  35.208  1.00  0.00           O
ATOM   3666  C21 POPEC 225      96.586  34.347  36.028  1.00  0.00           C
ATOM   3667  O22 POPEC 225      95.494  33.917  35.678  1.00  0.00           O
ATOM   3668  C22 POPEC 225      97.036  34.388  37.488  1.00  0.00           C
ATOM   3671  C3  POPEC 225      95.914  36.088  33.798  1.00  0.00           C
ATOM   3674  O31 POPEC 225      96.035  37.057  34.858  1.00  0.00           O
ATOM   3675  C31 POPEC 225      94.956  37.278  35.598  1.00  0.00           C
ATOM   3676  O32 POPEC 225      93.825  36.878  35.328  1.00  0.00           O
ATOM   3677  C32 POPEC 225      95.385  37.998  36.878  1.00  0.00           C
ATOM   3680  C23 POPEC 225      97.115  32.958  38.058  1.00  0.00           C
ATOM   3683  C24 POPEC 225      97.155  32.838  39.588  1.00  0.00           C
ATOM   3686  C25 POPEC 225      96.684  31.427  39.998  1.00  0.00           C
ATOM   3689  C26 POPEC 225      96.586  31.208  41.518  1.00  0.00           C
ATOM   3692  C27 POPEC 225      96.066  29.798  41.848  1.00  0.00           C
ATOM   3695  C28 POPEC 225      95.835  29.517  43.348  1.00  0.00           C
ATOM   3698  C29 POPEC 225      97.094  29.708  44.148  1.00  0.00           C
ATOM   3700 0C21 POPEC 225      97.824  28.778  44.788  1.00  0.00           C
ATOM   3702 1C21 POPEC 225      97.546  27.308  44.928  1.00  0.00           C
ATOM   3705 2C21 POPEC 225      97.596  26.928  46.418  1.00  0.00           C
ATOM   3708 3C21 POPEC 225      97.146  25.488  46.708  1.00  0.00           C
ATOM   3711 4C21 POPEC 225      96.555  25.318  48.118  1.00  0.00           C
ATOM   3714 5C21 POPEC 225      97.495  25.758  49.258  1.00  0.00           C
ATOM   3717 6C21 POPEC 225      97.064  25.168  50.608  1.00  0.00           C
ATOM   3720 7C21 POPEC 225      97.985  25.577  51.768  1.00  0.00           C
ATOM   3723 8C21 POPEC 225      97.684  24.838  53.078  1.00  0.00           C
ATOM   3727  C33 POPEC 225      94.415  37.728  38.048  1.00  0.00           C
ATOM   3730  C34 POPEC 225      95.084  37.908  39.418  1.00  0.00           C
ATOM   3733  C35 POPEC 225      95.065  39.357  39.938  1.00  0.00           C
ATOM   3736  C36 POPEC 225      95.424  39.398  41.428  1.00  0.00           C
ATOM   3739  C37 POPEC 225      95.105  40.728  42.118  1.00  0.00           C
ATOM   3742  C38 POPEC 225      95.315  40.658  43.638  1.00  0.00           C
ATOM   3745  C39 POPEC 225      95.165  42.018  44.318  1.00  0.00           C
ATOM   3748 0C31 POPEC 225      93.715  42.507  44.418  1.00  0.00           C
ATOM   3751 1C31 POPEC 225      93.006  41.948  45.658  1.00  0.00           C
ATOM   3754 2C31 POPEC 225      91.486  42.137  45.608  1.00  0.00           C
ATOM   3757 3C31 POPEC 225      90.805  41.818  46.938  1.00  0.00           C
ATOM   3760 4C31 POPEC 225      90.876  43.008  47.908  1.00  0.00           C
ATOM   3763 5C31 POPEC 225      90.516  42.607  49.338  1.00  0.00           C
ATOM   3766 6C31 POPEC 225      90.595  43.798  50.278  1.00  0.00           C
ATOM   3770  NH3 POPED 226      50.806  84.878  27.948  1.00  0.00           N
ATOM   3774  C12 POPED 226      50.106  86.088  28.478  1.00  0.00           C
ATOM   3777  C11 POPED 226      48.596  85.758  28.648  1.00  0.00           C
ATOM   3780  P   POPED 226      47.046  83.887  29.668  1.00  0.00           P
ATOM   3781  O13 POPED 226      45.896  84.017  28.748  1.00  0.00           O
ATOM   3782  O14 POPED 226      47.244  82.548  30.268  1.00  0.00           O
ATOM   3783  O11 POPED 226      46.915  84.978  30.798  1.00  0.00           O
ATOM   3784  O12 POPED 226      48.386  84.348  28.918  1.00  0.00           O
ATOM   3785  C1  POPED 226      46.046  84.777  31.918  1.00  0.00           C
ATOM   3788  C2  POPED 226      46.726  85.257  33.238  1.00  0.00           C
ATOM   3790  O21 POPED 226      46.016  84.757  34.388  1.00  0.00           O
ATOM   3791  C21 POPED 226      44.766  85.107  34.528  1.00  0.00           C
ATOM   3792  O22 POPED 226      44.166  85.977  33.918  1.00  0.00           O
ATOM   3793  C22 POPED 226      44.105  84.198  35.568  1.00  0.00           C
ATOM   3796  C3  POPED 226      47.016  86.777  33.288  1.00  0.00           C
ATOM   3799  O31 POPED 226      47.165  87.317  34.618  1.00  0.00           O
ATOM   3800  C31 POPED 226      48.345  87.227  35.208  1.00  0.00           C
ATOM   3801  O32 POPED 226      49.285  86.527  34.858  1.00  0.00           O
ATOM   3802  C32 POPED 226      48.365  88.247  36.348  1.00  0.00           C
ATOM   3805  C23 POPED 226      42.596  84.478  35.668  1.00  0.00           C
ATOM   3808  C24 POPED 226      41.806  83.658  36.698  1.00  0.00           C
ATOM   3811  C25 POPED 226      40.355  84.167  36.768  1.00  0.00           C
ATOM   3814  C26 POPED 226      39.686  84.108  38.148  1.00  0.00           C
ATOM   3817  C27 POPED 226      38.376  84.917  38.158  1.00  0.00           C
ATOM   3820  C28 POPED 226      37.816  85.237  39.558  1.00  0.00           C
ATOM   3823  C29 POPED 226      36.956  84.147  40.148  1.00  0.00           C
ATOM   3825 0C21 POPED 226      37.016  83.658  41.398  1.00  0.00           C
ATOM   3827 1C21 POPED 226      37.996  84.077  42.468  1.00  0.00           C
ATOM   3830 2C21 POPED 226      37.536  85.288  43.308  1.00  0.00           C
ATOM   3833 3C21 POPED 226      36.486  84.978  44.388  1.00  0.00           C
ATOM   3836 4C21 POPED 226      36.325  86.167  45.338  1.00  0.00           C
ATOM   3839 5C21 POPED 226      35.255  85.966  46.418  1.00  0.00           C
ATOM   3842 6C21 POPED 226      35.215  87.148  47.398  1.00  0.00           C
ATOM   3845 7C21 POPED 226      33.996  87.137  48.328  1.00  0.00           C
ATOM   3848 8C21 POPED 226      33.856  88.418  49.158  1.00  0.00           C
ATOM   3852  C33 POPED 226      49.316  87.947  37.528  1.00  0.00           C
ATOM   3855  C34 POPED 226      49.656  89.238  38.298  1.00  0.00           C
ATOM   3858  C35 POPED 226      49.906  89.017  39.798  1.00  0.00           C
ATOM   3861  C36 POPED 226      49.646  90.267  40.658  1.00  0.00           C
ATOM   3864  C37 POPED 226      49.826  90.018  42.168  1.00  0.00           C
ATOM   3867  C38 POPED 226      49.306  91.167  43.058  1.00  0.00           C
ATOM   3870  C39 POPED 226      50.255  92.367  43.148  1.00  0.00           C
ATOM   3873 0C31 POPED 226      49.566  93.606  43.748  1.00  0.00           C
ATOM   3876 1C31 POPED 226      50.486  94.838  43.818  1.00  0.00           C
ATOM   3879 2C31 POPED 226      49.726  96.167  43.938  1.00  0.00           C
ATOM   3882 3C31 POPED 226      49.646  96.767  45.348  1.00  0.00           C
ATOM   3885 4C31 POPED 226      49.136  98.217  45.298  1.00  0.00           C
ATOM   3888 5C31 POPED 226      48.836  98.838  46.668  1.00  0.00           C
ATOM   3891 6C31 POPED 226      48.086 100.177  46.568  1.00  0.00           C
ATOM   3895  NH3 POPEE 227      50.056  22.847  29.888  1.00  0.00           N
ATOM   3899  C12 POPEE 227      48.755  23.578  30.018  1.00  0.00           C
ATOM   3902  C11 POPEE 227      48.956  25.077  29.838  1.00  0.00           C
ATOM   3905  P   POPEE 227      47.456  26.497  31.458  1.00  0.00           P
ATOM   3906  O13 POPEE 227      48.656  26.538  32.338  1.00  0.00           O
ATOM   3907  O14 POPEE 227      46.796  27.768  31.118  1.00  0.00           O
ATOM   3908  O11 POPEE 227      46.336  25.588  32.048  1.00  0.00           O
ATOM   3909  O12 POPEE 227      47.736  25.748  30.098  1.00  0.00           O
ATOM   3910  C1  POPEE 227      46.255  25.228  33.418  1.00  0.00           C
ATOM   3913  C2  POPEE 227      44.865  25.577  34.018  1.00  0.00           C
ATOM   3915  O21 POPEE 227      44.636  26.998  34.008  1.00  0.00           O
ATOM   3916  C21 POPEE 227      44.956  27.747  35.058  1.00  0.00           C
ATOM   3917  O22 POPEE 227      45.936  27.588  35.768  1.00  0.00           O
ATOM   3918  C22 POPEE 227      43.816  28.767  35.228  1.00  0.00           C
ATOM   3921  C3  POPEE 227      44.716  24.898  35.398  1.00  0.00           C
ATOM   3924  O31 POPEE 227      43.676  25.528  36.168  1.00  0.00           O
ATOM   3925  C31 POPEE 227      43.806  25.488  37.498  1.00  0.00           C
ATOM   3926  O32 POPEE 227      43.476  26.397  38.238  1.00  0.00           O
ATOM   3927  C32 POPEE 227      44.356  24.158  37.998  1.00  0.00           C
ATOM   3930  C23 POPEE 227      43.996  29.978  36.198  1.00  0.00           C
ATOM   3933  C24 POPEE 227      44.005  29.618  37.688  1.00  0.00           C
ATOM   3936  C25 POPEE 227      43.386  30.667  38.638  1.00  0.00           C
ATOM   3939  C26 POPEE 227      43.876  32.118  38.508  1.00  0.00           C
ATOM   3942  C27 POPEE 227      43.306  33.018  39.618  1.00  0.00           C
ATOM   3945  C28 POPEE 227      43.446  34.528  39.328  1.00  0.00           C
ATOM   3948  C29 POPEE 227      43.056  35.408  40.488  1.00  0.00           C
ATOM   3950 0C21 POPEE 227      42.566  36.658  40.408  1.00  0.00           C
ATOM   3952 1C21 POPEE 227      42.326  37.448  39.148  1.00  0.00           C
ATOM   3955 2C21 POPEE 227      43.576  37.798  38.328  1.00  0.00           C
ATOM   3958 3C21 POPEE 227      44.576  38.728  39.028  1.00  0.00           C
ATOM   3961 4C21 POPEE 227      45.796  39.018  38.138  1.00  0.00           C
ATOM   3964 5C21 POPEE 227      46.976  39.628  38.898  1.00  0.00           C
ATOM   3967 6C21 POPEE 227      48.275  39.628  38.068  1.00  0.00           C
ATOM   3970 7C21 POPEE 227      49.525  39.917  38.908  1.00  0.00           C
ATOM   3973 8C21 POPEE 227      50.826  39.778  38.118  1.00  0.00           C
ATOM   3977  C33 POPEE 227      43.976  23.888  39.478  1.00  0.00           C
ATOM   3980  C34 POPEE 227      44.986  24.378  40.538  1.00  0.00           C
ATOM   3983  C35 POPEE 227      44.726  25.788  41.098  1.00  0.00           C
ATOM   3986  C36 POPEE 227      45.845  26.798  40.848  1.00  0.00           C
ATOM   3989  C37 POPEE 227      45.465  28.237  41.228  1.00  0.00           C
ATOM   3992  C38 POPEE 227      44.686  28.337  42.548  1.00  0.00           C
ATOM   3995  C39 POPEE 227      44.604  29.758  43.138  1.00  0.00           C
ATOM   3998 0C31 POPEE 227      43.694  29.758  44.378  1.00  0.00           C
ATOM   4001 1C31 POPEE 227      43.796  31.018  45.258  1.00  0.00           C
ATOM   4004 2C31 POPEE 227      43.095  30.788  46.608  1.00  0.00           C
ATOM   4007 3C31 POPEE 227      42.956  32.057  47.458  1.00  0.00           C
ATOM   4010 4C31 POPEE 227      42.326  31.768  48.828  1.00  0.00           C
ATOM   4013 5C31 POPEE 227      42.465  32.928  49.808  1.00  0.00           C
ATOM   4016 6C31 POPEE 227      41.976  32.588  51.218  1.00  0.00           C
ATOM   4020  NH3 POPEF 228     116.334 123.368  29.478  1.00  0.00           N
ATOM   4024  C12 POPEF 228     117.435 123.606  28.478  1.00  0.00           C
ATOM   4027  C11 POPEF 228     118.475 124.716  28.858  1.00  0.00           C
ATOM   4030  P   POPEF 228     116.835 126.807  28.468  1.00  0.00           P
ATOM   4031  O13 POPEF 228     117.325 127.408  27.208  1.00  0.00           O
ATOM   4032  O14 POPEF 228     115.665 125.908  28.388  1.00  0.00           O
ATOM   4033  O11 POPEF 228     116.474 127.978  29.478  1.00  0.00           O
ATOM   4034  O12 POPEF 228     117.976 126.007  29.198  1.00  0.00           O
ATOM   4035  C1  POPEF 228     117.126 128.208  30.728  1.00  0.00           C
ATOM   4038  C2  POPEF 228     116.425 127.537  31.958  1.00  0.00           C
ATOM   4040  O21 POPEF 228     117.325 127.648  33.098  1.00  0.00           O
ATOM   4041  C21 POPEF 228     116.705 127.618  34.278  1.00  0.00           C
ATOM   4042  O22 POPEF 228     115.494 127.637  34.438  1.00  0.00           O
ATOM   4043  C22 POPEF 228     117.755 127.718  35.378  1.00  0.00           C
ATOM   4046  C3  POPEF 228     116.075 126.058  31.658  1.00  0.00           C
ATOM   4049  O31 POPEF 228     115.725 125.267  32.798  1.00  0.00           O
ATOM   4050  C31 POPEF 228     114.445 125.027  33.038  1.00  0.00           C
ATOM   4051  O32 POPEF 228     113.505 125.527  32.448  1.00  0.00           O
ATOM   4052  C32 POPEF 228     114.375 123.997  34.168  1.00  0.00           C
ATOM   4055  C23 POPEF 228     117.385 127.028  36.698  1.00  0.00           C
ATOM   4058  C24 POPEF 228     118.146 127.637  37.888  1.00  0.00           C
ATOM   4061  C25 POPEF 228     117.525 128.977  38.338  1.00  0.00           C
ATOM   4064  C26 POPEF 228     116.434 128.788  39.398  1.00  0.00           C
ATOM   4067  C27 POPEF 228     115.695 130.087  39.718  1.00  0.00           C
ATOM   4070  C28 POPEF 228     114.795 129.978  40.958  1.00  0.00           C
ATOM   4073  C29 POPEF 228     113.645 129.027  40.728  1.00  0.00           C
ATOM   4075 0C21 POPEF 228     112.406 129.148  41.238  1.00  0.00           C
ATOM   4077 1C21 POPEF 228     111.936 130.236  42.148  1.00  0.00           C
ATOM   4080 2C21 POPEF 228     110.935 129.736  43.198  1.00  0.00           C
ATOM   4083 3C21 POPEF 228     111.574 128.818  44.248  1.00  0.00           C
ATOM   4086 4C21 POPEF 228     110.686 128.697  45.488  1.00  0.00           C
ATOM   4089 5C21 POPEF 228     111.105 127.557  46.418  1.00  0.00           C
ATOM   4092 6C21 POPEF 228     110.165 127.467  47.618  1.00  0.00           C
ATOM   4095 7C21 POPEF 228     110.255 126.128  48.348  1.00  0.00           C
ATOM   4098 8C21 POPEF 228     109.114 125.977  49.348  1.00  0.00           C
ATOM   4102  C33 POPEF 228     115.546 124.098  35.178  1.00  0.00           C
ATOM   4105  C34 POPEF 228     115.595 122.947  36.178  1.00  0.00           C
ATOM   4108  C35 POPEF 228     114.515 122.967  37.268  1.00  0.00           C
ATOM   4111  C36 POPEF 228     114.564 124.188  38.208  1.00  0.00           C
ATOM   4114  C37 POPEF 228     114.074 123.818  39.618  1.00  0.00           C
ATOM   4117  C38 POPEF 228     113.965 125.008  40.578  1.00  0.00           C
ATOM   4120  C39 POPEF 228     114.916 124.957  41.788  1.00  0.00           C
ATOM   4123 0C31 POPEF 228     114.536 126.048  42.798  1.00  0.00           C
ATOM   4126 1C31 POPEF 228     115.555 126.338  43.898  1.00  0.00           C
ATOM   4129 2C31 POPEF 228     115.075 127.527  44.738  1.00  0.00           C
ATOM   4132 3C31 POPEF 228     116.115 128.147  45.678  1.00  0.00           C
ATOM   4135 4C31 POPEF 228     116.315 127.387  46.988  1.00  0.00           C
ATOM   4138 5C31 POPEF 228     117.146 128.187  48.008  1.00  0.00           C
ATOM   4141 6C31 POPEF 228     117.094 127.618  49.418  1.00  0.00           C
ATOM   4145  NH3 POPEG 229      10.836  64.838  29.928  1.00  0.00           N
ATOM   4149  C12 POPEG 229      11.656  64.458  28.728  1.00  0.00           C
ATOM   4152  C11 POPEG 229      13.126  64.177  29.078  1.00  0.00           C
ATOM   4155  P   POPEG 229      13.426  61.847  30.248  1.00  0.00           P
ATOM   4156  O13 POPEG 229      13.016  60.498  29.808  1.00  0.00           O
ATOM   4157  O14 POPEG 229      14.776  61.987  30.808  1.00  0.00           O
ATOM   4158  O11 POPEG 229      12.356  62.458  31.248  1.00  0.00           O
ATOM   4159  O12 POPEG 229      13.346  62.778  28.998  1.00  0.00           O
ATOM   4160  C1  POPEG 229      12.736  62.958  32.538  1.00  0.00           C
ATOM   4163  C2  POPEG 229      12.286  62.007  33.678  1.00  0.00           C
ATOM   4165  O21 POPEG 229      12.976  62.358  34.888  1.00  0.00           O
ATOM   4166  C21 POPEG 229      12.486  63.317  35.628  1.00  0.00           C
ATOM   4167  O22 POPEG 229      11.506  64.007  35.378  1.00  0.00           O
ATOM   4168  C22 POPEG 229      13.346  63.338  36.908  1.00  0.00           C
ATOM   4171  C3  POPEG 229      12.586  60.508  33.418  1.00  0.00           C
ATOM   4174  O31 POPEG 229      11.836  59.728  34.368  1.00  0.00           O
ATOM   4175  C31 POPEG 229      10.666  59.307  33.938  1.00  0.00           C
ATOM   4176  O32 POPEG 229      10.276  59.258  32.778  1.00  0.00           O
ATOM   4177  C32 POPEG 229       9.806  59.037  35.158  1.00  0.00           C
ATOM   4180  C23 POPEG 229      12.756  64.128  38.108  1.00  0.00           C
ATOM   4183  C24 POPEG 229      12.826  63.348  39.438  1.00  0.00           C
ATOM   4186  C25 POPEG 229      13.096  64.238  40.668  1.00  0.00           C
ATOM   4189  C26 POPEG 229      14.556  64.278  41.128  1.00  0.00           C
ATOM   4192  C27 POPEG 229      14.756  65.318  42.238  1.00  0.00           C
ATOM   4195  C28 POPEG 229      16.206  65.808  42.428  1.00  0.00           C
ATOM   4198  C29 POPEG 229      17.086  64.887  43.228  1.00  0.00           C
ATOM   4200 0C21 POPEG 229      18.036  65.268  44.108  1.00  0.00           C
ATOM   4202 1C21 POPEG 229      18.396  66.688  44.468  1.00  0.00           C
ATOM   4205 2C21 POPEG 229      18.886  66.818  45.918  1.00  0.00           C
ATOM   4208 3C21 POPEG 229      20.286  66.238  46.158  1.00  0.00           C
ATOM   4211 4C21 POPEG 229      20.756  66.478  47.598  1.00  0.00           C
ATOM   4214 5C21 POPEG 229      22.266  66.338  47.758  1.00  0.00           C
ATOM   4217 6C21 POPEG 229      22.716  66.708  49.178  1.00  0.00           C
ATOM   4220 7C21 POPEG 229      23.676  67.897  49.208  1.00  0.00           C
ATOM   4223 8C21 POPEG 229      23.986  68.378  50.618  1.00  0.00           C
ATOM   4227  C33 POPEG 229       9.256  60.388  35.668  1.00  0.00           C
ATOM   4230  C34 POPEG 229       8.126  60.208  36.668  1.00  0.00           C
ATOM   4233  C35 POPEG 229       8.576  59.928  38.108  1.00  0.00           C
ATOM   4236  C36 POPEG 229       8.956  61.208  38.858  1.00  0.00           C
ATOM   4239  C37 POPEG 229       8.956  61.017  40.378  1.00  0.00           C
ATOM   4242  C38 POPEG 229       9.026  62.337  41.148  1.00  0.00           C
ATOM   4245  C39 POPEG 229       9.056  62.088  42.658  1.00  0.00           C
ATOM   4248 0C31 POPEG 229       9.726  63.218  43.458  1.00  0.00           C
ATOM   4251 1C31 POPEG 229       9.946  62.808  44.918  1.00  0.00           C
ATOM   4254 2C31 POPEG 229       9.886  63.998  45.888  1.00  0.00           C
ATOM   4257 3C31 POPEG 229      10.436  63.628  47.268  1.00  0.00           C
ATOM   4260 4C31 POPEG 229      10.046  64.637  48.358  1.00  0.00           C
ATOM   4263 5C31 POPEG 229      10.566  64.248  49.748  1.00  0.00           C
ATOM   4266 6C31 POPEG 229      12.086  64.318  49.898  1.00  0.00           C
ATOM   4270  NH3 POPEH 230      91.674 115.808  27.228  1.00  0.00           N
ATOM   4274  C12 POPEH 230      91.255 117.247  27.058  1.00  0.00           C
ATOM   4277  C11 POPEH 230      91.604 118.077  28.308  1.00  0.00           C
ATOM   4280  P   POPEH 230      93.605 119.757  27.968  1.00  0.00           P
ATOM   4281  O13 POPEH 230      94.855 119.658  27.188  1.00  0.00           O
ATOM   4282  O14 POPEH 230      92.546 120.598  27.368  1.00  0.00           O
ATOM   4283  O11 POPEH 230      93.946 120.447  29.348  1.00  0.00           O
ATOM   4284  O12 POPEH 230      93.025 118.316  28.358  1.00  0.00           O
ATOM   4285  C1  POPEH 230      94.174 119.777  30.568  1.00  0.00           C
ATOM   4288  C2  POPEH 230      93.554 120.536  31.778  1.00  0.00           C
ATOM   4290  O21 POPEH 230      92.945 119.558  32.638  1.00  0.00           O
ATOM   4291  C21 POPEH 230      92.635 119.908  33.888  1.00  0.00           C
ATOM   4292  O22 POPEH 230      91.604 119.576  34.458  1.00  0.00           O
ATOM   4293  C22 POPEH 230      93.755 120.647  34.608  1.00  0.00           C
ATOM   4296  C3  POPEH 230      92.535 121.657  31.378  1.00  0.00           C
ATOM   4299  O31 POPEH 230      92.036 122.317  32.558  1.00  0.00           O
ATOM   4300  C31 POPEH 230      91.404 123.466  32.408  1.00  0.00           C
ATOM   4301  O32 POPEH 230      91.245 124.048  31.338  1.00  0.00           O
ATOM   4302  C32 POPEH 230      90.914 123.927  33.788  1.00  0.00           C
ATOM   4305  C23 POPEH 230      93.736 120.377  36.128  1.00  0.00           C
ATOM   4308  C24 POPEH 230      94.576 121.408  36.878  1.00  0.00           C
ATOM   4311  C25 POPEH 230      94.906 121.027  38.328  1.00  0.00           C
ATOM   4314  C26 POPEH 230      95.984 119.948  38.458  1.00  0.00           C
ATOM   4317  C27 POPEH 230      96.684 119.978  39.828  1.00  0.00           C
ATOM   4320  C28 POPEH 230      97.906 119.038  39.858  1.00  0.00           C
ATOM   4323  C29 POPEH 230      98.736 119.137  41.108  1.00  0.00           C
ATOM   4325 0C21 POPEH 230      99.305 118.098  41.748  1.00  0.00           C
ATOM   4327 1C21 POPEH 230      99.195 116.667  41.268  1.00  0.00           C
ATOM   4330 2C21 POPEH 230     100.126 115.658  41.968  1.00  0.00           C
ATOM   4333 3C21 POPEH 230      99.766 115.387  43.428  1.00  0.00           C
ATOM   4336 4C21 POPEH 230     100.354 114.057  43.938  1.00  0.00           C
ATOM   4339 5C21 POPEH 230     100.035 113.747  45.408  1.00  0.00           C
ATOM   4342 6C21 POPEH 230      98.524 113.637  45.678  1.00  0.00           C
ATOM   4345 7C21 POPEH 230      98.186 113.118  47.078  1.00  0.00           C
ATOM   4348 8C21 POPEH 230      96.735 112.637  47.208  1.00  0.00           C
ATOM   4352  C33 POPEH 230      90.506 122.747  34.718  1.00  0.00           C
ATOM   4355  C34 POPEH 230      89.486 123.128  35.808  1.00  0.00           C
ATOM   4358  C35 POPEH 230      89.314 122.008  36.838  1.00  0.00           C
ATOM   4361  C36 POPEH 230      88.125 122.216  37.778  1.00  0.00           C
ATOM   4364  C37 POPEH 230      88.265 121.447  39.098  1.00  0.00           C
ATOM   4367  C38 POPEH 230      86.965 121.398  39.918  1.00  0.00           C
ATOM   4370  C39 POPEH 230      87.195 121.398  41.438  1.00  0.00           C
ATOM   4373 0C31 POPEH 230      87.295 122.827  42.008  1.00  0.00           C
ATOM   4376 1C31 POPEH 230      87.626 122.848  43.508  1.00  0.00           C
ATOM   4379 2C31 POPEH 230      87.665 124.267  44.078  1.00  0.00           C
ATOM   4382 3C31 POPEH 230      87.994 124.277  45.578  1.00  0.00           C
ATOM   4385 4C31 POPEH 230      87.864 125.676  46.188  1.00  0.00           C
ATOM   4388 5C31 POPEH 230      88.195 125.697  47.678  1.00  0.00           C
ATOM   4391 6C31 POPEH 230      87.906 127.048  48.338  1.00  0.00           C
ATOM   4395  NH3 POPEI 231      24.846 119.038  30.218  1.00  0.00           N
ATOM   4399  C12 POPEI 231      25.996 119.238  31.168  1.00  0.00           C
ATOM   4402  C11 POPEI 231      25.945 120.587  31.888  1.00  0.00           C
ATOM   4405  P   POPEI 231      27.916 121.438  33.488  1.00  0.00           P
ATOM   4406  O13 POPEI 231      29.306 120.948  33.518  1.00  0.00           O
ATOM   4407  O14 POPEI 231      27.766 122.907  33.488  1.00  0.00           O
ATOM   4408  O11 POPEI 231      27.046 120.708  34.598  1.00  0.00           O
ATOM   4409  O12 POPEI 231      27.286 120.977  32.138  1.00  0.00           O
ATOM   4410  C1  POPEI 231      26.116 121.338  35.478  1.00  0.00           C
ATOM   4413  C2  POPEI 231      26.146 120.708  36.898  1.00  0.00           C
ATOM   4415  O21 POPEI 231      25.716 121.748  37.808  1.00  0.00           O
ATOM   4416  C21 POPEI 231      25.396 121.427  39.038  1.00  0.00           C
ATOM   4417  O22 POPEI 231      25.146 120.307  39.448  1.00  0.00           O
ATOM   4418  C22 POPEI 231      25.246 122.708  39.868  1.00  0.00           C
ATOM   4421  C3  POPEI 231      27.596 120.177  37.188  1.00  0.00           C
ATOM   4424  O31 POPEI 231      27.956 120.127  38.578  1.00  0.00           O
ATOM   4425  C31 POPEI 231      27.806 118.978  39.218  1.00  0.00           C
ATOM   4426  O32 POPEI 231      27.466 117.928  38.708  1.00  0.00           O
ATOM   4427  C32 POPEI 231      28.156 119.217  40.698  1.00  0.00           C
ATOM   4430  C23 POPEI 231      25.046 122.487  41.388  1.00  0.00           C
ATOM   4433  C24 POPEI 231      24.736 123.787  42.138  1.00  0.00           C
ATOM   4436  C25 POPEI 231      24.566 123.606  43.658  1.00  0.00           C
ATOM   4439  C26 POPEI 231      24.156 124.908  44.388  1.00  0.00           C
ATOM   4442  C27 POPEI 231      24.056 124.727  45.908  1.00  0.00           C
ATOM   4445  C28 POPEI 231      23.456 125.927  46.678  1.00  0.00           C
ATOM   4448  C29 POPEI 231      24.236 127.206  46.498  1.00  0.00           C
ATOM   4450 0C21 POPEI 231      24.866 127.938  47.438  1.00  0.00           C
ATOM   4452 1C21 POPEI 231      24.986 127.688  48.928  1.00  0.00           C
ATOM   4455 2C21 POPEI 231      24.386 128.837  49.778  1.00  0.00           C
ATOM   4458 3C21 POPEI 231      22.976 128.527  50.288  1.00  0.00           C
ATOM   4461 4C21 POPEI 231      22.095 129.777  50.498  1.00  0.00           C
ATOM   4464 5C21 POPEI 231      20.696 129.418  51.028  1.00  0.00           C
ATOM   4467 6C21 POPEI 231      19.566 130.338  50.518  1.00  0.00           C
ATOM   4470 7C21 POPEI 231      19.576 131.738  51.148  1.00  0.00           C
ATOM   4473 8C21 POPEI 231      18.476 132.637  50.578  1.00  0.00           C
ATOM   4477  C33 POPEI 231      29.386 120.127  40.958  1.00  0.00           C
ATOM   4480  C34 POPEI 231      29.446 120.738  42.368  1.00  0.00           C
ATOM   4483  C35 POPEI 231      29.945 119.768  43.458  1.00  0.00           C
ATOM   4486  C36 POPEI 231      29.486 120.177  44.868  1.00  0.00           C
ATOM   4489  C37 POPEI 231      29.896 119.147  45.928  1.00  0.00           C
ATOM   4492  C38 POPEI 231      29.236 119.378  47.298  1.00  0.00           C
ATOM   4495  C39 POPEI 231      29.595 118.298  48.328  1.00  0.00           C
ATOM   4498 0C31 POPEI 231      31.076 118.278  48.708  1.00  0.00           C
ATOM   4501 1C31 POPEI 231      31.376 117.298  49.858  1.00  0.00           C
ATOM   4504 2C31 POPEI 231      32.606 117.708  50.688  1.00  0.00           C
ATOM   4507 3C31 POPEI 231      32.296 118.877  51.628  1.00  0.00           C
ATOM   4510 4C31 POPEI 231      33.526 119.267  52.458  1.00  0.00           C
ATOM   4513 5C31 POPEI 231      33.236 120.387  53.468  1.00  0.00           C
ATOM   4516 6C31 POPEI 231      34.496 120.848  54.208  1.00  0.00           C
ATOM   4520  NH3 POPEJ 232      40.176 117.098  71.488  1.00  0.00           N
ATOM   4524  C12 POPEJ 232      38.825 117.767  71.658  1.00  0.00           C
ATOM   4527  C11 POPEJ 232      37.746 117.188  70.728  1.00  0.00           C
ATOM   4530  P   POPEJ 232      35.156 117.467  71.208  1.00  0.00           P
ATOM   4531  O13 POPEJ 232      34.106 116.487  71.508  1.00  0.00           O
ATOM   4532  O14 POPEJ 232      35.066 118.737  71.958  1.00  0.00           O
ATOM   4533  O11 POPEJ 232      35.096 117.788  69.658  1.00  0.00           O
ATOM   4534  O12 POPEJ 232      36.575 116.848  71.468  1.00  0.00           O
ATOM   4535  C1  POPEJ 232      33.806 117.737  69.018  1.00  0.00           C
ATOM   4538  C2  POPEJ 232      33.956 117.618  67.478  1.00  0.00           C
ATOM   4540  O21 POPEJ 232      33.005 118.507  66.868  1.00  0.00           O
ATOM   4541  C21 POPEJ 232      33.354 119.007  65.698  1.00  0.00           C
ATOM   4542  O22 POPEJ 232      34.415 118.818  65.128  1.00  0.00           O
ATOM   4543  C22 POPEJ 232      32.235 119.878  65.138  1.00  0.00           C
ATOM   4546  C3  POPEJ 232      33.726 116.147  67.008  1.00  0.00           C
ATOM   4549  O31 POPEJ 232      33.755 116.058  65.578  1.00  0.00           O
ATOM   4550  C31 POPEJ 232      32.615 115.927  64.928  1.00  0.00           C
ATOM   4551  O32 POPEJ 232      31.526 115.658  65.408  1.00  0.00           O
ATOM   4552  C32 POPEJ 232      32.895 116.188  63.458  1.00  0.00           C
ATOM   4555  C23 POPEJ 232      32.786 120.778  64.018  1.00  0.00           C
ATOM   4558  C24 POPEJ 232      31.696 121.427  63.158  1.00  0.00           C
ATOM   4561  C25 POPEJ 232      32.346 122.277  62.058  1.00  0.00           C
ATOM   4564  C26 POPEJ 232      31.356 123.077  61.208  1.00  0.00           C
ATOM   4567  C27 POPEJ 232      32.095 123.958  60.188  1.00  0.00           C
ATOM   4570  C28 POPEJ 232      31.346 125.237  59.778  1.00  0.00           C
ATOM   4573  C29 POPEJ 232      30.176 125.037  58.838  1.00  0.00           C
ATOM   4575 0C21 POPEJ 232      28.996 125.668  58.868  1.00  0.00           C
ATOM   4577 1C21 POPEJ 232      28.526 126.707  59.858  1.00  0.00           C
ATOM   4580 2C21 POPEJ 232      28.106 128.036  59.188  1.00  0.00           C
ATOM   4583 3C21 POPEJ 232      27.576 129.057  60.208  1.00  0.00           C
ATOM   4586 4C21 POPEJ 232      27.296 130.457  59.618  1.00  0.00           C
ATOM   4589 5C21 POPEJ 232      28.556 131.318  59.428  1.00  0.00           C
ATOM   4592 6C21 POPEJ 232      29.126 131.878  60.738  1.00  0.00           C
ATOM   4595 7C21 POPEJ 232      30.406 132.697  60.528  1.00  0.00           C
ATOM   4598 8C21 POPEJ 232      30.956 133.309  61.828  1.00  0.00           C
ATOM   4602  C33 POPEJ 232      31.706 116.786  62.678  1.00  0.00           C
ATOM   4605  C34 POPEJ 232      32.206 117.557  61.458  1.00  0.00           C
ATOM   4608  C35 POPEJ 232      31.055 118.107  60.618  1.00  0.00           C
ATOM   4611  C36 POPEJ 232      31.546 119.027  59.498  1.00  0.00           C
ATOM   4614  C37 POPEJ 232      30.395 119.437  58.578  1.00  0.00           C
ATOM   4617  C38 POPEJ 232      30.806 120.457  57.518  1.00  0.00           C
ATOM   4620  C39 POPEJ 232      29.616 120.898  56.658  1.00  0.00           C
ATOM   4623 0C31 POPEJ 232      30.075 121.608  55.388  1.00  0.00           C
ATOM   4626 1C31 POPEJ 232      28.935 122.048  54.458  1.00  0.00           C
ATOM   4629 2C31 POPEJ 232      29.486 122.378  53.058  1.00  0.00           C
ATOM   4632 3C31 POPEJ 232      28.415 122.747  52.028  1.00  0.00           C
ATOM   4635 4C31 POPEJ 232      29.036 122.887  50.628  1.00  0.00           C
ATOM   4638 5C31 POPEJ 232      28.056 123.418  49.568  1.00  0.00           C
ATOM   4641 6C31 POPEJ 232      28.716 123.577  48.198  1.00  0.00           C
ATOM   4645  NH3 POPEK 233      80.935  95.918  28.188  1.00  0.00           N
ATOM   4649  C12 POPEK 233      81.604  97.098  28.818  1.00  0.00           C
ATOM   4652  C11 POPEK 233      83.134  96.888  28.838  1.00  0.00           C
ATOM   4655  P   POPEK 233      85.105  98.667  28.768  1.00  0.00           P
ATOM   4656  O13 POPEK 233      85.476  97.938  27.538  1.00  0.00           O
ATOM   4657  O14 POPEK 233      84.956 100.127  28.628  1.00  0.00           O
ATOM   4658  O11 POPEK 233      86.255  98.337  29.798  1.00  0.00           O
ATOM   4659  O12 POPEK 233      83.785  98.036  29.348  1.00  0.00           O
ATOM   4660  C1  POPEK 233      86.085  97.588  30.998  1.00  0.00           C
ATOM   4663  C2  POPEK 233      86.544  98.456  32.178  1.00  0.00           C
ATOM   4665  O21 POPEK 233      86.735  97.637  33.338  1.00  0.00           O
ATOM   4666  C21 POPEK 233      85.736  97.408  34.168  1.00  0.00           C
ATOM   4667  O22 POPEK 233      84.564  97.688  34.018  1.00  0.00           O
ATOM   4668  C22 POPEK 233      86.315  96.697  35.388  1.00  0.00           C
ATOM   4671  C3  POPEK 233      85.634  99.716  32.318  1.00  0.00           C
ATOM   4674  O31 POPEK 233      85.975 100.517  33.458  1.00  0.00           O
ATOM   4675  C31 POPEK 233      85.175 101.588  33.528  1.00  0.00           C
ATOM   4676  O32 POPEK 233      84.335 101.897  32.708  1.00  0.00           O
ATOM   4677  C32 POPEK 233      85.564 102.448  34.718  1.00  0.00           C
ATOM   4680  C23 POPEK 233      85.364  96.678  36.608  1.00  0.00           C
ATOM   4683  C24 POPEK 233      85.336  97.928  37.498  1.00  0.00           C
ATOM   4686  C25 POPEK 233      84.655  97.557  38.828  1.00  0.00           C
ATOM   4689  C26 POPEK 233      84.695  98.647  39.908  1.00  0.00           C
ATOM   4692  C27 POPEK 233      84.345  98.057  41.288  1.00  0.00           C
ATOM   4695  C28 POPEK 233      84.734  98.978  42.458  1.00  0.00           C
ATOM   4698  C29 POPEK 233      84.494  98.308  43.788  1.00  0.00           C
ATOM   4700 0C21 POPEK 233      84.774  98.847  44.988  1.00  0.00           C
ATOM   4702 1C21 POPEK 233      85.406 100.208  45.188  1.00  0.00           C
ATOM   4705 2C21 POPEK 233      85.674 100.536  46.668  1.00  0.00           C
ATOM   4708 3C21 POPEK 233      84.445 100.997  47.458  1.00  0.00           C
ATOM   4711 4C21 POPEK 233      84.825 101.657  48.798  1.00  0.00           C
ATOM   4714 5C21 POPEK 233      83.645 102.238  49.588  1.00  0.00           C
ATOM   4717 6C21 POPEK 233      82.955 103.408  48.868  1.00  0.00           C
ATOM   4720 7C21 POPEK 233      81.896 104.077  49.748  1.00  0.00           C
ATOM   4723 8C21 POPEK 233      81.135 105.208  49.038  1.00  0.00           C
ATOM   4727  C33 POPEK 233      84.965 101.926  36.038  1.00  0.00           C
ATOM   4730  C34 POPEK 233      85.434 102.777  37.218  1.00  0.00           C
ATOM   4733  C35 POPEK 233      84.506 102.637  38.418  1.00  0.00           C
ATOM   4736  C36 POPEK 233      84.944 103.477  39.608  1.00  0.00           C
ATOM   4739  C37 POPEK 233      83.925 103.418  40.748  1.00  0.00           C
ATOM   4742  C38 POPEK 233      84.335 104.267  41.958  1.00  0.00           C
ATOM   4745  C39 POPEK 233      85.535 103.698  42.708  1.00  0.00           C
ATOM   4748 0C31 POPEK 233      85.975 104.607  43.868  1.00  0.00           C
ATOM   4751 1C31 POPEK 233      86.965 103.908  44.798  1.00  0.00           C
ATOM   4754 2C31 POPEK 233      87.425 104.817  45.948  1.00  0.00           C
ATOM   4757 3C31 POPEK 233      88.134 104.048  47.068  1.00  0.00           C
ATOM   4760 4C31 POPEK 233      88.706 104.978  48.148  1.00  0.00           C
ATOM   4763 5C31 POPEK 233      89.005 104.238  49.448  1.00  0.00           C
ATOM   4766 6C31 POPEK 233      89.634 105.107  50.538  1.00  0.00           C
ATOM   4770  NH3 POPEL 234      14.816  21.048  30.728  1.00  0.00           N
ATOM   4774  C12 POPEL 234      13.806  22.108  31.098  1.00  0.00           C
ATOM   4777  C11 POPEL 234      14.396  23.538  31.098  1.00  0.00           C
ATOM   4780  P   POPEL 234      16.986  23.878  31.138  1.00  0.00           P
ATOM   4781  O13 POPEL 234      17.056  22.818  30.108  1.00  0.00           O
ATOM   4782  O14 POPEL 234      17.165  25.288  30.728  1.00  0.00           O
ATOM   4783  O11 POPEL 234      18.086  23.538  32.208  1.00  0.00           O
ATOM   4784  O12 POPEL 234      15.596  23.638  31.878  1.00  0.00           O
ATOM   4785  C1  POPEL 234      17.866  23.368  33.598  1.00  0.00           C
ATOM   4788  C2  POPEL 234      18.076  21.898  34.018  1.00  0.00           C
ATOM   4790  O21 POPEL 234      17.656  21.738  35.388  1.00  0.00           O
ATOM   4791  C21 POPEL 234      16.616  20.918  35.568  1.00  0.00           C
ATOM   4792  O22 POPEL 234      15.976  20.378  34.688  1.00  0.00           O
ATOM   4793  C22 POPEL 234      16.426  20.628  37.058  1.00  0.00           C
ATOM   4796  C3  POPEL 234      19.566  21.478  33.818  1.00  0.00           C
ATOM   4799  O31 POPEL 234      20.436  22.087  34.798  1.00  0.00           O
ATOM   4800  C31 POPEL 234      20.706  21.358  35.858  1.00  0.00           C
ATOM   4801  O32 POPEL 234      20.446  20.178  36.028  1.00  0.00           O
ATOM   4802  C32 POPEL 234      21.505  22.178  36.868  1.00  0.00           C
ATOM   4805  C23 POPEL 234      17.525  19.688  37.608  1.00  0.00           C
ATOM   4808  C24 POPEL 234      17.086  18.918  38.858  1.00  0.00           C
ATOM   4811  C25 POPEL 234      18.185  18.028  39.448  1.00  0.00           C
ATOM   4814  C26 POPEL 234      17.886  17.618  40.898  1.00  0.00           C
ATOM   4817  C27 POPEL 234      19.026  16.838  41.568  1.00  0.00           C
ATOM   4820  C28 POPEL 234      19.016  16.938  43.108  1.00  0.00           C
ATOM   4823  C29 POPEL 234      17.786  16.368  43.758  1.00  0.00           C
ATOM   4825 0C21 POPEL 234      17.646  15.138  44.288  1.00  0.00           C
ATOM   4827 1C21 POPEL 234      18.666  14.028  44.288  1.00  0.00           C
ATOM   4830 2C21 POPEL 234      18.935  13.398  45.668  1.00  0.00           C
ATOM   4833 3C21 POPEL 234      19.586  14.338  46.688  1.00  0.00           C
ATOM   4836 4C21 POPEL 234      20.386  13.598  47.768  1.00  0.00           C
ATOM   4839 5C21 POPEL 234      21.896  13.578  47.458  1.00  0.00           C
ATOM   4842 6C21 POPEL 234      22.746  12.748  48.428  1.00  0.00           C
ATOM   4845 7C21 POPEL 234      24.226  12.748  48.008  1.00  0.00           C
ATOM   4848 8C21 POPEL 234      25.156  11.998  48.978  1.00  0.00           C
ATOM   4852  C33 POPEL 234      20.886  22.087  38.278  1.00  0.00           C
ATOM   4855  C34 POPEL 234      21.696  22.908  39.288  1.00  0.00           C
ATOM   4858  C35 POPEL 234      21.106  22.898  40.698  1.00  0.00           C
ATOM   4861  C36 POPEL 234      21.166  21.528  41.378  1.00  0.00           C
ATOM   4864  C37 POPEL 234      20.685  21.578  42.838  1.00  0.00           C
ATOM   4867  C38 POPEL 234      21.266  20.438  43.698  1.00  0.00           C
ATOM   4870  C39 POPEL 234      22.636  20.737  44.338  1.00  0.00           C
ATOM   4873 0C31 POPEL 234      22.556  21.608  45.608  1.00  0.00           C
ATOM   4876 1C31 POPEL 234      22.806  23.108  45.398  1.00  0.00           C
ATOM   4879 2C31 POPEL 234      22.066  23.988  46.418  1.00  0.00           C
ATOM   4882 3C31 POPEL 234      22.615  23.908  47.858  1.00  0.00           C
ATOM   4885 4C31 POPEL 234      23.726  24.938  48.138  1.00  0.00           C
ATOM   4888 5C31 POPEL 234      24.376  24.748  49.508  1.00  0.00           C
ATOM   4891 6C31 POPEL 234      25.336  25.878  49.898  1.00  0.00           C
ATOM   4895  NH3 POPEM 235      47.956 103.507  30.768  1.00  0.00           N
ATOM   4899  C12 POPEM 235      46.895 103.368  29.708  1.00  0.00           C
ATOM   4902  C11 POPEM 235      46.356 101.937  29.588  1.00  0.00           C
ATOM   4905  P   POPEM 235      43.676 101.878  29.528  1.00  0.00           P
ATOM   4906  O13 POPEM 235      42.785 102.747  28.708  1.00  0.00           O
ATOM   4907  O14 POPEM 235      43.285 100.457  29.678  1.00  0.00           O
ATOM   4908  O11 POPEM 235      43.946 102.548  30.938  1.00  0.00           O
ATOM   4909  O12 POPEM 235      45.126 101.918  28.868  1.00  0.00           O
ATOM   4910  C1  POPEM 235      44.136 101.827  32.158  1.00  0.00           C
ATOM   4913  C2  POPEM 235      43.424 102.578  33.298  1.00  0.00           C
ATOM   4915  O21 POPEM 235      44.185 102.537  34.518  1.00  0.00           O
ATOM   4916  C21 POPEM 235      43.976 101.608  35.418  1.00  0.00           C
ATOM   4917  O22 POPEM 235      43.354 100.568  35.288  1.00  0.00           O
ATOM   4918  C22 POPEM 235      44.615 102.087  36.728  1.00  0.00           C
ATOM   4921  C3  POPEM 235      41.926 102.206  33.438  1.00  0.00           C
ATOM   4924  O31 POPEM 235      41.376 102.737  34.668  1.00  0.00           O
ATOM   4925  C31 POPEM 235      40.456 101.988  35.248  1.00  0.00           C
ATOM   4926  O32 POPEM 235      40.016 100.938  34.808  1.00  0.00           O
ATOM   4927  C32 POPEM 235      40.056 102.557  36.618  1.00  0.00           C
ATOM   4930  C23 POPEM 235      44.516 101.036  37.858  1.00  0.00           C
ATOM   4933  C24 POPEM 235      44.796 101.627  39.248  1.00  0.00           C
ATOM   4936  C25 POPEM 235      43.566 102.317  39.828  1.00  0.00           C
ATOM   4939  C26 POPEM 235      43.785 102.838  41.248  1.00  0.00           C
ATOM   4942  C27 POPEM 235      42.465 103.337  41.858  1.00  0.00           C
ATOM   4945  C28 POPEM 235      42.615 103.938  43.268  1.00  0.00           C
ATOM   4948  C29 POPEM 235      43.066 102.917  44.278  1.00  0.00           C
ATOM   4950 0C21 POPEM 235      42.375 102.457  45.338  1.00  0.00           C
ATOM   4952 1C21 POPEM 235      41.006 102.887  45.808  1.00  0.00           C
ATOM   4955 2C21 POPEM 235      40.985 103.087  47.328  1.00  0.00           C
ATOM   4958 3C21 POPEM 235      39.626 103.588  47.868  1.00  0.00           C
ATOM   4961 4C21 POPEM 235      39.665 103.818  49.378  1.00  0.00           C
ATOM   4964 5C21 POPEM 235      38.406 104.488  49.918  1.00  0.00           C
ATOM   4967 6C21 POPEM 235      38.516 104.867  51.408  1.00  0.00           C
ATOM   4970 7C21 POPEM 235      37.206 105.417  51.988  1.00  0.00           C
ATOM   4973 8C21 POPEM 235      37.326 105.908  53.428  1.00  0.00           C
ATOM   4977  C33 POPEM 235      40.656 103.938  36.968  1.00  0.00           C
ATOM   4980  C34 POPEM 235      39.756 104.727  37.938  1.00  0.00           C
ATOM   4983  C35 POPEM 235      39.375 103.978  39.228  1.00  0.00           C
ATOM   4986  C36 POPEM 235      38.386 104.798  40.078  1.00  0.00           C
ATOM   4989  C37 POPEM 235      38.025 104.118  41.398  1.00  0.00           C
ATOM   4992  C38 POPEM 235      37.016 104.917  42.238  1.00  0.00           C
ATOM   4995  C39 POPEM 235      36.746 104.228  43.588  1.00  0.00           C
ATOM   4998 0C31 POPEM 235      35.706 104.938  44.458  1.00  0.00           C
ATOM   5001 1C31 POPEM 235      35.656 104.327  45.868  1.00  0.00           C
ATOM   5004 2C31 POPEM 235      34.426 104.768  46.688  1.00  0.00           C
ATOM   5007 3C31 POPEM 235      33.206 103.868  46.468  1.00  0.00           C
ATOM   5010 4C31 POPEM 235      33.306 102.508  47.188  1.00  0.00           C
ATOM   5013 5C31 POPEM 235      32.435 101.438  46.518  1.00  0.00           C
ATOM   5016 6C31 POPEM 235      32.516 100.068  47.188  1.00  0.00           C
ATOM   5020  NH3 POPEN 236      90.005  41.577  73.638  1.00  0.00           N
ATOM   5024  C12 POPEN 236      88.736  41.778  72.848  1.00  0.00           C
ATOM   5027  C11 POPEN 236      87.955  43.018  73.338  1.00  0.00           C
ATOM   5030  P   POPEN 236      85.826  44.287  72.478  1.00  0.00           P
ATOM   5031  O13 POPEN 236      84.354  44.128  72.438  1.00  0.00           O
ATOM   5032  O14 POPEN 236      86.296  45.438  73.268  1.00  0.00           O
ATOM   5033  O11 POPEN 236      86.255  44.548  70.978  1.00  0.00           O
ATOM   5034  O12 POPEN 236      86.586  42.958  72.908  1.00  0.00           O
ATOM   5035  C1  POPEN 236      86.735  43.507  70.108  1.00  0.00           C
ATOM   5038  C2  POPEN 236      85.665  42.908  69.128  1.00  0.00           C
ATOM   5040  O21 POPEN 236      86.334  42.618  67.888  1.00  0.00           O
ATOM   5041  C21 POPEN 236      86.255  41.368  67.448  1.00  0.00           C
ATOM   5042  O22 POPEN 236      85.476  40.518  67.848  1.00  0.00           O
ATOM   5043  C22 POPEN 236      87.234  41.178  66.288  1.00  0.00           C
ATOM   5046  C3  POPEN 236      84.475  43.857  68.848  1.00  0.00           C
ATOM   5049  O31 POPEN 236      83.465  43.198  68.038  1.00  0.00           O
ATOM   5050  C31 POPEN 236      83.575  43.498  66.738  1.00  0.00           C
ATOM   5051  O32 POPEN 236      84.335  44.318  66.258  1.00  0.00           O
ATOM   5052  C32 POPEN 236      82.514  42.738  65.938  1.00  0.00           C
ATOM   5055  C23 POPEN 236      86.535  41.217  64.918  1.00  0.00           C
ATOM   5058  C24 POPEN 236      87.514  40.957  63.768  1.00  0.00           C
ATOM   5061  C25 POPEN 236      86.845  41.048  62.398  1.00  0.00           C
ATOM   5064  C26 POPEN 236      85.965  39.847  62.038  1.00  0.00           C
ATOM   5067  C27 POPEN 236      86.726  38.618  61.538  1.00  0.00           C
ATOM   5070  C28 POPEN 236      85.744  37.448  61.308  1.00  0.00           C
ATOM   5073  C29 POPEN 236      86.465  36.158  61.008  1.00  0.00           C
ATOM   5075 0C21 POPEN 236      86.016  35.178  60.218  1.00  0.00           C
ATOM   5077 1C21 POPEN 236      84.695  35.188  59.508  1.00  0.00           C
ATOM   5080 2C21 POPEN 236      84.445  33.897  58.708  1.00  0.00           C
ATOM   5083 3C21 POPEN 236      85.364  33.718  57.498  1.00  0.00           C
ATOM   5086 4C21 POPEN 236      85.084  34.728  56.368  1.00  0.00           C
ATOM   5089 5C21 POPEN 236      86.094  34.588  55.228  1.00  0.00           C
ATOM   5092 6C21 POPEN 236      85.896  35.607  54.108  1.00  0.00           C
ATOM   5095 7C21 POPEN 236      86.854  35.368  52.948  1.00  0.00           C
ATOM   5098 8C21 POPEN 236      86.735  36.378  51.808  1.00  0.00           C
ATOM   5102  C33 POPEN 236      82.864  42.647  64.428  1.00  0.00           C
ATOM   5105  C34 POPEN 236      81.626  42.597  63.528  1.00  0.00           C
ATOM   5108  C35 POPEN 236      81.986  42.638  62.038  1.00  0.00           C
ATOM   5111  C36 POPEN 236      82.425  41.278  61.468  1.00  0.00           C
ATOM   5114  C37 POPEN 236      83.146  41.427  60.118  1.00  0.00           C
ATOM   5117  C38 POPEN 236      83.435  40.098  59.428  1.00  0.00           C
ATOM   5120  C39 POPEN 236      82.304  39.598  58.528  1.00  0.00           C
ATOM   5123 0C31 POPEN 236      82.805  38.628  57.448  1.00  0.00           C
ATOM   5126 1C31 POPEN 236      81.684  38.128  56.528  1.00  0.00           C
ATOM   5129 2C31 POPEN 236      82.204  37.478  55.248  1.00  0.00           C
ATOM   5132 3C31 POPEN 236      82.535  38.528  54.178  1.00  0.00           C
ATOM   5135 4C31 POPEN 236      82.994  37.918  52.848  1.00  0.00           C
ATOM   5138 5C31 POPEN 236      82.854  38.917  51.678  1.00  0.00           C
ATOM   5141 6C31 POPEN 236      83.454  38.428  50.358  1.00  0.00           C
ATOM   5145  NH3 POPEO 237     117.805  71.908  72.888  1.00  0.00           N
ATOM   5149  C12 POPEO 237     117.255  71.708  74.278  1.00  0.00           C
ATOM   5152  C11 POPEO 237     116.236  72.777  74.628  1.00  0.00           C
ATOM   5155  P   POPEO 237     116.604  75.158  73.488  1.00  0.00           P
ATOM   5156  O13 POPEO 237     115.715  76.147  74.098  1.00  0.00           O
ATOM   5157  O14 POPEO 237     117.906  75.677  73.028  1.00  0.00           O
ATOM   5158  O11 POPEO 237     115.876  74.458  72.278  1.00  0.00           O
ATOM   5159  O12 POPEO 237     116.884  74.036  74.558  1.00  0.00           O
ATOM   5160  C1  POPEO 237     115.525  75.357  71.208  1.00  0.00           C
ATOM   5163  C2  POPEO 237     115.336  74.537  69.928  1.00  0.00           C
ATOM   5165  O21 POPEO 237     115.315  75.357  68.758  1.00  0.00           O
ATOM   5166  C21 POPEO 237     114.235  76.048  68.508  1.00  0.00           C
ATOM   5167  O22 POPEO 237     113.335  76.338  69.278  1.00  0.00           O
ATOM   5168  C22 POPEO 237     114.214  76.387  67.028  1.00  0.00           C
ATOM   5171  C3  POPEO 237     114.095  73.598  70.018  1.00  0.00           C
ATOM   5174  O31 POPEO 237     113.645  73.158  68.708  1.00  0.00           O
ATOM   5175  C31 POPEO 237     114.576  72.418  68.098  1.00  0.00           C
ATOM   5176  O32 POPEO 237     115.485  71.838  68.678  1.00  0.00           O
ATOM   5177  C32 POPEO 237     114.396  72.478  66.598  1.00  0.00           C
ATOM   5180  C23 POPEO 237     114.454  77.888  66.768  1.00  0.00           C
ATOM   5183  C24 POPEO 237     113.715  78.357  65.518  1.00  0.00           C
ATOM   5186  C25 POPEO 237     114.305  79.607  64.878  1.00  0.00           C
ATOM   5189  C26 POPEO 237     114.384  80.816  65.828  1.00  0.00           C
ATOM   5192  C27 POPEO 237     113.745  82.058  65.198  1.00  0.00           C
ATOM   5195  C28 POPEO 237     114.016  83.357  65.978  1.00  0.00           C
ATOM   5198  C29 POPEO 237     113.355  83.357  67.338  1.00  0.00           C
ATOM   5200 0C21 POPEO 237     112.575  84.337  67.858  1.00  0.00           C
ATOM   5202 1C21 POPEO 237     112.255  85.647  67.178  1.00  0.00           C
ATOM   5205 2C21 POPEO 237     110.796  85.808  66.728  1.00  0.00           C
ATOM   5208 3C21 POPEO 237     110.266  84.716  65.778  1.00  0.00           C
ATOM   5211 4C21 POPEO 237     109.314  85.277  64.708  1.00  0.00           C
ATOM   5214 5C21 POPEO 237     108.006  85.878  65.238  1.00  0.00           C
ATOM   5217 6C21 POPEO 237     107.126  86.387  64.078  1.00  0.00           C
ATOM   5220 7C21 POPEO 237     105.634  86.447  64.408  1.00  0.00           C
ATOM   5223 8C21 POPEO 237     104.795  87.076  63.288  1.00  0.00           C
ATOM   5227  C33 POPEO 237     115.656  71.997  65.848  1.00  0.00           C
ATOM   5230  C34 POPEO 237     115.434  72.128  64.338  1.00  0.00           C
ATOM   5233  C35 POPEO 237     116.525  71.507  63.468  1.00  0.00           C
ATOM   5236  C36 POPEO 237     116.206  71.698  61.978  1.00  0.00           C
ATOM   5239  C37 POPEO 237     117.274  71.118  61.058  1.00  0.00           C
ATOM   5242  C38 POPEO 237     117.006  71.418  59.578  1.00  0.00           C
ATOM   5245  C39 POPEO 237     118.104  70.857  58.668  1.00  0.00           C
ATOM   5248 0C31 POPEO 237     117.976  71.257  57.198  1.00  0.00           C
ATOM   5251 1C31 POPEO 237     119.029  70.588  56.298  1.00  0.00           C
ATOM   5254 2C31 POPEO 237     119.919  71.548  55.498  1.00  0.00           C
ATOM   5257 3C31 POPEO 237     120.928  70.827  54.578  1.00  0.00           C
ATOM   5260 4C31 POPEO 237     121.908  69.908  55.318  1.00  0.00           C
ATOM   5263 5C31 POPEO 237     122.868  69.177  54.368  1.00  0.00           C
ATOM   5266 6C31 POPEO 237     123.587  68.007  55.028  1.00  0.00           C
ATOM   5270  NH3 POPEP 238     124.419  11.338  33.928  1.00  0.00           N
ATOM   5274  C12 POPEP 238     123.299  11.828  33.048  1.00  0.00           C
ATOM   5277  C11 POPEP 238     121.959  11.688  33.778  1.00  0.00           C
ATOM   5280  P   POPEP 238     119.779  13.208  33.738  1.00  0.00           P
ATOM   5281  O13 POPEP 238     118.635  12.348  34.128  1.00  0.00           O
ATOM   5282  O14 POPEP 238     119.468  14.328  32.828  1.00  0.00           O
ATOM   5283  O11 POPEP 238     120.489  13.728  35.028  1.00  0.00           O
ATOM   5284  O12 POPEP 238     120.909  12.338  33.058  1.00  0.00           O
ATOM   5285  C1  POPEP 238     119.689  14.058  36.168  1.00  0.00           C
ATOM   5288  C2  POPEP 238     119.359  12.828  37.048  1.00  0.00           C
ATOM   5290  O21 POPEP 238     119.499  13.288  38.388  1.00  0.00           O
ATOM   5291  C21 POPEP 238     118.526  12.978  39.188  1.00  0.00           C
ATOM   5292  O22 POPEP 238     117.505  12.388  38.898  1.00  0.00           O
ATOM   5293  C22 POPEP 238     118.999  13.318  40.588  1.00  0.00           C
ATOM   5296  C3  POPEP 238     120.308  11.598  36.828  1.00  0.00           C
ATOM   5299  O31 POPEP 238     120.229  10.558  37.848  1.00  0.00           O
ATOM   5300  C31 POPEP 238     121.079   9.558  37.568  1.00  0.00           C
ATOM   5301  O32 POPEP 238     121.758   9.518  36.548  1.00  0.00           O
ATOM   5302  C32 POPEP 238     121.119   8.498  38.678  1.00  0.00           C
ATOM   5305  C23 POPEP 238     117.945  13.058  41.678  1.00  0.00           C
ATOM   5308  C24 POPEP 238     118.645  12.748  42.988  1.00  0.00           C
ATOM   5311  C25 POPEP 238     117.745  12.768  44.228  1.00  0.00           C
ATOM   5314  C26 POPEP 238     118.596  12.598  45.488  1.00  0.00           C
ATOM   5317  C27 POPEP 238     117.766  12.208  46.718  1.00  0.00           C
ATOM   5320  C28 POPEP 238     117.525  13.398  47.678  1.00  0.00           C
ATOM   5323  C29 POPEP 238     118.656  13.528  48.678  1.00  0.00           C
ATOM   5325 0C21 POPEP 238     118.526  13.728  49.998  1.00  0.00           C
ATOM   5327 1C21 POPEP 238     117.236  13.908  50.758  1.00  0.00           C
ATOM   5330 2C21 POPEP 238     116.406  12.618  50.938  1.00  0.00           C
ATOM   5333 3C21 POPEP 238     115.326  12.718  52.018  1.00  0.00           C
ATOM   5336 4C21 POPEP 238     114.335  11.548  52.078  1.00  0.00           C
ATOM   5339 5C21 POPEP 238     114.895  10.198  52.588  1.00  0.00           C
ATOM   5342 6C21 POPEP 238     114.626   9.888  54.078  1.00  0.00           C
ATOM   5345 7C21 POPEP 238     115.445   8.688  54.598  1.00  0.00           C
ATOM   5348 8C21 POPEP 238     115.236   7.368  53.838  1.00  0.00           C
ATOM   5352  C33 POPEP 238     122.269   8.678  39.718  1.00  0.00           C
ATOM   5355  C34 POPEP 238     121.989   9.678  40.848  1.00  0.00           C
ATOM   5358  C35 POPEP 238     121.029   9.218  41.958  1.00  0.00           C
ATOM   5361  C36 POPEP 238     121.368   7.908  42.678  1.00  0.00           C
ATOM   5364  C37 POPEP 238     120.289   7.588  43.728  1.00  0.00           C
ATOM   5367  C38 POPEP 238     120.818   7.178  45.108  1.00  0.00           C
ATOM   5370  C39 POPEP 238     121.679   5.908  45.078  1.00  0.00           C
ATOM   5373 0C31 POPEP 238     122.399   5.738  46.418  1.00  0.00           C
ATOM   5376 1C31 POPEP 238     123.479   4.648  46.388  1.00  0.00           C
ATOM   5379 2C31 POPEP 238     124.559   4.888  47.448  1.00  0.00           C
ATOM   5382 3C31 POPEP 238     123.999   5.068  48.868  1.00  0.00           C
ATOM   5385 4C31 POPEP 238     123.389   3.785  49.428  1.00  0.00           C
ATOM   5388 5C31 POPEP 238     122.509   4.045  50.648  1.00  0.00           C
ATOM   5391 6C31 POPEP 238     122.078   2.795  51.398  1.00  0.00           C
ATOM   5395  NH3 POPEQ 239     120.849  39.118  73.628  1.00  0.00           N
ATOM   5399  C12 POPEQ 239     119.818  38.458  74.498  1.00  0.00           C
ATOM   5402  C11 POPEQ 239     120.299  37.068  74.958  1.00  0.00           C
ATOM   5405  P   POPEQ 239     117.976  36.018  75.618  1.00  0.00           P
ATOM   5406  O13 POPEQ 239     117.854  34.628  76.098  1.00  0.00           O
ATOM   5407  O14 POPEQ 239     117.036  37.028  76.128  1.00  0.00           O
ATOM   5408  O11 POPEQ 239     117.955  36.018  74.048  1.00  0.00           O
ATOM   5409  O12 POPEQ 239     119.449  36.498  75.958  1.00  0.00           O
ATOM   5410  C1  POPEQ 239     117.355  34.928  73.318  1.00  0.00           C
ATOM   5413  C2  POPEQ 239     116.604  35.418  72.048  1.00  0.00           C
ATOM   5415  O21 POPEQ 239     117.255  34.828  70.918  1.00  0.00           O
ATOM   5416  C21 POPEQ 239     116.744  34.968  69.718  1.00  0.00           C
ATOM   5417  O22 POPEQ 239     115.585  35.218  69.448  1.00  0.00           O
ATOM   5418  C22 POPEQ 239     117.854  34.717  68.688  1.00  0.00           C
ATOM   5421  C3  POPEQ 239     116.595  36.978  71.988  1.00  0.00           C
ATOM   5424  O31 POPEQ 239     115.686  37.478  70.988  1.00  0.00           O
ATOM   5425  C31 POPEQ 239     115.796  38.788  70.808  1.00  0.00           C
ATOM   5426  O32 POPEQ 239     116.555  39.507  71.428  1.00  0.00           O
ATOM   5427  C32 POPEQ 239     114.916  39.198  69.638  1.00  0.00           C
ATOM   5430  C23 POPEQ 239     118.396  36.037  68.088  1.00  0.00           C
ATOM   5433  C24 POPEQ 239     117.456  36.688  67.058  1.00  0.00           C
ATOM   5436  C25 POPEQ 239     117.934  38.088  66.638  1.00  0.00           C
ATOM   5439  C26 POPEQ 239     117.146  38.667  65.458  1.00  0.00           C
ATOM   5442  C27 POPEQ 239     117.374  37.908  64.138  1.00  0.00           C
ATOM   5445  C28 POPEQ 239     116.875  38.667  62.888  1.00  0.00           C
ATOM   5448  C29 POPEQ 239     117.736  39.858  62.568  1.00  0.00           C
ATOM   5450 0C21 POPEQ 239     117.805  40.518  61.398  1.00  0.00           C
ATOM   5452 1C21 POPEQ 239     116.986  40.228  60.168  1.00  0.00           C
ATOM   5455 2C21 POPEQ 239     116.415  41.507  59.508  1.00  0.00           C
ATOM   5458 3C21 POPEQ 239     117.495  42.467  58.958  1.00  0.00           C
ATOM   5461 4C21 POPEQ 239     116.884  43.577  58.078  1.00  0.00           C
ATOM   5464 5C21 POPEQ 239     117.895  44.658  57.658  1.00  0.00           C
ATOM   5467 6C21 POPEQ 239     117.215  45.877  57.018  1.00  0.00           C
ATOM   5470 7C21 POPEQ 239     118.244  46.908  56.508  1.00  0.00           C
ATOM   5473 8C21 POPEQ 239     117.615  48.228  56.048  1.00  0.00           C
ATOM   5477  C33 POPEQ 239     115.196  40.627  69.118  1.00  0.00           C
ATOM   5480  C34 POPEQ 239     114.555  40.817  67.738  1.00  0.00           C
ATOM   5483  C35 POPEQ 239     114.935  42.108  67.008  1.00  0.00           C
ATOM   5486  C36 POPEQ 239     114.676  42.048  65.498  1.00  0.00           C
ATOM   5489  C37 POPEQ 239     115.115  43.317  64.758  1.00  0.00           C
ATOM   5492  C38 POPEQ 239     115.255  43.107  63.238  1.00  0.00           C
ATOM   5495  C39 POPEQ 239     115.464  44.398  62.428  1.00  0.00           C
ATOM   5498 0C31 POPEQ 239     116.785  45.118  62.748  1.00  0.00           C
ATOM   5501 1C31 POPEQ 239     116.854  46.537  62.168  1.00  0.00           C
ATOM   5504 2C31 POPEQ 239     117.934  47.418  62.808  1.00  0.00           C
ATOM   5507 3C31 POPEQ 239     117.654  47.708  64.288  1.00  0.00           C
ATOM   5510 4C31 POPEQ 239     118.706  48.598  64.978  1.00  0.00           C
ATOM   5513 5C31 POPEQ 239     118.605  48.488  66.498  1.00  0.00           C
ATOM   5516 6C31 POPEQ 239     119.338  49.608  67.228  1.00  0.00           C
ATOM   5520  NH3 POPER 240      71.645   4.478  69.118  1.00  0.00           N
ATOM   5524  C12 POPER 240      71.776   3.305  68.158  1.00  0.00           C
ATOM   5527  C11 POPER 240      72.446   2.064  68.758  1.00  0.00           C
ATOM   5530  P   POPER 240      74.285   1.205  67.138  1.00  0.00           P
ATOM   5531  O13 POPER 240      74.556   2.625  66.788  1.00  0.00           O
ATOM   5532  O14 POPER 240      75.226   0.564  68.078  1.00  0.00           O
ATOM   5533  O11 POPER 240      74.196   0.354  65.808  1.00  0.00           O
ATOM   5534  O12 POPER 240      72.816   1.133  67.728  1.00  0.00           O
ATOM   5535  C1  POPER 240      74.346   0.944  64.498  1.00  0.00           C
ATOM   5538  C2  POPER 240      73.026   0.913  63.678  1.00  0.00           C
ATOM   5540  O21 POPER 240      72.685   2.194  63.088  1.00  0.00           O
ATOM   5541  C21 POPER 240      73.376   2.464  61.978  1.00  0.00           C
ATOM   5542  O22 POPER 240      74.406   1.904  61.648  1.00  0.00           O
ATOM   5543  C22 POPER 240      72.634   3.493  61.118  1.00  0.00           C
ATOM   5546  C3  POPER 240      71.826   0.455  64.538  1.00  0.00           C
ATOM   5549  O31 POPER 240      70.776  -0.026  63.688  1.00  0.00           O
ATOM   5550  C31 POPER 240      69.785   0.814  63.468  1.00  0.00           C
ATOM   5551  O32 POPER 240      69.596   1.863  64.058  1.00  0.00           O
ATOM   5552  C32 POPER 240      68.884   0.204  62.408  1.00  0.00           C
ATOM   5555  C23 POPER 240      72.965   3.284  59.608  1.00  0.00           C
ATOM   5558  C24 POPER 240      71.854   3.685  58.628  1.00  0.00           C
ATOM   5561  C25 POPER 240      71.735   5.167  58.248  1.00  0.00           C
ATOM   5564  C26 POPER 240      70.736   5.378  57.088  1.00  0.00           C
ATOM   5567  C27 POPER 240      71.244   6.357  56.018  1.00  0.00           C
ATOM   5570  C28 POPER 240      70.425   6.336  54.708  1.00  0.00           C
ATOM   5573  C29 POPER 240      71.135   7.148  53.658  1.00  0.00           C
ATOM   5575 0C21 POPER 240      70.736   7.417  52.398  1.00  0.00           C
ATOM   5577 1C21 POPER 240      69.456   6.967  51.718  1.00  0.00           C
ATOM   5580 2C21 POPER 240      68.604   8.147  51.228  1.00  0.00           C
ATOM   5583 3C21 POPER 240      67.486   7.697  50.278  1.00  0.00           C
ATOM   5586 4C21 POPER 240      66.586   8.847  49.788  1.00  0.00           C
ATOM   5589 5C21 POPER 240      65.675   8.438  48.618  1.00  0.00           C
ATOM   5592 6C21 POPER 240      64.565   7.428  48.978  1.00  0.00           C
ATOM   5595 7C21 POPER 240      63.566   7.896  50.048  1.00  0.00           C
ATOM   5598 8C21 POPER 240      62.895   9.237  49.758  1.00  0.00           C
ATOM   5602  C33 POPER 240      69.626  -0.106  61.078  1.00  0.00           C
ATOM   5605  C34 POPER 240      68.954  -1.236  60.268  1.00  0.00           C
ATOM   5608  C35 POPER 240      69.854  -1.686  59.108  1.00  0.00           C
ATOM   5611  C36 POPER 240      70.855  -2.766  59.538  1.00  0.00           C
ATOM   5614  C37 POPER 240      71.916  -3.085  58.478  1.00  0.00           C
ATOM   5617  C38 POPER 240      73.156  -3.765  59.078  1.00  0.00           C
ATOM   5620  C39 POPER 240      72.865  -5.065  59.838  1.00  0.00           C
ATOM   5623 0C31 POPER 240      72.535  -6.256  58.928  1.00  0.00           C
ATOM   5626 1C31 POPER 240      71.626  -7.306  59.588  1.00  0.00           C
ATOM   5629 2C31 POPER 240      71.785  -8.696  58.948  1.00  0.00           C
ATOM   5632 3C31 POPER 240      70.625  -9.667  59.228  1.00  0.00           C
ATOM   5635 4C31 POPER 240      70.666 -10.345  60.598  1.00  0.00           C
ATOM   5638 5C31 POPER 240      69.325 -11.046  60.898  1.00  0.00           C
ATOM   5641 6C31 POPER 240      69.086 -11.315  62.378  1.00  0.00           C
ATOM   5645  NH3 POPES 241      49.846 128.378  25.408  1.00  0.00           N
ATOM   5649  C12 POPES 241      49.506 127.128  26.158  1.00  0.00           C
ATOM   5652  C11 POPES 241      48.005 126.868  26.148  1.00  0.00           C
ATOM   5655  P   POPES 241      45.886 127.518  27.418  1.00  0.00           P
ATOM   5656  O13 POPES 241      45.196 128.777  27.758  1.00  0.00           O
ATOM   5657  O14 POPES 241      45.236 126.717  26.368  1.00  0.00           O
ATOM   5658  O11 POPES 241      46.115 126.667  28.778  1.00  0.00           O
ATOM   5659  O12 POPES 241      47.386 127.798  27.028  1.00  0.00           O
ATOM   5660  C1  POPES 241      46.476 127.378  29.978  1.00  0.00           C
ATOM   5663  C2  POPES 241      47.836 126.967  30.668  1.00  0.00           C
ATOM   5665  O21 POPES 241      48.246 128.147  31.368  1.00  0.00           O
ATOM   5666  C21 POPES 241      48.916 128.228  32.528  1.00  0.00           C
ATOM   5667  O22 POPES 241      49.206 129.297  33.038  1.00  0.00           O
ATOM   5668  C22 POPES 241      49.285 126.888  33.178  1.00  0.00           C
ATOM   5671  C3  POPES 241      48.965 126.527  29.678  1.00  0.00           C
ATOM   5674  O31 POPES 241      50.075 125.918  30.378  1.00  0.00           O
ATOM   5675  C31 POPES 241      51.285 126.027  29.808  1.00  0.00           C
ATOM   5676  O32 POPES 241      51.496 126.398  28.668  1.00  0.00           O
ATOM   5677  C32 POPES 241      52.375 125.808  30.878  1.00  0.00           C
ATOM   5680  C23 POPES 241      50.026 127.087  34.528  1.00  0.00           C
ATOM   5683  C24 POPES 241      50.325 125.778  35.278  1.00  0.00           C
ATOM   5686  C25 POPES 241      50.736 126.018  36.738  1.00  0.00           C
ATOM   5689  C26 POPES 241      51.376 124.808  37.448  1.00  0.00           C
ATOM   5692  C27 POPES 241      51.886 125.158  38.858  1.00  0.00           C
ATOM   5695  C28 POPES 241      52.935 124.157  39.398  1.00  0.00           C
ATOM   5698  C29 POPES 241      53.354 124.508  40.798  1.00  0.00           C
ATOM   5700 0C21 POPES 241      53.976 123.707  41.688  1.00  0.00           C
ATOM   5702 1C21 POPES 241      54.456 122.298  41.468  1.00  0.00           C
ATOM   5705 2C21 POPES 241      55.325 121.797  42.648  1.00  0.00           C
ATOM   5708 3C21 POPES 241      56.605 122.637  42.858  1.00  0.00           C
ATOM   5711 4C21 POPES 241      57.606 122.048  43.868  1.00  0.00           C
ATOM   5714 5C21 POPES 241      58.865 122.907  43.938  1.00  0.00           C
ATOM   5717 6C21 POPES 241      59.956 122.387  44.898  1.00  0.00           C
ATOM   5720 7C21 POPES 241      61.115 123.387  45.018  1.00  0.00           C
ATOM   5723 8C21 POPES 241      62.296 122.947  45.888  1.00  0.00           C
ATOM   5727  C33 POPES 241      53.446 124.747  30.518  1.00  0.00           C
ATOM   5730  C34 POPES 241      54.525 125.208  29.518  1.00  0.00           C
ATOM   5733  C35 POPES 241      55.495 126.268  30.068  1.00  0.00           C
ATOM   5736  C36 POPES 241      56.685 126.507  29.118  1.00  0.00           C
ATOM   5739  C37 POPES 241      57.546 127.728  29.488  1.00  0.00           C
ATOM   5742  C38 POPES 241      58.806 127.817  28.618  1.00  0.00           C
ATOM   5745  C39 POPES 241      59.285 129.257  28.318  1.00  0.00           C
ATOM   5748 0C31 POPES 241      60.075 129.967  29.438  1.00  0.00           C
ATOM   5751 1C31 POPES 241      61.356 129.228  29.878  1.00  0.00           C
ATOM   5754 2C31 POPES 241      62.465 130.148  30.418  1.00  0.00           C
ATOM   5757 3C31 POPES 241      62.156 130.867  31.738  1.00  0.00           C
ATOM   5760 4C31 POPES 241      62.196 129.956  32.978  1.00  0.00           C
ATOM   5763 5C31 POPES 241      61.836 130.728  34.248  1.00  0.00           C
ATOM   5766 6C31 POPES 241      61.666 129.867  35.498  1.00  0.00           C
ATOM   5770  NH3 POPET 242      30.715  80.938  72.848  1.00  0.00           N
ATOM   5774  C12 POPET 242      29.386  80.448  73.318  1.00  0.00           C
ATOM   5777  C11 POPET 242      29.236  78.988  72.868  1.00  0.00           C
ATOM   5780  P   POPET 242      30.036  77.208  71.208  1.00  0.00           P
ATOM   5781  O13 POPET 242      30.276  76.397  72.418  1.00  0.00           O
ATOM   5782  O14 POPET 242      28.865  76.818  70.388  1.00  0.00           O
ATOM   5783  O11 POPET 242      31.286  77.198  70.238  1.00  0.00           O
ATOM   5784  O12 POPET 242      29.856  78.738  71.588  1.00  0.00           O
ATOM   5785  C1  POPET 242      31.136  77.878  68.978  1.00  0.00           C
ATOM   5788  C2  POPET 242      32.435  78.598  68.578  1.00  0.00           C
ATOM   5790  O21 POPET 242      32.206  79.368  67.378  1.00  0.00           O
ATOM   5791  C21 POPET 242      32.235  78.698  66.248  1.00  0.00           C
ATOM   5792  O22 POPET 242      31.936  77.527  66.078  1.00  0.00           O
ATOM   5793  C22 POPET 242      32.786  79.637  65.148  1.00  0.00           C
ATOM   5796  C3  POPET 242      33.676  77.658  68.478  1.00  0.00           C
ATOM   5799  O31 POPET 242      34.665  78.188  67.558  1.00  0.00           O
ATOM   5800  C31 POPET 242      35.775  77.488  67.468  1.00  0.00           C
ATOM   5801  O32 POPET 242      36.046  76.498  68.128  1.00  0.00           O
ATOM   5802  C32 POPET 242      36.615  78.077  66.328  1.00  0.00           C
ATOM   5805  C23 POPET 242      32.606  79.018  63.748  1.00  0.00           C
ATOM   5808  C24 POPET 242      33.485  79.607  62.648  1.00  0.00           C
ATOM   5811  C25 POPET 242      33.406  78.757  61.368  1.00  0.00           C
ATOM   5814  C26 POPET 242      34.615  78.948  60.448  1.00  0.00           C
ATOM   5817  C27 POPET 242      34.816  77.777  59.468  1.00  0.00           C
ATOM   5820  C28 POPET 242      36.286  77.588  59.068  1.00  0.00           C
ATOM   5823  C29 POPET 242      36.736  78.658  58.108  1.00  0.00           C
ATOM   5825 0C21 POPET 242      37.586  78.478  57.078  1.00  0.00           C
ATOM   5827 1C21 POPET 242      38.316  77.198  56.728  1.00  0.00           C
ATOM   5830 2C21 POPET 242      38.075  76.738  55.288  1.00  0.00           C
ATOM   5833 3C21 POPET 242      38.636  77.717  54.238  1.00  0.00           C
ATOM   5836 4C21 POPET 242      38.715  77.148  52.818  1.00  0.00           C
ATOM   5839 5C21 POPET 242      39.906  76.207  52.578  1.00  0.00           C
ATOM   5842 6C21 POPET 242      39.566  74.717  52.628  1.00  0.00           C
ATOM   5845 7C21 POPET 242      40.756  73.858  52.178  1.00  0.00           C
ATOM   5848 8C21 POPET 242      40.606  72.357  52.438  1.00  0.00           C
ATOM   5852  C33 POPET 242      37.746  77.148  65.848  1.00  0.00           C
ATOM   5855  C34 POPET 242      38.016  77.228  64.338  1.00  0.00           C
ATOM   5858  C35 POPET 242      38.656  78.538  63.848  1.00  0.00           C
ATOM   5861  C36 POPET 242      39.136  78.458  62.378  1.00  0.00           C
ATOM   5864  C37 POPET 242      39.865  79.728  61.938  1.00  0.00           C
ATOM   5867  C38 POPET 242      40.766  79.567  60.698  1.00  0.00           C
ATOM   5870  C39 POPET 242      40.056  79.698  59.338  1.00  0.00           C
ATOM   5873 0C31 POPET 242      40.924  80.438  58.298  1.00  0.00           C
ATOM   5876 1C31 POPET 242      40.236  80.628  56.928  1.00  0.00           C
ATOM   5879 2C31 POPET 242      40.915  81.678  56.038  1.00  0.00           C
ATOM   5882 3C31 POPET 242      42.216  81.208  55.368  1.00  0.00           C
ATOM   5885 4C31 POPET 242      41.986  80.317  54.138  1.00  0.00           C
ATOM   5888 5C31 POPET 242      43.296  79.887  53.458  1.00  0.00           C
ATOM   5891 6C31 POPET 242      43.075  78.878  52.318  1.00  0.00           C
ATOM   5895  NH3 POPEU 243     110.084 101.417  28.168  1.00  0.00           N
ATOM   5899  C12 POPEU 243     109.795  99.957  27.938  1.00  0.00           C
ATOM   5902  C11 POPEU 243     110.935  99.248  27.158  1.00  0.00           C
ATOM   5905  P   POPEU 243     113.156 100.177  28.158  1.00  0.00           P
ATOM   5906  O13 POPEU 243     114.536  99.677  28.208  1.00  0.00           O
ATOM   5907  O14 POPEU 243     112.785 101.268  27.228  1.00  0.00           O
ATOM   5908  O11 POPEU 243     112.696 100.687  29.578  1.00  0.00           O
ATOM   5909  O12 POPEU 243     112.105  99.007  27.968  1.00  0.00           O
ATOM   5910  C1  POPEU 243     113.524 100.598  30.738  1.00  0.00           C
ATOM   5913  C2  POPEU 243     113.335  99.248  31.508  1.00  0.00           C
ATOM   5915  O21 POPEU 243     113.314  99.447  32.928  1.00  0.00           O
ATOM   5916  C21 POPEU 243     114.366  99.997  33.518  1.00  0.00           C
ATOM   5917  O22 POPEU 243     115.415 100.298  32.978  1.00  0.00           O
ATOM   5918  C22 POPEU 243     113.974 100.237  34.988  1.00  0.00           C
ATOM   5921  C3  POPEU 243     114.345  98.138  31.058  1.00  0.00           C
ATOM   5924  O31 POPEU 243     114.725  97.188  32.078  1.00  0.00           O
ATOM   5925  C31 POPEU 243     113.825  96.258  32.398  1.00  0.00           C
ATOM   5926  O32 POPEU 243     112.665  96.258  32.038  1.00  0.00           O
ATOM   5927  C32 POPEU 243     114.506  95.197  33.268  1.00  0.00           C
ATOM   5930  C23 POPEU 243     115.065  99.967  36.058  1.00  0.00           C
ATOM   5933  C24 POPEU 243     114.555 100.467  37.418  1.00  0.00           C
ATOM   5936  C25 POPEU 243     115.464 100.188  38.618  1.00  0.00           C
ATOM   5939  C26 POPEU 243     114.975 100.988  39.838  1.00  0.00           C
ATOM   5942  C27 POPEU 243     115.315 100.387  41.218  1.00  0.00           C
ATOM   5945  C28 POPEU 243     114.626 101.207  42.328  1.00  0.00           C
ATOM   5948  C29 POPEU 243     114.734 100.638  43.718  1.00  0.00           C
ATOM   5950 0C21 POPEU 243     115.184 101.287  44.818  1.00  0.00           C
ATOM   5952 1C21 POPEU 243     115.725 102.697  44.888  1.00  0.00           C
ATOM   5955 2C21 POPEU 243     114.804 103.717  45.568  1.00  0.00           C
ATOM   5958 3C21 POPEU 243     115.385 105.148  45.468  1.00  0.00           C
ATOM   5961 4C21 POPEU 243     114.615 106.158  46.328  1.00  0.00           C
ATOM   5964 5C21 POPEU 243     115.105 106.237  47.778  1.00  0.00           C
ATOM   5967 6C21 POPEU 243     113.955 106.357  48.788  1.00  0.00           C
ATOM   5970 7C21 POPEU 243     114.465 106.567  50.228  1.00  0.00           C
ATOM   5973 8C21 POPEU 243     113.365 106.967  51.218  1.00  0.00           C
ATOM   5977  C33 POPEU 243     113.575  94.528  34.318  1.00  0.00           C
ATOM   5980  C34 POPEU 243     114.396  93.758  35.368  1.00  0.00           C
ATOM   5983  C35 POPEU 243     113.725  93.637  36.738  1.00  0.00           C
ATOM   5986  C36 POPEU 243     113.516  94.987  37.438  1.00  0.00           C
ATOM   5989  C37 POPEU 243     113.524  94.846  38.968  1.00  0.00           C
ATOM   5992  C38 POPEU 243     113.296  96.147  39.748  1.00  0.00           C
ATOM   5995  C39 POPEU 243     113.615  95.988  41.258  1.00  0.00           C
ATOM   5998 0C31 POPEU 243     113.116  94.668  41.858  1.00  0.00           C
ATOM   6001 1C31 POPEU 243     113.454  94.467  43.338  1.00  0.00           C
ATOM   6004 2C31 POPEU 243     112.876  93.147  43.868  1.00  0.00           C
ATOM   6007 3C31 POPEU 243     112.955  92.998  45.388  1.00  0.00           C
ATOM   6010 4C31 POPEU 243     112.335  91.688  45.898  1.00  0.00           C
ATOM   6013 5C31 POPEU 243     112.316  91.618  47.438  1.00  0.00           C
ATOM   6016 6C31 POPEU 243     111.695  90.327  47.968  1.00  0.00           C
ATOM   6020  NH3 POPEV 244      36.476   1.265  73.708  1.00  0.00           N
ATOM   6024  C12 POPEV 244      37.356   1.965  74.708  1.00  0.00           C
ATOM   6027  C11 POPEV 244      38.625   2.515  74.048  1.00  0.00           C
ATOM   6030  P   POPEV 244      40.365   4.448  74.418  1.00  0.00           P
ATOM   6031  O13 POPEV 244      39.674   5.518  73.658  1.00  0.00           O
ATOM   6032  O14 POPEV 244      41.266   4.818  75.508  1.00  0.00           O
ATOM   6033  O11 POPEV 244      41.096   3.685  73.228  1.00  0.00           O
ATOM   6034  O12 POPEV 244      39.266   3.425  74.938  1.00  0.00           O
ATOM   6035  C1  POPEV 244      42.526   3.685  73.078  1.00  0.00           C
ATOM   6038  C2  POPEV 244      42.946   4.015  71.608  1.00  0.00           C
ATOM   6040  O21 POPEV 244      43.846   3.015  71.098  1.00  0.00           O
ATOM   6041  C21 POPEV 244      43.996   2.945  69.778  1.00  0.00           C
ATOM   6042  O22 POPEV 244      45.066   3.035  69.208  1.00  0.00           O
ATOM   6043  C22 POPEV 244      42.656   2.725  69.058  1.00  0.00           C
ATOM   6046  C3  POPEV 244      43.546   5.438  71.408  1.00  0.00           C
ATOM   6049  O31 POPEV 244      43.165   5.978  70.118  1.00  0.00           O
ATOM   6050  C31 POPEV 244      43.706   7.188  69.858  1.00  0.00           C
ATOM   6051  O32 POPEV 244      44.586   7.708  70.528  1.00  0.00           O
ATOM   6052  C32 POPEV 244      42.865   7.868  68.768  1.00  0.00           C
ATOM   6055  C23 POPEV 244      42.766   1.875  67.778  1.00  0.00           C
ATOM   6058  C24 POPEV 244      41.456   1.915  66.968  1.00  0.00           C
ATOM   6061  C25 POPEV 244      41.396   3.075  65.968  1.00  0.00           C
ATOM   6064  C26 POPEV 244      41.936   2.675  64.588  1.00  0.00           C
ATOM   6067  C27 POPEV 244      40.876   1.975  63.718  1.00  0.00           C
ATOM   6070  C28 POPEV 244      41.456   1.245  62.488  1.00  0.00           C
ATOM   6073  C29 POPEV 244      42.056   2.175  61.458  1.00  0.00           C
ATOM   6075 0C21 POPEV 244      41.586   2.445  60.218  1.00  0.00           C
ATOM   6077 1C21 POPEV 244      40.355   1.875  59.568  1.00  0.00           C
ATOM   6080 2C21 POPEV 244      40.595   1.415  58.108  1.00  0.00           C
ATOM   6083 3C21 POPEV 244      39.275   1.075  57.388  1.00  0.00           C
ATOM   6086 4C21 POPEV 244      39.456   0.315  56.058  1.00  0.00           C
ATOM   6089 5C21 POPEV 244      40.215  -1.005  56.218  1.00  0.00           C
ATOM   6092 6C21 POPEV 244      39.896  -2.025  55.118  1.00  0.00           C
ATOM   6095 7C21 POPEV 244      40.606  -3.365  55.328  1.00  0.00           C
ATOM   6098 8C21 POPEV 244      40.056  -4.475  54.438  1.00  0.00           C
ATOM   6102  C33 POPEV 244      43.566   8.948  67.898  1.00  0.00           C
ATOM   6105  C34 POPEV 244      42.666  10.177  67.658  1.00  0.00           C
ATOM   6108  C35 POPEV 244      43.156  11.138  66.558  1.00  0.00           C
ATOM   6111  C36 POPEV 244      42.925  10.588  65.148  1.00  0.00           C
ATOM   6114  C37 POPEV 244      43.236  11.578  63.998  1.00  0.00           C
ATOM   6117  C38 POPEV 244      43.226  10.858  62.648  1.00  0.00           C
ATOM   6120  C39 POPEV 244      43.236  11.758  61.418  1.00  0.00           C
ATOM   6123 0C31 POPEV 244      44.626  12.028  60.818  1.00  0.00           C
ATOM   6126 1C31 POPEV 244      44.506  12.338  59.318  1.00  0.00           C
ATOM   6129 2C31 POPEV 244      45.854  12.568  58.618  1.00  0.00           C
ATOM   6132 3C31 POPEV 244      45.746  12.478  57.088  1.00  0.00           C
ATOM   6135 4C31 POPEV 244      45.566  11.028  56.578  1.00  0.00           C
ATOM   6138 5C31 POPEV 244      45.446  10.938  55.058  1.00  0.00           C
ATOM   6141 6C31 POPEV 244      45.285   9.498  54.558  1.00  0.00           C
ATOM   6145  NH3 POPEW 245     121.079 102.897  73.038  1.00  0.00           N
ATOM   6149  C12 POPEW 245     121.479 104.307  73.408  1.00  0.00           C
ATOM   6152  C11 POPEW 245     122.379 104.397  74.658  1.00  0.00           C
ATOM   6155  P   POPEW 245     124.619 103.337  75.638  1.00  0.00           P
ATOM   6156  O13 POPEW 245     125.779 104.017  75.028  1.00  0.00           O
ATOM   6157  O14 POPEW 245     124.128 103.798  76.948  1.00  0.00           O
ATOM   6158  O11 POPEW 245     124.888 101.777  75.658  1.00  0.00           O
ATOM   6159  O12 POPEW 245     123.439 103.448  74.578  1.00  0.00           O
ATOM   6160  C1  POPEW 245     124.529 100.997  74.518  1.00  0.00           C
ATOM   6163  C2  POPEW 245     125.268 101.417  73.218  1.00  0.00           C
ATOM   6165  O21 POPEW 245     124.879 100.517  72.178  1.00  0.00           O
ATOM   6166  C21 POPEW 245     123.918 101.007  71.388  1.00  0.00           C
ATOM   6167  O22 POPEW 245     123.199 101.947  71.668  1.00  0.00           O
ATOM   6168  C22 POPEW 245     123.969 100.257  70.058  1.00  0.00           C
ATOM   6171  C3  POPEW 245     126.828 101.417  73.318  1.00  0.00           C
ATOM   6174  O31 POPEW 245     127.388 102.387  72.418  1.00  0.00           O
ATOM   6175  C31 POPEW 245     127.439 102.058  71.128  1.00  0.00           C
ATOM   6176  O32 POPEW 245     127.279 100.938  70.668  1.00  0.00           O
ATOM   6177  C32 POPEW 245     127.679 103.368  70.348  1.00  0.00           C
ATOM   6180  C23 POPEW 245     123.629 101.158  68.858  1.00  0.00           C
ATOM   6183  C24 POPEW 245     124.018 100.498  67.528  1.00  0.00           C
ATOM   6186  C25 POPEW 245     123.638 101.347  66.318  1.00  0.00           C
ATOM   6189  C26 POPEW 245     124.288 100.868  65.008  1.00  0.00           C
ATOM   6192  C27 POPEW 245     125.709 101.408  64.818  1.00  0.00           C
ATOM   6195  C28 POPEW 245     126.329 100.857  63.528  1.00  0.00           C
ATOM   6198  C29 POPEW 245     127.699 101.387  63.198  1.00  0.00           C
ATOM   6200 0C21 POPEW 245     128.328 101.176  62.028  1.00  0.00           C
ATOM   6202 1C21 POPEW 245     127.758 100.417  60.858  1.00  0.00           C
ATOM   6205 2C21 POPEW 245     128.059 101.036  59.488  1.00  0.00           C
ATOM   6208 3C21 POPEW 245     127.218 100.358  58.388  1.00  0.00           C
ATOM   6211 4C21 POPEW 245     127.388 100.966  56.998  1.00  0.00           C
ATOM   6214 5C21 POPEW 245     126.359 100.387  56.008  1.00  0.00           C
ATOM   6217 6C21 POPEW 245     126.588 100.798  54.548  1.00  0.00           C
ATOM   6220 7C21 POPEW 245     125.669 100.037  53.588  1.00  0.00           C
ATOM   6223 8C21 POPEW 245     125.769 100.507  52.138  1.00  0.00           C
ATOM   6227  C33 POPEW 245     126.989 103.448  68.968  1.00  0.00           C
ATOM   6230  C34 POPEW 245     127.208 104.808  68.268  1.00  0.00           C
ATOM   6233  C35 POPEW 245     128.649 105.068  67.798  1.00  0.00           C
ATOM   6236  C36 POPEW 245     129.059 104.217  66.578  1.00  0.00           C
ATOM   6239  C37 POPEW 245     130.408 104.628  65.968  1.00  0.00           C
ATOM   6242  C38 POPEW 245     130.629 103.987  64.598  1.00  0.00           C
ATOM   6245  C39 POPEW 245     131.909 104.467  63.908  1.00  0.00           C
ATOM   6248 0C31 POPEW 245     132.087 103.868  62.498  1.00  0.00           C
ATOM   6251 1C31 POPEW 245     133.549 103.868  62.028  1.00  0.00           C
ATOM   6254 2C31 POPEW 245     133.829 102.788  60.968  1.00  0.00           C
ATOM   6257 3C31 POPEW 245     135.329 102.588  60.698  1.00  0.00           C
ATOM   6260 4C31 POPEW 245     136.068 101.926  61.868  1.00  0.00           C
ATOM   6263 5C31 POPEW 245     137.559 101.717  61.608  1.00  0.00           C
ATOM   6266 6C31 POPEW 245     138.298 101.027  62.758  1.00  0.00           C
ATOM   6270  NH3 POPEX 246      98.645  26.658  71.488  1.00  0.00           N
ATOM   6274  C12 POPEX 246      99.605  26.368  72.618  1.00  0.00           C
ATOM   6277  C11 POPEX 246     100.954  27.068  72.458  1.00  0.00           C
ATOM   6280  P   POPEX 246     102.864  25.538  73.498  1.00  0.00           P
ATOM   6281  O13 POPEX 246     104.165  26.198  73.738  1.00  0.00           O
ATOM   6282  O14 POPEX 246     102.425  24.517  74.478  1.00  0.00           O
ATOM   6283  O11 POPEX 246     102.755  24.908  72.038  1.00  0.00           O
ATOM   6284  O12 POPEX 246     101.796  26.688  73.528  1.00  0.00           O
ATOM   6285  C1  POPEX 246     102.245  23.588  71.828  1.00  0.00           C
ATOM   6288  C2  POPEX 246     101.535  23.498  70.438  1.00  0.00           C
ATOM   6290  O21 POPEX 246     101.446  22.168  69.898  1.00  0.00           O
ATOM   6291  C21 POPEX 246     102.565  21.608  69.518  1.00  0.00           C
ATOM   6292  O22 POPEX 246     103.675  21.778  69.988  1.00  0.00           O
ATOM   6293  C22 POPEX 246     102.344  20.807  68.228  1.00  0.00           C
ATOM   6296  C3  POPEX 246     102.146  24.487  69.388  1.00  0.00           C
ATOM   6299  O31 POPEX 246     101.395  24.587  68.138  1.00  0.00           O
ATOM   6300  C31 POPEX 246     100.266  25.298  68.208  1.00  0.00           C
ATOM   6301  O32 POPEX 246      99.646  25.538  69.228  1.00  0.00           O
ATOM   6302  C32 POPEX 246      99.895  25.848  66.828  1.00  0.00           C
ATOM   6305  C23 POPEX 246     103.305  21.368  67.138  1.00  0.00           C
ATOM   6308  C24 POPEX 246     103.064  20.798  65.738  1.00  0.00           C
ATOM   6311  C25 POPEX 246     103.475  21.798  64.638  1.00  0.00           C
ATOM   6314  C26 POPEX 246     104.944  21.738  64.188  1.00  0.00           C
ATOM   6317  C27 POPEX 246     105.255  22.838  63.168  1.00  0.00           C
ATOM   6320  C28 POPEX 246     106.714  22.828  62.668  1.00  0.00           C
ATOM   6323  C29 POPEX 246     107.304  24.208  62.548  1.00  0.00           C
ATOM   6325 0C21 POPEX 246     107.964  24.847  63.528  1.00  0.00           C
ATOM   6327 1C21 POPEX 246     108.225  24.298  64.918  1.00  0.00           C
ATOM   6330 2C21 POPEX 246     109.626  23.667  65.028  1.00  0.00           C
ATOM   6333 3C21 POPEX 246     110.774  24.678  64.908  1.00  0.00           C
ATOM   6336 4C21 POPEX 246     112.134  23.988  64.768  1.00  0.00           C
ATOM   6339 5C21 POPEX 246     113.296  24.978  64.588  1.00  0.00           C
ATOM   6342 6C21 POPEX 246     113.685  25.678  65.888  1.00  0.00           C
ATOM   6345 7C21 POPEX 246     114.906  26.588  65.728  1.00  0.00           C
ATOM   6348 8C21 POPEX 246     115.084  27.538  66.908  1.00  0.00           C
ATOM   6352  C33 POPEX 246      99.755  24.778  65.718  1.00  0.00           C
ATOM   6355  C34 POPEX 246     101.035  24.528  64.898  1.00  0.00           C
ATOM   6358  C35 POPEX 246     100.884  24.948  63.428  1.00  0.00           C
ATOM   6361  C36 POPEX 246     102.105  24.568  62.568  1.00  0.00           C
ATOM   6364  C37 POPEX 246     101.884  24.818  61.068  1.00  0.00           C
ATOM   6367  C38 POPEX 246     103.146  24.517  60.228  1.00  0.00           C
ATOM   6370  C39 POPEX 246     102.955  24.778  58.718  1.00  0.00           C
ATOM   6373 0C31 POPEX 246     102.775  26.257  58.338  1.00  0.00           C
ATOM   6376 1C31 POPEX 246     102.815  26.458  56.818  1.00  0.00           C
ATOM   6379 2C31 POPEX 246     102.505  27.898  56.358  1.00  0.00           C
ATOM   6382 3C31 POPEX 246     102.115  27.948  54.868  1.00  0.00           C
ATOM   6385 4C31 POPEX 246     101.645  29.338  54.398  1.00  0.00           C
ATOM   6388 5C31 POPEX 246     101.045  29.278  52.978  1.00  0.00           C
ATOM   6391 6C31 POPEX 246     100.364  30.577  52.538  1.00  0.00           C
ATOM   6395  NH3 POPEY 247      27.576  58.268  30.078  1.00  0.00           N
ATOM   6399  C12 POPEY 247      26.236  57.698  29.688  1.00  0.00           C
ATOM   6402  C11 POPEY 247      26.016  56.368  30.408  1.00  0.00           C
ATOM   6405  P   POPEY 247      23.896  55.728  31.748  1.00  0.00           P
ATOM   6406  O13 POPEY 247      24.206  56.828  32.688  1.00  0.00           O
ATOM   6407  O14 POPEY 247      22.466  55.427  31.518  1.00  0.00           O
ATOM   6408  O11 POPEY 247      24.656  54.408  32.198  1.00  0.00           O
ATOM   6409  O12 POPEY 247      24.626  56.017  30.368  1.00  0.00           O
ATOM   6410  C1  POPEY 247      24.406  53.798  33.478  1.00  0.00           C
ATOM   6413  C2  POPEY 247      25.656  53.868  34.398  1.00  0.00           C
ATOM   6415  O21 POPEY 247      25.615  52.888  35.448  1.00  0.00           O
ATOM   6416  C21 POPEY 247      25.006  53.138  36.588  1.00  0.00           C
ATOM   6417  O22 POPEY 247      24.166  53.998  36.798  1.00  0.00           O
ATOM   6418  C22 POPEY 247      25.556  52.168  37.658  1.00  0.00           C
ATOM   6421  C3  POPEY 247      25.966  55.338  34.838  1.00  0.00           C
ATOM   6424  O31 POPEY 247      26.816  55.498  35.988  1.00  0.00           O
ATOM   6425  C31 POPEY 247      28.046  55.038  35.948  1.00  0.00           C
ATOM   6426  O32 POPEY 247      28.566  54.357  35.078  1.00  0.00           O
ATOM   6427  C32 POPEY 247      28.736  55.478  37.248  1.00  0.00           C
ATOM   6430  C23 POPEY 247      25.606  52.798  39.068  1.00  0.00           C
ATOM   6433  C24 POPEY 247      26.406  51.948  40.078  1.00  0.00           C
ATOM   6436  C25 POPEY 247      26.476  52.618  41.468  1.00  0.00           C
ATOM   6439  C26 POPEY 247      27.216  51.778  42.518  1.00  0.00           C
ATOM   6442  C27 POPEY 247      27.165  52.428  43.918  1.00  0.00           C
ATOM   6445  C28 POPEY 247      27.496  51.458  45.078  1.00  0.00           C
ATOM   6448  C29 POPEY 247      28.926  50.998  45.018  1.00  0.00           C
ATOM   6450 0C21 POPEY 247      29.406  49.818  45.458  1.00  0.00           C
ATOM   6452 1C21 POPEY 247      28.646  48.728  46.168  1.00  0.00           C
ATOM   6455 2C21 POPEY 247      29.525  48.008  47.208  1.00  0.00           C
ATOM   6458 3C21 POPEY 247      30.636  47.137  46.588  1.00  0.00           C
ATOM   6461 4C21 POPEY 247      32.035  47.348  47.198  1.00  0.00           C
ATOM   6464 5C21 POPEY 247      32.676  48.708  46.898  1.00  0.00           C
ATOM   6467 6C21 POPEY 247      34.066  48.847  47.518  1.00  0.00           C
ATOM   6470 7C21 POPEY 247      34.786  50.128  47.068  1.00  0.00           C
ATOM   6473 8C21 POPEY 247      36.086  50.388  47.818  1.00  0.00           C
ATOM   6477  C33 POPEY 247      29.326  54.298  38.048  1.00  0.00           C
ATOM   6480  C34 POPEY 247      29.726  54.748  39.458  1.00  0.00           C
ATOM   6483  C35 POPEY 247      30.246  53.608  40.328  1.00  0.00           C
ATOM   6486  C36 POPEY 247      30.925  54.107  41.608  1.00  0.00           C
ATOM   6489  C37 POPEY 247      31.696  52.987  42.298  1.00  0.00           C
ATOM   6492  C38 POPEY 247      32.636  53.428  43.428  1.00  0.00           C
ATOM   6495  C39 POPEY 247      32.025  53.387  44.818  1.00  0.00           C
ATOM   6498 0C31 POPEY 247      33.086  53.708  45.878  1.00  0.00           C
ATOM   6501 1C31 POPEY 247      32.575  53.488  47.308  1.00  0.00           C
ATOM   6504 2C31 POPEY 247      33.646  53.757  48.378  1.00  0.00           C
ATOM   6507 3C31 POPEY 247      33.095  53.618  49.808  1.00  0.00           C
ATOM   6510 4C31 POPEY 247      32.696  52.188  50.168  1.00  0.00           C
ATOM   6513 5C31 POPEY 247      31.816  52.108  51.428  1.00  0.00           C
ATOM   6516 6C31 POPEY 247      31.316  50.698  51.728  1.00  0.00           C
ATOM   6520  NH3 POPEZ 248      76.126  91.717  26.588  1.00  0.00           N
ATOM   6524  C12 POPEZ 248      76.945  92.928  26.228  1.00  0.00           C
ATOM   6527  C11 POPEZ 248      76.086  94.167  25.888  1.00  0.00           C
ATOM   6530  P   POPEZ 248      77.855  96.096  26.048  1.00  0.00           P
ATOM   6531  O13 POPEZ 248      79.105  95.368  26.348  1.00  0.00           O
ATOM   6532  O14 POPEZ 248      77.976  97.417  25.398  1.00  0.00           O
ATOM   6533  O11 POPEZ 248      77.156  96.318  27.458  1.00  0.00           O
ATOM   6534  O12 POPEZ 248      76.875  95.158  25.238  1.00  0.00           O
ATOM   6535  C1  POPEZ 248      77.465  97.537  28.178  1.00  0.00           C
ATOM   6538  C2  POPEZ 248      77.215  97.408  29.718  1.00  0.00           C
ATOM   6540  O21 POPEZ 248      78.086  98.337  30.418  1.00  0.00           O
ATOM   6541  C21 POPEZ 248      77.704  98.548  31.688  1.00  0.00           C
ATOM   6542  O22 POPEZ 248      76.665  98.128  32.178  1.00  0.00           O
ATOM   6543  C22 POPEZ 248      78.735  99.318  32.468  1.00  0.00           C
ATOM   6546  C3  POPEZ 248      77.446  95.927  30.188  1.00  0.00           C
ATOM   6549  O31 POPEZ 248      78.174  95.848  31.428  1.00  0.00           O
ATOM   6550  C31 POPEZ 248      78.055  94.716  32.078  1.00  0.00           C
ATOM   6551  O32 POPEZ 248      77.266  93.828  31.838  1.00  0.00           O
ATOM   6552  C32 POPEZ 248      79.226  94.637  33.058  1.00  0.00           C
ATOM   6555  C23 POPEZ 248      78.286  99.628  33.918  1.00  0.00           C
ATOM   6558  C24 POPEZ 248      79.465 100.088  34.788  1.00  0.00           C
ATOM   6561  C25 POPEZ 248      79.035 100.547  36.188  1.00  0.00           C
ATOM   6564  C26 POPEZ 248      80.205 100.738  37.158  1.00  0.00           C
ATOM   6567  C27 POPEZ 248      79.766 101.398  38.478  1.00  0.00           C
ATOM   6570  C28 POPEZ 248      80.855 101.338  39.568  1.00  0.00           C
ATOM   6573  C29 POPEZ 248      80.424 102.008  40.858  1.00  0.00           C
ATOM   6575 0C21 POPEZ 248      80.415 101.458  42.088  1.00  0.00           C
ATOM   6577 1C21 POPEZ 248      80.805 100.037  42.428  1.00  0.00           C
ATOM   6580 2C21 POPEZ 248      80.025  99.418  43.608  1.00  0.00           C
ATOM   6583 3C21 POPEZ 248      80.656  99.688  44.988  1.00  0.00           C
ATOM   6586 4C21 POPEZ 248      79.926  98.938  46.108  1.00  0.00           C
ATOM   6589 5C21 POPEZ 248      80.855  98.536  47.268  1.00  0.00           C
ATOM   6592 6C21 POPEZ 248      80.145  97.737  48.368  1.00  0.00           C
ATOM   6595 7C21 POPEZ 248      81.124  96.958  49.248  1.00  0.00           C
ATOM   6598 8C21 POPEZ 248      80.455  96.217  50.408  1.00  0.00           C
ATOM   6602  C33 POPEZ 248      78.905  94.467  34.558  1.00  0.00           C
ATOM   6605  C34 POPEZ 248      80.255  94.478  35.278  1.00  0.00           C
ATOM   6608  C35 POPEZ 248      80.245  94.637  36.798  1.00  0.00           C
ATOM   6611  C36 POPEZ 248      79.704  95.988  37.258  1.00  0.00           C
ATOM   6614  C37 POPEZ 248      79.975  96.207  38.748  1.00  0.00           C
ATOM   6617  C38 POPEZ 248      78.865  97.028  39.408  1.00  0.00           C
ATOM   6620  C39 POPEZ 248      78.825  96.837  40.918  1.00  0.00           C
ATOM   6623 0C31 POPEZ 248      77.626  97.568  41.538  1.00  0.00           C
ATOM   6626 1C31 POPEZ 248      77.296  97.066  42.938  1.00  0.00           C
ATOM   6629 2C31 POPEZ 248      76.135  97.858  43.558  1.00  0.00           C
ATOM   6632 3C31 POPEZ 248      75.646  97.247  44.868  1.00  0.00           C
ATOM   6635 4C31 POPEZ 248      74.416  97.998  45.408  1.00  0.00           C
ATOM   6638 5C31 POPEZ 248      73.666  97.188  46.458  1.00  0.00           C
ATOM   6641 6C31 POPEZ 248      72.406  97.897  46.958  1.00  0.00           C
ATOM   6645  NH3 POPEa 249     114.916 118.637  71.948  1.00  0.00           N
ATOM   6649  C12 POPEa 249     115.376 117.298  72.448  1.00  0.00           C
ATOM   6652  C11 POPEa 249     116.334 117.426  73.648  1.00  0.00           C
ATOM   6655  P   POPEa 249     118.624 116.158  73.328  1.00  0.00           P
ATOM   6656  O13 POPEa 249     119.449 117.227  73.928  1.00  0.00           O
ATOM   6657  O14 POPEa 249     119.067 114.747  73.438  1.00  0.00           O
ATOM   6658  O11 POPEa 249     118.376 116.417  71.778  1.00  0.00           O
ATOM   6659  O12 POPEa 249     117.115 116.247  73.828  1.00  0.00           O
ATOM   6660  C1  POPEa 249     119.408 117.118  71.078  1.00  0.00           C
ATOM   6663  C2  POPEa 249     119.029 117.286  69.598  1.00  0.00           C
ATOM   6665  O21 POPEa 249     120.147 117.858  68.908  1.00  0.00           O
ATOM   6666  C21 POPEa 249     120.177 117.588  67.608  1.00  0.00           C
ATOM   6667  O22 POPEa 249     119.268 117.058  66.988  1.00  0.00           O
ATOM   6668  C22 POPEa 249     121.518 117.978  66.988  1.00  0.00           C
ATOM   6671  C3  POPEa 249     117.766 118.208  69.528  1.00  0.00           C
ATOM   6674  O31 POPEa 249     117.126 118.337  68.258  1.00  0.00           O
ATOM   6675  C31 POPEa 249     116.595 117.216  67.748  1.00  0.00           C
ATOM   6676  O32 POPEa 249     116.626 116.128  68.288  1.00  0.00           O
ATOM   6677  C32 POPEa 249     115.876 117.607  66.468  1.00  0.00           C
ATOM   6680  C23 POPEa 249     121.567 117.747  65.458  1.00  0.00           C
ATOM   6683  C24 POPEa 249     122.758 118.438  64.788  1.00  0.00           C
ATOM   6686  C25 POPEa 249     122.397 119.108  63.448  1.00  0.00           C
ATOM   6689  C26 POPEa 249     122.458 118.176  62.218  1.00  0.00           C
ATOM   6692  C27 POPEa 249     121.838 118.868  60.988  1.00  0.00           C
ATOM   6695  C28 POPEa 249     121.567 117.928  59.798  1.00  0.00           C
ATOM   6698  C29 POPEa 249     122.779 117.637  58.938  1.00  0.00           C
ATOM   6700 0C21 POPEa 249     122.848 117.728  57.598  1.00  0.00           C
ATOM   6702 1C21 POPEa 249     121.738 118.158  56.668  1.00  0.00           C
ATOM   6705 2C21 POPEa 249     122.248 118.798  55.368  1.00  0.00           C
ATOM   6708 3C21 POPEa 249     122.668 117.767  54.308  1.00  0.00           C
ATOM   6711 4C21 POPEa 249     123.237 118.448  53.048  1.00  0.00           C
ATOM   6714 5C21 POPEa 249     123.729 117.467  51.958  1.00  0.00           C
ATOM   6717 6C21 POPEa 249     122.607 116.667  51.268  1.00  0.00           C
ATOM   6720 7C21 POPEa 249     123.097 115.908  50.028  1.00  0.00           C
ATOM   6723 8C21 POPEa 249     121.968 115.368  49.148  1.00  0.00           C
ATOM   6727  C33 POPEa 249     115.695 116.468  65.468  1.00  0.00           C
ATOM   6730  C34 POPEa 249     114.804 116.908  64.298  1.00  0.00           C
ATOM   6733  C35 POPEa 249     115.516 117.198  62.968  1.00  0.00           C
ATOM   6736  C36 POPEa 249     114.465 117.568  61.908  1.00  0.00           C
ATOM   6739  C37 POPEa 249     114.835 117.308  60.448  1.00  0.00           C
ATOM   6742  C38 POPEa 249     113.585 117.128  59.568  1.00  0.00           C
ATOM   6745  C39 POPEa 249     112.546 118.258  59.678  1.00  0.00           C
ATOM   6748 0C31 POPEa 249     112.985 119.566  58.998  1.00  0.00           C
ATOM   6751 1C31 POPEa 249     112.724 119.548  57.488  1.00  0.00           C
ATOM   6754 2C31 POPEa 249     113.335 120.738  56.748  1.00  0.00           C
ATOM   6757 3C31 POPEa 249     114.816 120.517  56.388  1.00  0.00           C
ATOM   6760 4C31 POPEa 249     115.424 121.647  55.558  1.00  0.00           C
ATOM   6763 5C31 POPEa 249     116.705 121.207  54.838  1.00  0.00           C
ATOM   6766 6C31 POPEa 249     117.304 122.257  53.898  1.00  0.00           C
ATOM   6770  NH3 POPEb 250       2.516  76.347  71.158  1.00  0.00           N
ATOM   6774  C12 POPEb 250       1.576  75.178  71.268  1.00  0.00           C
ATOM   6777  C11 POPEb 250       1.356  74.778  72.728  1.00  0.00           C
ATOM   6780  P   POPEb 250       0.796  72.198  72.978  1.00  0.00           P
ATOM   6781  O13 POPEb 250       2.256  72.028  72.858  1.00  0.00           O
ATOM   6782  O14 POPEb 250       0.166  71.778  74.238  1.00  0.00           O
ATOM   6783  O11 POPEb 250       0.126  71.428  71.758  1.00  0.00           O
ATOM   6784  O12 POPEb 250       0.436  73.707  72.728  1.00  0.00           O
ATOM   6785  C1  POPEb 250       0.596  71.638  70.418  1.00  0.00           C
ATOM   6788  C2  POPEb 250      -0.474  72.257  69.488  1.00  0.00           C
ATOM   6790  O21 POPEb 250       0.176  73.188  68.588  1.00  0.00           O
ATOM   6791  C21 POPEb 250       0.806  72.577  67.618  1.00  0.00           C
ATOM   6792  O22 POPEb 250       0.796  71.368  67.418  1.00  0.00           O
ATOM   6793  C22 POPEb 250       1.556  73.588  66.748  1.00  0.00           C
ATOM   6796  C3  POPEb 250      -1.614  72.998  70.228  1.00  0.00           C
ATOM   6799  O31 POPEb 250      -2.534  73.507  69.248  1.00  0.00           O
ATOM   6800  C31 POPEb 250      -2.314  74.738  68.828  1.00  0.00           C
ATOM   6801  O32 POPEb 250      -1.494  75.528  69.278  1.00  0.00           O
ATOM   6802  C32 POPEb 250      -3.194  75.007  67.608  1.00  0.00           C
ATOM   6805  C23 POPEb 250       1.326  73.398  65.228  1.00  0.00           C
ATOM   6808  C24 POPEb 250       2.556  73.847  64.418  1.00  0.00           C
ATOM   6811  C25 POPEb 250       2.346  73.868  62.888  1.00  0.00           C
ATOM   6814  C26 POPEb 250       2.376  72.488  62.208  1.00  0.00           C
ATOM   6817  C27 POPEb 250       3.106  72.507  60.848  1.00  0.00           C
ATOM   6820  C28 POPEb 250       2.456  73.418  59.788  1.00  0.00           C
ATOM   6823  C29 POPEb 250       3.236  73.427  58.488  1.00  0.00           C
ATOM   6825 0C21 POPEb 250       2.826  73.967  57.328  1.00  0.00           C
ATOM   6827 1C21 POPEb 250       1.506  74.658  57.068  1.00  0.00           C
ATOM   6830 2C21 POPEb 250       1.636  76.178  56.858  1.00  0.00           C
ATOM   6833 3C21 POPEb 250       2.346  76.598  55.558  1.00  0.00           C
ATOM   6836 4C21 POPEb 250       2.366  78.118  55.388  1.00  0.00           C
ATOM   6839 5C21 POPEb 250       3.226  78.598  54.208  1.00  0.00           C
ATOM   6842 6C21 POPEb 250       3.386  80.118  54.188  1.00  0.00           C
ATOM   6845 7C21 POPEb 250       4.136  80.618  52.948  1.00  0.00           C
ATOM   6848 8C21 POPEb 250       4.056  82.137  52.788  1.00  0.00           C
ATOM   6852  C33 POPEb 250      -2.394  74.928  66.278  1.00  0.00           C
ATOM   6855  C34 POPEb 250      -2.754  76.058  65.298  1.00  0.00           C
ATOM   6858  C35 POPEb 250      -3.774  75.658  64.208  1.00  0.00           C
ATOM   6861  C36 POPEb 250      -3.194  74.817  63.058  1.00  0.00           C
ATOM   6864  C37 POPEb 250      -1.944  75.448  62.418  1.00  0.00           C
ATOM   6867  C38 POPEb 250      -1.644  74.928  61.008  1.00  0.00           C
ATOM   6870  C39 POPEb 250      -2.544  75.588  59.958  1.00  0.00           C
ATOM   6873 0C31 POPEb 250      -2.334  75.018  58.558  1.00  0.00           C
ATOM   6876 1C31 POPEb 250      -2.614  76.058  57.468  1.00  0.00           C
ATOM   6879 2C31 POPEb 250      -2.384  75.548  56.048  1.00  0.00           C
ATOM   6882 3C31 POPEb 250      -2.424  76.688  55.018  1.00  0.00           C
ATOM   6885 4C31 POPEb 250      -3.414  76.438  53.878  1.00  0.00           C
ATOM   6888 5C31 POPEb 250      -3.294  77.488  52.768  1.00  0.00           C
ATOM   6891 6C31 POPEb 250      -4.124  77.177  51.528  1.00  0.00           C
ATOM   6895  NH3 POPEc 251      13.896  79.868  27.838  1.00  0.00           N
ATOM   6899  C12 POPEc 251      13.676  78.438  28.298  1.00  0.00           C
ATOM   6902  C11 POPEc 251      14.866  77.467  28.358  1.00  0.00           C
ATOM   6905  P   POPEc 251      13.506  75.268  28.858  1.00  0.00           P
ATOM   6906  O13 POPEc 251      12.156  75.827  28.638  1.00  0.00           O
ATOM   6907  O14 POPEc 251      14.146  74.448  27.808  1.00  0.00           O
ATOM   6908  O11 POPEc 251      13.516  74.338  30.128  1.00  0.00           O
ATOM   6909  O12 POPEc 251      14.546  76.397  29.258  1.00  0.00           O
ATOM   6910  C1  POPEc 251      14.266  74.548  31.328  1.00  0.00           C
ATOM   6913  C2  POPEc 251      13.336  74.908  32.508  1.00  0.00           C
ATOM   6915  O21 POPEc 251      14.156  74.997  33.708  1.00  0.00           O
ATOM   6916  C21 POPEc 251      13.676  75.808  34.648  1.00  0.00           C
ATOM   6917  O22 POPEc 251      12.676  76.498  34.558  1.00  0.00           O
ATOM   6918  C22 POPEc 251      14.516  75.688  35.898  1.00  0.00           C
ATOM   6921  C3  POPEc 251      12.226  73.818  32.628  1.00  0.00           C
ATOM   6924  O31 POPEc 251      11.206  74.158  33.588  1.00  0.00           O
ATOM   6925  C31 POPEc 251      11.306  73.607  34.788  1.00  0.00           C
ATOM   6926  O32 POPEc 251      12.076  72.717  35.108  1.00  0.00           O
ATOM   6927  C32 POPEc 251      10.296  74.278  35.718  1.00  0.00           C
ATOM   6930  C23 POPEc 251      15.766  76.588  35.878  1.00  0.00           C
ATOM   6933  C24 POPEc 251      16.956  75.988  36.638  1.00  0.00           C
ATOM   6936  C25 POPEc 251      16.605  75.498  38.048  1.00  0.00           C
ATOM   6939  C26 POPEc 251      16.426  76.667  39.018  1.00  0.00           C
ATOM   6942  C27 POPEc 251      15.716  76.277  40.318  1.00  0.00           C
ATOM   6945  C28 POPEc 251      16.136  77.168  41.498  1.00  0.00           C
ATOM   6948  C29 POPEc 251      17.546  76.848  41.918  1.00  0.00           C
ATOM   6950 0C21 POPEc 251      18.115  77.228  43.078  1.00  0.00           C
ATOM   6952 1C21 POPEc 251      17.416  78.036  44.128  1.00  0.00           C
ATOM   6955 2C21 POPEc 251      18.226  78.168  45.438  1.00  0.00           C
ATOM   6958 3C21 POPEc 251      18.576  76.807  46.078  1.00  0.00           C
ATOM   6961 4C21 POPEc 251      18.836  76.918  47.588  1.00  0.00           C
ATOM   6964 5C21 POPEc 251      19.286  75.588  48.218  1.00  0.00           C
ATOM   6967 6C21 POPEc 251      18.326  74.418  47.958  1.00  0.00           C
ATOM   6970 7C21 POPEc 251      18.826  73.098  48.548  1.00  0.00           C
ATOM   6973 8C21 POPEc 251      17.896  71.927  48.218  1.00  0.00           C
ATOM   6977  C33 POPEc 251      10.796  74.208  37.178  1.00  0.00           C
ATOM   6980  C34 POPEc 251       9.746  74.588  38.228  1.00  0.00           C
ATOM   6983  C35 POPEc 251      10.336  74.688  39.648  1.00  0.00           C
ATOM   6986  C36 POPEc 251      10.076  73.458  40.538  1.00  0.00           C
ATOM   6989  C37 POPEc 251      10.196  73.798  42.038  1.00  0.00           C
ATOM   6992  C38 POPEc 251       9.346  72.897  42.958  1.00  0.00           C
ATOM   6995  C39 POPEc 251      10.136  71.786  43.678  1.00  0.00           C
ATOM   6998 0C31 POPEc 251      10.436  72.098  45.158  1.00  0.00           C
ATOM   7001 1C31 POPEc 251      11.016  70.887  45.898  1.00  0.00           C
ATOM   7004 2C31 POPEc 251      11.116  71.048  47.428  1.00  0.00           C
ATOM   7007 3C31 POPEc 251      12.266  71.958  47.888  1.00  0.00           C
ATOM   7010 4C31 POPEc 251      12.446  71.918  49.408  1.00  0.00           C
ATOM   7013 5C31 POPEc 251      13.616  72.768  49.908  1.00  0.00           C
ATOM   7016 6C31 POPEc 251      13.696  72.827  51.438  1.00  0.00           C
ATOM   7020  NH3 POPEd 252      85.385  23.428  27.618  1.00  0.00           N
ATOM   7024  C12 POPEd 252      85.154  24.347  26.448  1.00  0.00           C
ATOM   7027  C11 POPEd 252      85.285  25.837  26.838  1.00  0.00           C
ATOM   7030  P   POPEd 252      87.556  26.018  28.108  1.00  0.00           P
ATOM   7031  O13 POPEd 252      88.745  26.888  28.088  1.00  0.00           O
ATOM   7032  O14 POPEd 252      87.805  24.548  28.178  1.00  0.00           O
ATOM   7033  O11 POPEd 252      86.595  26.368  29.308  1.00  0.00           O
ATOM   7034  O12 POPEd 252      86.645  26.288  26.858  1.00  0.00           O
ATOM   7035  C1  POPEd 252      86.845  27.318  30.338  1.00  0.00           C
ATOM   7038  C2  POPEd 252      86.045  26.917  31.618  1.00  0.00           C
ATOM   7040  O21 POPEd 252      86.285  27.938  32.608  1.00  0.00           O
ATOM   7041  C21 POPEd 252      85.285  28.018  33.478  1.00  0.00           C
ATOM   7042  O22 POPEd 252      84.326  27.268  33.538  1.00  0.00           O
ATOM   7043  C22 POPEd 252      85.424  29.288  34.308  1.00  0.00           C
ATOM   7046  C3  POPEd 252      86.486  25.507  32.138  1.00  0.00           C
ATOM   7049  O31 POPEd 252      85.646  24.847  33.128  1.00  0.00           O
ATOM   7050  C31 POPEd 252      84.536  24.338  32.608  1.00  0.00           C
ATOM   7051  O32 POPEd 252      84.145  24.498  31.458  1.00  0.00           O
ATOM   7052  C32 POPEd 252      83.764  23.408  33.558  1.00  0.00           C
ATOM   7055  C23 POPEd 252      84.005  29.728  34.748  1.00  0.00           C
ATOM   7058  C24 POPEd 252      83.934  31.068  35.488  1.00  0.00           C
ATOM   7061  C25 POPEd 252      84.916  31.138  36.648  1.00  0.00           C
ATOM   7064  C26 POPEd 252      84.695  32.228  37.708  1.00  0.00           C
ATOM   7067  C27 POPEd 252      85.805  32.088  38.768  1.00  0.00           C
ATOM   7070  C28 POPEd 252      85.744  33.097  39.918  1.00  0.00           C
ATOM   7073  C29 POPEd 252      86.965  32.918  40.788  1.00  0.00           C
ATOM   7075 0C21 POPEd 252      87.164  33.438  42.018  1.00  0.00           C
ATOM   7077 1C21 POPEd 252      86.225  34.308  42.798  1.00  0.00           C
ATOM   7080 2C21 POPEd 252      86.785  35.728  43.058  1.00  0.00           C
ATOM   7083 3C21 POPEd 252      85.855  36.548  43.968  1.00  0.00           C
ATOM   7086 4C21 POPEd 252      86.365  37.988  44.218  1.00  0.00           C
ATOM   7089 5C21 POPEd 252      86.005  38.978  43.098  1.00  0.00           C
ATOM   7092 6C21 POPEd 252      84.564  39.528  43.228  1.00  0.00           C
ATOM   7095 7C21 POPEd 252      84.095  40.298  41.978  1.00  0.00           C
ATOM   7098 8C21 POPEd 252      82.605  40.658  41.998  1.00  0.00           C
ATOM   7102  C33 POPEd 252      84.366  23.118  34.958  1.00  0.00           C
ATOM   7105  C34 POPEd 252      85.126  21.788  35.028  1.00  0.00           C
ATOM   7108  C35 POPEd 252      84.226  20.548  35.238  1.00  0.00           C
ATOM   7111  C36 POPEd 252      83.806  20.308  36.698  1.00  0.00           C
ATOM   7114  C37 POPEd 252      83.165  18.938  36.968  1.00  0.00           C
ATOM   7117  C38 POPEd 252      83.174  18.518  38.448  1.00  0.00           C
ATOM   7120  C39 POPEd 252      82.365  19.438  39.378  1.00  0.00           C
ATOM   7123 0C31 POPEd 252      83.225  20.498  40.078  1.00  0.00           C
ATOM   7126 1C31 POPEd 252      82.395  21.558  40.818  1.00  0.00           C
ATOM   7129 2C31 POPEd 252      83.265  22.647  41.438  1.00  0.00           C
ATOM   7132 3C31 POPEd 252      82.525  23.488  42.498  1.00  0.00           C
ATOM   7135 4C31 POPEd 252      83.475  24.438  43.238  1.00  0.00           C
ATOM   7138 5C31 POPEd 252      82.976  24.808  44.638  1.00  0.00           C
ATOM   7141 6C31 POPEd 252      84.016  25.577  45.458  1.00  0.00           C
ATOM   7145  NH3 POPEe 253       4.956  31.818  31.188  1.00  0.00           N
ATOM   7149  C12 POPEe 253       4.016  30.708  30.828  1.00  0.00           C
ATOM   7152  C11 POPEe 253       2.856  30.658  31.838  1.00  0.00           C
ATOM   7155  P   POPEe 253       2.866  29.948  34.328  1.00  0.00           P
ATOM   7156  O13 POPEe 253       1.386  29.958  34.368  1.00  0.00           O
ATOM   7157  O14 POPEe 253       3.536  28.658  34.138  1.00  0.00           O
ATOM   7158  O11 POPEe 253       3.446  30.678  35.608  1.00  0.00           O
ATOM   7159  O12 POPEe 253       3.316  30.918  33.168  1.00  0.00           O
ATOM   7160  C1  POPEe 253       3.666  29.948  36.828  1.00  0.00           C
ATOM   7163  C2  POPEe 253       2.696  30.458  37.918  1.00  0.00           C
ATOM   7165  O21 POPEe 253       2.886  29.708  39.138  1.00  0.00           O
ATOM   7166  C21 POPEe 253       3.836  30.177  39.928  1.00  0.00           C
ATOM   7167  O22 POPEe 253       4.556  31.138  39.688  1.00  0.00           O
ATOM   7168  C22 POPEe 253       3.886  29.358  41.218  1.00  0.00           C
ATOM   7171  C3  POPEe 253       1.216  30.328  37.458  1.00  0.00           C
ATOM   7174  O31 POPEe 253       0.266  30.428  38.538  1.00  0.00           O
ATOM   7175  C31 POPEe 253       0.226  31.628  39.098  1.00  0.00           C
ATOM   7176  O32 POPEe 253       0.716  32.647  38.648  1.00  0.00           O
ATOM   7177  C32 POPEe 253      -0.554  31.568  40.408  1.00  0.00           C
ATOM   7180  C23 POPEe 253       4.086  30.238  42.468  1.00  0.00           C
ATOM   7183  C24 POPEe 253       4.176  29.428  43.768  1.00  0.00           C
ATOM   7186  C25 POPEe 253       4.126  30.388  44.968  1.00  0.00           C
ATOM   7189  C26 POPEe 253       4.376  29.738  46.338  1.00  0.00           C
ATOM   7192  C27 POPEe 253       3.186  28.938  46.858  1.00  0.00           C
ATOM   7195  C28 POPEe 253       3.356  28.548  48.328  1.00  0.00           C
ATOM   7198  C29 POPEe 253       2.326  27.568  48.828  1.00  0.00           C
ATOM   7200 0C21 POPEe 253       2.586  26.508  49.608  1.00  0.00           C
ATOM   7202 1C21 POPEe 253       3.956  26.128  50.118  1.00  0.00           C
ATOM   7205 2C21 POPEe 253       4.566  27.148  51.108  1.00  0.00           C
ATOM   7208 3C21 POPEe 253       3.846  27.218  52.458  1.00  0.00           C
ATOM   7211 4C21 POPEe 253       4.736  27.788  53.578  1.00  0.00           C
ATOM   7214 5C21 POPEe 253       5.216  29.228  53.338  1.00  0.00           C
ATOM   7217 6C21 POPEe 253       6.356  29.608  54.308  1.00  0.00           C
ATOM   7220 7C21 POPEe 253       6.736  31.088  54.268  1.00  0.00           C
ATOM   7223 8C21 POPEe 253       7.886  31.427  55.218  1.00  0.00           C
ATOM   7227  C33 POPEe 253       0.296  32.068  41.598  1.00  0.00           C
ATOM   7230  C34 POPEe 253      -0.534  32.928  42.568  1.00  0.00           C
ATOM   7233  C35 POPEe 253      -1.594  32.108  43.298  1.00  0.00           C
ATOM   7236  C36 POPEe 253      -2.524  32.948  44.168  1.00  0.00           C
ATOM   7239  C37 POPEe 253      -3.244  32.098  45.228  1.00  0.00           C
ATOM   7242  C38 POPEe 253      -4.554  32.708  45.738  1.00  0.00           C
ATOM   7245  C39 POPEe 253      -4.434  34.097  46.368  1.00  0.00           C
ATOM   7248 0C31 POPEe 253      -3.444  34.147  47.538  1.00  0.00           C
ATOM   7251 1C31 POPEe 253      -3.474  35.488  48.278  1.00  0.00           C
ATOM   7254 2C31 POPEe 253      -2.444  35.548  49.408  1.00  0.00           C
ATOM   7257 3C31 POPEe 253      -2.284  36.958  49.978  1.00  0.00           C
ATOM   7260 4C31 POPEe 253      -1.164  37.048  51.018  1.00  0.00           C
ATOM   7263 5C31 POPEe 253      -0.794  38.498  51.358  1.00  0.00           C
ATOM   7266 6C31 POPEe 253       0.286  38.578  52.438  1.00  0.00           C
ATOM   7270  NH3 POPEf 254      95.975  29.417  31.108  1.00  0.00           N
ATOM   7274  C12 POPEf 254      96.875  29.218  29.938  1.00  0.00           C
ATOM   7277  C11 POPEf 254      96.884  27.788  29.438  1.00  0.00           C
ATOM   7280  P   POPEf 254      98.796  26.497  28.198  1.00  0.00           P
ATOM   7281  O13 POPEf 254      97.915  25.358  27.898  1.00  0.00           O
ATOM   7282  O14 POPEf 254      99.795  26.908  27.198  1.00  0.00           O
ATOM   7283  O11 POPEf 254      99.475  26.338  29.588  1.00  0.00           O
ATOM   7284  O12 POPEf 254      97.864  27.738  28.418  1.00  0.00           O
ATOM   7285  C1  POPEf 254      99.825  25.068  30.138  1.00  0.00           C
ATOM   7288  C2  POPEf 254      99.916  25.258  31.668  1.00  0.00           C
ATOM   7290  O21 POPEf 254      99.906  23.968  32.308  1.00  0.00           O
ATOM   7291  C21 POPEf 254     100.715  23.868  33.348  1.00  0.00           C
ATOM   7292  O22 POPEf 254     101.525  24.708  33.698  1.00  0.00           O
ATOM   7293  C22 POPEf 254     100.546  22.538  34.058  1.00  0.00           C
ATOM   7296  C3  POPEf 254      98.706  26.118  32.108  1.00  0.00           C
ATOM   7299  O31 POPEf 254      98.396  26.078  33.518  1.00  0.00           O
ATOM   7300  C31 POPEf 254      97.355  26.878  33.778  1.00  0.00           C
ATOM   7301  O32 POPEf 254      97.006  27.808  33.078  1.00  0.00           O
ATOM   7302  C32 POPEf 254      96.595  26.408  35.008  1.00  0.00           C
ATOM   7305  C23 POPEf 254     101.024  22.608  35.528  1.00  0.00           C
ATOM   7308  C24 POPEf 254     100.786  21.267  36.228  1.00  0.00           C
ATOM   7311  C25 POPEf 254     101.225  21.278  37.698  1.00  0.00           C
ATOM   7314  C26 POPEf 254     100.855  19.978  38.418  1.00  0.00           C
ATOM   7317  C27 POPEf 254     102.024  19.408  39.238  1.00  0.00           C
ATOM   7320  C28 POPEf 254     101.645  19.018  40.678  1.00  0.00           C
ATOM   7323  C29 POPEf 254     102.845  19.178  41.568  1.00  0.00           C
ATOM   7325 0C21 POPEf 254     103.465  18.248  42.318  1.00  0.00           C
ATOM   7327 1C21 POPEf 254     103.116  16.788  42.498  1.00  0.00           C
ATOM   7330 2C21 POPEf 254     102.985  16.488  44.008  1.00  0.00           C
ATOM   7333 3C21 POPEf 254     102.976  14.988  44.318  1.00  0.00           C
ATOM   7336 4C21 POPEf 254     102.696  14.688  45.798  1.00  0.00           C
ATOM   7339 5C21 POPEf 254     102.955  13.218  46.188  1.00  0.00           C
ATOM   7342 6C21 POPEf 254     102.245  12.218  45.268  1.00  0.00           C
ATOM   7345 7C21 POPEf 254     102.465  10.748  45.668  1.00  0.00           C
ATOM   7348 8C21 POPEf 254     102.076   9.778  44.558  1.00  0.00           C
ATOM   7352  C33 POPEf 254      97.374  25.478  35.948  1.00  0.00           C
ATOM   7355  C34 POPEf 254      96.465  24.487  36.658  1.00  0.00           C
ATOM   7358  C35 POPEf 254      97.304  23.588  37.558  1.00  0.00           C
ATOM   7361  C36 POPEf 254      96.555  23.138  38.808  1.00  0.00           C
ATOM   7364  C37 POPEf 254      97.525  22.798  39.938  1.00  0.00           C
ATOM   7367  C38 POPEf 254      96.835  21.958  41.018  1.00  0.00           C
ATOM   7370  C39 POPEf 254      97.575  22.028  42.348  1.00  0.00           C
ATOM   7373 0C31 POPEf 254      96.875  21.198  43.418  1.00  0.00           C
ATOM   7376 1C31 POPEf 254      96.994  21.847  44.798  1.00  0.00           C
ATOM   7379 2C31 POPEf 254      96.726  20.838  45.918  1.00  0.00           C
ATOM   7382 3C31 POPEf 254      96.945  21.448  47.298  1.00  0.00           C
ATOM   7385 4C31 POPEf 254      96.965  20.368  48.388  1.00  0.00           C
ATOM   7388 5C31 POPEf 254      97.696  20.828  49.658  1.00  0.00           C
ATOM   7391 6C31 POPEf 254      97.955  19.678  50.628  1.00  0.00           C
ATOM   7395  NH3 POPEg 255      74.854  79.957  73.748  1.00  0.00           N
ATOM   7399  C12 POPEg 255      73.826  80.658  72.908  1.00  0.00           C
ATOM   7402  C11 POPEg 255      74.406  81.978  72.358  1.00  0.00           C
ATOM   7405  P   POPEg 255      72.215  82.767  71.128  1.00  0.00           P
ATOM   7406  O13 POPEg 255      71.524  84.067  71.048  1.00  0.00           O
ATOM   7407  O14 POPEg 255      71.406  81.618  71.598  1.00  0.00           O
ATOM   7408  O11 POPEg 255      72.935  82.367  69.778  1.00  0.00           O
ATOM   7409  O12 POPEg 255      73.406  82.967  72.148  1.00  0.00           O
ATOM   7410  C1  POPEg 255      72.226  81.507  68.858  1.00  0.00           C
ATOM   7413  C2  POPEg 255      73.236  80.788  67.938  1.00  0.00           C
ATOM   7415  O21 POPEg 255      72.605  80.357  66.708  1.00  0.00           O
ATOM   7416  C21 POPEg 255      72.685  81.238  65.718  1.00  0.00           C
ATOM   7417  O22 POPEg 255      72.976  82.417  65.858  1.00  0.00           O
ATOM   7418  C22 POPEg 255      72.395  80.527  64.378  1.00  0.00           C
ATOM   7421  C3  POPEg 255      73.836  79.567  68.678  1.00  0.00           C
ATOM   7424  O31 POPEg 255      74.556  78.738  67.748  1.00  0.00           O
ATOM   7425  C31 POPEg 255      75.846  78.567  67.958  1.00  0.00           C
ATOM   7426  O32 POPEg 255      76.465  78.918  68.958  1.00  0.00           O
ATOM   7427  C32 POPEg 255      76.446  77.786  66.778  1.00  0.00           C
ATOM   7430  C23 POPEg 255      72.465  81.467  63.158  1.00  0.00           C
ATOM   7433  C24 POPEg 255      71.945  80.887  61.818  1.00  0.00           C
ATOM   7436  C25 POPEg 255      70.415  80.676  61.778  1.00  0.00           C
ATOM   7439  C26 POPEg 255      69.796  80.488  60.378  1.00  0.00           C
ATOM   7442  C27 POPEg 255      68.325  79.988  60.418  1.00  0.00           C
ATOM   7445  C28 POPEg 255      67.494  80.177  59.128  1.00  0.00           C
ATOM   7448  C29 POPEg 255      67.995  79.298  57.998  1.00  0.00           C
ATOM   7450 0C21 POPEg 255      67.276  78.698  57.028  1.00  0.00           C
ATOM   7452 1C21 POPEg 255      65.796  78.788  56.778  1.00  0.00           C
ATOM   7455 2C21 POPEg 255      65.064  77.428  56.788  1.00  0.00           C
ATOM   7458 3C21 POPEg 255      65.575  76.418  55.748  1.00  0.00           C
ATOM   7461 4C21 POPEg 255      64.785  75.097  55.708  1.00  0.00           C
ATOM   7464 5C21 POPEg 255      63.745  74.978  54.588  1.00  0.00           C
ATOM   7467 6C21 POPEg 255      62.615  75.997  54.688  1.00  0.00           C
ATOM   7470 7C21 POPEg 255      61.416  75.658  53.808  1.00  0.00           C
ATOM   7473 8C21 POPEg 255      60.355  76.757  53.828  1.00  0.00           C
ATOM   7477  C33 POPEg 255      75.555  77.668  65.528  1.00  0.00           C
ATOM   7480  C34 POPEg 255      76.156  76.708  64.488  1.00  0.00           C
ATOM   7483  C35 POPEg 255      75.174  76.387  63.348  1.00  0.00           C
ATOM   7486  C36 POPEg 255      75.316  74.948  62.808  1.00  0.00           C
ATOM   7489  C37 POPEg 255      76.196  74.808  61.548  1.00  0.00           C
ATOM   7492  C38 POPEg 255      77.516  75.577  61.608  1.00  0.00           C
ATOM   7495  C39 POPEg 255      78.435  75.217  60.428  1.00  0.00           C
ATOM   7498 0C31 POPEg 255      79.576  76.217  60.228  1.00  0.00           C
ATOM   7501 1C31 POPEg 255      80.424  75.878  59.008  1.00  0.00           C
ATOM   7504 2C31 POPEg 255      81.544  76.908  58.748  1.00  0.00           C
ATOM   7507 3C31 POPEg 255      81.986  76.967  57.278  1.00  0.00           C
ATOM   7510 4C31 POPEg 255      82.495  75.628  56.718  1.00  0.00           C
ATOM   7513 5C31 POPEg 255      82.775  75.708  55.208  1.00  0.00           C
ATOM   7516 6C31 POPEg 255      83.125  74.348  54.588  1.00  0.00           C
ATOM   7520  NH3 POPEh 256      88.775  34.978  72.188  1.00  0.00           N
ATOM   7524  C12 POPEh 256      88.635  35.418  73.618  1.00  0.00           C
ATOM   7527  C11 POPEh 256      89.906  36.128  74.108  1.00  0.00           C
ATOM   7530  P   POPEh 256      91.346  38.218  73.508  1.00  0.00           P
ATOM   7531  O13 POPEh 256      90.674  39.147  74.438  1.00  0.00           O
ATOM   7532  O14 POPEh 256      92.665  37.708  73.928  1.00  0.00           O
ATOM   7533  O11 POPEh 256      91.544  38.987  72.158  1.00  0.00           O
ATOM   7534  O12 POPEh 256      90.395  37.018  73.108  1.00  0.00           O
ATOM   7535  C1  POPEh 256      92.425  38.378  71.208  1.00  0.00           C
ATOM   7538  C2  POPEh 256      92.425  39.228  69.918  1.00  0.00           C
ATOM   7540  O21 POPEh 256      92.724  38.467  68.738  1.00  0.00           O
ATOM   7541  C21 POPEh 256      93.745  37.638  68.728  1.00  0.00           C
ATOM   7542  O22 POPEh 256      94.594  37.518  69.588  1.00  0.00           O
ATOM   7543  C22 POPEh 256      93.775  36.878  67.398  1.00  0.00           C
ATOM   7546  C3  POPEh 256      93.296  40.518  70.048  1.00  0.00           C
ATOM   7549  O31 POPEh 256      92.915  41.468  69.038  1.00  0.00           O
ATOM   7550  C31 POPEh 256      93.376  41.138  67.848  1.00  0.00           C
ATOM   7551  O32 POPEh 256      94.424  40.548  67.618  1.00  0.00           O
ATOM   7552  C32 POPEh 256      92.416  41.538  66.748  1.00  0.00           C
ATOM   7555  C23 POPEh 256      93.064  37.577  66.208  1.00  0.00           C
ATOM   7558  C24 POPEh 256      91.544  37.408  66.228  1.00  0.00           C
ATOM   7561  C25 POPEh 256      90.914  37.448  64.828  1.00  0.00           C
ATOM   7564  C26 POPEh 256      91.005  38.808  64.108  1.00  0.00           C
ATOM   7567  C27 POPEh 256      90.715  38.648  62.608  1.00  0.00           C
ATOM   7570  C28 POPEh 256      90.535  39.917  61.768  1.00  0.00           C
ATOM   7573  C29 POPEh 256      91.376  41.108  62.168  1.00  0.00           C
ATOM   7575 0C21 POPEh 256      91.035  42.378  61.908  1.00  0.00           C
ATOM   7577 1C21 POPEh 256      89.844  42.838  61.108  1.00  0.00           C
ATOM   7580 2C21 POPEh 256      90.184  44.058  60.228  1.00  0.00           C
ATOM   7583 3C21 POPEh 256      90.345  45.347  61.048  1.00  0.00           C
ATOM   7586 4C21 POPEh 256      90.814  46.518  60.188  1.00  0.00           C
ATOM   7589 5C21 POPEh 256      91.404  47.668  61.028  1.00  0.00           C
ATOM   7592 6C21 POPEh 256      92.036  48.757  60.158  1.00  0.00           C
ATOM   7595 7C21 POPEh 256      92.854  49.757  60.978  1.00  0.00           C
ATOM   7598 8C21 POPEh 256      93.445  50.887  60.128  1.00  0.00           C
ATOM   7602  C33 POPEh 256      92.204  43.057  66.668  1.00  0.00           C
ATOM   7605  C34 POPEh 256      91.486  43.428  65.368  1.00  0.00           C
ATOM   7608  C35 POPEh 256      91.544  44.918  65.058  1.00  0.00           C
ATOM   7611  C36 POPEh 256      92.906  45.388  64.528  1.00  0.00           C
ATOM   7614  C37 POPEh 256      93.064  46.908  64.648  1.00  0.00           C
ATOM   7617  C38 POPEh 256      94.314  47.418  63.918  1.00  0.00           C
ATOM   7620  C39 POPEh 256      94.515  48.938  64.078  1.00  0.00           C
ATOM   7623 0C31 POPEh 256      95.014  49.307  65.478  1.00  0.00           C
ATOM   7626 1C31 POPEh 256      95.266  50.807  65.648  1.00  0.00           C
ATOM   7629 2C31 POPEh 256      96.544  51.358  64.998  1.00  0.00           C
ATOM   7632 3C31 POPEh 256      96.684  52.878  65.188  1.00  0.00           C
ATOM   7635 4C31 POPEh 256      97.976  53.478  64.598  1.00  0.00           C
ATOM   7638 5C31 POPEh 256      99.135  53.658  65.598  1.00  0.00           C
ATOM   7641 6C31 POPEh 256     100.205  54.627  65.098  1.00  0.00           C
ATOM   7645  NH3 POPEi 257      70.156 110.488  27.388  1.00  0.00           N
ATOM   7649  C12 POPEi 257      70.435 110.397  25.908  1.00  0.00           C
ATOM   7652  C11 POPEi 257      69.916 111.598  25.118  1.00  0.00           C
ATOM   7655  P   POPEi 257      71.916 113.176  24.518  1.00  0.00           P
ATOM   7656  O13 POPEi 257      73.286 112.757  24.118  1.00  0.00           O
ATOM   7657  O14 POPEi 257      71.326 114.426  24.008  1.00  0.00           O
ATOM   7658  O11 POPEi 257      71.854 113.228  26.098  1.00  0.00           O
ATOM   7659  O12 POPEi 257      70.906 112.028  24.188  1.00  0.00           O
ATOM   7660  C1  POPEi 257      72.325 114.408  26.758  1.00  0.00           C
ATOM   7663  C2  POPEi 257      71.665 114.607  28.148  1.00  0.00           C
ATOM   7665  O21 POPEi 257      72.416 114.038  29.218  1.00  0.00           O
ATOM   7666  C21 POPEi 257      72.564 112.747  29.358  1.00  0.00           C
ATOM   7667  O22 POPEi 257      72.046 111.848  28.718  1.00  0.00           O
ATOM   7668  C22 POPEi 257      73.546 112.518  30.518  1.00  0.00           C
ATOM   7671  C3  POPEi 257      70.165 114.217  28.188  1.00  0.00           C
ATOM   7674  O31 POPEi 257      69.465 115.048  29.138  1.00  0.00           O
ATOM   7675  C31 POPEi 257      69.046 116.188  28.638  1.00  0.00           C
ATOM   7676  O32 POPEi 257      69.206 116.567  27.478  1.00  0.00           O
ATOM   7677  C32 POPEi 257      68.285 116.988  29.698  1.00  0.00           C
ATOM   7680  C23 POPEi 257      74.775 113.456  30.468  1.00  0.00           C
ATOM   7683  C24 POPEi 257      74.556 114.838  31.128  1.00  0.00           C
ATOM   7686  C25 POPEi 257      75.196 114.978  32.528  1.00  0.00           C
ATOM   7689  C26 POPEi 257      74.266 114.808  33.738  1.00  0.00           C
ATOM   7692  C27 POPEi 257      75.126 114.917  35.018  1.00  0.00           C
ATOM   7695  C28 POPEi 257      74.465 114.467  36.328  1.00  0.00           C
ATOM   7698  C29 POPEi 257      75.555 114.188  37.338  1.00  0.00           C
ATOM   7700 0C21 POPEi 257      75.586 114.447  38.658  1.00  0.00           C
ATOM   7702 1C21 POPEi 257      74.495 115.068  39.498  1.00  0.00           C
ATOM   7705 2C21 POPEi 257      75.086 116.077  40.508  1.00  0.00           C
ATOM   7708 3C21 POPEi 257      74.105 116.338  41.658  1.00  0.00           C
ATOM   7711 4C21 POPEi 257      74.635 117.338  42.698  1.00  0.00           C
ATOM   7714 5C21 POPEi 257      73.575 117.578  43.788  1.00  0.00           C
ATOM   7717 6C21 POPEi 257      74.115 118.316  45.008  1.00  0.00           C
ATOM   7720 7C21 POPEi 257      73.016 118.527  46.048  1.00  0.00           C
ATOM   7723 8C21 POPEi 257      73.556 118.968  47.408  1.00  0.00           C
ATOM   7727  C33 POPEi 257      69.115 117.417  30.928  1.00  0.00           C
ATOM   7730  C34 POPEi 257      69.316 116.347  32.008  1.00  0.00           C
ATOM   7733  C35 POPEi 257      69.656 116.988  33.358  1.00  0.00           C
ATOM   7736  C36 POPEi 257      70.146 116.018  34.448  1.00  0.00           C
ATOM   7739  C37 POPEi 257      70.456 116.767  35.758  1.00  0.00           C
ATOM   7742  C38 POPEi 257      70.976 115.887  36.908  1.00  0.00           C
ATOM   7745  C39 POPEi 257      69.854 115.397  37.838  1.00  0.00           C
ATOM   7748 0C31 POPEi 257      70.325 114.587  39.048  1.00  0.00           C
ATOM   7751 1C31 POPEi 257      70.415 115.417  40.328  1.00  0.00           C
ATOM   7754 2C31 POPEi 257      70.906 114.598  41.528  1.00  0.00           C
ATOM   7757 3C31 POPEi 257      70.526 115.208  42.888  1.00  0.00           C
ATOM   7760 4C31 POPEi 257      69.166 114.677  43.378  1.00  0.00           C
ATOM   7763 5C31 POPEi 257      68.674 115.307  44.688  1.00  0.00           C
ATOM   7766 6C31 POPEi 257      67.236 114.926  44.998  1.00  0.00           C
ATOM   7770  NH3 POPEj 258     102.064  84.418  31.938  1.00  0.00           N
ATOM   7774  C12 POPEj 258     102.295  84.088  30.498  1.00  0.00           C
ATOM   7777  C11 POPEj 258     100.954  83.807  29.818  1.00  0.00           C
ATOM   7780  P   POPEj 258      98.865  82.408  30.628  1.00  0.00           P
ATOM   7781  O13 POPEj 258      98.076  83.558  30.138  1.00  0.00           O
ATOM   7782  O14 POPEj 258      98.554  81.077  30.098  1.00  0.00           O
ATOM   7783  O11 POPEj 258      98.745  82.408  32.218  1.00  0.00           O
ATOM   7784  O12 POPEj 258     100.395  82.688  30.498  1.00  0.00           O
ATOM   7785  C1  POPEj 258      99.745  81.868  33.098  1.00  0.00           C
ATOM   7788  C2  POPEj 258     100.065  80.348  32.928  1.00  0.00           C
ATOM   7790  O21 POPEj 258      99.615  79.518  34.008  1.00  0.00           O
ATOM   7791  C21 POPEj 258      98.326  79.507  34.278  1.00  0.00           C
ATOM   7792  O22 POPEj 258      97.495  80.338  33.928  1.00  0.00           O
ATOM   7793  C22 POPEj 258      98.016  78.247  35.088  1.00  0.00           C
ATOM   7796  C3  POPEj 258     101.604  80.107  32.748  1.00  0.00           C
ATOM   7799  O31 POPEj 258     102.304  80.168  34.008  1.00  0.00           O
ATOM   7800  C31 POPEj 258     102.876  81.298  34.368  1.00  0.00           C
ATOM   7801  O32 POPEj 258     103.046  82.277  33.648  1.00  0.00           O
ATOM   7802  C32 POPEj 258     103.174  81.208  35.858  1.00  0.00           C
ATOM   7805  C23 POPEj 258      97.934  78.438  36.618  1.00  0.00           C
ATOM   7808  C24 POPEj 258      96.826  77.538  37.158  1.00  0.00           C
ATOM   7811  C25 POPEj 258      96.936  77.148  38.638  1.00  0.00           C
ATOM   7814  C26 POPEj 258      97.915  75.978  38.818  1.00  0.00           C
ATOM   7817  C27 POPEj 258      98.225  75.588  40.268  1.00  0.00           C
ATOM   7820  C28 POPEj 258      97.176  74.717  40.978  1.00  0.00           C
ATOM   7823  C29 POPEj 258      97.895  73.878  42.008  1.00  0.00           C
ATOM   7825 0C21 POPEj 258      98.225  74.238  43.268  1.00  0.00           C
ATOM   7827 1C21 POPEj 258      97.876  75.528  43.958  1.00  0.00           C
ATOM   7830 2C21 POPEj 258      97.225  75.248  45.328  1.00  0.00           C
ATOM   7833 3C21 POPEj 258      95.865  74.548  45.228  1.00  0.00           C
ATOM   7836 4C21 POPEj 258      95.236  74.257  46.608  1.00  0.00           C
ATOM   7839 5C21 POPEj 258      96.045  73.247  47.428  1.00  0.00           C
ATOM   7842 6C21 POPEj 258      95.385  72.857  48.758  1.00  0.00           C
ATOM   7845 7C21 POPEj 258      96.225  71.848  49.538  1.00  0.00           C
ATOM   7848 8C21 POPEj 258      95.525  71.238  50.758  1.00  0.00           C
ATOM   7852  C33 POPEj 258     101.906  81.467  36.708  1.00  0.00           C
ATOM   7855  C34 POPEj 258     102.015  80.928  38.138  1.00  0.00           C
ATOM   7858  C35 POPEj 258     103.076  81.628  39.018  1.00  0.00           C
ATOM   7861  C36 POPEj 258     103.116  80.988  40.408  1.00  0.00           C
ATOM   7864  C37 POPEj 258     103.974  81.728  41.448  1.00  0.00           C
ATOM   7867  C38 POPEj 258     103.965  80.958  42.768  1.00  0.00           C
ATOM   7870  C39 POPEj 258     104.646  81.688  43.948  1.00  0.00           C
ATOM   7873 0C31 POPEj 258     103.635  82.066  45.038  1.00  0.00           C
ATOM   7876 1C31 POPEj 258     104.296  82.487  46.358  1.00  0.00           C
ATOM   7879 2C31 POPEj 258     103.296  83.077  47.368  1.00  0.00           C
ATOM   7882 3C31 POPEj 258     102.164  82.118  47.748  1.00  0.00           C
ATOM   7885 4C31 POPEj 258     101.135  82.788  48.678  1.00  0.00           C
ATOM   7888 5C31 POPEj 258      99.995  81.857  49.088  1.00  0.00           C
ATOM   7891 6C31 POPEj 258      98.946  82.557  49.958  1.00  0.00           C
ATOM   7895  NH3 POPEk 259       1.576  68.118  69.708  1.00  0.00           N
ATOM   7899  C12 POPEk 259       2.426  67.418  70.718  1.00  0.00           C
ATOM   7902  C11 POPEk 259       3.876  67.208  70.208  1.00  0.00           C
ATOM   7905  P   POPEk 259       5.986  68.647  69.798  1.00  0.00           P
ATOM   7906  O13 POPEk 259       6.286  68.588  71.248  1.00  0.00           O
ATOM   7907  O14 POPEk 259       6.746  67.717  68.928  1.00  0.00           O
ATOM   7908  O11 POPEk 259       6.306  70.137  69.378  1.00  0.00           O
ATOM   7909  O12 POPEk 259       4.436  68.387  69.598  1.00  0.00           O
ATOM   7910  C1  POPEk 259       6.326  70.598  68.018  1.00  0.00           C
ATOM   7913  C2  POPEk 259       7.766  70.778  67.428  1.00  0.00           C
ATOM   7915  O21 POPEk 259       7.826  71.948  66.598  1.00  0.00           O
ATOM   7916  C21 POPEk 259       7.036  71.927  65.528  1.00  0.00           C
ATOM   7917  O22 POPEk 259       6.356  70.978  65.158  1.00  0.00           O
ATOM   7918  C22 POPEk 259       7.146  73.228  64.748  1.00  0.00           C
ATOM   7921  C3  POPEk 259       8.366  69.518  66.728  1.00  0.00           C
ATOM   7924  O31 POPEk 259       9.736  69.757  66.378  1.00  0.00           O
ATOM   7925  C31 POPEk 259      10.066  70.368  65.238  1.00  0.00           C
ATOM   7926  O32 POPEk 259      10.926  71.238  65.178  1.00  0.00           O
ATOM   7927  C32 POPEk 259       9.356  69.838  63.998  1.00  0.00           C
ATOM   7930  C23 POPEk 259       6.396  73.128  63.398  1.00  0.00           C
ATOM   7933  C24 POPEk 259       6.586  74.368  62.528  1.00  0.00           C
ATOM   7936  C25 POPEk 259       7.326  74.077  61.218  1.00  0.00           C
ATOM   7939  C26 POPEk 259       7.776  75.368  60.518  1.00  0.00           C
ATOM   7942  C27 POPEk 259       8.196  75.168  59.058  1.00  0.00           C
ATOM   7945  C28 POPEk 259       9.066  76.338  58.538  1.00  0.00           C
ATOM   7948  C29 POPEk 259       9.176  76.368  57.028  1.00  0.00           C
ATOM   7950 0C21 POPEk 259      10.146  75.808  56.268  1.00  0.00           C
ATOM   7952 1C21 POPEk 259      11.316  74.988  56.748  1.00  0.00           C
ATOM   7955 2C21 POPEk 259      11.136  73.497  56.448  1.00  0.00           C
ATOM   7958 3C21 POPEk 259      11.086  73.128  54.958  1.00  0.00           C
ATOM   7961 4C21 POPEk 259      10.746  71.647  54.758  1.00  0.00           C
ATOM   7964 5C21 POPEk 259      10.276  71.368  53.328  1.00  0.00           C
ATOM   7967 6C21 POPEk 259       9.596  70.007  53.148  1.00  0.00           C
ATOM   7970 7C21 POPEk 259       8.346  70.097  52.258  1.00  0.00           C
ATOM   7973 8C21 POPEk 259       7.596  68.777  52.098  1.00  0.00           C
ATOM   7977  C33 POPEk 259       9.996  70.348  62.688  1.00  0.00           C
ATOM   7980  C34 POPEk 259       9.416  69.668  61.438  1.00  0.00           C
ATOM   7983  C35 POPEk 259       8.416  70.528  60.648  1.00  0.00           C
ATOM   7986  C36 POPEk 259       8.016  69.848  59.338  1.00  0.00           C
ATOM   7989  C37 POPEk 259       7.186  70.708  58.368  1.00  0.00           C
ATOM   7992  C38 POPEk 259       7.256  70.257  56.898  1.00  0.00           C
ATOM   7995  C39 POPEk 259       6.556  68.928  56.548  1.00  0.00           C
ATOM   7998 0C31 POPEk 259       7.356  67.678  56.958  1.00  0.00           C
ATOM   8001 1C31 POPEk 259       6.806  66.358  56.408  1.00  0.00           C
ATOM   8004 2C31 POPEk 259       6.886  66.238  54.878  1.00  0.00           C
ATOM   8007 3C31 POPEk 259       6.816  64.768  54.438  1.00  0.00           C
ATOM   8010 4C31 POPEk 259       6.966  64.567  52.928  1.00  0.00           C
ATOM   8013 5C31 POPEk 259       7.156  63.088  52.598  1.00  0.00           C
ATOM   8016 6C31 POPEk 259       7.116  62.757  51.108  1.00  0.00           C
ATOM   8020  NH3 POPEl 260     126.459   3.275  31.048  1.00  0.00           N
ATOM   8024  C12 POPEl 260     125.279   3.345  30.098  1.00  0.00           C
ATOM   8027  C11 POPEl 260     124.767   1.964  29.638  1.00  0.00           C
ATOM   8030  P   POPEl 260     123.798   0.544  31.648  1.00  0.00           P
ATOM   8031  O13 POPEl 260     122.469  -0.035  31.998  1.00  0.00           O
ATOM   8032  O14 POPEl 260     124.928  -0.375  31.448  1.00  0.00           O
ATOM   8033  O11 POPEl 260     124.198   1.625  32.738  1.00  0.00           O
ATOM   8034  O12 POPEl 260     123.649   1.484  30.388  1.00  0.00           O
ATOM   8035  C1  POPEl 260     125.098   1.334  33.798  1.00  0.00           C
ATOM   8038  C2  POPEl 260     124.519   1.885  35.118  1.00  0.00           C
ATOM   8040  O21 POPEl 260     125.559   1.955  36.128  1.00  0.00           O
ATOM   8041  C21 POPEl 260     125.548   1.274  37.248  1.00  0.00           C
ATOM   8042  O22 POPEl 260     124.829   0.345  37.548  1.00  0.00           O
ATOM   8043  C22 POPEl 260     126.569   1.905  38.198  1.00  0.00           C
ATOM   8046  C3  POPEl 260     123.199   1.145  35.458  1.00  0.00           C
ATOM   8049  O31 POPEl 260     122.618   1.745  36.618  1.00  0.00           O
ATOM   8050  C31 POPEl 260     121.318   1.885  36.638  1.00  0.00           C
ATOM   8051  O32 POPEl 260     120.548   1.565  35.728  1.00  0.00           O
ATOM   8052  C32 POPEl 260     120.968   2.475  37.998  1.00  0.00           C
ATOM   8055  C23 POPEl 260     126.677   1.105  39.518  1.00  0.00           C
ATOM   8058  C24 POPEl 260     127.348   1.875  40.668  1.00  0.00           C
ATOM   8061  C25 POPEl 260     127.367   1.005  41.928  1.00  0.00           C
ATOM   8064  C26 POPEl 260     127.719   1.745  43.218  1.00  0.00           C
ATOM   8067  C27 POPEl 260     127.469   0.845  44.438  1.00  0.00           C
ATOM   8070  C28 POPEl 260     127.668   1.535  45.788  1.00  0.00           C
ATOM   8073  C29 POPEl 260     129.118   1.864  46.068  1.00  0.00           C
ATOM   8075 0C21 POPEl 260     129.669   1.955  47.288  1.00  0.00           C
ATOM   8077 1C21 POPEl 260     128.929   1.815  48.598  1.00  0.00           C
ATOM   8080 2C21 POPEl 260     128.129   3.085  48.928  1.00  0.00           C
ATOM   8083 3C21 POPEl 260     129.029   4.317  49.128  1.00  0.00           C
ATOM   8086 4C21 POPEl 260     128.239   5.567  49.568  1.00  0.00           C
ATOM   8089 5C21 POPEl 260     129.148   6.647  50.178  1.00  0.00           C
ATOM   8092 6C21 POPEl 260     130.229   7.167  49.218  1.00  0.00           C
ATOM   8095 7C21 POPEl 260     131.009   8.338  49.838  1.00  0.00           C
ATOM   8098 8C21 POPEl 260     132.008   8.998  48.888  1.00  0.00           C
ATOM   8102  C33 POPEl 260     121.368   1.525  39.148  1.00  0.00           C
ATOM   8105  C34 POPEl 260     121.409   2.174  40.538  1.00  0.00           C
ATOM   8108  C35 POPEl 260     121.068   1.155  41.638  1.00  0.00           C
ATOM   8111  C36 POPEl 260     121.368   1.595  43.078  1.00  0.00           C
ATOM   8114  C37 POPEl 260     121.169   0.415  44.038  1.00  0.00           C
ATOM   8117  C38 POPEl 260     121.508   0.674  45.518  1.00  0.00           C
ATOM   8120  C39 POPEl 260     122.978   0.425  45.898  1.00  0.00           C
ATOM   8123 0C31 POPEl 260     123.188   0.355  47.428  1.00  0.00           C
ATOM   8126 1C31 POPEl 260     124.669   0.194  47.808  1.00  0.00           C
ATOM   8129 2C31 POPEl 260     124.969   0.185  49.328  1.00  0.00           C
ATOM   8132 3C31 POPEl 260     124.398  -1.016  50.088  1.00  0.00           C
ATOM   8135 4C31 POPEl 260     124.729  -0.975  51.598  1.00  0.00           C
ATOM   8138 5C31 POPEl 260     124.069  -2.136  52.368  1.00  0.00           C
ATOM   8141 6C31 POPEl 260     124.158  -2.045  53.898  1.00  0.00           C
ATOM   8145  NH3 POPEm 261      41.106  61.778  75.408  1.00  0.00           N
ATOM   8149  C12 POPEm 261      40.746  60.368  74.998  1.00  0.00           C
ATOM   8152  C11 POPEm 261      40.586  59.478  76.248  1.00  0.00           C
ATOM   8155  P   POPEm 261      41.276  57.197  75.098  1.00  0.00           P
ATOM   8156  O13 POPEm 261      41.185  55.768  75.458  1.00  0.00           O
ATOM   8157  O14 POPEm 261      42.626  57.808  75.078  1.00  0.00           O
ATOM   8158  O11 POPEm 261      40.665  57.458  73.678  1.00  0.00           O
ATOM   8159  O12 POPEm 261      40.296  58.107  75.938  1.00  0.00           O
ATOM   8160  C1  POPEm 261      40.255  56.408  72.808  1.00  0.00           C
ATOM   8163  C2  POPEm 261      40.516  56.888  71.358  1.00  0.00           C
ATOM   8165  O21 POPEm 261      40.365  55.858  70.368  1.00  0.00           O
ATOM   8166  C21 POPEm 261      39.115  55.487  70.148  1.00  0.00           C
ATOM   8167  O22 POPEm 261      38.165  55.638  70.898  1.00  0.00           O
ATOM   8168  C22 POPEm 261      38.996  55.028  68.708  1.00  0.00           C
ATOM   8171  C3  POPEm 261      41.976  57.448  71.338  1.00  0.00           C
ATOM   8174  O31 POPEm 261      42.615  57.528  70.048  1.00  0.00           O
ATOM   8175  C31 POPEm 261      42.666  58.738  69.538  1.00  0.00           C
ATOM   8176  O32 POPEm 261      41.886  59.648  69.758  1.00  0.00           O
ATOM   8177  C32 POPEm 261      44.026  58.928  68.858  1.00  0.00           C
ATOM   8180  C23 POPEm 261      38.726  56.248  67.798  1.00  0.00           C
ATOM   8183  C24 POPEm 261      39.066  55.958  66.338  1.00  0.00           C
ATOM   8186  C25 POPEm 261      38.806  57.127  65.388  1.00  0.00           C
ATOM   8189  C26 POPEm 261      39.706  57.038  64.148  1.00  0.00           C
ATOM   8192  C27 POPEm 261      39.026  57.438  62.838  1.00  0.00           C
ATOM   8195  C28 POPEm 261      40.026  57.558  61.678  1.00  0.00           C
ATOM   8198  C29 POPEm 261      39.445  58.418  60.598  1.00  0.00           C
ATOM   8200 0C21 POPEm 261      40.126  59.088  59.658  1.00  0.00           C
ATOM   8202 1C21 POPEm 261      41.596  59.048  59.368  1.00  0.00           C
ATOM   8205 2C21 POPEm 261      41.845  59.088  57.838  1.00  0.00           C
ATOM   8208 3C21 POPEm 261      41.446  60.417  57.168  1.00  0.00           C
ATOM   8211 4C21 POPEm 261      41.675  60.397  55.648  1.00  0.00           C
ATOM   8214 5C21 POPEm 261      41.194  61.688  54.958  1.00  0.00           C
ATOM   8217 6C21 POPEm 261      41.166  61.558  53.428  1.00  0.00           C
ATOM   8220 7C21 POPEm 261      41.046  62.917  52.718  1.00  0.00           C
ATOM   8223 8C21 POPEm 261      40.865  62.838  51.208  1.00  0.00           C
ATOM   8227  C33 POPEm 261      44.075  58.548  67.368  1.00  0.00           C
ATOM   8230  C34 POPEm 261      45.465  58.048  66.928  1.00  0.00           C
ATOM   8233  C35 POPEm 261      46.386  59.147  66.408  1.00  0.00           C
ATOM   8236  C36 POPEm 261      47.876  58.788  66.388  1.00  0.00           C
ATOM   8239  C37 POPEm 261      48.785  59.958  65.948  1.00  0.00           C
ATOM   8242  C38 POPEm 261      49.856  59.608  64.908  1.00  0.00           C
ATOM   8245  C39 POPEm 261      50.016  60.667  63.818  1.00  0.00           C
ATOM   8248 0C31 POPEm 261      50.785  60.128  62.598  1.00  0.00           C
ATOM   8251 1C31 POPEm 261      50.665  60.998  61.338  1.00  0.00           C
ATOM   8254 2C31 POPEm 261      49.266  60.938  60.708  1.00  0.00           C
ATOM   8257 3C31 POPEm 261      49.196  61.607  59.328  1.00  0.00           C
ATOM   8260 4C31 POPEm 261      47.796  61.478  58.698  1.00  0.00           C
ATOM   8263 5C31 POPEm 261      47.416  62.728  57.898  1.00  0.00           C
ATOM   8266 6C31 POPEm 261      45.994  62.688  57.318  1.00  0.00           C
ATOM   8270  NH3 POPEn 262     106.915   4.175  25.558  1.00  0.00           N
ATOM   8274  C12 POPEn 262     107.355   5.598  25.388  1.00  0.00           C
ATOM   8277  C11 POPEn 262     106.385   6.338  24.468  1.00  0.00           C
ATOM   8280  P   POPEn 262     105.275   8.618  25.068  1.00  0.00           P
ATOM   8281  O13 POPEn 262     105.075   9.618  24.018  1.00  0.00           O
ATOM   8282  O14 POPEn 262     104.104   7.798  25.428  1.00  0.00           O
ATOM   8283  O11 POPEn 262     105.786   9.378  26.318  1.00  0.00           O
ATOM   8284  O12 POPEn 262     106.535   7.738  24.668  1.00  0.00           O
ATOM   8285  C1  POPEn 262     105.954   8.868  27.638  1.00  0.00           C
ATOM   8288  C2  POPEn 262     105.354   9.858  28.658  1.00  0.00           C
ATOM   8290  O21 POPEn 262     106.194  10.038  29.808  1.00  0.00           O
ATOM   8291  C21 POPEn 262     106.105   9.178  30.778  1.00  0.00           C
ATOM   8292  O22 POPEn 262     105.876   7.978  30.688  1.00  0.00           O
ATOM   8293  C22 POPEn 262     106.285   9.958  32.088  1.00  0.00           C
ATOM   8296  C3  POPEn 262     103.885   9.538  29.018  1.00  0.00           C
ATOM   8299  O31 POPEn 262     103.465  10.358  30.128  1.00  0.00           O
ATOM   8300  C31 POPEn 262     102.155  10.288  30.368  1.00  0.00           C
ATOM   8301  O32 POPEn 262     101.365   9.598  29.748  1.00  0.00           O
ATOM   8302  C32 POPEn 262     101.835  11.178  31.558  1.00  0.00           C
ATOM   8305  C23 POPEn 262     106.145   9.118  33.368  1.00  0.00           C
ATOM   8308  C24 POPEn 262     106.085  10.018  34.608  1.00  0.00           C
ATOM   8311  C25 POPEn 262     106.066   9.248  35.928  1.00  0.00           C
ATOM   8314  C26 POPEn 262     106.016  10.228  37.108  1.00  0.00           C
ATOM   8317  C27 POPEn 262     106.245   9.578  38.478  1.00  0.00           C
ATOM   8320  C28 POPEn 262     106.346  10.658  39.578  1.00  0.00           C
ATOM   8323  C29 POPEn 262     105.056  10.878  40.298  1.00  0.00           C
ATOM   8325 0C21 POPEn 262     104.916  11.188  41.598  1.00  0.00           C
ATOM   8327 1C21 POPEn 262     106.045  11.418  42.568  1.00  0.00           C
ATOM   8330 2C21 POPEn 262     106.695  10.138  43.088  1.00  0.00           C
ATOM   8333 3C21 POPEn 262     105.704   9.228  43.818  1.00  0.00           C
ATOM   8336 4C21 POPEn 262     106.404   8.108  44.598  1.00  0.00           C
ATOM   8339 5C21 POPEn 262     105.424   7.238  45.378  1.00  0.00           C
ATOM   8342 6C21 POPEn 262     104.424   6.458  44.508  1.00  0.00           C
ATOM   8345 7C21 POPEn 262     103.645   5.438  45.338  1.00  0.00           C
ATOM   8348 8C21 POPEn 262     102.495   4.778  44.568  1.00  0.00           C
ATOM   8352  C33 POPEn 262     102.385  10.638  32.908  1.00  0.00           C
ATOM   8355  C34 POPEn 262     101.446  11.088  34.018  1.00  0.00           C
ATOM   8358  C35 POPEn 262     101.744  10.668  35.458  1.00  0.00           C
ATOM   8361  C36 POPEn 262     100.506  10.898  36.328  1.00  0.00           C
ATOM   8364  C37 POPEn 262     100.744  11.798  37.548  1.00  0.00           C
ATOM   8367  C38 POPEn 262     101.404  11.038  38.698  1.00  0.00           C
ATOM   8370  C39 POPEn 262     101.434  11.848  39.998  1.00  0.00           C
ATOM   8373 0C31 POPEn 262     100.184  11.628  40.858  1.00  0.00           C
ATOM   8376 1C31 POPEn 262     100.165  12.538  42.088  1.00  0.00           C
ATOM   8379 2C31 POPEn 262      99.044  12.178  43.078  1.00  0.00           C
ATOM   8382 3C31 POPEn 262      98.465  13.418  43.778  1.00  0.00           C
ATOM   8385 4C31 POPEn 262      97.374  14.108  42.948  1.00  0.00           C
ATOM   8388 5C31 POPEn 262      96.986  15.488  43.498  1.00  0.00           C
ATOM   8391 6C31 POPEn 262      95.665  16.018  42.948  1.00  0.00           C
ATOM   8395  NH3 POPEo 263      85.805  78.548  34.038  1.00  0.00           N
ATOM   8399  C12 POPEo 263      85.115  79.648  33.278  1.00  0.00           C
ATOM   8402  C11 POPEo 263      85.464  81.028  33.868  1.00  0.00           C
ATOM   8405  P   POPEo 263      83.384  82.578  33.468  1.00  0.00           P
ATOM   8406  O13 POPEo 263      84.244  83.118  32.408  1.00  0.00           O
ATOM   8407  O14 POPEo 263      82.164  81.848  33.088  1.00  0.00           O
ATOM   8408  O11 POPEo 263      83.016  83.758  34.458  1.00  0.00           O
ATOM   8409  O12 POPEo 263      84.285  81.637  34.388  1.00  0.00           O
ATOM   8410  C1  POPEo 263      83.445  83.768  35.808  1.00  0.00           C
ATOM   8413  C2  POPEo 263      84.895  84.286  35.988  1.00  0.00           C
ATOM   8415  O21 POPEo 263      85.105  84.418  37.398  1.00  0.00           O
ATOM   8416  C21 POPEo 263      86.245  83.947  37.878  1.00  0.00           C
ATOM   8417  O22 POPEo 263      87.185  83.538  37.228  1.00  0.00           O
ATOM   8418  C22 POPEo 263      86.094  83.818  39.408  1.00  0.00           C
ATOM   8421  C3  POPEo 263      85.035  85.668  35.298  1.00  0.00           C
ATOM   8424  O31 POPEo 263      86.325  86.247  35.588  1.00  0.00           O
ATOM   8425  C31 POPEo 263      86.595  87.317  34.848  1.00  0.00           C
ATOM   8426  O32 POPEo 263      85.884  87.807  33.998  1.00  0.00           O
ATOM   8427  C32 POPEo 263      87.976  87.827  35.218  1.00  0.00           C
ATOM   8430  C23 POPEo 263      86.695  84.997  40.218  1.00  0.00           C
ATOM   8433  C24 POPEo 263      86.614  84.786  41.748  1.00  0.00           C
ATOM   8436  C25 POPEo 263      85.184  84.467  42.228  1.00  0.00           C
ATOM   8439  C26 POPEo 263      84.916  84.628  43.728  1.00  0.00           C
ATOM   8442  C27 POPEo 263      83.635  85.447  43.978  1.00  0.00           C
ATOM   8445  C28 POPEo 263      83.035  85.247  45.388  1.00  0.00           C
ATOM   8448  C29 POPEo 263      81.705  85.956  45.498  1.00  0.00           C
ATOM   8450 0C21 POPEo 263      80.546  85.428  45.908  1.00  0.00           C
ATOM   8452 1C21 POPEo 263      80.345  84.017  46.418  1.00  0.00           C
ATOM   8455 2C21 POPEo 263      79.275  83.947  47.528  1.00  0.00           C
ATOM   8458 3C21 POPEo 263      77.844  84.198  47.038  1.00  0.00           C
ATOM   8461 4C21 POPEo 263      76.796  83.978  48.138  1.00  0.00           C
ATOM   8464 5C21 POPEo 263      77.075  84.798  49.418  1.00  0.00           C
ATOM   8467 6C21 POPEo 263      77.166  86.307  49.138  1.00  0.00           C
ATOM   8470 7C21 POPEo 263      77.285  87.158  50.408  1.00  0.00           C
ATOM   8473 8C21 POPEo 263      77.345  88.658  50.088  1.00  0.00           C
ATOM   8477  C33 POPEo 263      87.906  88.838  36.368  1.00  0.00           C
ATOM   8480  C34 POPEo 263      87.374  88.238  37.668  1.00  0.00           C
ATOM   8483  C35 POPEo 263      87.514  89.238  38.808  1.00  0.00           C
ATOM   8486  C36 POPEo 263      87.024  88.698  40.148  1.00  0.00           C
ATOM   8489  C37 POPEo 263      87.234  89.777  41.208  1.00  0.00           C
ATOM   8492  C38 POPEo 263      86.665  89.488  42.598  1.00  0.00           C
ATOM   8495  C39 POPEo 263      86.565  90.816  43.368  1.00  0.00           C
ATOM   8498 0C31 POPEo 263      86.845  90.728  44.868  1.00  0.00           C
ATOM   8501 1C31 POPEo 263      86.994  92.137  45.458  1.00  0.00           C
ATOM   8504 2C31 POPEo 263      87.705  92.158  46.818  1.00  0.00           C
ATOM   8507 3C31 POPEo 263      86.756  92.206  48.028  1.00  0.00           C
ATOM   8510 4C31 POPEo 263      87.535  92.037  49.338  1.00  0.00           C
ATOM   8513 5C31 POPEo 263      86.714  92.268  50.608  1.00  0.00           C
ATOM   8516 6C31 POPEo 263      87.495  91.908  51.868  1.00  0.00           C
ATOM   8520  NH3 POPEp 264     126.318  29.958  30.548  1.00  0.00           N
ATOM   8524  C12 POPEp 264     125.329  30.438  31.578  1.00  0.00           C
ATOM   8527  C11 POPEp 264     124.767  31.847  31.218  1.00  0.00           C
ATOM   8530  P   POPEp 264     124.298  34.198  32.348  1.00  0.00           P
ATOM   8531  O13 POPEp 264     125.538  35.018  32.448  1.00  0.00           O
ATOM   8532  O14 POPEp 264     123.368  34.417  31.208  1.00  0.00           O
ATOM   8533  O11 POPEp 264     123.438  34.298  33.678  1.00  0.00           O
ATOM   8534  O12 POPEp 264     124.748  32.678  32.368  1.00  0.00           O
ATOM   8535  C1  POPEp 264     123.178  33.198  34.548  1.00  0.00           C
ATOM   8538  C2  POPEp 264     121.669  32.998  34.848  1.00  0.00           C
ATOM   8540  O21 POPEp 264     121.439  31.748  35.538  1.00  0.00           O
ATOM   8541  C21 POPEp 264     121.768  31.808  36.828  1.00  0.00           C
ATOM   8542  O22 POPEp 264     122.139  32.827  37.388  1.00  0.00           O
ATOM   8543  C22 POPEp 264     121.497  30.488  37.538  1.00  0.00           C
ATOM   8546  C3  POPEp 264     120.779  33.028  33.578  1.00  0.00           C
ATOM   8549  O31 POPEp 264     119.459  33.418  33.968  1.00  0.00           O
ATOM   8550  C31 POPEp 264     118.605  32.417  34.198  1.00  0.00           C
ATOM   8551  O32 POPEp 264     118.605  31.348  33.618  1.00  0.00           O
ATOM   8552  C32 POPEp 264     117.736  32.798  35.398  1.00  0.00           C
ATOM   8555  C23 POPEp 264     120.749  30.667  38.888  1.00  0.00           C
ATOM   8558  C24 POPEp 264     120.758  29.378  39.728  1.00  0.00           C
ATOM   8561  C25 POPEp 264     120.238  29.468  41.178  1.00  0.00           C
ATOM   8564  C26 POPEp 264     118.764  29.858  41.338  1.00  0.00           C
ATOM   8567  C27 POPEp 264     118.104  29.178  42.558  1.00  0.00           C
ATOM   8570  C28 POPEp 264     116.695  29.678  42.898  1.00  0.00           C
ATOM   8573  C29 POPEp 264     115.725  29.578  41.748  1.00  0.00           C
ATOM   8575 0C21 POPEp 264     114.816  28.608  41.528  1.00  0.00           C
ATOM   8577 1C21 POPEp 264     114.564  27.388  42.378  1.00  0.00           C
ATOM   8580 2C21 POPEp 264     113.195  27.478  43.088  1.00  0.00           C
ATOM   8583 3C21 POPEp 264     113.064  26.488  44.248  1.00  0.00           C
ATOM   8586 4C21 POPEp 264     111.714  26.608  44.968  1.00  0.00           C
ATOM   8589 5C21 POPEp 264     111.635  25.718  46.218  1.00  0.00           C
ATOM   8592 6C21 POPEp 264     110.205  25.558  46.748  1.00  0.00           C
ATOM   8595 7C21 POPEp 264     110.135  24.688  47.998  1.00  0.00           C
ATOM   8598 8C21 POPEp 264     108.706  24.517  48.528  1.00  0.00           C
ATOM   8602  C33 POPEp 264     118.624  33.368  36.528  1.00  0.00           C
ATOM   8605  C34 POPEp 264     117.895  33.667  37.818  1.00  0.00           C
ATOM   8608  C35 POPEp 264     118.848  34.238  38.888  1.00  0.00           C
ATOM   8611  C36 POPEp 264     118.265  34.158  40.298  1.00  0.00           C
ATOM   8614  C37 POPEp 264     116.896  34.828  40.398  1.00  0.00           C
ATOM   8617  C38 POPEp 264     116.156  34.548  41.708  1.00  0.00           C
ATOM   8620  C39 POPEp 264     116.565  35.498  42.828  1.00  0.00           C
ATOM   8623 0C31 POPEp 264     115.576  35.428  43.988  1.00  0.00           C
ATOM   8626 1C31 POPEp 264     115.786  36.548  44.988  1.00  0.00           C
ATOM   8629 2C31 POPEp 264     114.965  36.338  46.268  1.00  0.00           C
ATOM   8632 3C31 POPEp 264     115.245  37.408  47.318  1.00  0.00           C
ATOM   8635 4C31 POPEp 264     114.396  37.178  48.578  1.00  0.00           C
ATOM   8638 5C31 POPEp 264     114.546  38.307  49.598  1.00  0.00           C
ATOM   8641 6C31 POPEp 264     113.624  38.138  50.808  1.00  0.00           C
ATOM   8645  NH3 POPEq 265      89.465  54.177  32.098  1.00  0.00           N
ATOM   8649  C12 POPEq 265      90.855  53.717  31.788  1.00  0.00           C
ATOM   8652  C11 POPEq 265      91.455  54.608  30.688  1.00  0.00           C
ATOM   8655  P   POPEq 265      92.675  56.878  30.628  1.00  0.00           P
ATOM   8656  O13 POPEq 265      92.906  56.667  29.188  1.00  0.00           O
ATOM   8657  O14 POPEq 265      92.475  58.288  31.018  1.00  0.00           O
ATOM   8658  O11 POPEq 265      93.865  56.257  31.478  1.00  0.00           O
ATOM   8659  O12 POPEq 265      91.465  55.978  31.118  1.00  0.00           O
ATOM   8660  C1  POPEq 265      94.655  57.057  32.358  1.00  0.00           C
ATOM   8663  C2  POPEq 265      94.114  56.968  33.808  1.00  0.00           C
ATOM   8665  O21 POPEq 265      94.804  57.748  34.778  1.00  0.00           O
ATOM   8666  C21 POPEq 265      95.345  58.918  34.598  1.00  0.00           C
ATOM   8667  O22 POPEq 265      95.336  59.618  33.608  1.00  0.00           O
ATOM   8668  C22 POPEq 265      95.935  59.388  35.938  1.00  0.00           C
ATOM   8671  C3  POPEq 265      94.156  55.487  34.318  1.00  0.00           C
ATOM   8674  O31 POPEq 265      94.135  55.378  35.778  1.00  0.00           O
ATOM   8675  C31 POPEq 265      92.945  55.628  36.288  1.00  0.00           C
ATOM   8676  O32 POPEq 265      91.924  55.798  35.628  1.00  0.00           O
ATOM   8677  C32 POPEq 265      92.994  55.817  37.818  1.00  0.00           C
ATOM   8680  C23 POPEq 265      95.975  58.398  37.138  1.00  0.00           C
ATOM   8683  C24 POPEq 265      95.695  59.118  38.468  1.00  0.00           C
ATOM   8686  C25 POPEq 265      96.334  58.447  39.688  1.00  0.00           C
ATOM   8689  C26 POPEq 265      95.884  59.097  40.998  1.00  0.00           C
ATOM   8692  C27 POPEq 265      96.635  58.587  42.238  1.00  0.00           C
ATOM   8695  C28 POPEq 265      96.075  59.217  43.528  1.00  0.00           C
ATOM   8698  C29 POPEq 265      96.285  58.358  44.748  1.00  0.00           C
ATOM   8700 0C21 POPEq 265      97.234  58.507  45.688  1.00  0.00           C
ATOM   8702 1C21 POPEq 265      98.305  59.557  45.708  1.00  0.00           C
ATOM   8705 2C21 POPEq 265      99.715  58.988  45.938  1.00  0.00           C
ATOM   8708 3C21 POPEq 265     100.725  60.128  46.108  1.00  0.00           C
ATOM   8711 4C21 POPEq 265     102.146  59.718  46.498  1.00  0.00           C
ATOM   8714 5C21 POPEq 265     102.245  59.058  47.878  1.00  0.00           C
ATOM   8717 6C21 POPEq 265     103.694  59.048  48.388  1.00  0.00           C
ATOM   8720 7C21 POPEq 265     103.974  57.938  49.398  1.00  0.00           C
ATOM   8723 8C21 POPEq 265     105.464  57.778  49.688  1.00  0.00           C
ATOM   8727  C33 POPEq 265      94.095  55.108  38.648  1.00  0.00           C
ATOM   8730  C34 POPEq 265      93.666  54.998  40.128  1.00  0.00           C
ATOM   8733  C35 POPEq 265      94.865  54.827  41.068  1.00  0.00           C
ATOM   8736  C36 POPEq 265      94.486  54.567  42.538  1.00  0.00           C
ATOM   8739  C37 POPEq 265      95.736  54.598  43.438  1.00  0.00           C
ATOM   8742  C38 POPEq 265      95.506  54.077  44.868  1.00  0.00           C
ATOM   8745  C39 POPEq 265      96.535  53.008  45.308  1.00  0.00           C
ATOM   8748 0C31 POPEq 265      96.404  51.698  44.518  1.00  0.00           C
ATOM   8751 1C31 POPEq 265      97.546  50.688  44.708  1.00  0.00           C
ATOM   8754 2C31 POPEq 265      97.245  49.637  45.788  1.00  0.00           C
ATOM   8757 3C31 POPEq 265      97.745  50.048  47.168  1.00  0.00           C
ATOM   8760 4C31 POPEq 265      97.295  49.088  48.268  1.00  0.00           C
ATOM   8763 5C31 POPEq 265      97.885  49.458  49.638  1.00  0.00           C
ATOM   8766 6C31 POPEq 265      97.204  48.738  50.798  1.00  0.00           C
ATOM   8770  NH3 POPEr 266      55.915 114.098  27.388  1.00  0.00           N
ATOM   8774  C12 POPEr 266      54.846 113.427  26.568  1.00  0.00           C
ATOM   8777  C11 POPEr 266      53.456 113.877  27.028  1.00  0.00           C
ATOM   8780  P   POPEr 266      50.976 113.807  26.278  1.00  0.00           P
ATOM   8781  O13 POPEr 266      50.586 115.218  26.048  1.00  0.00           O
ATOM   8782  O14 POPEr 266      50.206 112.798  25.518  1.00  0.00           O
ATOM   8783  O11 POPEr 266      50.806 113.548  27.828  1.00  0.00           O
ATOM   8784  O12 POPEr 266      52.516 113.577  26.008  1.00  0.00           O
ATOM   8785  C1  POPEr 266      50.136 112.408  28.368  1.00  0.00           C
ATOM   8788  C2  POPEr 266      50.616 112.058  29.808  1.00  0.00           C
ATOM   8790  O21 POPEr 266      50.005 112.848  30.858  1.00  0.00           O
ATOM   8791  C21 POPEr 266      50.255 114.137  30.958  1.00  0.00           C
ATOM   8792  O22 POPEr 266      50.416 114.938  30.048  1.00  0.00           O
ATOM   8793  C22 POPEr 266      50.236 114.508  32.438  1.00  0.00           C
ATOM   8796  C3  POPEr 266      52.165 111.988  29.968  1.00  0.00           C
ATOM   8799  O31 POPEr 266      52.546 111.357  31.218  1.00  0.00           O
ATOM   8800  C31 POPEr 266      52.946 112.188  32.178  1.00  0.00           C
ATOM   8801  O32 POPEr 266      53.165 113.378  32.048  1.00  0.00           O
ATOM   8802  C32 POPEr 266      52.995 111.438  33.508  1.00  0.00           C
ATOM   8805  C23 POPEr 266      50.976 115.826  32.758  1.00  0.00           C
ATOM   8808  C24 POPEr 266      51.406 115.878  34.238  1.00  0.00           C
ATOM   8811  C25 POPEr 266      51.825 117.277  34.708  1.00  0.00           C
ATOM   8814  C26 POPEr 266      52.365 117.268  36.158  1.00  0.00           C
ATOM   8817  C27 POPEr 266      51.566 118.176  37.118  1.00  0.00           C
ATOM   8820  C28 POPEr 266      52.206 118.326  38.518  1.00  0.00           C
ATOM   8823  C29 POPEr 266      52.305 117.008  39.218  1.00  0.00           C
ATOM   8825 0C21 POPEr 266      51.886 116.657  40.458  1.00  0.00           C
ATOM   8827 1C21 POPEr 266      51.266 117.548  41.498  1.00  0.00           C
ATOM   8830 2C21 POPEr 266      52.416 118.197  42.278  1.00  0.00           C
ATOM   8833 3C21 POPEr 266      52.016 118.887  43.598  1.00  0.00           C
ATOM   8836 4C21 POPEr 266      53.306 119.127  44.398  1.00  0.00           C
ATOM   8839 5C21 POPEr 266      53.215 120.127  45.548  1.00  0.00           C
ATOM   8842 6C21 POPEr 266      54.615 120.298  46.158  1.00  0.00           C
ATOM   8845 7C21 POPEr 266      54.656 121.167  47.418  1.00  0.00           C
ATOM   8848 8C21 POPEr 266      56.076 121.377  47.948  1.00  0.00           C
ATOM   8852  C33 POPEr 266      53.516 112.308  34.658  1.00  0.00           C
ATOM   8855  C34 POPEr 266      53.846 111.478  35.908  1.00  0.00           C
ATOM   8858  C35 POPEr 266      54.595 112.327  36.938  1.00  0.00           C
ATOM   8861  C36 POPEr 266      54.856 111.608  38.258  1.00  0.00           C
ATOM   8864  C37 POPEr 266      55.876 112.346  39.138  1.00  0.00           C
ATOM   8867  C38 POPEr 266      56.376 111.507  40.318  1.00  0.00           C
ATOM   8870  C39 POPEr 266      57.286 112.338  41.238  1.00  0.00           C
ATOM   8873 0C31 POPEr 266      57.806 111.548  42.438  1.00  0.00           C
ATOM   8876 1C31 POPEr 266      58.566 112.448  43.418  1.00  0.00           C
ATOM   8879 2C31 POPEr 266      58.916 111.748  44.728  1.00  0.00           C
ATOM   8882 3C31 POPEr 266      59.325 112.747  45.818  1.00  0.00           C
ATOM   8885 4C31 POPEr 266      60.185 112.098  46.918  1.00  0.00           C
ATOM   8888 5C31 POPEr 266      60.435 113.057  48.088  1.00  0.00           C
ATOM   8891 6C31 POPEr 266      61.726 112.737  48.848  1.00  0.00           C
ATOM   8895  NH3 POPEs 267      75.196 107.917  69.438  1.00  0.00           N
ATOM   8899  C12 POPEs 267      74.626 109.228  68.968  1.00  0.00           C
ATOM   8902  C11 POPEs 267      75.685 110.267  68.538  1.00  0.00           C
ATOM   8905  P   POPEs 267      76.945 112.308  69.658  1.00  0.00           P
ATOM   8906  O13 POPEs 267      76.726 112.998  70.948  1.00  0.00           O
ATOM   8907  O14 POPEs 267      78.336 112.188  69.158  1.00  0.00           O
ATOM   8908  O11 POPEs 267      76.156 113.077  68.508  1.00  0.00           O
ATOM   8909  O12 POPEs 267      76.285 110.868  69.668  1.00  0.00           O
ATOM   8910  C1  POPEs 267      76.636 114.368  68.108  1.00  0.00           C
ATOM   8913  C2  POPEs 267      75.926 114.856  66.808  1.00  0.00           C
ATOM   8915  O21 POPEs 267      76.785 115.697  66.008  1.00  0.00           O
ATOM   8916  C21 POPEs 267      76.826 116.997  66.318  1.00  0.00           C
ATOM   8917  O22 POPEs 267      76.524 117.467  67.398  1.00  0.00           O
ATOM   8918  C22 POPEs 267      77.036 117.827  65.038  1.00  0.00           C
ATOM   8921  C3  POPEs 267      74.515 115.457  67.098  1.00  0.00           C
ATOM   8924  O31 POPEs 267      74.094 116.417  66.118  1.00  0.00           O
ATOM   8925  C31 POPEs 267      73.486 116.106  64.968  1.00  0.00           C
ATOM   8926  O32 POPEs 267      73.446 116.857  64.018  1.00  0.00           O
ATOM   8927  C32 POPEs 267      72.844 114.716  64.958  1.00  0.00           C
ATOM   8930  C23 POPEs 267      78.415 118.507  64.838  1.00  0.00           C
ATOM   8933  C24 POPEs 267      78.345 119.528  63.668  1.00  0.00           C
ATOM   8936  C25 POPEs 267      79.695 120.107  63.198  1.00  0.00           C
ATOM   8939  C26 POPEs 267      80.294 119.368  61.988  1.00  0.00           C
ATOM   8942  C27 POPEs 267      81.586 120.037  61.448  1.00  0.00           C
ATOM   8945  C28 POPEs 267      81.334 121.268  60.548  1.00  0.00           C
ATOM   8948  C29 POPEs 267      82.615 121.937  60.128  1.00  0.00           C
ATOM   8950 0C21 POPEs 267      83.475 121.507  59.178  1.00  0.00           C
ATOM   8952 1C21 POPEs 267      83.335 120.257  58.338  1.00  0.00           C
ATOM   8955 2C21 POPEs 267      83.335 120.517  56.828  1.00  0.00           C
ATOM   8958 3C21 POPEs 267      82.195 121.427  56.338  1.00  0.00           C
ATOM   8961 4C21 POPEs 267      82.164 121.548  54.808  1.00  0.00           C
ATOM   8964 5C21 POPEs 267      81.054 122.467  54.308  1.00  0.00           C
ATOM   8967 6C21 POPEs 267      81.005 122.568  52.778  1.00  0.00           C
ATOM   8970 7C21 POPEs 267      79.926 123.548  52.298  1.00  0.00           C
ATOM   8973 8C21 POPEs 267      79.896 123.688  50.778  1.00  0.00           C
ATOM   8977  C33 POPEs 267      71.776 114.518  63.858  1.00  0.00           C
ATOM   8980  C34 POPEs 267      72.336 114.157  62.468  1.00  0.00           C
ATOM   8983  C35 POPEs 267      72.215 115.298  61.458  1.00  0.00           C
ATOM   8986  C36 POPEs 267      72.726 114.887  60.068  1.00  0.00           C
ATOM   8989  C37 POPEs 267      72.596 116.007  59.048  1.00  0.00           C
ATOM   8992  C38 POPEs 267      73.076 115.587  57.658  1.00  0.00           C
ATOM   8995  C39 POPEs 267      73.006 116.748  56.658  1.00  0.00           C
ATOM   8998 0C31 POPEs 267      73.265 116.298  55.218  1.00  0.00           C
ATOM   9001 1C31 POPEs 267      73.195 117.457  54.218  1.00  0.00           C
ATOM   9004 2C31 POPEs 267      73.066 116.978  52.758  1.00  0.00           C
ATOM   9007 3C31 POPEs 267      74.136 115.966  52.338  1.00  0.00           C
ATOM   9010 4C31 POPEs 267      74.056 115.638  50.848  1.00  0.00           C
ATOM   9013 5C31 POPEs 267      75.096 114.598  50.418  1.00  0.00           C
ATOM   9016 6C31 POPEs 267      75.035 114.267  48.918  1.00  0.00           C
ATOM   9020  NH3 POPEt 268      82.435 101.427  29.038  1.00  0.00           N
ATOM   9024  C12 POPEt 268      81.035 101.237  28.478  1.00  0.00           C
ATOM   9027  C11 POPEt 268      80.736 102.066  27.208  1.00  0.00           C
ATOM   9030  P   POPEt 268      82.076 103.898  25.878  1.00  0.00           P
ATOM   9031  O13 POPEt 268      82.195 102.817  24.868  1.00  0.00           O
ATOM   9032  O14 POPEt 268      81.365 105.148  25.528  1.00  0.00           O
ATOM   9033  O11 POPEt 268      83.516 104.238  26.368  1.00  0.00           O
ATOM   9034  O12 POPEt 268      81.415 103.326  27.198  1.00  0.00           O
ATOM   9035  C1  POPEt 268      83.855 105.397  27.128  1.00  0.00           C
ATOM   9038  C2  POPEt 268      84.536 104.987  28.448  1.00  0.00           C
ATOM   9040  O21 POPEt 268      84.825 106.188  29.218  1.00  0.00           O
ATOM   9041  C21 POPEt 268      84.725 105.997  30.528  1.00  0.00           C
ATOM   9042  O22 POPEt 268      84.475 104.948  31.078  1.00  0.00           O
ATOM   9043  C22 POPEt 268      84.975 107.308  31.278  1.00  0.00           C
ATOM   9046  C3  POPEt 268      85.826 104.137  28.168  1.00  0.00           C
ATOM   9049  O31 POPEt 268      86.674 103.978  29.328  1.00  0.00           O
ATOM   9050  C31 POPEt 268      87.976 104.067  29.178  1.00  0.00           C
ATOM   9051  O32 POPEt 268      88.575 104.378  28.158  1.00  0.00           O
ATOM   9052  C32 POPEt 268      88.706 103.857  30.508  1.00  0.00           C
ATOM   9055  C23 POPEt 268      85.656 107.037  32.638  1.00  0.00           C
ATOM   9058  C24 POPEt 268      86.016 108.316  33.408  1.00  0.00           C
ATOM   9061  C25 POPEt 268      84.835 108.938  34.168  1.00  0.00           C
ATOM   9064  C26 POPEt 268      84.524 108.287  35.528  1.00  0.00           C
ATOM   9067  C27 POPEt 268      85.525 108.658  36.638  1.00  0.00           C
ATOM   9070  C28 POPEt 268      85.115 108.118  38.038  1.00  0.00           C
ATOM   9073  C29 POPEt 268      86.094 108.527  39.108  1.00  0.00           C
ATOM   9075 0C21 POPEt 268      85.844 108.658  40.428  1.00  0.00           C
ATOM   9077 1C21 POPEt 268      84.546 108.398  41.148  1.00  0.00           C
ATOM   9080 2C21 POPEt 268      83.934 109.668  41.788  1.00  0.00           C
ATOM   9083 3C21 POPEt 268      84.646 110.188  43.048  1.00  0.00           C
ATOM   9086 4C21 POPEt 268      84.145 111.588  43.478  1.00  0.00           C
ATOM   9089 5C21 POPEt 268      82.696 111.657  43.968  1.00  0.00           C
ATOM   9092 6C21 POPEt 268      82.535 111.417  45.478  1.00  0.00           C
ATOM   9095 7C21 POPEt 268      81.075 111.507  45.938  1.00  0.00           C
ATOM   9098 8C21 POPEt 268      80.896 111.338  47.438  1.00  0.00           C
ATOM   9102  C33 POPEt 268      87.824 103.768  31.768  1.00  0.00           C
ATOM   9105  C34 POPEt 268      88.615 104.077  33.048  1.00  0.00           C
ATOM   9108  C35 POPEt 268      89.785 103.118  33.318  1.00  0.00           C
ATOM   9111  C36 POPEt 268      89.335 101.678  33.558  1.00  0.00           C
ATOM   9114  C37 POPEt 268      90.494 100.708  33.788  1.00  0.00           C
ATOM   9117  C38 POPEt 268      90.046  99.368  34.378  1.00  0.00           C
ATOM   9120  C39 POPEt 268      90.364  99.207  35.878  1.00  0.00           C
ATOM   9123 0C31 POPEt 268      89.546 100.097  36.828  1.00  0.00           C
ATOM   9126 1C31 POPEt 268      90.245 100.218  38.198  1.00  0.00           C
ATOM   9129 2C31 POPEt 268      89.335 100.547  39.378  1.00  0.00           C
ATOM   9132 3C31 POPEt 268      90.165 100.697  40.668  1.00  0.00           C
ATOM   9135 4C31 POPEt 268      89.375 100.467  41.968  1.00  0.00           C
ATOM   9138 5C31 POPEt 268      90.294 100.598  43.198  1.00  0.00           C
ATOM   9141 6C31 POPEt 268      89.626 100.228  44.518  1.00  0.00           C
ATOM   9145  NH3 POPEu 269       8.066  37.778  30.158  1.00  0.00           N
ATOM   9149  C12 POPEu 269       8.306  36.507  30.938  1.00  0.00           C
ATOM   9152  C11 POPEu 269       9.486  35.648  30.398  1.00  0.00           C
ATOM   9155  P   POPEu 269      11.476  37.518  30.658  1.00  0.00           P
ATOM   9156  O13 POPEu 269      12.726  37.698  29.898  1.00  0.00           O
ATOM   9157  O14 POPEu 269      10.536  38.658  30.608  1.00  0.00           O
ATOM   9158  O11 POPEu 269      11.786  37.158  32.158  1.00  0.00           O
ATOM   9159  O12 POPEu 269      10.685  36.318  30.018  1.00  0.00           O
ATOM   9160  C1  POPEu 269      12.396  38.158  32.998  1.00  0.00           C
ATOM   9163  C2  POPEu 269      11.416  38.648  34.118  1.00  0.00           C
ATOM   9165  O21 POPEu 269      11.466  37.788  35.258  1.00  0.00           O
ATOM   9166  C21 POPEu 269      12.556  37.918  35.988  1.00  0.00           C
ATOM   9167  O22 POPEu 269      13.496  38.667  35.758  1.00  0.00           O
ATOM   9168  C22 POPEu 269      12.406  37.077  37.238  1.00  0.00           C
ATOM   9171  C3  POPEu 269       9.936  38.688  33.638  1.00  0.00           C
ATOM   9174  O31 POPEu 269       9.026  38.908  34.728  1.00  0.00           O
ATOM   9175  C31 POPEu 269       8.136  37.958  34.988  1.00  0.00           C
ATOM   9176  O32 POPEu 269       7.756  37.068  34.238  1.00  0.00           O
ATOM   9177  C32 POPEu 269       7.646  38.198  36.408  1.00  0.00           C
ATOM   9180  C23 POPEu 269      11.516  37.807  38.268  1.00  0.00           C
ATOM   9183  C24 POPEu 269      11.316  36.987  39.538  1.00  0.00           C
ATOM   9186  C25 POPEu 269      10.636  37.798  40.648  1.00  0.00           C
ATOM   9189  C26 POPEu 269      10.366  36.968  41.908  1.00  0.00           C
ATOM   9192  C27 POPEu 269      10.276  37.827  43.178  1.00  0.00           C
ATOM   9195  C28 POPEu 269       9.966  36.998  44.438  1.00  0.00           C
ATOM   9198  C29 POPEu 269      10.276  37.798  45.688  1.00  0.00           C
ATOM   9200 0C21 POPEu 269       9.416  38.208  46.628  1.00  0.00           C
ATOM   9202 1C21 POPEu 269       7.936  37.928  46.728  1.00  0.00           C
ATOM   9205 2C21 POPEu 269       7.476  37.988  48.198  1.00  0.00           C
ATOM   9208 3C21 POPEu 269       8.106  36.917  49.098  1.00  0.00           C
ATOM   9211 4C21 POPEu 269       7.836  37.147  50.588  1.00  0.00           C
ATOM   9214 5C21 POPEu 269       8.536  36.108  51.478  1.00  0.00           C
ATOM   9217 6C21 POPEu 269       8.286  36.347  52.978  1.00  0.00           C
ATOM   9220 7C21 POPEu 269       8.776  35.198  53.848  1.00  0.00           C
ATOM   9223 8C21 POPEu 269       8.506  35.418  55.338  1.00  0.00           C
ATOM   9227  C33 POPEu 269       7.106  36.917  37.088  1.00  0.00           C
ATOM   9230  C34 POPEu 269       6.896  37.128  38.588  1.00  0.00           C
ATOM   9233  C35 POPEu 269       6.106  38.408  38.898  1.00  0.00           C
ATOM   9236  C36 POPEu 269       5.706  38.537  40.378  1.00  0.00           C
ATOM   9239  C37 POPEu 269       4.336  37.928  40.698  1.00  0.00           C
ATOM   9242  C38 POPEu 269       4.366  36.518  41.308  1.00  0.00           C
ATOM   9245  C39 POPEu 269       3.336  36.347  42.438  1.00  0.00           C
ATOM   9248 0C31 POPEu 269       1.886  36.588  42.008  1.00  0.00           C
ATOM   9251 1C31 POPEu 269       0.926  36.548  43.208  1.00  0.00           C
ATOM   9254 2C31 POPEu 269      -0.454  37.138  42.878  1.00  0.00           C
ATOM   9257 3C31 POPEu 269      -0.674  38.537  43.488  1.00  0.00           C
ATOM   9260 4C31 POPEu 269      -1.064  38.478  44.978  1.00  0.00           C
ATOM   9263 5C31 POPEu 269      -1.634  39.808  45.478  1.00  0.00           C
ATOM   9266 6C31 POPEu 269      -2.054  39.768  46.948  1.00  0.00           C
ATOM   9270  NH3 POPEv 270     105.345 127.158  73.648  1.00  0.00           N
ATOM   9274  C12 POPEv 270     106.376 126.217  74.198  1.00  0.00           C
ATOM   9277  C11 POPEv 270     105.725 125.208  75.148  1.00  0.00           C
ATOM   9280  P   POPEv 270     106.085 122.618  74.838  1.00  0.00           P
ATOM   9281  O13 POPEv 270     107.295 121.786  74.678  1.00  0.00           O
ATOM   9282  O14 POPEv 270     105.014 122.206  75.778  1.00  0.00           O
ATOM   9283  O11 POPEv 270     105.385 122.827  73.438  1.00  0.00           O
ATOM   9284  O12 POPEv 270     106.544 124.057  75.218  1.00  0.00           O
ATOM   9285  C1  POPEv 270     105.395 121.868  72.398  1.00  0.00           C
ATOM   9288  C2  POPEv 270     105.336 122.667  71.088  1.00  0.00           C
ATOM   9290  O21 POPEv 270     105.385 121.786  69.958  1.00  0.00           O
ATOM   9291  C21 POPEv 270     104.486 121.997  69.018  1.00  0.00           C
ATOM   9292  O22 POPEv 270     103.326 122.367  69.178  1.00  0.00           O
ATOM   9293  C22 POPEv 270     105.196 121.818  67.668  1.00  0.00           C
ATOM   9296  C3  POPEv 270     106.574 123.577  71.028  1.00  0.00           C
ATOM   9299  O31 POPEv 270     106.535 124.458  69.888  1.00  0.00           O
ATOM   9300  C31 POPEv 270     105.865 125.577  70.098  1.00  0.00           C
ATOM   9301  O32 POPEv 270     105.324 125.927  71.128  1.00  0.00           O
ATOM   9302  C32 POPEv 270     105.876 126.398  68.808  1.00  0.00           C
ATOM   9305  C23 POPEv 270     104.436 122.367  66.448  1.00  0.00           C
ATOM   9308  C24 POPEv 270     105.294 122.298  65.188  1.00  0.00           C
ATOM   9311  C25 POPEv 270     104.494 122.548  63.898  1.00  0.00           C
ATOM   9314  C26 POPEv 270     105.364 122.387  62.648  1.00  0.00           C
ATOM   9317  C27 POPEv 270     104.585 122.568  61.328  1.00  0.00           C
ATOM   9320  C28 POPEv 270     104.044 123.997  61.108  1.00  0.00           C
ATOM   9323  C29 POPEv 270     104.436 124.566  59.758  1.00  0.00           C
ATOM   9325 0C21 POPEv 270     103.865 124.248  58.588  1.00  0.00           C
ATOM   9327 1C21 POPEv 270     102.724 123.278  58.398  1.00  0.00           C
ATOM   9330 2C21 POPEv 270     102.335 123.027  56.928  1.00  0.00           C
ATOM   9333 3C21 POPEv 270     102.115 124.297  56.078  1.00  0.00           C
ATOM   9336 4C21 POPEv 270     101.505 123.987  54.708  1.00  0.00           C
ATOM   9339 5C21 POPEv 270     101.555 125.208  53.788  1.00  0.00           C
ATOM   9342 6C21 POPEv 270     100.736 125.027  52.498  1.00  0.00           C
ATOM   9345 7C21 POPEv 270     100.844 126.258  51.588  1.00  0.00           C
ATOM   9348 8C21 POPEv 270     100.065 126.137  50.278  1.00  0.00           C
ATOM   9352  C33 POPEv 270     106.866 125.918  67.718  1.00  0.00           C
ATOM   9355  C34 POPEv 270     106.705 126.767  66.448  1.00  0.00           C
ATOM   9358  C35 POPEv 270     107.615 126.387  65.278  1.00  0.00           C
ATOM   9361  C36 POPEv 270     106.814 126.408  63.958  1.00  0.00           C
ATOM   9364  C37 POPEv 270     107.605 125.956  62.718  1.00  0.00           C
ATOM   9367  C38 POPEv 270     107.994 127.107  61.768  1.00  0.00           C
ATOM   9370  C39 POPEv 270     109.375 127.728  62.048  1.00  0.00           C
ATOM   9373 0C31 POPEv 270     109.855 128.628  60.888  1.00  0.00           C
ATOM   9376 1C31 POPEv 270     108.965 129.846  60.628  1.00  0.00           C
ATOM   9379 2C31 POPEv 270     109.354 130.628  59.358  1.00  0.00           C
ATOM   9382 3C31 POPEv 270     110.616 131.486  59.518  1.00  0.00           C
ATOM   9385 4C31 POPEv 270     110.935 132.277  58.228  1.00  0.00           C
ATOM   9388 5C31 POPEv 270     111.936 133.411  58.458  1.00  0.00           C
ATOM   9391 6C31 POPEv 270     112.365 134.120  57.168  1.00  0.00           C
ATOM   9395  NH3 POPEw 271      82.785  46.128  73.748  1.00  0.00           N
ATOM   9399  C12 POPEw 271      81.315  45.958  74.038  1.00  0.00           C
ATOM   9402  C11 POPEw 271      80.926  44.478  73.868  1.00  0.00           C
ATOM   9405  P   POPEw 271      78.506  44.158  72.958  1.00  0.00           P
ATOM   9406  O13 POPEw 271      78.816  42.908  72.218  1.00  0.00           O
ATOM   9407  O14 POPEw 271      77.135  44.347  73.488  1.00  0.00           O
ATOM   9408  O11 POPEw 271      78.875  45.378  72.058  1.00  0.00           O
ATOM   9409  O12 POPEw 271      79.535  44.287  74.138  1.00  0.00           O
ATOM   9410  C1  POPEw 271      77.935  45.788  71.068  1.00  0.00           C
ATOM   9413  C2  POPEw 271      78.524  46.927  70.208  1.00  0.00           C
ATOM   9415  O21 POPEw 271      77.946  46.748  68.908  1.00  0.00           O
ATOM   9416  C21 POPEw 271      78.245  47.678  68.028  1.00  0.00           C
ATOM   9417  O22 POPEw 271      78.396  48.868  68.248  1.00  0.00           O
ATOM   9418  C22 POPEw 271      78.555  46.958  66.708  1.00  0.00           C
ATOM   9421  C3  POPEw 271      80.084  46.807  70.088  1.00  0.00           C
ATOM   9424  O31 POPEw 271      80.786  47.368  71.218  1.00  0.00           O
ATOM   9425  C31 POPEw 271      81.404  48.558  71.188  1.00  0.00           C
ATOM   9426  O32 POPEw 271      82.245  48.868  72.028  1.00  0.00           O
ATOM   9427  C32 POPEw 271      80.984  49.458  70.028  1.00  0.00           C
ATOM   9430  C23 POPEw 271      79.856  47.488  66.068  1.00  0.00           C
ATOM   9433  C24 POPEw 271      81.035  46.498  66.108  1.00  0.00           C
ATOM   9436  C25 POPEw 271      81.684  46.327  64.728  1.00  0.00           C
ATOM   9439  C26 POPEw 271      82.495  47.558  64.308  1.00  0.00           C
ATOM   9442  C27 POPEw 271      82.675  47.708  62.798  1.00  0.00           C
ATOM   9445  C28 POPEw 271      83.624  48.868  62.468  1.00  0.00           C
ATOM   9448  C29 POPEw 271      83.775  49.097  60.988  1.00  0.00           C
ATOM   9450 0C21 POPEw 271      83.274  50.138  60.308  1.00  0.00           C
ATOM   9452 1C21 POPEw 271      82.525  51.278  60.928  1.00  0.00           C
ATOM   9455 2C21 POPEw 271      82.505  52.538  60.048  1.00  0.00           C
ATOM   9458 3C21 POPEw 271      83.876  53.228  59.948  1.00  0.00           C
ATOM   9461 4C21 POPEw 271      83.755  54.578  59.238  1.00  0.00           C
ATOM   9464 5C21 POPEw 271      85.056  55.368  59.258  1.00  0.00           C
ATOM   9467 6C21 POPEw 271      84.885  56.807  58.758  1.00  0.00           C
ATOM   9470 7C21 POPEw 271      86.215  57.558  58.678  1.00  0.00           C
ATOM   9473 8C21 POPEw 271      86.024  59.028  58.338  1.00  0.00           C
ATOM   9477  C33 POPEw 271      81.544  50.898  70.068  1.00  0.00           C
ATOM   9480  C34 POPEw 271      82.316  51.208  68.768  1.00  0.00           C
ATOM   9483  C35 POPEw 271      82.755  52.668  68.618  1.00  0.00           C
ATOM   9486  C36 POPEw 271      81.574  53.647  68.648  1.00  0.00           C
ATOM   9489  C37 POPEw 271      81.994  55.088  68.328  1.00  0.00           C
ATOM   9492  C38 POPEw 271      80.855  56.108  68.498  1.00  0.00           C
ATOM   9495  C39 POPEw 271      81.185  57.368  67.678  1.00  0.00           C
ATOM   9498 0C31 POPEw 271      80.065  58.418  67.518  1.00  0.00           C
ATOM   9501 1C31 POPEw 271      80.406  59.338  66.338  1.00  0.00           C
ATOM   9504 2C31 POPEw 271      79.345  60.408  66.068  1.00  0.00           C
ATOM   9507 3C31 POPEw 271      79.506  61.607  67.008  1.00  0.00           C
ATOM   9510 4C31 POPEw 271      78.445  62.688  66.788  1.00  0.00           C
ATOM   9513 5C31 POPEw 271      78.746  63.958  67.588  1.00  0.00           C
ATOM   9516 6C31 POPEw 271      77.626  64.988  67.498  1.00  0.00           C
ATOM   9520  NH3 POPEx 272      84.995 119.908  67.778  1.00  0.00           N
ATOM   9524  C12 POPEx 272      84.494 119.598  69.168  1.00  0.00           C
ATOM   9527  C11 POPEx 272      84.855 120.658  70.208  1.00  0.00           C
ATOM   9530  P   POPEx 272      84.885 123.258  70.248  1.00  0.00           P
ATOM   9531  O13 POPEx 272      84.055 123.978  71.258  1.00  0.00           O
ATOM   9532  O14 POPEx 272      86.315 123.128  70.548  1.00  0.00           O
ATOM   9533  O11 POPEx 272      84.766 124.098  68.928  1.00  0.00           O
ATOM   9534  O12 POPEx 272      84.205 121.888  69.898  1.00  0.00           O
ATOM   9535  C1  POPEx 272      83.484 124.397  68.358  1.00  0.00           C
ATOM   9538  C2  POPEx 272      83.426 124.257  66.808  1.00  0.00           C
ATOM   9540  O21 POPEx 272      84.715 124.528  66.198  1.00  0.00           O
ATOM   9541  C21 POPEx 272      85.516 123.466  66.198  1.00  0.00           C
ATOM   9542  O22 POPEx 272      85.215 122.346  66.578  1.00  0.00           O
ATOM   9543  C22 POPEx 272      86.906 123.828  65.678  1.00  0.00           C
ATOM   9546  C3  POPEx 272      82.374 125.257  66.258  1.00  0.00           C
ATOM   9549  O31 POPEx 272      82.374 125.298  64.828  1.00  0.00           O
ATOM   9550  C31 POPEx 272      81.486 124.548  64.198  1.00  0.00           C
ATOM   9551  O32 POPEx 272      80.625 123.868  64.708  1.00  0.00           O
ATOM   9552  C32 POPEx 272      81.614 124.777  62.718  1.00  0.00           C
ATOM   9555  C23 POPEx 272      87.335 122.907  64.498  1.00  0.00           C
ATOM   9558  C24 POPEx 272      88.764 123.168  64.018  1.00  0.00           C
ATOM   9561  C25 POPEx 272      89.205 122.268  62.848  1.00  0.00           C
ATOM   9564  C26 POPEx 272      88.645 122.688  61.488  1.00  0.00           C
ATOM   9567  C27 POPEx 272      89.384 122.008  60.318  1.00  0.00           C
ATOM   9570  C28 POPEx 272      88.965 122.527  58.928  1.00  0.00           C
ATOM   9573  C29 POPEx 272      87.575 122.118  58.518  1.00  0.00           C
ATOM   9575 0C21 POPEx 272      87.064 122.257  57.278  1.00  0.00           C
ATOM   9577 1C21 POPEx 272      87.785 122.838  56.088  1.00  0.00           C
ATOM   9580 2C21 POPEx 272      87.546 122.018  54.798  1.00  0.00           C
ATOM   9583 3C21 POPEx 272      86.215 122.367  54.118  1.00  0.00           C
ATOM   9586 4C21 POPEx 272      85.935 121.548  52.848  1.00  0.00           C
ATOM   9589 5C21 POPEx 272      84.995 122.308  51.918  1.00  0.00           C
ATOM   9592 6C21 POPEx 272      84.585 121.517  50.668  1.00  0.00           C
ATOM   9595 7C21 POPEx 272      83.834 122.408  49.678  1.00  0.00           C
ATOM   9598 8C21 POPEx 272      83.396 121.688  48.408  1.00  0.00           C
ATOM   9602  C33 POPEx 272      81.194 126.217  62.368  1.00  0.00           C
ATOM   9605  C34 POPEx 272      82.036 126.807  61.238  1.00  0.00           C
ATOM   9608  C35 POPEx 272      81.965 126.007  59.938  1.00  0.00           C
ATOM   9611  C36 POPEx 272      80.535 125.638  59.548  1.00  0.00           C
ATOM   9614  C37 POPEx 272      80.415 125.208  58.088  1.00  0.00           C
ATOM   9617  C38 POPEx 272      78.956 124.917  57.758  1.00  0.00           C
ATOM   9620  C39 POPEx 272      78.755 124.318  56.368  1.00  0.00           C
ATOM   9623 0C31 POPEx 272      77.285 123.958  56.138  1.00  0.00           C
ATOM   9626 1C31 POPEx 272      77.046 123.128  54.878  1.00  0.00           C
ATOM   9629 2C31 POPEx 272      75.625 122.537  54.838  1.00  0.00           C
ATOM   9632 3C31 POPEx 272      74.546 123.577  54.528  1.00  0.00           C
ATOM   9635 4C31 POPEx 272      73.156 123.107  54.988  1.00  0.00           C
ATOM   9638 5C31 POPEx 272      72.036 124.057  54.558  1.00  0.00           C
ATOM   9641 6C31 POPEx 272      70.685 123.717  55.198  1.00  0.00           C
ATOM   9645  NH3 POPEy 273     103.876  62.178  71.788  1.00  0.00           N
ATOM   9649  C12 POPEy 273     105.364  62.197  71.568  1.00  0.00           C
ATOM   9652  C11 POPEy 273     105.965  60.817  71.828  1.00  0.00           C
ATOM   9655  P   POPEy 273     108.405  61.298  72.568  1.00  0.00           P
ATOM   9656  O13 POPEy 273     108.986  60.088  73.218  1.00  0.00           O
ATOM   9657  O14 POPEy 273     107.794  62.348  73.408  1.00  0.00           O
ATOM   9658  O11 POPEy 273     109.536  61.917  71.638  1.00  0.00           O
ATOM   9659  O12 POPEy 273     107.344  60.838  71.498  1.00  0.00           O
ATOM   9660  C1  POPEy 273     109.895  61.327  70.378  1.00  0.00           C
ATOM   9663  C2  POPEy 273     109.305  62.118  69.178  1.00  0.00           C
ATOM   9665  O21 POPEy 273     109.734  61.478  67.948  1.00  0.00           O
ATOM   9666  C21 POPEy 273     108.974  61.737  66.888  1.00  0.00           C
ATOM   9667  O22 POPEy 273     107.824  62.137  66.928  1.00  0.00           O
ATOM   9668  C22 POPEy 273     109.766  61.478  65.608  1.00  0.00           C
ATOM   9671  C3  POPEy 273     109.774  63.587  69.138  1.00  0.00           C
ATOM   9674  O31 POPEy 273     108.876  64.338  68.308  1.00  0.00           O
ATOM   9675  C31 POPEy 273     109.366  65.077  67.328  1.00  0.00           C
ATOM   9676  O32 POPEy 273     110.546  65.238  67.078  1.00  0.00           O
ATOM   9677  C32 POPEy 273     108.174  65.698  66.588  1.00  0.00           C
ATOM   9680  C23 POPEy 273     110.744  62.638  65.298  1.00  0.00           C
ATOM   9683  C24 POPEy 273     111.814  62.288  64.258  1.00  0.00           C
ATOM   9686  C25 POPEy 273     111.296  62.168  62.818  1.00  0.00           C
ATOM   9689  C26 POPEy 273     112.395  61.838  61.798  1.00  0.00           C
ATOM   9692  C27 POPEy 273     111.945  62.168  60.368  1.00  0.00           C
ATOM   9695  C28 POPEy 273     112.805  61.528  59.268  1.00  0.00           C
ATOM   9698  C29 POPEy 273     112.085  61.618  57.938  1.00  0.00           C
ATOM   9700 0C21 POPEy 273     112.495  62.208  56.798  1.00  0.00           C
ATOM   9702 1C21 POPEy 273     113.815  62.878  56.528  1.00  0.00           C
ATOM   9705 2C21 POPEy 273     114.546  62.118  55.408  1.00  0.00           C
ATOM   9708 3C21 POPEy 273     115.884  62.757  55.018  1.00  0.00           C
ATOM   9711 4C21 POPEy 273     116.544  62.038  53.838  1.00  0.00           C
ATOM   9714 5C21 POPEy 273     117.895  62.647  53.418  1.00  0.00           C
ATOM   9717 6C21 POPEy 273     119.008  62.448  54.458  1.00  0.00           C
ATOM   9720 7C21 POPEy 273     120.357  63.037  54.008  1.00  0.00           C
ATOM   9723 8C21 POPEy 273     121.479  62.888  55.038  1.00  0.00           C
ATOM   9727  C33 POPEy 273     108.516  66.268  65.188  1.00  0.00           C
ATOM   9730  C34 POPEy 273     107.325  67.028  64.578  1.00  0.00           C
ATOM   9733  C35 POPEy 273     107.514  67.278  63.078  1.00  0.00           C
ATOM   9736  C36 POPEy 273     106.525  68.278  62.468  1.00  0.00           C
ATOM   9739  C37 POPEy 273     106.705  68.448  60.948  1.00  0.00           C
ATOM   9742  C38 POPEy 273     106.474  67.137  60.168  1.00  0.00           C
ATOM   9745  C39 POPEy 273     106.365  67.278  58.648  1.00  0.00           C
ATOM   9748 0C31 POPEy 273     105.896  65.948  58.038  1.00  0.00           C
ATOM   9751 1C31 POPEy 273     105.686  65.967  56.518  1.00  0.00           C
ATOM   9754 2C31 POPEy 273     105.075  64.668  55.968  1.00  0.00           C
ATOM   9757 3C31 POPEy 273     103.796  64.248  56.718  1.00  0.00           C
ATOM   9760 4C31 POPEy 273     102.985  63.138  56.028  1.00  0.00           C
ATOM   9763 5C31 POPEy 273     101.896  62.597  56.958  1.00  0.00           C
ATOM   9766 6C31 POPEy 273     101.024  61.507  56.328  1.00  0.00           C
ATOM   9770  NH3 POPEz 274     105.476  35.507  69.718  1.00  0.00           N
ATOM   9774  C12 POPEz 274     104.165  34.978  69.238  1.00  0.00           C
ATOM   9777  C11 POPEz 274     103.046  35.998  69.378  1.00  0.00           C
ATOM   9780  P   POPEz 274     101.845  37.468  71.138  1.00  0.00           P
ATOM   9781  O13 POPEz 274     102.085  37.688  72.578  1.00  0.00           O
ATOM   9782  O14 POPEz 274     102.064  38.618  70.248  1.00  0.00           O
ATOM   9783  O11 POPEz 274     100.406  36.868  70.948  1.00  0.00           O
ATOM   9784  O12 POPEz 274     102.836  36.308  70.748  1.00  0.00           O
ATOM   9785  C1  POPEz 274      99.436  37.268  69.978  1.00  0.00           C
ATOM   9788  C2  POPEz 274      99.506  36.318  68.768  1.00  0.00           C
ATOM   9790  O21 POPEz 274     100.535  36.708  67.868  1.00  0.00           O
ATOM   9791  C21 POPEz 274     100.835  37.918  67.388  1.00  0.00           C
ATOM   9792  O22 POPEz 274     101.986  38.237  67.088  1.00  0.00           O
ATOM   9793  C22 POPEz 274      99.664  38.838  67.058  1.00  0.00           C
ATOM   9796  C3  POPEz 274      98.146  35.838  68.118  1.00  0.00           C
ATOM   9799  O31 POPEz 274      97.915  36.238  66.748  1.00  0.00           O
ATOM   9800  C31 POPEz 274      97.335  35.318  65.938  1.00  0.00           C
ATOM   9801  O32 POPEz 274      97.164  34.147  66.228  1.00  0.00           O
ATOM   9802  C32 POPEz 274      96.954  35.958  64.598  1.00  0.00           C
ATOM   9805  C23 POPEz 274      99.536  39.118  65.538  1.00  0.00           C
ATOM   9808  C24 POPEz 274     100.485  40.208  64.988  1.00  0.00           C
ATOM   9811  C25 POPEz 274     100.126  40.597  63.538  1.00  0.00           C
ATOM   9814  C26 POPEz 274     100.564  42.028  63.178  1.00  0.00           C
ATOM   9817  C27 POPEz 274      99.895  42.548  61.888  1.00  0.00           C
ATOM   9820  C28 POPEz 274     100.096  44.058  61.688  1.00  0.00           C
ATOM   9823  C29 POPEz 274      99.415  44.548  60.438  1.00  0.00           C
ATOM   9825 0C21 POPEz 274      98.736  45.708  60.288  1.00  0.00           C
ATOM   9827 1C21 POPEz 274      98.575  46.798  61.308  1.00  0.00           C
ATOM   9830 2C21 POPEz 274      98.454  48.228  60.708  1.00  0.00           C
ATOM   9833 3C21 POPEz 274      99.615  48.628  59.788  1.00  0.00           C
ATOM   9836 4C21 POPEz 274      99.546  50.097  59.328  1.00  0.00           C
ATOM   9839 5C21 POPEz 274      99.944  51.087  60.428  1.00  0.00           C
ATOM   9842 6C21 POPEz 274     100.005  52.558  59.978  1.00  0.00           C
ATOM   9845 7C21 POPEz 274     100.354  53.488  61.148  1.00  0.00           C
ATOM   9848 8C21 POPEz 274     100.464  54.958  60.738  1.00  0.00           C
ATOM   9852  C33 POPEz 274      97.964  35.638  63.458  1.00  0.00           C
ATOM   9855  C34 POPEz 274      97.684  36.257  62.078  1.00  0.00           C
ATOM   9858  C35 POPEz 274      97.985  37.768  62.008  1.00  0.00           C
ATOM   9861  C36 POPEz 274      97.815  38.327  60.588  1.00  0.00           C
ATOM   9864  C37 POPEz 274      98.186  39.818  60.498  1.00  0.00           C
ATOM   9867  C38 POPEz 274      98.095  40.448  59.088  1.00  0.00           C
ATOM   9870  C39 POPEz 274      97.046  39.828  58.158  1.00  0.00           C
ATOM   9873 0C31 POPEz 274      96.906  40.597  56.848  1.00  0.00           C
ATOM   9876 1C31 POPEz 274      95.965  39.908  55.838  1.00  0.00           C
ATOM   9879 2C31 POPEz 274      95.395  40.868  54.788  1.00  0.00           C
ATOM   9882 3C31 POPEz 274      96.455  41.608  53.968  1.00  0.00           C
ATOM   9885 4C31 POPEz 274      95.835  42.688  53.058  1.00  0.00           C
ATOM   9888 5C31 POPEz 274      96.826  43.387  52.118  1.00  0.00           C
ATOM   9891 6C31 POPEz 274      97.934  44.158  52.828  1.00  0.00           C
ATOM   9895  NH3 POPE0 275      22.186 102.367  31.388  1.00  0.00           N
ATOM   9899  C12 POPE0 275      23.636 102.438  31.828  1.00  0.00           C
ATOM   9902  C11 POPE0 275      24.365 103.688  31.348  1.00  0.00           C
ATOM   9905  P   POPE0 275      23.456 105.997  30.728  1.00  0.00           P
ATOM   9906  O13 POPE0 275      24.766 106.598  30.448  1.00  0.00           O
ATOM   9907  O14 POPE0 275      22.726 105.377  29.598  1.00  0.00           O
ATOM   9908  O11 POPE0 275      22.476 107.008  31.438  1.00  0.00           O
ATOM   9909  O12 POPE0 275      23.656 104.856  31.778  1.00  0.00           O
ATOM   9910  C1  POPE0 275      22.596 107.537  32.748  1.00  0.00           C
ATOM   9913  C2  POPE0 275      21.906 106.667  33.848  1.00  0.00           C
ATOM   9915  O21 POPE0 275      22.855 105.668  34.268  1.00  0.00           O
ATOM   9916  C21 POPE0 275      22.546 104.827  35.238  1.00  0.00           C
ATOM   9917  O22 POPE0 275      22.746 103.617  35.198  1.00  0.00           O
ATOM   9918  C22 POPE0 275      22.046 105.536  36.478  1.00  0.00           C
ATOM   9921  C3  POPE0 275      20.566 106.067  33.328  1.00  0.00           C
ATOM   9924  O31 POPE0 275      19.756 105.457  34.368  1.00  0.00           O
ATOM   9925  C31 POPE0 275      19.276 104.248  34.118  1.00  0.00           C
ATOM   9926  O32 POPE0 275      19.536 103.567  33.138  1.00  0.00           O
ATOM   9927  C32 POPE0 275      18.216 103.857  35.138  1.00  0.00           C
ATOM   9930  C23 POPE0 275      22.296 104.648  37.718  1.00  0.00           C
ATOM   9933  C24 POPE0 275      21.766 105.317  38.988  1.00  0.00           C
ATOM   9936  C25 POPE0 275      22.316 104.698  40.278  1.00  0.00           C
ATOM   9939  C26 POPE0 275      22.755 105.798  41.248  1.00  0.00           C
ATOM   9942  C27 POPE0 275      23.466 105.317  42.518  1.00  0.00           C
ATOM   9945  C28 POPE0 275      23.906 106.538  43.358  1.00  0.00           C
ATOM   9948  C29 POPE0 275      24.516 106.128  44.668  1.00  0.00           C
ATOM   9950 0C21 POPE0 275      25.816 106.147  44.998  1.00  0.00           C
ATOM   9952 1C21 POPE0 275      26.986 106.577  44.148  1.00  0.00           C
ATOM   9955 2C21 POPE0 275      27.916 105.397  43.848  1.00  0.00           C
ATOM   9958 3C21 POPE0 275      29.206 105.848  43.168  1.00  0.00           C
ATOM   9961 4C21 POPE0 275      30.185 104.698  42.928  1.00  0.00           C
ATOM   9964 5C21 POPE0 275      31.336 105.037  41.978  1.00  0.00           C
ATOM   9967 6C21 POPE0 275      31.976 103.777  41.378  1.00  0.00           C
ATOM   9970 7C21 POPE0 275      32.746 102.938  42.408  1.00  0.00           C
ATOM   9973 8C21 POPE0 275      32.996 101.507  41.938  1.00  0.00           C
ATOM   9977  C33 POPE0 275      18.726 103.357  36.508  1.00  0.00           C
ATOM   9980  C34 POPE0 275      17.666 102.448  37.158  1.00  0.00           C
ATOM   9983  C35 POPE0 275      17.766 102.367  38.688  1.00  0.00           C
ATOM   9986  C36 POPE0 275      16.926 103.448  39.388  1.00  0.00           C
ATOM   9989  C37 POPE0 275      17.025 103.316  40.918  1.00  0.00           C
ATOM   9992  C38 POPE0 275      16.316 104.447  41.678  1.00  0.00           C
ATOM   9995  C39 POPE0 275      16.766 104.528  43.148  1.00  0.00           C
ATOM   9998 0C31 POPE0 275      18.185 105.088  43.318  1.00  0.00           C
ATOM  10001 1C31 POPE0 275      18.746 104.938  44.738  1.00  0.00           C
ATOM  10004 2C31 POPE0 275      20.216 105.358  44.818  1.00  0.00           C
ATOM  10007 3C31 POPE0 275      20.896 105.088  46.168  1.00  0.00           C
ATOM  10010 4C31 POPE0 275      20.056 105.438  47.398  1.00  0.00           C
ATOM  10013 5C31 POPE0 275      20.816 105.148  48.708  1.00  0.00           C
ATOM  10016 6C31 POPE0 275      19.996 105.457  49.958  1.00  0.00           C
ATOM  10020  NH3 POPE1 276     102.285   9.968  25.178  1.00  0.00           N
ATOM  10024  C12 POPE1 276     101.194  10.828  25.758  1.00  0.00           C
ATOM  10027  C11 POPE1 276      99.825  10.208  25.458  1.00  0.00           C
ATOM  10030  P   POPE1 276      97.385  10.478  26.308  1.00  0.00           P
ATOM  10031  O13 POPE1 276      96.574  10.858  25.128  1.00  0.00           O
ATOM  10032  O14 POPE1 276      97.304   9.038  26.618  1.00  0.00           O
ATOM  10033  O11 POPE1 276      96.936  11.238  27.628  1.00  0.00           O
ATOM  10034  O12 POPE1 276      98.855  10.988  26.148  1.00  0.00           O
ATOM  10035  C1  POPE1 276      97.626  11.108  28.898  1.00  0.00           C
ATOM  10038  C2  POPE1 276      96.714  10.448  29.998  1.00  0.00           C
ATOM  10040  O21 POPE1 276      96.586  11.218  31.228  1.00  0.00           O
ATOM  10041  C21 POPE1 276      97.105  10.758  32.368  1.00  0.00           C
ATOM  10042  O22 POPE1 276      98.146  10.148  32.478  1.00  0.00           O
ATOM  10043  C22 POPE1 276      96.185  11.128  33.558  1.00  0.00           C
ATOM  10046  C3  POPE1 276      96.945   8.918  30.158  1.00  0.00           C
ATOM  10049  O31 POPE1 276      95.945   8.318  31.008  1.00  0.00           O
ATOM  10050  C31 POPE1 276      94.916   7.738  30.408  1.00  0.00           C
ATOM  10051  O32 POPE1 276      94.766   7.638  29.198  1.00  0.00           O
ATOM  10052  C32 POPE1 276      93.885   7.298  31.448  1.00  0.00           C
ATOM  10055  C23 POPE1 276      95.876   9.968  34.548  1.00  0.00           C
ATOM  10058  C24 POPE1 276      96.924   9.768  35.658  1.00  0.00           C
ATOM  10061  C25 POPE1 276      96.574   8.678  36.698  1.00  0.00           C
ATOM  10064  C26 POPE1 276      97.406   7.388  36.528  1.00  0.00           C
ATOM  10067  C27 POPE1 276      97.316   6.428  37.728  1.00  0.00           C
ATOM  10070  C28 POPE1 276      98.156   5.148  37.518  1.00  0.00           C
ATOM  10073  C29 POPE1 276      97.906   4.115  38.588  1.00  0.00           C
ATOM  10075 0C21 POPE1 276      98.796   3.485  39.378  1.00  0.00           C
ATOM  10077 1C21 POPE1 276     100.294   3.635  39.428  1.00  0.00           C
ATOM  10080 2C21 POPE1 276     101.035   2.315  39.078  1.00  0.00           C
ATOM  10083 3C21 POPE1 276     101.994   1.825  40.178  1.00  0.00           C
ATOM  10086 4C21 POPE1 276     101.296   1.315  41.448  1.00  0.00           C
ATOM  10089 5C21 POPE1 276     102.285   0.625  42.408  1.00  0.00           C
ATOM  10092 6C21 POPE1 276     101.614  -0.105  43.588  1.00  0.00           C
ATOM  10095 7C21 POPE1 276     101.156   0.835  44.708  1.00  0.00           C
ATOM  10098 8C21 POPE1 276     100.406   0.105  45.828  1.00  0.00           C
ATOM  10102  C33 POPE1 276      92.976   8.468  31.938  1.00  0.00           C
ATOM  10105  C34 POPE1 276      91.826   7.988  32.838  1.00  0.00           C
ATOM  10108  C35 POPE1 276      92.155   7.938  34.338  1.00  0.00           C
ATOM  10111  C36 POPE1 276      91.954   9.278  35.058  1.00  0.00           C
ATOM  10114  C37 POPE1 276      92.006   9.188  36.588  1.00  0.00           C
ATOM  10117  C38 POPE1 276      91.665  10.518  37.278  1.00  0.00           C
ATOM  10120  C39 POPE1 276      91.645  10.418  38.808  1.00  0.00           C
ATOM  10123 0C31 POPE1 276      90.506   9.578  39.388  1.00  0.00           C
ATOM  10126 1C31 POPE1 276      90.546   9.508  40.918  1.00  0.00           C
ATOM  10129 2C31 POPE1 276      89.506   8.538  41.528  1.00  0.00           C
ATOM  10132 3C31 POPE1 276      89.766   7.078  41.118  1.00  0.00           C
ATOM  10135 4C31 POPE1 276      88.955   6.068  41.928  1.00  0.00           C
ATOM  10138 5C31 POPE1 276      89.266   4.608  41.538  1.00  0.00           C
ATOM  10141 6C31 POPE1 276      88.445   3.585  42.338  1.00  0.00           C
ATOM  10145  NH3 POPE2 277      20.775  61.098  69.318  1.00  0.00           N
ATOM  10149  C12 POPE2 277      20.136  60.318  70.428  1.00  0.00           C
ATOM  10152  C11 POPE2 277      20.346  58.798  70.298  1.00  0.00           C
ATOM  10155  P   POPE2 277      22.226  57.228  69.338  1.00  0.00           P
ATOM  10156  O13 POPE2 277      23.706  57.308  69.328  1.00  0.00           O
ATOM  10157  O14 POPE2 277      21.586  55.978  69.798  1.00  0.00           O
ATOM  10158  O11 POPE2 277      21.736  57.628  67.878  1.00  0.00           O
ATOM  10159  O12 POPE2 277      21.726  58.498  70.108  1.00  0.00           O
ATOM  10160  C1  POPE2 277      22.095  56.927  66.688  1.00  0.00           C
ATOM  10163  C2  POPE2 277      23.046  57.698  65.698  1.00  0.00           C
ATOM  10165  O21 POPE2 277      24.236  58.088  66.408  1.00  0.00           O
ATOM  10166  C21 POPE2 277      25.436  58.288  65.818  1.00  0.00           C
ATOM  10167  O22 POPE2 277      26.316  58.918  66.388  1.00  0.00           O
ATOM  10168  C22 POPE2 277      25.636  57.558  64.458  1.00  0.00           C
ATOM  10171  C3  POPE2 277      22.356  58.948  65.058  1.00  0.00           C
ATOM  10174  O31 POPE2 277      23.306  59.888  64.488  1.00  0.00           O
ATOM  10175  C31 POPE2 277      22.996  60.388  63.268  1.00  0.00           C
ATOM  10176  O32 POPE2 277      21.996  60.097  62.638  1.00  0.00           O
ATOM  10177  C32 POPE2 277      24.066  61.388  62.808  1.00  0.00           C
ATOM  10180  C23 POPE2 277      26.996  57.838  63.748  1.00  0.00           C
ATOM  10183  C24 POPE2 277      27.165  57.378  62.268  1.00  0.00           C
ATOM  10186  C25 POPE2 277      26.736  55.928  61.958  1.00  0.00           C
ATOM  10189  C26 POPE2 277      27.086  55.417  60.538  1.00  0.00           C
ATOM  10192  C27 POPE2 277      28.586  55.147  60.308  1.00  0.00           C
ATOM  10195  C28 POPE2 277      28.916  54.177  59.138  1.00  0.00           C
ATOM  10198  C29 POPE2 277      28.476  54.648  57.778  1.00  0.00           C
ATOM  10200 0C21 POPE2 277      29.246  54.868  56.688  1.00  0.00           C
ATOM  10202 1C21 POPE2 277      30.746  54.678  56.568  1.00  0.00           C
ATOM  10205 2C21 POPE2 277      31.246  54.307  55.148  1.00  0.00           C
ATOM  10208 3C21 POPE2 277      31.306  55.458  54.118  1.00  0.00           C
ATOM  10211 4C21 POPE2 277      29.935  55.928  53.588  1.00  0.00           C
ATOM  10214 5C21 POPE2 277      30.056  56.778  52.308  1.00  0.00           C
ATOM  10217 6C21 POPE2 277      28.746  57.507  51.968  1.00  0.00           C
ATOM  10220 7C21 POPE2 277      28.935  58.587  50.908  1.00  0.00           C
ATOM  10223 8C21 POPE2 277      27.685  59.438  50.648  1.00  0.00           C
ATOM  10227  C33 POPE2 277      24.606  61.188  61.368  1.00  0.00           C
ATOM  10230  C34 POPE2 277      25.426  62.378  60.828  1.00  0.00           C
ATOM  10233  C35 POPE2 277      25.856  62.228  59.358  1.00  0.00           C
ATOM  10236  C36 POPE2 277      26.496  60.877  59.008  1.00  0.00           C
ATOM  10239  C37 POPE2 277      27.076  60.828  57.588  1.00  0.00           C
ATOM  10242  C38 POPE2 277      27.316  59.398  57.088  1.00  0.00           C
ATOM  10245  C39 POPE2 277      28.345  59.307  55.948  1.00  0.00           C
ATOM  10248 0C31 POPE2 277      29.786  59.147  56.468  1.00  0.00           C
ATOM  10251 1C31 POPE2 277      30.826  59.258  55.358  1.00  0.00           C
ATOM  10254 2C31 POPE2 277      32.245  58.908  55.828  1.00  0.00           C
ATOM  10257 3C31 POPE2 277      33.106  60.138  56.168  1.00  0.00           C
ATOM  10260 4C31 POPE2 277      33.636  60.858  54.908  1.00  0.00           C
ATOM  10263 5C31 POPE2 277      34.426  62.148  55.178  1.00  0.00           C
ATOM  10266 6C31 POPE2 277      34.726  62.908  53.888  1.00  0.00           C
ATOM  10270  NH3 POPE3 278      64.156 113.637  69.238  1.00  0.00           N
ATOM  10274  C12 POPE3 278      64.526 112.827  70.448  1.00  0.00           C
ATOM  10277  C11 POPE3 278      65.965 112.308  70.298  1.00  0.00           C
ATOM  10280  P   POPE3 278      68.385 113.217  69.958  1.00  0.00           P
ATOM  10281  O13 POPE3 278      68.915 114.497  69.428  1.00  0.00           O
ATOM  10282  O14 POPE3 278      69.016 112.627  71.158  1.00  0.00           O
ATOM  10283  O11 POPE3 278      68.385 112.137  68.808  1.00  0.00           O
ATOM  10284  O12 POPE3 278      66.846 113.427  70.198  1.00  0.00           O
ATOM  10285  C1  POPE3 278      68.906 112.417  67.508  1.00  0.00           C
ATOM  10288  C2  POPE3 278      68.115 111.667  66.418  1.00  0.00           C
ATOM  10290  O21 POPE3 278      68.946 111.548  65.238  1.00  0.00           O
ATOM  10291  C21 POPE3 278      68.424 110.798  64.278  1.00  0.00           C
ATOM  10292  O22 POPE3 278      67.465 110.048  64.408  1.00  0.00           O
ATOM  10293  C22 POPE3 278      69.296 110.908  63.038  1.00  0.00           C
ATOM  10296  C3  POPE3 278      66.726 112.327  66.118  1.00  0.00           C
ATOM  10299  O31 POPE3 278      66.796 113.326  65.078  1.00  0.00           O
ATOM  10300  C31 POPE3 278      65.854 114.257  65.138  1.00  0.00           C
ATOM  10301  O32 POPE3 278      65.086 114.447  66.058  1.00  0.00           O
ATOM  10302  C32 POPE3 278      65.924 115.127  63.878  1.00  0.00           C
ATOM  10305  C23 POPE3 278      68.476 111.077  61.738  1.00  0.00           C
ATOM  10308  C24 POPE3 278      69.395 111.287  60.518  1.00  0.00           C
ATOM  10311  C25 POPE3 278      68.626 111.598  59.228  1.00  0.00           C
ATOM  10314  C26 POPE3 278      69.526 111.577  57.988  1.00  0.00           C
ATOM  10317  C27 POPE3 278      68.736 111.707  56.688  1.00  0.00           C
ATOM  10320  C28 POPE3 278      69.526 111.268  55.438  1.00  0.00           C
ATOM  10323  C29 POPE3 278      70.636 112.216  55.058  1.00  0.00           C
ATOM  10325 0C21 POPE3 278      71.266 112.206  53.868  1.00  0.00           C
ATOM  10327 1C21 POPE3 278      70.995 111.237  52.738  1.00  0.00           C
ATOM  10330 2C21 POPE3 278      72.205 110.298  52.488  1.00  0.00           C
ATOM  10333 3C21 POPE3 278      73.336 110.988  51.718  1.00  0.00           C
ATOM  10336 4C21 POPE3 278      74.515 110.048  51.408  1.00  0.00           C
ATOM  10339 5C21 POPE3 278      75.476 110.668  50.388  1.00  0.00           C
ATOM  10342 6C21 POPE3 278      76.415 109.637  49.748  1.00  0.00           C
ATOM  10345 7C21 POPE3 278      77.096 110.188  48.478  1.00  0.00           C
ATOM  10348 8C21 POPE3 278      77.956 109.147  47.758  1.00  0.00           C
ATOM  10352  C33 POPE3 278      64.896 114.777  62.778  1.00  0.00           C
ATOM  10355  C34 POPE3 278      65.596 114.277  61.508  1.00  0.00           C
ATOM  10358  C35 POPE3 278      64.635 113.938  60.368  1.00  0.00           C
ATOM  10361  C36 POPE3 278      65.336 113.298  59.158  1.00  0.00           C
ATOM  10364  C37 POPE3 278      64.365 113.228  57.978  1.00  0.00           C
ATOM  10367  C38 POPE3 278      64.896 112.667  56.648  1.00  0.00           C
ATOM  10370  C39 POPE3 278      64.546 111.188  56.398  1.00  0.00           C
ATOM  10373 0C31 POPE3 278      63.066 110.857  56.128  1.00  0.00           C
ATOM  10376 1C31 POPE3 278      62.876 109.576  55.308  1.00  0.00           C
ATOM  10379 2C31 POPE3 278      61.435 109.048  55.248  1.00  0.00           C
ATOM  10382 3C31 POPE3 278      60.446 109.917  54.448  1.00  0.00           C
ATOM  10385 4C31 POPE3 278      59.005 109.408  54.558  1.00  0.00           C
ATOM  10388 5C31 POPE3 278      58.046 110.037  53.538  1.00  0.00           C
ATOM  10391 6C31 POPE3 278      56.575 109.727  53.808  1.00  0.00           C
ATOM  10395  NH3 POPE4 279     122.109  62.597  70.538  1.00  0.00           N
ATOM  10399  C12 POPE4 279     123.368  62.448  71.328  1.00  0.00           C
ATOM  10402  C11 POPE4 279     123.859  60.998  71.328  1.00  0.00           C
ATOM  10405  P   POPE4 279     126.529  60.918  71.248  1.00  0.00           P
ATOM  10406  O13 POPE4 279     127.389  61.818  72.048  1.00  0.00           O
ATOM  10407  O14 POPE4 279     126.889  59.478  71.208  1.00  0.00           O
ATOM  10408  O11 POPE4 279     126.379  61.478  69.768  1.00  0.00           O
ATOM  10409  O12 POPE4 279     125.129  60.988  71.918  1.00  0.00           O
ATOM  10410  C1  POPE4 279     127.579  61.278  68.988  1.00  0.00           C
ATOM  10413  C2  POPE4 279     127.489  61.908  67.558  1.00  0.00           C
ATOM  10415  O21 POPE4 279     127.569  60.858  66.578  1.00  0.00           O
ATOM  10416  C21 POPE4 279     126.979  61.098  65.408  1.00  0.00           C
ATOM  10417  O22 POPE4 279     126.169  61.987  65.188  1.00  0.00           O
ATOM  10418  C22 POPE4 279     127.439  60.058  64.378  1.00  0.00           C
ATOM  10421  C3  POPE4 279     128.649  62.908  67.318  1.00  0.00           C
ATOM  10424  O31 POPE4 279     128.379  63.717  66.158  1.00  0.00           O
ATOM  10425  C31 POPE4 279     127.659  64.798  66.428  1.00  0.00           C
ATOM  10426  O32 POPE4 279     127.258  65.118  67.538  1.00  0.00           O
ATOM  10427  C32 POPE4 279     127.369  65.628  65.178  1.00  0.00           C
ATOM  10430  C23 POPE4 279     127.819  60.688  63.018  1.00  0.00           C
ATOM  10433  C24 POPE4 279     126.659  60.757  62.008  1.00  0.00           C
ATOM  10436  C25 POPE4 279     126.519  59.487  61.168  1.00  0.00           C
ATOM  10439  C26 POPE4 279     125.319  59.528  60.198  1.00  0.00           C
ATOM  10442  C27 POPE4 279     125.199  58.237  59.368  1.00  0.00           C
ATOM  10445  C28 POPE4 279     123.929  58.208  58.498  1.00  0.00           C
ATOM  10448  C29 POPE4 279     123.789  56.917  57.718  1.00  0.00           C
ATOM  10450 0C21 POPE4 279     123.899  56.778  56.388  1.00  0.00           C
ATOM  10452 1C21 POPE4 279     124.199  57.878  55.408  1.00  0.00           C
ATOM  10455 2C21 POPE4 279     124.709  57.378  54.038  1.00  0.00           C
ATOM  10458 3C21 POPE4 279     125.979  56.507  54.108  1.00  0.00           C
ATOM  10461 4C21 POPE4 279     126.709  56.368  52.758  1.00  0.00           C
ATOM  10464 5C21 POPE4 279     125.799  56.128  51.548  1.00  0.00           C
ATOM  10467 6C21 POPE4 279     126.589  56.058  50.238  1.00  0.00           C
ATOM  10470 7C21 POPE4 279     125.709  55.718  49.028  1.00  0.00           C
ATOM  10473 8C21 POPE4 279     126.479  55.648  47.708  1.00  0.00           C
ATOM  10477  C33 POPE4 279     127.749  65.027  63.798  1.00  0.00           C
ATOM  10480  C34 POPE4 279     127.879  66.147  62.748  1.00  0.00           C
ATOM  10483  C35 POPE4 279     128.439  65.688  61.398  1.00  0.00           C
ATOM  10486  C36 POPE4 279     128.949  66.868  60.558  1.00  0.00           C
ATOM  10489  C37 POPE4 279     129.499  66.428  59.188  1.00  0.00           C
ATOM  10492  C38 POPE4 279     130.678  67.257  58.638  1.00  0.00           C
ATOM  10495  C39 POPE4 279     130.348  68.158  57.438  1.00  0.00           C
ATOM  10498 0C31 POPE4 279     131.629  68.788  56.888  1.00  0.00           C
ATOM  10501 1C31 POPE4 279     131.419  69.778  55.738  1.00  0.00           C
ATOM  10504 2C31 POPE4 279     132.769  70.378  55.288  1.00  0.00           C
ATOM  10507 3C31 POPE4 279     132.639  71.618  54.388  1.00  0.00           C
ATOM  10510 4C31 POPE4 279     133.929  72.438  54.358  1.00  0.00           C
ATOM  10513 5C31 POPE4 279     133.739  73.868  53.838  1.00  0.00           C
ATOM  10516 6C31 POPE4 279     134.899  74.798  54.198  1.00  0.00           C
ATOM  10520  NH3 POPE5 280     116.835 114.248  70.438  1.00  0.00           N
ATOM  10524  C12 POPE5 280     116.635 113.378  71.638  1.00  0.00           C
ATOM  10527  C11 POPE5 280     115.965 112.076  71.218  1.00  0.00           C
ATOM  10530  P   POPE5 280     114.576 110.997  73.178  1.00  0.00           P
ATOM  10531  O13 POPE5 280     114.384 112.148  74.098  1.00  0.00           O
ATOM  10532  O14 POPE5 280     114.695 109.648  73.778  1.00  0.00           O
ATOM  10533  O11 POPE5 280     113.465 110.988  72.038  1.00  0.00           O
ATOM  10534  O12 POPE5 280     115.884 111.207  72.348  1.00  0.00           O
ATOM  10535  C1  POPE5 280     112.854 109.777  71.598  1.00  0.00           C
ATOM  10538  C2  POPE5 280     113.825 108.887  70.758  1.00  0.00           C
ATOM  10540  O21 POPE5 280     113.445 108.908  69.378  1.00  0.00           O
ATOM  10541  C21 POPE5 280     114.165 109.637  68.548  1.00  0.00           C
ATOM  10542  O22 POPE5 280     115.205 110.228  68.818  1.00  0.00           O
ATOM  10543  C22 POPE5 280     113.505 109.558  67.178  1.00  0.00           C
ATOM  10546  C3  POPE5 280     113.806 107.417  71.278  1.00  0.00           C
ATOM  10549  O31 POPE5 280     115.065 106.757  71.038  1.00  0.00           O
ATOM  10550  C31 POPE5 280     115.345 106.058  69.908  1.00  0.00           C
ATOM  10551  O32 POPE5 280     116.486 105.778  69.588  1.00  0.00           O
ATOM  10552  C32 POPE5 280     114.095 105.638  69.128  1.00  0.00           C
ATOM  10555  C23 POPE5 280     114.126 110.527  66.148  1.00  0.00           C
ATOM  10558  C24 POPE5 280     113.186 111.697  65.828  1.00  0.00           C
ATOM  10561  C25 POPE5 280     113.865 112.838  65.068  1.00  0.00           C
ATOM  10564  C26 POPE5 280     114.555 112.426  63.768  1.00  0.00           C
ATOM  10567  C27 POPE5 280     115.154 113.647  63.058  1.00  0.00           C
ATOM  10570  C28 POPE5 280     115.805 113.368  61.688  1.00  0.00           C
ATOM  10573  C29 POPE5 280     117.245 112.917  61.738  1.00  0.00           C
ATOM  10575 0C21 POPE5 280     118.256 113.477  61.048  1.00  0.00           C
ATOM  10577 1C21 POPE5 280     118.156 114.658  60.108  1.00  0.00           C
ATOM  10580 2C21 POPE5 280     117.525 114.286  58.758  1.00  0.00           C
ATOM  10583 3C21 POPE5 280     117.325 115.478  57.818  1.00  0.00           C
ATOM  10586 4C21 POPE5 280     116.574 115.057  56.538  1.00  0.00           C
ATOM  10589 5C21 POPE5 280     116.296 116.207  55.578  1.00  0.00           C
ATOM  10592 6C21 POPE5 280     115.315 115.808  54.468  1.00  0.00           C
ATOM  10595 7C21 POPE5 280     115.196 116.878  53.368  1.00  0.00           C
ATOM  10598 8C21 POPE5 280     114.156 116.538  52.298  1.00  0.00           C
ATOM  10602  C33 POPE5 280     114.396 104.648  67.978  1.00  0.00           C
ATOM  10605  C34 POPE5 280     113.156 104.318  67.138  1.00  0.00           C
ATOM  10608  C35 POPE5 280     112.945 105.288  65.968  1.00  0.00           C
ATOM  10611  C36 POPE5 280     111.775 104.878  65.068  1.00  0.00           C
ATOM  10614  C37 POPE5 280     112.126 104.917  63.568  1.00  0.00           C
ATOM  10617  C38 POPE5 280     110.965 104.497  62.658  1.00  0.00           C
ATOM  10620  C39 POPE5 280     109.865 105.557  62.478  1.00  0.00           C
ATOM  10623 0C31 POPE5 280     110.354 106.797  61.698  1.00  0.00           C
ATOM  10626 1C31 POPE5 280     109.214 107.767  61.358  1.00  0.00           C
ATOM  10629 2C31 POPE5 280     109.685 108.947  60.478  1.00  0.00           C
ATOM  10632 3C31 POPE5 280     108.615 110.027  60.248  1.00  0.00           C
ATOM  10635 4C31 POPE5 280     107.325 109.488  59.598  1.00  0.00           C
ATOM  10638 5C31 POPE5 280     106.376 110.607  59.138  1.00  0.00           C
ATOM  10641 6C31 POPE5 280     105.014 110.088  58.658  1.00  0.00           C
ATOM  10645  NH3 POPE6 281     119.018  69.418  29.628  1.00  0.00           N
ATOM  10649  C12 POPE6 281     118.246  68.228  29.118  1.00  0.00           C
ATOM  10652  C11 POPE6 281     118.796  67.738  27.758  1.00  0.00           C
ATOM  10655  P   POPE6 281     119.837  65.588  26.668  1.00  0.00           P
ATOM  10656  O13 POPE6 281     119.928  64.138  26.918  1.00  0.00           O
ATOM  10657  O14 POPE6 281     119.398  65.967  25.318  1.00  0.00           O
ATOM  10658  O11 POPE6 281     121.178  66.368  26.948  1.00  0.00           O
ATOM  10659  O12 POPE6 281     118.829  66.308  27.668  1.00  0.00           O
ATOM  10660  C1  POPE6 281     122.029  66.058  28.058  1.00  0.00           C
ATOM  10663  C2  POPE6 281     122.148  67.128  29.198  1.00  0.00           C
ATOM  10665  O21 POPE6 281     120.979  67.208  30.058  1.00  0.00           O
ATOM  10666  C21 POPE6 281     121.289  67.067  31.358  1.00  0.00           C
ATOM  10667  O22 POPE6 281     122.399  66.807  31.788  1.00  0.00           O
ATOM  10668  C22 POPE6 281     120.118  67.408  32.258  1.00  0.00           C
ATOM  10671  C3  POPE6 281     122.609  68.548  28.768  1.00  0.00           C
ATOM  10674  O31 POPE6 281     122.859  69.378  29.938  1.00  0.00           O
ATOM  10675  C31 POPE6 281     123.988  69.118  30.588  1.00  0.00           C
ATOM  10676  O32 POPE6 281     124.869  68.368  30.198  1.00  0.00           O
ATOM  10677  C32 POPE6 281     124.018  69.928  31.888  1.00  0.00           C
ATOM  10680  C23 POPE6 281     120.618  67.637  33.708  1.00  0.00           C
ATOM  10683  C24 POPE6 281     119.529  67.488  34.758  1.00  0.00           C
ATOM  10686  C25 POPE6 281     120.098  67.878  36.128  1.00  0.00           C
ATOM  10689  C26 POPE6 281     119.148  67.637  37.308  1.00  0.00           C
ATOM  10692  C27 POPE6 281     119.648  68.387  38.548  1.00  0.00           C
ATOM  10695  C28 POPE6 281     119.198  67.768  39.878  1.00  0.00           C
ATOM  10698  C29 POPE6 281     119.988  66.536  40.228  1.00  0.00           C
ATOM  10700 0C21 POPE6 281     120.199  66.067  41.468  1.00  0.00           C
ATOM  10702 1C21 POPE6 281     119.659  66.677  42.738  1.00  0.00           C
ATOM  10705 2C21 POPE6 281     120.718  66.857  43.848  1.00  0.00           C
ATOM  10708 3C21 POPE6 281     121.129  65.548  44.528  1.00  0.00           C
ATOM  10711 4C21 POPE6 281     121.809  65.798  45.888  1.00  0.00           C
ATOM  10714 5C21 POPE6 281     122.199  64.518  46.628  1.00  0.00           C
ATOM  10717 6C21 POPE6 281     122.859  64.838  47.978  1.00  0.00           C
ATOM  10720 7C21 POPE6 281     123.218  63.577  48.788  1.00  0.00           C
ATOM  10723 8C21 POPE6 281     123.708  63.897  50.198  1.00  0.00           C
ATOM  10727  C33 POPE6 281     125.408  69.967  32.548  1.00  0.00           C
ATOM  10730  C34 POPE6 281     125.378  69.997  34.078  1.00  0.00           C
ATOM  10733  C35 POPE6 281     126.809  69.808  34.608  1.00  0.00           C
ATOM  10736  C36 POPE6 281     126.928  69.467  36.098  1.00  0.00           C
ATOM  10739  C37 POPE6 281     128.348  68.988  36.398  1.00  0.00           C
ATOM  10742  C38 POPE6 281     128.579  68.408  37.798  1.00  0.00           C
ATOM  10745  C39 POPE6 281     129.158  69.378  38.828  1.00  0.00           C
ATOM  10748 0C31 POPE6 281     128.109  70.248  39.518  1.00  0.00           C
ATOM  10751 1C31 POPE6 281     128.669  70.967  40.748  1.00  0.00           C
ATOM  10754 2C31 POPE6 281     127.568  71.598  41.618  1.00  0.00           C
ATOM  10757 3C31 POPE6 281     128.118  72.228  42.898  1.00  0.00           C
ATOM  10760 4C31 POPE6 281     126.999  72.577  43.888  1.00  0.00           C
ATOM  10763 5C31 POPE6 281     127.498  73.268  45.158  1.00  0.00           C
ATOM  10766 6C31 POPE6 281     126.499  73.158  46.308  1.00  0.00           C
ATOM  10770  NH3 POPE7 282      42.406  86.688  72.718  1.00  0.00           N
ATOM  10774  C12 POPE7 282      43.095  85.816  73.718  1.00  0.00           C
ATOM  10777  C11 POPE7 282      43.865  84.688  73.038  1.00  0.00           C
ATOM  10780  P   POPE7 282      44.566  82.618  74.508  1.00  0.00           P
ATOM  10781  O13 POPE7 282      45.936  82.118  74.738  1.00  0.00           O
ATOM  10782  O14 POPE7 282      43.646  82.658  75.668  1.00  0.00           O
ATOM  10783  O11 POPE7 282      43.876  81.926  73.258  1.00  0.00           O
ATOM  10784  O12 POPE7 282      44.735  84.077  73.988  1.00  0.00           O
ATOM  10785  C1  POPE7 282      43.776  80.536  73.018  1.00  0.00           C
ATOM  10788  C2  POPE7 282      44.226  80.177  71.578  1.00  0.00           C
ATOM  10790  O21 POPE7 282      43.285  79.228  71.048  1.00  0.00           O
ATOM  10791  C21 POPE7 282      43.326  79.077  69.728  1.00  0.00           C
ATOM  10792  O22 POPE7 282      43.926  79.788  68.948  1.00  0.00           O
ATOM  10793  C22 POPE7 282      42.444  77.868  69.358  1.00  0.00           C
ATOM  10796  C3  POPE7 282      45.665  79.607  71.598  1.00  0.00           C
ATOM  10799  O31 POPE7 282      46.406  79.908  70.398  1.00  0.00           O
ATOM  10800  C31 POPE7 282      46.615  78.897  69.568  1.00  0.00           C
ATOM  10801  O32 POPE7 282      46.156  77.768  69.688  1.00  0.00           O
ATOM  10802  C32 POPE7 282      47.575  79.338  68.458  1.00  0.00           C
ATOM  10805  C23 POPE7 282      42.626  77.317  67.908  1.00  0.00           C
ATOM  10808  C24 POPE7 282      41.396  76.536  67.408  1.00  0.00           C
ATOM  10811  C25 POPE7 282      41.285  76.338  65.878  1.00  0.00           C
ATOM  10814  C26 POPE7 282      42.516  75.738  65.178  1.00  0.00           C
ATOM  10817  C27 POPE7 282      42.244  75.388  63.698  1.00  0.00           C
ATOM  10820  C28 POPE7 282      43.466  74.757  62.988  1.00  0.00           C
ATOM  10823  C29 POPE7 282      43.296  74.138  61.618  1.00  0.00           C
ATOM  10825 0C21 POPE7 282      44.296  73.978  60.728  1.00  0.00           C
ATOM  10827 1C21 POPE7 282      45.736  74.388  60.948  1.00  0.00           C
ATOM  10830 2C21 POPE7 282      46.806  73.458  60.328  1.00  0.00           C
ATOM  10833 3C21 POPE7 282      46.886  72.058  60.978  1.00  0.00           C
ATOM  10836 4C21 POPE7 282      48.046  71.178  60.448  1.00  0.00           C
ATOM  10839 5C21 POPE7 282      49.456  71.588  60.938  1.00  0.00           C
ATOM  10842 6C21 POPE7 282      50.046  70.738  62.068  1.00  0.00           C
ATOM  10845 7C21 POPE7 282      51.535  71.028  62.338  1.00  0.00           C
ATOM  10848 8C21 POPE7 282      52.146  70.168  63.448  1.00  0.00           C
ATOM  10852  C33 POPE7 282      48.956  78.647  68.598  1.00  0.00           C
ATOM  10855  C34 POPE7 282      49.996  79.088  67.558  1.00  0.00           C
ATOM  10858  C35 POPE7 282      49.556  78.908  66.098  1.00  0.00           C
ATOM  10861  C36 POPE7 282      48.926  77.548  65.788  1.00  0.00           C
ATOM  10864  C37 POPE7 282      48.485  77.448  64.328  1.00  0.00           C
ATOM  10867  C38 POPE7 282      47.356  76.428  64.138  1.00  0.00           C
ATOM  10870  C39 POPE7 282      47.626  75.048  64.738  1.00  0.00           C
ATOM  10873 0C31 POPE7 282      46.325  74.268  64.918  1.00  0.00           C
ATOM  10876 1C31 POPE7 282      45.976  73.948  66.368  1.00  0.00           C
ATOM  10879 2C31 POPE7 282      44.836  72.938  66.408  1.00  0.00           C
ATOM  10882 3C31 POPE7 282      45.355  71.507  66.448  1.00  0.00           C
ATOM  10885 4C31 POPE7 282      45.486  70.997  67.888  1.00  0.00           C
ATOM  10888 5C31 POPE7 282      45.726  69.488  67.988  1.00  0.00           C
ATOM  10891 6C31 POPE7 282      46.206  68.938  69.318  1.00  0.00           C
ATOM  10895  NH3 POPE8 283      88.715  42.618  29.898  1.00  0.00           N
ATOM  10899  C12 POPE8 283      87.344  42.007  29.978  1.00  0.00           C
ATOM  10902  C11 POPE8 283      86.645  42.448  31.268  1.00  0.00           C
ATOM  10905  P   POPE8 283      85.736  44.678  30.378  1.00  0.00           P
ATOM  10906  O13 POPE8 283      86.695  45.458  29.568  1.00  0.00           O
ATOM  10907  O14 POPE8 283      84.865  43.738  29.638  1.00  0.00           O
ATOM  10908  O11 POPE8 283      84.906  45.607  31.328  1.00  0.00           O
ATOM  10909  O12 POPE8 283      86.645  43.857  31.388  1.00  0.00           O
ATOM  10910  C1  POPE8 283      84.025  46.618  30.848  1.00  0.00           C
ATOM  10913  C2  POPE8 283      82.964  46.997  31.928  1.00  0.00           C
ATOM  10915  O21 POPE8 283      83.635  47.337  33.138  1.00  0.00           O
ATOM  10916  C21 POPE8 283      83.806  48.598  33.388  1.00  0.00           C
ATOM  10917  O22 POPE8 283      83.426  49.538  32.708  1.00  0.00           O
ATOM  10918  C22 POPE8 283      84.475  48.698  34.748  1.00  0.00           C
ATOM  10921  C3  POPE8 283      82.046  45.807  32.268  1.00  0.00           C
ATOM  10924  O31 POPE8 283      81.085  46.168  33.318  1.00  0.00           O
ATOM  10925  C31 POPE8 283      81.334  45.568  34.488  1.00  0.00           C
ATOM  10926  O32 POPE8 283      82.195  44.748  34.708  1.00  0.00           O
ATOM  10927  C32 POPE8 283      80.395  46.068  35.588  1.00  0.00           C
ATOM  10930  C23 POPE8 283      83.806  47.757  35.788  1.00  0.00           C
ATOM  10933  C24 POPE8 283      84.184  48.068  37.238  1.00  0.00           C
ATOM  10936  C25 POPE8 283      85.564  47.538  37.628  1.00  0.00           C
ATOM  10939  C26 POPE8 283      85.826  47.688  39.138  1.00  0.00           C
ATOM  10942  C27 POPE8 283      87.245  47.238  39.528  1.00  0.00           C
ATOM  10945  C28 POPE8 283      87.565  47.538  40.998  1.00  0.00           C
ATOM  10948  C29 POPE8 283      89.025  47.308  41.288  1.00  0.00           C
ATOM  10950 0C21 POPE8 283      89.585  47.397  42.508  1.00  0.00           C
ATOM  10952 1C21 POPE8 283      88.876  47.778  43.778  1.00  0.00           C
ATOM  10955 2C21 POPE8 283      89.835  47.857  44.968  1.00  0.00           C
ATOM  10958 3C21 POPE8 283      90.354  46.498  45.468  1.00  0.00           C
ATOM  10961 4C21 POPE8 283      91.486  46.638  46.498  1.00  0.00           C
ATOM  10964 5C21 POPE8 283      91.016  47.197  47.848  1.00  0.00           C
ATOM  10967 6C21 POPE8 283      92.185  47.478  48.808  1.00  0.00           C
ATOM  10970 7C21 POPE8 283      91.714  47.838  50.218  1.00  0.00           C
ATOM  10973 8C21 POPE8 283      92.836  48.307  51.148  1.00  0.00           C
ATOM  10977  C33 POPE8 283      80.555  45.188  36.858  1.00  0.00           C
ATOM  10980  C34 POPE8 283      79.875  45.698  38.138  1.00  0.00           C
ATOM  10983  C35 POPE8 283      80.516  46.948  38.748  1.00  0.00           C
ATOM  10986  C36 POPE8 283      80.464  46.978  40.288  1.00  0.00           C
ATOM  10989  C37 POPE8 283      81.135  48.228  40.878  1.00  0.00           C
ATOM  10992  C38 POPE8 283      81.346  48.167  42.398  1.00  0.00           C
ATOM  10995  C39 POPE8 283      81.766  49.518  42.988  1.00  0.00           C
ATOM  10998 0C31 POPE8 283      82.024  49.468  44.498  1.00  0.00           C
ATOM  11001 1C31 POPE8 283      82.514  50.817  45.048  1.00  0.00           C
ATOM  11004 2C31 POPE8 283      82.546  50.908  46.588  1.00  0.00           C
ATOM  11007 3C31 POPE8 283      83.376  49.818  47.278  1.00  0.00           C
ATOM  11010 4C31 POPE8 283      84.885  49.928  47.008  1.00  0.00           C
ATOM  11013 5C31 POPE8 283      85.674  48.878  47.798  1.00  0.00           C
ATOM  11016 6C31 POPE8 283      87.195  49.037  47.698  1.00  0.00           C
ATOM  11020  NH3 POPE9 284      91.805  49.338  74.358  1.00  0.00           N
ATOM  11024  C12 POPE9 284      93.236  49.438  74.808  1.00  0.00           C
ATOM  11027  C11 POPE9 284      93.535  48.498  75.998  1.00  0.00           C
ATOM  11030  P   POPE9 284      92.895  46.038  75.338  1.00  0.00           P
ATOM  11031  O13 POPE9 284      91.595  46.688  75.058  1.00  0.00           O
ATOM  11032  O14 POPE9 284      92.985  45.077  76.458  1.00  0.00           O
ATOM  11033  O11 POPE9 284      93.414  45.347  74.018  1.00  0.00           O
ATOM  11034  O12 POPE9 284      93.925  47.197  75.568  1.00  0.00           O
ATOM  11035  C1  POPE9 284      92.615  45.147  72.848  1.00  0.00           C
ATOM  11038  C2  POPE9 284      93.055  46.128  71.728  1.00  0.00           C
ATOM  11040  O21 POPE9 284      92.024  46.278  70.738  1.00  0.00           O
ATOM  11041  C21 POPE9 284      90.935  46.917  71.118  1.00  0.00           C
ATOM  11042  O22 POPE9 284      90.855  47.658  72.088  1.00  0.00           O
ATOM  11043  C22 POPE9 284      89.835  46.677  70.098  1.00  0.00           C
ATOM  11046  C3  POPE9 284      94.366  45.667  71.018  1.00  0.00           C
ATOM  11049  O31 POPE9 284      94.906  46.748  70.248  1.00  0.00           O
ATOM  11050  C31 POPE9 284      95.646  46.577  69.138  1.00  0.00           C
ATOM  11051  O32 POPE9 284      96.225  47.518  68.588  1.00  0.00           O
ATOM  11052  C32 POPE9 284      95.744  45.138  68.628  1.00  0.00           C
ATOM  11055  C23 POPE9 284      90.154  47.228  68.688  1.00  0.00           C
ATOM  11058  C24 POPE9 284      88.955  47.007  67.778  1.00  0.00           C
ATOM  11061  C25 POPE9 284      89.104  47.558  66.348  1.00  0.00           C
ATOM  11064  C26 POPE9 284      87.924  47.118  65.478  1.00  0.00           C
ATOM  11067  C27 POPE9 284      88.225  45.868  64.628  1.00  0.00           C
ATOM  11070  C28 POPE9 284      86.975  45.217  64.008  1.00  0.00           C
ATOM  11073  C29 POPE9 284      86.215  46.188  63.148  1.00  0.00           C
ATOM  11075 0C21 POPE9 284      85.625  45.947  61.968  1.00  0.00           C
ATOM  11077 1C21 POPE9 284      85.546  44.627  61.248  1.00  0.00           C
ATOM  11080 2C21 POPE9 284      86.306  44.608  59.918  1.00  0.00           C
ATOM  11083 3C21 POPE9 284      85.765  45.638  58.928  1.00  0.00           C
ATOM  11086 4C21 POPE9 284      86.005  45.188  57.488  1.00  0.00           C
ATOM  11089 5C21 POPE9 284      85.646  46.288  56.498  1.00  0.00           C
ATOM  11092 6C21 POPE9 284      85.914  45.828  55.068  1.00  0.00           C
ATOM  11095 7C21 POPE9 284      86.085  47.018  54.138  1.00  0.00           C
ATOM  11098 8C21 POPE9 284      86.565  46.568  52.768  1.00  0.00           C
ATOM  11102  C33 POPE9 284      96.705  45.018  67.418  1.00  0.00           C
ATOM  11105  C34 POPE9 284      96.835  43.587  66.878  1.00  0.00           C
ATOM  11108  C35 POPE9 284      97.724  43.478  65.638  1.00  0.00           C
ATOM  11111  C36 POPE9 284      97.036  43.998  64.378  1.00  0.00           C
ATOM  11114  C37 POPE9 284      96.365  42.897  63.548  1.00  0.00           C
ATOM  11117  C38 POPE9 284      95.595  43.488  62.358  1.00  0.00           C
ATOM  11120  C39 POPE9 284      95.145  42.438  61.338  1.00  0.00           C
ATOM  11123 0C31 POPE9 284      94.035  42.917  60.378  1.00  0.00           C
ATOM  11126 1C31 POPE9 284      94.524  43.577  59.078  1.00  0.00           C
ATOM  11129 2C31 POPE9 284      95.005  45.028  59.258  1.00  0.00           C
ATOM  11132 3C31 POPE9 284      95.695  45.588  58.008  1.00  0.00           C
ATOM  11135 4C31 POPE9 284      94.785  45.658  56.778  1.00  0.00           C
ATOM  11138 5C31 POPE9 284      95.535  46.168  55.548  1.00  0.00           C
ATOM  11141 6C31 POPE9 284      94.646  46.208  54.308  1.00  0.00           C
ATOM  11145  NH3 POPE  285      74.354  19.668  71.288  1.00  0.00           N
ATOM  11149  C12 POPE  285      74.185  18.548  72.278  1.00  0.00           C
ATOM  11152  C11 POPE  285      75.435  17.668  72.328  1.00  0.00           C
ATOM  11155  P   POPE  285      76.586  16.028  70.538  1.00  0.00           P
ATOM  11156  O13 POPE  285      77.836  15.978  71.338  1.00  0.00           O
ATOM  11157  O14 POPE  285      75.825  14.768  70.408  1.00  0.00           O
ATOM  11158  O11 POPE  285      76.976  16.568  69.088  1.00  0.00           O
ATOM  11159  O12 POPE  285      75.625  17.168  71.028  1.00  0.00           O
ATOM  11160  C1  POPE  285      76.226  17.718  68.638  1.00  0.00           C
ATOM  11163  C2  POPE  285      76.266  17.908  67.098  1.00  0.00           C
ATOM  11165  O21 POPE  285      75.685  19.188  66.798  1.00  0.00           O
ATOM  11166  C21 POPE  285      76.505  20.198  67.008  1.00  0.00           C
ATOM  11167  O22 POPE  285      77.715  20.108  67.158  1.00  0.00           O
ATOM  11168  C22 POPE  285      75.685  21.488  67.158  1.00  0.00           C
ATOM  11171  C3  POPE  285      75.435  16.808  66.408  1.00  0.00           C
ATOM  11174  O31 POPE  285      75.246  17.148  65.008  1.00  0.00           O
ATOM  11175  C31 POPE  285      73.986  17.088  64.588  1.00  0.00           C
ATOM  11176  O32 POPE  285      73.156  16.278  64.968  1.00  0.00           O
ATOM  11177  C32 POPE  285      73.726  18.268  63.668  1.00  0.00           C
ATOM  11180  C23 POPE  285      75.965  22.548  66.078  1.00  0.00           C
ATOM  11183  C24 POPE  285      74.685  23.258  65.608  1.00  0.00           C
ATOM  11186  C25 POPE  285      73.865  22.468  64.568  1.00  0.00           C
ATOM  11189  C26 POPE  285      73.965  23.077  63.168  1.00  0.00           C
ATOM  11192  C27 POPE  285      75.296  22.768  62.478  1.00  0.00           C
ATOM  11195  C28 POPE  285      75.646  23.798  61.388  1.00  0.00           C
ATOM  11198  C29 POPE  285      74.645  23.848  60.258  1.00  0.00           C
ATOM  11200 0C21 POPE  285      74.965  23.858  58.948  1.00  0.00           C
ATOM  11202 1C21 POPE  285      76.365  23.827  58.388  1.00  0.00           C
ATOM  11205 2C21 POPE  285      76.406  23.578  56.868  1.00  0.00           C
ATOM  11208 3C21 POPE  285      75.776  22.248  56.448  1.00  0.00           C
ATOM  11211 4C21 POPE  285      75.926  21.938  54.958  1.00  0.00           C
ATOM  11214 5C21 POPE  285      75.146  20.677  54.568  1.00  0.00           C
ATOM  11217 6C21 POPE  285      75.516  20.168  53.168  1.00  0.00           C
ATOM  11220 7C21 POPE  285      75.604  18.638  53.098  1.00  0.00           C
ATOM  11223 8C21 POPE  285      76.156  18.138  51.768  1.00  0.00           C
ATOM  11227  C33 POPE  285      73.395  17.928  62.198  1.00  0.00           C
ATOM  11230  C34 POPE  285      73.395  19.248  61.418  1.00  0.00           C
ATOM  11233  C35 POPE  285      72.646  19.238  60.088  1.00  0.00           C
ATOM  11236  C36 POPE  285      73.055  20.468  59.268  1.00  0.00           C
ATOM  11239  C37 POPE  285      72.285  20.688  57.978  1.00  0.00           C
ATOM  11242  C38 POPE  285      70.955  21.418  58.188  1.00  0.00           C
ATOM  11245  C39 POPE  285      70.146  21.588  56.898  1.00  0.00           C
ATOM  11248 0C31 POPE  285      70.935  22.278  55.778  1.00  0.00           C
ATOM  11251 1C31 POPE  285      70.165  23.408  55.088  1.00  0.00           C
ATOM  11254 2C31 POPE  285      70.995  24.048  53.968  1.00  0.00           C
ATOM  11257 3C31 POPE  285      70.955  25.588  53.968  1.00  0.00           C
ATOM  11260 4C31 POPE  285      69.586  26.167  53.588  1.00  0.00           C
ATOM  11263 5C31 POPE  285      69.656  27.688  53.428  1.00  0.00           C
ATOM  11266 6C31 POPE  285      68.395  28.318  52.828  1.00  0.00           C
ATOM  11270  NH3 POPE  286       4.866 113.007  32.708  1.00  0.00           N
ATOM  11274  C12 POPE  286       3.476 113.228  33.238  1.00  0.00           C
ATOM  11277  C11 POPE  286       2.686 114.257  32.408  1.00  0.00           C
ATOM  11280  P   POPE  286       0.256 113.326  32.008  1.00  0.00           P
ATOM  11281  O13 POPE  286      -0.924 114.137  31.638  1.00  0.00           O
ATOM  11282  O14 POPE  286       0.996 112.697  30.888  1.00  0.00           O
ATOM  11283  O11 POPE  286      -0.134 112.227  33.098  1.00  0.00           O
ATOM  11284  O12 POPE  286       1.296 114.257  32.788  1.00  0.00           O
ATOM  11285  C1  POPE  286      -1.304 112.367  33.948  1.00  0.00           C
ATOM  11288  C2  POPE  286      -0.984 112.128  35.468  1.00  0.00           C
ATOM  11290  O21 POPE  286      -1.764 113.057  36.248  1.00  0.00           O
ATOM  11291  C21 POPE  286      -1.984 112.998  37.568  1.00  0.00           C
ATOM  11292  O22 POPE  286      -2.364 113.958  38.228  1.00  0.00           O
ATOM  11293  C22 POPE  286      -1.864 111.598  38.198  1.00  0.00           C
ATOM  11296  C3  POPE  286       0.536 112.346  35.708  1.00  0.00           C
ATOM  11299  O31 POPE  286       0.896 112.277  37.098  1.00  0.00           O
ATOM  11300  C31 POPE  286       2.196 112.487  37.308  1.00  0.00           C
ATOM  11301  O32 POPE  286       3.036 112.588  36.428  1.00  0.00           O
ATOM  11302  C32 POPE  286       2.436 112.747  38.778  1.00  0.00           C
ATOM  11305  C23 POPE  286      -2.264 111.647  39.698  1.00  0.00           C
ATOM  11308  C24 POPE  286      -1.974 110.338  40.448  1.00  0.00           C
ATOM  11311  C25 POPE  286      -2.134 110.327  41.978  1.00  0.00           C
ATOM  11314  C26 POPE  286      -1.774 108.938  42.558  1.00  0.00           C
ATOM  11317  C27 POPE  286      -1.034 109.017  43.908  1.00  0.00           C
ATOM  11320  C28 POPE  286      -0.634 107.637  44.478  1.00  0.00           C
ATOM  11323  C29 POPE  286       0.046 107.788  45.818  1.00  0.00           C
ATOM  11325 0C21 POPE  286       1.146 107.148  46.268  1.00  0.00           C
ATOM  11327 1C21 POPE  286       1.976 106.106  45.548  1.00  0.00           C
ATOM  11330 2C21 POPE  286       3.316 105.808  46.248  1.00  0.00           C
ATOM  11333 3C21 POPE  286       4.236 104.878  45.438  1.00  0.00           C
ATOM  11336 4C21 POPE  286       5.516 104.488  46.188  1.00  0.00           C
ATOM  11339 5C21 POPE  286       6.526 103.737  45.298  1.00  0.00           C
ATOM  11342 6C21 POPE  286       7.726 103.168  46.068  1.00  0.00           C
ATOM  11345 7C21 POPE  286       8.636 102.308  45.188  1.00  0.00           C
ATOM  11348 8C21 POPE  286       9.846 101.717  45.918  1.00  0.00           C
ATOM  11352  C33 POPE  286       3.886 113.228  38.998  1.00  0.00           C
ATOM  11355  C34 POPE  286       4.066 113.758  40.418  1.00  0.00           C
ATOM  11358  C35 POPE  286       5.496 113.588  40.938  1.00  0.00           C
ATOM  11361  C36 POPE  286       5.556 113.997  42.408  1.00  0.00           C
ATOM  11364  C37 POPE  286       6.876 113.617  43.078  1.00  0.00           C
ATOM  11367  C38 POPE  286       6.826 113.958  44.568  1.00  0.00           C
ATOM  11370  C39 POPE  286       8.176 114.408  45.128  1.00  0.00           C
ATOM  11373 0C31 POPE  286       8.046 114.917  46.568  1.00  0.00           C
ATOM  11376 1C31 POPE  286       9.286 115.687  47.028  1.00  0.00           C
ATOM  11379 2C31 POPE  286       9.086 116.258  48.438  1.00  0.00           C
ATOM  11382 3C31 POPE  286      10.346 116.958  48.958  1.00  0.00           C
ATOM  11385 4C31 POPE  286      10.166 117.557  50.368  1.00  0.00           C
ATOM  11388 5C31 POPE  286       9.626 116.567  51.398  1.00  0.00           C
ATOM  11391 6C31 POPE  286       9.796 117.066  52.838  1.00  0.00           C
ATOM  11395  NH3 POPE  287     127.399  45.807  28.708  1.00  0.00           N
ATOM  11399  C12 POPE  287     126.898  45.158  29.978  1.00  0.00           C
ATOM  11402  C11 POPE  287     125.699  44.217  29.688  1.00  0.00           C
ATOM  11405  P   POPE  287     123.929  45.698  28.398  1.00  0.00           P
ATOM  11406  O13 POPE  287     123.678  46.087  26.988  1.00  0.00           O
ATOM  11407  O14 POPE  287     122.729  45.388  29.228  1.00  0.00           O
ATOM  11408  O11 POPE  287     124.739  46.868  29.048  1.00  0.00           O
ATOM  11409  O12 POPE  287     124.977  44.538  28.488  1.00  0.00           O
ATOM  11410  C1  POPE  287     124.279  48.208  28.818  1.00  0.00           C
ATOM  11413  C2  POPE  287     124.249  49.018  30.128  1.00  0.00           C
ATOM  11415  O21 POPE  287     123.708  48.228  31.208  1.00  0.00           O
ATOM  11416  C21 POPE  287     122.458  47.847  31.178  1.00  0.00           C
ATOM  11417  O22 POPE  287     121.599  48.177  30.368  1.00  0.00           O
ATOM  11418  C22 POPE  287     122.218  46.927  32.378  1.00  0.00           C
ATOM  11421  C3  POPE  287     123.538  50.378  29.918  1.00  0.00           C
ATOM  11424  O31 POPE  287     123.309  51.118  31.148  1.00  0.00           O
ATOM  11425  C31 POPE  287     124.438  51.677  31.618  1.00  0.00           C
ATOM  11426  O32 POPE  287     125.529  51.597  31.088  1.00  0.00           O
ATOM  11427  C32 POPE  287     124.158  52.368  32.948  1.00  0.00           C
ATOM  11430  C23 POPE  287     120.779  47.018  32.918  1.00  0.00           C
ATOM  11433  C24 POPE  287     120.538  46.087  34.118  1.00  0.00           C
ATOM  11436  C25 POPE  287     121.269  46.518  35.388  1.00  0.00           C
ATOM  11439  C26 POPE  287     121.178  45.438  36.478  1.00  0.00           C
ATOM  11442  C27 POPE  287     122.419  45.397  37.368  1.00  0.00           C
ATOM  11445  C28 POPE  287     122.399  46.438  38.508  1.00  0.00           C
ATOM  11448  C29 POPE  287     123.449  47.498  38.298  1.00  0.00           C
ATOM  11450 0C21 POPE  287     124.699  47.478  38.808  1.00  0.00           C
ATOM  11452 1C21 POPE  287     125.279  46.418  39.708  1.00  0.00           C
ATOM  11455 2C21 POPE  287     125.459  46.968  41.128  1.00  0.00           C
ATOM  11458 3C21 POPE  287     126.558  48.048  41.228  1.00  0.00           C
ATOM  11461 4C21 POPE  287     126.838  48.517  42.658  1.00  0.00           C
ATOM  11464 5C21 POPE  287     125.609  49.058  43.398  1.00  0.00           C
ATOM  11467 6C21 POPE  287     124.858  50.178  42.648  1.00  0.00           C
ATOM  11470 7C21 POPE  287     123.719  50.757  43.498  1.00  0.00           C
ATOM  11473 8C21 POPE  287     122.768  51.667  42.718  1.00  0.00           C
ATOM  11477  C33 POPE  287     123.078  51.618  33.758  1.00  0.00           C
ATOM  11480  C34 POPE  287     123.139  51.878  35.268  1.00  0.00           C
ATOM  11483  C35 POPE  287     122.428  50.747  36.018  1.00  0.00           C
ATOM  11486  C36 POPE  287     121.588  51.188  37.218  1.00  0.00           C
ATOM  11489  C37 POPE  287     120.538  50.128  37.578  1.00  0.00           C
ATOM  11492  C38 POPE  287     119.449  50.618  38.518  1.00  0.00           C
ATOM  11495  C39 POPE  287     119.928  50.757  39.968  1.00  0.00           C
ATOM  11498 0C31 POPE  287     118.766  50.998  40.928  1.00  0.00           C
ATOM  11501 1C31 POPE  287     119.249  50.998  42.378  1.00  0.00           C
ATOM  11504 2C31 POPE  287     118.095  51.048  43.378  1.00  0.00           C
ATOM  11507 3C31 POPE  287     118.605  50.988  44.818  1.00  0.00           C
ATOM  11510 4C31 POPE  287     117.476  51.128  45.838  1.00  0.00           C
ATOM  11513 5C31 POPE  287     117.985  50.998  47.268  1.00  0.00           C
ATOM  11516 6C31 POPE  287     116.945  51.408  48.308  1.00  0.00           C
ATOM  11520  NH3 POPE  288      35.026  25.558  73.138  1.00  0.00           N
ATOM  11524  C12 POPE  288      36.365  25.588  73.808  1.00  0.00           C
ATOM  11527  C11 POPE  288      37.435  24.748  73.088  1.00  0.00           C
ATOM  11530  P   POPE  288      38.446  22.608  74.168  1.00  0.00           P
ATOM  11531  O13 POPE  288      39.516  22.148  75.078  1.00  0.00           O
ATOM  11532  O14 POPE  288      37.115  22.048  74.468  1.00  0.00           O
ATOM  11533  O11 POPE  288      38.865  22.178  72.718  1.00  0.00           O
ATOM  11534  O12 POPE  288      38.336  24.188  74.058  1.00  0.00           O
ATOM  11535  C1  POPE  288      40.016  22.858  72.178  1.00  0.00           C
ATOM  11538  C2  POPE  288      40.376  22.298  70.788  1.00  0.00           C
ATOM  11540  O21 POPE  288      40.046  23.218  69.738  1.00  0.00           O
ATOM  11541  C21 POPE  288      38.776  23.428  69.438  1.00  0.00           C
ATOM  11542  O22 POPE  288      37.806  23.218  70.138  1.00  0.00           O
ATOM  11543  C22 POPE  288      38.736  23.888  67.978  1.00  0.00           C
ATOM  11546  C3  POPE  288      39.826  20.858  70.568  1.00  0.00           C
ATOM  11549  O31 POPE  288      40.176  20.328  69.268  1.00  0.00           O
ATOM  11550  C31 POPE  288      41.365  19.768  69.118  1.00  0.00           C
ATOM  11551  O32 POPE  288      42.216  19.618  69.988  1.00  0.00           O
ATOM  11552  C32 POPE  288      41.556  19.308  67.668  1.00  0.00           C
ATOM  11555  C23 POPE  288      37.336  24.368  67.518  1.00  0.00           C
ATOM  11558  C24 POPE  288      37.276  24.698  66.018  1.00  0.00           C
ATOM  11561  C25 POPE  288      35.854  25.068  65.548  1.00  0.00           C
ATOM  11564  C26 POPE  288      35.715  25.308  64.038  1.00  0.00           C
ATOM  11567  C27 POPE  288      34.246  25.597  63.708  1.00  0.00           C
ATOM  11570  C28 POPE  288      33.935  25.918  62.228  1.00  0.00           C
ATOM  11573  C29 POPE  288      32.435  25.988  62.028  1.00  0.00           C
ATOM  11575 0C21 POPE  288      31.726  26.798  61.218  1.00  0.00           C
ATOM  11577 1C21 POPE  288      32.245  27.847  60.268  1.00  0.00           C
ATOM  11580 2C21 POPE  288      31.106  28.767  59.798  1.00  0.00           C
ATOM  11583 3C21 POPE  288      31.546  29.768  58.708  1.00  0.00           C
ATOM  11586 4C21 POPE  288      30.376  30.608  58.158  1.00  0.00           C
ATOM  11589 5C21 POPE  288      30.775  31.418  56.908  1.00  0.00           C
ATOM  11592 6C21 POPE  288      29.606  32.178  56.278  1.00  0.00           C
ATOM  11595 7C21 POPE  288      30.016  32.948  55.008  1.00  0.00           C
ATOM  11598 8C21 POPE  288      28.846  33.548  54.238  1.00  0.00           C
ATOM  11602  C33 POPE  288      40.255  19.338  66.838  1.00  0.00           C
ATOM  11605  C34 POPE  288      40.476  19.058  65.348  1.00  0.00           C
ATOM  11608  C35 POPE  288      39.156  19.068  64.578  1.00  0.00           C
ATOM  11611  C36 POPE  288      39.336  19.208  63.068  1.00  0.00           C
ATOM  11614  C37 POPE  288      37.986  19.298  62.338  1.00  0.00           C
ATOM  11617  C38 POPE  288      38.176  19.638  60.858  1.00  0.00           C
ATOM  11620  C39 POPE  288      38.326  21.148  60.618  1.00  0.00           C
ATOM  11623 0C31 POPE  288      39.046  21.488  59.308  1.00  0.00           C
ATOM  11626 1C31 POPE  288      38.836  22.958  58.898  1.00  0.00           C
ATOM  11629 2C31 POPE  288      40.106  23.628  58.338  1.00  0.00           C
ATOM  11632 3C31 POPE  288      40.486  24.938  59.058  1.00  0.00           C
ATOM  11635 4C31 POPE  288      40.736  24.778  60.568  1.00  0.00           C
ATOM  11638 5C31 POPE  288      41.266  26.058  61.228  1.00  0.00           C
ATOM  11641 6C31 POPE  288      41.246  25.998  62.758  1.00  0.00           C
ATOM  11645  NH3 POPE  289      81.614  10.668  68.358  1.00  0.00           N
ATOM  11649  C12 POPE  289      81.695  10.968  69.828  1.00  0.00           C
ATOM  11652  C11 POPE  289      80.305  11.178  70.458  1.00  0.00           C
ATOM  11655  P   POPE  289      78.305  11.778  68.878  1.00  0.00           P
ATOM  11656  O13 POPE  289      77.634  13.008  68.448  1.00  0.00           O
ATOM  11657  O14 POPE  289      77.535  10.738  69.568  1.00  0.00           O
ATOM  11658  O11 POPE  289      79.115  11.158  67.658  1.00  0.00           O
ATOM  11659  O12 POPE  289      79.555  12.198  69.778  1.00  0.00           O
ATOM  11660  C1  POPE  289      78.585  11.168  66.328  1.00  0.00           C
ATOM  11663  C2  POPE  289      78.805  12.528  65.588  1.00  0.00           C
ATOM  11665  O21 POPE  289      78.296  12.508  64.248  1.00  0.00           O
ATOM  11666  C21 POPE  289      76.986  12.608  64.158  1.00  0.00           C
ATOM  11667  O22 POPE  289      76.206  12.548  65.078  1.00  0.00           O
ATOM  11668  C22 POPE  289      76.645  12.868  62.688  1.00  0.00           C
ATOM  11671  C3  POPE  289      80.305  12.958  65.508  1.00  0.00           C
ATOM  11674  O31 POPE  289      81.085  12.368  64.438  1.00  0.00           O
ATOM  11675  C31 POPE  289      81.085  13.058  63.278  1.00  0.00           C
ATOM  11676  O32 POPE  289      80.376  14.018  63.038  1.00  0.00           O
ATOM  11677  C32 POPE  289      82.015  12.388  62.248  1.00  0.00           C
ATOM  11680  C23 POPE  289      77.065  14.288  62.218  1.00  0.00           C
ATOM  11683  C24 POPE  289      77.115  14.408  60.698  1.00  0.00           C
ATOM  11686  C25 POPE  289      75.736  14.498  60.038  1.00  0.00           C
ATOM  11689  C26 POPE  289      75.876  14.728  58.528  1.00  0.00           C
ATOM  11692  C27 POPE  289      74.565  15.098  57.808  1.00  0.00           C
ATOM  11695  C28 POPE  289      74.806  15.248  56.298  1.00  0.00           C
ATOM  11698  C29 POPE  289      73.616  15.758  55.518  1.00  0.00           C
ATOM  11700 0C21 POPE  289      73.245  15.328  54.298  1.00  0.00           C
ATOM  11702 1C21 POPE  289      73.965  14.288  53.468  1.00  0.00           C
ATOM  11705 2C21 POPE  289      74.115  14.728  51.998  1.00  0.00           C
ATOM  11708 3C21 POPE  289      75.006  13.768  51.198  1.00  0.00           C
ATOM  11711 4C21 POPE  289      75.395  14.318  49.818  1.00  0.00           C
ATOM  11714 5C21 POPE  289      76.365  13.418  49.038  1.00  0.00           C
ATOM  11717 6C21 POPE  289      75.865  11.978  48.818  1.00  0.00           C
ATOM  11720 7C21 POPE  289      76.785  11.178  47.888  1.00  0.00           C
ATOM  11723 8C21 POPE  289      76.376   9.718  47.718  1.00  0.00           C
ATOM  11727  C33 POPE  289      82.824  13.398  61.418  1.00  0.00           C
ATOM  11730  C34 POPE  289      83.195  12.898  60.008  1.00  0.00           C
ATOM  11733  C35 POPE  289      82.024  12.948  59.008  1.00  0.00           C
ATOM  11736  C36 POPE  289      81.614  14.358  58.568  1.00  0.00           C
ATOM  11739  C37 POPE  289      80.255  14.358  57.838  1.00  0.00           C
ATOM  11742  C38 POPE  289      80.215  15.258  56.598  1.00  0.00           C
ATOM  11745  C39 POPE  289      80.995  14.708  55.398  1.00  0.00           C
ATOM  11748 0C31 POPE  289      80.294  13.538  54.678  1.00  0.00           C
ATOM  11751 1C31 POPE  289      81.005  13.198  53.348  1.00  0.00           C
ATOM  11754 2C31 POPE  289      80.364  12.058  52.548  1.00  0.00           C
ATOM  11757 3C31 POPE  289      80.995  11.968  51.148  1.00  0.00           C
ATOM  11760 4C31 POPE  289      80.905  10.578  50.518  1.00  0.00           C
ATOM  11763 5C31 POPE  289      81.525  10.558  49.108  1.00  0.00           C
ATOM  11766 6C31 POPE  289      81.775   9.148  48.578  1.00  0.00           C
ATOM  11770  NH3 POPE  290     105.154  63.218  31.418  1.00  0.00           N
ATOM  11774  C12 POPE  290     106.085  62.408  30.528  1.00  0.00           C
ATOM  11777  C11 POPE  290     105.634  60.968  30.238  1.00  0.00           C
ATOM  11780  P   POPE  290     103.195  60.978  29.248  1.00  0.00           P
ATOM  11781  O13 POPE  290     102.684  59.757  28.608  1.00  0.00           O
ATOM  11782  O14 POPE  290     102.684  62.257  28.728  1.00  0.00           O
ATOM  11783  O11 POPE  290     103.006  60.868  30.798  1.00  0.00           O
ATOM  11784  O12 POPE  290     104.755  60.958  29.108  1.00  0.00           O
ATOM  11785  C1  POPE  290     101.796  60.417  31.418  1.00  0.00           C
ATOM  11788  C2  POPE  290     102.094  60.088  32.908  1.00  0.00           C
ATOM  11790  O21 POPE  290     100.865  59.798  33.598  1.00  0.00           O
ATOM  11791  C21 POPE  290     101.066  59.188  34.758  1.00  0.00           C
ATOM  11792  O22 POPE  290     102.076  58.587  35.088  1.00  0.00           O
ATOM  11793  C22 POPE  290      99.855  59.398  35.668  1.00  0.00           C
ATOM  11796  C3  POPE  290     102.815  61.278  33.618  1.00  0.00           C
ATOM  11799  O31 POPE  290     103.904  60.817  34.438  1.00  0.00           O
ATOM  11800  C31 POPE  290     103.834  61.068  35.728  1.00  0.00           C
ATOM  11801  O32 POPE  290     102.955  61.688  36.298  1.00  0.00           O
ATOM  11802  C32 POPE  290     105.096  60.518  36.408  1.00  0.00           C
ATOM  11805  C23 POPE  290     100.224  60.298  36.868  1.00  0.00           C
ATOM  11808  C24 POPE  290      99.174  60.248  37.988  1.00  0.00           C
ATOM  11811  C25 POPE  290      99.585  60.988  39.268  1.00  0.00           C
ATOM  11814  C26 POPE  290     100.865  60.438  39.918  1.00  0.00           C
ATOM  11817  C27 POPE  290     100.796  60.427  41.458  1.00  0.00           C
ATOM  11820  C28 POPE  290     101.785  59.438  42.108  1.00  0.00           C
ATOM  11823  C29 POPE  290     103.204  59.938  42.138  1.00  0.00           C
ATOM  11825 0C21 POPE  290     104.205  59.338  42.788  1.00  0.00           C
ATOM  11827 1C21 POPE  290     104.126  58.028  43.548  1.00  0.00           C
ATOM  11830 2C21 POPE  290     105.115  56.987  43.008  1.00  0.00           C
ATOM  11833 3C21 POPE  290     104.816  56.528  41.568  1.00  0.00           C
ATOM  11836 4C21 POPE  290     106.085  56.098  40.838  1.00  0.00           C
ATOM  11839 5C21 POPE  290     105.835  55.448  39.468  1.00  0.00           C
ATOM  11842 6C21 POPE  290     105.215  56.358  38.398  1.00  0.00           C
ATOM  11845 7C21 POPE  290     105.315  55.708  37.018  1.00  0.00           C
ATOM  11848 8C21 POPE  290     104.646  56.498  35.898  1.00  0.00           C
ATOM  11852  C33 POPE  290     105.075  60.607  37.958  1.00  0.00           C
ATOM  11855  C34 POPE  290     106.505  60.537  38.538  1.00  0.00           C
ATOM  11858  C35 POPE  290     106.586  60.308  40.048  1.00  0.00           C
ATOM  11861  C36 POPE  290     108.025  60.088  40.538  1.00  0.00           C
ATOM  11864  C37 POPE  290     108.104  59.888  42.058  1.00  0.00           C
ATOM  11867  C38 POPE  290     109.486  59.468  42.588  1.00  0.00           C
ATOM  11870  C39 POPE  290     110.476  60.618  42.838  1.00  0.00           C
ATOM  11873 0C31 POPE  290     111.474  60.248  43.948  1.00  0.00           C
ATOM  11876 1C31 POPE  290     112.755  61.108  43.968  1.00  0.00           C
ATOM  11879 2C31 POPE  290     113.796  60.628  44.998  1.00  0.00           C
ATOM  11882 3C31 POPE  290     113.326  60.698  46.458  1.00  0.00           C
ATOM  11885 4C31 POPE  290     114.486  60.658  47.458  1.00  0.00           C
ATOM  11888 5C31 POPE  290     114.025  60.408  48.908  1.00  0.00           C
ATOM  11891 6C31 POPE  290     115.075  60.747  49.958  1.00  0.00           C
ATOM  11895  NH3 POPE  291       3.506 114.257  70.368  1.00  0.00           N
ATOM  11899  C12 POPE  291       3.266 112.788  70.138  1.00  0.00           C
ATOM  11902  C11 POPE  291       3.336 111.967  71.448  1.00  0.00           C
ATOM  11905  P   POPE  291       5.286 110.447  72.448  1.00  0.00           P
ATOM  11906  O13 POPE  291       5.176 111.247  73.678  1.00  0.00           O
ATOM  11907  O14 POPE  291       5.056 108.987  72.528  1.00  0.00           O
ATOM  11908  O11 POPE  291       6.676 110.647  71.728  1.00  0.00           O
ATOM  11909  O12 POPE  291       4.336 110.977  71.308  1.00  0.00           O
ATOM  11910  C1  POPE  291       7.456 111.786  72.048  1.00  0.00           C
ATOM  11913  C2  POPE  291       7.006 113.077  71.298  1.00  0.00           C
ATOM  11915  O21 POPE  291       6.686 112.848  69.908  1.00  0.00           O
ATOM  11916  C21 POPE  291       7.646 112.317  69.168  1.00  0.00           C
ATOM  11917  O22 POPE  291       8.766 111.988  69.518  1.00  0.00           O
ATOM  11918  C22 POPE  291       7.106 112.216  67.748  1.00  0.00           C
ATOM  11921  C3  POPE  291       8.066 114.188  71.488  1.00  0.00           C
ATOM  11924  O31 POPE  291       8.086 115.257  70.528  1.00  0.00           O
ATOM  11925  C31 POPE  291       7.026 116.018  70.418  1.00  0.00           C
ATOM  11926  O32 POPE  291       5.896 115.778  70.838  1.00  0.00           O
ATOM  11927  C32 POPE  291       7.436 117.257  69.628  1.00  0.00           C
ATOM  11930  C23 POPE  291       8.156 111.717  66.728  1.00  0.00           C
ATOM  11933  C24 POPE  291       7.496 111.398  65.368  1.00  0.00           C
ATOM  11936  C25 POPE  291       6.946 112.688  64.758  1.00  0.00           C
ATOM  11939  C26 POPE  291       6.866 112.688  63.238  1.00  0.00           C
ATOM  11942  C27 POPE  291       7.016 114.118  62.708  1.00  0.00           C
ATOM  11945  C28 POPE  291       7.026 114.207  61.188  1.00  0.00           C
ATOM  11948  C29 POPE  291       7.366 115.618  60.778  1.00  0.00           C
ATOM  11950 0C21 POPE  291       7.836 115.997  59.578  1.00  0.00           C
ATOM  11952 1C21 POPE  291       8.046 115.107  58.378  1.00  0.00           C
ATOM  11955 2C21 POPE  291       7.186 115.577  57.198  1.00  0.00           C
ATOM  11958 3C21 POPE  291       7.826 115.307  55.828  1.00  0.00           C
ATOM  11961 4C21 POPE  291       7.546 113.908  55.268  1.00  0.00           C
ATOM  11964 5C21 POPE  291       8.056 113.787  53.818  1.00  0.00           C
ATOM  11967 6C21 POPE  291       7.776 112.426  53.178  1.00  0.00           C
ATOM  11970 7C21 POPE  291       8.056 112.467  51.668  1.00  0.00           C
ATOM  11973 8C21 POPE  291       7.876 111.106  50.988  1.00  0.00           C
ATOM  11977  C33 POPE  291       7.826 118.488  70.488  1.00  0.00           C
ATOM  11980  C34 POPE  291       7.486 119.838  69.818  1.00  0.00           C
ATOM  11983  C35 POPE  291       8.216 120.078  68.488  1.00  0.00           C
ATOM  11986  C36 POPE  291       7.396 120.878  67.458  1.00  0.00           C
ATOM  11989  C37 POPE  291       7.896 120.647  66.028  1.00  0.00           C
ATOM  11992  C38 POPE  291       6.866 121.027  64.958  1.00  0.00           C
ATOM  11995  C39 POPE  291       7.106 120.377  63.588  1.00  0.00           C
ATOM  11998 0C31 POPE  291       8.506 120.607  62.988  1.00  0.00           C
ATOM  12001 1C31 POPE  291       8.576 120.097  61.538  1.00  0.00           C
ATOM  12004 2C31 POPE  291       9.996 119.908  60.998  1.00  0.00           C
ATOM  12007 3C31 POPE  291      10.685 121.217  60.558  1.00  0.00           C
ATOM  12010 4C31 POPE  291      10.206 121.777  59.218  1.00  0.00           C
ATOM  12013 5C31 POPE  291      11.196 122.807  58.638  1.00  0.00           C
ATOM  12016 6C31 POPE  291      10.926 123.168  57.168  1.00  0.00           C
ATOM  12020  NH3 POPE  292     115.084  51.778  73.908  1.00  0.00           N
ATOM  12024  C12 POPE  292     114.564  50.788  72.898  1.00  0.00           C
ATOM  12027  C11 POPE  292     114.664  49.318  73.378  1.00  0.00           C
ATOM  12030  P   POPE  292     116.544  47.688  74.348  1.00  0.00           P
[truncated: 1,770,165 more chars]
