# Supplementary material for: Characterizing Membrane Association and Periplasmic Transfer of Bacterial Lipoproteins through Molecular Dynamics Simulations
Source: Structure. 2020 Apr 7;28(4):475–487.e3. doi: 10.1016/j.str.2020.01.012 (PMC7139219; doi:10.1016/j.str.2020.01.012)
Supplement: Data S1. Final Coordinates from Simulations (Y–Z), Related to Figure 3 [file mmc3.zip › Y-Z/YGER-2-atomistic.pdb]

TITLE     Protein
REMARK    THIS IS A SIMULATION BOX
CRYST1  129.272  129.272  137.075  90.00  90.00  90.00 P 1           1
MODEL        1
ATOM      1  N   CYSTA   1      73.256  69.571  75.298  1.00  0.00           N
ATOM      3  CA  CYSTA   1      74.636  69.731  74.938  1.00  0.00           C
ATOM      5  C   CYSTA   1      75.506  68.491  75.188  1.00  0.00           C
ATOM      6  O   CYSTA   1      76.446  68.271  74.438  1.00  0.00           O
ATOM      7  CB  CYSTA   1      74.926  70.301  73.497  1.00  0.00           C
ATOM     10  SG  CYSTA   1      74.186  71.881  72.888  1.00  0.00           S
ATOM     11  C1  CYSTA   1      72.626  72.391  73.728  1.00  0.00           C
ATOM     14  CA1 CYSTA   1      72.206  69.061  74.648  1.00  0.00           C
ATOM     15  OA1 CYSTA   1      71.156  69.121  75.277  1.00  0.00           O
ATOM     16  CA2 CYSTA   1      72.146  68.551  73.238  1.00  0.00           C
ATOM     19  C11 CYSTA   1      71.296  72.401  72.888  1.00  0.00           C
ATOM     21  O11 CYSTA   1      71.266  71.261  72.018  1.00  0.00           O
ATOM     22  CX1 CYSTA   1      70.386  71.161  71.018  1.00  0.00           C
ATOM     23  OX1 CYSTA   1      69.446  71.901  70.808  1.00  0.00           O
ATOM     24  CX2 CYSTA   1      70.716  69.921  70.178  1.00  0.00           C
ATOM     27  C12 CYSTA   1      71.046  73.781  72.198  1.00  0.00           C
ATOM     30  O12 CYSTA   1      71.826  73.871  71.007  1.00  0.00           O
ATOM     31  CD1 CYSTA   1      71.806  75.021  70.368  1.00  0.00           C
ATOM     32  OD1 CYSTA   1      71.366  76.081  70.787  1.00  0.00           O
ATOM     33  CD2 CYSTA   1      72.476  74.801  69.027  1.00  0.00           C
ATOM     36  CA3 CYSTA   1      73.126  67.461  72.738  1.00  0.00           C
ATOM     39  CA4 CYSTA   1      73.566  67.781  71.298  1.00  0.00           C
ATOM     42  CA5 CYSTA   1      74.966  67.291  70.938  1.00  0.00           C
ATOM     45  CA6 CYSTA   1      74.906  65.861  70.418  1.00  0.00           C
ATOM     48  CA7 CYSTA   1      76.276  65.371  69.968  1.00  0.00           C
ATOM     51  CA8 CYSTA   1      76.316  63.881  69.668  1.00  0.00           C
ATOM     54  CA9 CYSTA   1      76.166  63.551  68.177  1.00  0.00           C
ATOM     57 0CA1 CYSTA   1      74.746  63.601  67.618  1.00  0.00           C
ATOM     60 1CA1 CYSTA   1      74.686  62.881  66.268  1.00  0.00           C
ATOM     63 2CA1 CYSTA   1      73.266  62.681  65.728  1.00  0.00           C
ATOM     66 3CA1 CYSTA   1      73.326  61.921  64.397  1.00  0.00           C
ATOM     69 4CA1 CYSTA   1      72.006  61.781  63.648  1.00  0.00           C
ATOM     72 5CA1 CYSTA   1      71.166  60.561  64.007  1.00  0.00           C
ATOM     75 6CA1 CYSTA   1      70.056  60.321  62.978  1.00  0.00           C
ATOM     79  CD3 CYSTA   1      71.876  75.701  67.938  1.00  0.00           C
ATOM     82  CD4 CYSTA   1      70.486  75.201  67.518  1.00  0.00           C
ATOM     85  CD5 CYSTA   1      70.156  75.631  66.098  1.00  0.00           C
ATOM     88  CD6 CYSTA   1      70.936  74.831  65.038  1.00  0.00           C
ATOM     91  CD7 CYSTA   1      71.346  75.741  63.878  1.00  0.00           C
ATOM     94  CD8 CYSTA   1      71.876  75.011  62.628  1.00  0.00           C
ATOM     97  CD9 CYSTA   1      72.126  75.901  61.388  1.00  0.00           C
ATOM    100 0CD1 CYSTA   1      70.936  76.771  60.938  1.00  0.00           C
ATOM    103 1CD1 CYSTA   1      70.546  76.581  59.468  1.00  0.00           C
ATOM    106 2CD1 CYSTA   1      69.446  77.551  58.998  1.00  0.00           C
ATOM    109 3CD1 CYSTA   1      68.856  77.161  57.628  1.00  0.00           C
ATOM    112 4CD1 CYSTA   1      68.886  78.271  56.558  1.00  0.00           C
ATOM    115 5CD1 CYSTA   1      69.926  78.001  55.458  1.00  0.00           C
ATOM    118 6CD1 CYSTA   1      69.756  78.891  54.217  1.00  0.00           C
ATOM    122  CX3 CYSTA   1      71.186  70.261  68.738  1.00  0.00           C
ATOM    125  CX4 CYSTA   1      72.446  69.491  68.308  1.00  0.00           C
ATOM    128  CX5 CYSTA   1      72.206  68.081  67.728  1.00  0.00           C
ATOM    131  CX6 CYSTA   1      71.476  68.121  66.378  1.00  0.00           C
ATOM    134  CX7 CYSTA   1      71.746  66.881  65.498  1.00  0.00           C
ATOM    137  CX8 CYSTA   1      70.966  66.961  64.168  1.00  0.00           C
ATOM    140  CX9 CYSTA   1      71.746  66.771  62.888  1.00  0.00           C
ATOM    142 0CX1 CYSTA   1      71.236  66.531  61.668  1.00  0.00           C
ATOM    144 1CX1 CYSTA   1      69.786  66.321  61.268  1.00  0.00           C
ATOM    147 2CX1 CYSTA   1      69.596  65.731  59.848  1.00  0.00           C
ATOM    150 3CX1 CYSTA   1      69.226  64.241  59.768  1.00  0.00           C
ATOM    153 4CX1 CYSTA   1      69.286  63.681  58.338  1.00  0.00           C
ATOM    156 5CX1 CYSTA   1      69.346  62.141  58.298  1.00  0.00           C
ATOM    159 6CX1 CYSTA   1      69.326  61.571  56.868  1.00  0.00           C
ATOM    162 7CX1 CYSTA   1      69.756  60.101  56.808  1.00  0.00           C
ATOM    165 8CX1 CYSTA   1      69.346  59.411  55.498  1.00  0.00           C
ATOM    169  N   SER A   2      75.406  67.691  76.288  1.00  0.00           N
ATOM    171  CA  SER A   2      74.286  66.891  76.818  1.00  0.00           C
ATOM    173  CB  SER A   2      73.136  67.571  77.628  1.00  0.00           C
ATOM    176  OG  SER A   2      71.856  67.101  77.188  1.00  0.00           O
ATOM    178  C   SER A   2      74.896  65.911  77.808  1.00  0.00           C
ATOM    179  O   SER A   2      75.976  66.151  78.357  1.00  0.00           O
ATOM    180  N   GLY A   3      74.166  64.821  78.128  1.00  0.00           N
ATOM    182  CA  GLY A   3      74.576  63.831  79.118  1.00  0.00           C
ATOM    185  C   GLY A   3      75.646  62.881  78.658  1.00  0.00           C
ATOM    186  O   GLY A   3      75.716  62.531  77.488  1.00  0.00           O
ATOM    187  N   SER A   4      76.466  62.341  79.588  1.00  0.00           N
ATOM    189  CA  SER A   4      77.516  61.381  79.248  1.00  0.00           C
ATOM    191  CB  SER A   4      78.896  61.641  79.928  1.00  0.00           C
ATOM    194  OG  SER A   4      79.986  61.111  79.158  1.00  0.00           O
ATOM    196  C   SER A   4      76.956  60.051  79.668  1.00  0.00           C
ATOM    197  O   SER A   4      77.276  59.481  80.708  1.00  0.00           O
ATOM    198  N   LYS A   5      75.916  59.631  78.928  1.00  0.00           N
ATOM    200  CA  LYS A   5      75.036  58.511  79.248  1.00  0.00           C
ATOM    202  CB  LYS A   5      75.776  57.171  79.408  1.00  0.00           C
ATOM    205  CG  LYS A   5      76.646  56.851  78.198  1.00  0.00           C
ATOM    208  CD  LYS A   5      76.976  55.351  78.128  1.00  0.00           C
ATOM    211  CE  LYS A   5      78.476  55.031  78.098  1.00  0.00           C
ATOM    214  NZ  LYS A   5      78.696  53.701  77.507  1.00  0.00           N
ATOM    218  C   LYS A   5      74.116  58.741  80.428  1.00  0.00           C
ATOM    219  O   LYS A   5      73.276  57.901  80.758  1.00  0.00           O
ATOM    220  N   SER A   6      74.196  59.911  81.077  1.00  0.00           N
ATOM    222  CA  SER A   6      73.196  60.481  81.968  1.00  0.00           C
ATOM    224  CB  SER A   6      71.726  60.291  81.488  1.00  0.00           C
ATOM    227  OG  SER A   6      71.096  61.521  81.158  1.00  0.00           O
ATOM    229  C   SER A   6      73.316  59.981  83.388  1.00  0.00           C
ATOM    230  O   SER A   6      73.226  60.781  84.318  1.00  0.00           O
ATOM    231  N   SER A   7      73.516  58.651  83.518  1.00  0.00           N
ATOM    233  CA  SER A   7      73.706  57.911  84.757  1.00  0.00           C
ATOM    235  CB  SER A   7      74.966  58.311  85.557  1.00  0.00           C
ATOM    238  OG  SER A   7      76.146  57.961  84.827  1.00  0.00           O
ATOM    240  C   SER A   7      72.446  57.821  85.597  1.00  0.00           C
ATOM    241  O   SER A   7      71.726  58.801  85.758  1.00  0.00           O
ATOM    242  N   ASP A   8      72.086  56.581  85.998  1.00  0.00           N
ATOM    244  CA  ASP A   8      70.726  56.211  86.357  1.00  0.00           C
ATOM    246  CB  ASP A   8      70.086  57.011  87.528  1.00  0.00           C
ATOM    249  CG  ASP A   8      70.576  56.481  88.857  1.00  0.00           C
ATOM    250  OD1 ASP A   8      71.146  57.241  89.688  1.00  0.00           O
ATOM    251  OD2 ASP A   8      70.366  55.261  89.077  1.00  0.00           O
ATOM    252  C   ASP A   8      69.816  56.091  85.137  1.00  0.00           C
ATOM    253  O   ASP A   8      69.386  55.001  84.778  1.00  0.00           O
ATOM    254  N   THR A   9      69.516  57.231  84.478  1.00  0.00           N
ATOM    256  CA  THR A   9      68.386  57.401  83.548  1.00  0.00           C
ATOM    258  CB  THR A   9      68.306  58.861  83.088  1.00  0.00           C
ATOM    260  OG1 THR A   9      66.996  59.371  83.197  1.00  0.00           O
ATOM    262  CG2 THR A   9      68.696  59.121  81.628  1.00  0.00           C
ATOM    266  C   THR A   9      68.296  56.461  82.357  1.00  0.00           C
ATOM    267  O   THR A   9      67.196  56.121  81.938  1.00  0.00           O
ATOM    268  N   GLY A  10      69.436  56.071  81.768  1.00  0.00           N
ATOM    270  CA  GLY A  10      69.486  55.411  80.478  1.00  0.00           C
ATOM    273  C   GLY A  10      69.126  56.341  79.338  1.00  0.00           C
ATOM    274  O   GLY A  10      68.086  57.001  79.308  1.00  0.00           O
ATOM    275  N   THR A  11      69.986  56.411  78.308  1.00  0.00           N
ATOM    277  CA  THR A  11      69.736  57.291  77.177  1.00  0.00           C
ATOM    279  CB  THR A  11      70.096  56.671  75.818  1.00  0.00           C
ATOM    281  OG1 THR A  11      70.026  55.251  75.868  1.00  0.00           O
ATOM    283  CG2 THR A  11      69.076  57.121  74.757  1.00  0.00           C
ATOM    287  C   THR A  11      70.426  58.641  77.438  1.00  0.00           C
ATOM    288  O   THR A  11      70.266  59.201  78.528  1.00  0.00           O
ATOM    289  N   TYR A  12      71.156  59.241  76.467  1.00  0.00           N
ATOM    291  CA  TYR A  12      71.586  60.631  76.568  1.00  0.00           C
ATOM    293  CB  TYR A  12      73.116  60.861  76.408  1.00  0.00           C
ATOM    296  CG  TYR A  12      73.836  60.421  75.147  1.00  0.00           C
ATOM    297  CD1 TYR A  12      73.636  59.201  74.478  1.00  0.00           C
ATOM    299  CE1 TYR A  12      74.496  58.791  73.438  1.00  0.00           C
ATOM    301  CZ  TYR A  12      75.596  59.571  73.107  1.00  0.00           C
ATOM    302  OH  TYR A  12      76.486  59.161  72.098  1.00  0.00           O
ATOM    304  CD2 TYR A  12      74.916  61.231  74.728  1.00  0.00           C
ATOM    306  CE2 TYR A  12      75.796  60.791  73.747  1.00  0.00           C
ATOM    308  C   TYR A  12      70.696  61.541  75.748  1.00  0.00           C
ATOM    309  O   TYR A  12      69.806  61.061  75.048  1.00  0.00           O
ATOM    310  N   SER A  13      70.776  62.861  75.988  1.00  0.00           N
ATOM    312  CA  SER A  13      69.636  63.781  76.007  1.00  0.00           C
ATOM    314  CB  SER A  13      68.466  63.621  74.988  1.00  0.00           C
ATOM    317  OG  SER A  13      68.876  63.821  73.648  1.00  0.00           O
ATOM    319  C   SER A  13      68.976  63.741  77.357  1.00  0.00           C
ATOM    320  O   SER A  13      68.396  62.731  77.738  1.00  0.00           O
ATOM    321  N   GLY A  14      68.966  64.861  78.118  1.00  0.00           N
ATOM    323  CA  GLY A  14      68.126  64.991  79.318  1.00  0.00           C
ATOM    326  C   GLY A  14      66.636  64.951  79.027  1.00  0.00           C
ATOM    327  O   GLY A  14      65.816  64.901  79.938  1.00  0.00           O
ATOM    328  N   SER A  15      66.276  64.931  77.728  1.00  0.00           N
ATOM    330  CA  SER A  15      65.026  65.451  77.198  1.00  0.00           C
ATOM    332  CB  SER A  15      65.286  66.861  76.558  1.00  0.00           C
ATOM    335  OG  SER A  15      66.066  67.701  77.428  1.00  0.00           O
ATOM    337  C   SER A  15      64.406  64.551  76.118  1.00  0.00           C
ATOM    338  O   SER A  15      63.876  65.051  75.137  1.00  0.00           O
ATOM    339  N   VAL A  16      64.416  63.191  76.257  1.00  0.00           N
ATOM    341  CA  VAL A  16      63.826  62.171  75.327  1.00  0.00           C
ATOM    343  CB  VAL A  16      64.326  60.751  75.607  1.00  0.00           C
ATOM    345  CG1 VAL A  16      65.116  60.251  74.397  1.00  0.00           C
ATOM    349  CG2 VAL A  16      65.226  60.751  76.838  1.00  0.00           C
ATOM    353  C   VAL A  16      62.296  62.161  75.018  1.00  0.00           C
ATOM    354  O   VAL A  16      61.776  63.141  74.508  1.00  0.00           O
ATOM    355  N   TYR A  17      61.526  61.041  75.228  1.00  0.00           N
ATOM    357  CA  TYR A  17      60.216  60.771  74.607  1.00  0.00           C
ATOM    359  CB  TYR A  17      59.696  59.301  74.757  1.00  0.00           C
ATOM    362  CG  TYR A  17      58.526  59.041  73.827  1.00  0.00           C
ATOM    363  CD1 TYR A  17      58.746  58.701  72.488  1.00  0.00           C
ATOM    365  CE1 TYR A  17      57.666  58.651  71.577  1.00  0.00           C
ATOM    367  CZ  TYR A  17      56.366  58.911  72.028  1.00  0.00           C
ATOM    368  OH  TYR A  17      55.296  59.011  71.118  1.00  0.00           O
ATOM    370  CD2 TYR A  17      57.206  59.221  74.268  1.00  0.00           C
ATOM    372  CE2 TYR A  17      56.126  59.131  73.378  1.00  0.00           C
ATOM    374  C   TYR A  17      59.086  61.691  75.088  1.00  0.00           C
ATOM    375  O   TYR A  17      58.736  61.721  76.257  1.00  0.00           O
ATOM    376  N   THR A  18      58.506  62.441  74.147  1.00  0.00           N
ATOM    378  CA  THR A  18      57.496  63.461  74.397  1.00  0.00           C
ATOM    380  CB  THR A  18      57.406  64.411  73.217  1.00  0.00           C
ATOM    382  OG1 THR A  18      56.776  65.641  73.567  1.00  0.00           O
ATOM    384  CG2 THR A  18      56.626  63.791  72.048  1.00  0.00           C
ATOM    388  C   THR A  18      56.126  62.911  74.738  1.00  0.00           C
ATOM    389  O   THR A  18      55.766  61.811  74.338  1.00  0.00           O
ATOM    390  N   VAL A  19      55.286  63.661  75.467  1.00  0.00           N
ATOM    392  CA  VAL A  19      53.896  63.291  75.668  1.00  0.00           C
ATOM    394  CB  VAL A  19      53.506  63.351  77.148  1.00  0.00           C
ATOM    396  CG1 VAL A  19      53.376  64.781  77.698  1.00  0.00           C
ATOM    400  CG2 VAL A  19      52.186  62.601  77.348  1.00  0.00           C
ATOM    404  C   VAL A  19      52.976  64.111  74.768  1.00  0.00           C
ATOM    405  O   VAL A  19      53.326  65.231  74.378  1.00  0.00           O
ATOM    406  N   LYS A  20      51.786  63.601  74.388  1.00  0.00           N
ATOM    408  CA  LYS A  20      50.756  64.381  73.728  1.00  0.00           C
ATOM    410  CB  LYS A  20      50.386  63.791  72.348  1.00  0.00           C
ATOM    413  CG  LYS A  20      51.556  63.841  71.327  1.00  0.00           C
ATOM    416  CD  LYS A  20      51.146  63.251  69.968  1.00  0.00           C
ATOM    419  CE  LYS A  20      52.256  63.201  68.908  1.00  0.00           C
ATOM    422  NZ  LYS A  20      51.976  62.161  67.888  1.00  0.00           N
ATOM    426  C   LYS A  20      49.546  64.511  74.668  1.00  0.00           C
ATOM    427  O   LYS A  20      49.426  63.831  75.688  1.00  0.00           O
ATOM    428  N   ARG A  21      48.646  65.481  74.418  1.00  0.00           N
ATOM    430  CA  ARG A  21      47.646  65.861  75.388  1.00  0.00           C
ATOM    432  CB  ARG A  21      47.126  67.321  75.228  1.00  0.00           C
ATOM    435  CG  ARG A  21      46.006  67.681  76.228  1.00  0.00           C
ATOM    438  CD  ARG A  21      45.676  69.171  76.408  1.00  0.00           C
ATOM    441  NE  ARG A  21      45.436  69.731  75.038  1.00  0.00           N
ATOM    443  CZ  ARG A  21      46.296  70.531  74.408  1.00  0.00           C
ATOM    444  NH1 ARG A  21      47.506  70.741  74.878  1.00  0.00           N
ATOM    447  NH2 ARG A  21      45.916  71.081  73.278  1.00  0.00           N
ATOM    450  C   ARG A  21      46.476  64.911  75.397  1.00  0.00           C
ATOM    451  O   ARG A  21      45.946  64.521  74.357  1.00  0.00           O
ATOM    452  N   GLY A  22      46.036  64.521  76.618  1.00  0.00           N
ATOM    454  CA  GLY A  22      45.006  63.511  76.787  1.00  0.00           C
ATOM    457  C   GLY A  22      45.596  62.131  76.757  1.00  0.00           C
ATOM    458  O   GLY A  22      44.866  61.151  76.728  1.00  0.00           O
ATOM    459  N   ASP A  23      46.936  62.011  76.798  1.00  0.00           N
ATOM    461  CA  ASP A  23      47.586  60.741  76.938  1.00  0.00           C
ATOM    463  CB  ASP A  23      49.086  60.771  76.518  1.00  0.00           C
ATOM    466  CG  ASP A  23      49.266  60.801  75.007  1.00  0.00           C
ATOM    467  OD1 ASP A  23      48.286  60.411  74.298  1.00  0.00           O
ATOM    468  OD2 ASP A  23      50.416  61.071  74.558  1.00  0.00           O
ATOM    469  C   ASP A  23      47.376  60.091  78.298  1.00  0.00           C
ATOM    470  O   ASP A  23      46.926  60.711  79.257  1.00  0.00           O
ATOM    471  N   THR A  24      47.676  58.781  78.357  1.00  0.00           N
ATOM    473  CA  THR A  24      47.736  57.911  79.518  1.00  0.00           C
ATOM    475  CB  THR A  24      46.776  56.741  79.558  1.00  0.00           C
ATOM    477  OG1 THR A  24      47.006  55.781  78.528  1.00  0.00           O
ATOM    479  CG2 THR A  24      45.386  57.351  79.408  1.00  0.00           C
ATOM    483  C   THR A  24      49.146  57.421  79.528  1.00  0.00           C
ATOM    484  O   THR A  24      49.726  57.301  78.458  1.00  0.00           O
ATOM    485  N   LEU A  25      49.756  57.091  80.688  1.00  0.00           N
ATOM    487  CA  LEU A  25      51.146  56.641  80.768  1.00  0.00           C
ATOM    489  CB  LEU A  25      51.556  56.101  82.168  1.00  0.00           C
ATOM    492  CG  LEU A  25      51.466  57.061  83.368  1.00  0.00           C
ATOM    494  CD1 LEU A  25      52.246  58.351  83.107  1.00  0.00           C
ATOM    498  CD2 LEU A  25      50.026  57.311  83.827  1.00  0.00           C
ATOM    502  C   LEU A  25      51.466  55.521  79.817  1.00  0.00           C
ATOM    503  O   LEU A  25      52.546  55.441  79.238  1.00  0.00           O
ATOM    504  N   TYR A  26      50.476  54.641  79.618  1.00  0.00           N
ATOM    506  CA  TYR A  26      50.536  53.501  78.738  1.00  0.00           C
ATOM    508  CB  TYR A  26      49.136  52.861  78.808  1.00  0.00           C
ATOM    511  CG  TYR A  26      49.096  51.501  78.177  1.00  0.00           C
ATOM    512  CD1 TYR A  26      49.976  50.511  78.637  1.00  0.00           C
ATOM    514  CE1 TYR A  26      49.866  49.191  78.177  1.00  0.00           C
ATOM    516  CZ  TYR A  26      48.836  48.851  77.308  1.00  0.00           C
ATOM    517  OH  TYR A  26      48.656  47.491  76.967  1.00  0.00           O
ATOM    519  CD2 TYR A  26      48.146  51.181  77.208  1.00  0.00           C
ATOM    521  CE2 TYR A  26      47.986  49.841  76.818  1.00  0.00           C
ATOM    523  C   TYR A  26      50.866  53.891  77.308  1.00  0.00           C
ATOM    524  O   TYR A  26      51.666  53.231  76.658  1.00  0.00           O
ATOM    525  N   ARG A  27      50.266  54.991  76.818  1.00  0.00           N
ATOM    527  CA  ARG A  27      50.496  55.481  75.488  1.00  0.00           C
ATOM    529  CB  ARG A  27      49.546  56.631  75.168  1.00  0.00           C
ATOM    532  CG  ARG A  27      48.066  56.261  75.248  1.00  0.00           C
ATOM    535  CD  ARG A  27      47.296  57.561  75.178  1.00  0.00           C
ATOM    538  NE  ARG A  27      45.836  57.351  75.397  1.00  0.00           N
ATOM    540  CZ  ARG A  27      44.996  58.311  75.038  1.00  0.00           C
ATOM    541  NH1 ARG A  27      45.446  59.441  74.528  1.00  0.00           N
ATOM    544  NH2 ARG A  27      43.696  58.211  75.268  1.00  0.00           N
ATOM    547  C   ARG A  27      51.906  55.961  75.217  1.00  0.00           C
ATOM    548  O   ARG A  27      52.476  55.721  74.158  1.00  0.00           O
ATOM    549  N   ILE A  28      52.486  56.671  76.188  1.00  0.00           N
ATOM    551  CA  ILE A  28      53.876  57.081  76.178  1.00  0.00           C
ATOM    553  CB  ILE A  28      54.216  57.991  77.348  1.00  0.00           C
ATOM    555  CG2 ILE A  28      55.746  58.211  77.418  1.00  0.00           C
ATOM    559  CG1 ILE A  28      53.466  59.341  77.298  1.00  0.00           C
ATOM    562  CD  ILE A  28      52.046  59.221  77.858  1.00  0.00           C
ATOM    566  C   ILE A  28      54.776  55.871  76.247  1.00  0.00           C
ATOM    567  O   ILE A  28      55.726  55.721  75.488  1.00  0.00           O
ATOM    568  N   SER A  29      54.506  54.971  77.188  1.00  0.00           N
ATOM    570  CA  SER A  29      55.526  54.011  77.568  1.00  0.00           C
ATOM    572  CB  SER A  29      55.396  53.611  79.048  1.00  0.00           C
ATOM    575  OG  SER A  29      55.606  54.721  79.918  1.00  0.00           O
ATOM    577  C   SER A  29      55.566  52.821  76.628  1.00  0.00           C
ATOM    578  O   SER A  29      56.616  52.201  76.458  1.00  0.00           O
ATOM    579  N   ARG A  30      54.446  52.581  75.908  1.00  0.00           N
ATOM    581  CA  ARG A  30      54.406  51.761  74.698  1.00  0.00           C
ATOM    583  CB  ARG A  30      52.936  51.651  74.147  1.00  0.00           C
ATOM    586  CG  ARG A  30      51.996  50.641  74.838  1.00  0.00           C
ATOM    589  CD  ARG A  30      50.566  50.671  74.257  1.00  0.00           C
ATOM    592  NE  ARG A  30      49.936  49.311  74.287  1.00  0.00           N
ATOM    594  CZ  ARG A  30      48.736  49.061  73.778  1.00  0.00           C
ATOM    595  NH1 ARG A  30      47.966  50.041  73.348  1.00  0.00           N
ATOM    598  NH2 ARG A  30      48.256  47.841  73.708  1.00  0.00           N
ATOM    601  C   ARG A  30      55.326  52.261  73.588  1.00  0.00           C
ATOM    602  O   ARG A  30      56.046  51.511  72.928  1.00  0.00           O
ATOM    603  N   THR A  31      55.346  53.581  73.357  1.00  0.00           N
ATOM    605  CA  THR A  31      56.096  54.181  72.257  1.00  0.00           C
ATOM    607  CB  THR A  31      55.496  55.501  71.857  1.00  0.00           C
ATOM    609  OG1 THR A  31      54.096  55.311  71.848  1.00  0.00           O
ATOM    611  CG2 THR A  31      55.926  55.861  70.438  1.00  0.00           C
ATOM    615  C   THR A  31      57.536  54.391  72.598  1.00  0.00           C
ATOM    616  O   THR A  31      58.426  54.341  71.748  1.00  0.00           O
ATOM    617  N   THR A  32      57.846  54.541  73.887  1.00  0.00           N
ATOM    619  CA  THR A  32      59.196  54.551  74.408  1.00  0.00           C
ATOM    621  CB  THR A  32      59.216  54.871  75.888  1.00  0.00           C
ATOM    623  OG1 THR A  32      58.716  56.181  76.118  1.00  0.00           O
ATOM    625  CG2 THR A  32      60.626  54.931  76.458  1.00  0.00           C
ATOM    629  C   THR A  32      59.936  53.251  74.118  1.00  0.00           C
ATOM    630  O   THR A  32      61.146  53.241  73.887  1.00  0.00           O
ATOM    631  N   GLY A  33      59.216  52.111  74.108  1.00  0.00           N
ATOM    633  CA  GLY A  33      59.786  50.791  73.858  1.00  0.00           C
ATOM    636  C   GLY A  33      59.986  50.011  75.128  1.00  0.00           C
ATOM    637  O   GLY A  33      60.786  49.081  75.168  1.00  0.00           O
ATOM    638  N   THR A  34      59.246  50.361  76.178  1.00  0.00           N
ATOM    640  CA  THR A  34      59.206  49.611  77.428  1.00  0.00           C
ATOM    642  CB  THR A  34      58.646  50.451  78.588  1.00  0.00           C
ATOM    644  OG1 THR A  34      59.436  51.591  78.887  1.00  0.00           O
ATOM    646  CG2 THR A  34      58.516  49.651  79.887  1.00  0.00           C
ATOM    650  C   THR A  34      58.256  48.441  77.257  1.00  0.00           C
ATOM    651  O   THR A  34      57.136  48.671  76.848  1.00  0.00           O
ATOM    652  N   SER A  35      58.676  47.181  77.577  1.00  0.00           N
ATOM    654  CA  SER A  35      57.866  45.951  77.428  1.00  0.00           C
ATOM    656  CB  SER A  35      58.456  44.731  78.228  1.00  0.00           C
ATOM    659  OG  SER A  35      57.616  43.561  78.318  1.00  0.00           O
ATOM    661  C   SER A  35      56.396  46.081  77.788  1.00  0.00           C
ATOM    662  O   SER A  35      56.086  46.381  78.938  1.00  0.00           O
ATOM    663  N   VAL A  36      55.446  45.821  76.868  1.00  0.00           N
ATOM    665  CA  VAL A  36      54.006  45.991  77.107  1.00  0.00           C
ATOM    667  CB  VAL A  36      53.166  45.561  75.898  1.00  0.00           C
ATOM    669  CG1 VAL A  36      53.146  44.031  75.698  1.00  0.00           C
ATOM    673  CG2 VAL A  36      51.746  46.141  76.007  1.00  0.00           C
ATOM    677  C   VAL A  36      53.456  45.331  78.357  1.00  0.00           C
ATOM    678  O   VAL A  36      52.546  45.831  79.007  1.00  0.00           O
ATOM    679  N   LYS A  37      53.996  44.171  78.747  1.00  0.00           N
ATOM    681  CA  LYS A  37      53.686  43.581  80.018  1.00  0.00           C
ATOM    683  CB  LYS A  37      54.216  42.141  79.997  1.00  0.00           C
ATOM    686  CG  LYS A  37      53.246  41.251  79.208  1.00  0.00           C
ATOM    689  CD  LYS A  37      53.736  39.811  79.058  1.00  0.00           C
ATOM    692  CE  LYS A  37      52.816  38.991  78.158  1.00  0.00           C
ATOM    695  NZ  LYS A  37      53.436  37.691  77.888  1.00  0.00           N
ATOM    699  C   LYS A  37      54.066  44.401  81.247  1.00  0.00           C
ATOM    700  O   LYS A  37      53.246  44.601  82.138  1.00  0.00           O
ATOM    701  N   GLU A  38      55.276  44.971  81.268  1.00  0.00           N
ATOM    703  CA  GLU A  38      55.816  45.851  82.288  1.00  0.00           C
ATOM    705  CB  GLU A  38      57.316  46.131  82.038  1.00  0.00           C
ATOM    708  CG  GLU A  38      58.256  44.941  82.378  1.00  0.00           C
ATOM    711  CD  GLU A  38      57.636  43.561  82.248  1.00  0.00           C
ATOM    712  OE1 GLU A  38      57.556  43.011  81.117  1.00  0.00           O
ATOM    713  OE2 GLU A  38      57.156  43.031  83.288  1.00  0.00           O
ATOM    714  C   GLU A  38      55.066  47.151  82.428  1.00  0.00           C
ATOM    715  O   GLU A  38      54.916  47.681  83.528  1.00  0.00           O
ATOM    716  N   LEU A  39      54.546  47.661  81.298  1.00  0.00           N
ATOM    718  CA  LEU A  39      53.576  48.741  81.247  1.00  0.00           C
ATOM    720  CB  LEU A  39      53.146  49.021  79.798  1.00  0.00           C
ATOM    723  CG  LEU A  39      54.306  49.301  78.848  1.00  0.00           C
ATOM    725  CD1 LEU A  39      53.776  49.701  77.478  1.00  0.00           C
ATOM    729  CD2 LEU A  39      55.166  50.411  79.418  1.00  0.00           C
ATOM    733  C   LEU A  39      52.306  48.471  82.008  1.00  0.00           C
ATOM    734  O   LEU A  39      51.736  49.361  82.637  1.00  0.00           O
ATOM    735  N   ALA A  40      51.796  47.231  81.968  1.00  0.00           N
ATOM    737  CA  ALA A  40      50.526  46.891  82.568  1.00  0.00           C
ATOM    739  CB  ALA A  40      50.046  45.581  81.927  1.00  0.00           C
ATOM    743  C   ALA A  40      50.656  46.671  84.077  1.00  0.00           C
ATOM    744  O   ALA A  40      49.696  46.311  84.748  1.00  0.00           O
ATOM    745  N   ARG A  41      51.876  46.911  84.618  1.00  0.00           N
ATOM    747  CA  ARG A  41      52.176  46.941  86.038  1.00  0.00           C
ATOM    749  CB  ARG A  41      53.466  46.121  86.368  1.00  0.00           C
ATOM    752  CG  ARG A  41      53.256  44.591  86.518  1.00  0.00           C
ATOM    755  CD  ARG A  41      52.846  43.791  85.268  1.00  0.00           C
ATOM    758  NE  ARG A  41      54.036  43.061  84.748  1.00  0.00           N
ATOM    760  CZ  ARG A  41      53.996  42.091  83.848  1.00  0.00           C
ATOM    761  NH1 ARG A  41      52.936  41.841  83.128  1.00  0.00           N
ATOM    764  NH2 ARG A  41      55.096  41.431  83.568  1.00  0.00           N
ATOM    767  C   ARG A  41      52.296  48.371  86.577  1.00  0.00           C
ATOM    768  O   ARG A  41      52.596  48.591  87.747  1.00  0.00           O
ATOM    769  N   LEU A  42      52.056  49.381  85.708  1.00  0.00           N
ATOM    771  CA  LEU A  42      52.066  50.791  86.068  1.00  0.00           C
ATOM    773  CB  LEU A  42      53.276  51.531  85.428  1.00  0.00           C
ATOM    776  CG  LEU A  42      54.646  50.811  85.498  1.00  0.00           C
ATOM    778  CD1 LEU A  42      55.646  51.621  84.668  1.00  0.00           C
ATOM    782  CD2 LEU A  42      55.186  50.611  86.917  1.00  0.00           C
ATOM    786  C   LEU A  42      50.766  51.451  85.597  1.00  0.00           C
ATOM    787  O   LEU A  42      50.366  51.341  84.447  1.00  0.00           O
ATOM    788  N   ASN A  43      50.026  52.151  86.467  1.00  0.00           N
ATOM    790  CA  ASN A  43      48.906  52.981  86.028  1.00  0.00           C
ATOM    792  CB  ASN A  43      47.606  52.141  85.827  1.00  0.00           C
ATOM    795  CG  ASN A  43      46.306  52.931  85.628  1.00  0.00           C
ATOM    796  OD1 ASN A  43      46.276  53.921  84.897  1.00  0.00           O
ATOM    797  ND2 ASN A  43      45.246  52.501  86.348  1.00  0.00           N
ATOM    800  C   ASN A  43      48.726  54.111  87.018  1.00  0.00           C
ATOM    801  O   ASN A  43      49.136  53.991  88.158  1.00  0.00           O
ATOM    802  N   GLY A  44      48.126  55.241  86.588  1.00  0.00           N
ATOM    804  CA  GLY A  44      47.676  56.291  87.488  1.00  0.00           C
ATOM    807  C   GLY A  44      46.286  56.061  88.068  1.00  0.00           C
ATOM    808  O   GLY A  44      45.646  55.051  87.827  1.00  0.00           O
ATOM    809  N   ILE A  45      45.826  57.061  88.838  1.00  0.00           N
ATOM    811  CA  ILE A  45      44.496  57.301  89.338  1.00  0.00           C
ATOM    813  CB  ILE A  45      44.576  57.871  90.768  1.00  0.00           C
ATOM    815  CG2 ILE A  45      45.446  59.151  90.788  1.00  0.00           C
ATOM    819  CG1 ILE A  45      43.196  58.101  91.408  1.00  0.00           C
ATOM    822  CD  ILE A  45      43.276  58.651  92.838  1.00  0.00           C
ATOM    826  C   ILE A  45      43.676  58.211  88.408  1.00  0.00           C
ATOM    827  O   ILE A  45      44.146  59.181  87.817  1.00  0.00           O
ATOM    828  N   SER A  46      42.376  57.901  88.228  1.00  0.00           N
ATOM    830  CA  SER A  46      41.376  58.711  87.548  1.00  0.00           C
ATOM    832  CB  SER A  46      40.056  57.881  87.568  1.00  0.00           C
ATOM    835  OG  SER A  46      38.986  58.471  86.807  1.00  0.00           O
ATOM    837  C   SER A  46      41.006  60.011  88.278  1.00  0.00           C
ATOM    838  O   SER A  46      41.046  59.951  89.508  1.00  0.00           O
ATOM    839  N   PRO A  47      40.526  61.151  87.777  1.00  0.00           N
ATOM    840  CD  PRO A  47      39.176  61.511  88.218  1.00  0.00           C
ATOM    843  CA  PRO A  47      41.036  62.081  86.758  1.00  0.00           C
ATOM    845  CB  PRO A  47      39.806  63.001  86.527  1.00  0.00           C
ATOM    848  CG  PRO A  47      39.036  62.961  87.858  1.00  0.00           C
ATOM    851  C   PRO A  47      42.236  63.001  87.098  1.00  0.00           C
ATOM    852  O   PRO A  47      42.526  63.761  86.168  1.00  0.00           O
ATOM    853  N   PRO A  48      42.976  63.081  88.218  1.00  0.00           N
ATOM    854  CD  PRO A  48      42.436  63.021  89.568  1.00  0.00           C
ATOM    857  CA  PRO A  48      44.306  63.671  88.298  1.00  0.00           C
ATOM    859  CB  PRO A  48      44.856  63.051  89.598  1.00  0.00           C
ATOM    862  CG  PRO A  48      43.636  62.551  90.397  1.00  0.00           C
ATOM    865  C   PRO A  48      45.276  63.551  87.118  1.00  0.00           C
ATOM    866  O   PRO A  48      45.346  62.501  86.467  1.00  0.00           O
ATOM    867  N   TYR A  49      46.066  64.591  86.838  1.00  0.00           N
ATOM    869  CA  TYR A  49      47.016  64.611  85.748  1.00  0.00           C
ATOM    871  CB  TYR A  49      47.406  66.051  85.378  1.00  0.00           C
ATOM    874  CG  TYR A  49      46.216  66.911  85.048  1.00  0.00           C
ATOM    875  CD1 TYR A  49      45.646  67.751  86.018  1.00  0.00           C
ATOM    877  CE1 TYR A  49      44.656  68.681  85.667  1.00  0.00           C
ATOM    879  CZ  TYR A  49      44.206  68.761  84.347  1.00  0.00           C
ATOM    880  OH  TYR A  49      43.276  69.761  84.007  1.00  0.00           O
ATOM    882  CD2 TYR A  49      45.756  67.001  83.717  1.00  0.00           C
ATOM    884  CE2 TYR A  49      44.746  67.921  83.378  1.00  0.00           C
ATOM    886  C   TYR A  49      48.326  63.891  86.058  1.00  0.00           C
ATOM    887  O   TYR A  49      49.136  64.291  86.898  1.00  0.00           O
ATOM    888  N   THR A  50      48.576  62.801  85.348  1.00  0.00           N
ATOM    890  CA  THR A  50      49.636  61.851  85.597  1.00  0.00           C
ATOM    892  CB  THR A  50      49.266  60.571  84.857  1.00  0.00           C
ATOM    894  OG1 THR A  50      48.586  60.851  83.647  1.00  0.00           O
ATOM    896  CG2 THR A  50      48.196  59.871  85.667  1.00  0.00           C
ATOM    900  C   THR A  50      50.926  62.331  85.007  1.00  0.00           C
ATOM    901  O   THR A  50      51.956  62.511  85.658  1.00  0.00           O
ATOM    902  N   ILE A  51      50.816  62.631  83.717  1.00  0.00           N
ATOM    904  CA  ILE A  51      51.756  63.371  82.957  1.00  0.00           C
ATOM    906  CB  ILE A  51      51.996  62.791  81.567  1.00  0.00           C
ATOM    908  CG2 ILE A  51      52.846  61.521  81.818  1.00  0.00           C
ATOM    912  CG1 ILE A  51      50.706  62.411  80.798  1.00  0.00           C
ATOM    915  CD  ILE A  51      50.056  63.531  79.978  1.00  0.00           C
ATOM    919  C   ILE A  51      51.276  64.781  82.948  1.00  0.00           C
ATOM    920  O   ILE A  51      50.096  65.101  83.057  1.00  0.00           O
ATOM    921  N   GLU A  52      52.256  65.671  82.827  1.00  0.00           N
ATOM    923  CA  GLU A  52      52.056  67.041  82.507  1.00  0.00           C
ATOM    925  CB  GLU A  52      53.326  67.751  82.998  1.00  0.00           C
ATOM    928  CG  GLU A  52      53.416  69.251  82.757  1.00  0.00           C
ATOM    931  CD  GLU A  52      54.646  69.831  83.438  1.00  0.00           C
ATOM    932  OE1 GLU A  52      55.326  69.101  84.217  1.00  0.00           O
ATOM    933  OE2 GLU A  52      54.926  71.021  83.177  1.00  0.00           O
ATOM    934  C   GLU A  52      51.786  67.121  81.018  1.00  0.00           C
ATOM    935  O   GLU A  52      51.836  66.111  80.317  1.00  0.00           O
ATOM    936  N   VAL A  53      51.396  68.271  80.457  1.00  0.00           N
ATOM    938  CA  VAL A  53      50.916  68.281  79.098  1.00  0.00           C
ATOM    940  CB  VAL A  53      49.756  69.271  78.948  1.00  0.00           C
ATOM    942  CG1 VAL A  53      48.506  68.711  79.658  1.00  0.00           C
ATOM    946  CG2 VAL A  53      50.136  70.661  79.498  1.00  0.00           C
ATOM    950  C   VAL A  53      52.006  68.661  78.128  1.00  0.00           C
ATOM    951  O   VAL A  53      51.806  68.591  76.927  1.00  0.00           O
ATOM    952  N   GLY A  54      53.196  69.071  78.588  1.00  0.00           N
ATOM    954  CA  GLY A  54      54.146  69.731  77.678  1.00  0.00           C
ATOM    957  C   GLY A  54      55.546  69.361  77.988  1.00  0.00           C
ATOM    958  O   GLY A  54      56.496  70.031  77.588  1.00  0.00           O
ATOM    959  N   GLN A  55      55.706  68.271  78.728  1.00  0.00           N
ATOM    961  CA  GLN A  55      56.986  67.661  78.967  1.00  0.00           C
ATOM    963  CB  GLN A  55      57.276  67.581  80.508  1.00  0.00           C
ATOM    966  CG  GLN A  55      56.816  66.411  81.446  1.00  0.00           C
ATOM    969  CD  GLN A  55      55.496  65.711  81.088  1.00  0.00           C
ATOM    970  OE1 GLN A  55      54.686  66.191  80.317  1.00  0.00           O
ATOM    971  NE2 GLN A  55      55.246  64.541  81.728  1.00  0.00           N
ATOM    974  C   GLN A  55      56.946  66.351  78.208  1.00  0.00           C
ATOM    975  O   GLN A  55      56.486  66.201  77.077  1.00  0.00           O
ATOM    976  N   LYS A  56      57.546  65.341  78.818  1.00  0.00           N
ATOM    978  CA  LYS A  56      58.196  64.291  78.128  1.00  0.00           C
ATOM    980  CB  LYS A  56      59.376  65.031  77.418  1.00  0.00           C
ATOM    983  CG  LYS A  56      60.656  64.331  76.998  1.00  0.00           C
ATOM    986  CD  LYS A  56      61.606  64.041  78.158  1.00  0.00           C
ATOM    989  CE  LYS A  56      61.416  62.641  78.708  1.00  0.00           C
ATOM    992  NZ  LYS A  56      62.666  61.891  78.788  1.00  0.00           N
ATOM    996  C   LYS A  56      58.486  63.271  79.228  1.00  0.00           C
ATOM    997  O   LYS A  56      58.916  63.661  80.308  1.00  0.00           O
ATOM    998  N   LEU A  57      58.236  61.951  79.038  1.00  0.00           N
ATOM   1000  CA  LEU A  57      58.446  60.961  80.107  1.00  0.00           C
ATOM   1002  CB  LEU A  57      57.376  59.841  80.137  1.00  0.00           C
ATOM   1005  CG  LEU A  57      57.466  58.831  81.298  1.00  0.00           C
ATOM   1007  CD1 LEU A  57      57.266  59.471  82.688  1.00  0.00           C
ATOM   1011  CD2 LEU A  57      56.456  57.691  81.117  1.00  0.00           C
ATOM   1015  C   LEU A  57      59.816  60.301  79.997  1.00  0.00           C
ATOM   1016  O   LEU A  57      60.246  59.851  78.938  1.00  0.00           O
ATOM   1017  N   LYS A  58      60.596  60.241  81.098  1.00  0.00           N
ATOM   1019  CA  LYS A  58      61.886  59.581  81.128  1.00  0.00           C
ATOM   1021  CB  LYS A  58      62.986  60.511  81.688  1.00  0.00           C
ATOM   1024  CG  LYS A  58      64.386  60.161  81.158  1.00  0.00           C
ATOM   1027  CD  LYS A  58      65.396  61.331  81.128  1.00  0.00           C
ATOM   1030  CE  LYS A  58      66.186  61.361  79.817  1.00  0.00           C
ATOM   1033  NZ  LYS A  58      67.626  61.531  79.988  1.00  0.00           N
ATOM   1037  C   LYS A  58      61.756  58.341  81.987  1.00  0.00           C
ATOM   1038  O   LYS A  58      60.726  58.111  82.618  1.00  0.00           O
ATOM   1039  N   LEU A  59      62.776  57.461  81.947  1.00  0.00           N
ATOM   1041  CA  LEU A  59      62.846  56.291  82.788  1.00  0.00           C
ATOM   1043  CB  LEU A  59      63.526  55.111  82.038  1.00  0.00           C
ATOM   1046  CG  LEU A  59      63.656  53.741  82.747  1.00  0.00           C
ATOM   1048  CD1 LEU A  59      62.606  53.461  83.838  1.00  0.00           C
ATOM   1052  CD2 LEU A  59      63.626  52.621  81.698  1.00  0.00           C
ATOM   1056  C   LEU A  59      63.466  56.691  84.118  1.00  0.00           C
ATOM   1057  O   LEU A  59      62.716  56.971  85.048  1.00  0.00           O
ATOM   1058  N   GLY A  60      64.806  56.731  84.248  1.00  0.00           N
ATOM   1060  CA  GLY A  60      65.406  57.001  85.548  1.00  0.00           C
ATOM   1063  C   GLY A  60      65.516  58.461  85.967  1.00  0.00           C
ATOM   1064  O   GLY A  60      64.526  59.151  86.178  1.00  0.00           O
ATOM   1065  N   GLY A  61      66.756  58.971  86.168  1.00  0.00           N
ATOM   1067  CA  GLY A  61      66.986  60.291  86.758  1.00  0.00           C
ATOM   1070  C   GLY A  61      68.086  61.141  86.158  1.00  0.00           C
ATOM   1071  O   GLY A  61      68.166  61.411  84.958  1.00  0.00           O
ATOM   1072  N   ALA A  62      68.976  61.671  87.018  1.00  0.00           N
ATOM   1074  CA  ALA A  62      69.956  62.651  86.618  1.00  0.00           C
ATOM   1076  CB  ALA A  62      69.356  64.081  86.738  1.00  0.00           C
ATOM   1080  C   ALA A  62      71.216  62.611  87.448  1.00  0.00           C
ATOM   1081  O   ALA A  62      71.186  62.341  88.647  1.00  0.00           O
ATOM   1082  N   LYS A  63      72.366  62.971  86.838  1.00  0.00           N
ATOM   1084  CA  LYS A  63      73.536  63.381  87.588  1.00  0.00           C
ATOM   1086  CB  LYS A  63      74.876  63.011  86.898  1.00  0.00           C
ATOM   1089  CG  LYS A  63      76.096  63.431  87.738  1.00  0.00           C
ATOM   1092  CD  LYS A  63      77.456  62.861  87.288  1.00  0.00           C
ATOM   1095  CE  LYS A  63      77.896  63.321  85.888  1.00  0.00           C
ATOM   1098  NZ  LYS A  63      79.276  62.901  85.578  1.00  0.00           N
ATOM   1102  C   LYS A  63      73.516  64.871  87.868  1.00  0.00           C
ATOM   1103  O   LYS A  63      73.646  65.251  89.007  1.00  0.00           O
ATOM   1104  N   SER A  64      73.336  65.731  86.847  1.00  0.00           N
ATOM   1106  CA  SER A  64      73.326  67.191  86.968  1.00  0.00           C
ATOM   1108  CB  SER A  64      74.376  67.821  87.928  1.00  0.00           C
ATOM   1111  OG  SER A  64      74.056  69.171  88.278  1.00  0.00           O
ATOM   1113  C   SER A  64      73.606  67.761  85.578  1.00  0.00           C
ATOM   1114  O   SER A  64      73.926  67.021  84.648  1.00  0.00           O
ATOM   1115  N   SER A  65      73.536  69.101  85.438  1.00  0.00           N
ATOM   1117  CA  SER A  65      73.486  69.861  84.178  1.00  0.00           C
ATOM   1119  CB  SER A  65      72.146  70.651  84.027  1.00  0.00           C
ATOM   1122  OG  SER A  65      71.756  71.311  85.228  1.00  0.00           O
ATOM   1124  C   SER A  65      74.666  70.811  84.007  1.00  0.00           C
ATOM   1125  O   SER A  65      75.436  71.051  84.938  1.00  0.00           O
ATOM   1126  N   SER A  66      74.826  71.361  82.777  1.00  0.00           N
ATOM   1128  CA  SER A  66      75.716  72.471  82.448  1.00  0.00           C
ATOM   1130  CB  SER A  66      77.036  72.011  81.748  1.00  0.00           C
ATOM   1133  OG  SER A  66      77.886  73.101  81.368  1.00  0.00           O
ATOM   1135  C   SER A  66      74.956  73.411  81.518  1.00  0.00           C
ATOM   1136  O   SER A  66      74.146  72.941  80.718  1.00  0.00           O
ATOM   1137  N   ILE A  67      75.226  74.731  81.608  1.00  0.00           N
ATOM   1139  CA  ILE A  67      74.686  75.771  80.737  1.00  0.00           C
ATOM   1141  CB  ILE A  67      73.586  76.611  81.418  1.00  0.00           C
ATOM   1143  CG2 ILE A  67      73.086  77.761  80.498  1.00  0.00           C
ATOM   1147  CG1 ILE A  67      72.376  75.771  81.888  1.00  0.00           C
ATOM   1150  CD  ILE A  67      71.506  75.261  80.737  1.00  0.00           C
ATOM   1154  C   ILE A  67      75.796  76.741  80.368  1.00  0.00           C
ATOM   1155  O   ILE A  67      76.536  77.211  81.228  1.00  0.00           O
ATOM   1156  N   THR A  68      75.936  77.111  79.077  1.00  0.00           N
ATOM   1158  CA  THR A  68      76.816  78.201  78.648  1.00  0.00           C
ATOM   1160  CB  THR A  68      77.146  78.141  77.168  1.00  0.00           C
ATOM   1162  OG1 THR A  68      77.516  76.811  76.798  1.00  0.00           O
ATOM   1164  CG2 THR A  68      78.336  79.061  76.838  1.00  0.00           C
ATOM   1168  C   THR A  68      76.216  79.571  78.958  1.00  0.00           C
ATOM   1169  O   THR A  68      75.066  79.831  78.598  1.00  0.00           O
ATOM   1170  N   ARG A  69      76.966  80.481  79.607  1.00  0.00           N
ATOM   1172  CA  ARG A  69      76.566  81.861  79.857  1.00  0.00           C
ATOM   1174  CB  ARG A  69      76.486  82.091  81.397  1.00  0.00           C
ATOM   1177  CG  ARG A  69      76.436  83.541  81.927  1.00  0.00           C
ATOM   1180  CD  ARG A  69      75.056  84.061  82.327  1.00  0.00           C
ATOM   1183  NE  ARG A  69      75.236  85.501  82.717  1.00  0.00           N
ATOM   1185  CZ  ARG A  69      75.606  85.941  83.918  1.00  0.00           C
ATOM   1186  NH1 ARG A  69      76.106  85.151  84.838  1.00  0.00           N
ATOM   1189  NH2 ARG A  69      75.616  87.231  84.178  1.00  0.00           N
ATOM   1192  C   ARG A  69      77.566  82.841  79.248  1.00  0.00           C
ATOM   1193  O   ARG A  69      78.656  83.041  79.788  1.00  0.00           O
ATOM   1194  N   LYS A  70      77.216  83.521  78.138  1.00  0.00           N
ATOM   1196  CA  LYS A  70      78.086  84.441  77.428  1.00  0.00           C
ATOM   1198  CB  LYS A  70      78.516  85.691  78.248  1.00  0.00           C
ATOM   1201  CG  LYS A  70      77.346  86.611  78.637  1.00  0.00           C
ATOM   1204  CD  LYS A  70      77.776  87.791  79.528  1.00  0.00           C
ATOM   1207  CE  LYS A  70      78.826  88.731  78.908  1.00  0.00           C
ATOM   1210  NZ  LYS A  70      78.226  89.561  77.848  1.00  0.00           N
ATOM   1214  C   LYS A  70      79.296  83.791  76.778  1.00  0.00           C
ATOM   1215  O   LYS A  70      79.276  83.371  75.618  1.00  0.00           O
ATOM   1216  N   SER A  71      80.386  83.651  77.538  1.00  0.00           N
ATOM   1218  CA  SER A  71      81.526  82.831  77.177  1.00  0.00           C
ATOM   1220  CB  SER A  71      82.826  83.671  77.107  1.00  0.00           C
ATOM   1223  OG  SER A  71      82.876  84.641  78.158  1.00  0.00           O
ATOM   1225  C   SER A  71      81.726  81.721  78.177  1.00  0.00           C
ATOM   1226  O   SER A  71      82.346  80.711  77.878  1.00  0.00           O
ATOM   1227  N   THR A  72      81.176  81.821  79.408  1.00  0.00           N
ATOM   1229  CA  THR A  72      81.616  80.951  80.488  1.00  0.00           C
ATOM   1231  CB  THR A  72      81.856  81.591  81.847  1.00  0.00           C
ATOM   1233  OG1 THR A  72      80.706  82.161  82.467  1.00  0.00           O
ATOM   1235  CG2 THR A  72      82.896  82.711  81.728  1.00  0.00           C
ATOM   1239  C   THR A  72      80.636  79.821  80.638  1.00  0.00           C
ATOM   1240  O   THR A  72      79.436  80.001  80.837  1.00  0.00           O
ATOM   1241  N   ALA A  73      81.136  78.581  80.537  1.00  0.00           N
ATOM   1243  CA  ALA A  73      80.336  77.441  80.908  1.00  0.00           C
ATOM   1245  CB  ALA A  73      80.966  76.141  80.378  1.00  0.00           C
ATOM   1249  C   ALA A  73      80.106  77.401  82.418  1.00  0.00           C
ATOM   1250  O   ALA A  73      81.026  77.551  83.237  1.00  0.00           O
ATOM   1251  N   LYS A  74      78.846  77.201  82.827  1.00  0.00           N
ATOM   1253  CA  LYS A  74      78.486  76.981  84.198  1.00  0.00           C
ATOM   1255  CB  LYS A  74      77.326  77.871  84.658  1.00  0.00           C
ATOM   1258  CG  LYS A  74      77.656  79.361  84.698  1.00  0.00           C
ATOM   1261  CD  LYS A  74      76.446  80.131  85.247  1.00  0.00           C
ATOM   1264  CE  LYS A  74      76.676  81.601  85.537  1.00  0.00           C
ATOM   1267  NZ  LYS A  74      75.406  82.201  85.998  1.00  0.00           N
ATOM   1271  C   LYS A  74      78.076  75.551  84.347  1.00  0.00           C
ATOM   1272  O   LYS A  74      77.156  75.071  83.708  1.00  0.00           O
ATOM   1273  N   SER A  75      78.746  74.821  85.238  1.00  0.00           N
ATOM   1275  CA  SER A  75      78.466  73.431  85.478  1.00  0.00           C
ATOM   1277  CB  SER A  75      79.646  72.501  85.098  1.00  0.00           C
ATOM   1280  OG  SER A  75      79.326  71.121  85.268  1.00  0.00           O
ATOM   1282  C   SER A  75      78.096  73.301  86.927  1.00  0.00           C
ATOM   1283  O   SER A  75      78.486  74.111  87.777  1.00  0.00           O
ATOM   1284  N   THR A  76      77.296  72.271  87.198  1.00  0.00           N
ATOM   1286  CA  THR A  76      76.726  71.961  88.488  1.00  0.00           C
ATOM   1288  CB  THR A  76      75.236  72.321  88.588  1.00  0.00           C
ATOM   1290  OG1 THR A  76      75.026  73.721  88.448  1.00  0.00           O
ATOM   1292  CG2 THR A  76      74.686  71.971  89.967  1.00  0.00           C
ATOM   1296  C   THR A  76      76.876  70.471  88.528  1.00  0.00           C
ATOM   1297  O   THR A  76      76.576  69.801  87.537  1.00  0.00           O
ATOM   1298  N   THR A  77      77.306  69.851  89.638  1.00  0.00           N
ATOM   1300  CA  THR A  77      77.476  68.391  89.717  1.00  0.00           C
ATOM   1302  CB  THR A  77      78.926  67.931  89.808  1.00  0.00           C
ATOM   1304  OG1 THR A  77      79.646  68.331  88.658  1.00  0.00           O
ATOM   1306  CG2 THR A  77      79.076  66.411  89.878  1.00  0.00           C
ATOM   1310  C   THR A  77      76.786  67.921  90.948  1.00  0.00           C
ATOM   1311  O   THR A  77      76.766  68.621  91.947  1.00  0.00           O
ATOM   1312  N   LYS A  78      76.176  66.711  90.938  1.00  0.00           N
ATOM   1314  CA  LYS A  78      75.696  66.081  92.158  1.00  0.00           C
ATOM   1316  CB  LYS A  78      74.546  65.111  91.847  1.00  0.00           C
ATOM   1319  CG  LYS A  78      73.636  64.651  92.998  1.00  0.00           C
ATOM   1322  CD  LYS A  78      72.796  65.751  93.688  1.00  0.00           C
ATOM   1325  CE  LYS A  78      72.406  66.991  92.858  1.00  0.00           C
ATOM   1328  NZ  LYS A  78      71.636  66.641  91.658  1.00  0.00           N
ATOM   1332  C   LYS A  78      76.816  65.321  92.838  1.00  0.00           C
ATOM   1333  O   LYS A  78      77.496  64.481  92.248  1.00  0.00           O
ATOM   1334  N   THR A  79      76.996  65.641  94.108  1.00  0.00           N
ATOM   1336  CA  THR A  79      77.916  64.991  95.007  1.00  0.00           C
ATOM   1338  CB  THR A  79      78.856  65.971  95.677  1.00  0.00           C
ATOM   1340  OG1 THR A  79      79.736  66.541  94.717  1.00  0.00           O
ATOM   1342  CG2 THR A  79      79.746  65.241  96.688  1.00  0.00           C
ATOM   1346  C   THR A  79      77.046  64.391  96.077  1.00  0.00           C
ATOM   1347  O   THR A  79      76.056  65.001  96.446  1.00  0.00           O
ATOM   1348  N   ALA A  80      77.386  63.211  96.588  1.00  0.00           N
ATOM   1350  CA  ALA A  80      76.676  62.651  97.717  1.00  0.00           C
ATOM   1352  CB  ALA A  80      75.876  61.441  97.227  1.00  0.00           C
ATOM   1356  C   ALA A  80      77.636  62.311  98.838  1.00  0.00           C
ATOM   1357  O   ALA A  80      78.656  61.641  98.657  1.00  0.00           O
ATOM   1358  N   SER A  81      77.356  62.821 100.047  1.00  0.00           N
ATOM   1360  CA  SER A  81      78.196  62.671 101.227  1.00  0.00           C
ATOM   1362  CB  SER A  81      79.156  63.871 101.518  1.00  0.00           C
ATOM   1365  OG  SER A  81      78.466  65.121 101.707  1.00  0.00           O
ATOM   1367  C   SER A  81      77.256  62.501 102.397  1.00  0.00           C
ATOM   1368  O   SER A  81      77.036  63.411 103.197  1.00  0.00           O
ATOM   1369  N   VAL A  82      76.576  61.331 102.438  1.00  0.00           N
ATOM   1371  CA  VAL A  82      75.356  61.151 103.207  1.00  0.00           C
ATOM   1373  CB  VAL A  82      75.546  61.401 104.717  1.00  0.00           C
ATOM   1375  CG1 VAL A  82      74.286  60.971 105.497  1.00  0.00           C
ATOM   1379  CG2 VAL A  82      76.766  60.611 105.238  1.00  0.00           C
ATOM   1383  C   VAL A  82      74.226  61.941 102.528  1.00  0.00           C
ATOM   1384  O   VAL A  82      73.546  61.451 101.628  1.00  0.00           O
ATOM   1385  N   THR A  83      74.116  63.251 102.868  1.00  0.00           N
ATOM   1387  CA  THR A  83      73.476  64.321 102.108  1.00  0.00           C
ATOM   1389  CB  THR A  83      73.876  65.711 102.647  1.00  0.00           C
ATOM   1391  OG1 THR A  83      72.876  66.671 102.348  1.00  0.00           O
ATOM   1393  CG2 THR A  83      74.016  65.701 104.188  1.00  0.00           C
ATOM   1397  C   THR A  83      73.866  64.331 100.637  1.00  0.00           C
ATOM   1398  O   THR A  83      75.066  64.371 100.357  1.00  0.00           O
ATOM   1399  N   PRO A  84      72.986  64.331  99.638  1.00  0.00           N
ATOM   1400  CD  PRO A  84      71.836  63.431  99.568  1.00  0.00           C
ATOM   1403  CA  PRO A  84      73.366  64.781  98.307  1.00  0.00           C
ATOM   1405  CB  PRO A  84      72.346  64.131  97.367  1.00  0.00           C
ATOM   1408  CG  PRO A  84      71.936  62.881  98.137  1.00  0.00           C
ATOM   1411  C   PRO A  84      73.356  66.281  98.197  1.00  0.00           C
ATOM   1412  O   PRO A  84      72.426  66.931  98.668  1.00  0.00           O
ATOM   1413  N   SER A  85      74.376  66.841  97.556  1.00  0.00           N
ATOM   1415  CA  SER A  85      74.496  68.261  97.357  1.00  0.00           C
ATOM   1417  CB  SER A  85      75.516  68.961  98.288  1.00  0.00           C
ATOM   1420  OG  SER A  85      75.006  69.121  99.608  1.00  0.00           O
ATOM   1422  C   SER A  85      74.906  68.521  95.938  1.00  0.00           C
ATOM   1423  O   SER A  85      75.236  67.621  95.177  1.00  0.00           O
ATOM   1424  N   SER A  86      74.906  69.781  95.488  1.00  0.00           N
ATOM   1426  CA  SER A  86      75.466  70.131  94.217  1.00  0.00           C
ATOM   1428  CB  SER A  86      74.396  70.441  93.128  1.00  0.00           C
ATOM   1431  OG  SER A  86      73.926  71.801  93.118  1.00  0.00           O
ATOM   1433  C   SER A  86      76.406  71.271  94.427  1.00  0.00           C
ATOM   1434  O   SER A  86      76.396  71.941  95.457  1.00  0.00           O
ATOM   1435  N   ALA A  87      77.316  71.441  93.467  1.00  0.00           N
ATOM   1437  CA  ALA A  87      78.326  72.461  93.518  1.00  0.00           C
ATOM   1439  CB  ALA A  87      79.426  72.051  94.518  1.00  0.00           C
ATOM   1443  C   ALA A  87      78.916  72.661  92.128  1.00  0.00           C
ATOM   1444  O   ALA A  87      78.826  71.771  91.278  1.00  0.00           O
ATOM   1445  N   VAL A  88      79.546  73.821  91.847  1.00  0.00           N
ATOM   1447  CA  VAL A  88      80.446  74.041  90.697  1.00  0.00           C
ATOM   1449  CB  VAL A  88      80.946  75.491  90.667  1.00  0.00           C
ATOM   1451  CG1 VAL A  88      81.636  75.801  91.998  1.00  0.00           C
ATOM   1455  CG2 VAL A  88      81.856  75.901  89.487  1.00  0.00           C
ATOM   1459  C   VAL A  88      81.626  73.081  90.677  1.00  0.00           C
ATOM   1460  O   VAL A  88      81.986  72.571  91.748  1.00  0.00           O
ATOM   1461  N   PRO A  89      82.306  72.751  89.577  1.00  0.00           N
ATOM   1462  CD  PRO A  89      81.736  72.821  88.228  1.00  0.00           C
ATOM   1465  CA  PRO A  89      83.586  72.051  89.557  1.00  0.00           C
ATOM   1467  CB  PRO A  89      84.056  72.111  88.088  1.00  0.00           C
ATOM   1470  CG  PRO A  89      82.966  72.881  87.318  1.00  0.00           C
ATOM   1473  C   PRO A  89      84.666  72.471  90.568  1.00  0.00           C
ATOM   1474  O   PRO A  89      85.576  71.691  90.827  1.00  0.00           O
ATOM   1475  N   LYS A  90      84.606  73.681  91.168  1.00  0.00           N
ATOM   1477  CA  LYS A  90      85.536  74.071  92.217  1.00  0.00           C
ATOM   1479  CB  LYS A  90      85.866  75.591  92.178  1.00  0.00           C
ATOM   1482  CG  LYS A  90      84.666  76.521  92.388  1.00  0.00           C
ATOM   1485  CD  LYS A  90      84.996  77.921  92.917  1.00  0.00           C
ATOM   1488  CE  LYS A  90      85.796  78.811  91.978  1.00  0.00           C
ATOM   1491  NZ  LYS A  90      87.236  78.571  92.057  1.00  0.00           N
ATOM   1495  C   LYS A  90      85.026  73.721  93.607  1.00  0.00           C
ATOM   1496  O   LYS A  90      85.696  73.921  94.618  1.00  0.00           O
ATOM   1497  N   SER A  91      83.806  73.161  93.708  1.00  0.00           N
ATOM   1499  CA  SER A  91      83.246  72.481  94.867  1.00  0.00           C
ATOM   1501  CB  SER A  91      84.206  71.471  95.548  1.00  0.00           C
ATOM   1504  OG  SER A  91      84.656  70.581  94.538  1.00  0.00           O
ATOM   1506  C   SER A  91      82.586  73.441  95.837  1.00  0.00           C
ATOM   1507  O   SER A  91      82.146  73.101  96.938  1.00  0.00           O
ATOM   1508  N   SER A  92      82.436  74.691  95.358  1.00  0.00           N
ATOM   1510  CA  SER A  92      81.736  75.771  96.007  1.00  0.00           C
ATOM   1512  CB  SER A  92      82.296  77.171  95.618  1.00  0.00           C
ATOM   1515  OG  SER A  92      83.616  77.361  96.107  1.00  0.00           O
ATOM   1517  C   SER A  92      80.266  75.761  95.718  1.00  0.00           C
ATOM   1518  O   SER A  92      79.736  75.041  94.878  1.00  0.00           O
ATOM   1519  N   TRP A  93      79.516  76.601  96.446  1.00  0.00           N
ATOM   1521  CA  TRP A  93      78.106  76.731  96.257  1.00  0.00           C
ATOM   1523  CB  TRP A  93      77.536  77.311  97.568  1.00  0.00           C
ATOM   1526  CG  TRP A  93      76.076  77.481  97.528  1.00  0.00           C
ATOM   1527  CD1 TRP A  93      75.396  78.651  97.428  1.00  0.00           C
ATOM   1529  NE1 TRP A  93      74.096  78.391  97.118  1.00  0.00           N
ATOM   1531  CE2 TRP A  93      73.906  77.051  96.998  1.00  0.00           C
ATOM   1532  CD2 TRP A  93      75.146  76.431  97.267  1.00  0.00           C
ATOM   1533  CE3 TRP A  93      75.276  75.041  97.227  1.00  0.00           C
ATOM   1535  CZ3 TRP A  93      74.146  74.321  96.898  1.00  0.00           C
ATOM   1537  CZ2 TRP A  93      72.786  76.331  96.688  1.00  0.00           C
ATOM   1539  CH2 TRP A  93      72.936  74.951  96.658  1.00  0.00           C
ATOM   1541  C   TRP A  93      77.746  77.611  95.048  1.00  0.00           C
ATOM   1542  O   TRP A  93      78.476  78.581  94.798  1.00  0.00           O
ATOM   1543  N   PRO A  94      76.656  77.391  94.287  1.00  0.00           N
ATOM   1544  CD  PRO A  94      76.176  76.021  94.027  1.00  0.00           C
ATOM   1547  CA  PRO A  94      76.396  78.231  93.118  1.00  0.00           C
ATOM   1549  CB  PRO A  94      75.476  77.381  92.208  1.00  0.00           C
ATOM   1552  CG  PRO A  94      75.016  76.191  93.057  1.00  0.00           C
ATOM   1555  C   PRO A  94      75.986  79.651  93.488  1.00  0.00           C
ATOM   1556  O   PRO A  94      76.786  80.481  93.068  1.00  0.00           O
ATOM   1557  N   PRO A  95      74.956  80.081  94.238  1.00  0.00           N
ATOM   1558  CD  PRO A  95      73.606  79.681  93.838  1.00  0.00           C
ATOM   1561  CA  PRO A  95      74.936  81.511  94.577  1.00  0.00           C
ATOM   1563  CB  PRO A  95      73.736  82.041  93.728  1.00  0.00           C
ATOM   1566  CG  PRO A  95      73.236  80.841  92.917  1.00  0.00           C
ATOM   1569  C   PRO A  95      74.726  81.651  96.077  1.00  0.00           C
ATOM   1570  O   PRO A  95      73.696  81.211  96.558  1.00  0.00           O
ATOM   1571  N   VAL A  96      75.626  82.271  96.887  1.00  0.00           N
ATOM   1573  CA  VAL A  96      75.526  82.231  98.358  1.00  0.00           C
ATOM   1575  CB  VAL A  96      76.886  82.511  99.027  1.00  0.00           C
ATOM   1577  CG1 VAL A  96      77.376  83.951  98.778  1.00  0.00           C
ATOM   1581  CG2 VAL A  96      76.836  82.201 100.538  1.00  0.00           C
ATOM   1585  C   VAL A  96      74.396  83.071  98.967  1.00  0.00           C
ATOM   1586  O   VAL A  96      73.856  82.761 100.018  1.00  0.00           O
ATOM   1587  N   GLY A  97      73.986  84.161  98.298  1.00  0.00           N
ATOM   1589  CA  GLY A  97      72.916  85.041  98.757  1.00  0.00           C
ATOM   1592  C   GLY A  97      71.546  84.711  98.248  1.00  0.00           C
ATOM   1593  O   GLY A  97      70.796  85.631  97.927  1.00  0.00           O
ATOM   1594  N   GLN A  98      71.116  83.431  98.167  1.00  0.00           N
ATOM   1596  CA  GLN A  98      69.916  83.041  97.428  1.00  0.00           C
ATOM   1598  CB  GLN A  98      69.596  81.521  97.568  1.00  0.00           C
ATOM   1601  CG  GLN A  98      70.726  80.571  97.127  1.00  0.00           C
ATOM   1604  CD  GLN A  98      71.476  80.021  98.348  1.00  0.00           C
ATOM   1605  OE1 GLN A  98      72.326  80.691  98.938  1.00  0.00           O
ATOM   1606  NE2 GLN A  98      71.156  78.781  98.747  1.00  0.00           N
ATOM   1609  C   GLN A  98      68.616  83.741  97.828  1.00  0.00           C
ATOM   1610  O   GLN A  98      67.836  84.121  96.957  1.00  0.00           O
ATOM   1611  N   ARG A  99      68.396  83.841  99.148  1.00  0.00           N
ATOM   1613  CA  ARG A  99      67.146  84.181  99.827  1.00  0.00           C
ATOM   1615  CB  ARG A  99      66.196  85.121  99.058  1.00  0.00           C
ATOM   1618  CG  ARG A  99      66.816  86.491  98.778  1.00  0.00           C
ATOM   1621  CD  ARG A  99      65.946  87.331  97.857  1.00  0.00           C
ATOM   1624  NE  ARG A  99      66.756  88.531  97.488  1.00  0.00           N
ATOM   1626  CZ  ARG A  99      67.636  88.521  96.508  1.00  0.00           C
ATOM   1627  NH1 ARG A  99      68.096  87.391  96.007  1.00  0.00           N
ATOM   1630  NH2 ARG A  99      68.086  89.651  96.018  1.00  0.00           N
ATOM   1633  C   ARG A  99      66.386  82.961 100.277  1.00  0.00           C
ATOM   1634  O   ARG A  99      65.386  83.051 100.998  1.00  0.00           O
ATOM   1635  N   CYS A 100      66.886  81.761  99.918  1.00  0.00           N
ATOM   1637  CA  CYS A 100      66.526  80.501 100.527  1.00  0.00           C
ATOM   1639  CB  CYS A 100      66.146  79.401  99.487  1.00  0.00           C
ATOM   1642  SG  CYS A 100      67.396  79.011  98.207  1.00  0.00           S
ATOM   1644  C   CYS A 100      67.626  80.091 101.467  1.00  0.00           C
ATOM   1645  O   CYS A 100      68.526  79.321 101.117  1.00  0.00           O
ATOM   1646  N   TRP A 101      67.616  80.641 102.696  1.00  0.00           N
ATOM   1648  CA  TRP A 101      68.616  80.321 103.688  1.00  0.00           C
ATOM   1650  CB  TRP A 101      69.146  81.601 104.387  1.00  0.00           C
ATOM   1653  CG  TRP A 101      69.406  82.811 103.548  1.00  0.00           C
ATOM   1654  CD1 TRP A 101      69.906  82.931 102.267  1.00  0.00           C
ATOM   1656  NE1 TRP A 101      70.016  84.271 101.947  1.00  0.00           N
ATOM   1658  CE2 TRP A 101      69.616  85.031 103.018  1.00  0.00           C
ATOM   1659  CD2 TRP A 101      69.256  84.141 104.058  1.00  0.00           C
ATOM   1660  CE3 TRP A 101      68.886  84.661 105.298  1.00  0.00           C
ATOM   1662  CZ3 TRP A 101      68.976  86.031 105.497  1.00  0.00           C
ATOM   1664  CZ2 TRP A 101      69.616  86.401 103.197  1.00  0.00           C
ATOM   1666  CH2 TRP A 101      69.366  86.891 104.487  1.00  0.00           C
ATOM   1668  C   TRP A 101      68.036  79.421 104.757  1.00  0.00           C
ATOM   1669  O   TRP A 101      68.766  78.921 105.608  1.00  0.00           O
ATOM   1670  N   LEU A 102      66.706  79.161 104.727  1.00  0.00           N
ATOM   1672  CA  LEU A 102      66.026  78.391 105.748  1.00  0.00           C
ATOM   1674  CB  LEU A 102      64.926  79.191 106.518  1.00  0.00           C
ATOM   1677  CG  LEU A 102      65.416  80.301 107.477  1.00  0.00           C
ATOM   1679  CD1 LEU A 102      66.566  79.831 108.377  1.00  0.00           C
ATOM   1683  CD2 LEU A 102      65.776  81.611 106.768  1.00  0.00           C
ATOM   1687  C   LEU A 102      65.366  77.221 105.077  1.00  0.00           C
ATOM   1688  O   LEU A 102      64.776  77.341 104.008  1.00  0.00           O
ATOM   1689  N   TRP A 103      65.416  76.041 105.718  1.00  0.00           N
ATOM   1691  CA  TRP A 103      64.556  74.931 105.408  1.00  0.00           C
ATOM   1693  CB  TRP A 103      64.906  73.711 106.306  1.00  0.00           C
ATOM   1696  CG  TRP A 103      66.346  73.291 106.178  1.00  0.00           C
ATOM   1697  CD1 TRP A 103      67.396  73.511 107.038  1.00  0.00           C
ATOM   1699  NE1 TRP A 103      68.566  73.121 106.427  1.00  0.00           N
ATOM   1701  CE2 TRP A 103      68.296  72.671 105.168  1.00  0.00           C
ATOM   1702  CD2 TRP A 103      66.896  72.731 104.977  1.00  0.00           C
ATOM   1703  CE3 TRP A 103      66.336  72.281 103.778  1.00  0.00           C
ATOM   1705  CZ3 TRP A 103      67.206  71.861 102.768  1.00  0.00           C
ATOM   1707  CZ2 TRP A 103      69.146  72.251 104.167  1.00  0.00           C
ATOM   1709  CH2 TRP A 103      68.586  71.871 102.948  1.00  0.00           C
ATOM   1711  C   TRP A 103      63.086  75.301 105.618  1.00  0.00           C
ATOM   1712  O   TRP A 103      62.796  76.001 106.598  1.00  0.00           O
ATOM   1713  N   PRO A 104      62.136  74.871 104.788  1.00  0.00           N
ATOM   1714  CD  PRO A 104      62.416  74.351 103.458  1.00  0.00           C
ATOM   1717  CA  PRO A 104      60.696  75.041 104.997  1.00  0.00           C
ATOM   1719  CB  PRO A 104      60.076  74.081 103.978  1.00  0.00           C
ATOM   1722  CG  PRO A 104      61.056  74.101 102.808  1.00  0.00           C
ATOM   1725  C   PRO A 104      60.176  74.751 106.387  1.00  0.00           C
ATOM   1726  O   PRO A 104      59.286  75.441 106.878  1.00  0.00           O
ATOM   1727  N   THR A 105      60.686  73.661 106.998  1.00  0.00           N
ATOM   1729  CA  THR A 105      60.096  73.111 108.197  1.00  0.00           C
ATOM   1731  CB  THR A 105      58.966  72.121 107.908  1.00  0.00           C
ATOM   1733  OG1 THR A 105      58.006  72.691 107.048  1.00  0.00           O
ATOM   1735  CG2 THR A 105      58.236  71.791 109.207  1.00  0.00           C
ATOM   1739  C   THR A 105      61.156  72.351 108.946  1.00  0.00           C
ATOM   1740  O   THR A 105      62.006  71.681 108.358  1.00  0.00           O
ATOM   1741  N   THR A 106      61.126  72.371 110.298  1.00  0.00           N
ATOM   1743  CA  THR A 106      61.816  71.401 111.138  1.00  0.00           C
ATOM   1745  CB  THR A 106      61.726  71.751 112.607  1.00  0.00           C
ATOM   1747  OG1 THR A 106      62.296  73.031 112.747  1.00  0.00           O
ATOM   1749  CG2 THR A 106      62.566  70.831 113.507  1.00  0.00           C
ATOM   1753  C   THR A 106      61.316  69.981 111.017  1.00  0.00           C
ATOM   1754  O   THR A 106      60.186  69.651 111.367  1.00  0.00           O
ATOM   1755  N   GLY A 107      62.156  69.051 110.557  1.00  0.00           N
ATOM   1757  CA  GLY A 107      61.676  67.701 110.328  1.00  0.00           C
ATOM   1760  C   GLY A 107      62.786  66.871 109.808  1.00  0.00           C
ATOM   1761  O   GLY A 107      63.916  67.311 109.668  1.00  0.00           O
ATOM   1762  N   LYS A 108      62.496  65.601 109.557  1.00  0.00           N
ATOM   1764  CA  LYS A 108      63.476  64.631 109.118  1.00  0.00           C
ATOM   1766  CB  LYS A 108      63.726  63.491 110.137  1.00  0.00           C
ATOM   1769  CG  LYS A 108      62.536  62.611 110.567  1.00  0.00           C
ATOM   1772  CD  LYS A 108      61.446  63.221 111.467  1.00  0.00           C
ATOM   1775  CE  LYS A 108      61.846  63.541 112.908  1.00  0.00           C
ATOM   1778  NZ  LYS A 108      62.796  64.671 112.997  1.00  0.00           N
ATOM   1782  C   LYS A 108      62.986  64.071 107.817  1.00  0.00           C
ATOM   1783  O   LYS A 108      61.786  64.011 107.568  1.00  0.00           O
ATOM   1784  N   VAL A 109      63.866  63.661 106.908  1.00  0.00           N
ATOM   1786  CA  VAL A 109      63.436  63.241 105.588  1.00  0.00           C
ATOM   1788  CB  VAL A 109      64.506  63.581 104.557  1.00  0.00           C
ATOM   1790  CG1 VAL A 109      65.726  62.651 104.668  1.00  0.00           C
ATOM   1794  CG2 VAL A 109      63.896  63.601 103.158  1.00  0.00           C
ATOM   1798  C   VAL A 109      63.046  61.751 105.588  1.00  0.00           C
ATOM   1799  O   VAL A 109      63.666  60.941 106.278  1.00  0.00           O
ATOM   1800  N   ILE A 110      61.996  61.351 104.827  1.00  0.00           N
ATOM   1802  CA  ILE A 110      61.626  59.941 104.638  1.00  0.00           C
ATOM   1804  CB  ILE A 110      60.146  59.641 104.907  1.00  0.00           C
ATOM   1806  CG2 ILE A 110      59.716  58.231 104.428  1.00  0.00           C
ATOM   1810  CG1 ILE A 110      59.796  59.771 106.397  1.00  0.00           C
ATOM   1813  CD  ILE A 110      58.266  59.851 106.618  1.00  0.00           C
ATOM   1817  C   ILE A 110      61.956  59.501 103.218  1.00  0.00           C
ATOM   1818  O   ILE A 110      62.466  58.391 103.008  1.00  0.00           O
ATOM   1819  N   MET A 111      61.716  60.361 102.227  1.00  0.00           N
ATOM   1821  CA  MET A 111      62.066  60.151 100.837  1.00  0.00           C
ATOM   1823  CB  MET A 111      60.876  59.801  99.897  1.00  0.00           C
ATOM   1826  CG  MET A 111      60.296  58.391 100.107  1.00  0.00           C
ATOM   1829  SD  MET A 111      61.386  56.991  99.767  1.00  0.00           S
ATOM   1830  CE  MET A 111      61.726  57.461  98.067  1.00  0.00           C
ATOM   1834  C   MET A 111      62.696  61.411 100.317  1.00  0.00           C
ATOM   1835  O   MET A 111      62.126  62.491 100.468  1.00  0.00           O
ATOM   1836  N   PRO A 112      63.856  61.351  99.688  1.00  0.00           N
ATOM   1837  CD  PRO A 112      64.776  60.211  99.717  1.00  0.00           C
ATOM   1840  CA  PRO A 112      64.376  62.471  98.938  1.00  0.00           C
ATOM   1842  CB  PRO A 112      65.896  62.181  98.918  1.00  0.00           C
ATOM   1845  CG  PRO A 112      65.996  60.651  98.918  1.00  0.00           C
ATOM   1848  C   PRO A 112      63.786  62.411  97.547  1.00  0.00           C
ATOM   1849  O   PRO A 112      63.286  61.361  97.127  1.00  0.00           O
ATOM   1850  N   TYR A 113      63.866  63.521  96.768  1.00  0.00           N
ATOM   1852  CA  TYR A 113      63.716  63.411  95.327  1.00  0.00           C
ATOM   1854  CB  TYR A 113      63.636  64.821  94.658  1.00  0.00           C
ATOM   1857  CG  TYR A 113      63.796  64.971  93.148  1.00  0.00           C
ATOM   1858  CD1 TYR A 113      64.876  64.451  92.408  1.00  0.00           C
ATOM   1860  CE1 TYR A 113      65.006  64.691  91.038  1.00  0.00           C
ATOM   1862  CZ  TYR A 113      64.056  65.471  90.358  1.00  0.00           C
ATOM   1863  OH  TYR A 113      64.246  65.731  88.967  1.00  0.00           O
ATOM   1865  CD2 TYR A 113      62.906  65.811  92.458  1.00  0.00           C
ATOM   1867  CE2 TYR A 113      62.996  66.021  91.077  1.00  0.00           C
ATOM   1869  C   TYR A 113      64.776  62.451  94.778  1.00  0.00           C
ATOM   1870  O   TYR A 113      65.926  62.421  95.228  1.00  0.00           O
ATOM   1871  N   SER A 114      64.386  61.561  93.878  1.00  0.00           N
ATOM   1873  CA  SER A 114      65.156  60.331  93.717  1.00  0.00           C
ATOM   1875  CB  SER A 114      64.526  59.111  94.427  1.00  0.00           C
ATOM   1878  OG  SER A 114      64.716  59.111  95.837  1.00  0.00           O
ATOM   1880  C   SER A 114      65.466  60.041  92.288  1.00  0.00           C
ATOM   1881  O   SER A 114      64.916  60.631  91.357  1.00  0.00           O
ATOM   1882  N   THR A 115      66.486  59.191  92.108  1.00  0.00           N
ATOM   1884  CA  THR A 115      67.316  59.161  90.918  1.00  0.00           C
ATOM   1886  CB  THR A 115      68.796  59.321  91.318  1.00  0.00           C
ATOM   1888  OG1 THR A 115      69.066  58.711  92.577  1.00  0.00           O
ATOM   1890  CG2 THR A 115      69.086  60.821  91.527  1.00  0.00           C
ATOM   1894  C   THR A 115      67.136  57.881  90.137  1.00  0.00           C
ATOM   1895  O   THR A 115      67.536  57.831  88.978  1.00  0.00           O
ATOM   1896  N   ALA A 116      66.496  56.851  90.748  1.00  0.00           N
ATOM   1898  CA  ALA A 116      66.486  55.481  90.277  1.00  0.00           C
ATOM   1900  CB  ALA A 116      66.316  54.541  91.488  1.00  0.00           C
ATOM   1904  C   ALA A 116      65.376  55.201  89.268  1.00  0.00           C
ATOM   1905  O   ALA A 116      65.356  55.801  88.218  1.00  0.00           O
ATOM   1906  N   ASP A 117      64.436  54.291  89.587  1.00  0.00           N
ATOM   1908  CA  ASP A 117      63.446  53.721  88.688  1.00  0.00           C
ATOM   1910  CB  ASP A 117      63.596  52.171  88.598  1.00  0.00           C
ATOM   1913  CG  ASP A 117      64.686  51.701  87.647  1.00  0.00           C
ATOM   1914  OD1 ASP A 117      65.336  52.511  86.968  1.00  0.00           O
ATOM   1915  OD2 ASP A 117      64.846  50.451  87.577  1.00  0.00           O
ATOM   1916  C   ASP A 117      62.026  54.011  89.167  1.00  0.00           C
ATOM   1917  O   ASP A 117      61.086  53.261  88.897  1.00  0.00           O
ATOM   1918  N   GLY A 118      61.826  55.111  89.908  1.00  0.00           N
ATOM   1920  CA  GLY A 118      60.486  55.601  90.188  1.00  0.00           C
ATOM   1923  C   GLY A 118      60.566  57.081  90.158  1.00  0.00           C
ATOM   1924  O   GLY A 118      61.666  57.631  90.128  1.00  0.00           O
ATOM   1925  N   GLY A 119      59.416  57.761  90.196  1.00  0.00           N
ATOM   1927  CA  GLY A 119      59.386  59.211  90.238  1.00  0.00           C
ATOM   1930  C   GLY A 119      58.846  59.761  91.518  1.00  0.00           C
ATOM   1931  O   GLY A 119      57.646  59.691  91.787  1.00  0.00           O
ATOM   1932  N   ASN A 120      59.726  60.421  92.298  1.00  0.00           N
ATOM   1934  CA  ASN A 120      59.356  61.291  93.378  1.00  0.00           C
ATOM   1936  CB  ASN A 120      59.846  60.941  94.827  1.00  0.00           C
ATOM   1939  CG  ASN A 120      60.376  59.521  95.018  1.00  0.00           C
ATOM   1940  OD1 ASN A 120      59.836  58.501  94.587  1.00  0.00           O
ATOM   1941  ND2 ASN A 120      61.516  59.451  95.748  1.00  0.00           N
ATOM   1944  C   ASN A 120      60.006  62.581  92.948  1.00  0.00           C
ATOM   1945  O   ASN A 120      61.226  62.681  92.897  1.00  0.00           O
ATOM   1946  N   LYS A 121      59.196  63.581  92.588  1.00  0.00           N
ATOM   1948  CA  LYS A 121      59.686  64.861  92.158  1.00  0.00           C
ATOM   1950  CB  LYS A 121      59.126  65.301  90.788  1.00  0.00           C
ATOM   1953  CG  LYS A 121      57.636  65.041  90.597  1.00  0.00           C
ATOM   1956  CD  LYS A 121      57.016  65.781  89.398  1.00  0.00           C
ATOM   1959  CE  LYS A 121      55.536  66.081  89.608  1.00  0.00           C
ATOM   1962  NZ  LYS A 121      54.906  66.491  88.348  1.00  0.00           N
ATOM   1966  C   LYS A 121      59.546  65.911  93.248  1.00  0.00           C
ATOM   1967  O   LYS A 121      59.376  67.081  92.957  1.00  0.00           O
ATOM   1968  N   GLY A 122      59.596  65.511  94.528  1.00  0.00           N
ATOM   1970  CA  GLY A 122      59.726  66.431  95.658  1.00  0.00           C
ATOM   1973  C   GLY A 122      60.366  65.691  96.788  1.00  0.00           C
ATOM   1974  O   GLY A 122      60.606  64.491  96.677  1.00  0.00           O
ATOM   1975  N   ILE A 123      60.636  66.391  97.887  1.00  0.00           N
ATOM   1977  CA  ILE A 123      61.316  65.871  99.058  1.00  0.00           C
ATOM   1979  CB  ILE A 123      62.446  66.761  99.618  1.00  0.00           C
ATOM   1981  CG2 ILE A 123      62.886  66.341 101.048  1.00  0.00           C
ATOM   1985  CG1 ILE A 123      63.716  66.731  98.747  1.00  0.00           C
ATOM   1988  CD  ILE A 123      63.496  67.201  97.318  1.00  0.00           C
ATOM   1992  C   ILE A 123      60.266  65.761 100.107  1.00  0.00           C
ATOM   1993  O   ILE A 123      59.546  66.711 100.387  1.00  0.00           O
ATOM   1994  N   ASP A 124      60.176  64.591 100.737  1.00  0.00           N
ATOM   1996  CA  ASP A 124      59.226  64.301 101.768  1.00  0.00           C
ATOM   1998  CB  ASP A 124      58.846  62.831 101.637  1.00  0.00           C
ATOM   2001  CG  ASP A 124      57.716  62.531 100.667  1.00  0.00           C
ATOM   2002  OD1 ASP A 124      56.766  63.311 100.527  1.00  0.00           O
ATOM   2003  OD2 ASP A 124      57.666  61.331 100.258  1.00  0.00           O
ATOM   2004  C   ASP A 124      59.856  64.511 103.148  1.00  0.00           C
ATOM   2005  O   ASP A 124      60.616  63.661 103.647  1.00  0.00           O
ATOM   2006  N   ILE A 125      59.516  65.611 103.818  1.00  0.00           N
ATOM   2008  CA  ILE A 125      59.926  65.931 105.168  1.00  0.00           C
ATOM   2010  CB  ILE A 125      60.086  67.431 105.417  1.00  0.00           C
ATOM   2012  CG2 ILE A 125      60.516  67.681 106.878  1.00  0.00           C
ATOM   2016  CG1 ILE A 125      61.106  68.081 104.457  1.00  0.00           C
ATOM   2019  CD  ILE A 125      60.506  68.581 103.137  1.00  0.00           C
ATOM   2023  C   ILE A 125      58.896  65.381 106.128  1.00  0.00           C
ATOM   2024  O   ILE A 125      57.786  65.891 106.227  1.00  0.00           O
ATOM   2025  N   SER A 126      59.226  64.321 106.878  1.00  0.00           N
ATOM   2027  CA  SER A 126      58.436  63.891 108.018  1.00  0.00           C
ATOM   2029  CB  SER A 126      58.956  62.591 108.668  1.00  0.00           C
ATOM   2032  OG  SER A 126      58.056  62.061 109.627  1.00  0.00           O
ATOM   2034  C   SER A 126      58.466  64.901 109.128  1.00  0.00           C
ATOM   2035  O   SER A 126      59.526  65.371 109.557  1.00  0.00           O
ATOM   2036  N   ALA A 127      57.296  65.191 109.678  1.00  0.00           N
ATOM   2038  CA  ALA A 127      57.206  65.731 110.988  1.00  0.00           C
ATOM   2040  CB  ALA A 127      57.406  67.261 110.977  1.00  0.00           C
ATOM   2044  C   ALA A 127      55.836  65.301 111.446  1.00  0.00           C
ATOM   2045  O   ALA A 127      55.026  64.881 110.628  1.00  0.00           O
ATOM   2046  N   PRO A 128      55.536  65.351 112.738  1.00  0.00           N
ATOM   2047  CD  PRO A 128      56.556  65.391 113.787  1.00  0.00           C
ATOM   2050  CA  PRO A 128      54.186  65.341 113.288  1.00  0.00           C
ATOM   2052  CB  PRO A 128      54.426  65.931 114.688  1.00  0.00           C
ATOM   2055  CG  PRO A 128      55.776  65.341 115.098  1.00  0.00           C
ATOM   2058  C   PRO A 128      53.116  66.091 112.507  1.00  0.00           C
ATOM   2059  O   PRO A 128      53.406  67.121 111.898  1.00  0.00           O
ATOM   2060  N   ARG A 129      51.846  65.641 112.507  1.00  0.00           N
ATOM   2062  CA  ARG A 129      50.796  66.481 111.957  1.00  0.00           C
ATOM   2064  CB  ARG A 129      49.466  65.751 111.637  1.00  0.00           C
ATOM   2067  CG  ARG A 129      48.646  65.281 112.848  1.00  0.00           C
ATOM   2070  CD  ARG A 129      47.346  64.581 112.418  1.00  0.00           C
ATOM   2073  NE  ARG A 129      46.626  64.201 113.678  1.00  0.00           N
ATOM   2075  CZ  ARG A 129      46.876  63.091 114.368  1.00  0.00           C
ATOM   2076  NH1 ARG A 129      47.726  62.171 113.958  1.00  0.00           N
ATOM   2079  NH2 ARG A 129      46.266  62.911 115.518  1.00  0.00           N
ATOM   2082  C   ARG A 129      50.596  67.671 112.848  1.00  0.00           C
ATOM   2083  O   ARG A 129      50.716  67.591 114.067  1.00  0.00           O
ATOM   2084  N   GLY A 130      50.356  68.831 112.238  1.00  0.00           N
ATOM   2086  CA  GLY A 130      50.236  70.051 112.988  1.00  0.00           C
ATOM   2089  C   GLY A 130      51.486  70.841 112.868  1.00  0.00           C
ATOM   2090  O   GLY A 130      51.536  71.991 113.307  1.00  0.00           O
ATOM   2091  N   THR A 131      52.546  70.251 112.267  1.00  0.00           N
ATOM   2093  CA  THR A 131      53.836  70.901 112.197  1.00  0.00           C
ATOM   2095  CB  THR A 131      54.936  69.971 111.758  1.00  0.00           C
ATOM   2097  OG1 THR A 131      55.106  69.001 112.777  1.00  0.00           O
ATOM   2099  CG2 THR A 131      56.286  70.681 111.688  1.00  0.00           C
ATOM   2103  C   THR A 131      53.796  72.151 111.327  1.00  0.00           C
ATOM   2104  O   THR A 131      53.386  72.061 110.168  1.00  0.00           O
ATOM   2105  N   PRO A 132      54.166  73.331 111.828  1.00  0.00           N
ATOM   2106  CD  PRO A 132      54.446  73.601 113.248  1.00  0.00           C
ATOM   2109  CA  PRO A 132      54.226  74.541 111.028  1.00  0.00           C
ATOM   2111  CB  PRO A 132      54.816  75.581 111.998  1.00  0.00           C
ATOM   2114  CG  PRO A 132      54.356  75.121 113.377  1.00  0.00           C
ATOM   2117  C   PRO A 132      55.016  74.471 109.748  1.00  0.00           C
ATOM   2118  O   PRO A 132      56.086  73.871 109.757  1.00  0.00           O
ATOM   2119  N   ILE A 133      54.566  75.091 108.647  1.00  0.00           N
ATOM   2121  CA  ILE A 133      55.336  75.151 107.418  1.00  0.00           C
ATOM   2123  CB  ILE A 133      54.536  74.541 106.278  1.00  0.00           C
ATOM   2125  CG2 ILE A 133      53.386  75.401 105.758  1.00  0.00           C
ATOM   2129  CG1 ILE A 133      55.426  74.161 105.098  1.00  0.00           C
ATOM   2132  CD  ILE A 133      54.596  73.331 104.148  1.00  0.00           C
ATOM   2136  C   ILE A 133      55.646  76.591 107.077  1.00  0.00           C
ATOM   2137  O   ILE A 133      54.786  77.451 107.158  1.00  0.00           O
ATOM   2138  N   TYR A 134      56.896  76.901 106.707  1.00  0.00           N
ATOM   2140  CA  TYR A 134      57.306  78.271 106.467  1.00  0.00           C
ATOM   2142  CB  TYR A 134      58.406  78.691 107.467  1.00  0.00           C
ATOM   2145  CG  TYR A 134      57.886  78.591 108.878  1.00  0.00           C
ATOM   2146  CD1 TYR A 134      57.076  79.601 109.428  1.00  0.00           C
ATOM   2148  CE1 TYR A 134      56.606  79.511 110.737  1.00  0.00           C
ATOM   2150  CZ  TYR A 134      56.936  78.411 111.527  1.00  0.00           C
ATOM   2151  OH  TYR A 134      56.476  78.321 112.857  1.00  0.00           O
ATOM   2153  CD2 TYR A 134      58.216  77.491 109.688  1.00  0.00           C
ATOM   2155  CE2 TYR A 134      57.746  77.401 110.998  1.00  0.00           C
ATOM   2157  C   TYR A 134      57.786  78.451 105.037  1.00  0.00           C
ATOM   2158  O   TYR A 134      58.356  77.561 104.408  1.00  0.00           O
ATOM   2159  N   ALA A 135      57.536  79.641 104.447  1.00  0.00           N
ATOM   2161  CA  ALA A 135      58.026  79.961 103.118  1.00  0.00           C
ATOM   2163  CB  ALA A 135      57.466  81.301 102.617  1.00  0.00           C
ATOM   2167  C   ALA A 135      59.546  79.971 103.038  1.00  0.00           C
ATOM   2168  O   ALA A 135      60.236  80.551 103.867  1.00  0.00           O
ATOM   2169  N   ALA A 136      60.106  79.301 102.008  1.00  0.00           N
ATOM   2171  CA  ALA A 136      61.526  79.021 101.938  1.00  0.00           C
ATOM   2173  CB  ALA A 136      61.776  77.911 100.888  1.00  0.00           C
ATOM   2177  C   ALA A 136      62.296  80.251 101.497  1.00  0.00           C
ATOM   2178  O   ALA A 136      63.476  80.431 101.768  1.00  0.00           O
ATOM   2179  N   GLY A 137      61.576  81.131 100.807  1.00  0.00           N
ATOM   2181  CA  GLY A 137      62.036  82.381 100.268  1.00  0.00           C
ATOM   2184  C   GLY A 137      60.886  83.321 100.357  1.00  0.00           C
ATOM   2185  O   GLY A 137      59.846  82.981 100.928  1.00  0.00           O
ATOM   2186  N   ALA A 138      61.056  84.521  99.808  1.00  0.00           N
ATOM   2188  CA  ALA A 138      60.086  85.571  99.827  1.00  0.00           C
ATOM   2190  CB  ALA A 138      60.796  86.881 100.217  1.00  0.00           C
ATOM   2194  C   ALA A 138      59.456  85.701  98.458  1.00  0.00           C
ATOM   2195  O   ALA A 138      60.156  85.871  97.458  1.00  0.00           O
ATOM   2196  N   GLY A 139      58.116  85.581  98.388  1.00  0.00           N
ATOM   2198  CA  GLY A 139      57.406  85.391  97.138  1.00  0.00           C
ATOM   2201  C   GLY A 139      55.996  85.911  97.178  1.00  0.00           C
ATOM   2202  O   GLY A 139      55.636  86.761  97.997  1.00  0.00           O
ATOM   2203  N   LYS A 140      55.146  85.381  96.287  1.00  0.00           N
ATOM   2205  CA  LYS A 140      53.726  85.651  96.208  1.00  0.00           C
ATOM   2207  CB  LYS A 140      53.446  86.481  94.928  1.00  0.00           C
ATOM   2210  CG  LYS A 140      52.086  87.201  94.867  1.00  0.00           C
ATOM   2213  CD  LYS A 140      52.046  88.371  95.858  1.00  0.00           C
ATOM   2216  CE  LYS A 140      50.806  89.271  95.778  1.00  0.00           C
ATOM   2219  NZ  LYS A 140      50.816  89.971  94.487  1.00  0.00           N
ATOM   2223  C   LYS A 140      53.036  84.291  96.068  1.00  0.00           C
ATOM   2224  O   LYS A 140      53.396  83.521  95.177  1.00  0.00           O
ATOM   2225  N   VAL A 141      52.056  83.931  96.928  1.00  0.00           N
ATOM   2227  CA  VAL A 141      51.226  82.761  96.667  1.00  0.00           C
ATOM   2229  CB  VAL A 141      50.486  82.221  97.887  1.00  0.00           C
ATOM   2231  CG1 VAL A 141      51.506  81.671  98.897  1.00  0.00           C
ATOM   2235  CG2 VAL A 141      49.606  83.301  98.528  1.00  0.00           C
ATOM   2239  C   VAL A 141      50.306  82.921  95.457  1.00  0.00           C
ATOM   2240  O   VAL A 141      49.656  83.951  95.238  1.00  0.00           O
ATOM   2241  N   VAL A 142      50.266  81.891  94.598  1.00  0.00           N
ATOM   2243  CA  VAL A 142      49.556  81.921  93.337  1.00  0.00           C
ATOM   2245  CB  VAL A 142      50.456  81.471  92.178  1.00  0.00           C
ATOM   2247  CG1 VAL A 142      51.416  82.631  91.818  1.00  0.00           C
ATOM   2251  CG2 VAL A 142      51.276  80.211  92.528  1.00  0.00           C
ATOM   2255  C   VAL A 142      48.286  81.091  93.408  1.00  0.00           C
ATOM   2256  O   VAL A 142      47.266  81.421  92.788  1.00  0.00           O
ATOM   2257  N   TYR A 143      48.326  80.021  94.228  1.00  0.00           N
ATOM   2259  CA  TYR A 143      47.266  79.051  94.388  1.00  0.00           C
ATOM   2261  CB  TYR A 143      47.476  77.821  93.477  1.00  0.00           C
ATOM   2264  CG  TYR A 143      47.466  78.231  92.028  1.00  0.00           C
ATOM   2265  CD1 TYR A 143      48.636  78.331  91.278  1.00  0.00           C
ATOM   2267  CE1 TYR A 143      48.596  78.751  89.938  1.00  0.00           C
ATOM   2269  CZ  TYR A 143      47.366  79.011  89.328  1.00  0.00           C
ATOM   2270  OH  TYR A 143      47.276  79.371  87.967  1.00  0.00           O
ATOM   2272  CD2 TYR A 143      46.246  78.551  91.427  1.00  0.00           C
ATOM   2274  CE2 TYR A 143      46.186  78.911  90.077  1.00  0.00           C
ATOM   2276  C   TYR A 143      47.236  78.561  95.818  1.00  0.00           C
ATOM   2277  O   TYR A 143      48.256  78.561  96.508  1.00  0.00           O
ATOM   2278  N   VAL A 144      46.036  78.171  96.278  1.00  0.00           N
ATOM   2280  CA  VAL A 144      45.846  77.451  97.528  1.00  0.00           C
ATOM   2282  CB  VAL A 144      45.856  78.361  98.757  1.00  0.00           C
ATOM   2284  CG1 VAL A 144      44.666  79.351  98.778  1.00  0.00           C
ATOM   2288  CG2 VAL A 144      45.876  77.521 100.047  1.00  0.00           C
ATOM   2292  C   VAL A 144      44.526  76.711  97.348  1.00  0.00           C
ATOM   2293  O   VAL A 144      43.696  77.131  96.548  1.00  0.00           O
ATOM   2294  N   GLY A 145      44.326  75.571  98.048  1.00  0.00           N
ATOM   2296  CA  GLY A 145      43.136  74.741  97.908  1.00  0.00           C
ATOM   2299  C   GLY A 145      43.266  73.661  96.858  1.00  0.00           C
ATOM   2300  O   GLY A 145      44.006  73.811  95.888  1.00  0.00           O
ATOM   2301  N   ASN A 146      42.546  72.551  97.098  1.00  0.00           N
ATOM   2303  CA  ASN A 146      42.466  71.291  96.367  1.00  0.00           C
ATOM   2305  CB  ASN A 146      43.686  70.921  95.457  1.00  0.00           C
ATOM   2308  CG  ASN A 146      43.326  71.161  94.007  1.00  0.00           C
ATOM   2309  OD1 ASN A 146      43.126  70.181  93.268  1.00  0.00           O
ATOM   2310  ND2 ASN A 146      43.236  72.431  93.588  1.00  0.00           N
ATOM   2313  C   ASN A 146      42.386  70.191  97.397  1.00  0.00           C
ATOM   2314  O   ASN A 146      43.326  69.991  98.148  1.00  0.00           O
ATOM   2315  N   GLN A 147      41.316  69.391  97.458  1.00  0.00           N
ATOM   2317  CA  GLN A 147      41.296  68.321  98.428  1.00  0.00           C
ATOM   2319  CB  GLN A 147      41.046  68.881  99.857  1.00  0.00           C
ATOM   2322  CG  GLN A 147      40.106  68.181 100.848  1.00  0.00           C
ATOM   2325  CD  GLN A 147      40.206  68.941 102.188  1.00  0.00           C
ATOM   2326  OE1 GLN A 147      39.686  70.041 102.348  1.00  0.00           O
ATOM   2327  NE2 GLN A 147      40.946  68.361 103.158  1.00  0.00           N
ATOM   2330  C   GLN A 147      40.486  67.131  97.948  1.00  0.00           C
ATOM   2331  O   GLN A 147      39.566  67.251  97.158  1.00  0.00           O
ATOM   2332  N   LEU A 148      40.986  65.921  98.318  1.00  0.00           N
ATOM   2334  CA  LEU A 148      40.626  64.571  97.887  1.00  0.00           C
ATOM   2336  CB  LEU A 148      39.126  64.341  97.518  1.00  0.00           C
ATOM   2339  CG  LEU A 148      38.726  62.861  97.278  1.00  0.00           C
ATOM   2341  CD1 LEU A 148      38.786  62.031  98.568  1.00  0.00           C
ATOM   2345  CD2 LEU A 148      37.316  62.701  96.718  1.00  0.00           C
ATOM   2349  C   LEU A 148      41.556  64.021  96.807  1.00  0.00           C
ATOM   2350  O   LEU A 148      41.876  62.831  96.788  1.00  0.00           O
ATOM   2351  N   ARG A 149      42.076  64.851  95.888  1.00  0.00           N
ATOM   2353  CA  ARG A 149      42.886  64.391  94.768  1.00  0.00           C
ATOM   2355  CB  ARG A 149      42.466  64.991  93.418  1.00  0.00           C
ATOM   2358  CG  ARG A 149      42.446  66.521  93.368  1.00  0.00           C
ATOM   2361  CD  ARG A 149      42.116  67.071  91.978  1.00  0.00           C
ATOM   2364  NE  ARG A 149      43.296  66.771  91.098  1.00  0.00           N
ATOM   2366  CZ  ARG A 149      44.176  67.661  90.677  1.00  0.00           C
ATOM   2367  NH1 ARG A 149      44.196  68.901  91.107  1.00  0.00           N
ATOM   2370  NH2 ARG A 149      45.086  67.281  89.808  1.00  0.00           N
ATOM   2373  C   ARG A 149      44.356  64.651  94.978  1.00  0.00           C
ATOM   2374  O   ARG A 149      44.726  65.301  95.948  1.00  0.00           O
ATOM   2375  N   GLY A 150      45.246  64.071  94.137  1.00  0.00           N
ATOM   2377  CA  GLY A 150      46.706  64.241  94.238  1.00  0.00           C
ATOM   2380  C   GLY A 150      47.256  65.641  94.468  1.00  0.00           C
ATOM   2381  O   GLY A 150      46.966  66.571  93.717  1.00  0.00           O
ATOM   2382  N   TYR A 151      48.086  65.741  95.518  1.00  0.00           N
ATOM   2384  CA  TYR A 151      48.806  66.821  96.158  1.00  0.00           C
ATOM   2386  CB  TYR A 151      49.326  67.921  95.238  1.00  0.00           C
ATOM   2389  CG  TYR A 151      50.416  67.391  94.398  1.00  0.00           C
ATOM   2390  CD1 TYR A 151      51.676  67.161  94.967  1.00  0.00           C
ATOM   2392  CE1 TYR A 151      52.756  66.791  94.147  1.00  0.00           C
ATOM   2394  CZ  TYR A 151      52.546  66.601  92.777  1.00  0.00           C
ATOM   2395  OH  TYR A 151      53.596  66.211  91.947  1.00  0.00           O
ATOM   2397  CD2 TYR A 151      50.216  67.181  93.027  1.00  0.00           C
ATOM   2399  CE2 TYR A 151      51.276  66.771  92.227  1.00  0.00           C
ATOM   2401  C   TYR A 151      48.136  67.401  97.378  1.00  0.00           C
ATOM   2402  O   TYR A 151      48.796  67.711  98.368  1.00  0.00           O
ATOM   2403  N   GLY A 152      46.806  67.591  97.337  1.00  0.00           N
ATOM   2405  CA  GLY A 152      45.966  67.801  98.507  1.00  0.00           C
ATOM   2408  C   GLY A 152      46.356  68.901  99.478  1.00  0.00           C
ATOM   2409  O   GLY A 152      47.236  68.771 100.338  1.00  0.00           O
ATOM   2410  N   ASN A 153      45.606  70.011  99.457  1.00  0.00           N
ATOM   2412  CA  ASN A 153      45.796  71.191 100.258  1.00  0.00           C
ATOM   2414  CB  ASN A 153      45.516  70.931 101.747  1.00  0.00           C
ATOM   2417  CG  ASN A 153      44.086  70.471 101.938  1.00  0.00           C
ATOM   2418  OD1 ASN A 153      43.136  70.961 101.338  1.00  0.00           O
ATOM   2419  ND2 ASN A 153      43.906  69.491 102.868  1.00  0.00           N
ATOM   2422  C   ASN A 153      47.156  71.791 100.088  1.00  0.00           C
ATOM   2423  O   ASN A 153      47.986  71.811 100.998  1.00  0.00           O
ATOM   2424  N   LEU A 154      47.436  72.321  98.897  1.00  0.00           N
ATOM   2426  CA  LEU A 154      48.716  72.891  98.617  1.00  0.00           C
ATOM   2428  CB  LEU A 154      49.186  72.721  97.158  1.00  0.00           C
ATOM   2431  CG  LEU A 154      49.166  71.291  96.588  1.00  0.00           C
ATOM   2433  CD1 LEU A 154      47.746  70.891  96.138  1.00  0.00           C
ATOM   2437  CD2 LEU A 154      50.136  71.311  95.408  1.00  0.00           C
ATOM   2441  C   LEU A 154      48.686  74.361  98.867  1.00  0.00           C
ATOM   2442  O   LEU A 154      47.636  74.991  98.857  1.00  0.00           O
ATOM   2443  N   ILE A 155      49.876  74.961  98.997  1.00  0.00           N
ATOM   2445  CA  ILE A 155      50.056  76.331  98.548  1.00  0.00           C
ATOM   2447  CB  ILE A 155      50.456  77.321  99.627  1.00  0.00           C
ATOM   2449  CG2 ILE A 155      49.416  77.231 100.758  1.00  0.00           C
ATOM   2453  CG1 ILE A 155      51.886  77.121 100.188  1.00  0.00           C
ATOM   2456  CD  ILE A 155      52.886  78.121  99.598  1.00  0.00           C
ATOM   2460  C   ILE A 155      51.126  76.241  97.488  1.00  0.00           C
ATOM   2461  O   ILE A 155      51.986  75.351  97.528  1.00  0.00           O
ATOM   2462  N   MET A 156      51.086  77.141  96.497  1.00  0.00           N
ATOM   2464  CA  MET A 156      52.186  77.301  95.568  1.00  0.00           C
ATOM   2466  CB  MET A 156      51.856  76.751  94.158  1.00  0.00           C
ATOM   2469  CG  MET A 156      53.056  76.761  93.188  1.00  0.00           C
ATOM   2472  SD  MET A 156      52.966  75.631  91.758  1.00  0.00           S
ATOM   2473  CE  MET A 156      51.606  76.381  90.818  1.00  0.00           C
ATOM   2477  C   MET A 156      52.576  78.751  95.548  1.00  0.00           C
ATOM   2478  O   MET A 156      51.726  79.651  95.518  1.00  0.00           O
ATOM   2479  N   ILE A 157      53.886  79.011  95.658  1.00  0.00           N
ATOM   2481  CA  ILE A 157      54.436  80.311  95.958  1.00  0.00           C
ATOM   2483  CB  ILE A 157      55.086  80.311  97.348  1.00  0.00           C
ATOM   2485  CG2 ILE A 157      56.476  79.681  97.327  1.00  0.00           C
ATOM   2489  CG1 ILE A 157      55.186  81.691  98.008  1.00  0.00           C
ATOM   2492  CD  ILE A 157      55.576  81.551  99.487  1.00  0.00           C
ATOM   2496  C   ILE A 157      55.416  80.621  94.848  1.00  0.00           C
ATOM   2497  O   ILE A 157      56.346  79.871  94.538  1.00  0.00           O
ATOM   2498  N   LYS A 158      55.236  81.751  94.158  1.00  0.00           N
ATOM   2500  CA  LYS A 158      56.186  82.141  93.138  1.00  0.00           C
ATOM   2502  CB  LYS A 158      55.466  82.811  91.947  1.00  0.00           C
ATOM   2505  CG  LYS A 158      56.346  82.971  90.708  1.00  0.00           C
ATOM   2508  CD  LYS A 158      55.486  83.341  89.478  1.00  0.00           C
ATOM   2511  CE  LYS A 158      56.296  83.581  88.197  1.00  0.00           C
ATOM   2514  NZ  LYS A 158      55.406  84.061  87.118  1.00  0.00           N
ATOM   2518  C   LYS A 158      57.186  83.031  93.827  1.00  0.00           C
ATOM   2519  O   LYS A 158      56.826  83.911  94.608  1.00  0.00           O
ATOM   2520  N   HIS A 159      58.496  82.801  93.607  1.00  0.00           N
ATOM   2522  CA  HIS A 159      59.556  83.511  94.318  1.00  0.00           C
ATOM   2524  CB  HIS A 159      60.716  82.571  94.708  1.00  0.00           C
ATOM   2527  ND1 HIS A 159      60.306  81.871  97.068  1.00  0.00           N
ATOM   2528  CG  HIS A 159      60.316  81.541  95.718  1.00  0.00           C
ATOM   2529  CE1 HIS A 159      59.946  80.771  97.688  1.00  0.00           C
ATOM   2531  NE2 HIS A 159      59.766  79.741  96.828  1.00  0.00           N
ATOM   2533  CD2 HIS A 159      60.006  80.231  95.557  1.00  0.00           C
ATOM   2535  C   HIS A 159      60.106  84.621  93.438  1.00  0.00           C
ATOM   2536  O   HIS A 159      61.166  85.181  93.678  1.00  0.00           O
ATOM   2537  N   SER A 160      59.396  84.901  92.338  1.00  0.00           N
ATOM   2539  CA  SER A 160      59.656  85.921  91.318  1.00  0.00           C
ATOM   2541  CB  SER A 160      60.206  87.281  91.777  1.00  0.00           C
ATOM   2544  OG  SER A 160      59.306  87.931  92.668  1.00  0.00           O
ATOM   2546  C   SER A 160      60.556  85.421  90.238  1.00  0.00           C
ATOM   2547  O   SER A 160      60.406  85.781  89.077  1.00  0.00           O
ATOM   2548  N   GLU A 161      61.496  84.561  90.618  1.00  0.00           N
ATOM   2550  CA  GLU A 161      62.826  84.461  90.077  1.00  0.00           C
ATOM   2552  CB  GLU A 161      63.696  84.171  91.306  1.00  0.00           C
ATOM   2555  CG  GLU A 161      65.196  84.041  91.018  1.00  0.00           C
ATOM   2558  CD  GLU A 161      65.996  84.831  92.008  1.00  0.00           C
ATOM   2559  OE1 GLU A 161      65.916  84.551  93.237  1.00  0.00           O
ATOM   2560  OE2 GLU A 161      66.766  85.711  91.538  1.00  0.00           O
ATOM   2561  C   GLU A 161      62.916  83.341  89.048  1.00  0.00           C
ATOM   2562  O   GLU A 161      63.976  82.811  88.738  1.00  0.00           O
ATOM   2563  N   ASP A 162      61.726  82.931  88.577  1.00  0.00           N
ATOM   2565  CA  ASP A 162      61.456  81.811  87.708  1.00  0.00           C
ATOM   2567  CB  ASP A 162      62.406  81.861  86.488  1.00  0.00           C
ATOM   2570  CG  ASP A 162      61.876  81.131  85.268  1.00  0.00           C
ATOM   2571  OD1 ASP A 162      61.246  80.061  85.387  1.00  0.00           O
ATOM   2572  OD2 ASP A 162      62.166  81.651  84.158  1.00  0.00           O
ATOM   2573  C   ASP A 162      61.386  80.521  88.528  1.00  0.00           C
ATOM   2574  O   ASP A 162      60.886  79.491  88.097  1.00  0.00           O
ATOM   2575  N   TYR A 163      61.786  80.601  89.818  1.00  0.00           N
ATOM   2577  CA  TYR A 163      61.486  79.591  90.807  1.00  0.00           C
ATOM   2579  CB  TYR A 163      62.466  79.601  92.008  1.00  0.00           C
ATOM   2582  CG  TYR A 163      63.856  79.301  91.518  1.00  0.00           C
ATOM   2583  CD1 TYR A 163      64.266  77.991  91.257  1.00  0.00           C
ATOM   2585  CE1 TYR A 163      65.546  77.751  90.728  1.00  0.00           C
ATOM   2587  CZ  TYR A 163      66.426  78.821  90.488  1.00  0.00           C
ATOM   2588  OH  TYR A 163      67.706  78.591  89.967  1.00  0.00           O
ATOM   2590  CD2 TYR A 163      64.736  80.361  91.278  1.00  0.00           C
ATOM   2592  CE2 TYR A 163      66.016  80.131  90.768  1.00  0.00           C
ATOM   2594  C   TYR A 163      60.096  79.761  91.397  1.00  0.00           C
ATOM   2595  O   TYR A 163      59.606  80.861  91.678  1.00  0.00           O
ATOM   2596  N   ILE A 164      59.466  78.611  91.658  1.00  0.00           N
ATOM   2598  CA  ILE A 164      58.186  78.511  92.298  1.00  0.00           C
ATOM   2600  CB  ILE A 164      57.106  78.391  91.228  1.00  0.00           C
ATOM   2602  CG2 ILE A 164      57.236  77.061  90.457  1.00  0.00           C
ATOM   2606  CG1 ILE A 164      55.676  78.601  91.738  1.00  0.00           C
ATOM   2609  CD  ILE A 164      54.646  78.811  90.618  1.00  0.00           C
ATOM   2613  C   ILE A 164      58.296  77.311  93.208  1.00  0.00           C
ATOM   2614  O   ILE A 164      58.866  76.281  92.838  1.00  0.00           O
ATOM   2615  N   THR A 165      57.826  77.391  94.468  1.00  0.00           N
ATOM   2617  CA  THR A 165      57.816  76.221  95.338  1.00  0.00           C
ATOM   2619  CB  THR A 165      58.576  76.271  96.667  1.00  0.00           C
ATOM   2621  OG1 THR A 165      58.266  77.381  97.488  1.00  0.00           O
ATOM   2623  CG2 THR A 165      60.056  76.411  96.357  1.00  0.00           C
ATOM   2627  C   THR A 165      56.386  75.871  95.597  1.00  0.00           C
ATOM   2628  O   THR A 165      55.516  76.731  95.658  1.00  0.00           O
ATOM   2629  N   ALA A 166      56.126  74.571  95.737  1.00  0.00           N
ATOM   2631  CA  ALA A 166      54.846  74.101  96.147  1.00  0.00           C
ATOM   2633  CB  ALA A 166      54.186  73.221  95.077  1.00  0.00           C
ATOM   2637  C   ALA A 166      55.056  73.371  97.438  1.00  0.00           C
ATOM   2638  O   ALA A 166      56.146  72.881  97.738  1.00  0.00           O
ATOM   2639  N   TYR A 167      54.016  73.341  98.268  1.00  0.00           N
ATOM   2641  CA  TYR A 167      54.036  72.691  99.538  1.00  0.00           C
ATOM   2643  CB  TYR A 167      54.056  73.711 100.707  1.00  0.00           C
ATOM   2646  CG  TYR A 167      55.186  74.701 100.608  1.00  0.00           C
ATOM   2647  CD1 TYR A 167      55.106  75.791  99.717  1.00  0.00           C
ATOM   2649  CE1 TYR A 167      56.106  76.781  99.688  1.00  0.00           C
ATOM   2651  CZ  TYR A 167      57.186  76.691 100.567  1.00  0.00           C
ATOM   2652  OH  TYR A 167      58.256  77.601 100.548  1.00  0.00           O
ATOM   2654  CD2 TYR A 167      56.296  74.631 101.467  1.00  0.00           C
ATOM   2656  CE2 TYR A 167      57.266  75.641 101.467  1.00  0.00           C
ATOM   2658  C   TYR A 167      52.746  71.921  99.598  1.00  0.00           C
ATOM   2659  O   TYR A 167      51.676  72.501  99.428  1.00  0.00           O
ATOM   2660  N   ALA A 168      52.816  70.591  99.798  1.00  0.00           N
ATOM   2662  CA  ALA A 168      51.696  69.701  99.608  1.00  0.00           C
ATOM   2664  CB  ALA A 168      51.876  68.881  98.327  1.00  0.00           C
ATOM   2668  C   ALA A 168      51.626  68.781 100.807  1.00  0.00           C
ATOM   2669  O   ALA A 168      52.586  68.651 101.558  1.00  0.00           O
ATOM   2670  N   HIS A 169      50.446  68.171 101.017  1.00  0.00           N
ATOM   2672  CA  HIS A 169      50.176  67.361 102.197  1.00  0.00           C
ATOM   2674  CB  HIS A 169      51.106  66.151 102.428  1.00  0.00           C
ATOM   2677  ND1 HIS A 169      50.786  64.331 100.707  1.00  0.00           N
ATOM   2678  CG  HIS A 169      51.446  65.451 101.147  1.00  0.00           C
ATOM   2679  CE1 HIS A 169      51.456  63.901  99.668  1.00  0.00           C
ATOM   2681  NE2 HIS A 169      52.546  64.661  99.438  1.00  0.00           N
ATOM   2683  CD2 HIS A 169      52.536  65.661 100.387  1.00  0.00           C
ATOM   2685  C   HIS A 169      49.966  68.221 103.438  1.00  0.00           C
ATOM   2686  O   HIS A 169      50.506  67.951 104.498  1.00  0.00           O
ATOM   2687  N   ASN A 170      49.146  69.291 103.337  1.00  0.00           N
ATOM   2689  CA  ASN A 170      48.916  70.191 104.447  1.00  0.00           C
ATOM   2691  CB  ASN A 170      49.076  71.681 104.067  1.00  0.00           C
ATOM   2694  CG  ASN A 170      50.486  71.961 103.568  1.00  0.00           C
ATOM   2695  OD1 ASN A 170      51.496  71.411 104.018  1.00  0.00           O
ATOM   2696  ND2 ASN A 170      50.586  72.891 102.588  1.00  0.00           N
ATOM   2699  C   ASN A 170      47.526  70.001 105.068  1.00  0.00           C
ATOM   2700  O   ASN A 170      46.476  70.081 104.428  1.00  0.00           O
ATOM   2701  N   ASP A 171      47.486  69.761 106.378  1.00  0.00           N
ATOM   2703  CA  ASP A 171      46.296  69.491 107.158  1.00  0.00           C
ATOM   2705  CB  ASP A 171      46.726  69.261 108.617  1.00  0.00           C
ATOM   2708  CG  ASP A 171      45.576  68.671 109.387  1.00  0.00           C
ATOM   2709  OD1 ASP A 171      44.966  69.401 110.208  1.00  0.00           O
ATOM   2710  OD2 ASP A 171      45.256  67.481 109.137  1.00  0.00           O
ATOM   2711  C   ASP A 171      45.306  70.631 107.068  1.00  0.00           C
ATOM   2712  O   ASP A 171      44.136  70.441 106.728  1.00  0.00           O
ATOM   2713  N   THR A 172      45.816  71.871 107.197  1.00  0.00           N
ATOM   2715  CA  THR A 172      45.066  73.111 107.057  1.00  0.00           C
ATOM   2717  CB  THR A 172      44.436  73.581 108.358  1.00  0.00           C
ATOM   2719  OG1 THR A 172      43.656  74.761 108.188  1.00  0.00           O
ATOM   2721  CG2 THR A 172      45.546  73.871 109.368  1.00  0.00           C
ATOM   2725  C   THR A 172      45.946  74.201 106.446  1.00  0.00           C
ATOM   2726  O   THR A 172      47.176  74.101 106.427  1.00  0.00           O
ATOM   2727  N   MET A 173      45.286  75.251 105.918  1.00  0.00           N
ATOM   2729  CA  MET A 173      45.856  76.491 105.438  1.00  0.00           C
ATOM   2731  CB  MET A 173      44.926  77.151 104.378  1.00  0.00           C
ATOM   2734  CG  MET A 173      44.386  76.221 103.268  1.00  0.00           C
ATOM   2737  SD  MET A 173      42.926  76.831 102.388  1.00  0.00           S
ATOM   2738  CE  MET A 173      43.516  78.541 102.238  1.00  0.00           C
ATOM   2742  C   MET A 173      45.946  77.501 106.578  1.00  0.00           C
ATOM   2743  O   MET A 173      45.286  77.361 107.607  1.00  0.00           O
ATOM   2744  N   LEU A 174      46.736  78.581 106.408  1.00  0.00           N
ATOM   2746  CA  LEU A 174      46.736  79.721 107.318  1.00  0.00           C
ATOM   2748  CB  LEU A 174      48.116  79.921 107.997  1.00  0.00           C
ATOM   2751  CG  LEU A 174      48.246  79.081 109.268  1.00  0.00           C
ATOM   2753  CD1 LEU A 174      48.646  77.651 108.946  1.00  0.00           C
ATOM   2757  CD2 LEU A 174      49.256  79.721 110.228  1.00  0.00           C
ATOM   2761  C   LEU A 174      46.236  81.001 106.658  1.00  0.00           C
ATOM   2762  O   LEU A 174      45.576  80.991 105.628  1.00  0.00           O
ATOM   2763  N   VAL A 175      46.506  82.131 107.327  1.00  0.00           N
ATOM   2765  CA  VAL A 175      45.806  83.391 107.248  1.00  0.00           C
ATOM   2767  CB  VAL A 175      46.246  84.261 108.447  1.00  0.00           C
ATOM   2769  CG1 VAL A 175      45.406  85.551 108.577  1.00  0.00           C
ATOM   2773  CG2 VAL A 175      46.126  83.481 109.778  1.00  0.00           C
ATOM   2777  C   VAL A 175      46.076  84.141 105.947  1.00  0.00           C
ATOM   2778  O   VAL A 175      45.376  85.091 105.608  1.00  0.00           O
ATOM   2779  N   ASN A 176      47.136  83.761 105.196  1.00  0.00           N
ATOM   2781  CA  ASN A 176      47.626  84.551 104.058  1.00  0.00           C
ATOM   2783  CB  ASN A 176      48.966  83.991 103.467  1.00  0.00           C
ATOM   2786  CG  ASN A 176      49.546  84.851 102.327  1.00  0.00           C
ATOM   2787  OD1 ASN A 176      49.056  84.871 101.198  1.00  0.00           O
ATOM   2788  ND2 ASN A 176      50.666  85.551 102.577  1.00  0.00           N
ATOM   2791  C   ASN A 176      46.616  84.741 102.948  1.00  0.00           C
ATOM   2792  O   ASN A 176      46.496  85.831 102.397  1.00  0.00           O
ATOM   2793  N   ASN A 177      45.886  83.671 102.607  1.00  0.00           N
ATOM   2795  CA  ASN A 177      44.996  83.631 101.488  1.00  0.00           C
ATOM   2797  CB  ASN A 177      43.746  84.531 101.707  1.00  0.00           C
ATOM   2800  CG  ASN A 177      42.896  83.961 102.838  1.00  0.00           C
ATOM   2801  OD1 ASN A 177      43.286  83.111 103.628  1.00  0.00           O
ATOM   2802  ND2 ASN A 177      41.606  84.361 102.868  1.00  0.00           N
ATOM   2805  C   ASN A 177      45.676  83.811 100.128  1.00  0.00           C
ATOM   2806  O   ASN A 177      46.296  82.871  99.638  1.00  0.00           O
ATOM   2807  N   GLY A 178      45.566  84.991  99.468  1.00  0.00           N
ATOM   2809  CA  GLY A 178      46.166  85.241  98.158  1.00  0.00           C
ATOM   2812  C   GLY A 178      47.066  86.441  98.108  1.00  0.00           C
ATOM   2813  O   GLY A 178      46.866  87.331  97.278  1.00  0.00           O
ATOM   2814  N   GLN A 179      48.076  86.541  98.988  1.00  0.00           N
ATOM   2816  CA  GLN A 179      48.846  87.751  99.207  1.00  0.00           C
ATOM   2818  CB  GLN A 179      48.536  88.321 100.628  1.00  0.00           C
ATOM   2821  CG  GLN A 179      47.056  88.721 100.827  1.00  0.00           C
ATOM   2824  CD  GLN A 179      46.696  89.091 102.278  1.00  0.00           C
ATOM   2825  OE1 GLN A 179      45.576  88.791 102.696  1.00  0.00           O
ATOM   2826  NE2 GLN A 179      47.576  89.751 103.048  1.00  0.00           N
ATOM   2829  C   GLN A 179      50.376  87.621  99.037  1.00  0.00           C
ATOM   2830  O   GLN A 179      50.926  86.621  98.558  1.00  0.00           O
ATOM   2831  N   SER A 180      51.116  88.691  99.398  1.00  0.00           N
ATOM   2833  CA  SER A 180      52.586  88.711  99.457  1.00  0.00           C
ATOM   2835  CB  SER A 180      53.206  90.131  99.428  1.00  0.00           C
ATOM   2838  OG  SER A 180      52.916  90.801  98.197  1.00  0.00           O
ATOM   2840  C   SER A 180      53.136  88.071 100.707  1.00  0.00           C
ATOM   2841  O   SER A 180      52.656  88.301 101.817  1.00  0.00           O
ATOM   2842  N   VAL A 181      54.216  87.301 100.557  1.00  0.00           N
ATOM   2844  CA  VAL A 181      54.706  86.381 101.567  1.00  0.00           C
ATOM   2846  CB  VAL A 181      54.196  84.951 101.367  1.00  0.00           C
ATOM   2848  CG1 VAL A 181      54.146  84.601  99.878  1.00  0.00           C
ATOM   2852  CG2 VAL A 181      55.006  83.881 102.127  1.00  0.00           C
ATOM   2856  C   VAL A 181      56.216  86.461 101.637  1.00  0.00           C
ATOM   2857  O   VAL A 181      56.906  86.771 100.667  1.00  0.00           O
ATOM   2858  N   LYS A 182      56.766  86.291 102.848  1.00  0.00           N
ATOM   2860  CA  LYS A 182      58.156  86.571 103.128  1.00  0.00           C
ATOM   2862  CB  LYS A 182      58.356  87.701 104.158  1.00  0.00           C
ATOM   2865  CG  LYS A 182      57.766  89.051 103.747  1.00  0.00           C
ATOM   2868  CD  LYS A 182      56.266  89.171 103.997  1.00  0.00           C
ATOM   2871  CE  LYS A 182      55.736  90.571 103.717  1.00  0.00           C
ATOM   2874  NZ  LYS A 182      54.256  90.521 103.647  1.00  0.00           N
ATOM   2878  C   LYS A 182      58.716  85.291 103.678  1.00  0.00           C
ATOM   2879  O   LYS A 182      57.986  84.451 104.198  1.00  0.00           O
ATOM   2880  N   ALA A 183      60.056  85.121 103.548  1.00  0.00           N
ATOM   2882  CA  ALA A 183      60.726  83.941 104.018  1.00  0.00           C
ATOM   2884  CB  ALA A 183      62.216  84.001 103.657  1.00  0.00           C
ATOM   2888  C   ALA A 183      60.586  83.771 105.508  1.00  0.00           C
ATOM   2889  O   ALA A 183      60.836  84.691 106.287  1.00  0.00           O
ATOM   2890  N   GLY A 184      60.116  82.591 105.938  1.00  0.00           N
ATOM   2892  CA  GLY A 184      59.796  82.381 107.337  1.00  0.00           C
ATOM   2895  C   GLY A 184      58.386  82.731 107.728  1.00  0.00           C
ATOM   2896  O   GLY A 184      58.046  82.721 108.908  1.00  0.00           O
ATOM   2897  N   GLN A 185      57.496  83.071 106.777  1.00  0.00           N
ATOM   2899  CA  GLN A 185      56.086  83.231 107.057  1.00  0.00           C
ATOM   2901  CB  GLN A 185      55.446  84.281 106.117  1.00  0.00           C
ATOM   2904  CG  GLN A 185      53.906  84.421 106.208  1.00  0.00           C
ATOM   2907  CD  GLN A 185      53.076  83.811 105.056  1.00  0.00           C
ATOM   2908  OE1 GLN A 185      52.156  84.461 104.577  1.00  0.00           O
ATOM   2909  NE2 GLN A 185      53.346  82.561 104.618  1.00  0.00           N
ATOM   2912  C   GLN A 185      55.346  81.921 106.947  1.00  0.00           C
ATOM   2913  O   GLN A 185      55.516  81.171 105.988  1.00  0.00           O
ATOM   2914  N   LYS A 186      54.476  81.611 107.927  1.00  0.00           N
ATOM   2916  CA  LYS A 186      53.746  80.361 107.957  1.00  0.00           C
ATOM   2918  CB  LYS A 186      53.176  80.081 109.368  1.00  0.00           C
ATOM   2921  CG  LYS A 186      52.696  78.641 109.568  1.00  0.00           C
ATOM   2924  CD  LYS A 186      52.276  78.351 111.028  1.00  0.00           C
ATOM   2927  CE  LYS A 186      51.456  77.051 111.168  1.00  0.00           C
ATOM   2930  NZ  LYS A 186      51.136  76.741 112.568  1.00  0.00           N
ATOM   2934  C   LYS A 186      52.616  80.361 106.938  1.00  0.00           C
ATOM   2935  O   LYS A 186      51.696  81.181 107.028  1.00  0.00           O
ATOM   2936  N   ILE A 187      52.646  79.441 105.938  1.00  0.00           N
ATOM   2938  CA  ILE A 187      51.606  79.411 104.918  1.00  0.00           C
ATOM   2940  CB  ILE A 187      52.106  79.071 103.498  1.00  0.00           C
ATOM   2942  CG2 ILE A 187      51.236  79.901 102.537  1.00  0.00           C
ATOM   2946  CG1 ILE A 187      53.606  79.331 103.188  1.00  0.00           C
ATOM   2949  CD  ILE A 187      54.536  78.151 103.467  1.00  0.00           C
ATOM   2953  C   ILE A 187      50.486  78.421 105.277  1.00  0.00           C
ATOM   2954  O   ILE A 187      49.316  78.581 104.918  1.00  0.00           O
ATOM   2955  N   ALA A 188      50.836  77.341 105.998  1.00  0.00           N
ATOM   2957  CA  ALA A 188      49.976  76.181 106.138  1.00  0.00           C
ATOM   2959  CB  ALA A 188      49.896  75.401 104.808  1.00  0.00           C
ATOM   2963  C   ALA A 188      50.436  75.311 107.308  1.00  0.00           C
ATOM   2964  O   ALA A 188      51.246  75.741 108.137  1.00  0.00           O
ATOM   2965  N   THR A 189      49.896  74.101 107.448  1.00  0.00           N
ATOM   2967  CA  THR A 189      50.216  73.231 108.577  1.00  0.00           C
ATOM   2969  CB  THR A 189      49.096  73.181 109.618  1.00  0.00           C
ATOM   2971  OG1 THR A 189      48.716  74.451 110.137  1.00  0.00           O
ATOM   2973  CG2 THR A 189      49.566  72.401 110.818  1.00  0.00           C
ATOM   2977  C   THR A 189      50.356  71.821 108.048  1.00  0.00           C
ATOM   2978  O   THR A 189      49.476  71.371 107.318  1.00  0.00           O
ATOM   2979  N   MET A 190      51.426  71.071 108.358  1.00  0.00           N
ATOM   2981  CA  MET A 190      51.666  69.721 107.838  1.00  0.00           C
ATOM   2983  CB  MET A 190      53.016  69.211 108.377  1.00  0.00           C
ATOM   2986  CG  MET A 190      53.646  68.101 107.528  1.00  0.00           C
ATOM   2989  SD  MET A 190      55.196  67.431 108.188  1.00  0.00           S
ATOM   2990  CE  MET A 190      56.226  68.911 108.048  1.00  0.00           C
ATOM   2994  C   MET A 190      50.586  68.681 108.197  1.00  0.00           C
ATOM   2995  O   MET A 190      50.066  68.671 109.317  1.00  0.00           O
ATOM   2996  N   GLY A 191      50.226  67.791 107.248  1.00  0.00           N
ATOM   2998  CA  GLY A 191      49.156  66.791 107.367  1.00  0.00           C
ATOM   3001  C   GLY A 191      49.366  65.601 106.467  1.00  0.00           C
ATOM   3002  O   GLY A 191      50.446  65.391 105.928  1.00  0.00           O
ATOM   3003  N   SER A 192      48.326  64.771 106.268  1.00  0.00           N
ATOM   3005  CA  SER A 192      48.456  63.501 105.557  1.00  0.00           C
ATOM   3007  CB  SER A 192      48.406  62.301 106.548  1.00  0.00           C
ATOM   3010  OG  SER A 192      48.776  61.061 105.938  1.00  0.00           O
ATOM   3012  C   SER A 192      47.316  63.401 104.568  1.00  0.00           C
ATOM   3013  O   SER A 192      46.566  62.431 104.487  1.00  0.00           O
ATOM   3014  N   THR A 193      47.176  64.461 103.757  1.00  0.00           N
ATOM   3016  CA  THR A 193      46.396  64.491 102.528  1.00  0.00           C
ATOM   3018  CB  THR A 193      46.246  65.921 101.947  1.00  0.00           C
ATOM   3020  OG1 THR A 193      47.286  66.261 101.048  1.00  0.00           O
ATOM   3022  CG2 THR A 193      46.266  66.961 103.078  1.00  0.00           C
ATOM   3026  C   THR A 193      47.066  63.541 101.548  1.00  0.00           C
ATOM   3027  O   THR A 193      48.266  63.371 101.628  1.00  0.00           O
ATOM   3028  N   ASP A 194      46.306  62.831 100.697  1.00  0.00           N
ATOM   3030  CA  ASP A 194      46.766  61.871  99.678  1.00  0.00           C
ATOM   3032  CB  ASP A 194      47.646  62.481  98.568  1.00  0.00           C
ATOM   3035  CG  ASP A 194      47.476  63.971  98.348  1.00  0.00           C
ATOM   3036  OD1 ASP A 194      46.336  64.491  98.428  1.00  0.00           O
ATOM   3037  OD2 ASP A 194      48.446  64.441  97.708  1.00  0.00           O
ATOM   3038  C   ASP A 194      47.536  60.641 100.117  1.00  0.00           C
ATOM   3039  O   ASP A 194      47.516  59.611  99.447  1.00  0.00           O
ATOM   3040  N   ALA A 195      48.256  60.751 101.227  1.00  0.00           N
ATOM   3042  CA  ALA A 195      49.486  60.061 101.427  1.00  0.00           C
ATOM   3044  CB  ALA A 195      50.606  61.101 101.607  1.00  0.00           C
ATOM   3048  C   ALA A 195      49.376  59.171 102.628  1.00  0.00           C
ATOM   3049  O   ALA A 195      48.406  59.191 103.398  1.00  0.00           O
ATOM   3050  N   ALA A 196      50.376  58.291 102.768  1.00  0.00           N
ATOM   3052  CA  ALA A 196      50.326  57.181 103.668  1.00  0.00           C
ATOM   3054  CB  ALA A 196      51.256  56.091 103.118  1.00  0.00           C
ATOM   3058  C   ALA A 196      50.776  57.571 105.056  1.00  0.00           C
ATOM   3059  O   ALA A 196      50.636  56.801 106.007  1.00  0.00           O
ATOM   3060  N   SER A 197      51.296  58.781 105.247  1.00  0.00           N
ATOM   3062  CA  SER A 197      51.716  59.231 106.548  1.00  0.00           C
ATOM   3064  CB  SER A 197      53.026  58.581 107.068  1.00  0.00           C
ATOM   3067  OG  SER A 197      54.196  58.761 106.257  1.00  0.00           O
ATOM   3069  C   SER A 197      51.846  60.731 106.588  1.00  0.00           C
ATOM   3070  O   SER A 197      51.816  61.411 105.567  1.00  0.00           O
ATOM   3071  N   VAL A 198      51.966  61.331 107.787  1.00  0.00           N
ATOM   3073  CA  VAL A 198      52.136  62.771 107.838  1.00  0.00           C
ATOM   3075  CB  VAL A 198      51.706  63.431 109.137  1.00  0.00           C
ATOM   3077  CG1 VAL A 198      52.426  62.821 110.357  1.00  0.00           C
ATOM   3081  CG2 VAL A 198      51.966  64.941 109.008  1.00  0.00           C
ATOM   3085  C   VAL A 198      53.526  63.151 107.407  1.00  0.00           C
ATOM   3086  O   VAL A 198      54.536  62.621 107.898  1.00  0.00           O
ATOM   3087  N   ARG A 199      53.606  64.021 106.408  1.00  0.00           N
ATOM   3089  CA  ARG A 199      54.856  64.521 105.928  1.00  0.00           C
ATOM   3091  CB  ARG A 199      55.566  63.611 104.867  1.00  0.00           C
ATOM   3094  CG  ARG A 199      55.326  62.091 104.938  1.00  0.00           C
ATOM   3097  CD  ARG A 199      55.876  61.451 103.668  1.00  0.00           C
ATOM   3100  NE  ARG A 199      55.946  59.951 103.768  1.00  0.00           N
ATOM   3102  CZ  ARG A 199      55.956  59.181 102.688  1.00  0.00           C
ATOM   3103  NH1 ARG A 199      55.876  59.651 101.458  1.00  0.00           N
ATOM   3106  NH2 ARG A 199      56.016  57.871 102.768  1.00  0.00           N
ATOM   3109  C   ARG A 199      54.476  65.801 105.238  1.00  0.00           C
ATOM   3110  O   ARG A 199      53.306  66.091 105.007  1.00  0.00           O
ATOM   3111  N   LEU A 200      55.486  66.601 104.897  1.00  0.00           N
ATOM   3113  CA  LEU A 200      55.386  67.611 103.878  1.00  0.00           C
ATOM   3115  CB  LEU A 200      56.066  68.911 104.368  1.00  0.00           C
ATOM   3118  CG  LEU A 200      56.456  69.931 103.278  1.00  0.00           C
ATOM   3120  CD1 LEU A 200      55.206  70.441 102.556  1.00  0.00           C
ATOM   3124  CD2 LEU A 200      57.296  71.061 103.908  1.00  0.00           C
ATOM   3128  C   LEU A 200      56.106  67.101 102.668  1.00  0.00           C
ATOM   3129  O   LEU A 200      57.286  66.751 102.738  1.00  0.00           O
ATOM   3130  N   HIS A 201      55.456  67.111 101.497  1.00  0.00           N
ATOM   3132  CA  HIS A 201      56.176  67.061 100.238  1.00  0.00           C
ATOM   3134  CB  HIS A 201      55.356  66.341  99.137  1.00  0.00           C
ATOM   3137  ND1 HIS A 201      56.546  64.941  97.438  1.00  0.00           N
ATOM   3138  CG  HIS A 201      55.946  66.151  97.768  1.00  0.00           C
ATOM   3139  CE1 HIS A 201      56.636  64.941  96.138  1.00  0.00           C
ATOM   3141  NE2 HIS A 201      56.096  66.061  95.597  1.00  0.00           N
ATOM   3143  CD2 HIS A 201      55.656  66.841  96.637  1.00  0.00           C
ATOM   3145  C   HIS A 201      56.476  68.491  99.867  1.00  0.00           C
ATOM   3146  O   HIS A 201      55.576  69.301  99.638  1.00  0.00           O
ATOM   3147  N   PHE A 202      57.766  68.851  99.848  1.00  0.00           N
ATOM   3149  CA  PHE A 202      58.266  70.111  99.347  1.00  0.00           C
ATOM   3151  CB  PHE A 202      59.386  70.711 100.247  1.00  0.00           C
ATOM   3154  CG  PHE A 202      59.916  72.021  99.697  1.00  0.00           C
ATOM   3155  CD1 PHE A 202      59.296  73.231 100.018  1.00  0.00           C
ATOM   3157  CE1 PHE A 202      59.846  74.451  99.598  1.00  0.00           C
ATOM   3159  CZ  PHE A 202      61.006  74.461  98.827  1.00  0.00           C
ATOM   3161  CD2 PHE A 202      61.066  72.051  98.878  1.00  0.00           C
ATOM   3163  CE2 PHE A 202      61.586  73.271  98.428  1.00  0.00           C
ATOM   3165  C   PHE A 202      58.826  69.841  97.968  1.00  0.00           C
ATOM   3166  O   PHE A 202      59.676  68.971  97.777  1.00  0.00           O
ATOM   3167  N   GLN A 203      58.386  70.611  96.968  1.00  0.00           N
ATOM   3169  CA  GLN A 203      58.896  70.471  95.628  1.00  0.00           C
ATOM   3171  CB  GLN A 203      57.896  69.691  94.748  1.00  0.00           C
ATOM   3174  CG  GLN A 203      56.656  70.511  94.307  1.00  0.00           C
ATOM   3177  CD  GLN A 203      55.916  69.921  93.118  1.00  0.00           C
ATOM   3178  OE1 GLN A 203      54.696  69.751  93.107  1.00  0.00           O
ATOM   3179  NE2 GLN A 203      56.646  69.671  91.998  1.00  0.00           N
ATOM   3182  C   GLN A 203      59.136  71.861  95.077  1.00  0.00           C
ATOM   3183  O   GLN A 203      58.536  72.851  95.498  1.00  0.00           O
ATOM   3184  N   ILE A 204      60.026  71.971  94.077  1.00  0.00           N
ATOM   3186  CA  ILE A 204      60.366  73.241  93.488  1.00  0.00           C
ATOM   3188  CB  ILE A 204      61.766  73.711  93.887  1.00  0.00           C
ATOM   3190  CG2 ILE A 204      62.876  72.991  93.097  1.00  0.00           C
ATOM   3194  CG1 ILE A 204      61.916  75.241  93.728  1.00  0.00           C
ATOM   3197  CD  ILE A 204      62.916  75.781  94.748  1.00  0.00           C
ATOM   3201  C   ILE A 204      60.256  73.081  92.008  1.00  0.00           C
ATOM   3202  O   ILE A 204      60.596  72.041  91.438  1.00  0.00           O
ATOM   3203  N   ARG A 205      59.746  74.081  91.287  1.00  0.00           N
ATOM   3205  CA  ARG A 205      59.796  74.031  89.848  1.00  0.00           C
ATOM   3207  CB  ARG A 205      58.406  73.941  89.167  1.00  0.00           C
ATOM   3210  CG  ARG A 205      57.416  72.891  89.727  1.00  0.00           C
ATOM   3213  CD  ARG A 205      56.486  73.391  90.848  1.00  0.00           C
ATOM   3216  NE  ARG A 205      55.496  72.311  91.178  1.00  0.00           N
ATOM   3218  CZ  ARG A 205      54.336  72.071  90.557  1.00  0.00           C
ATOM   3219  NH1 ARG A 205      53.876  72.841  89.608  1.00  0.00           N
ATOM   3222  NH2 ARG A 205      53.636  71.001  90.868  1.00  0.00           N
ATOM   3225  C   ARG A 205      60.616  75.221  89.388  1.00  0.00           C
ATOM   3226  O   ARG A 205      60.596  76.291  89.997  1.00  0.00           O
ATOM   3227  N   TYR A 206      61.386  75.061  88.298  1.00  0.00           N
ATOM   3229  CA  TYR A 206      62.076  76.171  87.677  1.00  0.00           C
ATOM   3231  CB  TYR A 206      63.606  76.091  87.897  1.00  0.00           C
ATOM   3234  CG  TYR A 206      64.336  77.241  87.248  1.00  0.00           C
ATOM   3235  CD1 TYR A 206      64.316  78.501  87.848  1.00  0.00           C
ATOM   3237  CE1 TYR A 206      65.076  79.561  87.327  1.00  0.00           C
ATOM   3239  CZ  TYR A 206      65.796  79.381  86.147  1.00  0.00           C
ATOM   3240  OH  TYR A 206      66.486  80.461  85.578  1.00  0.00           O
ATOM   3242  CD2 TYR A 206      65.066  77.071  86.058  1.00  0.00           C
ATOM   3244  CE2 TYR A 206      65.776  78.141  85.498  1.00  0.00           C
ATOM   3246  C   TYR A 206      61.746  76.111  86.217  1.00  0.00           C
ATOM   3247  O   TYR A 206      61.966  75.091  85.568  1.00  0.00           O
ATOM   3248  N   ARG A 207      61.156  77.171  85.638  1.00  0.00           N
ATOM   3250  CA  ARG A 207      60.656  77.101  84.268  1.00  0.00           C
ATOM   3252  CB  ARG A 207      61.856  77.111  83.268  1.00  0.00           C
ATOM   3255  CG  ARG A 207      61.536  76.981  81.758  1.00  0.00           C
ATOM   3258  CD  ARG A 207      61.916  75.631  81.117  1.00  0.00           C
ATOM   3261  NE  ARG A 207      63.406  75.621  80.918  1.00  0.00           N
ATOM   3263  CZ  ARG A 207      64.306  74.961  81.647  1.00  0.00           C
ATOM   3264  NH1 ARG A 207      63.966  74.211  82.658  1.00  0.00           N
ATOM   3267  NH2 ARG A 207      65.586  75.131  81.378  1.00  0.00           N
ATOM   3270  C   ARG A 207      59.566  76.031  84.067  1.00  0.00           C
ATOM   3271  O   ARG A 207      59.406  75.431  83.018  1.00  0.00           O
ATOM   3272  N   ALA A 208      58.836  75.741  85.168  1.00  0.00           N
ATOM   3274  CA  ALA A 208      57.886  74.671  85.358  1.00  0.00           C
ATOM   3276  CB  ALA A 208      56.786  74.651  84.277  1.00  0.00           C
ATOM   3280  C   ALA A 208      58.456  73.271  85.508  1.00  0.00           C
ATOM   3281  O   ALA A 208      57.726  72.361  85.898  1.00  0.00           O
ATOM   3282  N   THR A 209      59.776  73.061  85.308  1.00  0.00           N
ATOM   3284  CA  THR A 209      60.386  71.731  85.387  1.00  0.00           C
ATOM   3286  CB  THR A 209      61.616  71.511  84.487  1.00  0.00           C
ATOM   3288  OG1 THR A 209      61.866  70.141  84.258  1.00  0.00           O
ATOM   3290  CG2 THR A 209      62.946  72.021  85.037  1.00  0.00           C
ATOM   3294  C   THR A 209      60.666  71.381  86.838  1.00  0.00           C
ATOM   3295  O   THR A 209      61.296  72.141  87.588  1.00  0.00           O
ATOM   3296  N   ALA A 210      60.146  70.231  87.308  1.00  0.00           N
ATOM   3298  CA  ALA A 210      60.256  69.811  88.688  1.00  0.00           C
ATOM   3300  CB  ALA A 210      59.096  68.911  89.098  1.00  0.00           C
ATOM   3304  C   ALA A 210      61.586  69.121  88.946  1.00  0.00           C
ATOM   3305  O   ALA A 210      61.836  67.951  88.638  1.00  0.00           O
ATOM   3306  N   ILE A 211      62.486  69.901  89.548  1.00  0.00           N
ATOM   3308  CA  ILE A 211      63.836  69.531  89.867  1.00  0.00           C
ATOM   3310  CB  ILE A 211      64.836  70.641  89.568  1.00  0.00           C
ATOM   3312  CG2 ILE A 211      64.856  70.771  88.037  1.00  0.00           C
ATOM   3316  CG1 ILE A 211      64.446  71.951  90.298  1.00  0.00           C
ATOM   3319  CD  ILE A 211      65.046  73.201  89.668  1.00  0.00           C
ATOM   3323  C   ILE A 211      63.886  69.151  91.318  1.00  0.00           C
ATOM   3324  O   ILE A 211      62.896  69.221  92.038  1.00  0.00           O
ATOM   3325  N   ASP A 212      65.056  68.711  91.758  1.00  0.00           N
ATOM   3327  CA  ASP A 212      65.346  68.361  93.118  1.00  0.00           C
ATOM   3329  CB  ASP A 212      66.536  67.391  93.008  1.00  0.00           C
ATOM   3332  CG  ASP A 212      66.676  66.541  94.248  1.00  0.00           C
ATOM   3333  OD1 ASP A 212      66.206  67.001  95.308  1.00  0.00           O
ATOM   3334  OD2 ASP A 212      67.356  65.481  94.128  1.00  0.00           O
ATOM   3335  C   ASP A 212      65.736  69.591  93.938  1.00  0.00           C
ATOM   3336  O   ASP A 212      66.806  70.151  93.688  1.00  0.00           O
ATOM   3337  N   PRO A 213      64.946  70.091  94.897  1.00  0.00           N
ATOM   3338  CD  PRO A 213      63.526  69.781  95.056  1.00  0.00           C
ATOM   3341  CA  PRO A 213      65.376  71.151  95.778  1.00  0.00           C
ATOM   3343  CB  PRO A 213      64.066  71.741  96.297  1.00  0.00           C
ATOM   3346  CG  PRO A 213      63.096  70.571  96.297  1.00  0.00           C
ATOM   3349  C   PRO A 213      66.286  70.761  96.928  1.00  0.00           C
ATOM   3350  O   PRO A 213      66.196  71.421  97.957  1.00  0.00           O
ATOM   3351  N   LEU A 214      67.276  69.841  96.777  1.00  0.00           N
ATOM   3353  CA  LEU A 214      68.406  69.851  97.708  1.00  0.00           C
ATOM   3355  CB  LEU A 214      69.636  68.931  97.367  1.00  0.00           C
ATOM   3358  CG  LEU A 214      69.456  67.461  97.008  1.00  0.00           C
ATOM   3360  CD1 LEU A 214      68.286  66.781  97.708  1.00  0.00           C
ATOM   3364  CD2 LEU A 214      69.466  67.301  95.478  1.00  0.00           C
ATOM   3368  C   LEU A 214      69.056  71.231  97.717  1.00  0.00           C
ATOM   3369  O   LEU A 214      69.486  71.781  98.727  1.00  0.00           O
ATOM   3370  N   ARG A 215      69.196  71.791  96.508  1.00  0.00           N
ATOM   3372  CA  ARG A 215      70.056  72.911  96.198  1.00  0.00           C
ATOM   3374  CB  ARG A 215      71.116  72.441  95.188  1.00  0.00           C
ATOM   3377  CG  ARG A 215      72.306  71.611  95.718  1.00  0.00           C
ATOM   3380  CD  ARG A 215      72.466  71.081  97.178  1.00  0.00           C
ATOM   3383  NE  ARG A 215      72.166  72.031  98.288  1.00  0.00           N
ATOM   3385  CZ  ARG A 215      72.816  71.921  99.438  1.00  0.00           C
ATOM   3386  NH1 ARG A 215      74.126  72.071  99.438  1.00  0.00           N
ATOM   3389  NH2 ARG A 215      72.116  71.681 100.527  1.00  0.00           N
ATOM   3392  C   ARG A 215      69.336  74.141  95.677  1.00  0.00           C
ATOM   3393  O   ARG A 215      69.896  75.091  95.118  1.00  0.00           O
ATOM   3394  N   TYR A 216      68.036  74.181  95.908  1.00  0.00           N
ATOM   3396  CA  TYR A 216      67.246  75.341  95.618  1.00  0.00           C
ATOM   3398  CB  TYR A 216      66.266  75.001  94.487  1.00  0.00           C
ATOM   3401  CG  TYR A 216      67.026  74.641  93.228  1.00  0.00           C
ATOM   3402  CD1 TYR A 216      67.306  73.311  92.897  1.00  0.00           C
ATOM   3404  CE1 TYR A 216      67.916  72.971  91.688  1.00  0.00           C
ATOM   3406  CZ  TYR A 216      68.226  73.981  90.768  1.00  0.00           C
ATOM   3407  OH  TYR A 216      68.646  73.631  89.478  1.00  0.00           O
ATOM   3409  CD2 TYR A 216      67.426  75.641  92.338  1.00  0.00           C
ATOM   3411  CE2 TYR A 216      68.006  75.311  91.098  1.00  0.00           C
ATOM   3413  C   TYR A 216      66.646  75.801  96.938  1.00  0.00           C
ATOM   3414  O   TYR A 216      65.646  76.521  96.978  1.00  0.00           O
ATOM   3415  N   LEU A 217      67.336  75.371  98.008  1.00  0.00           N
ATOM   3417  CA  LEU A 217      67.116  75.471  99.428  1.00  0.00           C
ATOM   3419  CB  LEU A 217      66.476  74.151  99.958  1.00  0.00           C
ATOM   3422  CG  LEU A 217      64.936  74.071  99.798  1.00  0.00           C
ATOM   3424  CD1 LEU A 217      64.386  72.841 100.527  1.00  0.00           C
ATOM   3428  CD2 LEU A 217      64.226  75.341 100.308  1.00  0.00           C
ATOM   3432  C   LEU A 217      68.506  75.711 100.018  1.00  0.00           C
ATOM   3433  O   LEU A 217      69.466  75.641  99.247  1.00  0.00           O
ATOM   3434  N   PRO A 218      68.686  76.091 101.287  1.00  0.00           N
ATOM   3435  CD  PRO A 218      67.626  76.311 102.278  1.00  0.00           C
ATOM   3438  CA  PRO A 218      69.976  76.441 101.847  1.00  0.00           C
ATOM   3440  CB  PRO A 218      69.746  76.641 103.348  1.00  0.00           C
ATOM   3443  CG  PRO A 218      68.356  76.051 103.598  1.00  0.00           C
ATOM   3446  C   PRO A 218      71.106  75.461 101.637  1.00  0.00           C
ATOM   3447  O   PRO A 218      70.836  74.261 101.527  1.00  0.00           O
ATOM   3448  N   PRO A 219      72.356  75.891 101.648  1.00  0.00           N
ATOM   3449  CD  PRO A 219      72.816  77.281 101.488  1.00  0.00           C
ATOM   3452  CA  PRO A 219      73.406  74.981 101.287  1.00  0.00           C
ATOM   3454  CB  PRO A 219      74.126  75.721 100.188  1.00  0.00           C
ATOM   3457  CG  PRO A 219      74.036  77.191 100.567  1.00  0.00           C
ATOM   3460  C   PRO A 219      74.286  74.741 102.477  1.00  0.00           C
ATOM   3461  O   PRO A 219      74.606  75.631 103.268  1.00  0.00           O
ATOM   3462  N   GLN A 220      74.716  73.501 102.668  1.00  0.00           N
ATOM   3464  CA  GLN A 220      75.836  73.291 103.538  1.00  0.00           C
ATOM   3466  CB  GLN A 220      75.796  71.891 104.158  1.00  0.00           C
ATOM   3469  CG  GLN A 220      76.616  71.751 105.457  1.00  0.00           C
ATOM   3472  CD  GLN A 220      76.026  70.621 106.306  1.00  0.00           C
ATOM   3473  OE1 GLN A 220      75.526  69.641 105.737  1.00  0.00           O
ATOM   3474  NE2 GLN A 220      76.016  70.771 107.647  1.00  0.00           N
ATOM   3477  C   GLN A 220      77.076  73.531 102.708  1.00  0.00           C
ATOM   3478  O   GLN A 220      77.136  73.191 101.518  1.00  0.00           O
ATOM   3479  N   GLY A 221      78.076  74.201 103.298  1.00  0.00           N
ATOM   3481  CA  GLY A 221      79.426  74.291 102.758  1.00  0.00           C
ATOM   3484  C   GLY A 221      80.056  72.981 102.367  1.00  0.00           C
ATOM   3485  O   GLY A 221      79.586  71.911 102.747  1.00  0.00           O
ATOM   3486  N   SER A 222      81.166  72.991 101.607  1.00  0.00           N
ATOM   3488  CA  SER A 222      81.826  71.731 101.278  1.00  0.00           C
ATOM   3490  CB  SER A 222      82.926  71.871 100.208  1.00  0.00           C
ATOM   3493  OG  SER A 222      83.996  72.711 100.658  1.00  0.00           O
ATOM   3495  C   SER A 222      82.376  71.001 102.477  1.00  0.00           C
ATOM   3496  O   SER A 222      82.396  69.771 102.518  1.00  0.00           O
ATOM   3497  N   LYS A 223      82.836  71.721 103.517  1.00  0.00           N
ATOM   3499  CA  LYS A 223      83.356  71.051 104.688  1.00  0.00           C
ATOM   3501  CB  LYS A 223      84.866  70.921 104.468  1.00  0.00           C
ATOM   3504  CG  LYS A 223      85.546  70.071 105.548  1.00  0.00           C
ATOM   3507  CD  LYS A 223      87.056  70.251 105.548  1.00  0.00           C
ATOM   3510  CE  LYS A 223      87.576  71.411 106.418  1.00  0.00           C
ATOM   3513  NZ  LYS A 223      87.016  72.711 105.998  1.00  0.00           N
ATOM   3517  C   LYS A 223      83.056  71.761 106.007  1.00  0.00           C
ATOM   3518  O   LYS A 223      83.856  72.581 106.458  1.00  0.00           O
ATOM   3519  N   PRO A 224      81.956  71.421 106.718  1.00  0.00           N
ATOM   3520  CD  PRO A 224      80.946  70.511 106.178  1.00  0.00           C
ATOM   3523  CA  PRO A 224      81.466  72.191 107.857  1.00  0.00           C
ATOM   3525  CB  PRO A 224      80.016  71.641 108.097  1.00  0.00           C
ATOM   3528  CG  PRO A 224      79.846  70.401 107.217  1.00  0.00           C
ATOM   3531  C   PRO A 224      82.256  72.051 109.148  1.00  0.00           C
ATOM   3532  O   PRO A 224      81.746  72.501 110.168  1.00  0.00           O
ATOM   3533  N   LYS A 225      83.466  71.461 109.177  1.00  0.00           N
ATOM   3535  CA  LYS A 225      84.016  70.831 110.378  1.00  0.00           C
ATOM   3537  CB  LYS A 225      83.906  69.281 110.247  1.00  0.00           C
ATOM   3540  CG  LYS A 225      83.076  68.501 111.287  1.00  0.00           C
ATOM   3543  CD  LYS A 225      82.806  69.091 112.688  1.00  0.00           C
ATOM   3546  CE  LYS A 225      83.976  69.041 113.678  1.00  0.00           C
ATOM   3549  NZ  LYS A 225      83.506  69.551 114.988  1.00  0.00           N
ATOM   3553  C   LYS A 225      85.476  71.211 110.628  1.00  0.00           C
ATOM   3554  O   LYS A 225      86.386  70.381 110.608  1.00  0.00           O
ATOM   3555  N   CYS A 226      85.756  72.501 110.818  1.00  0.00           N
ATOM   3557  CA  CYS A 226      87.136  72.961 110.768  1.00  0.00           C
ATOM   3559  CB  CYS A 226      87.416  73.801 109.508  1.00  0.00           C
ATOM   3562  SG  CYS A 226      86.336  75.261 109.317  1.00  0.00           S
ATOM   3564  C   CYS A 226      87.586  73.711 112.038  1.00  0.00           C
ATOM   3565  OT1 CYS A 226      87.066  74.831 112.288  1.00  0.00           O
ATOM   3566  OT2 CYS A 226      88.476  73.191 112.747  1.00  0.00           O
ATOM   3567  NH3 POPEB 227      97.196  49.671  70.808  1.00  0.00           N
ATOM   3571  C12 POPEB 227      98.076  49.301  71.967  1.00  0.00           C
ATOM   3574  C11 POPEB 227      99.506  49.821  71.728  1.00  0.00           C
ATOM   3577  P   POPEB 227     101.646  49.301  70.327  1.00  0.00           P
ATOM   3578  O13 POPEB 227     102.036  50.621  70.838  1.00  0.00           O
ATOM   3579  O14 POPEB 227     102.546  48.161  70.647  1.00  0.00           O
ATOM   3580  O11 POPEB 227     101.396  49.371  68.778  1.00  0.00           O
ATOM   3581  O12 POPEB 227     100.186  48.941  70.838  1.00  0.00           O
ATOM   3582  C1  POPEB 227     102.466  49.121  67.858  1.00  0.00           C
ATOM   3585  C2  POPEB 227     102.316  50.101  66.678  1.00  0.00           C
ATOM   3587  O21 POPEB 227     103.456  49.991  65.798  1.00  0.00           O
ATOM   3588  C21 POPEB 227     103.196  50.231  64.508  1.00  0.00           C
ATOM   3589  O22 POPEB 227     102.096  50.151  63.988  1.00  0.00           O
ATOM   3590  C22 POPEB 227     104.436  50.761  63.798  1.00  0.00           C
ATOM   3593  C3  POPEB 227     102.236  51.541  67.238  1.00  0.00           C
ATOM   3596  O31 POPEB 227     102.196  52.541  66.198  1.00  0.00           O
ATOM   3597  C31 POPEB 227     100.986  52.651  65.647  1.00  0.00           C
ATOM   3598  O32 POPEB 227      99.996  52.031  65.997  1.00  0.00           O
ATOM   3599  C32 POPEB 227     101.086  53.561  64.418  1.00  0.00           C
ATOM   3602  C23 POPEB 227     105.126  49.721  62.878  1.00  0.00           C
ATOM   3605  C24 POPEB 227     105.616  50.331  61.558  1.00  0.00           C
ATOM   3608  C25 POPEB 227     104.536  50.421  60.478  1.00  0.00           C
ATOM   3611  C26 POPEB 227     105.046  51.171  59.228  1.00  0.00           C
ATOM   3614  C27 POPEB 227     103.986  51.391  58.128  1.00  0.00           C
ATOM   3617  C28 POPEB 227     103.856  50.271  57.078  1.00  0.00           C
ATOM   3620  C29 POPEB 227     105.156  50.031  56.327  1.00  0.00           C
ATOM   3622 0C21 POPEB 227     105.446  50.361  55.058  1.00  0.00           C
ATOM   3624 1C21 POPEB 227     104.556  51.001  54.028  1.00  0.00           C
ATOM   3627 2C21 POPEB 227     104.236  52.501  54.188  1.00  0.00           C
ATOM   3630 3C21 POPEB 227     105.466  53.401  54.418  1.00  0.00           C
ATOM   3633 4C21 POPEB 227     105.196  54.871  54.048  1.00  0.00           C
ATOM   3636 5C21 POPEB 227     106.176  55.841  54.728  1.00  0.00           C
ATOM   3639 6C21 POPEB 227     105.836  57.331  54.497  1.00  0.00           C
ATOM   3642 7C21 POPEB 227     106.716  58.241  55.378  1.00  0.00           C
ATOM   3645 8C21 POPEB 227     106.576  59.731  55.028  1.00  0.00           C
ATOM   3649  C33 POPEB 227      99.726  53.781  63.708  1.00  0.00           C
ATOM   3652  C34 POPEB 227      99.886  53.961  62.198  1.00  0.00           C
ATOM   3655  C35 POPEB 227     100.006  52.621  61.448  1.00  0.00           C
ATOM   3658  C36 POPEB 227      99.966  52.761  59.918  1.00  0.00           C
ATOM   3661  C37 POPEB 227      99.366  51.531  59.217  1.00  0.00           C
ATOM   3664  C38 POPEB 227      99.586  51.551  57.698  1.00  0.00           C
ATOM   3667  C39 POPEB 227      98.996  50.341  56.958  1.00  0.00           C
ATOM   3670 0C31 POPEB 227      99.326  50.361  55.458  1.00  0.00           C
ATOM   3673 1C31 POPEB 227      99.006  49.021  54.778  1.00  0.00           C
ATOM   3676 2C31 POPEB 227      99.266  49.001  53.258  1.00  0.00           C
ATOM   3679 3C31 POPEB 227     100.716  49.281  52.838  1.00  0.00           C
ATOM   3682 4C31 POPEB 227     100.906  49.141  51.318  1.00  0.00           C
ATOM   3685 5C31 POPEB 227     102.306  49.541  50.828  1.00  0.00           C
ATOM   3688 6C31 POPEB 227     102.396  49.671  49.307  1.00  0.00           C
ATOM   3692  NH3 POPEC 228      22.896  25.651  32.208  1.00  0.00           N
ATOM   3696  C12 POPEC 228      22.196  26.981  32.158  1.00  0.00           C
ATOM   3699  C11 POPEC 228      22.916  28.001  33.058  1.00  0.00           C
ATOM   3702  P   POPEC 228      21.836  30.161  32.108  1.00  0.00           P
ATOM   3703  O13 POPEC 228      22.666  29.831  30.938  1.00  0.00           O
ATOM   3704  O14 POPEC 228      20.376  30.181  31.858  1.00  0.00           O
ATOM   3705  O11 POPEC 228      22.186  31.611  32.577  1.00  0.00           O
ATOM   3706  O12 POPEC 228      22.166  29.201  33.268  1.00  0.00           O
ATOM   3707  C1  POPEC 228      23.476  32.061  32.988  1.00  0.00           C
ATOM   3710  C2  POPEC 228      23.816  31.681  34.468  1.00  0.00           C
ATOM   3712  O21 POPEC 228      24.486  32.791  35.077  1.00  0.00           O
ATOM   3713  C21 POPEC 228      24.276  32.961  36.378  1.00  0.00           C
ATOM   3714  O22 POPEC 228      23.376  32.471  37.028  1.00  0.00           O
ATOM   3715  C22 POPEC 228      25.396  33.861  36.918  1.00  0.00           C
ATOM   3718  C3  POPEC 228      24.756  30.441  34.518  1.00  0.00           C
ATOM   3721  O31 POPEC 228      24.326  29.491  35.508  1.00  0.00           O
ATOM   3722  C31 POPEC 228      24.896  29.561  36.698  1.00  0.00           C
ATOM   3723  O32 POPEC 228      25.816  30.301  36.998  1.00  0.00           O
ATOM   3724  C32 POPEC 228      24.206  28.611  37.667  1.00  0.00           C
ATOM   3727  C23 POPEC 228      25.806  33.491  38.358  1.00  0.00           C
ATOM   3730  C24 POPEC 228      26.806  34.481  38.968  1.00  0.00           C
ATOM   3733  C25 POPEC 228      26.846  34.411  40.498  1.00  0.00           C
ATOM   3736  C26 POPEC 228      27.696  35.511  41.147  1.00  0.00           C
ATOM   3739  C27 POPEC 228      27.396  35.661  42.648  1.00  0.00           C
ATOM   3742  C28 POPEC 228      28.216  36.771  43.328  1.00  0.00           C
ATOM   3745  C29 POPEC 228      27.786  36.961  44.757  1.00  0.00           C
ATOM   3747 0C21 POPEC 228      27.156  38.031  45.298  1.00  0.00           C
ATOM   3749 1C21 POPEC 228      26.726  39.291  44.578  1.00  0.00           C
ATOM   3752 2C21 POPEC 228      25.266  39.641  44.897  1.00  0.00           C
ATOM   3755 3C21 POPEC 228      24.796  40.901  44.158  1.00  0.00           C
ATOM   3758 4C21 POPEC 228      23.466  41.431  44.698  1.00  0.00           C
ATOM   3761 5C21 POPEC 228      23.646  42.181  46.028  1.00  0.00           C
ATOM   3764 6C21 POPEC 228      22.306  42.371  46.737  1.00  0.00           C
ATOM   3767 7C21 POPEC 228      22.436  43.101  48.068  1.00  0.00           C
ATOM   3770 8C21 POPEC 228      21.096  43.151  48.778  1.00  0.00           C
ATOM   3774  C33 POPEC 228      23.946  29.351  38.988  1.00  0.00           C
ATOM   3777  C34 POPEC 228      23.026  28.581  39.948  1.00  0.00           C
ATOM   3780  C35 POPEC 228      22.356  29.541  40.938  1.00  0.00           C
ATOM   3783  C36 POPEC 228      23.236  29.911  42.137  1.00  0.00           C
ATOM   3786  C37 POPEC 228      22.416  30.631  43.218  1.00  0.00           C
ATOM   3789  C38 POPEC 228      23.276  31.111  44.398  1.00  0.00           C
ATOM   3792  C39 POPEC 228      23.456  30.021  45.458  1.00  0.00           C
ATOM   3795 0C31 POPEC 228      22.216  29.891  46.358  1.00  0.00           C
ATOM   3798 1C31 POPEC 228      21.806  28.451  46.667  1.00  0.00           C
ATOM   3801 2C31 POPEC 228      20.456  28.371  47.397  1.00  0.00           C
ATOM   3804 3C31 POPEC 228      20.476  29.001  48.808  1.00  0.00           C
ATOM   3807 4C31 POPEC 228      19.156  28.781  49.538  1.00  0.00           C
ATOM   3810 5C31 POPEC 228      19.196  29.211  51.007  1.00  0.00           C
ATOM   3813 6C31 POPEC 228      17.986  28.741  51.828  1.00  0.00           C
ATOM   3817  NH3 POPED 229      54.776  93.421  32.218  1.00  0.00           N
ATOM   3821  C12 POPED 229      56.206  93.411  31.798  1.00  0.00           C
ATOM   3824  C11 POPED 229      56.656  94.811  31.358  1.00  0.00           C
ATOM   3827  P   POPED 229      58.756  95.361  32.757  1.00  0.00           P
ATOM   3828  O13 POPED 229      59.136  96.791  32.628  1.00  0.00           O
ATOM   3829  O14 POPED 229      57.796  95.051  33.827  1.00  0.00           O
ATOM   3830  O11 POPED 229      60.016  94.441  32.938  1.00  0.00           O
ATOM   3831  O12 POPED 229      58.086  94.881  31.388  1.00  0.00           O
ATOM   3832  C1  POPED 229      60.096  93.321  33.808  1.00  0.00           C
ATOM   3835  C2  POPED 229      60.976  93.611  35.058  1.00  0.00           C
ATOM   3837  O21 POPED 229      61.206  92.361  35.758  1.00  0.00           O
ATOM   3838  C21 POPED 229      62.326  91.721  35.458  1.00  0.00           C
ATOM   3839  O22 POPED 229      63.156  92.051  34.628  1.00  0.00           O
ATOM   3840  C22 POPED 229      62.436  90.461  36.308  1.00  0.00           C
ATOM   3843  C3  POPED 229      60.286  94.611  36.028  1.00  0.00           C
ATOM   3846  O31 POPED 229      60.986  94.661  37.308  1.00  0.00           O
ATOM   3847  C31 POPED 229      60.296  94.291  38.368  1.00  0.00           C
ATOM   3848  O32 POPED 229      59.106  94.061  38.428  1.00  0.00           O
ATOM   3849  C32 POPED 229      61.286  94.031  39.507  1.00  0.00           C
ATOM   3852  C23 POPED 229      61.306  89.461  35.998  1.00  0.00           C
ATOM   3855  C24 POPED 229      61.596  88.061  36.538  1.00  0.00           C
ATOM   3858  C25 POPED 229      60.946  87.731  37.888  1.00  0.00           C
ATOM   3861  C26 POPED 229      61.386  88.621  39.068  1.00  0.00           C
ATOM   3864  C27 POPED 229      60.996  87.981  40.408  1.00  0.00           C
ATOM   3867  C28 POPED 229      61.476  88.731  41.667  1.00  0.00           C
ATOM   3870  C29 POPED 229      60.746  90.011  41.938  1.00  0.00           C
ATOM   3872 0C21 POPED 229      60.466  90.561  43.138  1.00  0.00           C
ATOM   3874 1C21 POPED 229      60.826  90.041  44.508  1.00  0.00           C
ATOM   3877 2C21 POPED 229      59.706  90.351  45.528  1.00  0.00           C
ATOM   3880 3C21 POPED 229      60.116  90.121  46.988  1.00  0.00           C
ATOM   3883 4C21 POPED 229      58.916  90.321  47.938  1.00  0.00           C
ATOM   3886 5C21 POPED 229      59.226  89.911  49.388  1.00  0.00           C
ATOM   3889 6C21 POPED 229      58.016  90.071  50.327  1.00  0.00           C
ATOM   3892 7C21 POPED 229      58.176  89.281  51.628  1.00  0.00           C
ATOM   3895 8C21 POPED 229      57.236  89.721  52.748  1.00  0.00           C
ATOM   3899  C33 POPED 229      61.056  94.931  40.747  1.00  0.00           C
ATOM   3902  C34 POPED 229      61.466  94.231  42.048  1.00  0.00           C
ATOM   3905  C35 POPED 229      61.166  95.071  43.298  1.00  0.00           C
ATOM   3908  C36 POPED 229      61.636  94.381  44.588  1.00  0.00           C
ATOM   3911  C37 POPED 229      61.656  95.301  45.817  1.00  0.00           C
ATOM   3914  C38 POPED 229      60.486  95.091  46.798  1.00  0.00           C
ATOM   3917  C39 POPED 229      60.656  95.941  48.068  1.00  0.00           C
ATOM   3920 0C31 POPED 229      59.436  95.931  48.998  1.00  0.00           C
ATOM   3923 1C31 POPED 229      59.166  94.581  49.678  1.00  0.00           C
ATOM   3926 2C31 POPED 229      57.866  94.551  50.508  1.00  0.00           C
ATOM   3929 3C31 POPED 229      57.866  95.531  51.688  1.00  0.00           C
ATOM   3932 4C31 POPED 229      56.616  95.391  52.588  1.00  0.00           C
ATOM   3935 5C31 POPED 229      56.756  96.261  53.838  1.00  0.00           C
ATOM   3938 6C31 POPED 229      55.596  96.251  54.838  1.00  0.00           C
ATOM   3942  NH3 POPEE 230      29.706  96.781  31.768  1.00  0.00           N
ATOM   3946  C12 POPEE 230      31.186  96.531  31.598  1.00  0.00           C
ATOM   3949  C11 POPEE 230      31.886  97.611  30.748  1.00  0.00           C
ATOM   3952  P   POPEE 230      34.496  98.131  30.438  1.00  0.00           P
ATOM   3953  O13 POPEE 230      35.146  96.861  30.058  1.00  0.00           O
ATOM   3954  O14 POPEE 230      34.146  99.041  29.328  1.00  0.00           O
ATOM   3955  O11 POPEE 230      35.346  98.881  31.548  1.00  0.00           O
ATOM   3956  O12 POPEE 230      33.196  97.761  31.257  1.00  0.00           O
ATOM   3957  C1  POPEE 230      34.886  98.921  32.918  1.00  0.00           C
ATOM   3960  C2  POPEE 230      35.746  99.901  33.768  1.00  0.00           C
ATOM   3962  O21 POPEE 230      35.136 100.161  35.058  1.00  0.00           O
ATOM   3963  C21 POPEE 230      35.376  99.191  35.938  1.00  0.00           C
ATOM   3964  O22 POPEE 230      35.916  98.131  35.708  1.00  0.00           O
ATOM   3965  C22 POPEE 230      34.916  99.561  37.348  1.00  0.00           C
ATOM   3968  C3  POPEE 230      35.966 101.231  32.988  1.00  0.00           C
ATOM   3971  O31 POPEE 230      35.726 102.431  33.757  1.00  0.00           O
ATOM   3972  C31 POPEE 230      36.666 102.801  34.608  1.00  0.00           C
ATOM   3973  O32 POPEE 230      37.696 102.191  34.868  1.00  0.00           O
ATOM   3974  C32 POPEE 230      36.326 104.201  35.118  1.00  0.00           C
ATOM   3977  C23 POPEE 230      36.066 100.141  38.188  1.00  0.00           C
ATOM   3980  C24 POPEE 230      35.866 100.021  39.708  1.00  0.00           C
ATOM   3983  C25 POPEE 230      36.866 100.871  40.508  1.00  0.00           C
ATOM   3986  C26 POPEE 230      36.976 100.461  41.968  1.00  0.00           C
ATOM   3989  C27 POPEE 230      38.126 101.161  42.718  1.00  0.00           C
ATOM   3992  C28 POPEE 230      38.536 100.431  44.018  1.00  0.00           C
ATOM   3995  C29 POPEE 230      37.396 100.411  44.998  1.00  0.00           C
ATOM   3997 0C21 POPEE 230      37.436 100.701  46.308  1.00  0.00           C
ATOM   3999 1C21 POPEE 230      38.646 101.071  47.128  1.00  0.00           C
ATOM   4002 2C21 POPEE 230      39.136  99.861  47.938  1.00  0.00           C
ATOM   4005 3C21 POPEE 230      40.096 100.221  49.077  1.00  0.00           C
ATOM   4008 4C21 POPEE 230      40.296  99.031  50.028  1.00  0.00           C
ATOM   4011 5C21 POPEE 230      41.286  99.311  51.158  1.00  0.00           C
ATOM   4014 6C21 POPEE 230      41.616  98.031  51.938  1.00  0.00           C
ATOM   4017 7C21 POPEE 230      42.846  98.201  52.838  1.00  0.00           C
ATOM   4020 8C21 POPEE 230      43.376  96.881  53.387  1.00  0.00           C
ATOM   4024  C33 POPEE 230      36.756 104.511  36.568  1.00  0.00           C
ATOM   4027  C34 POPEE 230      37.056 106.021  36.728  1.00  0.00           C
ATOM   4030  C35 POPEE 230      37.226 106.521  38.178  1.00  0.00           C
ATOM   4033  C36 POPEE 230      38.156 105.691  39.077  1.00  0.00           C
ATOM   4036  C37 POPEE 230      38.186 106.211  40.528  1.00  0.00           C
ATOM   4039  C38 POPEE 230      38.476 105.101  41.558  1.00  0.00           C
ATOM   4042  C39 POPEE 230      37.966 105.441  42.978  1.00  0.00           C
ATOM   4045 0C31 POPEE 230      38.756 106.511  43.738  1.00  0.00           C
ATOM   4048 1C31 POPEE 230      38.086 106.951  45.058  1.00  0.00           C
ATOM   4051 2C31 POPEE 230      38.936 106.781  46.328  1.00  0.00           C
ATOM   4054 3C31 POPEE 230      38.746 105.431  47.038  1.00  0.00           C
ATOM   4057 4C31 POPEE 230      39.246 105.451  48.498  1.00  0.00           C
ATOM   4060 5C31 POPEE 230      39.126 104.091  49.198  1.00  0.00           C
ATOM   4063 6C31 POPEE 230      39.486 104.121  50.688  1.00  0.00           C
ATOM   4067  NH3 POPEF 231      96.976 115.281  34.088  1.00  0.00           N
ATOM   4071  C12 POPEF 231      97.336 116.691  33.718  1.00  0.00           C
ATOM   4074  C11 POPEF 231      96.146 117.511  33.228  1.00  0.00           C
ATOM   4077  P   POPEF 231      94.486 119.221  34.308  1.00  0.00           P
ATOM   4078  O13 POPEF 231      94.686 120.681  34.138  1.00  0.00           O
ATOM   4079  O14 POPEF 231      93.526 118.541  33.438  1.00  0.00           O
ATOM   4080  O11 POPEF 231      94.146 118.831  35.818  1.00  0.00           O
ATOM   4081  O12 POPEF 231      95.886 118.521  34.188  1.00  0.00           O
ATOM   4082  C1  POPEF 231      93.766 117.441  36.028  1.00  0.00           C
ATOM   4085  C2  POPEF 231      94.376 116.861  37.318  1.00  0.00           C
ATOM   4087  O21 POPEF 231      93.926 115.551  37.648  1.00  0.00           O
ATOM   4088  C21 POPEF 231      94.446 114.501  37.088  1.00  0.00           C
ATOM   4089  O22 POPEF 231      95.106 114.471  36.048  1.00  0.00           O
ATOM   4090  C22 POPEF 231      94.166 113.321  38.038  1.00  0.00           C
ATOM   4093  C3  POPEF 231      94.016 117.691  38.548  1.00  0.00           C
ATOM   4096  O31 POPEF 231      95.236 117.961  39.268  1.00  0.00           O
ATOM   4097  C31 POPEF 231      95.256 119.241  39.628  1.00  0.00           C
ATOM   4098  O32 POPEF 231      94.396 119.801  40.278  1.00  0.00           O
ATOM   4099  C32 POPEF 231      96.326 119.911  38.788  1.00  0.00           C
ATOM   4102  C23 POPEF 231      94.326 113.661  39.548  1.00  0.00           C
ATOM   4105  C24 POPEF 231      94.346 112.411  40.448  1.00  0.00           C
ATOM   4108  C25 POPEF 231      94.246 112.741  41.938  1.00  0.00           C
ATOM   4111  C26 POPEF 231      95.546 113.151  42.658  1.00  0.00           C
ATOM   4114  C27 POPEF 231      95.216 113.551  44.108  1.00  0.00           C
ATOM   4117  C28 POPEF 231      96.366 114.221  44.878  1.00  0.00           C
ATOM   4120  C29 POPEF 231      97.526 113.281  45.078  1.00  0.00           C
ATOM   4122 0C21 POPEF 231      97.796 112.621  46.208  1.00  0.00           C
ATOM   4124 1C21 POPEF 231      96.986 112.631  47.478  1.00  0.00           C
ATOM   4127 2C21 POPEF 231      97.386 111.441  48.368  1.00  0.00           C
ATOM   4130 3C21 POPEF 231      96.616 111.391  49.688  1.00  0.00           C
ATOM   4133 4C21 POPEF 231      97.246 110.441  50.728  1.00  0.00           C
ATOM   4136 5C21 POPEF 231      98.596 110.961  51.248  1.00  0.00           C
ATOM   4139 6C21 POPEF 231      99.276 110.071  52.298  1.00  0.00           C
ATOM   4142 7C21 POPEF 231      99.536 108.651  51.778  1.00  0.00           C
ATOM   4145 8C21 POPEF 231     100.586 107.881  52.578  1.00  0.00           C
ATOM   4149  C33 POPEF 231      96.716 121.251  39.408  1.00  0.00           C
ATOM   4152  C34 POPEF 231      97.886 121.911  38.678  1.00  0.00           C
ATOM   4155  C35 POPEF 231      98.376 123.121  39.458  1.00  0.00           C
ATOM   4158  C36 POPEF 231      99.236 122.721  40.658  1.00  0.00           C
ATOM   4161  C37 POPEF 231      99.396 123.891  41.628  1.00  0.00           C
ATOM   4164  C38 POPEF 231     100.596 123.751  42.568  1.00  0.00           C
ATOM   4167  C39 POPEF 231     100.376 122.781  43.738  1.00  0.00           C
ATOM   4170 0C31 POPEF 231     101.496 122.951  44.778  1.00  0.00           C
ATOM   4173 1C31 POPEF 231     101.146 122.431  46.178  1.00  0.00           C
ATOM   4176 2C31 POPEF 231     102.076 123.051  47.228  1.00  0.00           C
ATOM   4179 3C31 POPEF 231     101.706 122.751  48.688  1.00  0.00           C
ATOM   4182 4C31 POPEF 231     102.076 121.331  49.118  1.00  0.00           C
ATOM   4185 5C31 POPEF 231     102.166 121.141  50.627  1.00  0.00           C
ATOM   4188 6C31 POPEF 231     103.086 119.981  51.007  1.00  0.00           C
ATOM   4192  NH3 POPEG 232     136.138  34.301  30.058  1.00  0.00           N
ATOM   4196  C12 POPEG 232     134.668  34.481  30.348  1.00  0.00           C
ATOM   4199  C11 POPEG 232     133.778  33.501  29.568  1.00  0.00           C
ATOM   4202  P   POPEG 232     131.148  33.881  29.818  1.00  0.00           P
ATOM   4203  O13 POPEG 232     131.298  35.251  29.308  1.00  0.00           O
ATOM   4204  O14 POPEG 232     130.558  32.881  28.888  1.00  0.00           O
ATOM   4205  O11 POPEG 232     130.308  33.901  31.168  1.00  0.00           O
ATOM   4206  O12 POPEG 232     132.548  33.331  30.258  1.00  0.00           O
ATOM   4207  C1  POPEG 232     129.376  32.841  31.478  1.00  0.00           C
ATOM   4210  C2  POPEG 232     128.676  33.131  32.848  1.00  0.00           C
ATOM   4212  O21 POPEG 232     129.628  33.371  33.898  1.00  0.00           O
ATOM   4213  C21 POPEG 232     130.498  32.421  34.208  1.00  0.00           C
ATOM   4214  O22 POPEG 232     130.488  31.271  33.798  1.00  0.00           O
ATOM   4215  C22 POPEG 232     131.488  32.971  35.238  1.00  0.00           C
ATOM   4218  C3  POPEG 232     127.516  32.191  33.358  1.00  0.00           C
ATOM   4221  O31 POPEG 232     126.626  32.961  34.217  1.00  0.00           O
ATOM   4222  C31 POPEG 232     126.126  32.381  35.318  1.00  0.00           C
ATOM   4223  O32 POPEG 232     126.166  31.191  35.558  1.00  0.00           O
ATOM   4224  C32 POPEG 232     125.566  33.461  36.268  1.00  0.00           C
ATOM   4227  C23 POPEG 232     131.708  32.051  36.458  1.00  0.00           C
ATOM   4230  C24 POPEG 232     130.618  32.221  37.518  1.00  0.00           C
ATOM   4233  C25 POPEG 232     131.068  31.961  38.958  1.00  0.00           C
ATOM   4236  C26 POPEG 232     129.968  32.351  39.948  1.00  0.00           C
ATOM   4239  C27 POPEG 232     130.478  32.351  41.388  1.00  0.00           C
ATOM   4242  C28 POPEG 232     129.528  33.021  42.397  1.00  0.00           C
ATOM   4245  C29 POPEG 232     128.256  32.251  42.638  1.00  0.00           C
ATOM   4247 0C21 POPEG 232     127.256  32.651  43.438  1.00  0.00           C
ATOM   4249 1C21 POPEG 232     127.196  33.961  44.178  1.00  0.00           C
ATOM   4252 2C21 POPEG 232     127.676  33.911  45.648  1.00  0.00           C
ATOM   4255 3C21 POPEG 232     127.556  35.291  46.308  1.00  0.00           C
ATOM   4258 4C21 POPEG 232     127.976  35.341  47.788  1.00  0.00           C
ATOM   4261 5C21 POPEG 232     126.836  35.001  48.748  1.00  0.00           C
ATOM   4264 6C21 POPEG 232     125.746  36.091  48.798  1.00  0.00           C
ATOM   4267 7C21 POPEG 232     124.626  35.741  49.788  1.00  0.00           C
ATOM   4270 8C21 POPEG 232     123.566  36.841  49.897  1.00  0.00           C
ATOM   4274  C33 POPEG 232     125.926  33.191  37.757  1.00  0.00           C
ATOM   4277  C34 POPEG 232     126.016  34.481  38.588  1.00  0.00           C
ATOM   4280  C35 POPEG 232     126.326  34.241  40.068  1.00  0.00           C
ATOM   4283  C36 POPEG 232     126.206  35.501  40.957  1.00  0.00           C
ATOM   4286  C37 POPEG 232     127.386  36.481  40.868  1.00  0.00           C
ATOM   4289  C38 POPEG 232     127.176  37.711  41.778  1.00  0.00           C
ATOM   4292  C39 POPEG 232     128.326  38.731  41.748  1.00  0.00           C
ATOM   4295 0C31 POPEG 232     128.236  39.731  42.908  1.00  0.00           C
ATOM   4298 1C31 POPEG 232     129.366  40.771  42.897  1.00  0.00           C
ATOM   4301 2C31 POPEG 232     129.086  41.981  43.808  1.00  0.00           C
ATOM   4304 3C31 POPEG 232     129.196  41.701  45.318  1.00  0.00           C
ATOM   4307 4C31 POPEG 232     128.836  42.941  46.158  1.00  0.00           C
ATOM   4310 5C31 POPEG 232     129.066  42.771  47.658  1.00  0.00           C
ATOM   4313 6C31 POPEG 232     128.746  44.041  48.457  1.00  0.00           C
ATOM   4317  NH3 POPEH 233       8.716 102.081  32.668  1.00  0.00           N
ATOM   4321  C12 POPEH 233       8.056 102.121  31.327  1.00  0.00           C
ATOM   4324  C11 POPEH 233       6.996 103.241  31.257  1.00  0.00           C
ATOM   4327  P   POPEH 233       5.426 103.761  33.338  1.00  0.00           P
ATOM   4328  O13 POPEH 233       4.176 103.201  33.898  1.00  0.00           O
ATOM   4329  O14 POPEH 233       5.496 105.211  33.068  1.00  0.00           O
ATOM   4330  O11 POPEH 233       6.646 103.461  34.318  1.00  0.00           O
ATOM   4331  O12 POPEH 233       5.856 102.931  32.048  1.00  0.00           O
ATOM   4332  C1  POPEH 233       6.796 104.261  35.508  1.00  0.00           C
ATOM   4335  C2  POPEH 233       7.516 103.481  36.638  1.00  0.00           C
ATOM   4337  O21 POPEH 233       7.846 104.391  37.698  1.00  0.00           O
ATOM   4338  C21 POPEH 233       8.136 103.811  38.858  1.00  0.00           C
ATOM   4339  O22 POPEH 233       7.786 102.701  39.208  1.00  0.00           O
ATOM   4340  C22 POPEH 233       9.036 104.731  39.668  1.00  0.00           C
ATOM   4343  C3  POPEH 233       8.816 102.821  36.068  1.00  0.00           C
ATOM   4346  O31 POPEH 233       9.716 102.311  37.078  1.00  0.00           O
ATOM   4347  C31 POPEH 233      10.946 102.791  37.118  1.00  0.00           C
ATOM   4348  O32 POPEH 233      11.416 103.681  36.448  1.00  0.00           O
ATOM   4349  C32 POPEH 233      11.756 102.011  38.148  1.00  0.00           C
ATOM   4352  C23 POPEH 233       9.596 104.011  40.908  1.00  0.00           C
ATOM   4355  C24 POPEH 233      10.806 104.731  41.498  1.00  0.00           C
ATOM   4358  C25 POPEH 233      10.516 106.161  41.958  1.00  0.00           C
ATOM   4361  C26 POPEH 233       9.796 106.271  43.308  1.00  0.00           C
ATOM   4364  C27 POPEH 233      10.206 107.561  44.048  1.00  0.00           C
ATOM   4367  C28 POPEH 233       9.816 107.571  45.528  1.00  0.00           C
ATOM   4370  C29 POPEH 233      10.606 108.601  46.308  1.00  0.00           C
ATOM   4372 0C21 POPEH 233      10.196 109.211  47.428  1.00  0.00           C
ATOM   4374 1C21 POPEH 233       8.886 108.931  48.127  1.00  0.00           C
ATOM   4377 2C21 POPEH 233       8.726 109.751  49.427  1.00  0.00           C
ATOM   4380 3C21 POPEH 233       9.726 109.401  50.537  1.00  0.00           C
ATOM   4383 4C21 POPEH 233       9.566 110.321  51.758  1.00  0.00           C
ATOM   4386 5C21 POPEH 233      10.576 110.081  52.888  1.00  0.00           C
ATOM   4389 6C21 POPEH 233      10.266 110.941  54.118  1.00  0.00           C
ATOM   4392 7C21 POPEH 233      10.956 110.501  55.408  1.00  0.00           C
ATOM   4395 8C21 POPEH 233      10.316 111.051  56.688  1.00  0.00           C
ATOM   4399  C33 POPEH 233      12.686 101.011  37.428  1.00  0.00           C
ATOM   4402  C34 POPEH 233      13.836 100.521  38.318  1.00  0.00           C
ATOM   4405  C35 POPEH 233      13.406  99.871  39.628  1.00  0.00           C
ATOM   4408  C36 POPEH 233      14.596  99.621  40.568  1.00  0.00           C
ATOM   4411  C37 POPEH 233      14.206  98.811  41.807  1.00  0.00           C
ATOM   4414  C38 POPEH 233      15.186  98.971  42.978  1.00  0.00           C
ATOM   4417  C39 POPEH 233      16.566  98.341  42.768  1.00  0.00           C
ATOM   4420 0C31 POPEH 233      17.536  98.731  43.888  1.00  0.00           C
ATOM   4423 1C31 POPEH 233      18.906  98.041  43.758  1.00  0.00           C
ATOM   4426 2C31 POPEH 233      19.826  98.281  44.967  1.00  0.00           C
ATOM   4429 3C31 POPEH 233      19.736  97.191  46.048  1.00  0.00           C
ATOM   4432 4C31 POPEH 233      18.326  97.021  46.638  1.00  0.00           C
ATOM   4435 5C31 POPEH 233      18.286  96.141  47.888  1.00  0.00           C
ATOM   4438 6C31 POPEH 233      16.896  95.591  48.218  1.00  0.00           C
ATOM   4442  NH3 POPEI 234     120.176 116.451  34.018  1.00  0.00           N
ATOM   4446  C12 POPEI 234     120.056 114.961  34.178  1.00  0.00           C
ATOM   4449  C11 POPEI 234     119.896 114.491  35.648  1.00  0.00           C
ATOM   4452  P   POPEI 234     118.376 112.381  35.108  1.00  0.00           P
ATOM   4453  O13 POPEI 234     117.626 112.711  33.868  1.00  0.00           O
ATOM   4454  O14 POPEI 234     119.516 111.431  35.068  1.00  0.00           O
ATOM   4455  O11 POPEI 234     117.276 111.721  36.018  1.00  0.00           O
ATOM   4456  O12 POPEI 234     118.726 113.711  35.868  1.00  0.00           O
ATOM   4457  C1  POPEI 234     117.326 111.771  37.438  1.00  0.00           C
ATOM   4460  C2  POPEI 234     117.856 110.441  38.028  1.00  0.00           C
ATOM   4462  O21 POPEI 234     117.316 110.221  39.338  1.00  0.00           O
ATOM   4463  C21 POPEI 234     117.646 111.151  40.238  1.00  0.00           C
ATOM   4464  O22 POPEI 234     118.366 112.111  40.068  1.00  0.00           O
ATOM   4465  C22 POPEI 234     117.076 110.741  41.577  1.00  0.00           C
ATOM   4468  C3  POPEI 234     119.416 110.271  38.038  1.00  0.00           C
ATOM   4471  O31 POPEI 234     119.926 109.011  37.588  1.00  0.00           O
ATOM   4472  C31 POPEI 234     119.466 107.781  37.908  1.00  0.00           C
ATOM   4473  O32 POPEI 234     119.616 106.831  37.158  1.00  0.00           O
ATOM   4474  C32 POPEI 234     118.816 107.611  39.278  1.00  0.00           C
ATOM   4477  C23 POPEI 234     118.226 110.311  42.498  1.00  0.00           C
ATOM   4480  C24 POPEI 234     117.716 109.751  43.828  1.00  0.00           C
ATOM   4483  C25 POPEI 234     118.856 109.221  44.707  1.00  0.00           C
ATOM   4486  C26 POPEI 234     118.326 108.331  45.838  1.00  0.00           C
ATOM   4489  C27 POPEI 234     118.636 108.841  47.248  1.00  0.00           C
ATOM   4492  C28 POPEI 234     118.026 107.931  48.328  1.00  0.00           C
ATOM   4495  C29 POPEI 234     116.516 108.021  48.338  1.00  0.00           C
ATOM   4497 0C21 POPEI 234     115.756 108.491  49.338  1.00  0.00           C
ATOM   4499 1C21 POPEI 234     116.276 108.981  50.658  1.00  0.00           C
ATOM   4502 2C21 POPEI 234     116.516 107.801  51.618  1.00  0.00           C
ATOM   4505 3C21 POPEI 234     115.226 107.111  52.048  1.00  0.00           C
ATOM   4508 4C21 POPEI 234     115.486 106.011  53.078  1.00  0.00           C
ATOM   4511 5C21 POPEI 234     114.216 105.391  53.658  1.00  0.00           C
ATOM   4514 6C21 POPEI 234     114.506 104.601  54.938  1.00  0.00           C
ATOM   4517 7C21 POPEI 234     113.316 104.551  55.898  1.00  0.00           C
ATOM   4520 8C21 POPEI 234     113.636 103.861  57.228  1.00  0.00           C
ATOM   4524  C33 POPEI 234     119.346 106.341  39.998  1.00  0.00           C
ATOM   4527  C34 POPEI 234     118.446 105.841  41.128  1.00  0.00           C
ATOM   4530  C35 POPEI 234     119.146 104.811  42.028  1.00  0.00           C
ATOM   4533  C36 POPEI 234     118.226 103.811  42.748  1.00  0.00           C
ATOM   4536  C37 POPEI 234     119.006 102.971  43.768  1.00  0.00           C
ATOM   4539  C38 POPEI 234     118.126 102.231  44.778  1.00  0.00           C
ATOM   4542  C39 POPEI 234     118.986 101.541  45.848  1.00  0.00           C
ATOM   4545 0C31 POPEI 234     118.226 101.291  47.148  1.00  0.00           C
ATOM   4548 1C31 POPEI 234     119.086 100.511  48.158  1.00  0.00           C
ATOM   4551 2C31 POPEI 234     118.266  99.791  49.237  1.00  0.00           C
ATOM   4554 3C31 POPEI 234     117.476  98.571  48.728  1.00  0.00           C
ATOM   4557 4C31 POPEI 234     118.346  97.441  48.158  1.00  0.00           C
ATOM   4560 5C31 POPEI 234     117.536  96.181  47.827  1.00  0.00           C
ATOM   4563 6C31 POPEI 234     118.366  95.021  47.278  1.00  0.00           C
ATOM   4567  NH3 POPEJ 235      94.826  -1.591  78.838  1.00  0.00           N
ATOM   4571  C12 POPEJ 235      96.016  -1.501  79.728  1.00  0.00           C
ATOM   4574  C11 POPEJ 235      96.236  -0.031  80.128  1.00  0.00           C
ATOM   4577  P   POPEJ 235      94.996   1.869  78.848  1.00  0.00           P
ATOM   4578  O13 POPEJ 235      93.856   0.959  78.567  1.00  0.00           O
ATOM   4579  O14 POPEJ 235      94.876   2.739  80.037  1.00  0.00           O
ATOM   4580  O11 POPEJ 235      95.316   2.759  77.588  1.00  0.00           O
ATOM   4581  O12 POPEJ 235      96.266   0.919  79.027  1.00  0.00           O
ATOM   4582  C1  POPEJ 235      94.256   3.199  76.717  1.00  0.00           C
ATOM   4585  C2  POPEJ 235      94.276   2.389  75.408  1.00  0.00           C
ATOM   4587  O21 POPEJ 235      94.366   3.209  74.248  1.00  0.00           O
ATOM   4588  C21 POPEJ 235      93.296   3.859  73.868  1.00  0.00           C
ATOM   4589  O22 POPEJ 235      92.276   4.049  74.508  1.00  0.00           O
ATOM   4590  C22 POPEJ 235      93.556   4.379  72.448  1.00  0.00           C
ATOM   4593  C3  POPEJ 235      93.186   1.279  75.308  1.00  0.00           C
ATOM   4596  O31 POPEJ 235      93.086   0.669  73.988  1.00  0.00           O
ATOM   4597  C31 POPEJ 235      94.116  -0.131  73.668  1.00  0.00           C
ATOM   4598  O32 POPEJ 235      95.176  -0.171  74.268  1.00  0.00           O
ATOM   4599  C32 POPEJ 235      93.736  -1.101  72.548  1.00  0.00           C
ATOM   4602  C23 POPEJ 235      92.286   4.629  71.598  1.00  0.00           C
ATOM   4605  C24 POPEJ 235      92.586   5.379  70.288  1.00  0.00           C
ATOM   4608  C25 POPEJ 235      93.346   4.539  69.257  1.00  0.00           C
ATOM   4611  C26 POPEJ 235      93.806   5.369  68.048  1.00  0.00           C
ATOM   4614  C27 POPEJ 235      94.746   4.569  67.138  1.00  0.00           C
ATOM   4617  C28 POPEJ 235      95.296   5.409  65.967  1.00  0.00           C
ATOM   4620  C29 POPEJ 235      94.846   4.899  64.618  1.00  0.00           C
ATOM   4622 0C21 POPEJ 235      95.656   4.579  63.598  1.00  0.00           C
ATOM   4624 1C21 POPEJ 235      97.156   4.689  63.598  1.00  0.00           C
ATOM   4627 2C21 POPEJ 235      97.806   4.659  62.198  1.00  0.00           C
ATOM   4630 3C21 POPEJ 235      97.476   3.379  61.428  1.00  0.00           C
ATOM   4633 4C21 POPEJ 235      98.426   3.119  60.248  1.00  0.00           C
ATOM   4636 5C21 POPEJ 235      98.216   1.719  59.648  1.00  0.00           C
ATOM   4639 6C21 POPEJ 235      96.826   1.469  59.048  1.00  0.00           C
ATOM   4642 7C21 POPEJ 235      96.656   0.029  58.548  1.00  0.00           C
ATOM   4645 8C21 POPEJ 235      95.256  -0.251  58.018  1.00  0.00           C
ATOM   4649  C33 POPEJ 235      93.036  -0.491  71.318  1.00  0.00           C
ATOM   4652  C34 POPEJ 235      92.866  -1.591  70.257  1.00  0.00           C
ATOM   4655  C35 POPEJ 235      92.246  -1.141  68.928  1.00  0.00           C
ATOM   4658  C36 POPEJ 235      93.066  -0.061  68.217  1.00  0.00           C
ATOM   4661  C37 POPEJ 235      92.786  -0.011  66.708  1.00  0.00           C
ATOM   4664  C38 POPEJ 235      93.546   1.119  66.007  1.00  0.00           C
ATOM   4667  C39 POPEJ 235      94.076   0.769  64.618  1.00  0.00           C
ATOM   4670 0C31 POPEJ 235      95.146  -0.331  64.638  1.00  0.00           C
ATOM   4673 1C31 POPEJ 235      95.996  -0.371  63.358  1.00  0.00           C
ATOM   4676 2C31 POPEJ 235      96.806  -1.671  63.177  1.00  0.00           C
ATOM   4679 3C31 POPEJ 235      95.966  -2.931  62.897  1.00  0.00           C
ATOM   4682 4C31 POPEJ 235      95.096  -2.831  61.628  1.00  0.00           C
ATOM   4685 5C31 POPEJ 235      94.296  -4.111  61.358  1.00  0.00           C
ATOM   4688 6C31 POPEJ 235      93.146  -3.901  60.368  1.00  0.00           C
ATOM   4692  NH3 POPEK 236     116.516  95.491  31.058  1.00  0.00           N
ATOM   4696  C12 POPEK 236     115.666  94.321  31.468  1.00  0.00           C
ATOM   4699  C11 POPEK 236     116.086  93.051  30.708  1.00  0.00           C
ATOM   4702  P   POPEK 236     115.616  90.581  31.368  1.00  0.00           P
ATOM   4703  O13 POPEK 236     114.546  89.591  31.138  1.00  0.00           O
ATOM   4704  O14 POPEK 236     116.966  90.311  30.818  1.00  0.00           O
ATOM   4705  O11 POPEK 236     115.806  90.821  32.928  1.00  0.00           O
ATOM   4706  O12 POPEK 236     115.126  92.011  30.928  1.00  0.00           O
ATOM   4707  C1  POPEK 236     116.596  89.851  33.628  1.00  0.00           C
ATOM   4710  C2  POPEK 236     115.936  89.471  34.978  1.00  0.00           C
ATOM   4712  O21 POPEK 236     117.016  89.101  35.848  1.00  0.00           O
ATOM   4713  C21 POPEK 236     116.876  89.571  37.088  1.00  0.00           C
ATOM   4714  O22 POPEK 236     115.816  89.781  37.638  1.00  0.00           O
ATOM   4715  C22 POPEK 236     118.256  89.851  37.698  1.00  0.00           C
ATOM   4718  C3  POPEK 236     114.886  88.331  34.778  1.00  0.00           C
ATOM   4721  O31 POPEK 236     114.196  88.021  36.008  1.00  0.00           O
ATOM   4722  C31 POPEK 236     114.196  86.761  36.398  1.00  0.00           C
ATOM   4723  O32 POPEK 236     114.756  85.841  35.848  1.00  0.00           O
ATOM   4724  C32 POPEK 236     113.286  86.591  37.618  1.00  0.00           C
ATOM   4727  C23 POPEK 236     118.236  91.131  38.578  1.00  0.00           C
ATOM   4730  C24 POPEK 236     119.566  91.471  39.288  1.00  0.00           C
ATOM   4733  C25 POPEK 236     119.876  90.641  40.557  1.00  0.00           C
ATOM   4736  C26 POPEK 236     118.806  90.751  41.667  1.00  0.00           C
ATOM   4739  C27 POPEK 236     119.336  91.161  43.048  1.00  0.00           C
ATOM   4742  C28 POPEK 236     118.566  90.451  44.198  1.00  0.00           C
ATOM   4745  C29 POPEK 236     119.186  90.741  45.537  1.00  0.00           C
ATOM   4747 0C21 POPEK 236     119.806  89.841  46.328  1.00  0.00           C
ATOM   4749 1C21 POPEK 236     119.946  88.371  46.028  1.00  0.00           C
ATOM   4752 2C21 POPEK 236     120.276  87.511  47.268  1.00  0.00           C
ATOM   4755 3C21 POPEK 236     119.186  87.541  48.338  1.00  0.00           C
ATOM   4758 4C21 POPEK 236     119.406  86.551  49.478  1.00  0.00           C
ATOM   4761 5C21 POPEK 236     119.286  85.071  49.068  1.00  0.00           C
ATOM   4764 6C21 POPEK 236     119.226  84.151  50.298  1.00  0.00           C
ATOM   4767 7C21 POPEK 236     119.086  82.651  49.988  1.00  0.00           C
ATOM   4770 8C21 POPEK 236     119.086  81.831  51.278  1.00  0.00           C
ATOM   4774  C33 POPEK 236     113.986  85.991  38.868  1.00  0.00           C
ATOM   4777  C34 POPEK 236     114.566  87.081  39.778  1.00  0.00           C
ATOM   4780  C35 POPEK 236     115.046  86.571  41.147  1.00  0.00           C
ATOM   4783  C36 POPEK 236     113.996  85.831  41.978  1.00  0.00           C
ATOM   4786  C37 POPEK 236     114.256  84.321  42.078  1.00  0.00           C
ATOM   4789  C38 POPEK 236     112.976  83.521  42.358  1.00  0.00           C
ATOM   4792  C39 POPEK 236     112.366  83.801  43.738  1.00  0.00           C
ATOM   4795 0C31 POPEK 236     112.996  82.931  44.838  1.00  0.00           C
ATOM   4798 1C31 POPEK 236     112.206  83.001  46.147  1.00  0.00           C
ATOM   4801 2C31 POPEK 236     112.586  81.881  47.128  1.00  0.00           C
ATOM   4804 3C31 POPEK 236     111.656  81.851  48.348  1.00  0.00           C
ATOM   4807 4C31 POPEK 236     112.066  80.781  49.368  1.00  0.00           C
ATOM   4810 5C31 POPEK 236     110.886  80.281  50.208  1.00  0.00           C
ATOM   4813 6C31 POPEK 236     111.276  79.281  51.298  1.00  0.00           C
ATOM   4817  NH3 POPEL 237      48.396  80.131  29.718  1.00  0.00           N
ATOM   4821  C12 POPEL 237      49.086  79.681  28.468  1.00  0.00           C
ATOM   4824  C11 POPEL 237      50.586  79.461  28.708  1.00  0.00           C
ATOM   4827  P   POPEL 237      52.536  78.201  27.577  1.00  0.00           P
ATOM   4828  O13 POPEL 237      52.686  77.171  26.528  1.00  0.00           O
ATOM   4829  O14 POPEL 237      53.256  79.491  27.428  1.00  0.00           O
ATOM   4830  O11 POPEL 237      52.926  77.571  28.978  1.00  0.00           O
ATOM   4831  O12 POPEL 237      51.016  78.481  27.778  1.00  0.00           O
ATOM   4832  C1  POPEL 237      54.096  78.111  29.608  1.00  0.00           C
ATOM   4835  C2  POPEL 237      54.416  77.361  30.908  1.00  0.00           C
ATOM   4837  O21 POPEL 237      55.576  78.041  31.438  1.00  0.00           O
ATOM   4838  C21 POPEL 237      56.666  77.381  31.748  1.00  0.00           C
ATOM   4839  O22 POPEL 237      57.726  77.481  31.118  1.00  0.00           O
ATOM   4840  C22 POPEL 237      56.516  76.611  33.058  1.00  0.00           C
ATOM   4843  C3  POPEL 237      54.526  75.831  30.638  1.00  0.00           C
ATOM   4846  O31 POPEL 237      54.256  75.031  31.828  1.00  0.00           O
ATOM   4847  C31 POPEL 237      54.016  73.741  31.518  1.00  0.00           C
ATOM   4848  O32 POPEL 237      54.066  73.301  30.378  1.00  0.00           O
ATOM   4849  C32 POPEL 237      53.576  72.971  32.768  1.00  0.00           C
ATOM   4852  C23 POPEL 237      57.686  76.881  34.038  1.00  0.00           C
ATOM   4855  C24 POPEL 237      57.756  75.921  35.238  1.00  0.00           C
ATOM   4858  C25 POPEL 237      56.426  75.721  35.988  1.00  0.00           C
ATOM   4861  C26 POPEL 237      56.596  75.051  37.368  1.00  0.00           C
ATOM   4864  C27 POPEL 237      57.116  73.601  37.328  1.00  0.00           C
ATOM   4867  C28 POPEL 237      57.146  72.891  38.708  1.00  0.00           C
ATOM   4870  C29 POPEL 237      58.146  73.481  39.678  1.00  0.00           C
ATOM   4872 0C21 POPEL 237      58.736  72.841  40.698  1.00  0.00           C
ATOM   4874 1C21 POPEL 237      58.486  71.421  41.147  1.00  0.00           C
ATOM   4877 2C21 POPEL 237      58.836  71.231  42.638  1.00  0.00           C
ATOM   4880 3C21 POPEL 237      60.336  71.301  42.958  1.00  0.00           C
ATOM   4883 4C21 POPEL 237      60.626  71.191  44.458  1.00  0.00           C
ATOM   4886 5C21 POPEL 237      62.136  71.201  44.778  1.00  0.00           C
ATOM   4889 6C21 POPEL 237      62.426  70.721  46.217  1.00  0.00           C
ATOM   4892 7C21 POPEL 237      63.916  70.571  46.518  1.00  0.00           C
ATOM   4895 8C21 POPEL 237      64.186  69.671  47.728  1.00  0.00           C
ATOM   4899  C33 POPEL 237      54.156  71.541  32.878  1.00  0.00           C
ATOM   4902  C34 POPEL 237      53.596  70.791  34.108  1.00  0.00           C
ATOM   4905  C35 POPEL 237      54.496  69.651  34.618  1.00  0.00           C
ATOM   4908  C36 POPEL 237      53.766  68.581  35.458  1.00  0.00           C
ATOM   4911  C37 POPEL 237      53.396  68.981  36.908  1.00  0.00           C
ATOM   4914  C38 POPEL 237      53.116  67.731  37.757  1.00  0.00           C
ATOM   4917  C39 POPEL 237      52.596  67.981  39.188  1.00  0.00           C
ATOM   4920 0C31 POPEL 237      53.576  68.671  40.158  1.00  0.00           C
ATOM   4923 1C31 POPEL 237      53.036  68.661  41.608  1.00  0.00           C
ATOM   4926 2C31 POPEL 237      53.976  69.281  42.648  1.00  0.00           C
ATOM   4929 3C31 POPEL 237      53.426  69.131  44.077  1.00  0.00           C
ATOM   4932 4C31 POPEL 237      54.466  69.431  45.178  1.00  0.00           C
ATOM   4935 5C31 POPEL 237      53.876  69.301  46.588  1.00  0.00           C
ATOM   4938 6C31 POPEL 237      54.806  69.791  47.708  1.00  0.00           C
ATOM   4942  NH3 POPEM 238     120.946  22.831  32.757  1.00  0.00           N
ATOM   4946  C12 POPEM 238     120.286  23.551  33.908  1.00  0.00           C
ATOM   4949  C11 POPEM 238     118.876  24.051  33.548  1.00  0.00           C
ATOM   4952  P   POPEM 238     118.106  26.541  34.108  1.00  0.00           P
ATOM   4953  O13 POPEM 238     119.106  27.181  33.208  1.00  0.00           O
ATOM   4954  O14 POPEM 238     116.716  26.561  33.598  1.00  0.00           O
ATOM   4955  O11 POPEM 238     118.246  27.281  35.498  1.00  0.00           O
ATOM   4956  O12 POPEM 238     118.506  25.061  34.458  1.00  0.00           O
ATOM   4957  C1  POPEM 238     118.476  26.611  36.738  1.00  0.00           C
ATOM   4960  C2  POPEM 238     119.936  26.121  36.968  1.00  0.00           C
ATOM   4962  O21 POPEM 238     120.336  26.251  38.348  1.00  0.00           O
ATOM   4963  C21 POPEM 238     119.646  25.571  39.238  1.00  0.00           C
ATOM   4964  O22 POPEM 238     118.736  24.791  39.007  1.00  0.00           O
ATOM   4965  C22 POPEM 238     120.216  25.871  40.638  1.00  0.00           C
ATOM   4968  C3  POPEM 238     120.946  26.911  36.068  1.00  0.00           C
ATOM   4971  O31 POPEM 238     122.276  26.891  36.588  1.00  0.00           O
ATOM   4972  C31 POPEM 238     122.676  27.741  37.558  1.00  0.00           C
ATOM   4973  O32 POPEM 238     123.776  27.641  38.078  1.00  0.00           O
ATOM   4974  C32 POPEM 238     121.716  28.901  37.858  1.00  0.00           C
ATOM   4977  C23 POPEM 238     119.296  25.361  41.778  1.00  0.00           C
ATOM   4980  C24 POPEM 238     119.846  25.691  43.177  1.00  0.00           C
ATOM   4983  C25 POPEM 238     118.836  25.431  44.318  1.00  0.00           C
ATOM   4986  C26 POPEM 238     118.466  23.961  44.528  1.00  0.00           C
ATOM   4989  C27 POPEM 238     117.736  23.711  45.858  1.00  0.00           C
ATOM   4992  C28 POPEM 238     117.496  22.221  46.178  1.00  0.00           C
ATOM   4995  C29 POPEM 238     116.226  21.591  45.668  1.00  0.00           C
ATOM   4997 0C21 POPEM 238     115.536  20.591  46.258  1.00  0.00           C
ATOM   4999 1C21 POPEM 238     115.906  19.911  47.568  1.00  0.00           C
ATOM   5002 2C21 POPEM 238     114.776  19.811  48.618  1.00  0.00           C
ATOM   5005 3C21 POPEM 238     113.746  18.731  48.308  1.00  0.00           C
ATOM   5008 4C21 POPEM 238     112.796  18.441  49.488  1.00  0.00           C
ATOM   5011 5C21 POPEM 238     112.046  19.651  50.068  1.00  0.00           C
ATOM   5014 6C21 POPEM 238     111.076  19.211  51.188  1.00  0.00           C
ATOM   5017 7C21 POPEM 238     110.436  20.381  51.938  1.00  0.00           C
ATOM   5020 8C21 POPEM 238     109.266  19.971  52.838  1.00  0.00           C
ATOM   5024  C33 POPEM 238     121.996  29.571  39.228  1.00  0.00           C
ATOM   5027  C34 POPEM 238     120.786  30.411  39.638  1.00  0.00           C
ATOM   5030  C35 POPEM 238     120.826  30.881  41.098  1.00  0.00           C
ATOM   5033  C36 POPEM 238     122.046  31.721  41.498  1.00  0.00           C
ATOM   5036  C37 POPEM 238     122.166  31.801  43.018  1.00  0.00           C
ATOM   5039  C38 POPEM 238     122.936  33.041  43.507  1.00  0.00           C
ATOM   5042  C39 POPEM 238     123.256  32.991  45.018  1.00  0.00           C
ATOM   5045 0C31 POPEM 238     122.016  32.801  45.908  1.00  0.00           C
ATOM   5048 1C31 POPEM 238     122.346  32.671  47.397  1.00  0.00           C
ATOM   5051 2C31 POPEM 238     121.076  32.511  48.258  1.00  0.00           C
ATOM   5054 3C31 POPEM 238     121.336  32.111  49.728  1.00  0.00           C
ATOM   5057 4C31 POPEM 238     122.306  33.041  50.467  1.00  0.00           C
ATOM   5060 5C31 POPEM 238     122.376  32.751  51.978  1.00  0.00           C
ATOM   5063 6C31 POPEM 238     123.406  33.631  52.708  1.00  0.00           C
ATOM   5067  NH3 POPEN 239      40.776 113.601  72.678  1.00  0.00           N
ATOM   5071  C12 POPEN 239      42.186 113.651  73.228  1.00  0.00           C
ATOM   5074  C11 POPEN 239      43.006 114.821  72.647  1.00  0.00           C
ATOM   5077  P   POPEN 239      45.476 113.941  72.798  1.00  0.00           P
ATOM   5078  O13 POPEN 239      46.686 114.791  72.708  1.00  0.00           O
ATOM   5079  O14 POPEN 239      45.546 112.771  73.698  1.00  0.00           O
ATOM   5080  O11 POPEN 239      44.996 113.451  71.358  1.00  0.00           O
ATOM   5081  O12 POPEN 239      44.276 114.871  73.278  1.00  0.00           O
ATOM   5082  C1  POPEN 239      45.186 112.091  70.958  1.00  0.00           C
ATOM   5085  C2  POPEN 239      44.166 111.651  69.868  1.00  0.00           C
ATOM   5087  O21 POPEN 239      44.426 112.301  68.618  1.00  0.00           O
ATOM   5088  C21 POPEN 239      45.126 111.561  67.798  1.00  0.00           C
ATOM   5089  O22 POPEN 239      45.706 110.531  68.088  1.00  0.00           O
ATOM   5090  C22 POPEN 239      45.016 112.181  66.408  1.00  0.00           C
ATOM   5093  C3  POPEN 239      42.726 111.991  70.238  1.00  0.00           C
ATOM   5096  O31 POPEN 239      41.846 111.541  69.188  1.00  0.00           O
ATOM   5097  C31 POPEN 239      40.676 112.171  69.198  1.00  0.00           C
ATOM   5098  O32 POPEN 239      40.406 113.111  69.938  1.00  0.00           O
ATOM   5099  C32 POPEN 239      39.776 111.521  68.147  1.00  0.00           C
ATOM   5102  C23 POPEN 239      45.616 111.281  65.308  1.00  0.00           C
ATOM   5105  C24 POPEN 239      45.546 111.861  63.878  1.00  0.00           C
ATOM   5108  C25 POPEN 239      45.876 110.781  62.827  1.00  0.00           C
ATOM   5111  C26 POPEN 239      45.756 111.231  61.358  1.00  0.00           C
ATOM   5114  C27 POPEN 239      46.466 110.231  60.418  1.00  0.00           C
ATOM   5117  C28 POPEN 239      46.356 110.551  58.908  1.00  0.00           C
ATOM   5120  C29 POPEN 239      45.006 110.261  58.278  1.00  0.00           C
ATOM   5122 0C21 POPEN 239      44.616 110.681  57.057  1.00  0.00           C
ATOM   5124 1C21 POPEN 239      45.476 111.481  56.108  1.00  0.00           C
ATOM   5127 2C21 POPEN 239      45.226 111.191  54.608  1.00  0.00           C
ATOM   5130 3C21 POPEN 239      44.056 111.961  53.978  1.00  0.00           C
ATOM   5133 4C21 POPEN 239      44.096 111.891  52.438  1.00  0.00           C
ATOM   5136 5C21 POPEN 239      42.936 112.581  51.717  1.00  0.00           C
ATOM   5139 6C21 POPEN 239      41.606 111.831  51.828  1.00  0.00           C
ATOM   5142 7C21 POPEN 239      40.606 112.211  50.728  1.00  0.00           C
ATOM   5145 8C21 POPEN 239      39.286 111.431  50.808  1.00  0.00           C
ATOM   5149  C33 POPEN 239      38.556 112.381  67.768  1.00  0.00           C
ATOM   5152  C34 POPEN 239      37.736 111.711  66.658  1.00  0.00           C
ATOM   5155  C35 POPEN 239      38.256 112.031  65.248  1.00  0.00           C
ATOM   5158  C36 POPEN 239      37.326 111.521  64.128  1.00  0.00           C
ATOM   5161  C37 POPEN 239      37.516 112.301  62.827  1.00  0.00           C
ATOM   5164  C38 POPEN 239      36.336 112.251  61.847  1.00  0.00           C
ATOM   5167  C39 POPEN 239      36.486 113.371  60.807  1.00  0.00           C
ATOM   5170 0C31 POPEN 239      35.266 113.671  59.928  1.00  0.00           C
ATOM   5173 1C31 POPEN 239      35.496 115.001  59.188  1.00  0.00           C
ATOM   5176 2C31 POPEN 239      34.276 115.611  58.458  1.00  0.00           C
ATOM   5179 3C31 POPEN 239      34.116 115.161  56.998  1.00  0.00           C
ATOM   5182 4C31 POPEN 239      33.726 113.691  56.857  1.00  0.00           C
ATOM   5185 5C31 POPEN 239      32.976 113.421  55.548  1.00  0.00           C
ATOM   5188 6C31 POPEN 239      32.476 111.981  55.397  1.00  0.00           C
ATOM   5192  NH3 POPEO 240      49.876  91.791  73.548  1.00  0.00           N
ATOM   5196  C12 POPEO 240      50.146  93.151  74.147  1.00  0.00           C
ATOM   5199  C11 POPEO 240      49.006  94.131  73.798  1.00  0.00           C
ATOM   5202  P   POPEO 240      49.416  96.751  73.768  1.00  0.00           P
ATOM   5203  O13 POPEO 240      48.286  97.141  72.897  1.00  0.00           O
ATOM   5204  O14 POPEO 240      49.816  97.721  74.808  1.00  0.00           O
ATOM   5205  O11 POPEO 240      50.666  96.331  72.897  1.00  0.00           O
ATOM   5206  O12 POPEO 240      49.136  95.381  74.488  1.00  0.00           O
ATOM   5207  C1  POPEO 240      51.156  97.101  71.808  1.00  0.00           C
ATOM   5210  C2  POPEO 240      51.686  96.171  70.677  1.00  0.00           C
ATOM   5212  O21 POPEO 240      50.716  95.991  69.618  1.00  0.00           O
ATOM   5213  C21 POPEO 240      50.616  97.051  68.827  1.00  0.00           C
ATOM   5214  O22 POPEO 240      51.096  98.151  69.018  1.00  0.00           O
ATOM   5215  C22 POPEO 240      49.866  96.661  67.558  1.00  0.00           C
ATOM   5218  C3  POPEO 240      52.136  94.771  71.198  1.00  0.00           C
ATOM   5221  O31 POPEO 240      52.436  93.851  70.108  1.00  0.00           O
ATOM   5222  C31 POPEO 240      51.646  92.781  70.028  1.00  0.00           C
ATOM   5223  O32 POPEO 240      50.846  92.421  70.878  1.00  0.00           O
ATOM   5224  C32 POPEO 240      51.836  92.071  68.698  1.00  0.00           C
ATOM   5227  C23 POPEO 240      50.736  96.891  66.298  1.00  0.00           C
ATOM   5230  C24 POPEO 240      49.886  97.011  65.028  1.00  0.00           C
ATOM   5233  C25 POPEO 240      50.726  96.891  63.748  1.00  0.00           C
ATOM   5236  C26 POPEO 240      49.936  96.501  62.498  1.00  0.00           C
ATOM   5239  C27 POPEO 240      50.906  96.051  61.388  1.00  0.00           C
ATOM   5242  C28 POPEO 240      50.256  95.701  60.038  1.00  0.00           C
ATOM   5245  C29 POPEO 240      51.266  95.091  59.097  1.00  0.00           C
ATOM   5247 0C21 POPEO 240      51.206  95.041  57.757  1.00  0.00           C
ATOM   5249 1C21 POPEO 240      50.086  95.551  56.878  1.00  0.00           C
ATOM   5252 2C21 POPEO 240      50.576  96.461  55.728  1.00  0.00           C
ATOM   5255 3C21 POPEO 240      51.016  97.851  56.198  1.00  0.00           C
ATOM   5258 4C21 POPEO 240      51.126  98.891  55.068  1.00  0.00           C
ATOM   5261 5C21 POPEO 240      52.226  98.631  54.028  1.00  0.00           C
ATOM   5264 6C21 POPEO 240      51.756  97.901  52.757  1.00  0.00           C
ATOM   5267 7C21 POPEO 240      52.846  97.881  51.667  1.00  0.00           C
ATOM   5270 8C21 POPEO 240      52.436  97.171  50.378  1.00  0.00           C
ATOM   5274  C33 POPEO 240      50.466  91.981  67.998  1.00  0.00           C
ATOM   5277  C34 POPEO 240      50.526  91.381  66.598  1.00  0.00           C
ATOM   5280  C35 POPEO 240      50.486  89.851  66.568  1.00  0.00           C
ATOM   5283  C36 POPEO 240      50.946  89.341  65.208  1.00  0.00           C
ATOM   5286  C37 POPEO 240      51.316  87.851  65.217  1.00  0.00           C
ATOM   5289  C38 POPEO 240      51.926  87.401  63.888  1.00  0.00           C
ATOM   5292  C39 POPEO 240      50.886  87.311  62.768  1.00  0.00           C
ATOM   5295 0C31 POPEO 240      51.546  87.271  61.397  1.00  0.00           C
ATOM   5298 1C31 POPEO 240      50.516  87.211  60.268  1.00  0.00           C
ATOM   5301 2C31 POPEO 240      51.176  87.291  58.888  1.00  0.00           C
ATOM   5304 3C31 POPEO 240      50.996  88.661  58.228  1.00  0.00           C
ATOM   5307 4C31 POPEO 240      51.926  88.891  57.028  1.00  0.00           C
ATOM   5310 5C31 POPEO 240      51.916  87.761  55.998  1.00  0.00           C
ATOM   5313 6C31 POPEO 240      52.656  88.111  54.707  1.00  0.00           C
ATOM   5317  NH3 POPEP 241      22.706  80.741  28.608  1.00  0.00           N
ATOM   5321  C12 POPEP 241      23.876  81.511  29.198  1.00  0.00           C
ATOM   5324  C11 POPEP 241      23.436  82.511  30.288  1.00  0.00           C
ATOM   5327  P   POPEP 241      24.636  84.821  30.848  1.00  0.00           P
ATOM   5328  O13 POPEP 241      26.016  85.261  30.558  1.00  0.00           O
ATOM   5329  O14 POPEP 241      23.526  85.401  30.038  1.00  0.00           O
ATOM   5330  O11 POPEP 241      24.386  85.161  32.358  1.00  0.00           O
ATOM   5331  O12 POPEP 241      24.566  83.241  30.788  1.00  0.00           O
ATOM   5332  C1  POPEP 241      23.986  84.171  33.308  1.00  0.00           C
ATOM   5335  C2  POPEP 241      25.186  83.561  34.068  1.00  0.00           C
ATOM   5337  O21 POPEP 241      24.756  82.881  35.257  1.00  0.00           O
ATOM   5338  C21 POPEP 241      24.376  83.641  36.258  1.00  0.00           C
ATOM   5339  O22 POPEP 241      24.096  84.831  36.218  1.00  0.00           O
ATOM   5340  C22 POPEP 241      24.386  82.821  37.548  1.00  0.00           C
ATOM   5343  C3  POPEP 241      26.326  84.621  34.318  1.00  0.00           C
ATOM   5346  O31 POPEP 241      27.086  84.311  35.508  1.00  0.00           O
ATOM   5347  C31 POPEP 241      28.386  84.481  35.478  1.00  0.00           C
ATOM   5348  O32 POPEP 241      29.026  84.891  34.518  1.00  0.00           O
ATOM   5349  C32 POPEP 241      28.966  83.971  36.808  1.00  0.00           C
ATOM   5352  C23 POPEP 241      24.326  83.781  38.748  1.00  0.00           C
ATOM   5355  C24 POPEP 241      24.166  83.071  40.088  1.00  0.00           C
ATOM   5358  C25 POPEP 241      24.146  84.071  41.248  1.00  0.00           C
ATOM   5361  C26 POPEP 241      23.876  83.391  42.588  1.00  0.00           C
ATOM   5364  C27 POPEP 241      23.886  84.361  43.768  1.00  0.00           C
ATOM   5367  C28 POPEP 241      23.536  83.641  45.068  1.00  0.00           C
ATOM   5370  C29 POPEP 241      23.506  84.581  46.248  1.00  0.00           C
ATOM   5372 0C21 POPEP 241      24.076  84.371  47.448  1.00  0.00           C
ATOM   5374 1C21 POPEP 241      24.806  83.111  47.868  1.00  0.00           C
ATOM   5377 2C21 POPEP 241      24.566  82.741  49.348  1.00  0.00           C
ATOM   5380 3C21 POPEP 241      25.246  83.681  50.358  1.00  0.00           C
ATOM   5383 4C21 POPEP 241      25.016  83.251  51.818  1.00  0.00           C
ATOM   5386 5C21 POPEP 241      23.526  83.301  52.178  1.00  0.00           C
ATOM   5389 6C21 POPEP 241      23.196  82.991  53.638  1.00  0.00           C
ATOM   5392 7C21 POPEP 241      21.726  83.321  53.948  1.00  0.00           C
ATOM   5395 8C21 POPEP 241      21.216  82.701  55.248  1.00  0.00           C
ATOM   5399  C33 POPEP 241      29.906  84.901  37.618  1.00  0.00           C
ATOM   5402  C34 POPEP 241      29.326  85.471  38.928  1.00  0.00           C
ATOM   5405  C35 POPEP 241      28.606  84.481  39.878  1.00  0.00           C
ATOM   5408  C36 POPEP 241      29.336  83.151  40.118  1.00  0.00           C
ATOM   5411  C37 POPEP 241      28.666  82.291  41.208  1.00  0.00           C
ATOM   5414  C38 POPEP 241      29.196  82.541  42.638  1.00  0.00           C
ATOM   5417  C39 POPEP 241      28.376  83.521  43.488  1.00  0.00           C
ATOM   5420 0C31 POPEP 241      28.846  83.521  44.948  1.00  0.00           C
ATOM   5423 1C31 POPEP 241      28.096  84.511  45.848  1.00  0.00           C
ATOM   5426 2C31 POPEP 241      28.486  84.421  47.327  1.00  0.00           C
ATOM   5429 3C31 POPEP 241      29.876  84.991  47.678  1.00  0.00           C
ATOM   5432 4C31 POPEP 241      29.956  86.521  47.618  1.00  0.00           C
ATOM   5435 5C31 POPEP 241      31.296  87.091  48.098  1.00  0.00           C
ATOM   5438 6C31 POPEP 241      31.336  88.621  48.168  1.00  0.00           C
ATOM   5442  NH3 POPEQ 242      52.316  45.351  72.058  1.00  0.00           N
ATOM   5446  C12 POPEQ 242      51.766  46.751  72.018  1.00  0.00           C
ATOM   5449  C11 POPEQ 242      52.686  47.721  72.738  1.00  0.00           C
ATOM   5452  P   POPEQ 242      55.216  46.871  72.668  1.00  0.00           P
ATOM   5453  O13 POPEQ 242      55.476  47.291  74.058  1.00  0.00           O
ATOM   5454  O14 POPEQ 242      54.916  45.441  72.438  1.00  0.00           O
ATOM   5455  O11 POPEQ 242      56.286  47.401  71.658  1.00  0.00           O
ATOM   5456  O12 POPEQ 242      53.966  47.681  72.148  1.00  0.00           O
ATOM   5457  C1  POPEQ 242      57.076  46.541  70.838  1.00  0.00           C
ATOM   5460  C2  POPEQ 242      56.306  45.931  69.638  1.00  0.00           C
ATOM   5462  O21 POPEQ 242      57.296  45.791  68.607  1.00  0.00           O
ATOM   5463  C21 POPEQ 242      57.176  44.811  67.768  1.00  0.00           C
ATOM   5464  O22 POPEQ 242      56.246  44.031  67.688  1.00  0.00           O
ATOM   5465  C22 POPEQ 242      58.466  44.691  66.938  1.00  0.00           C
ATOM   5468  C3  POPEQ 242      55.106  46.771  69.118  1.00  0.00           C
ATOM   5471  O31 POPEQ 242      54.066  45.901  68.618  1.00  0.00           O
ATOM   5472  C31 POPEQ 242      53.396  46.381  67.568  1.00  0.00           C
ATOM   5473  O32 POPEQ 242      53.456  47.521  67.158  1.00  0.00           O
ATOM   5474  C32 POPEQ 242      52.556  45.251  66.967  1.00  0.00           C
ATOM   5477  C23 POPEQ 242      59.456  45.901  66.958  1.00  0.00           C
ATOM   5480  C24 POPEQ 242      59.536  46.701  65.647  1.00  0.00           C
ATOM   5483  C25 POPEQ 242      59.846  45.771  64.467  1.00  0.00           C
ATOM   5486  C26 POPEQ 242      60.276  46.431  63.158  1.00  0.00           C
ATOM   5489  C27 POPEQ 242      60.116  45.401  62.028  1.00  0.00           C
ATOM   5492  C28 POPEQ 242      60.826  45.761  60.718  1.00  0.00           C
ATOM   5495  C29 POPEQ 242      60.156  46.861  59.928  1.00  0.00           C
ATOM   5497 0C21 POPEQ 242      60.716  48.031  59.578  1.00  0.00           C
ATOM   5499 1C21 POPEQ 242      62.076  48.511  59.988  1.00  0.00           C
ATOM   5502 2C21 POPEQ 242      62.086  50.011  60.308  1.00  0.00           C
ATOM   5505 3C21 POPEQ 242      60.936  50.461  61.228  1.00  0.00           C
ATOM   5508 4C21 POPEQ 242      61.216  51.841  61.818  1.00  0.00           C
ATOM   5511 5C21 POPEQ 242      60.016  52.521  62.488  1.00  0.00           C
ATOM   5514 6C21 POPEQ 242      60.346  53.981  62.798  1.00  0.00           C
ATOM   5517 7C21 POPEQ 242      59.396  54.651  63.798  1.00  0.00           C
ATOM   5520 8C21 POPEQ 242      59.966  55.941  64.378  1.00  0.00           C
ATOM   5524  C33 POPEQ 242      52.406  45.371  65.438  1.00  0.00           C
ATOM   5527  C34 POPEQ 242      53.436  44.531  64.668  1.00  0.00           C
ATOM   5530  C35 POPEQ 242      53.466  44.831  63.158  1.00  0.00           C
ATOM   5533  C36 POPEQ 242      52.096  44.761  62.468  1.00  0.00           C
ATOM   5536  C37 POPEQ 242      52.206  44.521  60.958  1.00  0.00           C
ATOM   5539  C38 POPEQ 242      50.886  44.771  60.198  1.00  0.00           C
ATOM   5542  C39 POPEQ 242      50.626  43.761  59.077  1.00  0.00           C
ATOM   5545 0C31 POPEQ 242      49.786  42.561  59.568  1.00  0.00           C
ATOM   5548 1C31 POPEQ 242      49.606  41.461  58.518  1.00  0.00           C
ATOM   5551 2C31 POPEQ 242      48.296  41.551  57.708  1.00  0.00           C
ATOM   5554 3C31 POPEQ 242      48.126  42.841  56.898  1.00  0.00           C
ATOM   5557 4C31 POPEQ 242      47.146  42.651  55.738  1.00  0.00           C
ATOM   5560 5C31 POPEQ 242      47.046  43.881  54.818  1.00  0.00           C
ATOM   5563 6C31 POPEQ 242      46.596  43.521  53.398  1.00  0.00           C
ATOM   5567  NH3 POPER 243      -3.626  35.721  72.028  1.00  0.00           N
ATOM   5571  C12 POPER 243      -2.336  35.831  72.768  1.00  0.00           C
ATOM   5574  C11 POPER 243      -1.196  35.421  71.838  1.00  0.00           C
ATOM   5577  P   POPER 243       1.276  34.651  71.927  1.00  0.00           P
ATOM   5578  O13 POPER 243       2.106  35.691  71.268  1.00  0.00           O
ATOM   5579  O14 POPER 243       1.856  33.881  73.037  1.00  0.00           O
ATOM   5580  O11 POPER 243       0.566  33.691  70.888  1.00  0.00           O
ATOM   5581  O12 POPER 243       0.034  35.391  72.568  1.00  0.00           O
ATOM   5582  C1  POPER 243       1.166  33.061  69.768  1.00  0.00           C
ATOM   5585  C2  POPER 243       0.386  33.451  68.478  1.00  0.00           C
ATOM   5587  O21 POPER 243       0.526  32.471  67.418  1.00  0.00           O
ATOM   5588  C21 POPER 243       1.696  32.451  66.808  1.00  0.00           C
ATOM   5589  O22 POPER 243       2.746  32.881  67.238  1.00  0.00           O
ATOM   5590  C22 POPER 243       1.476  32.021  65.368  1.00  0.00           C
ATOM   5593  C3  POPER 243       0.726  34.911  68.007  1.00  0.00           C
ATOM   5596  O31 POPER 243       0.576  35.071  66.577  1.00  0.00           O
ATOM   5597  C31 POPER 243       1.386  36.011  66.067  1.00  0.00           C
ATOM   5598  O32 POPER 243       1.966  36.861  66.708  1.00  0.00           O
ATOM   5599  C32 POPER 243       1.656  35.641  64.598  1.00  0.00           C
ATOM   5602  C23 POPER 243       1.596  30.501  65.118  1.00  0.00           C
ATOM   5605  C24 POPER 243       1.366  30.171  63.638  1.00  0.00           C
ATOM   5608  C25 POPER 243       2.436  30.741  62.708  1.00  0.00           C
ATOM   5611  C26 POPER 243       1.956  30.901  61.257  1.00  0.00           C
ATOM   5614  C27 POPER 243       3.096  30.791  60.248  1.00  0.00           C
ATOM   5617  C28 POPER 243       3.486  29.331  60.018  1.00  0.00           C
ATOM   5620  C29 POPER 243       4.656  29.121  59.108  1.00  0.00           C
ATOM   5622 0C21 POPER 243       4.576  28.891  57.788  1.00  0.00           C
ATOM   5624 1C21 POPER 243       3.306  28.891  56.987  1.00  0.00           C
ATOM   5627 2C21 POPER 243       3.626  28.961  55.478  1.00  0.00           C
ATOM   5630 3C21 POPER 243       2.386  29.271  54.637  1.00  0.00           C
ATOM   5633 4C21 POPER 243       2.736  29.561  53.168  1.00  0.00           C
ATOM   5636 5C21 POPER 243       1.516  29.871  52.298  1.00  0.00           C
ATOM   5639 6C21 POPER 243       0.786  31.141  52.748  1.00  0.00           C
ATOM   5642 7C21 POPER 243      -0.436  31.491  51.908  1.00  0.00           C
ATOM   5645 8C21 POPER 243      -1.316  32.511  52.628  1.00  0.00           C
ATOM   5649  C33 POPER 243       1.966  36.831  63.648  1.00  0.00           C
ATOM   5652  C34 POPER 243       0.826  37.111  62.658  1.00  0.00           C
ATOM   5655  C35 POPER 243       1.326  37.441  61.238  1.00  0.00           C
ATOM   5658  C36 POPER 243       0.186  37.421  60.217  1.00  0.00           C
ATOM   5661  C37 POPER 243       0.606  37.681  58.768  1.00  0.00           C
ATOM   5664  C38 POPER 243      -0.586  37.461  57.818  1.00  0.00           C
ATOM   5667  C39 POPER 243      -0.216  37.441  56.327  1.00  0.00           C
ATOM   5670 0C31 POPER 243       0.146  38.821  55.758  1.00  0.00           C
ATOM   5673 1C31 POPER 243       0.376  38.791  54.248  1.00  0.00           C
ATOM   5676 2C31 POPER 243       0.386  40.201  53.628  1.00  0.00           C
ATOM   5679 3C31 POPER 243      -1.026  40.631  53.177  1.00  0.00           C
ATOM   5682 4C31 POPER 243      -1.156  42.111  52.808  1.00  0.00           C
ATOM   5685 5C31 POPER 243      -2.606  42.511  52.458  1.00  0.00           C
ATOM   5688 6C31 POPER 243      -3.206  41.751  51.278  1.00  0.00           C
ATOM   5692  NH3 POPES 244      51.966  87.471  29.478  1.00  0.00           N
ATOM   5696  C12 POPES 244      51.216  88.621  28.868  1.00  0.00           C
ATOM   5699  C11 POPES 244      51.106  89.771  29.888  1.00  0.00           C
ATOM   5702  P   POPES 244      52.636  91.011  31.628  1.00  0.00           P
ATOM   5703  O13 POPES 244      54.006  90.821  32.158  1.00  0.00           O
ATOM   5704  O14 POPES 244      52.266  92.401  31.318  1.00  0.00           O
ATOM   5705  O11 POPES 244      51.686  90.361  32.668  1.00  0.00           O
ATOM   5706  O12 POPES 244      52.416  90.071  30.388  1.00  0.00           O
ATOM   5707  C1  POPES 244      50.986  91.091  33.658  1.00  0.00           C
ATOM   5710  C2  POPES 244      51.526  90.721  35.068  1.00  0.00           C
ATOM   5712  O21 POPES 244      50.716  91.281  36.118  1.00  0.00           O
ATOM   5713  C21 POPES 244      49.446  90.921  36.048  1.00  0.00           C
ATOM   5714  O22 POPES 244      48.536  91.711  35.838  1.00  0.00           O
ATOM   5715  C22 POPES 244      49.286  89.441  36.358  1.00  0.00           C
ATOM   5718  C3  POPES 244      53.006  91.111  35.327  1.00  0.00           C
ATOM   5721  O31 POPES 244      53.726  90.021  35.968  1.00  0.00           O
ATOM   5722  C31 POPES 244      53.796  90.151  37.298  1.00  0.00           C
ATOM   5723  O32 POPES 244      53.496  91.151  37.928  1.00  0.00           O
ATOM   5724  C32 POPES 244      54.286  88.851  37.928  1.00  0.00           C
ATOM   5727  C23 POPES 244      48.056  89.161  37.238  1.00  0.00           C
ATOM   5730  C24 POPES 244      48.316  88.061  38.268  1.00  0.00           C
ATOM   5733  C25 POPES 244      49.276  88.501  39.378  1.00  0.00           C
ATOM   5736  C26 POPES 244      48.576  88.841  40.688  1.00  0.00           C
ATOM   5739  C27 POPES 244      49.416  88.431  41.898  1.00  0.00           C
ATOM   5742  C28 POPES 244      48.586  88.341  43.188  1.00  0.00           C
ATOM   5745  C29 POPES 244      49.376  87.641  44.258  1.00  0.00           C
ATOM   5747 0C21 POPES 244      49.946  88.181  45.347  1.00  0.00           C
ATOM   5749 1C21 POPES 244      49.896  89.631  45.747  1.00  0.00           C
ATOM   5752 2C21 POPES 244      49.356  89.821  47.178  1.00  0.00           C
ATOM   5755 3C21 POPES 244      50.176  89.041  48.228  1.00  0.00           C
ATOM   5758 4C21 POPES 244      50.136  89.661  49.628  1.00  0.00           C
ATOM   5761 5C21 POPES 244      50.756  88.731  50.677  1.00  0.00           C
ATOM   5764 6C21 POPES 244      49.786  87.621  51.088  1.00  0.00           C
ATOM   5767 7C21 POPES 244      50.466  86.431  51.768  1.00  0.00           C
ATOM   5770 8C21 POPES 244      49.526  85.231  51.927  1.00  0.00           C
ATOM   5774  C33 POPES 244      53.386  88.481  39.118  1.00  0.00           C
ATOM   5777  C34 POPES 244      53.896  87.281  39.928  1.00  0.00           C
ATOM   5780  C35 POPES 244      52.776  86.691  40.788  1.00  0.00           C
ATOM   5783  C36 POPES 244      53.256  85.731  41.888  1.00  0.00           C
ATOM   5786  C37 POPES 244      53.506  86.451  43.228  1.00  0.00           C
ATOM   5789  C38 POPES 244      53.446  85.471  44.408  1.00  0.00           C
ATOM   5792  C39 POPES 244      53.766  86.121  45.758  1.00  0.00           C
ATOM   5795 0C31 POPES 244      53.556  85.131  46.908  1.00  0.00           C
ATOM   5798 1C31 POPES 244      54.186  85.561  48.247  1.00  0.00           C
ATOM   5801 2C31 POPES 244      53.826  84.561  49.357  1.00  0.00           C
ATOM   5804 3C31 POPES 244      54.386  84.921  50.738  1.00  0.00           C
ATOM   5807 4C31 POPES 244      53.756  84.061  51.838  1.00  0.00           C
ATOM   5810 5C31 POPES 244      54.286  84.361  53.247  1.00  0.00           C
ATOM   5813 6C31 POPES 244      53.796  83.361  54.298  1.00  0.00           C
ATOM   5817  NH3 POPET 245      71.546 125.991  75.028  1.00  0.00           N
ATOM   5821  C12 POPET 245      72.736 125.071  74.978  1.00  0.00           C
ATOM   5824  C11 POPET 245      73.986 125.701  75.588  1.00  0.00           C
ATOM   5827  P   POPET 245      75.676 124.081  76.738  1.00  0.00           P
ATOM   5828  O13 POPET 245      74.556 123.511  77.528  1.00  0.00           O
ATOM   5829  O14 POPET 245      76.646 124.951  77.448  1.00  0.00           O
ATOM   5830  O11 POPET 245      76.456 122.821  76.148  1.00  0.00           O
ATOM   5831  O12 POPET 245      75.096 124.811  75.448  1.00  0.00           O
ATOM   5832  C1  POPET 245      75.726 121.841  75.388  1.00  0.00           C
ATOM   5835  C2  POPET 245      75.836 122.151  73.868  1.00  0.00           C
ATOM   5837  O21 POPET 245      74.556 122.161  73.217  1.00  0.00           O
ATOM   5838  C21 POPET 245      73.966 121.001  73.068  1.00  0.00           C
ATOM   5839  O22 POPET 245      74.276 119.931  73.548  1.00  0.00           O
ATOM   5840  C22 POPET 245      72.736 121.191  72.177  1.00  0.00           C
ATOM   5843  C3  POPET 245      76.876 121.261  73.128  1.00  0.00           C
ATOM   5846  O31 POPET 245      76.936 121.631  71.728  1.00  0.00           O
ATOM   5847  C31 POPET 245      77.656 122.741  71.548  1.00  0.00           C
ATOM   5848  O32 POPET 245      78.316 123.281  72.408  1.00  0.00           O
ATOM   5849  C32 POPET 245      77.496 123.241  70.128  1.00  0.00           C
ATOM   5852  C23 POPET 245      73.026 121.701  70.738  1.00  0.00           C
ATOM   5855  C24 POPET 245      71.926 121.191  69.788  1.00  0.00           C
ATOM   5858  C25 POPET 245      72.056 121.581  68.308  1.00  0.00           C
ATOM   5861  C26 POPET 245      70.666 121.641  67.647  1.00  0.00           C
ATOM   5864  C27 POPET 245      70.676 121.841  66.128  1.00  0.00           C
ATOM   5867  C28 POPET 245      69.256 122.111  65.618  1.00  0.00           C
ATOM   5870  C29 POPET 245      69.146 122.311  64.128  1.00  0.00           C
ATOM   5872 0C21 POPET 245      67.976 122.341  63.448  1.00  0.00           C
ATOM   5874 1C21 POPET 245      66.616 122.161  64.058  1.00  0.00           C
ATOM   5877 2C21 POPET 245      65.786 123.451  64.158  1.00  0.00           C
ATOM   5880 3C21 POPET 245      65.416 124.061  62.808  1.00  0.00           C
ATOM   5883 4C21 POPET 245      64.136 124.901  62.897  1.00  0.00           C
ATOM   5886 5C21 POPET 245      63.626 125.311  61.518  1.00  0.00           C
ATOM   5889 6C21 POPET 245      64.166 126.651  61.007  1.00  0.00           C
ATOM   5892 7C21 POPET 245      63.606 126.961  59.608  1.00  0.00           C
ATOM   5895 8C21 POPET 245      64.026 128.331  59.068  1.00  0.00           C
ATOM   5899  C33 POPET 245      78.156 124.631  69.928  1.00  0.00           C
ATOM   5902  C34 POPET 245      77.776 125.281  68.588  1.00  0.00           C
ATOM   5905  C35 POPET 245      78.436 126.651  68.357  1.00  0.00           C
ATOM   5908  C36 POPET 245      78.296 127.141  66.908  1.00  0.00           C
ATOM   5911  C37 POPET 245      79.116 128.401  66.577  1.00  0.00           C
ATOM   5914  C38 POPET 245      79.016 128.751  65.077  1.00  0.00           C
ATOM   5917  C39 POPET 245      79.736 130.061  64.688  1.00  0.00           C
ATOM   5920 0C31 POPET 245      81.246 130.021  64.948  1.00  0.00           C
ATOM   5923 1C31 POPET 245      82.006 131.191  64.308  1.00  0.00           C
ATOM   5926 2C31 POPET 245      83.526 130.981  64.308  1.00  0.00           C
ATOM   5929 3C31 POPET 245      83.996 130.031  63.188  1.00  0.00           C
ATOM   5932 4C31 POPET 245      84.236 130.751  61.857  1.00  0.00           C
ATOM   5935 5C31 POPET 245      84.496 129.781  60.698  1.00  0.00           C
ATOM   5938 6C31 POPET 245      84.826 130.461  59.368  1.00  0.00           C
ATOM   5942  NH3 POPEU 246     114.826  54.371  29.568  1.00  0.00           N
ATOM   5946  C12 POPEU 246     114.716  53.931  28.128  1.00  0.00           C
ATOM   5949  C11 POPEU 246     114.096  55.011  27.238  1.00  0.00           C
ATOM   5952  P   POPEU 246     112.436  56.781  28.268  1.00  0.00           P
ATOM   5953  O13 POPEU 246     112.736  57.801  27.248  1.00  0.00           O
ATOM   5954  O14 POPEU 246     111.036  56.611  28.698  1.00  0.00           O
ATOM   5955  O11 POPEU 246     113.386  56.941  29.558  1.00  0.00           O
ATOM   5956  O12 POPEU 246     112.806  55.361  27.688  1.00  0.00           O
ATOM   5957  C1  POPEU 246     112.986  57.981  30.488  1.00  0.00           C
ATOM   5960  C2  POPEU 246     113.636  57.821  31.908  1.00  0.00           C
ATOM   5962  O21 POPEU 246     113.106  58.861  32.748  1.00  0.00           O
ATOM   5963  C21 POPEU 246     113.056  58.801  34.077  1.00  0.00           C
ATOM   5964  O22 POPEU 246     112.946  59.801  34.788  1.00  0.00           O
ATOM   5965  C22 POPEU 246     112.976  57.361  34.618  1.00  0.00           C
ATOM   5968  C3  POPEU 246     115.186  57.931  31.878  1.00  0.00           C
ATOM   5971  O31 POPEU 246     115.796  57.131  32.908  1.00  0.00           O
ATOM   5972  C31 POPEU 246     116.346  57.771  33.938  1.00  0.00           C
ATOM   5973  O32 POPEU 246     116.236  58.951  34.208  1.00  0.00           O
ATOM   5974  C32 POPEU 246     117.076  56.721  34.798  1.00  0.00           C
ATOM   5977  C23 POPEU 246     112.656  57.281  36.138  1.00  0.00           C
ATOM   5980  C24 POPEU 246     113.866  57.651  37.007  1.00  0.00           C
ATOM   5983  C25 POPEU 246     113.676  57.361  38.498  1.00  0.00           C
ATOM   5986  C26 POPEU 246     114.016  55.911  38.888  1.00  0.00           C
ATOM   5989  C27 POPEU 246     113.886  55.681  40.397  1.00  0.00           C
ATOM   5992  C28 POPEU 246     114.076  54.211  40.828  1.00  0.00           C
ATOM   5995  C29 POPEU 246     115.496  53.721  40.817  1.00  0.00           C
ATOM   5997 0C21 POPEU 246     116.336  53.641  41.868  1.00  0.00           C
ATOM   5999 1C21 POPEU 246     116.036  54.051  43.298  1.00  0.00           C
ATOM   6002 2C21 POPEU 246     116.376  52.971  44.348  1.00  0.00           C
ATOM   6005 3C21 POPEU 246     117.886  52.801  44.628  1.00  0.00           C
ATOM   6008 4C21 POPEU 246     118.146  51.681  45.648  1.00  0.00           C
ATOM   6011 5C21 POPEU 246     119.626  51.361  45.938  1.00  0.00           C
ATOM   6014 6C21 POPEU 246     120.476  50.991  44.707  1.00  0.00           C
ATOM   6017 7C21 POPEU 246     121.926  50.671  45.108  1.00  0.00           C
ATOM   6020 8C21 POPEU 246     122.926  50.761  43.948  1.00  0.00           C
ATOM   6024  C33 POPEU 246     117.586  57.241  36.158  1.00  0.00           C
ATOM   6027  C34 POPEU 246     118.096  56.081  37.028  1.00  0.00           C
ATOM   6030  C35 POPEU 246     118.896  56.501  38.278  1.00  0.00           C
ATOM   6033  C36 POPEU 246     119.026  55.341  39.278  1.00  0.00           C
ATOM   6036  C37 POPEU 246     120.046  55.611  40.408  1.00  0.00           C
ATOM   6039  C38 POPEU 246     120.116  54.431  41.388  1.00  0.00           C
ATOM   6042  C39 POPEU 246     121.086  54.621  42.568  1.00  0.00           C
ATOM   6045 0C31 POPEU 246     120.656  55.731  43.548  1.00  0.00           C
ATOM   6048 1C31 POPEU 246     121.296  55.561  44.938  1.00  0.00           C
ATOM   6051 2C31 POPEU 246     121.116  56.801  45.828  1.00  0.00           C
ATOM   6054 3C31 POPEU 246     121.486  56.581  47.298  1.00  0.00           C
ATOM   6057 4C31 POPEU 246     120.366  55.911  48.107  1.00  0.00           C
ATOM   6060 5C31 POPEU 246     120.626  54.431  48.418  1.00  0.00           C
ATOM   6063 6C31 POPEU 246     119.416  53.721  49.028  1.00  0.00           C
ATOM   6067  NH3 POPEV 247     101.266  62.821  73.518  1.00  0.00           N
ATOM   6071  C12 POPEV 247     100.256  61.961  74.208  1.00  0.00           C
ATOM   6074  C11 POPEV 247     100.956  60.811  74.978  1.00  0.00           C
ATOM   6077  P   POPEV 247     103.426  60.371  74.147  1.00  0.00           P
ATOM   6078  O13 POPEV 247     104.126  59.391  75.007  1.00  0.00           O
ATOM   6079  O14 POPEV 247     103.566  61.791  74.518  1.00  0.00           O
ATOM   6080  O11 POPEV 247     103.826  60.171  72.628  1.00  0.00           O
ATOM   6081  O12 POPEV 247     101.866  60.071  74.158  1.00  0.00           O
ATOM   6082  C1  POPEV 247     104.366  61.311  71.927  1.00  0.00           C
ATOM   6085  C2  POPEV 247     104.326  61.091  70.388  1.00  0.00           C
ATOM   6087  O21 POPEV 247     103.256  61.711  69.648  1.00  0.00           O
ATOM   6088  C21 POPEV 247     101.996  61.661  70.068  1.00  0.00           C
ATOM   6089  O22 POPEV 247     101.626  61.491  71.218  1.00  0.00           O
ATOM   6090  C22 POPEV 247     101.056  61.831  68.868  1.00  0.00           C
ATOM   6093  C3  POPEV 247     104.396  59.591  70.038  1.00  0.00           C
ATOM   6096  O31 POPEV 247     104.656  59.491  68.637  1.00  0.00           O
ATOM   6097  C31 POPEV 247     105.846  59.011  68.298  1.00  0.00           C
ATOM   6098  O32 POPEV 247     106.536  58.251  68.958  1.00  0.00           O
ATOM   6099  C32 POPEV 247     106.266  59.791  67.048  1.00  0.00           C
ATOM   6102  C23 POPEV 247      99.756  61.011  69.068  1.00  0.00           C
ATOM   6105  C24 POPEV 247      98.576  61.431  68.177  1.00  0.00           C
ATOM   6108  C25 POPEV 247      98.676  61.051  66.688  1.00  0.00           C
ATOM   6111  C26 POPEV 247      97.286  60.791  66.078  1.00  0.00           C
ATOM   6114  C27 POPEV 247      97.286  60.691  64.537  1.00  0.00           C
ATOM   6117  C28 POPEV 247      95.916  60.901  63.858  1.00  0.00           C
ATOM   6120  C29 POPEV 247      95.366  62.301  64.038  1.00  0.00           C
ATOM   6122 0C21 POPEV 247      94.126  62.721  63.728  1.00  0.00           C
ATOM   6124 1C21 POPEV 247      93.036  61.911  63.068  1.00  0.00           C
ATOM   6127 2C21 POPEV 247      92.346  62.761  61.978  1.00  0.00           C
ATOM   6130 3C21 POPEV 247      91.236  62.021  61.228  1.00  0.00           C
ATOM   6133 4C21 POPEV 247      90.486  62.911  60.208  1.00  0.00           C
ATOM   6136 5C21 POPEV 247      91.356  63.441  59.058  1.00  0.00           C
ATOM   6139 6C21 POPEV 247      91.406  62.541  57.818  1.00  0.00           C
ATOM   6142 7C21 POPEV 247      92.386  63.091  56.758  1.00  0.00           C
ATOM   6145 8C21 POPEV 247      92.066  62.651  55.327  1.00  0.00           C
ATOM   6149  C33 POPEV 247     106.826  58.961  65.878  1.00  0.00           C
ATOM   6152  C34 POPEV 247     107.016  59.901  64.677  1.00  0.00           C
ATOM   6155  C35 POPEV 247     107.546  59.221  63.418  1.00  0.00           C
ATOM   6158  C36 POPEV 247     106.736  59.621  62.168  1.00  0.00           C
ATOM   6161  C37 POPEV 247     107.256  58.961  60.888  1.00  0.00           C
ATOM   6164  C38 POPEV 247     106.236  58.931  59.738  1.00  0.00           C
ATOM   6167  C39 POPEV 247     105.846  60.321  59.198  1.00  0.00           C
ATOM   6170 0C31 POPEV 247     107.036  61.091  58.608  1.00  0.00           C
ATOM   6173 1C31 POPEV 247     106.626  62.401  57.908  1.00  0.00           C
ATOM   6176 2C31 POPEV 247     107.806  63.351  57.658  1.00  0.00           C
ATOM   6179 3C31 POPEV 247     108.666  63.011  56.438  1.00  0.00           C
ATOM   6182 4C31 POPEV 247     108.046  63.491  55.118  1.00  0.00           C
ATOM   6185 5C31 POPEV 247     108.996  63.371  53.918  1.00  0.00           C
ATOM   6188 6C31 POPEV 247     108.426  63.951  52.618  1.00  0.00           C
ATOM   6192  NH3 POPEW 248       4.016  55.671  70.418  1.00  0.00           N
ATOM   6196  C12 POPEW 248       3.696  54.191  70.378  1.00  0.00           C
ATOM   6199  C11 POPEW 248       4.976  53.351  70.438  1.00  0.00           C
ATOM   6202  P   POPEW 248       4.276  50.771  70.198  1.00  0.00           P
ATOM   6203  O13 POPEW 248       5.426  49.901  69.868  1.00  0.00           O
ATOM   6204  O14 POPEW 248       3.316  50.131  71.088  1.00  0.00           O
ATOM   6205  O11 POPEW 248       3.576  51.331  68.887  1.00  0.00           O
ATOM   6206  O12 POPEW 248       4.766  52.051  70.948  1.00  0.00           O
ATOM   6207  C1  POPEW 248       3.196  50.471  67.818  1.00  0.00           C
ATOM   6210  C2  POPEW 248       3.986  50.871  66.558  1.00  0.00           C
ATOM   6212  O21 POPEW 248       3.306  50.421  65.368  1.00  0.00           O
ATOM   6213  C21 POPEW 248       2.226  51.131  65.058  1.00  0.00           C
ATOM   6214  O22 POPEW 248       1.896  52.191  65.577  1.00  0.00           O
ATOM   6215  C22 POPEW 248       1.416  50.391  63.998  1.00  0.00           C
ATOM   6218  C3  POPEW 248       5.446  50.321  66.588  1.00  0.00           C
ATOM   6221  O31 POPEW 248       6.286  51.001  65.647  1.00  0.00           O
ATOM   6222  C31 POPEW 248       6.386  50.621  64.357  1.00  0.00           C
ATOM   6223  O32 POPEW 248       6.816  51.351  63.478  1.00  0.00           O
ATOM   6224  C32 POPEW 248       5.986  49.151  64.108  1.00  0.00           C
ATOM   6227  C23 POPEW 248       0.626  51.291  63.018  1.00  0.00           C
ATOM   6230  C24 POPEW 248       1.446  52.091  61.987  1.00  0.00           C
ATOM   6233  C25 POPEW 248       0.566  52.691  60.868  1.00  0.00           C
ATOM   6236  C26 POPEW 248       1.346  53.551  59.848  1.00  0.00           C
ATOM   6239  C27 POPEW 248       0.476  54.071  58.688  1.00  0.00           C
ATOM   6242  C28 POPEW 248       1.266  54.641  57.498  1.00  0.00           C
ATOM   6245  C29 POPEW 248       2.056  55.891  57.798  1.00  0.00           C
ATOM   6247 0C21 POPEW 248       2.206  56.981  57.018  1.00  0.00           C
ATOM   6249 1C21 POPEW 248       1.586  57.211  55.658  1.00  0.00           C
ATOM   6252 2C21 POPEW 248       2.496  56.841  54.458  1.00  0.00           C
ATOM   6255 3C21 POPEW 248       3.676  57.801  54.198  1.00  0.00           C
ATOM   6258 4C21 POPEW 248       4.216  57.641  52.768  1.00  0.00           C
ATOM   6261 5C21 POPEW 248       5.496  58.451  52.478  1.00  0.00           C
ATOM   6264 6C21 POPEW 248       6.026  58.181  51.058  1.00  0.00           C
ATOM   6267 7C21 POPEW 248       7.556  58.131  50.968  1.00  0.00           C
ATOM   6270 8C21 POPEW 248       8.056  57.621  49.608  1.00  0.00           C
ATOM   6274  C33 POPEW 248       6.076  48.731  62.618  1.00  0.00           C
ATOM   6277  C34 POPEW 248       5.886  47.221  62.408  1.00  0.00           C
ATOM   6280  C35 POPEW 248       5.796  46.831  60.918  1.00  0.00           C
ATOM   6283  C36 POPEW 248       5.956  45.321  60.667  1.00  0.00           C
ATOM   6286  C37 POPEW 248       6.106  44.961  59.178  1.00  0.00           C
ATOM   6289  C38 POPEW 248       6.036  43.451  58.908  1.00  0.00           C
ATOM   6292  C39 POPEW 248       5.936  43.071  57.418  1.00  0.00           C
ATOM   6295 0C31 POPEW 248       4.556  43.411  56.838  1.00  0.00           C
ATOM   6298 1C31 POPEW 248       4.416  43.191  55.318  1.00  0.00           C
ATOM   6301 2C31 POPEW 248       3.186  43.941  54.788  1.00  0.00           C
ATOM   6304 3C31 POPEW 248       3.086  44.031  53.268  1.00  0.00           C
ATOM   6307 4C31 POPEW 248       2.916  42.671  52.588  1.00  0.00           C
ATOM   6310 5C31 POPEW 248       2.606  42.801  51.098  1.00  0.00           C
ATOM   6313 6C31 POPEW 248       2.526  41.451  50.378  1.00  0.00           C
ATOM   6317  NH3 POPEX 249      96.586  42.761  68.918  1.00  0.00           N
ATOM   6321  C12 POPEX 249      97.996  43.001  68.448  1.00  0.00           C
ATOM   6324  C11 POPEX 249      98.946  43.221  69.628  1.00  0.00           C
ATOM   6327  P   POPEX 249     101.566  43.501  69.558  1.00  0.00           P
ATOM   6328  O13 POPEX 249     102.486  44.511  68.988  1.00  0.00           O
ATOM   6329  O14 POPEX 249     101.696  43.301  71.007  1.00  0.00           O
ATOM   6330  O11 POPEX 249     101.736  42.121  68.788  1.00  0.00           O
ATOM   6331  O12 POPEX 249     100.096  43.891  69.138  1.00  0.00           O
ATOM   6332  C1  POPEX 249     102.656  41.981  67.698  1.00  0.00           C
ATOM   6335  C2  POPEX 249     102.106  41.091  66.548  1.00  0.00           C
ATOM   6337  O21 POPEX 249     102.116  41.921  65.388  1.00  0.00           O
ATOM   6338  C21 POPEX 249     102.066  41.361  64.208  1.00  0.00           C
ATOM   6339  O22 POPEX 249     102.146  40.171  63.958  1.00  0.00           O
ATOM   6340  C22 POPEX 249     101.926  42.451  63.148  1.00  0.00           C
ATOM   6343  C3  POPEX 249     100.656  40.561  66.848  1.00  0.00           C
ATOM   6346  O31 POPEX 249     100.256  39.451  65.997  1.00  0.00           O
ATOM   6347  C31 POPEX 249      99.306  39.731  65.077  1.00  0.00           C
ATOM   6348  O32 POPEX 249      98.716  40.791  64.997  1.00  0.00           O
ATOM   6349  C32 POPEX 249      99.046  38.541  64.158  1.00  0.00           C
ATOM   6352  C23 POPEX 249     100.806  42.161  62.118  1.00  0.00           C
ATOM   6355  C24 POPEX 249     100.626  43.321  61.128  1.00  0.00           C
ATOM   6358  C25 POPEX 249     101.956  43.821  60.537  1.00  0.00           C
ATOM   6361  C26 POPEX 249     101.756  44.661  59.268  1.00  0.00           C
ATOM   6364  C27 POPEX 249     103.076  45.001  58.578  1.00  0.00           C
ATOM   6367  C28 POPEX 249     102.916  45.651  57.188  1.00  0.00           C
ATOM   6370  C29 POPEX 249     102.536  44.641  56.128  1.00  0.00           C
ATOM   6372 0C21 POPEX 249     103.276  44.201  55.088  1.00  0.00           C
ATOM   6374 1C21 POPEX 249     104.676  44.641  54.718  1.00  0.00           C
ATOM   6377 2C21 POPEX 249     104.766  45.131  53.258  1.00  0.00           C
ATOM   6380 3C21 POPEX 249     106.156  45.701  52.917  1.00  0.00           C
ATOM   6383 4C21 POPEX 249     106.116  47.021  52.128  1.00  0.00           C
ATOM   6386 5C21 POPEX 249     107.516  47.581  51.857  1.00  0.00           C
ATOM   6389 6C21 POPEX 249     107.516  48.991  51.268  1.00  0.00           C
ATOM   6392 7C21 POPEX 249     108.926  49.441  50.858  1.00  0.00           C
ATOM   6395 8C21 POPEX 249     109.026  50.891  50.388  1.00  0.00           C
ATOM   6399  C33 POPEX 249      98.676  38.991  62.717  1.00  0.00           C
ATOM   6402  C34 POPEX 249      98.576  37.801  61.738  1.00  0.00           C
ATOM   6405  C35 POPEX 249      98.526  38.231  60.268  1.00  0.00           C
ATOM   6408  C36 POPEX 249      99.386  37.351  59.338  1.00  0.00           C
ATOM   6411  C37 POPEX 249      98.956  37.431  57.868  1.00  0.00           C
ATOM   6414  C38 POPEX 249     100.006  36.891  56.878  1.00  0.00           C
ATOM   6417  C39 POPEX 249      99.986  35.371  56.708  1.00  0.00           C
ATOM   6420 0C31 POPEX 249     100.926  34.881  55.588  1.00  0.00           C
ATOM   6423 1C31 POPEX 249     100.706  33.411  55.218  1.00  0.00           C
ATOM   6426 2C31 POPEX 249     101.386  32.951  53.918  1.00  0.00           C
ATOM   6429 3C31 POPEX 249     102.926  32.991  53.978  1.00  0.00           C
ATOM   6432 4C31 POPEX 249     103.576  32.211  52.818  1.00  0.00           C
ATOM   6435 5C31 POPEX 249     105.106  32.201  52.958  1.00  0.00           C
ATOM   6438 6C31 POPEX 249     105.856  31.471  51.838  1.00  0.00           C
ATOM   6442  NH3 POPEY 250      -3.416   4.939  35.568  1.00  0.00           N
ATOM   6446  C12 POPEY 250      -3.216   4.909  34.077  1.00  0.00           C
ATOM   6449  C11 POPEY 250      -3.116   6.291  33.428  1.00  0.00           C
ATOM   6452  P   POPEY 250      -1.386   8.191  32.978  1.00  0.00           P
ATOM   6453  O13 POPEY 250      -0.456   8.231  31.828  1.00  0.00           O
ATOM   6454  O14 POPEY 250      -2.636   8.971  32.868  1.00  0.00           O
ATOM   6455  O11 POPEY 250      -0.566   8.631  34.258  1.00  0.00           O
ATOM   6456  O12 POPEY 250      -1.746   6.681  33.328  1.00  0.00           O
ATOM   6457  C1  POPEY 250      -0.666   7.921  35.498  1.00  0.00           C
ATOM   6460  C2  POPEY 250       0.466   6.871  35.688  1.00  0.00           C
ATOM   6462  O21 POPEY 250       0.616   6.571  37.078  1.00  0.00           O
ATOM   6463  C21 POPEY 250      -0.376   5.971  37.678  1.00  0.00           C
ATOM   6464  O22 POPEY 250      -1.396   5.549  37.168  1.00  0.00           O
ATOM   6465  C22 POPEY 250      -0.046   5.871  39.158  1.00  0.00           C
ATOM   6468  C3  POPEY 250       1.846   7.381  35.178  1.00  0.00           C
ATOM   6471  O31 POPEY 250       2.926   6.681  35.828  1.00  0.00           O
ATOM   6472  C31 POPEY 250       3.566   5.741  35.168  1.00  0.00           C
ATOM   6473  O32 POPEY 250       3.456   5.489  33.978  1.00  0.00           O
ATOM   6474  C32 POPEY 250       4.386   4.929  36.148  1.00  0.00           C
ATOM   6477  C23 POPEY 250      -0.796   6.931  39.988  1.00  0.00           C
ATOM   6480  C24 POPEY 250      -0.406   6.931  41.468  1.00  0.00           C
ATOM   6483  C25 POPEY 250       1.106   6.811  41.708  1.00  0.00           C
ATOM   6486  C26 POPEY 250       1.496   7.031  43.177  1.00  0.00           C
ATOM   6489  C27 POPEY 250       2.876   6.441  43.488  1.00  0.00           C
ATOM   6492  C28 POPEY 250       3.296   6.631  44.958  1.00  0.00           C
ATOM   6495  C29 POPEY 250       3.616   8.071  45.257  1.00  0.00           C
ATOM   6497 0C21 POPEY 250       4.406   8.491  46.268  1.00  0.00           C
ATOM   6499 1C21 POPEY 250       5.086   7.621  47.288  1.00  0.00           C
ATOM   6502 2C21 POPEY 250       4.126   7.411  48.468  1.00  0.00           C
ATOM   6505 3C21 POPEY 250       4.806   6.721  49.658  1.00  0.00           C
ATOM   6508 4C21 POPEY 250       3.916   6.791  50.898  1.00  0.00           C
ATOM   6511 5C21 POPEY 250       4.646   6.451  52.198  1.00  0.00           C
ATOM   6514 6C21 POPEY 250       3.896   5.399  53.028  1.00  0.00           C
ATOM   6517 7C21 POPEY 250       4.496   5.169  54.418  1.00  0.00           C
ATOM   6520 8C21 POPEY 250       3.646   4.249  55.288  1.00  0.00           C
ATOM   6524  C33 POPEY 250       3.536   3.779  36.698  1.00  0.00           C
ATOM   6527  C34 POPEY 250       4.276   2.929  37.757  1.00  0.00           C
ATOM   6530  C35 POPEY 250       4.066   3.469  39.178  1.00  0.00           C
ATOM   6533  C36 POPEY 250       4.356   2.419  40.248  1.00  0.00           C
ATOM   6536  C37 POPEY 250       3.866   2.839  41.647  1.00  0.00           C
ATOM   6539  C38 POPEY 250       3.776   1.679  42.658  1.00  0.00           C
ATOM   6542  C39 POPEY 250       5.056   1.379  43.468  1.00  0.00           C
ATOM   6545 0C31 POPEY 250       4.966   1.879  44.918  1.00  0.00           C
ATOM   6548 1C31 POPEY 250       6.276   1.749  45.708  1.00  0.00           C
ATOM   6551 2C31 POPEY 250       6.126   2.259  47.158  1.00  0.00           C
ATOM   6554 3C31 POPEY 250       7.446   2.329  47.938  1.00  0.00           C
ATOM   6557 4C31 POPEY 250       7.996   0.949  48.348  1.00  0.00           C
ATOM   6560 5C31 POPEY 250       9.276   1.049  49.188  1.00  0.00           C
ATOM   6563 6C31 POPEY 250       9.836  -0.301  49.628  1.00  0.00           C
ATOM   6567  NH3 POPEZ 251     103.066  10.431  37.318  1.00  0.00           N
ATOM   6571  C12 POPEZ 251     104.356   9.711  37.048  1.00  0.00           C
ATOM   6574  C11 POPEZ 251     105.156  10.301  35.888  1.00  0.00           C
ATOM   6577  P   POPEZ 251     107.246   9.561  34.478  1.00  0.00           P
ATOM   6578  O13 POPEZ 251     106.596   9.531  33.158  1.00  0.00           O
ATOM   6579  O14 POPEZ 251     107.976  10.801  34.818  1.00  0.00           O
ATOM   6580  O11 POPEZ 251     108.186   8.301  34.628  1.00  0.00           O
ATOM   6581  O12 POPEZ 251     106.136   9.321  35.578  1.00  0.00           O
ATOM   6582  C1  POPEZ 251     108.566   7.851  35.948  1.00  0.00           C
ATOM   6585  C2  POPEZ 251     108.786   6.321  36.018  1.00  0.00           C
ATOM   6587  O21 POPEZ 251     109.086   5.951  37.378  1.00  0.00           O
ATOM   6588  C21 POPEZ 251     108.146   5.299  38.018  1.00  0.00           C
ATOM   6589  O22 POPEZ 251     106.966   5.259  37.748  1.00  0.00           O
ATOM   6590  C22 POPEZ 251     108.846   4.539  39.147  1.00  0.00           C
ATOM   6593  C3  POPEZ 251     109.976   5.891  35.108  1.00  0.00           C
ATOM   6596  O31 POPEZ 251     110.596   4.629  35.508  1.00  0.00           O
ATOM   6597  C31 POPEZ 251     111.626   4.739  36.338  1.00  0.00           C
ATOM   6598  O32 POPEZ 251     111.976   5.751  36.908  1.00  0.00           O
ATOM   6599  C32 POPEZ 251     112.356   3.409  36.458  1.00  0.00           C
ATOM   6602  C23 POPEZ 251     107.846   3.739  40.018  1.00  0.00           C
ATOM   6605  C24 POPEZ 251     108.416   3.339  41.378  1.00  0.00           C
ATOM   6608  C25 POPEZ 251     108.666   4.539  42.298  1.00  0.00           C
ATOM   6611  C26 POPEZ 251     109.176   4.119  43.678  1.00  0.00           C
ATOM   6614  C27 POPEZ 251     109.576   5.349  44.518  1.00  0.00           C
ATOM   6617  C28 POPEZ 251     110.466   5.019  45.728  1.00  0.00           C
ATOM   6620  C29 POPEZ 251     109.876   3.969  46.618  1.00  0.00           C
ATOM   6622 0C21 POPEZ 251     110.186   3.819  47.917  1.00  0.00           C
ATOM   6624 1C21 POPEZ 251     111.186   4.679  48.658  1.00  0.00           C
ATOM   6627 2C21 POPEZ 251     110.486   5.579  49.698  1.00  0.00           C
ATOM   6630 3C21 POPEZ 251     109.656   4.809  50.747  1.00  0.00           C
ATOM   6633 4C21 POPEZ 251     110.406   3.639  51.398  1.00  0.00           C
ATOM   6636 5C21 POPEZ 251     111.796   4.009  51.958  1.00  0.00           C
ATOM   6639 6C21 POPEZ 251     111.716   5.069  53.048  1.00  0.00           C
ATOM   6642 7C21 POPEZ 251     112.446   4.629  54.307  1.00  0.00           C
ATOM   6645 8C21 POPEZ 251     111.996   5.419  55.518  1.00  0.00           C
ATOM   6649  C33 POPEZ 251     113.376   3.469  37.618  1.00  0.00           C
ATOM   6652  C34 POPEZ 251     114.186   2.179  37.728  1.00  0.00           C
ATOM   6655  C35 POPEZ 251     114.366   1.679  39.168  1.00  0.00           C
ATOM   6658  C36 POPEZ 251     115.066   2.629  40.148  1.00  0.00           C
ATOM   6661  C37 POPEZ 251     115.216   1.909  41.488  1.00  0.00           C
ATOM   6664  C38 POPEZ 251     115.706   2.759  42.658  1.00  0.00           C
ATOM   6667  C39 POPEZ 251     115.706   1.889  43.928  1.00  0.00           C
ATOM   6670 0C31 POPEZ 251     115.816   2.639  45.268  1.00  0.00           C
ATOM   6673 1C31 POPEZ 251     115.456   1.669  46.398  1.00  0.00           C
ATOM   6676 2C31 POPEZ 251     115.896   2.119  47.788  1.00  0.00           C
ATOM   6679 3C31 POPEZ 251     115.296   3.469  48.228  1.00  0.00           C
ATOM   6682 4C31 POPEZ 251     115.646   3.739  49.698  1.00  0.00           C
ATOM   6685 5C31 POPEZ 251     115.316   5.159  50.158  1.00  0.00           C
ATOM   6688 6C31 POPEZ 251     115.646   5.399  51.638  1.00  0.00           C
ATOM   6692  NH3 POPEa 252      27.906  64.441  69.857  1.00  0.00           N
ATOM   6696  C12 POPEa 252      26.906  63.411  70.268  1.00  0.00           C
ATOM   6699  C11 POPEa 252      25.916  63.941  71.308  1.00  0.00           C
ATOM   6702  P   POPEa 252      23.766  62.881  70.288  1.00  0.00           P
ATOM   6703  O13 POPEa 252      24.036  61.701  69.427  1.00  0.00           O
ATOM   6704  O14 POPEa 252      22.396  62.931  70.808  1.00  0.00           O
ATOM   6705  O11 POPEa 252      24.016  64.171  69.408  1.00  0.00           O
ATOM   6706  O12 POPEa 252      24.836  63.021  71.448  1.00  0.00           O
ATOM   6707  C1  POPEa 252      23.306  64.331  68.177  1.00  0.00           C
ATOM   6710  C2  POPEa 252      23.846  65.541  67.378  1.00  0.00           C
ATOM   6712  O21 POPEa 252      25.236  65.411  67.018  1.00  0.00           O
ATOM   6713  C21 POPEa 252      25.666  64.301  66.467  1.00  0.00           C
ATOM   6714  O22 POPEa 252      26.406  63.491  67.008  1.00  0.00           O
ATOM   6715  C22 POPEa 252      25.296  64.231  64.988  1.00  0.00           C
ATOM   6718  C3  POPEa 252      23.676  66.871  68.168  1.00  0.00           C
ATOM   6721  O31 POPEa 252      24.396  67.931  67.507  1.00  0.00           O
ATOM   6722  C31 POPEa 252      23.686  68.541  66.558  1.00  0.00           C
ATOM   6723  O32 POPEa 252      22.476  68.451  66.418  1.00  0.00           O
ATOM   6724  C32 POPEa 252      24.606  69.281  65.607  1.00  0.00           C
ATOM   6727  C23 POPEa 252      26.356  63.381  64.248  1.00  0.00           C
ATOM   6730  C24 POPEa 252      26.456  63.641  62.738  1.00  0.00           C
ATOM   6733  C25 POPEa 252      27.696  62.961  62.148  1.00  0.00           C
ATOM   6736  C26 POPEa 252      27.966  63.341  60.688  1.00  0.00           C
ATOM   6739  C27 POPEa 252      29.246  62.671  60.158  1.00  0.00           C
ATOM   6742  C28 POPEa 252      29.576  62.921  58.678  1.00  0.00           C
ATOM   6745  C29 POPEa 252      29.996  64.341  58.398  1.00  0.00           C
ATOM   6747 0C21 POPEa 252      31.236  64.741  58.037  1.00  0.00           C
ATOM   6749 1C21 POPEa 252      32.436  63.841  57.868  1.00  0.00           C
ATOM   6752 2C21 POPEa 252      33.746  64.611  57.598  1.00  0.00           C
ATOM   6755 3C21 POPEa 252      33.866  65.201  56.188  1.00  0.00           C
ATOM   6758 4C21 POPEa 252      35.296  65.651  55.828  1.00  0.00           C
ATOM   6761 5C21 POPEa 252      35.836  66.811  56.678  1.00  0.00           C
ATOM   6764 6C21 POPEa 252      35.456  68.201  56.138  1.00  0.00           C
ATOM   6767 7C21 POPEa 252      35.766  69.301  57.158  1.00  0.00           C
ATOM   6770 8C21 POPEa 252      35.626  70.731  56.628  1.00  0.00           C
ATOM   6774  C33 POPEa 252      24.346  69.021  64.108  1.00  0.00           C
ATOM   6777  C34 POPEa 252      25.206  69.981  63.288  1.00  0.00           C
ATOM   6780  C35 POPEa 252      25.596  69.451  61.908  1.00  0.00           C
ATOM   6783  C36 POPEa 252      25.976  70.611  60.988  1.00  0.00           C
ATOM   6786  C37 POPEa 252      26.596  70.161  59.668  1.00  0.00           C
ATOM   6789  C38 POPEa 252      26.566  71.291  58.638  1.00  0.00           C
ATOM   6792  C39 POPEa 252      27.356  70.951  57.378  1.00  0.00           C
ATOM   6795 0C31 POPEa 252      26.896  71.771  56.168  1.00  0.00           C
ATOM   6798 1C31 POPEa 252      27.636  71.401  54.888  1.00  0.00           C
ATOM   6801 2C31 POPEa 252      28.966  72.141  54.688  1.00  0.00           C
ATOM   6804 3C31 POPEa 252      28.806  73.651  54.458  1.00  0.00           C
ATOM   6807 4C31 POPEa 252      30.136  74.331  54.118  1.00  0.00           C
ATOM   6810 5C31 POPEa 252      29.986  75.851  53.968  1.00  0.00           C
ATOM   6813 6C31 POPEa 252      31.286  76.541  53.568  1.00  0.00           C
ATOM   6817  NH3 POPEb 253      58.786 111.701  73.668  1.00  0.00           N
ATOM   6821  C12 POPEb 253      57.346 111.321  73.678  1.00  0.00           C
ATOM   6824  C11 POPEb 253      57.076 109.831  73.418  1.00  0.00           C
ATOM   6827  P   POPEb 253      56.486 108.391  71.318  1.00  0.00           P
ATOM   6828  O13 POPEb 253      57.206 107.101  71.338  1.00  0.00           O
ATOM   6829  O14 POPEb 253      55.086 108.401  71.838  1.00  0.00           O
ATOM   6830  O11 POPEb 253      56.446 108.911  69.817  1.00  0.00           O
ATOM   6831  O12 POPEb 253      57.346 109.501  72.058  1.00  0.00           O
ATOM   6832  C1  POPEb 253      57.286 108.271  68.838  1.00  0.00           C
ATOM   6835  C2  POPEb 253      56.846 108.661  67.398  1.00  0.00           C
ATOM   6837  O21 POPEb 253      57.286 107.671  66.448  1.00  0.00           O
ATOM   6838  C21 POPEb 253      58.526 107.741  65.988  1.00  0.00           C
ATOM   6839  O22 POPEb 253      59.456 108.351  66.488  1.00  0.00           O
ATOM   6840  C22 POPEb 253      58.606 106.981  64.658  1.00  0.00           C
ATOM   6843  C3  POPEb 253      57.206 110.121  66.998  1.00  0.00           C
ATOM   6846  O31 POPEb 253      56.986 110.331  65.588  1.00  0.00           O
ATOM   6847  C31 POPEb 253      57.056 111.611  65.217  1.00  0.00           C
ATOM   6848  O32 POPEb 253      57.166 112.551  65.978  1.00  0.00           O
ATOM   6849  C32 POPEb 253      57.166 111.701  63.698  1.00  0.00           C
ATOM   6852  C23 POPEb 253      59.186 107.841  63.518  1.00  0.00           C
ATOM   6855  C24 POPEb 253      59.206 107.101  62.178  1.00  0.00           C
ATOM   6858  C25 POPEb 253      59.716 107.971  61.028  1.00  0.00           C
ATOM   6861  C26 POPEb 253      59.766 107.201  59.698  1.00  0.00           C
ATOM   6864  C27 POPEb 253      59.906 108.121  58.468  1.00  0.00           C
ATOM   6867  C28 POPEb 253      59.886 107.331  57.148  1.00  0.00           C
ATOM   6870  C29 POPEb 253      59.626 108.201  55.938  1.00  0.00           C
ATOM   6872 0C21 POPEb 253      58.656 108.041  55.018  1.00  0.00           C
ATOM   6874 1C21 POPEb 253      57.606 106.941  54.978  1.00  0.00           C
ATOM   6877 2C21 POPEb 253      56.176 107.481  55.228  1.00  0.00           C
ATOM   6880 3C21 POPEb 253      55.186 106.361  55.568  1.00  0.00           C
ATOM   6883 4C21 POPEb 253      53.746 106.861  55.728  1.00  0.00           C
ATOM   6886 5C21 POPEb 253      52.896 106.701  54.448  1.00  0.00           C
ATOM   6889 6C21 POPEb 253      52.416 105.251  54.258  1.00  0.00           C
ATOM   6892 7C21 POPEb 253      51.646 105.041  52.948  1.00  0.00           C
ATOM   6895 8C21 POPEb 253      51.226 103.581  52.778  1.00  0.00           C
ATOM   6899  C33 POPEb 253      56.406 112.901  63.088  1.00  0.00           C
ATOM   6902  C34 POPEb 253      56.656 113.031  61.577  1.00  0.00           C
ATOM   6905  C35 POPEb 253      56.136 114.341  60.958  1.00  0.00           C
ATOM   6908  C36 POPEb 253      54.686 114.661  61.327  1.00  0.00           C
ATOM   6911  C37 POPEb 253      54.086 115.891  60.628  1.00  0.00           C
ATOM   6914  C38 POPEb 253      53.016 115.531  59.578  1.00  0.00           C
ATOM   6917  C39 POPEb 253      53.586 115.121  58.208  1.00  0.00           C
ATOM   6920 0C31 POPEb 253      53.846 116.321  57.288  1.00  0.00           C
ATOM   6923 1C31 POPEb 253      54.546 115.941  55.978  1.00  0.00           C
ATOM   6926 2C31 POPEb 253      54.566 117.101  54.967  1.00  0.00           C
ATOM   6929 3C31 POPEb 253      55.526 116.901  53.788  1.00  0.00           C
ATOM   6932 4C31 POPEb 253      55.096 115.811  52.798  1.00  0.00           C
ATOM   6935 5C31 POPEb 253      56.056 115.691  51.608  1.00  0.00           C
ATOM   6938 6C31 POPEb 253      55.946 114.371  50.848  1.00  0.00           C
ATOM   6942  NH3 POPEc 254     110.296  87.441  31.418  1.00  0.00           N
ATOM   6946  C12 POPEc 254     110.926  88.751  31.838  1.00  0.00           C
ATOM   6949  C11 POPEc 254     110.556  89.841  30.818  1.00  0.00           C
ATOM   6952  P   POPEc 254     109.816  92.321  30.667  1.00  0.00           P
ATOM   6953  O13 POPEc 254     110.556  93.581  30.888  1.00  0.00           O
ATOM   6954  O14 POPEc 254     109.526  91.881  29.288  1.00  0.00           O
ATOM   6955  O11 POPEc 254     108.456  92.351  31.448  1.00  0.00           O
ATOM   6956  O12 POPEc 254     110.646  91.161  31.388  1.00  0.00           O
ATOM   6957  C1  POPEc 254     108.346  92.851  32.778  1.00  0.00           C
ATOM   6960  C2  POPEc 254     108.906  91.881  33.868  1.00  0.00           C
ATOM   6962  O21 POPEc 254     107.846  91.031  34.358  1.00  0.00           O
ATOM   6963  C21 POPEc 254     107.076  91.481  35.318  1.00  0.00           C
ATOM   6964  O22 POPEc 254     107.216  92.521  35.938  1.00  0.00           O
ATOM   6965  C22 POPEc 254     105.856  90.621  35.488  1.00  0.00           C
ATOM   6968  C3  POPEc 254     109.756  92.661  34.918  1.00  0.00           C
ATOM   6971  O31 POPEc 254     110.316  91.801  35.938  1.00  0.00           O
ATOM   6972  C31 POPEc 254     111.076  92.481  36.798  1.00  0.00           C
ATOM   6973  O32 POPEc 254     111.266  93.691  36.728  1.00  0.00           O
ATOM   6974  C32 POPEc 254     111.696  91.491  37.778  1.00  0.00           C
ATOM   6977  C23 POPEc 254     105.036  91.111  36.698  1.00  0.00           C
ATOM   6980  C24 POPEc 254     105.496  90.581  38.068  1.00  0.00           C
ATOM   6983  C25 POPEc 254     106.746  91.261  38.658  1.00  0.00           C
ATOM   6986  C26 POPEc 254     107.046  90.781  40.078  1.00  0.00           C
ATOM   6989  C27 POPEc 254     108.226  91.511  40.738  1.00  0.00           C
ATOM   6992  C28 POPEc 254     108.806  90.781  41.968  1.00  0.00           C
ATOM   6995  C29 POPEc 254     107.796  90.501  43.048  1.00  0.00           C
ATOM   6997 0C21 POPEc 254     107.916  90.761  44.357  1.00  0.00           C
ATOM   6999 1C21 POPEc 254     109.076  91.441  45.048  1.00  0.00           C
ATOM   7002 2C21 POPEc 254     108.766  91.861  46.498  1.00  0.00           C
ATOM   7005 3C21 POPEc 254     107.516  92.741  46.647  1.00  0.00           C
ATOM   7008 4C21 POPEc 254     107.166  93.101  48.098  1.00  0.00           C
ATOM   7011 5C21 POPEc 254     105.696  93.521  48.228  1.00  0.00           C
ATOM   7014 6C21 POPEc 254     105.436  94.531  49.348  1.00  0.00           C
ATOM   7017 7C21 POPEc 254     104.116  95.281  49.138  1.00  0.00           C
ATOM   7020 8C21 POPEc 254     103.806  96.301  50.228  1.00  0.00           C
ATOM   7024  C33 POPEc 254     112.816  92.121  38.638  1.00  0.00           C
ATOM   7027  C34 POPEc 254     113.426  91.151  39.678  1.00  0.00           C
ATOM   7030  C35 POPEc 254     112.436  90.701  40.758  1.00  0.00           C
ATOM   7033  C36 POPEc 254     113.106  90.111  42.008  1.00  0.00           C
ATOM   7036  C37 POPEc 254     112.166  90.041  43.218  1.00  0.00           C
ATOM   7039  C38 POPEc 254     112.696  89.211  44.398  1.00  0.00           C
ATOM   7042  C39 POPEc 254     114.076  89.631  44.908  1.00  0.00           C
ATOM   7045 0C31 POPEc 254     114.186  89.641  46.438  1.00  0.00           C
ATOM   7048 1C31 POPEc 254     115.606  89.991  46.898  1.00  0.00           C
ATOM   7051 2C31 POPEc 254     115.726  90.361  48.387  1.00  0.00           C
ATOM   7054 3C31 POPEc 254     115.556  89.171  49.348  1.00  0.00           C
ATOM   7057 4C31 POPEc 254     115.796  89.581  50.808  1.00  0.00           C
ATOM   7060 5C31 POPEc 254     115.916  88.381  51.768  1.00  0.00           C
ATOM   7063 6C31 POPEc 254     116.176  88.801  53.218  1.00  0.00           C
ATOM   7067  NH3 POPEd 255      15.176  99.461  30.218  1.00  0.00           N
ATOM   7071  C12 POPEd 255      16.246  98.421  29.938  1.00  0.00           C
ATOM   7074  C11 POPEd 255      15.986  97.631  28.618  1.00  0.00           C
ATOM   7077  P   POPEd 255      17.726  95.871  27.668  1.00  0.00           P
ATOM   7078  O13 POPEd 255      18.686  96.981  27.507  1.00  0.00           O
ATOM   7079  O14 POPEd 255      17.176  95.281  26.428  1.00  0.00           O
ATOM   7080  O11 POPEd 255      18.436  94.711  28.478  1.00  0.00           O
ATOM   7081  O12 POPEd 255      16.566  96.321  28.658  1.00  0.00           O
ATOM   7082  C1  POPEd 255      18.736  94.861  29.868  1.00  0.00           C
ATOM   7085  C2  POPEd 255      17.786  93.991  30.738  1.00  0.00           C
ATOM   7087  O21 POPEd 255      17.306  94.671  31.888  1.00  0.00           O
ATOM   7088  C21 POPEd 255      18.126  95.211  32.728  1.00  0.00           C
ATOM   7089  O22 POPEd 255      19.346  95.301  32.628  1.00  0.00           O
ATOM   7090  C22 POPEd 255      17.316  95.701  33.908  1.00  0.00           C
ATOM   7093  C3  POPEd 255      18.396  92.621  31.148  1.00  0.00           C
ATOM   7096  O31 POPEd 255      17.536  91.941  32.108  1.00  0.00           O
ATOM   7097  C31 POPEd 255      18.006  91.871  33.348  1.00  0.00           C
ATOM   7098  O32 POPEd 255      19.116  92.241  33.708  1.00  0.00           O
ATOM   7099  C32 POPEd 255      16.986  91.201  34.268  1.00  0.00           C
ATOM   7102  C23 POPEd 255      18.266  96.001  35.068  1.00  0.00           C
ATOM   7105  C24 POPEd 255      17.566  96.531  36.328  1.00  0.00           C
ATOM   7108  C25 POPEd 255      17.056  95.381  37.198  1.00  0.00           C
ATOM   7111  C26 POPEd 255      18.126  94.861  38.168  1.00  0.00           C
ATOM   7114  C27 POPEd 255      17.576  93.771  39.088  1.00  0.00           C
ATOM   7117  C28 POPEd 255      18.656  92.921  39.798  1.00  0.00           C
ATOM   7120  C29 POPEd 255      19.706  93.781  40.467  1.00  0.00           C
ATOM   7122 0C21 POPEd 255      19.966  93.881  41.787  1.00  0.00           C
ATOM   7124 1C21 POPEd 255      19.306  93.121  42.917  1.00  0.00           C
ATOM   7127 2C21 POPEd 255      20.256  93.091  44.128  1.00  0.00           C
ATOM   7130 3C21 POPEd 255      19.666  92.391  45.358  1.00  0.00           C
ATOM   7133 4C21 POPEd 255      20.636  92.441  46.548  1.00  0.00           C
ATOM   7136 5C21 POPEd 255      20.096  91.751  47.808  1.00  0.00           C
ATOM   7139 6C21 POPEd 255      19.306  92.681  48.748  1.00  0.00           C
ATOM   7142 7C21 POPEd 255      20.196  93.591  49.608  1.00  0.00           C
ATOM   7145 8C21 POPEd 255      19.466  94.261  50.778  1.00  0.00           C
ATOM   7149  C33 POPEd 255      17.466  91.201  35.738  1.00  0.00           C
ATOM   7152  C34 POPEd 255      16.696  90.221  36.628  1.00  0.00           C
ATOM   7155  C35 POPEd 255      17.226  90.271  38.068  1.00  0.00           C
ATOM   7158  C36 POPEd 255      16.886  89.101  38.998  1.00  0.00           C
ATOM   7161  C37 POPEd 255      17.486  89.381  40.388  1.00  0.00           C
ATOM   7164  C38 POPEd 255      17.496  88.171  41.328  1.00  0.00           C
ATOM   7167  C39 POPEd 255      16.216  88.081  42.168  1.00  0.00           C
ATOM   7170 0C31 POPEd 255      16.166  86.841  43.068  1.00  0.00           C
ATOM   7173 1C31 POPEd 255      14.996  86.951  44.068  1.00  0.00           C
ATOM   7176 2C31 POPEd 255      14.856  85.761  45.018  1.00  0.00           C
ATOM   7179 3C31 POPEd 255      14.006  86.131  46.238  1.00  0.00           C
ATOM   7182 4C31 POPEd 255      14.846  86.791  47.338  1.00  0.00           C
ATOM   7185 5C31 POPEd 255      14.016  87.521  48.398  1.00  0.00           C
ATOM   7188 6C31 POPEd 255      14.866  88.061  49.548  1.00  0.00           C
ATOM   7192  NH3 POPEe 256      89.866 117.711  34.608  1.00  0.00           N
ATOM   7196  C12 POPEe 256      89.396 116.271  34.588  1.00  0.00           C
ATOM   7199  C11 POPEe 256      88.006 116.021  35.208  1.00  0.00           C
ATOM   7202  P   POPEe 256      88.136 113.421  35.438  1.00  0.00           P
ATOM   7203  O13 POPEe 256      88.676 112.611  34.318  1.00  0.00           O
ATOM   7204  O14 POPEe 256      89.076 113.781  36.518  1.00  0.00           O
ATOM   7205  O11 POPEe 256      86.936 112.601  36.058  1.00  0.00           O
ATOM   7206  O12 POPEe 256      87.506 114.731  34.838  1.00  0.00           O
ATOM   7207  C1  POPEe 256      87.186 111.531  36.988  1.00  0.00           C
ATOM   7210  C2  POPEe 256      86.906 111.941  38.448  1.00  0.00           C
ATOM   7212  O21 POPEe 256      88.176 112.131  39.088  1.00  0.00           O
ATOM   7213  C21 POPEe 256      88.396 113.351  39.558  1.00  0.00           C
ATOM   7214  O22 POPEe 256      87.606 114.271  39.558  1.00  0.00           O
ATOM   7215  C22 POPEe 256      89.766 113.411  40.228  1.00  0.00           C
ATOM   7218  C3  POPEe 256      86.066 110.881  39.218  1.00  0.00           C
ATOM   7221  O31 POPEe 256      86.136 111.111  40.638  1.00  0.00           O
ATOM   7222  C31 POPEe 256      85.786 110.071  41.378  1.00  0.00           C
ATOM   7223  O32 POPEe 256      85.206 109.071  40.998  1.00  0.00           O
ATOM   7224  C32 POPEe 256      86.346 110.321  42.788  1.00  0.00           C
ATOM   7227  C23 POPEe 256      89.636 113.361  41.768  1.00  0.00           C
ATOM   7230  C24 POPEe 256      91.026 113.301  42.408  1.00  0.00           C
ATOM   7233  C25 POPEe 256      91.066 113.031  43.918  1.00  0.00           C
ATOM   7236  C26 POPEe 256      90.716 114.251  44.778  1.00  0.00           C
ATOM   7239  C27 POPEe 256      90.876 113.921  46.268  1.00  0.00           C
ATOM   7242  C28 POPEe 256      90.356 115.041  47.188  1.00  0.00           C
ATOM   7245  C29 POPEe 256      90.296 114.591  48.628  1.00  0.00           C
ATOM   7247 0C21 POPEe 256      91.116 114.971  49.618  1.00  0.00           C
ATOM   7249 1C21 POPEe 256      92.266 115.941  49.458  1.00  0.00           C
ATOM   7252 2C21 POPEe 256      92.976 116.191  50.798  1.00  0.00           C
ATOM   7255 3C21 POPEe 256      94.286 116.981  50.648  1.00  0.00           C
ATOM   7258 4C21 POPEe 256      95.016 117.141  51.978  1.00  0.00           C
ATOM   7261 5C21 POPEe 256      96.196 118.121  51.918  1.00  0.00           C
ATOM   7264 6C21 POPEe 256      95.786 119.581  52.137  1.00  0.00           C
ATOM   7267 7C21 POPEe 256      96.976 120.491  52.467  1.00  0.00           C
ATOM   7270 8C21 POPEe 256      96.606 121.841  53.098  1.00  0.00           C
ATOM   7274  C33 POPEe 256      86.126 109.161  43.788  1.00  0.00           C
ATOM   7277  C34 POPEe 256      87.086 109.191  44.988  1.00  0.00           C
ATOM   7280  C35 POPEe 256      87.116 110.531  45.747  1.00  0.00           C
ATOM   7283  C36 POPEe 256      87.486 110.371  47.238  1.00  0.00           C
ATOM   7286  C37 POPEe 256      87.846 111.721  47.888  1.00  0.00           C
ATOM   7289  C38 POPEe 256      87.626 111.801  49.408  1.00  0.00           C
ATOM   7292  C39 POPEe 256      88.596 110.931  50.208  1.00  0.00           C
ATOM   7295 0C31 POPEe 256      88.286 110.921  51.717  1.00  0.00           C
ATOM   7298 1C31 POPEe 256      89.256 111.781  52.558  1.00  0.00           C
ATOM   7301 2C31 POPEe 256      89.016 111.611  54.068  1.00  0.00           C
ATOM   7304 3C31 POPEe 256      90.266 111.831  54.938  1.00  0.00           C
ATOM   7307 4C31 POPEe 256      91.286 110.691  54.818  1.00  0.00           C
ATOM   7310 5C31 POPEe 256      92.516 110.881  55.708  1.00  0.00           C
ATOM   7313 6C31 POPEe 256      93.506 109.721  55.598  1.00  0.00           C
ATOM   7317  NH3 POPEf 257       1.626  64.581  26.838  1.00  0.00           N
ATOM   7321  C12 POPEf 257       1.186  63.701  25.698  1.00  0.00           C
ATOM   7324  C11 POPEf 257       2.396  63.201  24.898  1.00  0.00           C
ATOM   7327  P   POPEf 257       2.156  60.841  23.658  1.00  0.00           P
ATOM   7328  O13 POPEf 257       0.956  60.071  24.088  1.00  0.00           O
ATOM   7329  O14 POPEf 257       2.656  60.561  22.298  1.00  0.00           O
ATOM   7330  O11 POPEf 257       3.326  60.601  24.668  1.00  0.00           O
ATOM   7331  O12 POPEf 257       1.936  62.411  23.798  1.00  0.00           O
ATOM   7332  C1  POPEf 257       3.366  59.441  25.498  1.00  0.00           C
ATOM   7335  C2  POPEf 257       3.196  59.811  26.998  1.00  0.00           C
ATOM   7337  O21 POPEf 257       3.666  58.781  27.858  1.00  0.00           O
ATOM   7338  C21 POPEf 257       2.976  57.651  27.948  1.00  0.00           C
ATOM   7339  O22 POPEf 257       2.076  57.301  27.198  1.00  0.00           O
ATOM   7340  C22 POPEf 257       3.476  56.861  29.158  1.00  0.00           C
ATOM   7343  C3  POPEf 257       1.776  60.271  27.428  1.00  0.00           C
ATOM   7346  O31 POPEf 257       1.676  60.301  28.878  1.00  0.00           O
ATOM   7347  C31 POPEf 257       2.046  61.431  29.448  1.00  0.00           C
ATOM   7348  O32 POPEf 257       2.116  62.521  28.898  1.00  0.00           O
ATOM   7349  C32 POPEf 257       2.396  61.151  30.928  1.00  0.00           C
ATOM   7352  C23 POPEf 257       2.316  56.381  30.058  1.00  0.00           C
ATOM   7355  C24 POPEf 257       2.776  55.901  31.438  1.00  0.00           C
ATOM   7358  C25 POPEf 257       3.466  56.991  32.278  1.00  0.00           C
ATOM   7361  C26 POPEf 257       3.596  56.621  33.768  1.00  0.00           C
ATOM   7364  C27 POPEf 257       3.946  57.851  34.618  1.00  0.00           C
ATOM   7367  C28 POPEf 257       3.646  57.681  36.128  1.00  0.00           C
ATOM   7370  C29 POPEf 257       4.736  56.961  36.888  1.00  0.00           C
ATOM   7372 0C21 POPEf 257       5.276  57.321  38.078  1.00  0.00           C
ATOM   7374 1C21 POPEf 257       4.906  58.521  38.928  1.00  0.00           C
ATOM   7377 2C21 POPEf 257       4.286  58.131  40.288  1.00  0.00           C
ATOM   7380 3C21 POPEf 257       3.836  59.361  41.088  1.00  0.00           C
ATOM   7383 4C21 POPEf 257       3.256  59.051  42.478  1.00  0.00           C
ATOM   7386 5C21 POPEf 257       4.316  58.911  43.568  1.00  0.00           C
ATOM   7389 6C21 POPEf 257       3.716  58.821  44.978  1.00  0.00           C
ATOM   7392 7C21 POPEf 257       4.786  58.651  46.068  1.00  0.00           C
ATOM   7395 8C21 POPEf 257       4.196  58.561  47.478  1.00  0.00           C
ATOM   7399  C33 POPEf 257       3.096  62.351  31.628  1.00  0.00           C
ATOM   7402  C34 POPEf 257       4.006  61.991  32.818  1.00  0.00           C
ATOM   7405  C35 POPEf 257       3.306  61.851  34.178  1.00  0.00           C
ATOM   7408  C36 POPEf 257       4.336  61.731  35.318  1.00  0.00           C
ATOM   7411  C37 POPEf 257       3.726  61.851  36.718  1.00  0.00           C
ATOM   7414  C38 POPEf 257       4.786  62.171  37.788  1.00  0.00           C
ATOM   7417  C39 POPEf 257       4.166  62.611  39.128  1.00  0.00           C
ATOM   7420 0C31 POPEf 257       5.126  63.441  39.998  1.00  0.00           C
ATOM   7423 1C31 POPEf 257       4.536  63.761  41.388  1.00  0.00           C
ATOM   7426 2C31 POPEf 257       5.246  64.911  42.118  1.00  0.00           C
ATOM   7429 3C31 POPEf 257       6.776  64.821  42.168  1.00  0.00           C
ATOM   7432 4C31 POPEf 257       7.356  63.661  42.987  1.00  0.00           C
ATOM   7435 5C31 POPEf 257       8.876  63.551  42.768  1.00  0.00           C
ATOM   7438 6C31 POPEf 257       9.506  62.291  43.358  1.00  0.00           C
ATOM   7442  NH3 POPEg 258      31.276  12.741  73.858  1.00  0.00           N
ATOM   7446  C12 POPEg 258      30.256  13.871  73.948  1.00  0.00           C
ATOM   7449  C11 POPEg 258      28.816  13.421  73.567  1.00  0.00           C
ATOM   7452  P   POPEg 258      27.536  15.501  74.638  1.00  0.00           P
ATOM   7453  O13 POPEg 258      26.156  15.871  74.198  1.00  0.00           O
ATOM   7454  O14 POPEg 258      27.926  15.861  76.018  1.00  0.00           O
ATOM   7455  O11 POPEg 258      28.556  16.141  73.628  1.00  0.00           O
ATOM   7456  O12 POPEg 258      27.806  13.981  74.408  1.00  0.00           O
ATOM   7457  C1  POPEg 258      28.236  17.081  72.608  1.00  0.00           C
ATOM   7460  C2  POPEg 258      27.936  16.441  71.228  1.00  0.00           C
ATOM   7462  O21 POPEg 258      28.356  17.401  70.248  1.00  0.00           O
ATOM   7463  C21 POPEg 258      28.636  16.941  69.048  1.00  0.00           C
ATOM   7464  O22 POPEg 258      28.746  15.771  68.738  1.00  0.00           O
ATOM   7465  C22 POPEg 258      28.716  18.111  68.088  1.00  0.00           C
ATOM   7468  C3  POPEg 258      26.416  16.091  71.058  1.00  0.00           C
ATOM   7471  O31 POPEg 258      25.966  16.211  69.688  1.00  0.00           O
ATOM   7472  C31 POPEg 258      25.626  15.091  69.068  1.00  0.00           C
ATOM   7473  O32 POPEg 258      25.396  14.021  69.607  1.00  0.00           O
ATOM   7474  C32 POPEg 258      25.536  15.391  67.577  1.00  0.00           C
ATOM   7477  C23 POPEg 258      29.216  17.711  66.688  1.00  0.00           C
ATOM   7480  C24 POPEg 258      28.956  18.831  65.668  1.00  0.00           C
ATOM   7483  C25 POPEg 258      29.496  20.181  66.137  1.00  0.00           C
ATOM   7486  C26 POPEg 258      29.416  21.251  65.048  1.00  0.00           C
ATOM   7489  C27 POPEg 258      30.746  21.991  64.887  1.00  0.00           C
ATOM   7492  C28 POPEg 258      30.806  22.851  63.618  1.00  0.00           C
ATOM   7495  C29 POPEg 258      30.916  22.011  62.368  1.00  0.00           C
ATOM   7497 0C21 POPEg 258      32.056  21.711  61.708  1.00  0.00           C
ATOM   7499 1C21 POPEg 258      33.456  22.131  62.088  1.00  0.00           C
ATOM   7502 2C21 POPEg 258      33.796  23.621  61.857  1.00  0.00           C
ATOM   7505 3C21 POPEg 258      33.456  24.171  60.458  1.00  0.00           C
ATOM   7508 4C21 POPEg 258      32.626  25.471  60.478  1.00  0.00           C
ATOM   7511 5C21 POPEg 258      31.246  25.311  61.128  1.00  0.00           C
ATOM   7514 6C21 POPEg 258      30.256  26.431  60.778  1.00  0.00           C
ATOM   7517 7C21 POPEg 258      28.846  26.131  61.318  1.00  0.00           C
ATOM   7520 8C21 POPEg 258      27.816  27.211  60.998  1.00  0.00           C
ATOM   7524  C33 POPEg 258      25.986  14.211  66.698  1.00  0.00           C
ATOM   7527  C34 POPEg 258      25.746  14.531  65.217  1.00  0.00           C
ATOM   7530  C35 POPEg 258      25.496  13.291  64.357  1.00  0.00           C
ATOM   7533  C36 POPEg 258      24.286  13.461  63.448  1.00  0.00           C
ATOM   7536  C37 POPEg 258      24.406  12.611  62.188  1.00  0.00           C
ATOM   7539  C38 POPEg 258      23.076  12.521  61.428  1.00  0.00           C
ATOM   7542  C39 POPEg 258      23.246  11.811  60.098  1.00  0.00           C
ATOM   7545 0C31 POPEg 258      23.806  12.701  58.988  1.00  0.00           C
ATOM   7548 1C31 POPEg 258      23.786  12.011  57.618  1.00  0.00           C
ATOM   7551 2C31 POPEg 258      24.306  12.951  56.528  1.00  0.00           C
ATOM   7554 3C31 POPEg 258      24.156  12.381  55.108  1.00  0.00           C
ATOM   7557 4C31 POPEg 258      24.276  13.511  54.077  1.00  0.00           C
ATOM   7560 5C31 POPEg 258      24.466  13.011  52.638  1.00  0.00           C
ATOM   7563 6C31 POPEg 258      24.626  14.171  51.647  1.00  0.00           C
ATOM   7567  NH3 POPEh 259      19.136  14.601  75.888  1.00  0.00           N
ATOM   7571  C12 POPEh 259      20.436  13.871  76.018  1.00  0.00           C
ATOM   7574  C11 POPEh 259      20.216  12.451  76.538  1.00  0.00           C
ATOM   7577  P   POPEh 259      20.346  10.111  75.488  1.00  0.00           P
ATOM   7578  O13 POPEh 259      21.256   9.251  74.698  1.00  0.00           O
ATOM   7579  O14 POPEh 259      19.946   9.601  76.808  1.00  0.00           O
ATOM   7580  O11 POPEh 259      19.026  10.371  74.658  1.00  0.00           O
ATOM   7581  O12 POPEh 259      20.926  11.551  75.688  1.00  0.00           O
ATOM   7582  C1  POPEh 259      18.856   9.781  73.368  1.00  0.00           C
ATOM   7585  C2  POPEh 259      19.496  10.611  72.208  1.00  0.00           C
ATOM   7587  O21 POPEh 259      18.566  11.591  71.688  1.00  0.00           O
ATOM   7588  C21 POPEh 259      18.416  12.731  72.338  1.00  0.00           C
ATOM   7589  O22 POPEh 259      18.746  12.971  73.488  1.00  0.00           O
ATOM   7590  C22 POPEh 259      17.796  13.781  71.418  1.00  0.00           C
ATOM   7593  C3  POPEh 259      19.926   9.681  71.038  1.00  0.00           C
ATOM   7596  O31 POPEh 259      20.566  10.391  69.968  1.00  0.00           O
ATOM   7597  C31 POPEh 259      21.906  10.371  69.938  1.00  0.00           C
ATOM   7598  O32 POPEh 259      22.616   9.731  70.688  1.00  0.00           O
ATOM   7599  C32 POPEh 259      22.406  11.421  68.948  1.00  0.00           C
ATOM   7602  C23 POPEh 259      16.376  13.441  70.908  1.00  0.00           C
ATOM   7605  C24 POPEh 259      15.946  14.411  69.817  1.00  0.00           C
ATOM   7608  C25 POPEh 259      14.486  14.471  69.378  1.00  0.00           C
ATOM   7611  C26 POPEh 259      14.336  15.591  68.327  1.00  0.00           C
ATOM   7614  C27 POPEh 259      12.886  16.001  68.037  1.00  0.00           C
ATOM   7617  C28 POPEh 259      12.816  17.231  67.107  1.00  0.00           C
ATOM   7620  C29 POPEh 259      11.796  18.231  67.568  1.00  0.00           C
ATOM   7622 0C21 POPEh 259      10.946  18.951  66.827  1.00  0.00           C
ATOM   7624 1C21 POPEh 259      10.776  18.981  65.327  1.00  0.00           C
ATOM   7627 2C21 POPEh 259       9.336  18.661  64.868  1.00  0.00           C
ATOM   7630 3C21 POPEh 259       8.826  19.621  63.788  1.00  0.00           C
ATOM   7633 4C21 POPEh 259       7.616  19.091  62.998  1.00  0.00           C
ATOM   7636 5C21 POPEh 259       6.256  19.601  63.488  1.00  0.00           C
ATOM   7639 6C21 POPEh 259       5.116  19.121  62.577  1.00  0.00           C
ATOM   7642 7C21 POPEh 259       3.796  19.851  62.838  1.00  0.00           C
ATOM   7645 8C21 POPEh 259       2.706  19.531  61.818  1.00  0.00           C
ATOM   7649  C33 POPEh 259      23.846  11.161  68.418  1.00  0.00           C
ATOM   7652  C34 POPEh 259      23.946  10.291  67.148  1.00  0.00           C
ATOM   7655  C35 POPEh 259      23.176  10.831  65.927  1.00  0.00           C
ATOM   7658  C36 POPEh 259      23.506  10.101  64.607  1.00  0.00           C
ATOM   7661  C37 POPEh 259      23.156   8.601  64.577  1.00  0.00           C
ATOM   7664  C38 POPEh 259      23.536   7.861  63.278  1.00  0.00           C
ATOM   7667  C39 POPEh 259      23.016   8.501  61.978  1.00  0.00           C
ATOM   7670 0C31 POPEh 259      23.166   7.611  60.728  1.00  0.00           C
ATOM   7673 1C31 POPEh 259      22.976   8.391  59.417  1.00  0.00           C
ATOM   7676 2C31 POPEh 259      23.266   7.611  58.128  1.00  0.00           C
ATOM   7679 3C31 POPEh 259      22.106   6.741  57.628  1.00  0.00           C
ATOM   7682 4C31 POPEh 259      22.356   6.271  56.188  1.00  0.00           C
ATOM   7685 5C31 POPEh 259      21.186   5.509  55.557  1.00  0.00           C
ATOM   7688 6C31 POPEh 259      21.526   5.029  54.147  1.00  0.00           C
ATOM   7692  NH3 POPEi 260       9.866  53.601  23.618  1.00  0.00           N
ATOM   7696  C12 POPEi 260      10.756  52.461  24.048  1.00  0.00           C
ATOM   7699  C11 POPEi 260      11.946  52.261  23.097  1.00  0.00           C
ATOM   7702  P   POPEi 260      12.996  54.581  22.398  1.00  0.00           P
ATOM   7703  O13 POPEi 260      13.776  54.281  21.178  1.00  0.00           O
ATOM   7704  O14 POPEi 260      11.616  55.101  22.218  1.00  0.00           O
ATOM   7705  O11 POPEi 260      13.786  55.541  23.388  1.00  0.00           O
ATOM   7706  O12 POPEi 260      12.916  53.281  23.288  1.00  0.00           O
ATOM   7707  C1  POPEi 260      13.126  55.921  24.618  1.00  0.00           C
ATOM   7710  C2  POPEi 260      13.436  54.991  25.828  1.00  0.00           C
ATOM   7712  O21 POPEi 260      12.916  55.641  26.998  1.00  0.00           O
ATOM   7713  C21 POPEi 260      12.576  54.871  28.008  1.00  0.00           C
ATOM   7714  O22 POPEi 260      12.486  53.651  27.998  1.00  0.00           O
ATOM   7715  C22 POPEi 260      12.406  55.731  29.258  1.00  0.00           C
ATOM   7718  C3  POPEi 260      14.966  54.801  25.998  1.00  0.00           C
ATOM   7721  O31 POPEi 260      15.356  54.381  27.318  1.00  0.00           O
ATOM   7722  C31 POPEi 260      15.896  53.191  27.478  1.00  0.00           C
ATOM   7723  O32 POPEi 260      16.076  52.351  26.618  1.00  0.00           O
ATOM   7724  C32 POPEi 260      16.426  53.161  28.928  1.00  0.00           C
ATOM   7727  C23 POPEi 260      11.556  54.981  30.298  1.00  0.00           C
ATOM   7730  C24 POPEi 260      11.266  55.781  31.568  1.00  0.00           C
ATOM   7733  C25 POPEi 260      10.276  54.991  32.428  1.00  0.00           C
ATOM   7736  C26 POPEi 260       9.896  55.631  33.757  1.00  0.00           C
ATOM   7739  C27 POPEi 260       8.976  54.711  34.588  1.00  0.00           C
ATOM   7742  C28 POPEi 260       8.616  55.361  35.928  1.00  0.00           C
ATOM   7745  C29 POPEi 260       7.966  54.411  36.908  1.00  0.00           C
ATOM   7747 0C21 POPEi 260       8.326  54.231  38.198  1.00  0.00           C
ATOM   7749 1C21 POPEi 260       9.436  54.951  38.917  1.00  0.00           C
ATOM   7752 2C21 POPEi 260      10.736  54.141  39.118  1.00  0.00           C
ATOM   7755 3C21 POPEi 260      10.686  53.141  40.278  1.00  0.00           C
ATOM   7758 4C21 POPEi 260      12.036  52.471  40.627  1.00  0.00           C
ATOM   7761 5C21 POPEi 260      13.076  53.461  41.198  1.00  0.00           C
ATOM   7764 6C21 POPEi 260      13.986  52.841  42.278  1.00  0.00           C
ATOM   7767 7C21 POPEi 260      14.836  53.881  43.028  1.00  0.00           C
ATOM   7770 8C21 POPEi 260      15.726  53.271  44.118  1.00  0.00           C
ATOM   7774  C33 POPEi 260      17.246  51.921  29.318  1.00  0.00           C
ATOM   7777  C34 POPEi 260      17.866  51.991  30.708  1.00  0.00           C
ATOM   7780  C35 POPEi 260      16.876  51.751  31.858  1.00  0.00           C
ATOM   7783  C36 POPEi 260      17.606  51.561  33.198  1.00  0.00           C
ATOM   7786  C37 POPEi 260      16.636  51.591  34.388  1.00  0.00           C
ATOM   7789  C38 POPEi 260      17.206  50.961  35.667  1.00  0.00           C
ATOM   7792  C39 POPEi 260      18.356  51.741  36.318  1.00  0.00           C
ATOM   7795 0C31 POPEi 260      17.866  52.951  37.128  1.00  0.00           C
ATOM   7798 1C31 POPEi 260      18.976  53.551  37.998  1.00  0.00           C
ATOM   7801 2C31 POPEi 260      18.456  54.581  39.007  1.00  0.00           C
ATOM   7804 3C31 POPEi 260      19.196  54.541  40.347  1.00  0.00           C
ATOM   7807 4C31 POPEi 260      18.636  55.551  41.348  1.00  0.00           C
ATOM   7810 5C31 POPEi 260      19.046  55.211  42.788  1.00  0.00           C
ATOM   7813 6C31 POPEi 260      18.526  56.211  43.828  1.00  0.00           C
ATOM   7817  NH3 POPEj 261      80.766  26.981  31.768  1.00  0.00           N
ATOM   7821  C12 POPEj 261      81.316  28.201  31.078  1.00  0.00           C
ATOM   7824  C11 POPEj 261      82.336  28.951  31.968  1.00  0.00           C
ATOM   7827  P   POPEj 261      84.296  30.691  31.698  1.00  0.00           P
ATOM   7828  O13 POPEj 261      85.246  29.741  32.318  1.00  0.00           O
ATOM   7829  O14 POPEj 261      84.886  31.461  30.568  1.00  0.00           O
ATOM   7830  O11 POPEj 261      83.786  31.641  32.827  1.00  0.00           O
ATOM   7831  O12 POPEj 261      83.046  29.881  31.158  1.00  0.00           O
ATOM   7832  C1  POPEj 261      83.796  33.061  32.698  1.00  0.00           C
ATOM   7835  C2  POPEj 261      85.206  33.711  32.678  1.00  0.00           C
ATOM   7837  O21 POPEj 261      85.866  33.681  33.958  1.00  0.00           O
ATOM   7838  C21 POPEj 261      85.506  34.591  34.848  1.00  0.00           C
ATOM   7839  O22 POPEj 261      84.466  35.221  34.878  1.00  0.00           O
ATOM   7840  C22 POPEj 261      86.706  34.801  35.798  1.00  0.00           C
ATOM   7843  C3  POPEj 261      85.156  35.131  32.008  1.00  0.00           C
ATOM   7846  O31 POPEj 261      86.276  35.991  32.268  1.00  0.00           O
ATOM   7847  C31 POPEj 261      87.466  35.631  31.808  1.00  0.00           C
ATOM   7848  O32 POPEj 261      87.776  34.531  31.398  1.00  0.00           O
ATOM   7849  C32 POPEj 261      88.356  36.871  31.898  1.00  0.00           C
ATOM   7852  C23 POPEj 261      86.666  36.091  36.658  1.00  0.00           C
ATOM   7855  C24 POPEj 261      88.036  36.361  37.308  1.00  0.00           C
ATOM   7858  C25 POPEj 261      88.156  37.671  38.108  1.00  0.00           C
ATOM   7861  C26 POPEj 261      87.636  37.581  39.558  1.00  0.00           C
ATOM   7864  C27 POPEj 261      88.276  38.641  40.478  1.00  0.00           C
ATOM   7867  C28 POPEj 261      87.286  39.321  41.448  1.00  0.00           C
ATOM   7870  C29 POPEj 261      88.006  40.301  42.338  1.00  0.00           C
ATOM   7872 0C21 POPEj 261      87.626  41.561  42.648  1.00  0.00           C
ATOM   7874 1C21 POPEj 261      86.346  42.241  42.228  1.00  0.00           C
ATOM   7877 2C21 POPEj 261      86.486  43.111  40.968  1.00  0.00           C
ATOM   7880 3C21 POPEj 261      87.346  44.381  41.128  1.00  0.00           C
ATOM   7883 4C21 POPEj 261      87.236  45.271  39.878  1.00  0.00           C
ATOM   7886 5C21 POPEj 261      88.256  46.421  39.828  1.00  0.00           C
ATOM   7889 6C21 POPEj 261      88.386  47.061  38.428  1.00  0.00           C
ATOM   7892 7C21 POPEj 261      88.856  46.071  37.348  1.00  0.00           C
ATOM   7895 8C21 POPEj 261      89.266  46.751  36.038  1.00  0.00           C
ATOM   7899  C33 POPEj 261      89.866  36.611  31.688  1.00  0.00           C
ATOM   7902  C34 POPEj 261      90.646  37.921  31.468  1.00  0.00           C
ATOM   7905  C35 POPEj 261      91.976  37.921  32.228  1.00  0.00           C
ATOM   7908  C36 POPEj 261      92.886  39.121  31.908  1.00  0.00           C
ATOM   7911  C37 POPEj 261      94.126  39.061  32.808  1.00  0.00           C
ATOM   7914  C38 POPEj 261      95.066  40.261  32.678  1.00  0.00           C
ATOM   7917  C39 POPEj 261      96.296  40.131  33.598  1.00  0.00           C
ATOM   7920 0C31 POPEj 261      95.966  40.281  35.088  1.00  0.00           C
ATOM   7923 1C31 POPEj 261      97.136  39.911  35.998  1.00  0.00           C
ATOM   7926 2C31 POPEj 261      96.686  39.331  37.338  1.00  0.00           C
ATOM   7929 3C31 POPEj 261      97.836  38.951  38.278  1.00  0.00           C
ATOM   7932 4C31 POPEj 261      97.326  38.241  39.528  1.00  0.00           C
ATOM   7935 5C31 POPEj 261      98.186  38.491  40.778  1.00  0.00           C
ATOM   7938 6C31 POPEj 261      97.586  37.841  42.028  1.00  0.00           C
ATOM   7942  NH3 POPEk 262      41.546  57.721  72.777  1.00  0.00           N
ATOM   7946  C12 POPEk 262      40.106  57.401  72.978  1.00  0.00           C
ATOM   7949  C11 POPEk 262      39.296  57.971  71.818  1.00  0.00           C
ATOM   7952  P   POPEk 262      39.836  60.481  72.497  1.00  0.00           P
ATOM   7953  O13 POPEk 262      38.696  60.481  73.438  1.00  0.00           O
ATOM   7954  O14 POPEk 262      41.186  60.401  73.068  1.00  0.00           O
ATOM   7955  O11 POPEk 262      39.726  61.721  71.527  1.00  0.00           O
ATOM   7956  O12 POPEk 262      39.646  59.301  71.498  1.00  0.00           O
ATOM   7957  C1  POPEk 262      39.166  61.611  70.217  1.00  0.00           C
ATOM   7960  C2  POPEk 262      40.226  61.431  69.088  1.00  0.00           C
ATOM   7962  O21 POPEk 262      39.566  61.561  67.818  1.00  0.00           O
ATOM   7963  C21 POPEk 262      39.536  62.811  67.387  1.00  0.00           C
ATOM   7964  O22 POPEk 262      39.936  63.781  68.018  1.00  0.00           O
ATOM   7965  C22 POPEk 262      39.026  62.821  65.967  1.00  0.00           C
ATOM   7968  C3  POPEk 262      40.996  60.081  69.088  1.00  0.00           C
ATOM   7971  O31 POPEk 262      41.746  59.781  67.888  1.00  0.00           O
ATOM   7972  C31 POPEk 262      42.796  60.531  67.628  1.00  0.00           C
ATOM   7973  O32 POPEk 262      43.126  61.541  68.248  1.00  0.00           O
ATOM   7974  C32 POPEk 262      43.476  60.001  66.358  1.00  0.00           C
ATOM   7977  C23 POPEk 262      39.056  64.251  65.378  1.00  0.00           C
ATOM   7980  C24 POPEk 262      39.406  64.191  63.897  1.00  0.00           C
ATOM   7983  C25 POPEk 262      39.166  65.501  63.167  1.00  0.00           C
ATOM   7986  C26 POPEk 262      39.636  65.481  61.708  1.00  0.00           C
ATOM   7989  C27 POPEk 262      38.746  66.401  60.858  1.00  0.00           C
ATOM   7992  C28 POPEk 262      39.486  67.231  59.798  1.00  0.00           C
ATOM   7995  C29 POPEk 262      39.906  66.491  58.558  1.00  0.00           C
ATOM   7997 0C21 POPEk 262      40.326  67.131  57.458  1.00  0.00           C
ATOM   7999 1C21 POPEk 262      40.436  68.631  57.388  1.00  0.00           C
ATOM   8002 2C21 POPEk 262      40.796  69.191  56.007  1.00  0.00           C
ATOM   8005 3C21 POPEk 262      40.836  70.731  56.038  1.00  0.00           C
ATOM   8008 4C21 POPEk 262      40.736  71.351  54.637  1.00  0.00           C
ATOM   8011 5C21 POPEk 262      40.086  72.751  54.668  1.00  0.00           C
ATOM   8014 6C21 POPEk 262      39.656  73.181  53.258  1.00  0.00           C
ATOM   8017 7C21 POPEk 262      38.636  74.311  53.228  1.00  0.00           C
ATOM   8020 8C21 POPEk 262      38.066  74.561  51.828  1.00  0.00           C
ATOM   8024  C33 POPEk 262      44.746  60.781  65.948  1.00  0.00           C
ATOM   8027  C34 POPEk 262      44.916  60.981  64.427  1.00  0.00           C
ATOM   8030  C35 POPEk 262      45.236  59.721  63.608  1.00  0.00           C
ATOM   8033  C36 POPEk 262      45.936  60.081  62.278  1.00  0.00           C
ATOM   8036  C37 POPEk 262      45.796  58.981  61.208  1.00  0.00           C
ATOM   8039  C38 POPEk 262      46.506  59.291  59.878  1.00  0.00           C
ATOM   8042  C39 POPEk 262      48.046  59.361  60.007  1.00  0.00           C
ATOM   8045 0C31 POPEk 262      48.786  58.911  58.738  1.00  0.00           C
ATOM   8048 1C31 POPEk 262      50.316  58.881  58.897  1.00  0.00           C
ATOM   8051 2C31 POPEk 262      51.016  58.371  57.628  1.00  0.00           C
ATOM   8054 3C31 POPEk 262      52.546  58.291  57.717  1.00  0.00           C
ATOM   8057 4C31 POPEk 262      53.156  57.841  56.388  1.00  0.00           C
ATOM   8060 5C31 POPEk 262      54.666  57.611  56.418  1.00  0.00           C
ATOM   8063 6C31 POPEk 262      55.216  57.141  55.068  1.00  0.00           C
ATOM   8067  NH3 POPEl 263     117.616  28.831  31.458  1.00  0.00           N
ATOM   8071  C12 POPEl 263     117.036  28.281  30.178  1.00  0.00           C
ATOM   8074  C11 POPEl 263     115.806  29.111  29.778  1.00  0.00           C
ATOM   8077  P   POPEl 263     114.426  27.591  28.048  1.00  0.00           P
ATOM   8078  O13 POPEl 263     113.336  28.071  27.168  1.00  0.00           O
ATOM   8079  O14 POPEl 263     115.276  26.511  27.528  1.00  0.00           O
ATOM   8080  O11 POPEl 263     113.826  27.161  29.468  1.00  0.00           O
ATOM   8081  O12 POPEl 263     115.356  28.811  28.458  1.00  0.00           O
ATOM   8082  C1  POPEl 263     112.596  27.831  29.818  1.00  0.00           C
ATOM   8085  C2  POPEl 263     112.126  27.491  31.257  1.00  0.00           C
ATOM   8087  O21 POPEl 263     110.996  28.311  31.588  1.00  0.00           O
ATOM   8088  C21 POPEl 263     111.166  29.611  31.778  1.00  0.00           C
ATOM   8089  O22 POPEl 263     112.236  30.191  31.798  1.00  0.00           O
ATOM   8090  C22 POPEl 263     109.796  30.301  31.838  1.00  0.00           C
ATOM   8093  C3  POPEl 263     113.266  27.521  32.328  1.00  0.00           C
ATOM   8096  O31 POPEl 263     112.756  27.451  33.688  1.00  0.00           O
ATOM   8097  C31 POPEl 263     112.436  26.211  34.098  1.00  0.00           C
ATOM   8098  O32 POPEl 263     112.496  25.211  33.418  1.00  0.00           O
ATOM   8099  C32 POPEl 263     112.126  26.231  35.608  1.00  0.00           C
ATOM   8102  C23 POPEl 263     109.706  31.431  32.897  1.00  0.00           C
ATOM   8105  C24 POPEl 263     108.276  31.611  33.438  1.00  0.00           C
ATOM   8108  C25 POPEl 263     108.166  32.551  34.658  1.00  0.00           C
ATOM   8111  C26 POPEl 263     106.826  33.301  34.668  1.00  0.00           C
ATOM   8114  C27 POPEl 263     106.466  33.881  36.048  1.00  0.00           C
ATOM   8117  C28 POPEl 263     104.986  34.301  36.168  1.00  0.00           C
ATOM   8120  C29 POPEl 263     104.666  35.411  35.208  1.00  0.00           C
ATOM   8122 0C21 POPEl 263     103.886  36.461  35.448  1.00  0.00           C
ATOM   8124 1C21 POPEl 263     103.076  36.731  36.698  1.00  0.00           C
ATOM   8127 2C21 POPEl 263     103.656  37.831  37.608  1.00  0.00           C
ATOM   8130 3C21 POPEl 263     104.816  37.331  38.488  1.00  0.00           C
ATOM   8133 4C21 POPEl 263     105.206  38.341  39.578  1.00  0.00           C
ATOM   8136 5C21 POPEl 263     106.136  39.451  39.088  1.00  0.00           C
ATOM   8139 6C21 POPEl 263     106.426  40.491  40.178  1.00  0.00           C
ATOM   8142 7C21 POPEl 263     107.396  41.601  39.728  1.00  0.00           C
ATOM   8145 8C21 POPEl 263     106.816  43.011  39.888  1.00  0.00           C
ATOM   8149  C33 POPEl 263     110.776  26.871  35.988  1.00  0.00           C
ATOM   8152  C34 POPEl 263     110.566  26.991  37.508  1.00  0.00           C
ATOM   8155  C35 POPEl 263     111.316  28.141  38.218  1.00  0.00           C
ATOM   8158  C36 POPEl 263     110.726  28.481  39.608  1.00  0.00           C
ATOM   8161  C37 POPEl 263     111.326  29.731  40.257  1.00  0.00           C
ATOM   8164  C38 POPEl 263     110.426  30.431  41.298  1.00  0.00           C
ATOM   8167  C39 POPEl 263     110.556  29.951  42.748  1.00  0.00           C
ATOM   8170 0C31 POPEl 263     109.876  28.611  43.068  1.00  0.00           C
ATOM   8173 1C31 POPEl 263     109.726  28.371  44.578  1.00  0.00           C
ATOM   8176 2C31 POPEl 263     108.646  29.241  45.238  1.00  0.00           C
ATOM   8179 3C31 POPEl 263     109.066  29.911  46.558  1.00  0.00           C
ATOM   8182 4C31 POPEl 263     108.066  30.991  46.988  1.00  0.00           C
ATOM   8185 5C31 POPEl 263     108.506  31.821  48.198  1.00  0.00           C
ATOM   8188 6C31 POPEl 263     108.006  33.271  48.148  1.00  0.00           C
ATOM   8192  NH3 POPEm 264      11.516 111.111  77.158  1.00  0.00           N
ATOM   8196  C12 POPEm 264      11.146 110.851  78.598  1.00  0.00           C
ATOM   8199  C11 POPEm 264      10.866 112.151  79.368  1.00  0.00           C
ATOM   8202  P   POPEm 264       8.326 112.841  78.988  1.00  0.00           P
ATOM   8203  O13 POPEm 264       7.416 111.791  78.507  1.00  0.00           O
ATOM   8204  O14 POPEm 264       7.696 113.941  79.747  1.00  0.00           O
ATOM   8205  O11 POPEm 264       9.076 113.441  77.728  1.00  0.00           O
ATOM   8206  O12 POPEm 264       9.516 112.231  79.828  1.00  0.00           O
ATOM   8207  C1  POPEm 264       8.356 114.181  76.738  1.00  0.00           C
ATOM   8210  C2  POPEm 264       9.316 114.641  75.598  1.00  0.00           C
ATOM   8212  O21 POPEm 264       9.416 113.561  74.628  1.00  0.00           O
ATOM   8213  C21 POPEm 264       9.156 113.931  73.357  1.00  0.00           C
ATOM   8214  O22 POPEm 264       8.936 115.071  73.018  1.00  0.00           O
ATOM   8215  C22 POPEm 264       9.126 112.721  72.428  1.00  0.00           C
ATOM   8218  C3  POPEm 264      10.696 114.991  76.228  1.00  0.00           C
ATOM   8221  O31 POPEm 264      11.566 115.751  75.378  1.00  0.00           O
ATOM   8222  C31 POPEm 264      12.506 115.041  74.738  1.00  0.00           C
ATOM   8223  O32 POPEm 264      12.596 113.831  74.778  1.00  0.00           O
ATOM   8224  C32 POPEm 264      13.456 116.001  74.018  1.00  0.00           C
ATOM   8227  C23 POPEm 264       8.376 113.041  71.107  1.00  0.00           C
ATOM   8230  C24 POPEm 264       8.236 111.831  70.168  1.00  0.00           C
ATOM   8233  C25 POPEm 264       7.446 112.211  68.908  1.00  0.00           C
ATOM   8236  C26 POPEm 264       7.846 111.431  67.658  1.00  0.00           C
ATOM   8239  C27 POPEm 264       7.296 112.131  66.397  1.00  0.00           C
ATOM   8242  C28 POPEm 264       7.986 111.681  65.088  1.00  0.00           C
ATOM   8245  C29 POPEm 264       8.346 112.851  64.208  1.00  0.00           C
ATOM   8247 0C21 POPEm 264       7.556 113.451  63.307  1.00  0.00           C
ATOM   8249 1C21 POPEm 264       6.136 113.081  62.967  1.00  0.00           C
ATOM   8252 2C21 POPEm 264       6.026 112.291  61.658  1.00  0.00           C
ATOM   8255 3C21 POPEm 264       6.676 112.991  60.448  1.00  0.00           C
ATOM   8258 4C21 POPEm 264       6.216 112.381  59.118  1.00  0.00           C
ATOM   8261 5C21 POPEm 264       6.996 112.881  57.897  1.00  0.00           C
ATOM   8264 6C21 POPEm 264       6.676 114.321  57.498  1.00  0.00           C
ATOM   8267 7C21 POPEm 264       7.496 114.751  56.268  1.00  0.00           C
ATOM   8270 8C21 POPEm 264       7.206 116.161  55.778  1.00  0.00           C
ATOM   8274  C33 POPEm 264      13.056 116.341  72.568  1.00  0.00           C
ATOM   8277  C34 POPEm 264      11.656 116.951  72.468  1.00  0.00           C
ATOM   8280  C35 POPEm 264      11.316 117.441  71.058  1.00  0.00           C
ATOM   8283  C36 POPEm 264      11.716 118.901  70.808  1.00  0.00           C
ATOM   8286  C37 POPEm 264      12.486 119.141  69.508  1.00  0.00           C
ATOM   8289  C38 POPEm 264      12.516 120.631  69.158  1.00  0.00           C
ATOM   8292  C39 POPEm 264      13.696 121.041  68.278  1.00  0.00           C
ATOM   8295 0C31 POPEm 264      15.036 120.891  69.007  1.00  0.00           C
ATOM   8298 1C31 POPEm 264      16.176 121.691  68.357  1.00  0.00           C
ATOM   8301 2C31 POPEm 264      17.456 121.601  69.208  1.00  0.00           C
ATOM   8304 3C31 POPEm 264      18.516 122.691  68.958  1.00  0.00           C
ATOM   8307 4C31 POPEm 264      18.066 124.121  69.228  1.00  0.00           C
ATOM   8310 5C31 POPEm 264      19.216 125.141  69.158  1.00  0.00           C
ATOM   8313 6C31 POPEm 264      18.946 126.371  70.028  1.00  0.00           C
ATOM   8317  NH3 POPEn 265      73.076  16.151  33.968  1.00  0.00           N
ATOM   8321  C12 POPEn 265      74.096  16.801  33.058  1.00  0.00           C
ATOM   8324  C11 POPEn 265      75.316  15.911  32.818  1.00  0.00           C
ATOM   8327  P   POPEn 265      74.666  13.351  32.848  1.00  0.00           P
ATOM   8328  O13 POPEn 265      73.206  13.141  32.948  1.00  0.00           O
ATOM   8329  O14 POPEn 265      75.506  12.301  32.228  1.00  0.00           O
ATOM   8330  O11 POPEn 265      75.156  13.691  34.298  1.00  0.00           O
ATOM   8331  O12 POPEn 265      74.926  14.731  32.118  1.00  0.00           O
ATOM   8332  C1  POPEn 265      75.466  12.681  35.238  1.00  0.00           C
ATOM   8335  C2  POPEn 265      75.856  13.351  36.598  1.00  0.00           C
ATOM   8337  O21 POPEn 265      77.136  13.971  36.417  1.00  0.00           O
ATOM   8338  C21 POPEn 265      77.536  15.061  37.068  1.00  0.00           C
ATOM   8339  O22 POPEn 265      78.676  15.491  36.968  1.00  0.00           O
ATOM   8340  C22 POPEn 265      76.446  15.771  37.878  1.00  0.00           C
ATOM   8343  C3  POPEn 265      75.896  12.401  37.838  1.00  0.00           C
ATOM   8346  O31 POPEn 265      75.206  12.991  38.968  1.00  0.00           O
ATOM   8347  C31 POPEn 265      75.356  12.331  40.108  1.00  0.00           C
ATOM   8348  O32 POPEn 265      76.026  11.331  40.268  1.00  0.00           O
ATOM   8349  C32 POPEn 265      74.586  13.051  41.217  1.00  0.00           C
ATOM   8352  C23 POPEn 265      76.956  16.771  38.948  1.00  0.00           C
ATOM   8355  C24 POPEn 265      76.106  16.591  40.208  1.00  0.00           C
ATOM   8358  C25 POPEn 265      76.286  17.681  41.268  1.00  0.00           C
ATOM   8361  C26 POPEn 265      77.666  17.681  41.927  1.00  0.00           C
ATOM   8364  C27 POPEn 265      77.686  18.581  43.168  1.00  0.00           C
ATOM   8367  C28 POPEn 265      79.026  18.481  43.918  1.00  0.00           C
ATOM   8370  C29 POPEn 265      79.066  19.281  45.198  1.00  0.00           C
ATOM   8372 0C21 POPEn 265      80.186  19.761  45.768  1.00  0.00           C
ATOM   8374 1C21 POPEn 265      81.596  19.591  45.238  1.00  0.00           C
ATOM   8377 2C21 POPEn 265      82.356  18.421  45.898  1.00  0.00           C
ATOM   8380 3C21 POPEn 265      82.496  18.531  47.418  1.00  0.00           C
ATOM   8383 4C21 POPEn 265      83.596  17.621  47.987  1.00  0.00           C
ATOM   8386 5C21 POPEn 265      83.716  17.731  49.508  1.00  0.00           C
ATOM   8389 6C21 POPEn 265      84.876  16.891  50.068  1.00  0.00           C
ATOM   8392 7C21 POPEn 265      84.936  16.911  51.597  1.00  0.00           C
ATOM   8395 8C21 POPEn 265      86.096  16.091  52.158  1.00  0.00           C
ATOM   8399  C33 POPEn 265      74.246  12.161  42.438  1.00  0.00           C
ATOM   8402  C34 POPEn 265      74.716  12.781  43.758  1.00  0.00           C
ATOM   8405  C35 POPEn 265      74.166  12.061  44.998  1.00  0.00           C
ATOM   8408  C36 POPEn 265      74.456  12.841  46.288  1.00  0.00           C
ATOM   8411  C37 POPEn 265      74.026  12.101  47.558  1.00  0.00           C
ATOM   8414  C38 POPEn 265      74.606  12.741  48.828  1.00  0.00           C
ATOM   8417  C39 POPEn 265      73.876  12.291  50.098  1.00  0.00           C
ATOM   8420 0C31 POPEn 265      72.566  13.061  50.358  1.00  0.00           C
ATOM   8423 1C31 POPEn 265      72.806  14.411  51.048  1.00  0.00           C
ATOM   8426 2C31 POPEn 265      71.606  15.351  50.887  1.00  0.00           C
ATOM   8429 3C31 POPEn 265      71.906  16.821  51.228  1.00  0.00           C
ATOM   8432 4C31 POPEn 265      70.816  17.731  50.648  1.00  0.00           C
ATOM   8435 5C31 POPEn 265      71.146  19.221  50.688  1.00  0.00           C
ATOM   8438 6C31 POPEn 265      70.216  20.021  49.768  1.00  0.00           C
ATOM   8442  NH3 POPEo 266      13.936  89.891  30.038  1.00  0.00           N
ATOM   8446  C12 POPEo 266      13.256  89.921  28.698  1.00  0.00           C
ATOM   8449  C11 POPEo 266      12.266  91.101  28.568  1.00  0.00           C
ATOM   8452  P   POPEo 266      10.166  89.961  29.718  1.00  0.00           P
ATOM   8453  O13 POPEo 266       8.866  90.611  29.898  1.00  0.00           O
ATOM   8454  O14 POPEo 266      10.236  88.511  29.417  1.00  0.00           O
ATOM   8455  O11 POPEo 266      11.186  90.291  30.898  1.00  0.00           O
ATOM   8456  O12 POPEo 266      10.916  90.671  28.518  1.00  0.00           O
ATOM   8457  C1  POPEo 266      10.916  91.461  31.688  1.00  0.00           C
ATOM   8460  C2  POPEo 266      12.036  91.691  32.738  1.00  0.00           C
ATOM   8462  O21 POPEo 266      12.026  90.611  33.688  1.00  0.00           O
ATOM   8463  C21 POPEo 266      11.176  90.701  34.708  1.00  0.00           C
ATOM   8464  O22 POPEo 266      10.416  91.611  34.968  1.00  0.00           O
ATOM   8465  C22 POPEo 266      11.486  89.571  35.678  1.00  0.00           C
ATOM   8468  C3  POPEo 266      12.036  93.111  33.368  1.00  0.00           C
ATOM   8471  O31 POPEo 266      12.856  93.151  34.558  1.00  0.00           O
ATOM   8472  C31 POPEo 266      13.466  94.281  34.818  1.00  0.00           C
ATOM   8473  O32 POPEo 266      13.576  95.231  34.077  1.00  0.00           O
ATOM   8474  C32 POPEo 266      14.026  94.231  36.228  1.00  0.00           C
ATOM   8477  C23 POPEo 266      11.076  89.921  37.128  1.00  0.00           C
ATOM   8480  C24 POPEo 266      12.226  89.891  38.138  1.00  0.00           C
ATOM   8483  C25 POPEo 266      11.696  90.161  39.538  1.00  0.00           C
ATOM   8486  C26 POPEo 266      12.786  90.141  40.607  1.00  0.00           C
ATOM   8489  C27 POPEo 266      12.156  90.421  41.978  1.00  0.00           C
ATOM   8492  C28 POPEo 266      13.106  90.111  43.138  1.00  0.00           C
ATOM   8495  C29 POPEo 266      12.416  90.421  44.438  1.00  0.00           C
ATOM   8497 0C21 POPEo 266      12.986  90.991  45.508  1.00  0.00           C
ATOM   8499 1C21 POPEo 266      14.446  91.371  45.648  1.00  0.00           C
ATOM   8502 2C21 POPEo 266      15.046  90.851  46.958  1.00  0.00           C
ATOM   8505 3C21 POPEo 266      14.336  91.351  48.228  1.00  0.00           C
ATOM   8508 4C21 POPEo 266      15.316  91.691  49.348  1.00  0.00           C
ATOM   8511 5C21 POPEo 266      14.616  92.151  50.627  1.00  0.00           C
ATOM   8514 6C21 POPEo 266      15.636  92.521  51.708  1.00  0.00           C
ATOM   8517 7C21 POPEo 266      15.026  93.251  52.908  1.00  0.00           C
ATOM   8520 8C21 POPEo 266      16.076  94.071  53.658  1.00  0.00           C
ATOM   8524  C33 POPEo 266      12.956  93.961  37.308  1.00  0.00           C
ATOM   8527  C34 POPEo 266      13.536  94.151  38.708  1.00  0.00           C
ATOM   8530  C35 POPEo 266      12.436  94.441  39.738  1.00  0.00           C
ATOM   8533  C36 POPEo 266      12.986  94.781  41.128  1.00  0.00           C
ATOM   8536  C37 POPEo 266      11.986  95.601  41.968  1.00  0.00           C
ATOM   8539  C38 POPEo 266      12.566  96.091  43.298  1.00  0.00           C
ATOM   8542  C39 POPEo 266      12.556  95.011  44.388  1.00  0.00           C
ATOM   8545 0C31 POPEo 266      13.466  95.401  45.557  1.00  0.00           C
ATOM   8548 1C31 POPEo 266      13.186  94.571  46.807  1.00  0.00           C
ATOM   8551 2C31 POPEo 266      12.026  95.101  47.668  1.00  0.00           C
ATOM   8554 3C31 POPEo 266      12.436  96.291  48.538  1.00  0.00           C
ATOM   8557 4C31 POPEo 266      11.346  96.641  49.558  1.00  0.00           C
ATOM   8560 5C31 POPEo 266      11.586  97.951  50.298  1.00  0.00           C
ATOM   8563 6C31 POPEo 266      10.386  98.361  51.147  1.00  0.00           C
ATOM   8567  NH3 POPEp 267      86.896  97.381  30.128  1.00  0.00           N
ATOM   8571  C12 POPEp 267      86.566  98.541  31.038  1.00  0.00           C
ATOM   8574  C11 POPEp 267      85.156  98.361  31.638  1.00  0.00           C
ATOM   8577  P   POPEp 267      82.736  97.881  30.758  1.00  0.00           P
ATOM   8578  O13 POPEp 267      82.426  99.311  30.578  1.00  0.00           O
ATOM   8579  O14 POPEp 267      82.106  96.911  29.848  1.00  0.00           O
ATOM   8580  O11 POPEp 267      82.276  97.401  32.218  1.00  0.00           O
ATOM   8581  O12 POPEp 267      84.296  97.651  30.748  1.00  0.00           O
ATOM   8582  C1  POPEp 267      80.856  97.401  32.478  1.00  0.00           C
ATOM   8585  C2  POPEp 267      80.626  97.531  34.007  1.00  0.00           C
ATOM   8587  O21 POPEp 267      79.386  96.911  34.458  1.00  0.00           O
ATOM   8588  C21 POPEp 267      79.506  95.631  34.848  1.00  0.00           C
ATOM   8589  O22 POPEp 267      80.506  94.941  34.628  1.00  0.00           O
ATOM   8590  C22 POPEp 267      78.306  95.311  35.768  1.00  0.00           C
ATOM   8593  C3  POPEp 267      80.646  99.051  34.338  1.00  0.00           C
ATOM   8596  O31 POPEp 267      80.436  99.321  35.728  1.00  0.00           O
ATOM   8597  C31 POPEp 267      81.486  99.151  36.498  1.00  0.00           C
ATOM   8598  O32 POPEp 267      82.516  98.561  36.178  1.00  0.00           O
ATOM   8599  C32 POPEp 267      81.236  99.801  37.838  1.00  0.00           C
ATOM   8602  C23 POPEp 267      77.956  93.811  35.998  1.00  0.00           C
ATOM   8605  C24 POPEp 267      77.336  93.491  37.378  1.00  0.00           C
ATOM   8608  C25 POPEp 267      76.516  92.181  37.328  1.00  0.00           C
ATOM   8611  C26 POPEp 267      76.046  91.641  38.688  1.00  0.00           C
ATOM   8614  C27 POPEp 267      75.286  90.301  38.558  1.00  0.00           C
ATOM   8617  C28 POPEp 267      74.876  89.701  39.918  1.00  0.00           C
ATOM   8620  C29 POPEp 267      74.126  88.391  39.768  1.00  0.00           C
ATOM   8622 0C21 POPEp 267      74.476  87.181  40.248  1.00  0.00           C
ATOM   8624 1C21 POPEp 267      75.736  86.841  41.018  1.00  0.00           C
ATOM   8627 2C21 POPEp 267      75.586  86.881  42.558  1.00  0.00           C
ATOM   8630 3C21 POPEp 267      74.736  85.751  43.158  1.00  0.00           C
ATOM   8633 4C21 POPEp 267      74.936  85.631  44.678  1.00  0.00           C
ATOM   8636 5C21 POPEp 267      73.996  84.611  45.347  1.00  0.00           C
ATOM   8639 6C21 POPEp 267      74.176  84.541  46.868  1.00  0.00           C
ATOM   8642 7C21 POPEp 267      73.156  83.611  47.538  1.00  0.00           C
ATOM   8645 8C21 POPEp 267      73.086  83.761  49.058  1.00  0.00           C
ATOM   8649  C33 POPEp 267      82.526 100.361  38.448  1.00  0.00           C
ATOM   8652  C34 POPEp 267      83.286  99.311  39.258  1.00  0.00           C
ATOM   8655  C35 POPEp 267      83.796  99.871  40.578  1.00  0.00           C
ATOM   8658  C36 POPEp 267      84.176  98.771  41.577  1.00  0.00           C
ATOM   8661  C37 POPEp 267      84.376  99.341  42.978  1.00  0.00           C
ATOM   8664  C38 POPEp 267      84.406  98.251  44.048  1.00  0.00           C
ATOM   8667  C39 POPEp 267      84.426  98.821  45.458  1.00  0.00           C
ATOM   8670 0C31 POPEp 267      84.616  97.721  46.507  1.00  0.00           C
ATOM   8673 1C31 POPEp 267      84.786  98.301  47.917  1.00  0.00           C
ATOM   8676 2C31 POPEp 267      85.016  97.221  48.978  1.00  0.00           C
ATOM   8679 3C31 POPEp 267      85.516  97.821  50.298  1.00  0.00           C
ATOM   8682 4C31 POPEp 267      85.916  96.751  51.308  1.00  0.00           C
ATOM   8685 5C31 POPEp 267      86.386  97.361  52.638  1.00  0.00           C
ATOM   8688 6C31 POPEp 267      86.886  96.311  53.618  1.00  0.00           C
ATOM   8692  NH3 POPEq 268      59.536  99.161  33.798  1.00  0.00           N
ATOM   8696  C12 POPEq 268      60.586 100.021  33.118  1.00  0.00           C
ATOM   8699  C11 POPEq 268      61.986  99.361  33.118  1.00  0.00           C
ATOM   8702  P   POPEq 268      64.496  99.981  32.678  1.00  0.00           P
ATOM   8703  O13 POPEq 268      64.816  98.671  32.058  1.00  0.00           O
ATOM   8704  O14 POPEq 268      65.286 101.131  32.178  1.00  0.00           O
ATOM   8705  O11 POPEq 268      64.736  99.951  34.238  1.00  0.00           O
ATOM   8706  O12 POPEq 268      62.946 100.271  32.558  1.00  0.00           O
ATOM   8707  C1  POPEq 268      65.756  99.131  34.818  1.00  0.00           C
ATOM   8710  C2  POPEq 268      65.376  98.781  36.278  1.00  0.00           C
ATOM   8712  O21 POPEq 268      65.186  99.961  37.088  1.00  0.00           O
ATOM   8713  C21 POPEq 268      66.256 100.531  37.588  1.00  0.00           C
ATOM   8714  O22 POPEq 268      67.336 100.661  37.048  1.00  0.00           O
ATOM   8715  C22 POPEq 268      65.906 100.971  39.018  1.00  0.00           C
ATOM   8718  C3  POPEq 268      66.306  97.731  36.958  1.00  0.00           C
ATOM   8721  O31 POPEq 268      65.806  97.421  38.278  1.00  0.00           O
ATOM   8722  C31 POPEq 268      66.406  96.401  38.878  1.00  0.00           C
ATOM   8723  O32 POPEq 268      67.356  95.761  38.448  1.00  0.00           O
ATOM   8724  C32 POPEq 268      65.786  96.191  40.268  1.00  0.00           C
ATOM   8727  C23 POPEq 268      67.106 100.851  39.978  1.00  0.00           C
ATOM   8730  C24 POPEq 268      66.696 100.971  41.448  1.00  0.00           C
ATOM   8733  C25 POPEq 268      67.906 100.871  42.378  1.00  0.00           C
ATOM   8736  C26 POPEq 268      67.516 100.641  43.838  1.00  0.00           C
ATOM   8739  C27 POPEq 268      68.746 100.611  44.757  1.00  0.00           C
ATOM   8742  C28 POPEq 268      68.386 100.211  46.198  1.00  0.00           C
ATOM   8745  C29 POPEq 268      69.506 100.521  47.168  1.00  0.00           C
ATOM   8747 0C21 POPEq 268      69.366 100.761  48.488  1.00  0.00           C
ATOM   8749 1C21 POPEq 268      68.076 100.711  49.278  1.00  0.00           C
ATOM   8752 2C21 POPEq 268      67.726 102.001  50.048  1.00  0.00           C
ATOM   8755 3C21 POPEq 268      68.706 102.341  51.178  1.00  0.00           C
ATOM   8758 4C21 POPEq 268      68.106 103.231  52.278  1.00  0.00           C
ATOM   8761 5C21 POPEq 268      67.106 102.481  53.168  1.00  0.00           C
ATOM   8764 6C21 POPEq 268      66.456 103.351  54.258  1.00  0.00           C
ATOM   8767 7C21 POPEq 268      65.466 102.561  55.108  1.00  0.00           C
ATOM   8770 8C21 POPEq 268      64.796 103.381  56.208  1.00  0.00           C
ATOM   8774  C33 POPEq 268      66.786  96.651  41.348  1.00  0.00           C
ATOM   8777  C34 POPEq 268      66.246  96.601  42.788  1.00  0.00           C
ATOM   8780  C35 POPEq 268      66.256  95.221  43.448  1.00  0.00           C
ATOM   8783  C36 POPEq 268      66.126  95.351  44.967  1.00  0.00           C
ATOM   8786  C37 POPEq 268      65.746  94.041  45.677  1.00  0.00           C
ATOM   8789  C38 POPEq 268      65.626  94.221  47.198  1.00  0.00           C
ATOM   8792  C39 POPEq 268      65.126  92.961  47.917  1.00  0.00           C
ATOM   8795 0C31 POPEq 268      65.086  93.161  49.438  1.00  0.00           C
ATOM   8798 1C31 POPEq 268      64.546  91.951  50.208  1.00  0.00           C
ATOM   8801 2C31 POPEq 268      64.786  92.071  51.728  1.00  0.00           C
ATOM   8804 3C31 POPEq 268      63.976  93.161  52.428  1.00  0.00           C
ATOM   8807 4C31 POPEq 268      62.606  92.661  52.938  1.00  0.00           C
ATOM   8810 5C31 POPEq 268      61.676  93.781  53.408  1.00  0.00           C
ATOM   8813 6C31 POPEq 268      60.326  93.251  53.908  1.00  0.00           C
ATOM   8817  NH3 POPEr 269      81.846  67.101  33.568  1.00  0.00           N
ATOM   8821  C12 POPEr 269      82.126  68.561  33.388  1.00  0.00           C
ATOM   8824  C11 POPEr 269      83.526  68.851  32.878  1.00  0.00           C
ATOM   8827  P   POPEr 269      85.086  70.921  32.798  1.00  0.00           P
ATOM   8828  O13 POPEr 269      86.076  69.871  32.458  1.00  0.00           O
ATOM   8829  O14 POPEr 269      85.016  72.131  31.948  1.00  0.00           O
ATOM   8830  O11 POPEr 269      85.426  71.351  34.268  1.00  0.00           O
ATOM   8831  O12 POPEr 269      83.666  70.271  32.938  1.00  0.00           O
ATOM   8832  C1  POPEr 269      85.416  70.371  35.308  1.00  0.00           C
ATOM   8835  C2  POPEr 269      85.566  71.071  36.668  1.00  0.00           C
ATOM   8837  O21 POPEr 269      84.696  70.481  37.648  1.00  0.00           O
ATOM   8838  C21 POPEr 269      84.996  69.251  38.028  1.00  0.00           C
ATOM   8839  O22 POPEr 269      85.856  68.541  37.558  1.00  0.00           O
ATOM   8840  C22 POPEr 269      84.046  68.851  39.138  1.00  0.00           C
ATOM   8843  C3  POPEr 269      85.216  72.581  36.498  1.00  0.00           C
ATOM   8846  O31 POPEr 269      84.856  73.211  37.738  1.00  0.00           O
ATOM   8847  C31 POPEr 269      84.196  74.341  37.548  1.00  0.00           C
ATOM   8848  O32 POPEr 269      83.836  74.761  36.458  1.00  0.00           O
ATOM   8849  C32 POPEr 269      83.926  75.021  38.878  1.00  0.00           C
ATOM   8852  C23 POPEr 269      83.646  70.041  40.038  1.00  0.00           C
ATOM   8855  C24 POPEr 269      83.076  69.551  41.368  1.00  0.00           C
ATOM   8858  C25 POPEr 269      82.786  70.691  42.358  1.00  0.00           C
ATOM   8861  C26 POPEr 269      82.506  70.151  43.758  1.00  0.00           C
ATOM   8864  C27 POPEr 269      82.086  71.241  44.748  1.00  0.00           C
ATOM   8867  C28 POPEr 269      81.496  70.681  46.068  1.00  0.00           C
ATOM   8870  C29 POPEr 269      82.526  69.981  46.918  1.00  0.00           C
ATOM   8872 0C21 POPEr 269      82.866  70.271  48.198  1.00  0.00           C
ATOM   8874 1C21 POPEr 269      82.296  71.361  49.077  1.00  0.00           C
ATOM   8877 2C21 POPEr 269      81.636  70.771  50.338  1.00  0.00           C
ATOM   8880 3C21 POPEr 269      81.066  71.851  51.278  1.00  0.00           C
ATOM   8883 4C21 POPEr 269      80.476  71.251  52.568  1.00  0.00           C
ATOM   8886 5C21 POPEr 269      79.876  72.311  53.507  1.00  0.00           C
ATOM   8889 6C21 POPEr 269      79.066  71.711  54.658  1.00  0.00           C
ATOM   8892 7C21 POPEr 269      78.646  72.761  55.698  1.00  0.00           C
ATOM   8895 8C21 POPEr 269      77.546  72.281  56.658  1.00  0.00           C
ATOM   8899  C33 POPEr 269      83.496  74.091  40.038  1.00  0.00           C
ATOM   8902  C34 POPEr 269      83.526  74.941  41.318  1.00  0.00           C
ATOM   8905  C35 POPEr 269      83.046  74.291  42.608  1.00  0.00           C
ATOM   8908  C36 POPEr 269      82.956  75.361  43.708  1.00  0.00           C
ATOM   8911  C37 POPEr 269      82.346  74.841  45.008  1.00  0.00           C
ATOM   8914  C38 POPEr 269      81.996  75.951  46.007  1.00  0.00           C
ATOM   8917  C39 POPEr 269      83.046  76.171  47.108  1.00  0.00           C
ATOM   8920 0C31 POPEr 269      82.396  76.801  48.348  1.00  0.00           C
ATOM   8923 1C31 POPEr 269      83.376  77.061  49.497  1.00  0.00           C
ATOM   8926 2C31 POPEr 269      82.666  77.091  50.858  1.00  0.00           C
ATOM   8929 3C31 POPEr 269      83.636  77.291  52.038  1.00  0.00           C
ATOM   8932 4C31 POPEr 269      82.916  77.311  53.398  1.00  0.00           C
ATOM   8935 5C31 POPEr 269      83.866  77.011  54.558  1.00  0.00           C
ATOM   8938 6C31 POPEr 269      83.286  77.331  55.938  1.00  0.00           C
ATOM   8942  NH3 POPEs 270      91.456  99.991  74.268  1.00  0.00           N
ATOM   8946  C12 POPEs 270      90.596  98.841  74.757  1.00  0.00           C
ATOM   8949  C11 POPEs 270      89.086  99.171  74.857  1.00  0.00           C
ATOM   8952  P   POPEs 270      87.766  97.151  76.038  1.00  0.00           P
ATOM   8953  O13 POPEs 270      88.466  95.841  76.007  1.00  0.00           O
ATOM   8954  O14 POPEs 270      87.886  97.911  77.298  1.00  0.00           O
ATOM   8955  O11 POPEs 270      86.226  96.931  75.728  1.00  0.00           O
ATOM   8956  O12 POPEs 270      88.296  97.981  74.798  1.00  0.00           O
ATOM   8957  C1  POPEs 270      85.596  97.371  74.528  1.00  0.00           C
ATOM   8960  C2  POPEs 270      84.596  96.291  73.988  1.00  0.00           C
ATOM   8962  O21 POPEs 270      84.276  96.461  72.588  1.00  0.00           O
ATOM   8963  C21 POPEs 270      84.206  97.721  72.177  1.00  0.00           C
ATOM   8964  O22 POPEs 270      83.586  98.611  72.717  1.00  0.00           O
ATOM   8965  C22 POPEs 270      85.146  97.911  70.978  1.00  0.00           C
ATOM   8968  C3  POPEs 270      83.356  96.001  74.887  1.00  0.00           C
ATOM   8971  O31 POPEs 270      82.196  96.841  74.658  1.00  0.00           O
ATOM   8972  C31 POPEs 270      81.186  96.291  73.967  1.00  0.00           C
ATOM   8973  O32 POPEs 270      81.166  95.141  73.567  1.00  0.00           O
ATOM   8974  C32 POPEs 270      80.016  97.291  73.908  1.00  0.00           C
ATOM   8977  C23 POPEs 270      84.806  99.161  70.128  1.00  0.00           C
ATOM   8980  C24 POPEs 270      85.446  99.071  68.738  1.00  0.00           C
ATOM   8983  C25 POPEs 270      84.856 100.051  67.708  1.00  0.00           C
ATOM   8986  C26 POPEs 270      85.026  99.541  66.278  1.00  0.00           C
ATOM   8989  C27 POPEs 270      84.246 100.381  65.257  1.00  0.00           C
ATOM   8992  C28 POPEs 270      84.416  99.841  63.818  1.00  0.00           C
ATOM   8995  C29 POPEs 270      83.236 100.221  62.967  1.00  0.00           C
ATOM   8997 0C21 POPEs 270      83.256 100.841  61.778  1.00  0.00           C
ATOM   8999 1C21 POPEs 270      84.436 101.251  60.938  1.00  0.00           C
ATOM   9002 2C21 POPEs 270      84.106 100.931  59.468  1.00  0.00           C
ATOM   9005 3C21 POPEs 270      83.996  99.421  59.168  1.00  0.00           C
ATOM   9008 4C21 POPEs 270      83.416  99.171  57.778  1.00  0.00           C
ATOM   9011 5C21 POPEs 270      83.506  97.711  57.338  1.00  0.00           C
ATOM   9014 6C21 POPEs 270      83.116  97.561  55.858  1.00  0.00           C
ATOM   9017 7C21 POPEs 270      82.926  96.111  55.428  1.00  0.00           C
ATOM   9020 8C21 POPEs 270      82.526  95.961  53.958  1.00  0.00           C
ATOM   9024  C33 POPEs 270      79.506  97.591  72.478  1.00  0.00           C
ATOM   9027  C34 POPEs 270      78.266  96.781  72.037  1.00  0.00           C
ATOM   9030  C35 POPEs 270      78.596  95.511  71.238  1.00  0.00           C
ATOM   9033  C36 POPEs 270      77.326  94.811  70.728  1.00  0.00           C
ATOM   9036  C37 POPEs 270      77.586  93.571  69.868  1.00  0.00           C
ATOM   9039  C38 POPEs 270      76.266  92.951  69.357  1.00  0.00           C
ATOM   9042  C39 POPEs 270      76.436  91.651  68.558  1.00  0.00           C
ATOM   9045 0C31 POPEs 270      77.036  91.861  67.158  1.00  0.00           C
ATOM   9048 1C31 POPEs 270      78.116  90.831  66.827  1.00  0.00           C
ATOM   9051 2C31 POPEs 270      78.886  91.151  65.537  1.00  0.00           C
ATOM   9054 3C31 POPEs 270      80.126  90.261  65.368  1.00  0.00           C
ATOM   9057 4C31 POPEs 270      81.076  90.751  64.257  1.00  0.00           C
ATOM   9060 5C31 POPEs 270      82.406  89.981  64.278  1.00  0.00           C
ATOM   9063 6C31 POPEs 270      83.446  90.521  63.288  1.00  0.00           C
ATOM   9067  NH3 POPEt 271     117.636 122.721  32.058  1.00  0.00           N
ATOM   9071  C12 POPEt 271     118.236 121.391  31.678  1.00  0.00           C
ATOM   9074  C11 POPEt 271     119.746 121.521  31.458  1.00  0.00           C
ATOM   9077  P   POPEt 271     121.326 123.541  30.818  1.00  0.00           P
ATOM   9078  O13 POPEt 271     122.486 122.641  30.698  1.00  0.00           O
ATOM   9079  O14 POPEt 271     121.226 124.611  29.808  1.00  0.00           O
ATOM   9080  O11 POPEt 271     121.286 124.201  32.238  1.00  0.00           O
ATOM   9081  O12 POPEt 271     119.986 122.721  30.738  1.00  0.00           O
ATOM   9082  C1  POPEt 271     122.206 123.761  33.228  1.00  0.00           C
ATOM   9085  C2  POPEt 271     121.966 124.611  34.488  1.00  0.00           C
ATOM   9087  O21 POPEt 271     122.646 124.021  35.618  1.00  0.00           O
ATOM   9088  C21 POPEt 271     123.806 124.551  35.948  1.00  0.00           C
ATOM   9089  O22 POPEt 271     124.336 125.511  35.418  1.00  0.00           O
ATOM   9090  C22 POPEt 271     124.416 123.721  37.088  1.00  0.00           C
ATOM   9093  C3  POPEt 271     120.446 124.711  34.788  1.00  0.00           C
ATOM   9096  O31 POPEt 271     120.046 125.481  35.938  1.00  0.00           O
ATOM   9097  C31 POPEt 271     120.726 126.501  36.417  1.00  0.00           C
ATOM   9098  O32 POPEt 271     121.746 127.001  35.978  1.00  0.00           O
ATOM   9099  C32 POPEt 271     120.056 126.901  37.728  1.00  0.00           C
ATOM   9102  C23 POPEt 271     125.456 124.521  37.897  1.00  0.00           C
ATOM   9105  C24 POPEt 271     126.436 123.631  38.688  1.00  0.00           C
ATOM   9108  C25 POPEt 271     127.626 124.421  39.268  1.00  0.00           C
ATOM   9111  C26 POPEt 271     127.326 125.191  40.568  1.00  0.00           C
ATOM   9114  C27 POPEt 271     128.566 125.901  41.138  1.00  0.00           C
ATOM   9117  C28 POPEt 271     128.246 127.041  42.137  1.00  0.00           C
ATOM   9120  C29 POPEt 271     129.498 127.841  42.428  1.00  0.00           C
ATOM   9122 0C21 POPEt 271     130.258 127.771  43.548  1.00  0.00           C
ATOM   9124 1C21 POPEt 271     129.968 126.911  44.748  1.00  0.00           C
ATOM   9127 2C21 POPEt 271     130.258 127.611  46.088  1.00  0.00           C
ATOM   9130 3C21 POPEt 271     131.738 127.631  46.468  1.00  0.00           C
ATOM   9133 4C21 POPEt 271     132.028 128.371  47.778  1.00  0.00           C
ATOM   9136 5C21 POPEt 271     131.188 127.911  48.998  1.00  0.00           C
ATOM   9139 6C21 POPEt 271     129.898 128.721  49.188  1.00  0.00           C
ATOM   9142 7C21 POPEt 271     129.366 128.721  50.627  1.00  0.00           C
ATOM   9145 8C21 POPEt 271     128.196 129.691  50.817  1.00  0.00           C
ATOM   9149  C33 POPEt 271     119.916 125.691  38.678  1.00  0.00           C
ATOM   9152  C34 POPEt 271     119.906 126.101  40.158  1.00  0.00           C
ATOM   9155  C35 POPEt 271     120.426 125.021  41.108  1.00  0.00           C
ATOM   9158  C36 POPEt 271     121.916 124.701  40.887  1.00  0.00           C
ATOM   9161  C37 POPEt 271     122.526 123.921  42.067  1.00  0.00           C
ATOM   9164  C38 POPEt 271     124.066 123.981  42.067  1.00  0.00           C
ATOM   9167  C39 POPEt 271     124.656 123.891  43.488  1.00  0.00           C
ATOM   9170 0C31 POPEt 271     125.806 122.891  43.618  1.00  0.00           C
ATOM   9173 1C31 POPEt 271     126.576 123.061  44.938  1.00  0.00           C
ATOM   9176 2C31 POPEt 271     128.036 122.581  44.848  1.00  0.00           C
ATOM   9179 3C31 POPEt 271     128.976 123.191  45.898  1.00  0.00           C
ATOM   9182 4C31 POPEt 271     128.536 122.961  47.348  1.00  0.00           C
ATOM   9185 5C31 POPEt 271     129.588 123.481  48.338  1.00  0.00           C
ATOM   9188 6C31 POPEt 271     129.146 123.441  49.808  1.00  0.00           C
ATOM   9192  NH3 POPEu 272     102.386  42.941  26.638  1.00  0.00           N
ATOM   9196  C12 POPEu 272     100.966  43.261  26.348  1.00  0.00           C
ATOM   9199  C11 POPEu 272     100.076  42.461  27.298  1.00  0.00           C
ATOM   9202  P   POPEu 272      97.786  43.681  27.848  1.00  0.00           P
ATOM   9203  O13 POPEu 272      97.466  44.901  27.068  1.00  0.00           O
ATOM   9204  O14 POPEu 272      96.596  42.901  28.228  1.00  0.00           O
ATOM   9205  O11 POPEu 272      98.646  44.051  29.138  1.00  0.00           O
ATOM   9206  O12 POPEu 272      98.716  42.741  26.998  1.00  0.00           O
ATOM   9207  C1  POPEu 272      98.016  44.331  30.398  1.00  0.00           C
ATOM   9210  C2  POPEu 272      98.846  43.781  31.588  1.00  0.00           C
ATOM   9212  O21 POPEu 272      98.636  44.561  32.788  1.00  0.00           O
ATOM   9213  C21 POPEu 272      97.766  44.021  33.628  1.00  0.00           C
ATOM   9214  O22 POPEu 272      96.746  43.431  33.318  1.00  0.00           O
ATOM   9215  C22 POPEu 272      98.336  44.111  35.028  1.00  0.00           C
ATOM   9218  C3  POPEu 272     100.366  43.821  31.308  1.00  0.00           C
ATOM   9221  O31 POPEu 272     101.116  43.681  32.538  1.00  0.00           O
ATOM   9222  C31 POPEu 272     102.276  43.061  32.438  1.00  0.00           C
ATOM   9223  O32 POPEu 272     102.796  42.681  31.408  1.00  0.00           O
ATOM   9224  C32 POPEu 272     102.906  42.931  33.838  1.00  0.00           C
ATOM   9227  C23 POPEu 272      97.306  44.211  36.168  1.00  0.00           C
ATOM   9230  C24 POPEu 272      98.056  44.151  37.508  1.00  0.00           C
ATOM   9233  C25 POPEu 272      97.166  43.951  38.728  1.00  0.00           C
ATOM   9236  C26 POPEu 272      97.156  42.501  39.238  1.00  0.00           C
ATOM   9239  C27 POPEu 272      96.576  42.361  40.648  1.00  0.00           C
ATOM   9242  C28 POPEu 272      97.626  42.701  41.728  1.00  0.00           C
ATOM   9245  C29 POPEu 272      97.026  43.301  42.978  1.00  0.00           C
ATOM   9247 0C21 POPEu 272      97.366  43.041  44.258  1.00  0.00           C
ATOM   9249 1C21 POPEu 272      98.416  42.071  44.738  1.00  0.00           C
ATOM   9252 2C21 POPEu 272      97.916  41.271  45.948  1.00  0.00           C
ATOM   9255 3C21 POPEu 272      96.726  40.341  45.668  1.00  0.00           C
ATOM   9258 4C21 POPEu 272      96.206  39.731  46.978  1.00  0.00           C
ATOM   9261 5C21 POPEu 272      95.366  38.461  46.798  1.00  0.00           C
ATOM   9264 6C21 POPEu 272      94.896  37.941  48.168  1.00  0.00           C
ATOM   9267 7C21 POPEu 272      94.186  36.581  48.098  1.00  0.00           C
ATOM   9270 8C21 POPEu 272      93.656  36.131  49.458  1.00  0.00           C
ATOM   9274  C33 POPEu 272     101.936  42.381  34.908  1.00  0.00           C
ATOM   9277  C34 POPEu 272     102.646  42.181  36.258  1.00  0.00           C
ATOM   9280  C35 POPEu 272     101.806  41.451  37.318  1.00  0.00           C
ATOM   9283  C36 POPEu 272     102.276  41.731  38.738  1.00  0.00           C
ATOM   9286  C37 POPEu 272     101.476  40.971  39.818  1.00  0.00           C
ATOM   9289  C38 POPEu 272     101.256  41.801  41.098  1.00  0.00           C
ATOM   9292  C39 POPEu 272     102.516  42.461  41.667  1.00  0.00           C
ATOM   9295 0C31 POPEu 272     103.396  41.521  42.498  1.00  0.00           C
ATOM   9298 1C31 POPEu 272     104.536  42.291  43.198  1.00  0.00           C
ATOM   9301 2C31 POPEu 272     105.506  41.361  43.928  1.00  0.00           C
ATOM   9304 3C31 POPEu 272     106.196  42.011  45.138  1.00  0.00           C
ATOM   9307 4C31 POPEu 272     107.346  42.981  44.798  1.00  0.00           C
ATOM   9310 5C31 POPEu 272     108.226  43.211  46.038  1.00  0.00           C
ATOM   9313 6C31 POPEu 272     109.426  44.131  45.808  1.00  0.00           C
ATOM   9317  NH3 POPEv 273      20.476  21.781  74.808  1.00  0.00           N
ATOM   9321  C12 POPEv 273      19.456  22.561  74.027  1.00  0.00           C
ATOM   9324  C11 POPEv 273      18.046  22.331  74.607  1.00  0.00           C
ATOM   9327  P   POPEv 273      16.816  21.781  72.398  1.00  0.00           P
ATOM   9328  O13 POPEv 273      15.406  21.801  71.978  1.00  0.00           O
ATOM   9329  O14 POPEv 273      17.426  20.461  72.668  1.00  0.00           O
ATOM   9330  O11 POPEv 273      17.786  22.571  71.458  1.00  0.00           O
ATOM   9331  O12 POPEv 273      16.986  22.661  73.708  1.00  0.00           O
ATOM   9332  C1  POPEv 273      17.686  22.751  70.048  1.00  0.00           C
ATOM   9335  C2  POPEv 273      17.026  24.121  69.717  1.00  0.00           C
ATOM   9337  O21 POPEv 273      17.606  24.741  68.548  1.00  0.00           O
ATOM   9338  C21 POPEv 273      17.156  24.321  67.378  1.00  0.00           C
ATOM   9339  O22 POPEv 273      16.556  23.301  67.148  1.00  0.00           O
ATOM   9340  C22 POPEv 273      17.386  25.431  66.338  1.00  0.00           C
ATOM   9343  C3  POPEv 273      17.206  25.111  70.908  1.00  0.00           C
ATOM   9346  O31 POPEv 273      16.736  26.421  70.518  1.00  0.00           O
ATOM   9347  C31 POPEv 273      17.656  27.221  70.028  1.00  0.00           C
ATOM   9348  O32 POPEv 273      18.866  27.141  70.198  1.00  0.00           O
ATOM   9349  C32 POPEv 273      16.976  28.221  69.108  1.00  0.00           C
ATOM   9352  C23 POPEv 273      16.966  25.031  64.898  1.00  0.00           C
ATOM   9355  C24 POPEv 273      16.236  26.141  64.128  1.00  0.00           C
ATOM   9358  C25 POPEv 273      15.726  25.651  62.757  1.00  0.00           C
ATOM   9361  C26 POPEv 273      14.756  26.621  62.057  1.00  0.00           C
ATOM   9364  C27 POPEv 273      14.256  26.071  60.708  1.00  0.00           C
ATOM   9367  C28 POPEv 273      12.966  26.751  60.228  1.00  0.00           C
ATOM   9370  C29 POPEv 273      12.576  26.371  58.818  1.00  0.00           C
ATOM   9372 0C21 POPEv 273      11.866  25.281  58.448  1.00  0.00           C
ATOM   9374 1C21 POPEv 273      11.356  24.191  59.368  1.00  0.00           C
ATOM   9377 2C21 POPEv 273      10.916  22.921  58.618  1.00  0.00           C
ATOM   9380 3C21 POPEv 273       9.916  22.071  59.427  1.00  0.00           C
ATOM   9383 4C21 POPEv 273       9.446  20.801  58.698  1.00  0.00           C
ATOM   9386 5C21 POPEv 273      10.396  19.601  58.848  1.00  0.00           C
ATOM   9389 6C21 POPEv 273      10.316  18.961  60.238  1.00  0.00           C
ATOM   9392 7C21 POPEv 273      11.346  17.851  60.458  1.00  0.00           C
ATOM   9395 8C21 POPEv 273      11.326  17.321  61.898  1.00  0.00           C
ATOM   9399  C33 POPEv 273      17.996  28.921  68.177  1.00  0.00           C
ATOM   9402  C34 POPEv 273      17.306  29.891  67.228  1.00  0.00           C
ATOM   9405  C35 POPEv 273      18.296  30.621  66.318  1.00  0.00           C
ATOM   9408  C36 POPEv 273      17.716  31.821  65.548  1.00  0.00           C
ATOM   9411  C37 POPEv 273      18.846  32.581  64.828  1.00  0.00           C
ATOM   9414  C38 POPEv 273      18.436  33.871  64.128  1.00  0.00           C
ATOM   9417  C39 POPEv 273      19.616  34.631  63.488  1.00  0.00           C
ATOM   9420 0C31 POPEv 273      20.396  33.771  62.488  1.00  0.00           C
ATOM   9423 1C31 POPEv 273      21.476  34.491  61.668  1.00  0.00           C
ATOM   9426 2C31 POPEv 273      22.146  33.531  60.667  1.00  0.00           C
ATOM   9429 3C31 POPEv 273      22.636  34.141  59.347  1.00  0.00           C
ATOM   9432 4C31 POPEv 273      23.196  33.051  58.428  1.00  0.00           C
ATOM   9435 5C31 POPEv 273      23.496  33.511  56.998  1.00  0.00           C
ATOM   9438 6C31 POPEv 273      23.906  32.361  56.077  1.00  0.00           C
ATOM   9442  NH3 POPEw 274      44.126  63.041  70.748  1.00  0.00           N
ATOM   9446  C12 POPEw 274      43.386  62.291  71.808  1.00  0.00           C
ATOM   9449  C11 POPEw 274      44.106  60.961  72.058  1.00  0.00           C
ATOM   9452  P   POPEw 274      44.116  58.611  70.938  1.00  0.00           P
ATOM   9453  O13 POPEw 274      44.246  58.151  72.317  1.00  0.00           O
ATOM   9454  O14 POPEw 274      42.906  58.081  70.288  1.00  0.00           O
ATOM   9455  O11 POPEw 274      45.406  58.151  70.168  1.00  0.00           O
ATOM   9456  O12 POPEw 274      44.116  60.191  70.868  1.00  0.00           O
ATOM   9457  C1  POPEw 274      45.376  57.631  68.838  1.00  0.00           C
ATOM   9460  C2  POPEw 274      45.476  56.081  68.868  1.00  0.00           C
ATOM   9462  O21 POPEw 274      45.916  55.521  67.608  1.00  0.00           O
ATOM   9463  C21 POPEw 274      45.216  55.841  66.538  1.00  0.00           C
ATOM   9464  O22 POPEw 274      44.106  56.351  66.538  1.00  0.00           O
ATOM   9465  C22 POPEw 274      45.996  55.541  65.257  1.00  0.00           C
ATOM   9468  C3  POPEw 274      44.206  55.371  69.397  1.00  0.00           C
ATOM   9471  O31 POPEw 274      44.546  54.101  69.968  1.00  0.00           O
ATOM   9472  C31 POPEw 274      43.786  53.041  69.757  1.00  0.00           C
ATOM   9473  O32 POPEw 274      43.606  52.161  70.588  1.00  0.00           O
ATOM   9474  C32 POPEw 274      43.186  52.981  68.368  1.00  0.00           C
ATOM   9477  C23 POPEw 274      45.186  54.661  64.287  1.00  0.00           C
ATOM   9480  C24 POPEw 274      45.736  54.721  62.847  1.00  0.00           C
ATOM   9483  C25 POPEw 274      44.936  53.891  61.838  1.00  0.00           C
ATOM   9486  C26 POPEw 274      43.586  54.521  61.448  1.00  0.00           C
ATOM   9489  C27 POPEw 274      42.776  53.561  60.568  1.00  0.00           C
ATOM   9492  C28 POPEw 274      41.326  54.021  60.347  1.00  0.00           C
ATOM   9495  C29 POPEw 274      41.186  54.861  59.097  1.00  0.00           C
ATOM   9497 0C21 POPEw 274      40.506  54.541  57.988  1.00  0.00           C
ATOM   9499 1C21 POPEw 274      39.766  53.251  57.698  1.00  0.00           C
ATOM   9502 2C21 POPEw 274      40.146  52.661  56.318  1.00  0.00           C
ATOM   9505 3C21 POPEw 274      39.656  53.521  55.138  1.00  0.00           C
ATOM   9508 4C21 POPEw 274      40.066  52.971  53.768  1.00  0.00           C
ATOM   9511 5C21 POPEw 274      41.566  53.091  53.438  1.00  0.00           C
ATOM   9514 6C21 POPEw 274      42.096  54.531  53.448  1.00  0.00           C
ATOM   9517 7C21 POPEw 274      43.486  54.651  52.818  1.00  0.00           C
ATOM   9520 8C21 POPEw 274      44.056  56.071  52.897  1.00  0.00           C
ATOM   9524  C33 POPEw 274      42.726  51.541  68.028  1.00  0.00           C
ATOM   9527  C34 POPEw 274      42.646  51.301  66.527  1.00  0.00           C
ATOM   9530  C35 POPEw 274      44.016  51.011  65.927  1.00  0.00           C
ATOM   9533  C36 POPEw 274      43.906  50.751  64.427  1.00  0.00           C
ATOM   9536  C37 POPEw 274      45.236  50.391  63.778  1.00  0.00           C
ATOM   9539  C38 POPEw 274      44.986  49.831  62.378  1.00  0.00           C
ATOM   9542  C39 POPEw 274      46.266  49.391  61.658  1.00  0.00           C
ATOM   9545 0C31 POPEw 274      45.916  48.691  60.347  1.00  0.00           C
ATOM   9548 1C31 POPEw 274      47.106  48.511  59.398  1.00  0.00           C
ATOM   9551 2C31 POPEw 274      46.666  48.051  58.008  1.00  0.00           C
ATOM   9554 3C31 POPEw 274      47.126  49.011  56.908  1.00  0.00           C
ATOM   9557 4C31 POPEw 274      46.606  48.641  55.518  1.00  0.00           C
ATOM   9560 5C31 POPEw 274      47.196  49.531  54.418  1.00  0.00           C
ATOM   9563 6C31 POPEw 274      46.996  48.951  53.018  1.00  0.00           C
ATOM   9567  NH3 POPEx 275      25.806  47.041  69.738  1.00  0.00           N
ATOM   9571  C12 POPEx 275      25.196  45.711  70.058  1.00  0.00           C
ATOM   9574  C11 POPEx 275      25.006  45.551  71.568  1.00  0.00           C
ATOM   9577  P   POPEx 275      23.466  43.481  71.958  1.00  0.00           P
ATOM   9578  O13 POPEx 275      23.546  42.211  72.708  1.00  0.00           O
ATOM   9579  O14 POPEx 275      22.476  44.481  72.408  1.00  0.00           O
ATOM   9580  O11 POPEx 275      23.186  43.191  70.448  1.00  0.00           O
ATOM   9581  O12 POPEx 275      24.876  44.181  71.918  1.00  0.00           O
ATOM   9582  C1  POPEx 275      23.926  42.281  69.648  1.00  0.00           C
ATOM   9585  C2  POPEx 275      23.016  41.791  68.507  1.00  0.00           C
ATOM   9587  O21 POPEx 275      23.776  41.291  67.387  1.00  0.00           O
ATOM   9588  C21 POPEx 275      24.076  42.101  66.387  1.00  0.00           C
ATOM   9589  O22 POPEx 275      24.256  43.301  66.448  1.00  0.00           O
ATOM   9590  C22 POPEx 275      24.196  41.261  65.098  1.00  0.00           C
ATOM   9593  C3  POPEx 275      21.976  42.891  68.138  1.00  0.00           C
ATOM   9596  O31 POPEx 275      21.226  42.501  66.978  1.00  0.00           O
ATOM   9597  C31 POPEx 275      19.906  42.531  67.058  1.00  0.00           C
ATOM   9598  O32 POPEx 275      19.236  42.961  67.978  1.00  0.00           O
ATOM   9599  C32 POPEx 275      19.416  41.861  65.778  1.00  0.00           C
ATOM   9602  C23 POPEx 275      23.336  41.811  63.928  1.00  0.00           C
ATOM   9605  C24 POPEx 275      23.066  40.781  62.808  1.00  0.00           C
ATOM   9608  C25 POPEx 275      21.916  39.811  63.128  1.00  0.00           C
ATOM   9611  C26 POPEx 275      21.256  39.181  61.888  1.00  0.00           C
ATOM   9614  C27 POPEx 275      19.996  38.361  62.238  1.00  0.00           C
ATOM   9617  C28 POPEx 275      19.356  37.641  61.028  1.00  0.00           C
ATOM   9620  C29 POPEx 275      18.736  38.561  59.998  1.00  0.00           C
ATOM   9622 0C21 POPEx 275      18.016  38.141  58.948  1.00  0.00           C
ATOM   9624 1C21 POPEx 275      17.686  36.711  58.608  1.00  0.00           C
ATOM   9627 2C21 POPEx 275      18.826  36.021  57.827  1.00  0.00           C
ATOM   9630 3C21 POPEx 275      18.406  34.681  57.188  1.00  0.00           C
ATOM   9633 4C21 POPEx 275      19.556  34.061  56.378  1.00  0.00           C
ATOM   9636 5C21 POPEx 275      19.136  32.881  55.498  1.00  0.00           C
ATOM   9639 6C21 POPEx 275      18.806  31.611  56.298  1.00  0.00           C
ATOM   9642 7C21 POPEx 275      18.276  30.481  55.397  1.00  0.00           C
ATOM   9645 8C21 POPEx 275      17.996  29.181  56.147  1.00  0.00           C
ATOM   9649  C33 POPEx 275      17.926  42.001  65.448  1.00  0.00           C
ATOM   9652  C34 POPEx 275      17.706  41.381  64.068  1.00  0.00           C
ATOM   9655  C35 POPEx 275      16.286  41.531  63.528  1.00  0.00           C
ATOM   9658  C36 POPEx 275      16.256  41.511  61.998  1.00  0.00           C
ATOM   9661  C37 POPEx 275      14.846  41.781  61.467  1.00  0.00           C
ATOM   9664  C38 POPEx 275      14.776  42.021  59.948  1.00  0.00           C
ATOM   9667  C39 POPEx 275      15.226  40.821  59.088  1.00  0.00           C
ATOM   9670 0C31 POPEx 275      14.096  40.161  58.298  1.00  0.00           C
ATOM   9673 1C31 POPEx 275      14.576  38.911  57.548  1.00  0.00           C
ATOM   9676 2C31 POPEx 275      13.486  38.281  56.678  1.00  0.00           C
ATOM   9679 3C31 POPEx 275      13.976  36.991  55.998  1.00  0.00           C
ATOM   9682 4C31 POPEx 275      12.986  36.481  54.938  1.00  0.00           C
ATOM   9685 5C31 POPEx 275      13.356  35.091  54.408  1.00  0.00           C
ATOM   9688 6C31 POPEx 275      12.536  34.671  53.188  1.00  0.00           C
ATOM   9692  NH3 POPEy 276      45.306 104.591  71.518  1.00  0.00           N
ATOM   9696  C12 POPEy 276      44.116 104.091  70.717  1.00  0.00           C
ATOM   9699  C11 POPEy 276      42.926 103.631  71.577  1.00  0.00           C
ATOM   9702  P   POPEy 276      40.626 102.831  70.558  1.00  0.00           P
ATOM   9703  O13 POPEy 276      39.856 102.661  71.808  1.00  0.00           O
ATOM   9704  O14 POPEy 276      40.396 104.041  69.757  1.00  0.00           O
ATOM   9705  O11 POPEy 276      40.376 101.531  69.698  1.00  0.00           O
ATOM   9706  O12 POPEy 276      42.176 102.651  70.848  1.00  0.00           O
ATOM   9707  C1  POPEy 276      40.796 101.501  68.338  1.00  0.00           C
ATOM   9710  C2  POPEy 276      40.766 100.061  67.768  1.00  0.00           C
ATOM   9712  O21 POPEy 276      40.956 100.151  66.348  1.00  0.00           O
ATOM   9713  C21 POPEy 276      42.216 100.121  65.938  1.00  0.00           C
ATOM   9714  O22 POPEy 276      43.186 100.021  66.668  1.00  0.00           O
ATOM   9715  C22 POPEy 276      42.186 100.311  64.418  1.00  0.00           C
ATOM   9718  C3  POPEy 276      39.416  99.351  68.037  1.00  0.00           C
ATOM   9721  O31 POPEy 276      39.306  98.151  67.257  1.00  0.00           O
ATOM   9722  C31 POPEy 276      38.826  98.271  66.038  1.00  0.00           C
ATOM   9723  O32 POPEy 276      38.156  99.211  65.628  1.00  0.00           O
ATOM   9724  C32 POPEy 276      39.246  97.051  65.217  1.00  0.00           C
ATOM   9727  C23 POPEy 276      42.786  99.181  63.558  1.00  0.00           C
ATOM   9730  C24 POPEy 276      42.206  99.181  62.128  1.00  0.00           C
ATOM   9733  C25 POPEy 276      42.066 100.591  61.507  1.00  0.00           C
ATOM   9736  C26 POPEy 276      41.286 100.601  60.198  1.00  0.00           C
ATOM   9739  C27 POPEy 276      41.136 102.021  59.648  1.00  0.00           C
ATOM   9742  C28 POPEy 276      40.716 102.031  58.177  1.00  0.00           C
ATOM   9745  C29 POPEy 276      40.176 103.361  57.738  1.00  0.00           C
ATOM   9747 0C21 POPEy 276      39.136 103.531  56.888  1.00  0.00           C
ATOM   9749 1C21 POPEy 276      38.376 102.421  56.208  1.00  0.00           C
ATOM   9752 2C21 POPEy 276      37.056 102.061  56.927  1.00  0.00           C
ATOM   9755 3C21 POPEy 276      35.796 102.561  56.208  1.00  0.00           C
ATOM   9758 4C21 POPEy 276      35.706 104.081  56.048  1.00  0.00           C
ATOM   9761 5C21 POPEy 276      34.626 104.481  55.028  1.00  0.00           C
ATOM   9764 6C21 POPEy 276      34.536 106.001  54.827  1.00  0.00           C
ATOM   9767 7C21 POPEy 276      33.776 106.701  55.957  1.00  0.00           C
ATOM   9770 8C21 POPEy 276      33.916 108.221  55.928  1.00  0.00           C
ATOM   9774  C33 POPEy 276      39.306  97.301  63.698  1.00  0.00           C
ATOM   9777  C34 POPEy 276      37.986  97.061  62.938  1.00  0.00           C
ATOM   9780  C35 POPEy 276      37.256  98.361  62.588  1.00  0.00           C
ATOM   9783  C36 POPEy 276      36.206  98.181  61.488  1.00  0.00           C
ATOM   9786  C37 POPEy 276      35.276  99.401  61.348  1.00  0.00           C
ATOM   9789  C38 POPEy 276      34.246  99.261  60.217  1.00  0.00           C
ATOM   9792  C39 POPEy 276      34.836  99.381  58.808  1.00  0.00           C
ATOM   9795 0C31 POPEy 276      34.276  98.311  57.858  1.00  0.00           C
ATOM   9798 1C31 POPEy 276      34.966  98.341  56.478  1.00  0.00           C
ATOM   9801 2C31 POPEy 276      34.936  96.961  55.798  1.00  0.00           C
ATOM   9804 3C31 POPEy 276      35.736  96.931  54.478  1.00  0.00           C
ATOM   9807 4C31 POPEy 276      36.636  95.691  54.388  1.00  0.00           C
ATOM   9810 5C31 POPEy 276      37.506  95.631  53.118  1.00  0.00           C
ATOM   9813 6C31 POPEy 276      36.936  94.751  52.008  1.00  0.00           C
ATOM   9817  NH3 POPEz 277      89.396  93.531  75.257  1.00  0.00           N
ATOM   9821  C12 POPEz 277      89.016  92.231  75.918  1.00  0.00           C
ATOM   9824  C11 POPEz 277      89.466  91.051  75.038  1.00  0.00           C
ATOM   9827  P   POPEz 277      88.296  88.781  75.848  1.00  0.00           P
ATOM   9828  O13 POPEz 277      88.356  87.911  74.658  1.00  0.00           O
ATOM   9829  O14 POPEz 277      88.486  88.071  77.128  1.00  0.00           O
ATOM   9830  O11 POPEz 277      87.006  89.691  75.868  1.00  0.00           O
ATOM   9831  O12 POPEz 277      89.466  89.841  75.768  1.00  0.00           O
ATOM   9832  C1  POPEz 277      85.946  89.451  74.938  1.00  0.00           C
ATOM   9835  C2  POPEz 277      85.956  90.471  73.778  1.00  0.00           C
ATOM   9837  O21 POPEz 277      84.616  90.641  73.298  1.00  0.00           O
ATOM   9838  C21 POPEz 277      84.406  91.801  72.668  1.00  0.00           C
ATOM   9839  O22 POPEz 277      85.196  92.731  72.637  1.00  0.00           O
ATOM   9840  C22 POPEz 277      83.046  91.761  71.988  1.00  0.00           C
ATOM   9843  C3  POPEz 277      86.866  90.011  72.618  1.00  0.00           C
ATOM   9846  O31 POPEz 277      87.536  91.141  72.037  1.00  0.00           O
ATOM   9847  C31 POPEz 277      87.836  90.991  70.758  1.00  0.00           C
ATOM   9848  O32 POPEz 277      87.586  90.011  70.077  1.00  0.00           O
ATOM   9849  C32 POPEz 277      88.586  92.241  70.288  1.00  0.00           C
ATOM   9852  C23 POPEz 277      83.126  92.021  70.467  1.00  0.00           C
ATOM   9855  C24 POPEz 277      81.756  92.161  69.798  1.00  0.00           C
ATOM   9858  C25 POPEz 277      81.816  92.281  68.258  1.00  0.00           C
ATOM   9861  C26 POPEz 277      82.676  93.451  67.757  1.00  0.00           C
ATOM   9864  C27 POPEz 277      82.986  93.431  66.247  1.00  0.00           C
ATOM   9867  C28 POPEz 277      83.916  94.591  65.838  1.00  0.00           C
ATOM   9870  C29 POPEz 277      84.396  94.541  64.408  1.00  0.00           C
ATOM   9872 0C21 POPEz 277      83.896  95.221  63.358  1.00  0.00           C
ATOM   9874 1C21 POPEz 277      82.676  96.121  63.368  1.00  0.00           C
ATOM   9877 2C21 POPEz 277      81.736  95.851  62.178  1.00  0.00           C
ATOM   9880 3C21 POPEz 277      81.266  94.381  62.098  1.00  0.00           C
ATOM   9883 4C21 POPEz 277      80.106  94.151  61.118  1.00  0.00           C
ATOM   9886 5C21 POPEz 277      80.496  94.171  59.628  1.00  0.00           C
ATOM   9889 6C21 POPEz 277      81.366  92.981  59.188  1.00  0.00           C
ATOM   9892 7C21 POPEz 277      81.226  92.661  57.688  1.00  0.00           C
ATOM   9895 8C21 POPEz 277      81.896  91.351  57.268  1.00  0.00           C
ATOM   9899  C33 POPEz 277      88.766  92.321  68.757  1.00  0.00           C
ATOM   9902  C34 POPEz 277      89.066  93.761  68.308  1.00  0.00           C
ATOM   9905  C35 POPEz 277      88.796  94.001  66.818  1.00  0.00           C
ATOM   9908  C36 POPEz 277      89.086  95.451  66.378  1.00  0.00           C
ATOM   9911  C37 POPEz 277      88.326  95.821  65.088  1.00  0.00           C
ATOM   9914  C38 POPEz 277      88.356  97.321  64.757  1.00  0.00           C
ATOM   9917  C39 POPEz 277      87.456  97.711  63.568  1.00  0.00           C
ATOM   9920 0C31 POPEz 277      87.826  97.071  62.228  1.00  0.00           C
ATOM   9923 1C31 POPEz 277      86.956  97.561  61.068  1.00  0.00           C
ATOM   9926 2C31 POPEz 277      86.846  96.571  59.898  1.00  0.00           C
ATOM   9929 3C31 POPEz 277      87.516  97.031  58.588  1.00  0.00           C
ATOM   9932 4C31 POPEz 277      89.046  96.921  58.608  1.00  0.00           C
ATOM   9935 5C31 POPEz 277      89.686  97.671  57.438  1.00  0.00           C
ATOM   9938 6C31 POPEz 277      91.186  97.441  57.298  1.00  0.00           C
ATOM   9942  NH3 POPE0 278     107.526  44.661  29.608  1.00  0.00           N
ATOM   9946  C12 POPE0 278     106.746  44.901  28.348  1.00  0.00           C
ATOM   9949  C11 POPE0 278     106.946  43.771  27.318  1.00  0.00           C
ATOM   9952  P   POPE0 278     105.616  41.751  26.318  1.00  0.00           P
ATOM   9953  O13 POPE0 278     104.546  42.261  25.448  1.00  0.00           O
ATOM   9954  O14 POPE0 278     106.906  41.361  25.708  1.00  0.00           O
ATOM   9955  O11 POPE0 278     105.046  40.571  27.208  1.00  0.00           O
ATOM   9956  O12 POPE0 278     105.896  42.821  27.448  1.00  0.00           O
ATOM   9957  C1  POPE0 278     105.446  40.401  28.568  1.00  0.00           C
ATOM   9960  C2  POPE0 278     105.426  38.881  28.918  1.00  0.00           C
ATOM   9962  O21 POPE0 278     105.356  38.551  30.308  1.00  0.00           O
ATOM   9963  C21 POPE0 278     105.986  39.211  31.257  1.00  0.00           C
ATOM   9964  O22 POPE0 278     106.706  40.181  31.128  1.00  0.00           O
ATOM   9965  C22 POPE0 278     105.586  38.581  32.608  1.00  0.00           C
ATOM   9968  C3  POPE0 278     106.556  38.111  28.188  1.00  0.00           C
ATOM   9971  O31 POPE0 278     106.646  36.771  28.708  1.00  0.00           O
ATOM   9972  C31 POPE0 278     106.936  35.811  27.848  1.00  0.00           C
ATOM   9973  O32 POPE0 278     107.096  35.941  26.648  1.00  0.00           O
ATOM   9974  C32 POPE0 278     107.016  34.481  28.598  1.00  0.00           C
ATOM   9977  C23 POPE0 278     106.686  38.611  33.688  1.00  0.00           C
ATOM   9980  C24 POPE0 278     106.566  39.771  34.698  1.00  0.00           C
ATOM   9983  C25 POPE0 278     106.986  41.151  34.158  1.00  0.00           C
ATOM   9986  C26 POPE0 278     107.456  42.091  35.268  1.00  0.00           C
ATOM   9989  C27 POPE0 278     107.796  43.521  34.788  1.00  0.00           C
ATOM   9992  C28 POPE0 278     108.676  44.261  35.818  1.00  0.00           C
ATOM   9995  C29 POPE0 278     109.176  45.641  35.448  1.00  0.00           C
ATOM   9997 0C21 POPE0 278     109.176  46.721  36.248  1.00  0.00           C
ATOM   9999 1C21 POPE0 278     108.646  46.781  37.658  1.00  0.00           C
ATOM  10002 2C21 POPE0 278     109.356  47.801  38.548  1.00  0.00           C
ATOM  10005 3C21 POPE0 278     110.736  47.361  39.068  1.00  0.00           C
ATOM  10008 4C21 POPE0 278     111.336  48.451  39.958  1.00  0.00           C
ATOM  10011 5C21 POPE0 278     112.636  48.051  40.668  1.00  0.00           C
ATOM  10014 6C21 POPE0 278     112.376  47.401  42.028  1.00  0.00           C
ATOM  10017 7C21 POPE0 278     113.646  47.031  42.798  1.00  0.00           C
ATOM  10020 8C21 POPE0 278     113.366  46.301  44.108  1.00  0.00           C
ATOM  10024  C33 POPE0 278     108.426  34.221  29.138  1.00  0.00           C
ATOM  10027  C34 POPE0 278     108.566  34.701  30.578  1.00  0.00           C
ATOM  10030  C35 POPE0 278     110.016  35.081  30.848  1.00  0.00           C
ATOM  10033  C36 POPE0 278     110.266  35.521  32.278  1.00  0.00           C
ATOM  10036  C37 POPE0 278     111.556  36.331  32.378  1.00  0.00           C
ATOM  10039  C38 POPE0 278     111.836  36.891  33.768  1.00  0.00           C
ATOM  10042  C39 POPE0 278     110.676  37.661  34.378  1.00  0.00           C
ATOM  10045 0C31 POPE0 278     111.026  38.181  35.768  1.00  0.00           C
ATOM  10048 1C31 POPE0 278     109.826  38.831  36.428  1.00  0.00           C
ATOM  10051 2C31 POPE0 278     110.086  39.201  37.878  1.00  0.00           C
ATOM  10054 3C31 POPE0 278     110.186  38.001  38.818  1.00  0.00           C
ATOM  10057 4C31 POPE0 278     110.196  38.441  40.278  1.00  0.00           C
ATOM  10060 5C31 POPE0 278     110.056  37.241  41.208  1.00  0.00           C
ATOM  10063 6C31 POPE0 278     109.736  37.621  42.648  1.00  0.00           C
ATOM  10067  NH3 POPE1 279      19.276  32.571  31.738  1.00  0.00           N
ATOM  10071  C12 POPE1 279      17.916  32.581  32.368  1.00  0.00           C
ATOM  10074  C11 POPE1 279      16.826  32.681  31.298  1.00  0.00           C
ATOM  10077  P   POPE1 279      14.206  32.701  31.327  1.00  0.00           P
ATOM  10078  O13 POPE1 279      13.446  33.971  31.288  1.00  0.00           O
ATOM  10079  O14 POPE1 279      14.306  31.921  30.077  1.00  0.00           O
ATOM  10080  O11 POPE1 279      13.516  31.761  32.388  1.00  0.00           O
ATOM  10081  O12 POPE1 279      15.616  32.941  31.978  1.00  0.00           O
ATOM  10082  C1  POPE1 279      13.656  31.971  33.798  1.00  0.00           C
ATOM  10085  C2  POPE1 279      13.786  30.631  34.568  1.00  0.00           C
ATOM  10087  O21 POPE1 279      13.416  30.751  35.948  1.00  0.00           O
ATOM  10088  C21 POPE1 279      14.136  31.581  36.698  1.00  0.00           C
ATOM  10089  O22 POPE1 279      15.086  32.241  36.328  1.00  0.00           O
ATOM  10090  C22 POPE1 279      13.626  31.591  38.138  1.00  0.00           C
ATOM  10093  C3  POPE1 279      15.176  29.971  34.358  1.00  0.00           C
ATOM  10096  O31 POPE1 279      15.116  28.551  34.528  1.00  0.00           O
ATOM  10097  C31 POPE1 279      15.456  28.041  35.708  1.00  0.00           C
ATOM  10098  O32 POPE1 279      15.646  28.661  36.728  1.00  0.00           O
ATOM  10099  C32 POPE1 279      15.576  26.531  35.488  1.00  0.00           C
ATOM  10102  C23 POPE1 279      14.106  32.841  38.908  1.00  0.00           C
ATOM  10105  C24 POPE1 279      13.476  32.981  40.308  1.00  0.00           C
ATOM  10108  C25 POPE1 279      13.916  31.861  41.258  1.00  0.00           C
ATOM  10111  C26 POPE1 279      13.706  32.181  42.748  1.00  0.00           C
ATOM  10114  C27 POPE1 279      14.446  31.161  43.638  1.00  0.00           C
ATOM  10117  C28 POPE1 279      14.556  31.611  45.118  1.00  0.00           C
ATOM  10120  C29 POPE1 279      15.846  31.141  45.747  1.00  0.00           C
ATOM  10122 0C21 POPE1 279      16.046  30.671  46.997  1.00  0.00           C
ATOM  10124 1C21 POPE1 279      15.026  30.531  48.098  1.00  0.00           C
ATOM  10127 2C21 POPE1 279      14.486  29.091  48.247  1.00  0.00           C
ATOM  10130 3C21 POPE1 279      15.566  28.041  48.518  1.00  0.00           C
ATOM  10133 4C21 POPE1 279      14.996  26.651  48.828  1.00  0.00           C
ATOM  10136 5C21 POPE1 279      16.066  25.541  48.958  1.00  0.00           C
ATOM  10139 6C21 POPE1 279      16.836  25.321  47.658  1.00  0.00           C
ATOM  10142 7C21 POPE1 279      17.696  24.051  47.628  1.00  0.00           C
ATOM  10145 8C21 POPE1 279      18.466  23.921  46.318  1.00  0.00           C
ATOM  10149  C33 POPE1 279      15.286  25.671  36.738  1.00  0.00           C
ATOM  10152  C34 POPE1 279      15.046  24.201  36.338  1.00  0.00           C
ATOM  10155  C35 POPE1 279      16.296  23.481  35.808  1.00  0.00           C
ATOM  10158  C36 POPE1 279      17.386  23.331  36.878  1.00  0.00           C
ATOM  10161  C37 POPE1 279      18.156  22.001  36.808  1.00  0.00           C
ATOM  10164  C38 POPE1 279      17.286  20.771  37.108  1.00  0.00           C
ATOM  10167  C39 POPE1 279      18.126  19.491  37.198  1.00  0.00           C
ATOM  10170 0C31 POPE1 279      18.036  18.791  38.558  1.00  0.00           C
ATOM  10173 1C31 POPE1 279      19.106  17.711  38.668  1.00  0.00           C
ATOM  10176 2C31 POPE1 279      19.076  16.901  39.968  1.00  0.00           C
ATOM  10179 3C31 POPE1 279      20.076  15.741  39.878  1.00  0.00           C
ATOM  10182 4C31 POPE1 279      20.216  14.931  41.168  1.00  0.00           C
ATOM  10185 5C31 POPE1 279      21.116  13.721  40.928  1.00  0.00           C
ATOM  10188 6C31 POPE1 279      21.356  12.871  42.178  1.00  0.00           C
ATOM  10192  NH3 POPE2 280      60.206  88.161  73.818  1.00  0.00           N
ATOM  10196  C12 POPE2 280      59.316  87.431  74.778  1.00  0.00           C
ATOM  10199  C11 POPE2 280      57.896  88.021  74.747  1.00  0.00           C
ATOM  10202  P   POPE2 280      57.726  90.661  74.728  1.00  0.00           P
ATOM  10203  O13 POPE2 280      56.706  91.371  75.528  1.00  0.00           O
ATOM  10204  O14 POPE2 280      59.096  91.191  74.728  1.00  0.00           O
ATOM  10205  O11 POPE2 280      57.306  90.401  73.228  1.00  0.00           O
ATOM  10206  O12 POPE2 280      57.846  89.261  75.438  1.00  0.00           O
ATOM  10207  C1  POPE2 280      58.116  90.881  72.138  1.00  0.00           C
ATOM  10210  C2  POPE2 280      57.276  91.271  70.878  1.00  0.00           C
ATOM  10212  O21 POPE2 280      56.726  92.601  70.908  1.00  0.00           O
ATOM  10213  C21 POPE2 280      57.486  93.671  70.888  1.00  0.00           C
ATOM  10214  O22 POPE2 280      58.706  93.721  71.038  1.00  0.00           O
ATOM  10215  C22 POPE2 280      56.606  94.891  70.618  1.00  0.00           C
ATOM  10218  C3  POPE2 280      56.116  90.261  70.668  1.00  0.00           C
ATOM  10221  O31 POPE2 280      55.146  90.731  69.717  1.00  0.00           O
ATOM  10222  C31 POPE2 280      55.296  90.541  68.408  1.00  0.00           C
ATOM  10223  O32 POPE2 280      54.796  91.261  67.558  1.00  0.00           O
ATOM  10224  C32 POPE2 280      56.146  89.331  68.007  1.00  0.00           C
ATOM  10227  C23 POPE2 280      55.896  94.851  69.238  1.00  0.00           C
ATOM  10230  C24 POPE2 280      55.246  96.201  68.887  1.00  0.00           C
ATOM  10233  C25 POPE2 280      54.446  96.201  67.568  1.00  0.00           C
ATOM  10236  C26 POPE2 280      55.336  96.261  66.318  1.00  0.00           C
ATOM  10239  C27 POPE2 280      54.686  97.001  65.137  1.00  0.00           C
ATOM  10242  C28 POPE2 280      55.726  97.371  64.058  1.00  0.00           C
ATOM  10245  C29 POPE2 280      55.146  98.151  62.908  1.00  0.00           C
ATOM  10247 0C21 POPE2 280      54.836  99.451  62.918  1.00  0.00           C
ATOM  10249 1C21 POPE2 280      55.016 100.361  64.108  1.00  0.00           C
ATOM  10252 2C21 POPE2 280      54.946 101.851  63.728  1.00  0.00           C
ATOM  10255 3C21 POPE2 280      56.226 102.351  63.048  1.00  0.00           C
ATOM  10258 4C21 POPE2 280      56.326 103.881  62.958  1.00  0.00           C
ATOM  10261 5C21 POPE2 280      55.096 104.571  62.358  1.00  0.00           C
ATOM  10264 6C21 POPE2 280      54.886 104.291  60.858  1.00  0.00           C
ATOM  10267 7C21 POPE2 280      53.456 104.661  60.418  1.00  0.00           C
ATOM  10270 8C21 POPE2 280      53.336 104.891  58.908  1.00  0.00           C
ATOM  10274  C33 POPE2 280      56.236  89.191  66.467  1.00  0.00           C
ATOM  10277  C34 POPE2 280      57.136  88.021  66.067  1.00  0.00           C
ATOM  10280  C35 POPE2 280      57.436  87.921  64.558  1.00  0.00           C
ATOM  10283  C36 POPE2 280      58.936  87.801  64.268  1.00  0.00           C
ATOM  10286  C37 POPE2 280      59.266  87.781  62.768  1.00  0.00           C
ATOM  10289  C38 POPE2 280      60.776  87.771  62.488  1.00  0.00           C
ATOM  10292  C39 POPE2 280      61.436  86.421  62.838  1.00  0.00           C
ATOM  10295 0C31 POPE2 280      62.926  86.401  62.478  1.00  0.00           C
ATOM  10298 1C31 POPE2 280      63.576  85.021  62.658  1.00  0.00           C
ATOM  10301 2C31 POPE2 280      65.086  85.081  62.388  1.00  0.00           C
ATOM  10304 3C31 POPE2 280      65.756  83.711  62.178  1.00  0.00           C
ATOM  10307 4C31 POPE2 280      65.446  83.041  60.828  1.00  0.00           C
ATOM  10310 5C31 POPE2 280      66.036  83.801  59.638  1.00  0.00           C
ATOM  10313 6C31 POPE2 280      66.016  82.991  58.338  1.00  0.00           C
ATOM  10317  NH3 POPE3 281      89.066  26.521  72.338  1.00  0.00           N
ATOM  10321  C12 POPE3 281      87.776  27.171  71.868  1.00  0.00           C
ATOM  10324  C11 POPE3 281      88.006  28.341  70.868  1.00  0.00           C
ATOM  10327  P   POPE3 281      89.456  27.121  69.038  1.00  0.00           P
ATOM  10328  O13 POPE3 281      90.236  27.631  67.888  1.00  0.00           O
ATOM  10329  O14 POPE3 281      89.976  25.971  69.817  1.00  0.00           O
ATOM  10330  O11 POPE3 281      87.976  26.811  68.588  1.00  0.00           O
ATOM  10331  O12 POPE3 281      89.226  28.241  70.128  1.00  0.00           O
ATOM  10332  C1  POPE3 281      87.666  25.741  67.688  1.00  0.00           C
ATOM  10335  C2  POPE3 281      87.226  26.181  66.257  1.00  0.00           C
ATOM  10337  O21 POPE3 281      87.186  24.931  65.568  1.00  0.00           O
ATOM  10338  C21 POPE3 281      86.556  24.811  64.427  1.00  0.00           C
ATOM  10339  O22 POPE3 281      85.836  25.631  63.897  1.00  0.00           O
ATOM  10340  C22 POPE3 281      86.976  23.441  63.897  1.00  0.00           C
ATOM  10343  C3  POPE3 281      88.196  27.201  65.588  1.00  0.00           C
ATOM  10346  O31 POPE3 281      87.746  27.751  64.327  1.00  0.00           O
ATOM  10347  C31 POPE3 281      88.276  27.231  63.228  1.00  0.00           C
ATOM  10348  O32 POPE3 281      88.936  26.201  63.188  1.00  0.00           O
ATOM  10349  C32 POPE3 281      87.916  28.101  62.018  1.00  0.00           C
ATOM  10352  C23 POPE3 281      86.446  23.051  62.518  1.00  0.00           C
ATOM  10355  C24 POPE3 281      87.116  21.751  62.048  1.00  0.00           C
ATOM  10358  C25 POPE3 281      86.736  21.381  60.618  1.00  0.00           C
ATOM  10361  C26 POPE3 281      85.226  21.161  60.448  1.00  0.00           C
ATOM  10364  C27 POPE3 281      84.846  20.821  59.007  1.00  0.00           C
ATOM  10367  C28 POPE3 281      83.326  20.751  58.838  1.00  0.00           C
ATOM  10370  C29 POPE3 281      82.946  20.811  57.378  1.00  0.00           C
ATOM  10372 0C21 POPE3 281      82.296  21.821  56.787  1.00  0.00           C
ATOM  10374 1C21 POPE3 281      81.826  23.091  57.448  1.00  0.00           C
ATOM  10377 2C21 POPE3 281      81.406  24.121  56.388  1.00  0.00           C
ATOM  10380 3C21 POPE3 281      80.776  25.381  56.998  1.00  0.00           C
ATOM  10383 4C21 POPE3 281      79.876  26.131  55.988  1.00  0.00           C
ATOM  10386 5C21 POPE3 281      80.616  26.731  54.778  1.00  0.00           C
ATOM  10389 6C21 POPE3 281      81.506  27.931  55.158  1.00  0.00           C
ATOM  10392 7C21 POPE3 281      81.756  28.881  53.968  1.00  0.00           C
ATOM  10395 8C21 POPE3 281      82.546  30.131  54.357  1.00  0.00           C
ATOM  10399  C33 POPE3 281      89.026  28.181  60.938  1.00  0.00           C
ATOM  10402  C34 POPE3 281      88.756  29.311  59.928  1.00  0.00           C
ATOM  10405  C35 POPE3 281      89.866  29.541  58.888  1.00  0.00           C
ATOM  10408  C36 POPE3 281      89.706  30.921  58.228  1.00  0.00           C
ATOM  10411  C37 POPE3 281      90.616  31.161  57.008  1.00  0.00           C
ATOM  10414  C38 POPE3 281      90.436  32.551  56.388  1.00  0.00           C
ATOM  10417  C39 POPE3 281      89.106  32.741  55.638  1.00  0.00           C
ATOM  10420 0C31 POPE3 281      88.846  34.221  55.298  1.00  0.00           C
ATOM  10423 1C31 POPE3 281      87.646  34.481  54.377  1.00  0.00           C
ATOM  10426 2C31 POPE3 281      87.486  35.991  54.138  1.00  0.00           C
ATOM  10429 3C31 POPE3 281      86.306  36.401  53.247  1.00  0.00           C
ATOM  10432 4C31 POPE3 281      86.276  37.931  53.078  1.00  0.00           C
ATOM  10435 5C31 POPE3 281      85.126  38.421  52.198  1.00  0.00           C
ATOM  10438 6C31 POPE3 281      85.266  39.891  51.768  1.00  0.00           C
ATOM  10442  NH3 POPE4 282       5.056 111.941  77.448  1.00  0.00           N
ATOM  10446  C12 POPE4 282       3.836 111.651  78.258  1.00  0.00           C
ATOM  10449  C11 POPE4 282       2.686 111.231  77.357  1.00  0.00           C
ATOM  10452  P   POPE4 282       0.776 111.791  79.048  1.00  0.00           P
ATOM  10453  O13 POPE4 282      -0.666 111.691  78.778  1.00  0.00           O
ATOM  10454  O14 POPE4 282       1.226 111.531  80.438  1.00  0.00           O
ATOM  10455  O11 POPE4 282       1.206 113.231  78.578  1.00  0.00           O
ATOM  10456  O12 POPE4 282       1.546 110.821  78.088  1.00  0.00           O
ATOM  10457  C1  POPE4 282       0.416 113.891  77.568  1.00  0.00           C
ATOM  10460  C2  POPE4 282       1.266 114.851  76.717  1.00  0.00           C
ATOM  10462  O21 POPE4 282       1.856 114.141  75.618  1.00  0.00           O
ATOM  10463  C21 POPE4 282       1.096 113.961  74.537  1.00  0.00           C
ATOM  10464  O22 POPE4 282      -0.056 114.331  74.418  1.00  0.00           O
ATOM  10465  C22 POPE4 282       1.976 113.221  73.497  1.00  0.00           C
ATOM  10468  C3  POPE4 282       2.376 115.501  77.618  1.00  0.00           C
ATOM  10471  O31 POPE4 282       3.266 116.361  76.888  1.00  0.00           O
ATOM  10472  C31 POPE4 282       4.216 115.741  76.178  1.00  0.00           C
ATOM  10473  O32 POPE4 282       4.606 114.581  76.358  1.00  0.00           O
ATOM  10474  C32 POPE4 282       4.816 116.771  75.217  1.00  0.00           C
ATOM  10477  C23 POPE4 282       1.856 113.481  71.978  1.00  0.00           C
ATOM  10480  C24 POPE4 282       3.116 112.931  71.278  1.00  0.00           C
ATOM  10483  C25 POPE4 282       3.256 113.251  69.788  1.00  0.00           C
ATOM  10486  C26 POPE4 282       1.946 113.051  69.018  1.00  0.00           C
ATOM  10489  C27 POPE4 282       2.116 113.041  67.507  1.00  0.00           C
ATOM  10492  C28 POPE4 282       0.836 112.571  66.798  1.00  0.00           C
ATOM  10495  C29 POPE4 282      -0.276 113.591  66.818  1.00  0.00           C
ATOM  10497 0C21 POPE4 282      -0.636 114.361  65.768  1.00  0.00           C
ATOM  10499 1C21 POPE4 282       0.064 114.371  64.438  1.00  0.00           C
ATOM  10502 2C21 POPE4 282      -0.346 113.191  63.538  1.00  0.00           C
ATOM  10505 3C21 POPE4 282       0.676 112.931  62.408  1.00  0.00           C
ATOM  10508 4C21 POPE4 282       0.396 111.611  61.678  1.00  0.00           C
ATOM  10511 5C21 POPE4 282       1.416 111.301  60.588  1.00  0.00           C
ATOM  10514 6C21 POPE4 282       1.086 109.991  59.848  1.00  0.00           C
ATOM  10517 7C21 POPE4 282       2.106 109.671  58.748  1.00  0.00           C
ATOM  10520 8C21 POPE4 282       1.756 108.421  57.938  1.00  0.00           C
ATOM  10524  C33 POPE4 282       5.586 116.201  73.998  1.00  0.00           C
ATOM  10527  C34 POPE4 282       5.566 117.171  72.798  1.00  0.00           C
ATOM  10530  C35 POPE4 282       6.626 116.851  71.728  1.00  0.00           C
ATOM  10533  C36 POPE4 282       6.096 116.591  70.318  1.00  0.00           C
ATOM  10536  C37 POPE4 282       5.316 117.741  69.658  1.00  0.00           C
ATOM  10539  C38 POPE4 282       4.786 117.261  68.287  1.00  0.00           C
ATOM  10542  C39 POPE4 282       4.036 118.331  67.488  1.00  0.00           C
ATOM  10545 0C31 POPE4 282       3.486 117.741  66.188  1.00  0.00           C
ATOM  10548 1C31 POPE4 282       2.546 118.681  65.428  1.00  0.00           C
ATOM  10551 2C31 POPE4 282       1.876 118.001  64.217  1.00  0.00           C
ATOM  10554 3C31 POPE4 282       2.886 117.471  63.177  1.00  0.00           C
ATOM  10557 4C31 POPE4 282       2.206 116.791  61.978  1.00  0.00           C
ATOM  10560 5C31 POPE4 282       3.226 116.261  60.958  1.00  0.00           C
ATOM  10563 6C31 POPE4 282       2.586 115.471  59.818  1.00  0.00           C
ATOM  10567  NH3 POPE5 283      -2.606  -1.381  77.938  1.00  0.00           N
ATOM  10571  C12 POPE5 283      -2.956   0.039  78.287  1.00  0.00           C
ATOM  10574  C11 POPE5 283      -1.776   1.029  78.238  1.00  0.00           C
ATOM  10577  P   POPE5 283      -1.356   3.609  78.298  1.00  0.00           P
ATOM  10578  O13 POPE5 283      -2.026   4.799  77.717  1.00  0.00           O
ATOM  10579  O14 POPE5 283      -1.006   3.639  79.728  1.00  0.00           O
ATOM  10580  O11 POPE5 283      -0.116   3.149  77.438  1.00  0.00           O
ATOM  10581  O12 POPE5 283      -2.316   2.359  78.118  1.00  0.00           O
ATOM  10582  C1  POPE5 283       0.366   3.869  76.308  1.00  0.00           C
ATOM  10585  C2  POPE5 283       0.386   2.949  75.077  1.00  0.00           C
ATOM  10587  O21 POPE5 283       1.226   3.479  74.018  1.00  0.00           O
ATOM  10588  C21 POPE5 283       0.806   4.549  73.368  1.00  0.00           C
ATOM  10589  O22 POPE5 283      -0.236   5.139  73.538  1.00  0.00           O
ATOM  10590  C22 POPE5 283       1.786   4.969  72.278  1.00  0.00           C
ATOM  10593  C3  POPE5 283      -1.056   2.559  74.638  1.00  0.00           C
ATOM  10596  O31 POPE5 283      -0.956   1.619  73.558  1.00  0.00           O
ATOM  10597  C31 POPE5 283      -1.036   0.349  73.887  1.00  0.00           C
ATOM  10598  O32 POPE5 283      -1.526  -0.091  74.918  1.00  0.00           O
ATOM  10599  C32 POPE5 283      -0.456  -0.501  72.768  1.00  0.00           C
ATOM  10602  C23 POPE5 283       2.326   3.809  71.428  1.00  0.00           C
ATOM  10605  C24 POPE5 283       2.536   4.219  69.958  1.00  0.00           C
ATOM  10608  C25 POPE5 283       3.036   3.019  69.147  1.00  0.00           C
ATOM  10611  C26 POPE5 283       3.396   3.339  67.698  1.00  0.00           C
ATOM  10614  C27 POPE5 283       4.146   2.169  67.048  1.00  0.00           C
ATOM  10617  C28 POPE5 283       4.686   2.469  65.638  1.00  0.00           C
ATOM  10620  C29 POPE5 283       3.586   2.609  64.618  1.00  0.00           C
ATOM  10622 0C21 POPE5 283       3.536   1.989  63.418  1.00  0.00           C
ATOM  10624 1C21 POPE5 283       4.566   1.029  62.858  1.00  0.00           C
ATOM  10627 2C21 POPE5 283       5.946   1.629  62.468  1.00  0.00           C
ATOM  10630 3C21 POPE5 283       5.906   2.919  61.628  1.00  0.00           C
ATOM  10633 4C21 POPE5 283       5.446   2.779  60.178  1.00  0.00           C
ATOM  10636 5C21 POPE5 283       6.306   1.929  59.238  1.00  0.00           C
ATOM  10639 6C21 POPE5 283       5.746   1.969  57.808  1.00  0.00           C
ATOM  10642 7C21 POPE5 283       6.466   1.029  56.838  1.00  0.00           C
ATOM  10645 8C21 POPE5 283       6.146   1.299  55.368  1.00  0.00           C
ATOM  10649  C33 POPE5 283      -0.246   0.279  71.448  1.00  0.00           C
ATOM  10652  C34 POPE5 283       0.346  -0.551  70.308  1.00  0.00           C
ATOM  10655  C35 POPE5 283      -0.556  -1.721  69.848  1.00  0.00           C
ATOM  10658  C36 POPE5 283      -1.536  -1.361  68.718  1.00  0.00           C
ATOM  10661  C37 POPE5 283      -0.906  -1.501  67.328  1.00  0.00           C
ATOM  10664  C38 POPE5 283      -1.936  -1.521  66.188  1.00  0.00           C
ATOM  10667  C39 POPE5 283      -2.696  -2.851  66.048  1.00  0.00           C
ATOM  10670 0C31 POPE5 283      -3.766  -2.821  64.958  1.00  0.00           C
ATOM  10673 1C31 POPE5 283      -4.086  -4.201  64.368  1.00  0.00           C
ATOM  10676 2C31 POPE5 283      -5.286  -4.141  63.418  1.00  0.00           C
ATOM  10679 3C31 POPE5 283      -5.466  -5.371  62.507  1.00  0.00           C
ATOM  10682 4C31 POPE5 283      -6.566  -5.121  61.467  1.00  0.00           C
ATOM  10685 5C31 POPE5 283      -6.556  -6.101  60.298  1.00  0.00           C
ATOM  10688 6C31 POPE5 283      -7.476  -5.681  59.147  1.00  0.00           C
ATOM  10692  NH3 POPE6 284      27.936  48.451  26.988  1.00  0.00           N
ATOM  10696  C12 POPE6 284      28.106  47.901  25.597  1.00  0.00           C
ATOM  10699  C11 POPE6 284      28.716  46.461  25.578  1.00  0.00           C
ATOM  10702  P   POPE6 284      27.306  44.761  27.038  1.00  0.00           P
ATOM  10703  O13 POPE6 284      25.886  44.381  26.898  1.00  0.00           O
ATOM  10704  O14 POPE6 284      28.246  43.701  27.468  1.00  0.00           O
ATOM  10705  O11 POPE6 284      27.396  46.001  28.018  1.00  0.00           O
ATOM  10706  O12 POPE6 284      27.746  45.421  25.668  1.00  0.00           O
ATOM  10707  C1  POPE6 284      27.726  45.761  29.388  1.00  0.00           C
ATOM  10710  C2  POPE6 284      26.436  45.411  30.188  1.00  0.00           C
ATOM  10712  O21 POPE6 284      26.396  46.091  31.448  1.00  0.00           O
ATOM  10713  C21 POPE6 284      26.466  47.421  31.408  1.00  0.00           C
ATOM  10714  O22 POPE6 284      26.386  48.131  30.428  1.00  0.00           O
ATOM  10715  C22 POPE6 284      26.766  47.921  32.818  1.00  0.00           C
ATOM  10718  C3  POPE6 284      26.306  43.861  30.368  1.00  0.00           C
ATOM  10721  O31 POPE6 284      25.466  43.451  31.478  1.00  0.00           O
ATOM  10722  C31 POPE6 284      26.126  43.211  32.608  1.00  0.00           C
ATOM  10723  O32 POPE6 284      27.306  43.351  32.798  1.00  0.00           O
ATOM  10724  C32 POPE6 284      25.126  42.661  33.628  1.00  0.00           C
ATOM  10727  C23 POPE6 284      27.616  46.911  33.628  1.00  0.00           C
ATOM  10730  C24 POPE6 284      28.276  47.501  34.868  1.00  0.00           C
ATOM  10733  C25 POPE6 284      27.806  46.881  36.188  1.00  0.00           C
ATOM  10736  C26 POPE6 284      28.076  45.391  36.408  1.00  0.00           C
ATOM  10739  C27 POPE6 284      27.116  44.781  37.448  1.00  0.00           C
ATOM  10742  C28 POPE6 284      27.676  44.561  38.868  1.00  0.00           C
ATOM  10745  C29 POPE6 284      27.936  45.791  39.698  1.00  0.00           C
ATOM  10747 0C21 POPE6 284      28.186  45.771  41.028  1.00  0.00           C
ATOM  10749 1C21 POPE6 284      28.266  44.521  41.868  1.00  0.00           C
ATOM  10752 2C21 POPE6 284      27.346  44.481  43.107  1.00  0.00           C
ATOM  10755 3C21 POPE6 284      27.836  45.391  44.237  1.00  0.00           C
ATOM  10758 4C21 POPE6 284      27.076  45.231  45.557  1.00  0.00           C
ATOM  10761 5C21 POPE6 284      27.236  43.831  46.198  1.00  0.00           C
ATOM  10764 6C21 POPE6 284      26.836  43.801  47.688  1.00  0.00           C
ATOM  10767 7C21 POPE6 284      26.926  42.391  48.288  1.00  0.00           C
ATOM  10770 8C21 POPE6 284      26.616  42.331  49.788  1.00  0.00           C
ATOM  10774  C33 POPE6 284      25.526  42.801  35.108  1.00  0.00           C
ATOM  10777  C34 POPE6 284      24.376  42.301  35.988  1.00  0.00           C
ATOM  10780  C35 POPE6 284      24.256  42.901  37.398  1.00  0.00           C
ATOM  10783  C36 POPE6 284      22.916  42.491  38.028  1.00  0.00           C
ATOM  10786  C37 POPE6 284      22.596  43.171  39.368  1.00  0.00           C
ATOM  10789  C38 POPE6 284      21.216  42.771  39.918  1.00  0.00           C
ATOM  10792  C39 POPE6 284      21.126  41.281  40.288  1.00  0.00           C
ATOM  10795 0C31 POPE6 284      19.756  40.871  40.858  1.00  0.00           C
ATOM  10798 1C31 POPE6 284      19.796  39.421  41.358  1.00  0.00           C
ATOM  10801 2C31 POPE6 284      18.426  38.861  41.748  1.00  0.00           C
ATOM  10804 3C31 POPE6 284      17.826  39.421  43.037  1.00  0.00           C
ATOM  10807 4C31 POPE6 284      18.436  38.771  44.287  1.00  0.00           C
ATOM  10810 5C31 POPE6 284      17.676  39.161  45.557  1.00  0.00           C
ATOM  10813 6C31 POPE6 284      18.166  38.411  46.787  1.00  0.00           C
ATOM  10817  NH3 POPE7 285      88.596  39.291  71.538  1.00  0.00           N
ATOM  10821  C12 POPE7 285      88.466  38.751  72.948  1.00  0.00           C
ATOM  10824  C11 POPE7 285      87.226  39.301  73.708  1.00  0.00           C
ATOM  10827  P   POPE7 285      85.266  39.091  71.908  1.00  0.00           P
ATOM  10828  O13 POPE7 285      85.656  37.661  71.818  1.00  0.00           O
ATOM  10829  O14 POPE7 285      83.866  39.511  72.138  1.00  0.00           O
ATOM  10830  O11 POPE7 285      85.836  39.741  70.598  1.00  0.00           O
ATOM  10831  O12 POPE7 285      86.226  39.891  72.878  1.00  0.00           O
ATOM  10832  C1  POPE7 285      85.326  40.971  70.068  1.00  0.00           C
ATOM  10835  C2  POPE7 285      84.936  40.851  68.588  1.00  0.00           C
ATOM  10837  O21 POPE7 285      83.576  41.331  68.478  1.00  0.00           O
ATOM  10838  C21 POPE7 285      83.486  42.631  68.208  1.00  0.00           C
ATOM  10839  O22 POPE7 285      83.186  43.491  69.027  1.00  0.00           O
ATOM  10840  C22 POPE7 285      83.926  42.871  66.787  1.00  0.00           C
ATOM  10843  C3  POPE7 285      85.086  39.401  68.018  1.00  0.00           C
ATOM  10846  O31 POPE7 285      86.286  39.291  67.247  1.00  0.00           O
ATOM  10847  C31 POPE7 285      87.326  38.671  67.757  1.00  0.00           C
ATOM  10848  O32 POPE7 285      87.366  38.041  68.798  1.00  0.00           O
ATOM  10849  C32 POPE7 285      88.536  38.861  66.838  1.00  0.00           C
ATOM  10852  C23 POPE7 285      83.316  44.061  66.038  1.00  0.00           C
ATOM  10855  C24 POPE7 285      84.126  44.071  64.757  1.00  0.00           C
ATOM  10858  C25 POPE7 285      83.716  45.001  63.638  1.00  0.00           C
ATOM  10861  C26 POPE7 285      84.546  44.581  62.418  1.00  0.00           C
ATOM  10864  C27 POPE7 285      84.456  45.561  61.268  1.00  0.00           C
ATOM  10867  C28 POPE7 285      85.396  45.221  60.098  1.00  0.00           C
ATOM  10870  C29 POPE7 285      84.956  44.001  59.347  1.00  0.00           C
ATOM  10872 0C21 POPE7 285      83.876  43.921  58.548  1.00  0.00           C
ATOM  10874 1C21 POPE7 285      82.886  45.031  58.268  1.00  0.00           C
ATOM  10877 2C21 POPE7 285      82.816  45.461  56.798  1.00  0.00           C
ATOM  10880 3C21 POPE7 285      82.186  44.421  55.878  1.00  0.00           C
ATOM  10883 4C21 POPE7 285      81.886  44.981  54.478  1.00  0.00           C
ATOM  10886 5C21 POPE7 285      80.436  45.451  54.328  1.00  0.00           C
ATOM  10889 6C21 POPE7 285      80.156  46.061  52.948  1.00  0.00           C
ATOM  10892 7C21 POPE7 285      78.776  46.731  52.838  1.00  0.00           C
ATOM  10895 8C21 POPE7 285      78.496  47.231  51.418  1.00  0.00           C
ATOM  10899  C33 POPE7 285      88.486  40.141  65.967  1.00  0.00           C
ATOM  10902  C34 POPE7 285      89.356  40.071  64.708  1.00  0.00           C
ATOM  10905  C35 POPE7 285      90.806  39.681  64.988  1.00  0.00           C
ATOM  10908  C36 POPE7 285      91.646  39.751  63.698  1.00  0.00           C
ATOM  10911  C37 POPE7 285      93.126  39.511  63.958  1.00  0.00           C
ATOM  10914  C38 POPE7 285      93.936  39.241  62.678  1.00  0.00           C
ATOM  10917  C39 POPE7 285      93.816  40.361  61.638  1.00  0.00           C
ATOM  10920 0C31 POPE7 285      94.526  40.021  60.318  1.00  0.00           C
ATOM  10923 1C31 POPE7 285      94.406  41.121  59.258  1.00  0.00           C
ATOM  10926 2C31 POPE7 285      95.176  40.791  57.967  1.00  0.00           C
ATOM  10929 3C31 POPE7 285      96.686  40.981  58.097  1.00  0.00           C
ATOM  10932 4C31 POPE7 285      97.426  40.971  56.748  1.00  0.00           C
ATOM  10935 5C31 POPE7 285      98.876  41.451  56.888  1.00  0.00           C
ATOM  10938 6C31 POPE7 285      99.586  41.671  55.548  1.00  0.00           C
ATOM  10942  NH3 POPE8 286     106.446  81.051  34.338  1.00  0.00           N
ATOM  10946  C12 POPE8 286     107.096  82.091  33.458  1.00  0.00           C
ATOM  10949  C11 POPE8 286     108.616  81.901  33.328  1.00  0.00           C
ATOM  10952  P   POPE8 286     110.716  83.471  32.878  1.00  0.00           P
ATOM  10953  O13 POPE8 286     111.366  82.441  32.048  1.00  0.00           O
ATOM  10954  O14 POPE8 286     110.786  84.841  32.338  1.00  0.00           O
ATOM  10955  O11 POPE8 286     111.386  83.501  34.298  1.00  0.00           O
ATOM  10956  O12 POPE8 286     109.196  83.181  33.088  1.00  0.00           O
ATOM  10957  C1  POPE8 286     110.656  83.581  35.528  1.00  0.00           C
ATOM  10960  C2  POPE8 286     110.926  82.341  36.417  1.00  0.00           C
ATOM  10962  O21 POPE8 286     110.186  82.501  37.638  1.00  0.00           O
ATOM  10963  C21 POPE8 286     108.956  82.011  37.618  1.00  0.00           C
ATOM  10964  O22 POPE8 286     108.426  81.441  36.678  1.00  0.00           O
ATOM  10965  C22 POPE8 286     108.336  82.161  39.007  1.00  0.00           C
ATOM  10968  C3  POPE8 286     112.436  82.201  36.738  1.00  0.00           C
ATOM  10971  O31 POPE8 286     112.746  80.961  37.418  1.00  0.00           O
ATOM  10972  C31 POPE8 286     112.896  81.001  38.748  1.00  0.00           C
ATOM  10973  O32 POPE8 286     112.996  82.021  39.408  1.00  0.00           O
ATOM  10974  C32 POPE8 286     112.896  79.561  39.278  1.00  0.00           C
ATOM  10977  C23 POPE8 286     109.326  81.941  40.178  1.00  0.00           C
ATOM  10980  C24 POPE8 286     108.586  81.711  41.507  1.00  0.00           C
ATOM  10983  C25 POPE8 286     109.516  81.631  42.748  1.00  0.00           C
ATOM  10986  C26 POPE8 286     109.716  80.211  43.298  1.00  0.00           C
ATOM  10989  C27 POPE8 286     110.946  80.071  44.208  1.00  0.00           C
ATOM  10992  C28 POPE8 286     111.146  78.651  44.798  1.00  0.00           C
ATOM  10995  C29 POPE8 286     112.586  78.471  45.198  1.00  0.00           C
ATOM  10997 0C21 POPE8 286     113.096  77.841  46.278  1.00  0.00           C
ATOM  10999 1C21 POPE8 286     112.386  77.071  47.368  1.00  0.00           C
ATOM  11002 2C21 POPE8 286     113.076  75.711  47.548  1.00  0.00           C
ATOM  11005 3C21 POPE8 286     112.636  74.921  48.788  1.00  0.00           C
ATOM  11008 4C21 POPE8 286     113.286  73.521  48.808  1.00  0.00           C
ATOM  11011 5C21 POPE8 286     113.296  72.801  50.168  1.00  0.00           C
ATOM  11014 6C21 POPE8 286     111.936  72.291  50.668  1.00  0.00           C
ATOM  11017 7C21 POPE8 286     111.086  73.341  51.398  1.00  0.00           C
ATOM  11020 8C21 POPE8 286     110.066  72.711  52.348  1.00  0.00           C
ATOM  11024  C33 POPE8 286     112.486  79.441  40.768  1.00  0.00           C
ATOM  11027  C34 POPE8 286     112.176  77.991  41.158  1.00  0.00           C
ATOM  11030  C35 POPE8 286     113.346  77.231  41.778  1.00  0.00           C
ATOM  11033  C36 POPE8 286     112.876  75.871  42.327  1.00  0.00           C
ATOM  11036  C37 POPE8 286     113.906  75.201  43.238  1.00  0.00           C
ATOM  11039  C38 POPE8 286     113.386  73.861  43.748  1.00  0.00           C
ATOM  11042  C39 POPE8 286     114.356  73.161  44.688  1.00  0.00           C
ATOM  11045 0C31 POPE8 286     113.826  71.791  45.128  1.00  0.00           C
ATOM  11048 1C31 POPE8 286     114.896  70.991  45.848  1.00  0.00           C
ATOM  11051 2C31 POPE8 286     114.436  69.581  46.228  1.00  0.00           C
ATOM  11054 3C31 POPE8 286     115.416  68.871  47.158  1.00  0.00           C
ATOM  11057 4C31 POPE8 286     116.876  68.871  46.678  1.00  0.00           C
ATOM  11060 5C31 POPE8 286     117.836  68.301  47.738  1.00  0.00           C
ATOM  11063 6C31 POPE8 286     119.306  68.411  47.358  1.00  0.00           C
ATOM  11067  NH3 POPE9 287      43.076  27.741  72.538  1.00  0.00           N
ATOM  11071  C12 POPE9 287      43.246  27.501  74.018  1.00  0.00           C
ATOM  11074  C11 POPE9 287      43.576  26.041  74.357  1.00  0.00           C
ATOM  11077  P   POPE9 287      41.556  24.431  74.717  1.00  0.00           P
ATOM  11078  O13 POPE9 287      42.226  23.221  74.208  1.00  0.00           O
ATOM  11079  O14 POPE9 287      40.506  24.311  75.748  1.00  0.00           O
ATOM  11080  O11 POPE9 287      41.006  25.291  73.497  1.00  0.00           O
ATOM  11081  O12 POPE9 287      42.606  25.471  75.217  1.00  0.00           O
ATOM  11082  C1  POPE9 287      39.646  25.121  73.088  1.00  0.00           C
ATOM  11085  C2  POPE9 287      39.456  25.871  71.757  1.00  0.00           C
ATOM  11087  O21 POPE9 287      38.126  25.621  71.268  1.00  0.00           O
ATOM  11088  C21 POPE9 287      37.466  26.641  70.738  1.00  0.00           C
ATOM  11089  O22 POPE9 287      37.606  27.821  71.048  1.00  0.00           O
ATOM  11090  C22 POPE9 287      36.466  26.091  69.738  1.00  0.00           C
ATOM  11093  C3  POPE9 287      40.516  25.371  70.717  1.00  0.00           C
ATOM  11096  O31 POPE9 287      40.606  23.931  70.688  1.00  0.00           O
ATOM  11097  C31 POPE9 287      39.636  23.351  69.997  1.00  0.00           C
ATOM  11098  O32 POPE9 287      38.966  23.881  69.138  1.00  0.00           O
ATOM  11099  C32 POPE9 287      39.456  21.931  70.478  1.00  0.00           C
ATOM  11102  C23 POPE9 287      36.626  26.541  68.268  1.00  0.00           C
ATOM  11105  C24 POPE9 287      35.246  26.871  67.698  1.00  0.00           C
ATOM  11108  C25 POPE9 287      35.146  26.781  66.168  1.00  0.00           C
ATOM  11111  C26 POPE9 287      33.756  27.231  65.698  1.00  0.00           C
ATOM  11114  C27 POPE9 287      33.586  27.131  64.178  1.00  0.00           C
ATOM  11117  C28 POPE9 287      32.376  27.911  63.628  1.00  0.00           C
ATOM  11120  C29 POPE9 287      32.496  29.411  63.778  1.00  0.00           C
ATOM  11122 0C21 POPE9 287      32.886  30.291  62.838  1.00  0.00           C
ATOM  11124 1C21 POPE9 287      33.406  29.971  61.458  1.00  0.00           C
ATOM  11127 2C21 POPE9 287      32.416  30.241  60.308  1.00  0.00           C
ATOM  11130 3C21 POPE9 287      33.006  29.901  58.938  1.00  0.00           C
ATOM  11133 4C21 POPE9 287      32.016  30.061  57.768  1.00  0.00           C
ATOM  11136 5C21 POPE9 287      32.466  29.321  56.488  1.00  0.00           C
ATOM  11139 6C21 POPE9 287      33.776  29.841  55.868  1.00  0.00           C
ATOM  11142 7C21 POPE9 287      33.636  31.191  55.158  1.00  0.00           C
ATOM  11145 8C21 POPE9 287      34.936  31.691  54.528  1.00  0.00           C
ATOM  11149  C33 POPE9 287      37.956  21.561  70.467  1.00  0.00           C
ATOM  11152  C34 POPE9 287      37.636  20.181  71.058  1.00  0.00           C
ATOM  11155  C35 POPE9 287      37.296  19.121  70.007  1.00  0.00           C
ATOM  11158  C36 POPE9 287      38.496  18.661  69.168  1.00  0.00           C
ATOM  11161  C37 POPE9 287      38.116  17.661  68.077  1.00  0.00           C
ATOM  11164  C38 POPE9 287      39.336  17.071  67.368  1.00  0.00           C
ATOM  11167  C39 POPE9 287      39.026  16.111  66.218  1.00  0.00           C
ATOM  11170 0C31 POPE9 287      40.316  15.451  65.708  1.00  0.00           C
ATOM  11173 1C31 POPE9 287      40.126  14.421  64.577  1.00  0.00           C
ATOM  11176 2C31 POPE9 287      40.976  14.731  63.338  1.00  0.00           C
ATOM  11179 3C31 POPE9 287      41.466  13.481  62.577  1.00  0.00           C
ATOM  11182 4C31 POPE9 287      42.496  13.831  61.488  1.00  0.00           C
ATOM  11185 5C31 POPE9 287      43.096  12.611  60.788  1.00  0.00           C
ATOM  11188 6C31 POPE9 287      44.056  12.951  59.638  1.00  0.00           C
ATOM  11192  NH3 POPE  288      -1.776 119.831  78.768  1.00  0.00           N
ATOM  11196  C12 POPE  288      -2.846 120.821  79.098  1.00  0.00           C
ATOM  11199  C11 POPE  288      -2.736 122.031  78.168  1.00  0.00           C
ATOM  11202  P   POPE  288      -2.156 124.051  79.747  1.00  0.00           P
ATOM  11203  O13 POPE  288      -2.416 125.441  79.327  1.00  0.00           O
ATOM  11204  O14 POPE  288      -2.236 123.771  81.188  1.00  0.00           O
ATOM  11205  O11 POPE  288      -0.736 123.621  79.238  1.00  0.00           O
ATOM  11206  O12 POPE  288      -3.176 123.191  78.878  1.00  0.00           O
ATOM  11207  C1  POPE  288      -0.006 124.491  78.388  1.00  0.00           C
ATOM  11210  C2  POPE  288       1.446 124.001  78.147  1.00  0.00           C
ATOM  11212  O21 POPE  288       1.686 123.911  76.728  1.00  0.00           O
ATOM  11213  C21 POPE  288       1.696 125.101  76.128  1.00  0.00           C
ATOM  11214  O22 POPE  288       1.666 126.191  76.668  1.00  0.00           O
ATOM  11215  C22 POPE  288       1.586 124.931  74.618  1.00  0.00           C
ATOM  11218  C3  POPE  288       1.826 122.661  78.878  1.00  0.00           C
ATOM  11221  O31 POPE  288       2.616 121.781  78.058  1.00  0.00           O
ATOM  11222  C31 POPE  288       1.996 120.691  77.637  1.00  0.00           C
ATOM  11223  O32 POPE  288       0.966 120.231  78.088  1.00  0.00           O
ATOM  11224  C32 POPE  288       2.876 120.051  76.558  1.00  0.00           C
ATOM  11227  C23 POPE  288       2.566 123.901  74.027  1.00  0.00           C
ATOM  11230  C24 POPE  288       2.226 123.581  72.568  1.00  0.00           C
ATOM  11233  C25 POPE  288       2.406 124.761  71.598  1.00  0.00           C
ATOM  11236  C26 POPE  288       3.886 125.121  71.387  1.00  0.00           C
ATOM  11239  C27 POPE  288       4.046 126.351  70.498  1.00  0.00           C
ATOM  11242  C28 POPE  288       5.496 126.871  70.498  1.00  0.00           C
ATOM  11245  C29 POPE  288       5.586 128.201  69.808  1.00  0.00           C
ATOM  11247 0C21 POPE  288       5.976 128.391  68.538  1.00  0.00           C
ATOM  11249 1C21 POPE  288       6.296 127.291  67.568  1.00  0.00           C
ATOM  11252 2C21 POPE  288       6.086 127.781  66.128  1.00  0.00           C
ATOM  11255 3C21 POPE  288       6.326 126.681  65.088  1.00  0.00           C
ATOM  11258 4C21 POPE  288       6.866 127.241  63.778  1.00  0.00           C
ATOM  11261 5C21 POPE  288       7.246 126.151  62.768  1.00  0.00           C
ATOM  11264 6C21 POPE  288       7.956 126.751  61.548  1.00  0.00           C
ATOM  11267 7C21 POPE  288       8.316 125.671  60.518  1.00  0.00           C
ATOM  11270 8C21 POPE  288       9.196 126.181  59.378  1.00  0.00           C
ATOM  11274  C33 POPE  288       2.116 119.681  75.268  1.00  0.00           C
ATOM  11277  C34 POPE  288       2.906 120.081  74.018  1.00  0.00           C
ATOM  11280  C35 POPE  288       2.436 119.331  72.777  1.00  0.00           C
ATOM  11283  C36 POPE  288       1.526 120.091  71.818  1.00  0.00           C
ATOM  11286  C37 POPE  288       1.176 119.181  70.638  1.00  0.00           C
ATOM  11289  C38 POPE  288      -0.236 119.371  70.077  1.00  0.00           C
ATOM  11292  C39 POPE  288      -0.476 120.761  69.488  1.00  0.00           C
ATOM  11295 0C31 POPE  288       0.466 121.081  68.327  1.00  0.00           C
ATOM  11298 1C31 POPE  288       0.074 122.381  67.628  1.00  0.00           C
ATOM  11301 2C31 POPE  288       0.986 122.731  66.448  1.00  0.00           C
ATOM  11304 3C31 POPE  288       0.586 124.071  65.818  1.00  0.00           C
ATOM  11307 4C31 POPE  288       1.026 124.181  64.357  1.00  0.00           C
ATOM  11310 5C31 POPE  288       0.034 123.481  63.418  1.00  0.00           C
ATOM  11313 6C31 POPE  288       0.636 123.081  62.078  1.00  0.00           C
ATOM  11317  NH3 POPE  289      95.886  70.941  31.208  1.00  0.00           N
ATOM  11321  C12 POPE  289      94.566  71.151  30.538  1.00  0.00           C
ATOM  11324  C11 POPE  289      94.646  70.691  29.068  1.00  0.00           C
ATOM  11327  P   POPE  289      93.156  68.561  28.978  1.00  0.00           P
ATOM  11328  O13 POPE  289      94.446  67.831  28.988  1.00  0.00           O
ATOM  11329  O14 POPE  289      92.076  68.041  28.108  1.00  0.00           O
ATOM  11330  O11 POPE  289      92.656  68.741  30.458  1.00  0.00           O
ATOM  11331  O12 POPE  289      93.446  70.071  28.578  1.00  0.00           O
ATOM  11332  C1  POPE  289      91.446  68.161  30.958  1.00  0.00           C
ATOM  11335  C2  POPE  289      91.236  68.411  32.498  1.00  0.00           C
ATOM  11337  O21 POPE  289      92.476  68.171  33.178  1.00  0.00           O
ATOM  11338  C21 POPE  289      92.646  68.681  34.388  1.00  0.00           C
ATOM  11339  O22 POPE  289      91.886  69.411  34.988  1.00  0.00           O
ATOM  11340  C22 POPE  289      94.026  68.241  34.908  1.00  0.00           C
ATOM  11343  C3  POPE  289      90.086  67.491  33.037  1.00  0.00           C
ATOM  11346  O31 POPE  289      89.646  67.881  34.347  1.00  0.00           O
ATOM  11347  C31 POPE  289      89.356  66.901  35.228  1.00  0.00           C
ATOM  11348  O32 POPE  289      89.226  65.721  34.938  1.00  0.00           O
ATOM  11349  C32 POPE  289      89.176  67.561  36.598  1.00  0.00           C
ATOM  11352  C23 POPE  289      94.146  68.021  36.448  1.00  0.00           C
ATOM  11355  C24 POPE  289      95.286  68.851  37.068  1.00  0.00           C
ATOM  11358  C25 POPE  289      95.626  68.441  38.508  1.00  0.00           C
ATOM  11361  C26 POPE  289      96.586  69.421  39.198  1.00  0.00           C
ATOM  11364  C27 POPE  289      97.116  68.921  40.557  1.00  0.00           C
ATOM  11367  C28 POPE  289      98.026  69.921  41.308  1.00  0.00           C
ATOM  11370  C29 POPE  289      97.306  71.161  41.768  1.00  0.00           C
ATOM  11372 0C21 POPE  289      97.116  71.621  43.028  1.00  0.00           C
ATOM  11374 1C21 POPE  289      97.566  71.011  44.338  1.00  0.00           C
ATOM  11377 2C21 POPE  289      96.406  70.701  45.298  1.00  0.00           C
ATOM  11380 3C21 POPE  289      95.666  71.921  45.858  1.00  0.00           C
ATOM  11383 4C21 POPE  289      94.386  71.491  46.597  1.00  0.00           C
ATOM  11386 5C21 POPE  289      93.526  72.641  47.148  1.00  0.00           C
ATOM  11389 6C21 POPE  289      93.676  72.851  48.658  1.00  0.00           C
ATOM  11392 7C21 POPE  289      92.466  73.571  49.268  1.00  0.00           C
ATOM  11395 8C21 POPE  289      92.516  73.691  50.798  1.00  0.00           C
ATOM  11399  C33 POPE  289      89.176  66.671  37.868  1.00  0.00           C
ATOM  11402  C34 POPE  289      89.236  67.561  39.118  1.00  0.00           C
ATOM  11405  C35 POPE  289      89.596  66.851  40.428  1.00  0.00           C
ATOM  11408  C36 POPE  289      88.466  65.931  40.928  1.00  0.00           C
ATOM  11411  C37 POPE  289      88.706  65.421  42.358  1.00  0.00           C
ATOM  11414  C38 POPE  289      87.416  64.851  42.958  1.00  0.00           C
ATOM  11417  C39 POPE  289      87.586  64.231  44.348  1.00  0.00           C
ATOM  11420 0C31 POPE  289      88.486  62.991  44.377  1.00  0.00           C
ATOM  11423 1C31 POPE  289      88.626  62.431  45.808  1.00  0.00           C
ATOM  11426 2C31 POPE  289      89.596  61.251  45.898  1.00  0.00           C
ATOM  11429 3C31 POPE  289      89.656  60.691  47.318  1.00  0.00           C
ATOM  11432 4C31 POPE  289      90.696  59.581  47.508  1.00  0.00           C
ATOM  11435 5C31 POPE  289      90.626  58.971  48.918  1.00  0.00           C
ATOM  11438 6C31 POPE  289      91.756  58.011  49.258  1.00  0.00           C
ATOM  11442  NH3 POPE  290      85.736  21.781  34.158  1.00  0.00           N
ATOM  11446  C12 POPE  290      84.996  20.601  33.588  1.00  0.00           C
ATOM  11449  C11 POPE  290      83.706  20.261  34.318  1.00  0.00           C
ATOM  11452  P   POPE  290      81.726  18.551  33.938  1.00  0.00           P
ATOM  11453  O13 POPE  290      81.266  17.861  32.728  1.00  0.00           O
ATOM  11454  O14 POPE  290      80.896  19.701  34.428  1.00  0.00           O
ATOM  11455  O11 POPE  290      81.816  17.461  35.077  1.00  0.00           O
ATOM  11456  O12 POPE  290      83.236  19.031  33.778  1.00  0.00           O
ATOM  11457  C1  POPE  290      82.836  17.431  36.078  1.00  0.00           C
ATOM  11460  C2  POPE  290      82.326  18.131  37.368  1.00  0.00           C
ATOM  11462  O21 POPE  290      83.256  17.991  38.448  1.00  0.00           O
ATOM  11463  C21 POPE  290      84.406  18.631  38.398  1.00  0.00           C
ATOM  11464  O22 POPE  290      84.846  19.271  37.458  1.00  0.00           O
ATOM  11465  C22 POPE  290      85.076  18.451  39.758  1.00  0.00           C
ATOM  11468  C3  POPE  290      80.946  17.551  37.818  1.00  0.00           C
ATOM  11471  O31 POPE  290      81.026  16.641  38.948  1.00  0.00           O
ATOM  11472  C31 POPE  290      81.456  15.421  38.658  1.00  0.00           C
ATOM  11473  O32 POPE  290      81.586  14.941  37.548  1.00  0.00           O
ATOM  11474  C32 POPE  290      81.916  14.701  39.918  1.00  0.00           C
ATOM  11477  C23 POPE  290      84.566  19.501  40.768  1.00  0.00           C
ATOM  11480  C24 POPE  290      85.036  19.211  42.198  1.00  0.00           C
ATOM  11483  C25 POPE  290      84.916  20.461  43.098  1.00  0.00           C
ATOM  11486  C26 POPE  290      85.696  20.341  44.408  1.00  0.00           C
ATOM  11489  C27 POPE  290      86.036  21.701  45.028  1.00  0.00           C
ATOM  11492  C28 POPE  290      85.206  22.101  46.268  1.00  0.00           C
ATOM  11495  C29 POPE  290      85.566  21.411  47.558  1.00  0.00           C
ATOM  11497 0C21 POPE  290      86.116  21.961  48.658  1.00  0.00           C
ATOM  11499 1C21 POPE  290      86.506  23.401  48.888  1.00  0.00           C
ATOM  11502 2C21 POPE  290      88.006  23.631  49.228  1.00  0.00           C
ATOM  11505 3C21 POPE  290      88.476  22.901  50.498  1.00  0.00           C
ATOM  11508 4C21 POPE  290      89.906  23.261  50.928  1.00  0.00           C
ATOM  11511 5C21 POPE  290      90.256  22.721  52.318  1.00  0.00           C
ATOM  11514 6C21 POPE  290      91.326  23.541  53.048  1.00  0.00           C
ATOM  11517 7C21 POPE  290      91.386  23.261  54.548  1.00  0.00           C
ATOM  11520 8C21 POPE  290      92.456  24.071  55.288  1.00  0.00           C
ATOM  11524  C33 POPE  290      83.446  14.561  39.918  1.00  0.00           C
ATOM  11527  C34 POPE  290      83.986  14.071  41.258  1.00  0.00           C
ATOM  11530  C35 POPE  290      84.146  15.181  42.308  1.00  0.00           C
ATOM  11533  C36 POPE  290      84.556  14.601  43.668  1.00  0.00           C
ATOM  11536  C37 POPE  290      85.056  15.621  44.688  1.00  0.00           C
ATOM  11539  C38 POPE  290      85.666  14.931  45.918  1.00  0.00           C
ATOM  11542  C39 POPE  290      86.776  15.741  46.608  1.00  0.00           C
ATOM  11545 0C31 POPE  290      87.766  14.861  47.397  1.00  0.00           C
ATOM  11548 1C31 POPE  290      87.136  14.251  48.658  1.00  0.00           C
ATOM  11551 2C31 POPE  290      88.006  13.171  49.318  1.00  0.00           C
ATOM  11554 3C31 POPE  290      87.166  12.001  49.838  1.00  0.00           C
ATOM  11557 4C31 POPE  290      87.986  10.891  50.518  1.00  0.00           C
ATOM  11560 5C31 POPE  290      87.106   9.711  50.928  1.00  0.00           C
ATOM  11563 6C31 POPE  290      87.856   8.641  51.717  1.00  0.00           C
ATOM  11567  NH3 POPE  291      25.156  18.921  74.448  1.00  0.00           N
ATOM  11571  C12 POPE  291      23.726  18.691  74.007  1.00  0.00           C
ATOM  11574  C11 POPE  291      22.996  17.671  74.898  1.00  0.00           C
ATOM  11577  P   POPE  291      20.456  17.721  74.168  1.00  0.00           P
ATOM  11578  O13 POPE  291      19.606  16.991  75.128  1.00  0.00           O
ATOM  11579  O14 POPE  291      20.546  19.191  74.257  1.00  0.00           O
ATOM  11580  O11 POPE  291      20.036  17.231  72.748  1.00  0.00           O
ATOM  11581  O12 POPE  291      21.906  17.091  74.198  1.00  0.00           O
ATOM  11582  C1  POPE  291      20.556  17.881  71.598  1.00  0.00           C
ATOM  11585  C2  POPE  291      19.646  17.541  70.408  1.00  0.00           C
ATOM  11587  O21 POPE  291      20.366  16.781  69.418  1.00  0.00           O
ATOM  11588  C21 POPE  291      21.236  17.401  68.668  1.00  0.00           C
ATOM  11589  O22 POPE  291      21.606  18.551  68.798  1.00  0.00           O
ATOM  11590  C22 POPE  291      21.886  16.411  67.688  1.00  0.00           C
ATOM  11593  C3  POPE  291      18.796  18.731  69.868  1.00  0.00           C
ATOM  11596  O31 POPE  291      17.796  18.271  68.918  1.00  0.00           O
ATOM  11597  C31 POPE  291      18.076  18.521  67.618  1.00  0.00           C
ATOM  11598  O32 POPE  291      19.126  18.971  67.217  1.00  0.00           O
ATOM  11599  C32 POPE  291      16.966  17.941  66.738  1.00  0.00           C
ATOM  11602  C23 POPE  291      21.196  16.261  66.308  1.00  0.00           C
ATOM  11605  C24 POPE  291      20.966  14.811  65.857  1.00  0.00           C
ATOM  11608  C25 POPE  291      19.786  14.171  66.588  1.00  0.00           C
ATOM  11611  C26 POPE  291      19.186  12.911  65.958  1.00  0.00           C
ATOM  11614  C27 POPE  291      17.926  12.461  66.728  1.00  0.00           C
ATOM  11617  C28 POPE  291      16.996  11.521  65.927  1.00  0.00           C
ATOM  11620  C29 POPE  291      16.386  12.241  64.757  1.00  0.00           C
ATOM  11622 0C21 POPE  291      15.776  11.671  63.698  1.00  0.00           C
ATOM  11624 1C21 POPE  291      15.486  10.201  63.528  1.00  0.00           C
ATOM  11627 2C21 POPE  291      14.146   9.971  62.788  1.00  0.00           C
ATOM  11630 3C21 POPE  291      14.116  10.491  61.338  1.00  0.00           C
ATOM  11633 4C21 POPE  291      12.796  10.131  60.648  1.00  0.00           C
ATOM  11636 5C21 POPE  291      12.656  10.741  59.248  1.00  0.00           C
ATOM  11639 6C21 POPE  291      11.376  10.261  58.558  1.00  0.00           C
ATOM  11642 7C21 POPE  291      11.106  10.941  57.218  1.00  0.00           C
ATOM  11645 8C21 POPE  291       9.886  10.371  56.488  1.00  0.00           C
ATOM  11649  C33 POPE  291      17.336  17.901  65.238  1.00  0.00           C
ATOM  11652  C34 POPE  291      16.996  16.521  64.658  1.00  0.00           C
ATOM  11655  C35 POPE  291      17.306  16.381  63.167  1.00  0.00           C
ATOM  11658  C36 POPE  291      16.106  16.731  62.288  1.00  0.00           C
ATOM  11661  C37 POPE  291      16.206  16.051  60.918  1.00  0.00           C
ATOM  11664  C38 POPE  291      14.876  16.051  60.158  1.00  0.00           C
ATOM  11667  C39 POPE  291      15.026  15.381  58.798  1.00  0.00           C
ATOM  11670 0C31 POPE  291      13.716  15.331  58.008  1.00  0.00           C
ATOM  11673 1C31 POPE  291      13.926  14.841  56.568  1.00  0.00           C
ATOM  11676 2C31 POPE  291      12.876  15.381  55.588  1.00  0.00           C
ATOM  11679 3C31 POPE  291      11.436  15.011  55.968  1.00  0.00           C
ATOM  11682 4C31 POPE  291      10.436  15.401  54.868  1.00  0.00           C
ATOM  11685 5C31 POPE  291       8.976  15.101  55.228  1.00  0.00           C
ATOM  11688 6C31 POPE  291       8.446  15.891  56.428  1.00  0.00           C
ATOM  11692  NH3 POPE  292      71.206  23.701  76.438  1.00  0.00           N
ATOM  11696  C12 POPE  292      72.656  23.851  76.838  1.00  0.00           C
ATOM  11699  C11 POPE  292      73.346  22.481  76.897  1.00  0.00           C
ATOM  11702  P   POPE  292      72.116  20.291  76.078  1.00  0.00           P
ATOM  11703  O13 POPE  292      72.716  19.641  77.257  1.00  0.00           O
ATOM  11704  O14 POPE  292      70.696  20.651  76.168  1.00  0.00           O
ATOM  11705  O11 POPE  292      72.376  19.461  74.757  1.00  0.00           O
ATOM  11706  O12 POPE  292      72.886  21.641  75.838  1.00  0.00           O
ATOM  11707  C1  POPE  292      73.126  20.001  73.658  1.00  0.00           C
ATOM  11710  C2  POPE  292      72.266  20.171  72.378  1.00  0.00           C
ATOM  11712  O21 POPE  292      72.696  21.331  71.628  1.00  0.00           O
ATOM  11713  C21 POPE  292      72.366  22.561  71.978  1.00  0.00           C
ATOM  11714  O22 POPE  292      71.826  22.921  73.007  1.00  0.00           O
ATOM  11715  C22 POPE  292      72.896  23.481  70.857  1.00  0.00           C
ATOM  11718  C3  POPE  292      70.716  20.081  72.558  1.00  0.00           C
ATOM  11721  O31 POPE  292      70.076  19.881  71.268  1.00  0.00           O
ATOM  11722  C31 POPE  292      69.946  18.611  70.918  1.00  0.00           C
ATOM  11723  O32 POPE  292      70.176  17.641  71.618  1.00  0.00           O
ATOM  11724  C32 POPE  292      69.656  18.511  69.418  1.00  0.00           C
ATOM  11727  C23 POPE  292      72.396  24.941  70.898  1.00  0.00           C
ATOM  11730  C24 POPE  292      73.336  25.931  70.188  1.00  0.00           C
ATOM  11733  C25 POPE  292      73.116  26.041  68.668  1.00  0.00           C
ATOM  11736  C26 POPE  292      72.486  27.371  68.228  1.00  0.00           C
ATOM  11739  C27 POPE  292      72.576  27.541  66.698  1.00  0.00           C
ATOM  11742  C28 POPE  292      71.776  28.731  66.137  1.00  0.00           C
ATOM  11745  C29 POPE  292      72.576  30.001  66.018  1.00  0.00           C
ATOM  11747 0C21 POPE  292      72.626  30.791  64.928  1.00  0.00           C
ATOM  11749 1C21 POPE  292      71.846  30.611  63.648  1.00  0.00           C
ATOM  11752 2C21 POPE  292      72.676  30.031  62.498  1.00  0.00           C
ATOM  11755 3C21 POPE  292      71.806  29.641  61.288  1.00  0.00           C
ATOM  11758 4C21 POPE  292      72.656  29.311  60.058  1.00  0.00           C
ATOM  11761 5C21 POPE  292      71.856  28.761  58.868  1.00  0.00           C
ATOM  11764 6C21 POPE  292      71.886  27.221  58.798  1.00  0.00           C
ATOM  11767 7C21 POPE  292      71.096  26.661  57.618  1.00  0.00           C
ATOM  11770 8C21 POPE  292      71.106  25.131  57.558  1.00  0.00           C
ATOM  11774  C33 POPE  292      68.916  17.221  68.988  1.00  0.00           C
ATOM  11777  C34 POPE  292      69.036  17.011  67.478  1.00  0.00           C
ATOM  11780  C35 POPE  292      68.166  15.891  66.897  1.00  0.00           C
ATOM  11783  C36 POPE  292      68.356  15.771  65.378  1.00  0.00           C
ATOM  11786  C37 POPE  292      67.536  14.681  64.658  1.00  0.00           C
ATOM  11789  C38 POPE  292      66.016  14.901  64.728  1.00  0.00           C
ATOM  11792  C39 POPE  292      65.406  15.351  63.388  1.00  0.00           C
ATOM  11795 0C31 POPE  292      65.316  14.211  62.348  1.00  0.00           C
ATOM  11798 1C31 POPE  292      64.176  14.431  61.348  1.00  0.00           C
ATOM  11801 2C31 POPE  292      64.056  13.271  60.347  1.00  0.00           C
ATOM  11804 3C31 POPE  292      62.846  13.401  59.408  1.00  0.00           C
ATOM  11807 4C31 POPE  292      61.526  12.931  60.028  1.00  0.00           C
ATOM  11810 5C31 POPE  292      60.396  12.851  58.988  1.00  0.00           C
ATOM  11813 6C31 POPE  292      59.146  12.161  59.518  1.00  0.00           C
ATOM  11817  NH3 POPE  293     102.096  87.071  31.818  1.00  0.00           N
ATOM  11821  C12 POPE  293     101.036  87.991  31.268  1.00  0.00           C
ATOM  11824  C11 POPE  293      99.596  87.481  31.498  1.00  0.00           C
ATOM  11827  P   POPE  293      97.126  88.471  31.388  1.00  0.00           P
ATOM  11828  O13 POPE  293      96.606  89.851  31.388  1.00  0.00           O
ATOM  11829  O14 POPE  293      96.386  87.491  30.568  1.00  0.00           O
ATOM  11830  O11 POPE  293      97.006  87.931  32.858  1.00  0.00           O
ATOM  11831  O12 POPE  293      98.666  88.471  31.048  1.00  0.00           O
ATOM  11832  C1  POPE  293      97.536  88.711  33.918  1.00  0.00           C
ATOM  11835  C2  POPE  293      97.446  87.861  35.188  1.00  0.00           C
ATOM  11837  O21 POPE  293      98.056  88.641  36.228  1.00  0.00           O
ATOM  11838  C21 POPE  293      97.506  88.501  37.418  1.00  0.00           C
ATOM  11839  O22 POPE  293      96.656  87.681  37.718  1.00  0.00           O
ATOM  11840  C22 POPE  293      98.006  89.611  38.358  1.00  0.00           C
ATOM  11843  C3  POPE  293      98.166  86.501  34.968  1.00  0.00           C
ATOM  11846  O31 POPE  293      97.746  85.441  35.848  1.00  0.00           O
ATOM  11847  C31 POPE  293      96.976  84.501  35.327  1.00  0.00           C
ATOM  11848  O32 POPE  293      96.376  84.561  34.268  1.00  0.00           O
ATOM  11849  C32 POPE  293      96.976  83.291  36.258  1.00  0.00           C
ATOM  11852  C23 POPE  293      97.246  89.671  39.718  1.00  0.00           C
ATOM  11855  C24 POPE  293      97.756  90.801  40.627  1.00  0.00           C
ATOM  11858  C25 POPE  293      97.206  90.751  42.067  1.00  0.00           C
ATOM  11861  C26 POPE  293      97.696  89.541  42.868  1.00  0.00           C
ATOM  11864  C27 POPE  293      97.346  89.601  44.357  1.00  0.00           C
ATOM  11867  C28 POPE  293      98.226  88.681  45.228  1.00  0.00           C
ATOM  11870  C29 POPE  293      99.596  89.231  45.528  1.00  0.00           C
ATOM  11872 0C21 POPE  293      99.846  90.261  46.358  1.00  0.00           C
ATOM  11874 1C21 POPE  293      98.786  91.021  47.128  1.00  0.00           C
ATOM  11877 2C21 POPE  293      99.196  91.451  48.548  1.00  0.00           C
ATOM  11880 3C21 POPE  293      97.986  92.011  49.318  1.00  0.00           C
ATOM  11883 4C21 POPE  293      98.376  92.531  50.698  1.00  0.00           C
ATOM  11886 5C21 POPE  293      97.246  93.191  51.498  1.00  0.00           C
ATOM  11889 6C21 POPE  293      97.706  93.551  52.917  1.00  0.00           C
ATOM  11892 7C21 POPE  293      96.756  94.501  53.658  1.00  0.00           C
ATOM  11895 8C21 POPE  293      97.216  94.811  55.078  1.00  0.00           C
ATOM  11899  C33 POPE  293      95.556  82.821  36.638  1.00  0.00           C
ATOM  11902  C34 POPE  293      95.306  82.931  38.148  1.00  0.00           C
ATOM  11905  C35 POPE  293      96.096  81.881  38.928  1.00  0.00           C
ATOM  11908  C36 POPE  293      95.856  81.921  40.438  1.00  0.00           C
ATOM  11911  C37 POPE  293      95.956  80.511  40.998  1.00  0.00           C
ATOM  11914  C38 POPE  293      95.506  80.351  42.448  1.00  0.00           C
ATOM  11917  C39 POPE  293      95.746  78.911  42.908  1.00  0.00           C
ATOM  11920 0C31 POPE  293      95.196  78.641  44.307  1.00  0.00           C
ATOM  11923 1C31 POPE  293      95.736  77.361  44.948  1.00  0.00           C
ATOM  11926 2C31 POPE  293      94.946  77.031  46.217  1.00  0.00           C
ATOM  11929 3C31 POPE  293      95.466  75.811  46.968  1.00  0.00           C
ATOM  11932 4C31 POPE  293      96.716  76.081  47.818  1.00  0.00           C
ATOM  11935 5C31 POPE  293      96.896  75.031  48.908  1.00  0.00           C
ATOM  11938 6C31 POPE  293      98.126  75.231  49.788  1.00  0.00           C
ATOM  11942  NH3 POPE  294      -1.216 102.961  76.897  1.00  0.00           N
ATOM  11946  C12 POPE  294      -1.166 102.711  78.388  1.00  0.00           C
ATOM  11949  C11 POPE  294      -1.196 101.211  78.778  1.00  0.00           C
ATOM  11952  P   POPE  294       0.986 100.231  77.637  1.00  0.00           P
ATOM  11953  O13 POPE  294       1.736 100.521  78.868  1.00  0.00           O
ATOM  11954  O14 POPE  294       1.336  99.001  76.897  1.00  0.00           O
ATOM  11955  O11 POPE  294       1.126 101.461  76.628  1.00  0.00           O
ATOM  11956  O12 POPE  294      -0.586 100.331  77.838  1.00  0.00           O
ATOM  11957  C1  POPE  294       2.266 101.501  75.768  1.00  0.00           C
ATOM  11960  C2  POPE  294       1.966 101.281  74.248  1.00  0.00           C
ATOM  11962  O21 POPE  294       2.796 102.281  73.598  1.00  0.00           O
ATOM  11963  C21 POPE  294       3.646 101.771  72.717  1.00  0.00           C
ATOM  11964  O22 POPE  294       3.526 100.691  72.177  1.00  0.00           O
ATOM  11965  C22 POPE  294       4.796 102.741  72.468  1.00  0.00           C
ATOM  11968  C3  POPE  294       0.466 101.471  73.808  1.00  0.00           C
ATOM  11971  O31 POPE  294      -0.116 100.291  73.188  1.00  0.00           O
ATOM  11972  C31 POPE  294      -0.486 100.211  71.888  1.00  0.00           C
ATOM  11973  O32 POPE  294      -1.126  99.291  71.428  1.00  0.00           O
ATOM  11974  C32 POPE  294      -0.006 101.381  71.018  1.00  0.00           C
ATOM  11977  C23 POPE  294       5.476 102.441  71.107  1.00  0.00           C
ATOM  11980  C24 POPE  294       6.216 103.661  70.537  1.00  0.00           C
ATOM  11983  C25 POPE  294       6.566 103.501  69.048  1.00  0.00           C
ATOM  11986  C26 POPE  294       7.226 102.151  68.747  1.00  0.00           C
ATOM  11989  C27 POPE  294       7.906 102.081  67.368  1.00  0.00           C
ATOM  11992  C28 POPE  294       8.796 100.831  67.278  1.00  0.00           C
ATOM  11995  C29 POPE  294       9.726 100.851  66.088  1.00  0.00           C
ATOM  11997 0C21 POPE  294      10.156  99.781  65.397  1.00  0.00           C
ATOM  11999 1C21 POPE  294       9.796  98.351  65.688  1.00  0.00           C
ATOM  12002 2C21 POPE  294       8.726  97.851  64.708  1.00  0.00           C
ATOM  12005 3C21 POPE  294       8.216  96.441  65.048  1.00  0.00           C
ATOM  12008 4C21 POPE  294       7.286  95.901  63.958  1.00  0.00           C
[truncated: 1,771,903 more chars]
