# Supplementary material for: Characterizing Membrane Association and Periplasmic Transfer of Bacterial Lipoproteins through Molecular Dynamics Simulations
Source: Structure. 2020 Apr 7;28(4):475–487.e3. doi: 10.1016/j.str.2020.01.012 (PMC7139219; doi:10.1016/j.str.2020.01.012)
Supplement: Data S1. Final Coordinates from Simulations (Y–Z), Related to Figure 3 [file mmc3.zip › Y-Z/YGER-3-atomistic.pdb]

TITLE     Protein
REMARK    THIS IS A SIMULATION BOX
CRYST1  129.069  129.069  137.524  90.00  90.00  90.00 P 1           1
MODEL        1
ATOM      1  N   CYSTA   1      79.620  64.615  70.542  1.00  0.00           N
ATOM      3  CA  CYSTA   1      80.930  65.254  70.472  1.00  0.00           C
ATOM      5  C   CYSTA   1      81.990  64.835  71.582  1.00  0.00           C
ATOM      6  O   CYSTA   1      82.560  65.675  72.252  1.00  0.00           O
ATOM      7  CB  CYSTA   1      80.660  66.815  70.182  1.00  0.00           C
ATOM     10  SG  CYSTA   1      78.890  67.434  70.082  1.00  0.00           S
ATOM     11  C1  CYSTA   1      78.479  68.585  68.662  1.00  0.00           C
ATOM     14  CA1 CYSTA   1      79.240  63.875  69.492  1.00  0.00           C
ATOM     15  OA1 CYSTA   1      79.850  62.845  69.272  1.00  0.00           O
ATOM     16  CA2 CYSTA   1      78.189  64.305  68.502  1.00  0.00           C
ATOM     19  C11 CYSTA   1      77.060  69.305  68.592  1.00  0.00           C
ATOM     21  O11 CYSTA   1      75.910  68.405  68.662  1.00  0.00           O
ATOM     22  CX1 CYSTA   1      75.430  67.905  67.532  1.00  0.00           C
ATOM     23  OX1 CYSTA   1      76.109  67.635  66.552  1.00  0.00           O
ATOM     24  CX2 CYSTA   1      73.880  67.845  67.602  1.00  0.00           C
ATOM     27  C12 CYSTA   1      76.979  70.445  67.492  1.00  0.00           C
ATOM     30  O12 CYSTA   1      75.859  70.405  66.552  1.00  0.00           O
ATOM     31  CD1 CYSTA   1      76.180  70.595  65.262  1.00  0.00           C
ATOM     32  OD1 CYSTA   1      77.289  70.915  64.862  1.00  0.00           O
ATOM     33  CD2 CYSTA   1      74.960  70.405  64.352  1.00  0.00           C
ATOM     36  CA3 CYSTA   1      78.549  63.765  67.102  1.00  0.00           C
ATOM     39  CA4 CYSTA   1      77.880  64.534  65.952  1.00  0.00           C
ATOM     42  CA5 CYSTA   1      78.040  63.855  64.582  1.00  0.00           C
ATOM     45  CA6 CYSTA   1      79.450  63.315  64.292  1.00  0.00           C
ATOM     48  CA7 CYSTA   1      79.570  62.875  62.822  1.00  0.00           C
ATOM     51  CA8 CYSTA   1      80.840  62.075  62.532  1.00  0.00           C
ATOM     54  CA9 CYSTA   1      81.000  61.825  61.032  1.00  0.00           C
ATOM     57 0CA1 CYSTA   1      82.439  61.504  60.612  1.00  0.00           C
ATOM     60 1CA1 CYSTA   1      82.550  61.415  59.092  1.00  0.00           C
ATOM     63 2CA1 CYSTA   1      83.889  60.865  58.592  1.00  0.00           C
ATOM     66 3CA1 CYSTA   1      83.910  60.705  57.062  1.00  0.00           C
ATOM     69 4CA1 CYSTA   1      84.239  62.005  56.312  1.00  0.00           C
ATOM     72 5CA1 CYSTA   1      85.729  62.345  56.332  1.00  0.00           C
ATOM     75 6CA1 CYSTA   1      86.109  63.455  55.352  1.00  0.00           C
ATOM     79  CD3 CYSTA   1      74.810  68.975  63.792  1.00  0.00           C
ATOM     82  CD4 CYSTA   1      75.979  68.475  62.932  1.00  0.00           C
ATOM     85  CD5 CYSTA   1      76.240  66.964  63.052  1.00  0.00           C
ATOM     88  CD6 CYSTA   1      75.680  66.125  61.892  1.00  0.00           C
ATOM     91  CD7 CYSTA   1      76.770  65.504  61.032  1.00  0.00           C
ATOM     94  CD8 CYSTA   1      76.310  65.295  59.592  1.00  0.00           C
ATOM     97  CD9 CYSTA   1      77.430  64.644  58.772  1.00  0.00           C
ATOM    100 0CD1 CYSTA   1      77.130  63.195  58.362  1.00  0.00           C
ATOM    103 1CD1 CYSTA   1      76.680  63.094  56.902  1.00  0.00           C
ATOM    106 2CD1 CYSTA   1      75.530  62.105  56.672  1.00  0.00           C
ATOM    109 3CD1 CYSTA   1      74.990  62.185  55.232  1.00  0.00           C
ATOM    112 4CD1 CYSTA   1      75.090  60.875  54.452  1.00  0.00           C
ATOM    115 5CD1 CYSTA   1      73.960  59.885  54.802  1.00  0.00           C
ATOM    118 6CD1 CYSTA   1      73.920  58.684  53.852  1.00  0.00           C
ATOM    122  CX3 CYSTA   1      73.079  67.115  66.472  1.00  0.00           C
ATOM    125  CX4 CYSTA   1      71.648  66.754  66.942  1.00  0.00           C
ATOM    128  CX5 CYSTA   1      70.649  66.085  65.962  1.00  0.00           C
ATOM    131  CX6 CYSTA   1      71.100  64.784  65.272  1.00  0.00           C
ATOM    134  CX7 CYSTA   1      69.938  63.905  64.762  1.00  0.00           C
ATOM    137  CX8 CYSTA   1      70.360  62.894  63.652  1.00  0.00           C
ATOM    140  CX9 CYSTA   1      69.200  62.445  62.782  1.00  0.00           C
ATOM    142 0CX1 CYSTA   1      68.970  61.265  62.162  1.00  0.00           C
ATOM    144 1CX1 CYSTA   1      69.810  60.004  62.142  1.00  0.00           C
ATOM    147 2CX1 CYSTA   1      69.620  59.065  60.912  1.00  0.00           C
ATOM    150 3CX1 CYSTA   1      70.640  59.265  59.792  1.00  0.00           C
ATOM    153 4CX1 CYSTA   1      70.850  58.065  58.852  1.00  0.00           C
ATOM    156 5CX1 CYSTA   1      69.880  57.905  57.672  1.00  0.00           C
ATOM    159 6CX1 CYSTA   1      70.410  56.885  56.652  1.00  0.00           C
ATOM    162 7CX1 CYSTA   1      69.399  56.504  55.552  1.00  0.00           C
ATOM    165 8CX1 CYSTA   1      69.969  55.534  54.512  1.00  0.00           C
ATOM    169  N   SER A   2      82.328  63.515  71.722  1.00  0.00           N
ATOM    171  CA  SER A   2      83.100  62.765  72.792  1.00  0.00           C
ATOM    173  CB  SER A   2      84.570  62.265  72.542  1.00  0.00           C
ATOM    176  OG  SER A   2      85.649  63.075  73.012  1.00  0.00           O
ATOM    178  C   SER A   2      82.729  62.765  74.302  1.00  0.00           C
ATOM    179  O   SER A   2      82.240  63.705  74.912  1.00  0.00           O
ATOM    180  N   GLY A   3      82.869  61.565  74.962  1.00  0.00           N
ATOM    182  CA  GLY A   3      82.200  61.285  76.252  1.00  0.00           C
ATOM    185  C   GLY A   3      82.900  61.324  77.612  1.00  0.00           C
ATOM    186  O   GLY A   3      82.310  61.825  78.572  1.00  0.00           O
ATOM    187  N   SER A   4      84.139  60.795  77.802  1.00  0.00           N
ATOM    189  CA  SER A   4      84.740  60.715  79.152  1.00  0.00           C
ATOM    191  CB  SER A   4      85.200  59.315  79.652  1.00  0.00           C
ATOM    194  OG  SER A   4      85.950  58.565  78.712  1.00  0.00           O
ATOM    196  C   SER A   4      85.850  61.725  79.382  1.00  0.00           C
ATOM    197  O   SER A   4      86.990  61.605  78.932  1.00  0.00           O
ATOM    198  N   LYS A   5      85.500  62.774  80.152  1.00  0.00           N
ATOM    200  CA  LYS A   5      86.380  63.865  80.572  1.00  0.00           C
ATOM    202  CB  LYS A   5      87.740  63.465  81.202  1.00  0.00           C
ATOM    205  CG  LYS A   5      87.700  62.225  82.092  1.00  0.00           C
ATOM    208  CD  LYS A   5      88.990  62.095  82.922  1.00  0.00           C
ATOM    211  CE  LYS A   5      89.509  60.655  83.002  1.00  0.00           C
ATOM    214  NZ  LYS A   5      90.680  60.594  83.882  1.00  0.00           N
ATOM    218  C   LYS A   5      86.610  64.835  79.432  1.00  0.00           C
ATOM    219  O   LYS A   5      87.459  65.705  79.492  1.00  0.00           O
ATOM    220  N   SER A   6      85.799  64.705  78.362  1.00  0.00           N
ATOM    222  CA  SER A   6      85.750  65.644  77.262  1.00  0.00           C
ATOM    224  CB  SER A   6      86.559  65.145  76.022  1.00  0.00           C
ATOM    227  OG  SER A   6      86.729  66.145  75.012  1.00  0.00           O
ATOM    229  C   SER A   6      84.270  65.725  76.952  1.00  0.00           C
ATOM    230  O   SER A   6      83.870  65.615  75.802  1.00  0.00           O
ATOM    231  N   SER A   7      83.429  65.865  78.002  1.00  0.00           N
ATOM    233  CA  SER A   7      81.968  65.825  77.922  1.00  0.00           C
ATOM    235  CB  SER A   7      81.270  65.765  79.312  1.00  0.00           C
ATOM    238  OG  SER A   7      81.479  64.515  79.972  1.00  0.00           O
ATOM    240  C   SER A   7      81.329  67.004  77.232  1.00  0.00           C
ATOM    241  O   SER A   7      80.709  67.845  77.872  1.00  0.00           O
ATOM    242  N   ASP A   8      81.410  67.085  75.902  1.00  0.00           N
ATOM    244  CA  ASP A   8      80.700  68.104  75.152  1.00  0.00           C
ATOM    246  CB  ASP A   8      81.229  68.214  73.692  1.00  0.00           C
ATOM    249  CG  ASP A   8      82.680  68.684  73.682  1.00  0.00           C
ATOM    250  OD1 ASP A   8      83.368  68.605  72.642  1.00  0.00           O
ATOM    251  OD2 ASP A   8      83.119  69.245  74.712  1.00  0.00           O
ATOM    252  C   ASP A   8      79.189  67.845  75.202  1.00  0.00           C
ATOM    253  O   ASP A   8      78.700  66.854  75.752  1.00  0.00           O
ATOM    254  N   THR A   9      78.380  68.775  74.682  1.00  0.00           N
ATOM    256  CA  THR A   9      76.930  68.625  74.772  1.00  0.00           C
ATOM    258  CB  THR A   9      76.240  69.615  75.732  1.00  0.00           C
ATOM    260  OG1 THR A   9      75.719  68.895  76.842  1.00  0.00           O
ATOM    262  CG2 THR A   9      75.080  70.455  75.162  1.00  0.00           C
ATOM    266  C   THR A   9      76.420  68.435  73.362  1.00  0.00           C
ATOM    267  O   THR A   9      75.870  69.284  72.662  1.00  0.00           O
ATOM    268  N   GLY A  10      76.759  67.235  72.872  1.00  0.00           N
ATOM    270  CA  GLY A  10      76.210  66.655  71.672  1.00  0.00           C
ATOM    273  C   GLY A  10      75.030  65.805  72.002  1.00  0.00           C
ATOM    274  O   GLY A  10      74.369  65.924  73.042  1.00  0.00           O
ATOM    275  N   THR A  11      74.770  64.865  71.102  1.00  0.00           N
ATOM    277  CA  THR A  11      74.008  63.665  71.372  1.00  0.00           C
ATOM    279  CB  THR A  11      72.570  63.695  70.882  1.00  0.00           C
ATOM    281  OG1 THR A  11      72.400  64.665  69.862  1.00  0.00           O
ATOM    283  CG2 THR A  11      71.660  64.125  72.042  1.00  0.00           C
ATOM    287  C   THR A  11      74.829  62.595  70.682  1.00  0.00           C
ATOM    288  O   THR A  11      75.090  62.715  69.492  1.00  0.00           O
ATOM    289  N   TYR A  12      75.360  61.574  71.382  1.00  0.00           N
ATOM    291  CA  TYR A  12      74.969  61.055  72.672  1.00  0.00           C
ATOM    293  CB  TYR A  12      74.509  59.575  72.572  1.00  0.00           C
ATOM    296  CG  TYR A  12      75.560  58.705  71.942  1.00  0.00           C
ATOM    297  CD1 TYR A  12      75.570  58.455  70.562  1.00  0.00           C
ATOM    299  CE1 TYR A  12      76.549  57.635  69.992  1.00  0.00           C
ATOM    301  CZ  TYR A  12      77.520  57.045  70.812  1.00  0.00           C
ATOM    302  OH  TYR A  12      78.500  56.175  70.302  1.00  0.00           O
ATOM    304  CD2 TYR A  12      76.530  58.085  72.752  1.00  0.00           C
ATOM    306  CE2 TYR A  12      77.500  57.255  72.182  1.00  0.00           C
ATOM    308  C   TYR A  12      76.049  61.225  73.742  1.00  0.00           C
ATOM    309  O   TYR A  12      76.070  60.515  74.742  1.00  0.00           O
ATOM    310  N   SER A  13      76.950  62.215  73.662  1.00  0.00           N
ATOM    312  CA  SER A  13      77.580  62.735  74.872  1.00  0.00           C
ATOM    314  CB  SER A  13      79.090  62.915  74.822  1.00  0.00           C
ATOM    317  OG  SER A  13      79.460  63.585  73.622  1.00  0.00           O
ATOM    319  C   SER A  13      76.920  64.035  75.262  1.00  0.00           C
ATOM    320  O   SER A  13      76.560  64.845  74.432  1.00  0.00           O
ATOM    321  N   GLY A  14      76.630  64.284  76.552  1.00  0.00           N
ATOM    323  CA  GLY A  14      76.860  63.485  77.742  1.00  0.00           C
ATOM    326  C   GLY A  14      75.780  62.465  78.072  1.00  0.00           C
ATOM    327  O   GLY A  14      75.189  62.525  79.142  1.00  0.00           O
ATOM    328  N   SER A  15      75.549  61.455  77.222  1.00  0.00           N
ATOM    330  CA  SER A  15      74.500  60.455  77.382  1.00  0.00           C
ATOM    332  CB  SER A  15      73.259  60.775  76.502  1.00  0.00           C
ATOM    335  OG  SER A  15      72.680  62.025  76.902  1.00  0.00           O
ATOM    337  C   SER A  15      75.020  59.065  76.992  1.00  0.00           C
ATOM    338  O   SER A  15      74.320  58.265  76.382  1.00  0.00           O
ATOM    339  N   VAL A  16      76.290  58.745  77.322  1.00  0.00           N
ATOM    341  CA  VAL A  16      77.109  57.545  77.022  1.00  0.00           C
ATOM    343  CB  VAL A  16      78.350  57.574  77.912  1.00  0.00           C
ATOM    345  CG1 VAL A  16      79.530  57.325  76.982  1.00  0.00           C
ATOM    349  CG2 VAL A  16      78.590  58.955  78.572  1.00  0.00           C
ATOM    353  C   VAL A  16      76.610  56.065  76.772  1.00  0.00           C
ATOM    354  O   VAL A  16      76.330  55.765  75.622  1.00  0.00           O
ATOM    355  N   TYR A  17      76.499  55.095  77.762  1.00  0.00           N
ATOM    357  CA  TYR A  17      76.140  53.675  77.482  1.00  0.00           C
ATOM    359  CB  TYR A  17      77.040  52.565  78.142  1.00  0.00           C
ATOM    362  CG  TYR A  17      76.600  51.155  77.722  1.00  0.00           C
ATOM    363  CD1 TYR A  17      77.049  50.555  76.532  1.00  0.00           C
ATOM    365  CE1 TYR A  17      76.600  49.284  76.152  1.00  0.00           C
ATOM    367  CZ  TYR A  17      75.660  48.605  76.932  1.00  0.00           C
ATOM    368  OH  TYR A  17      75.150  47.335  76.562  1.00  0.00           O
ATOM    370  CD2 TYR A  17      75.660  50.445  78.492  1.00  0.00           C
ATOM    372  CE2 TYR A  17      75.170  49.195  78.082  1.00  0.00           C
ATOM    374  C   TYR A  17      74.680  53.335  77.812  1.00  0.00           C
ATOM    375  O   TYR A  17      74.270  53.335  78.972  1.00  0.00           O
ATOM    376  N   THR A  18      73.880  53.045  76.782  1.00  0.00           N
ATOM    378  CA  THR A  18      72.438  52.824  76.832  1.00  0.00           C
ATOM    380  CB  THR A  18      71.790  53.215  75.512  1.00  0.00           C
ATOM    382  OG1 THR A  18      70.380  53.225  75.592  1.00  0.00           O
ATOM    384  CG2 THR A  18      72.189  52.225  74.412  1.00  0.00           C
ATOM    388  C   THR A  18      72.020  51.415  77.222  1.00  0.00           C
ATOM    389  O   THR A  18      72.618  50.405  76.862  1.00  0.00           O
ATOM    390  N   VAL A  19      70.899  51.324  77.982  1.00  0.00           N
ATOM    392  CA  VAL A  19      70.280  50.074  78.402  1.00  0.00           C
ATOM    394  CB  VAL A  19      69.700  50.225  79.802  1.00  0.00           C
ATOM    396  CG1 VAL A  19      68.410  51.065  79.862  1.00  0.00           C
ATOM    400  CG2 VAL A  19      69.380  48.845  80.382  1.00  0.00           C
ATOM    404  C   VAL A  19      69.219  49.585  77.422  1.00  0.00           C
ATOM    405  O   VAL A  19      68.520  50.365  76.772  1.00  0.00           O
ATOM    406  N   LYS A  20      69.030  48.255  77.292  1.00  0.00           N
ATOM    408  CA  LYS A  20      67.898  47.684  76.572  1.00  0.00           C
ATOM    410  CB  LYS A  20      68.329  46.665  75.512  1.00  0.00           C
ATOM    413  CG  LYS A  20      69.090  47.365  74.372  1.00  0.00           C
ATOM    416  CD  LYS A  20      69.640  46.324  73.412  1.00  0.00           C
ATOM    419  CE  LYS A  20      70.299  46.854  72.152  1.00  0.00           C
ATOM    422  NZ  LYS A  20      70.790  45.705  71.372  1.00  0.00           N
ATOM    426  C   LYS A  20      66.829  47.185  77.522  1.00  0.00           C
ATOM    427  O   LYS A  20      67.040  47.075  78.722  1.00  0.00           O
ATOM    428  N   ARG A  21      65.590  46.945  77.042  1.00  0.00           N
ATOM    430  CA  ARG A  21      64.509  46.665  77.952  1.00  0.00           C
ATOM    432  CB  ARG A  21      63.110  47.045  77.412  1.00  0.00           C
ATOM    435  CG  ARG A  21      61.950  46.665  78.362  1.00  0.00           C
ATOM    438  CD  ARG A  21      60.569  47.255  78.042  1.00  0.00           C
ATOM    441  NE  ARG A  21      60.319  47.025  76.582  1.00  0.00           N
ATOM    443  CZ  ARG A  21      60.310  47.964  75.652  1.00  0.00           C
ATOM    444  NH1 ARG A  21      60.639  49.225  75.862  1.00  0.00           N
ATOM    447  NH2 ARG A  21      60.080  47.625  74.402  1.00  0.00           N
ATOM    450  C   ARG A  21      64.520  45.235  78.452  1.00  0.00           C
ATOM    451  O   ARG A  21      64.770  44.274  77.722  1.00  0.00           O
ATOM    452  N   GLY A  22      64.270  45.055  79.762  1.00  0.00           N
ATOM    454  CA  GLY A  22      64.329  43.745  80.382  1.00  0.00           C
ATOM    457  C   GLY A  22      65.710  43.434  80.882  1.00  0.00           C
ATOM    458  O   GLY A  22      65.920  42.415  81.522  1.00  0.00           O
ATOM    459  N   ASP A  23      66.680  44.335  80.622  1.00  0.00           N
ATOM    461  CA  ASP A  23      68.020  44.235  81.142  1.00  0.00           C
ATOM    463  CB  ASP A  23      69.030  45.205  80.462  1.00  0.00           C
ATOM    466  CG  ASP A  23      69.410  44.845  79.042  1.00  0.00           C
ATOM    467  OD1 ASP A  23      68.970  43.775  78.532  1.00  0.00           O
ATOM    468  OD2 ASP A  23      70.240  45.585  78.452  1.00  0.00           O
ATOM    469  C   ASP A  23      68.170  44.335  82.662  1.00  0.00           C
ATOM    470  O   ASP A  23      67.400  44.955  83.402  1.00  0.00           O
ATOM    471  N   THR A  24      69.229  43.675  83.132  1.00  0.00           N
ATOM    473  CA  THR A  24      69.680  43.715  84.502  1.00  0.00           C
ATOM    475  CB  THR A  24      69.829  42.315  85.112  1.00  0.00           C
ATOM    477  OG1 THR A  24      70.950  41.574  84.602  1.00  0.00           O
ATOM    479  CG2 THR A  24      68.560  41.535  84.782  1.00  0.00           C
ATOM    483  C   THR A  24      71.010  44.405  84.462  1.00  0.00           C
ATOM    484  O   THR A  24      71.680  44.344  83.432  1.00  0.00           O
ATOM    485  N   LEU A  25      71.470  45.004  85.582  1.00  0.00           N
ATOM    487  CA  LEU A  25      72.720  45.775  85.702  1.00  0.00           C
ATOM    489  CB  LEU A  25      73.130  46.025  87.182  1.00  0.00           C
ATOM    492  CG  LEU A  25      72.140  46.774  88.102  1.00  0.00           C
ATOM    494  CD1 LEU A  25      71.740  48.115  87.492  1.00  0.00           C
ATOM    498  CD2 LEU A  25      70.950  45.895  88.502  1.00  0.00           C
ATOM    502  C   LEU A  25      73.920  45.065  85.112  1.00  0.00           C
ATOM    503  O   LEU A  25      74.799  45.655  84.502  1.00  0.00           O
ATOM    504  N   TYR A  26      73.950  43.735  85.302  1.00  0.00           N
ATOM    506  CA  TYR A  26      74.950  42.835  84.802  1.00  0.00           C
ATOM    508  CB  TYR A  26      74.560  41.445  85.352  1.00  0.00           C
ATOM    511  CG  TYR A  26      75.670  40.445  85.252  1.00  0.00           C
ATOM    512  CD1 TYR A  26      76.810  40.565  86.062  1.00  0.00           C
ATOM    514  CE1 TYR A  26      77.790  39.555  86.062  1.00  0.00           C
ATOM    516  CZ  TYR A  26      77.600  38.405  85.292  1.00  0.00           C
ATOM    517  OH  TYR A  26      78.549  37.365  85.272  1.00  0.00           O
ATOM    519  CD2 TYR A  26      75.520  39.305  84.462  1.00  0.00           C
ATOM    521  CE2 TYR A  26      76.450  38.265  84.522  1.00  0.00           C
ATOM    523  C   TYR A  26      75.049  42.844  83.272  1.00  0.00           C
ATOM    524  O   TYR A  26      76.140  42.885  82.722  1.00  0.00           O
ATOM    525  N   ARG A  27      73.920  42.865  82.532  1.00  0.00           N
ATOM    527  CA  ARG A  27      73.910  42.935  81.072  1.00  0.00           C
ATOM    529  CB  ARG A  27      72.490  42.795  80.472  1.00  0.00           C
ATOM    532  CG  ARG A  27      71.759  41.475  80.762  1.00  0.00           C
ATOM    535  CD  ARG A  27      70.430  41.455  79.982  1.00  0.00           C
ATOM    538  NE  ARG A  27      69.500  40.414  80.522  1.00  0.00           N
ATOM    540  CZ  ARG A  27      68.250  40.295  80.052  1.00  0.00           C
ATOM    541  NH1 ARG A  27      67.749  41.165  79.212  1.00  0.00           N
ATOM    544  NH2 ARG A  27      67.500  39.265  80.412  1.00  0.00           N
ATOM    547  C   ARG A  27      74.500  44.214  80.492  1.00  0.00           C
ATOM    548  O   ARG A  27      75.180  44.185  79.462  1.00  0.00           O
ATOM    549  N   ILE A  28      74.219  45.355  81.152  1.00  0.00           N
ATOM    551  CA  ILE A  28      74.770  46.655  80.842  1.00  0.00           C
ATOM    553  CB  ILE A  28      74.100  47.774  81.662  1.00  0.00           C
ATOM    555  CG2 ILE A  28      74.890  49.095  81.582  1.00  0.00           C
ATOM    559  CG1 ILE A  28      72.618  47.975  81.282  1.00  0.00           C
ATOM    562  CD  ILE A  28      71.719  47.005  82.032  1.00  0.00           C
ATOM    566  C   ILE A  28      76.250  46.685  81.142  1.00  0.00           C
ATOM    567  O   ILE A  28      77.090  46.955  80.302  1.00  0.00           O
ATOM    568  N   SER A  29      76.590  46.365  82.392  1.00  0.00           N
ATOM    570  CA  SER A  29      77.890  46.635  82.932  1.00  0.00           C
ATOM    572  CB  SER A  29      77.829  46.714  84.472  1.00  0.00           C
ATOM    575  OG  SER A  29      76.920  47.735  84.862  1.00  0.00           O
ATOM    577  C   SER A  29      78.939  45.655  82.472  1.00  0.00           C
ATOM    578  O   SER A  29      80.130  45.965  82.502  1.00  0.00           O
ATOM    579  N   ARG A  30      78.539  44.475  81.952  1.00  0.00           N
ATOM    581  CA  ARG A  30      79.390  43.644  81.112  1.00  0.00           C
ATOM    583  CB  ARG A  30      78.660  42.324  80.752  1.00  0.00           C
ATOM    586  CG  ARG A  30      78.600  41.285  81.892  1.00  0.00           C
ATOM    589  CD  ARG A  30      77.840  40.015  81.462  1.00  0.00           C
ATOM    592  NE  ARG A  30      78.600  38.825  81.932  1.00  0.00           N
ATOM    594  CZ  ARG A  30      78.140  37.585  81.792  1.00  0.00           C
ATOM    595  NH1 ARG A  30      76.920  37.325  81.382  1.00  0.00           N
ATOM    598  NH2 ARG A  30      78.930  36.555  82.002  1.00  0.00           N
ATOM    601  C   ARG A  30      79.859  44.315  79.822  1.00  0.00           C
ATOM    602  O   ARG A  30      81.020  44.274  79.432  1.00  0.00           O
ATOM    603  N   THR A  31      78.939  44.995  79.132  1.00  0.00           N
ATOM    605  CA  THR A  31      79.219  45.594  77.832  1.00  0.00           C
ATOM    607  CB  THR A  31      77.920  45.745  77.072  1.00  0.00           C
ATOM    609  OG1 THR A  31      77.240  44.484  77.022  1.00  0.00           O
ATOM    611  CG2 THR A  31      78.200  46.175  75.632  1.00  0.00           C
ATOM    615  C   THR A  31      79.930  46.935  77.982  1.00  0.00           C
ATOM    616  O   THR A  31      80.630  47.415  77.092  1.00  0.00           O
ATOM    617  N   THR A  32      79.840  47.535  79.192  1.00  0.00           N
ATOM    619  CA  THR A  32      80.569  48.735  79.632  1.00  0.00           C
ATOM    621  CB  THR A  32      79.979  49.274  80.942  1.00  0.00           C
ATOM    623  OG1 THR A  32      78.600  49.525  80.752  1.00  0.00           O
ATOM    625  CG2 THR A  32      80.540  50.625  81.412  1.00  0.00           C
ATOM    629  C   THR A  32      82.049  48.455  79.852  1.00  0.00           C
ATOM    630  O   THR A  32      82.889  49.354  79.942  1.00  0.00           O
ATOM    631  N   GLY A  33      82.439  47.165  79.942  1.00  0.00           N
ATOM    633  CA  GLY A  33      83.829  46.755  80.052  1.00  0.00           C
ATOM    636  C   GLY A  33      84.350  46.795  81.462  1.00  0.00           C
ATOM    637  O   GLY A  33      85.549  46.665  81.702  1.00  0.00           O
ATOM    638  N   THR A  34      83.438  46.925  82.442  1.00  0.00           N
ATOM    640  CA  THR A  34      83.700  46.765  83.872  1.00  0.00           C
ATOM    642  CB  THR A  34      82.499  47.175  84.722  1.00  0.00           C
ATOM    644  OG1 THR A  34      82.140  48.525  84.462  1.00  0.00           O
ATOM    646  CG2 THR A  34      82.749  47.065  86.232  1.00  0.00           C
ATOM    650  C   THR A  34      84.040  45.315  84.132  1.00  0.00           C
ATOM    651  O   THR A  34      83.390  44.425  83.592  1.00  0.00           O
ATOM    652  N   SER A  35      85.109  45.035  84.912  1.00  0.00           N
ATOM    654  CA  SER A  35      85.570  43.675  85.232  1.00  0.00           C
ATOM    656  CB  SER A  35      86.710  43.715  86.302  1.00  0.00           C
ATOM    659  OG  SER A  35      87.188  42.435  86.712  1.00  0.00           O
ATOM    661  C   SER A  35      84.460  42.765  85.722  1.00  0.00           C
ATOM    662  O   SER A  35      83.759  43.104  86.682  1.00  0.00           O
ATOM    663  N   VAL A  36      84.239  41.594  85.082  1.00  0.00           N
ATOM    665  CA  VAL A  36      83.100  40.685  85.352  1.00  0.00           C
ATOM    667  CB  VAL A  36      83.029  39.445  84.452  1.00  0.00           C
ATOM    669  CG1 VAL A  36      84.160  38.435  84.732  1.00  0.00           C
ATOM    673  CG2 VAL A  36      81.660  38.735  84.582  1.00  0.00           C
ATOM    677  C   VAL A  36      83.040  40.254  86.792  1.00  0.00           C
ATOM    678  O   VAL A  36      81.979  40.115  87.402  1.00  0.00           O
ATOM    679  N   LYS A  37      84.210  40.065  87.412  1.00  0.00           N
ATOM    681  CA  LYS A  37      84.290  39.795  88.822  1.00  0.00           C
ATOM    683  CB  LYS A  37      85.740  39.395  89.142  1.00  0.00           C
ATOM    686  CG  LYS A  37      86.020  37.965  88.632  1.00  0.00           C
ATOM    689  CD  LYS A  37      87.490  37.555  88.792  1.00  0.00           C
ATOM    692  CE  LYS A  37      87.700  36.045  88.612  1.00  0.00           C
ATOM    695  NZ  LYS A  37      89.130  35.725  88.752  1.00  0.00           N
ATOM    699  C   LYS A  37      83.709  40.915  89.692  1.00  0.00           C
ATOM    700  O   LYS A  37      82.860  40.655  90.532  1.00  0.00           O
ATOM    701  N   GLU A  38      84.049  42.175  89.432  1.00  0.00           N
ATOM    703  CA  GLU A  38      83.460  43.365  90.032  1.00  0.00           C
ATOM    705  CB  GLU A  38      84.220  44.655  89.612  1.00  0.00           C
ATOM    708  CG  GLU A  38      85.570  44.865  90.342  1.00  0.00           C
ATOM    711  CD  GLU A  38      86.370  43.585  90.502  1.00  0.00           C
ATOM    712  OE1 GLU A  38      86.790  42.984  89.472  1.00  0.00           O
ATOM    713  OE2 GLU A  38      86.549  43.145  91.672  1.00  0.00           O
ATOM    714  C   GLU A  38      81.968  43.515  89.772  1.00  0.00           C
ATOM    715  O   GLU A  38      81.200  43.915  90.652  1.00  0.00           O
ATOM    716  N   LEU A  39      81.499  43.145  88.572  1.00  0.00           N
ATOM    718  CA  LEU A  39      80.070  43.025  88.282  1.00  0.00           C
ATOM    720  CB  LEU A  39      79.810  42.505  86.862  1.00  0.00           C
ATOM    723  CG  LEU A  39      80.460  43.345  85.772  1.00  0.00           C
ATOM    725  CD1 LEU A  39      80.100  42.765  84.412  1.00  0.00           C
ATOM    729  CD2 LEU A  39      80.000  44.785  85.902  1.00  0.00           C
ATOM    733  C   LEU A  39      79.350  42.064  89.192  1.00  0.00           C
ATOM    734  O   LEU A  39      78.229  42.324  89.632  1.00  0.00           O
ATOM    735  N   ALA A  40      80.000  40.934  89.512  1.00  0.00           N
ATOM    737  CA  ALA A  40      79.479  39.905  90.362  1.00  0.00           C
ATOM    739  CB  ALA A  40      80.398  38.675  90.212  1.00  0.00           C
ATOM    743  C   ALA A  40      79.380  40.274  91.832  1.00  0.00           C
ATOM    744  O   ALA A  40      79.040  39.435  92.662  1.00  0.00           O
ATOM    745  N   ARG A  41      79.649  41.545  92.192  1.00  0.00           N
ATOM    747  CA  ARG A  41      79.509  42.115  93.512  1.00  0.00           C
ATOM    749  CB  ARG A  41      80.880  42.635  94.042  1.00  0.00           C
ATOM    752  CG  ARG A  41      81.790  41.535  94.632  1.00  0.00           C
ATOM    755  CD  ARG A  41      82.459  40.585  93.632  1.00  0.00           C
ATOM    758  NE  ARG A  41      83.850  41.065  93.322  1.00  0.00           N
ATOM    760  CZ  ARG A  41      84.789  40.254  92.852  1.00  0.00           C
ATOM    761  NH1 ARG A  41      84.579  38.965  92.682  1.00  0.00           N
ATOM    764  NH2 ARG A  41      85.969  40.705  92.512  1.00  0.00           N
ATOM    767  C   ARG A  41      78.430  43.205  93.532  1.00  0.00           C
ATOM    768  O   ARG A  41      78.119  43.785  94.562  1.00  0.00           O
ATOM    769  N   LEU A  42      77.758  43.455  92.382  1.00  0.00           N
ATOM    771  CA  LEU A  42      76.648  44.375  92.272  1.00  0.00           C
ATOM    773  CB  LEU A  42      76.930  45.594  91.352  1.00  0.00           C
ATOM    776  CG  LEU A  42      78.280  46.315  91.572  1.00  0.00           C
ATOM    778  CD1 LEU A  42      78.539  47.335  90.452  1.00  0.00           C
ATOM    782  CD2 LEU A  42      78.380  47.015  92.942  1.00  0.00           C
ATOM    786  C   LEU A  42      75.460  43.625  91.702  1.00  0.00           C
ATOM    787  O   LEU A  42      75.549  42.835  90.762  1.00  0.00           O
ATOM    788  N   ASN A  43      74.270  43.845  92.272  1.00  0.00           N
ATOM    790  CA  ASN A  43      73.070  43.255  91.742  1.00  0.00           C
ATOM    792  CB  ASN A  43      73.030  41.725  92.052  1.00  0.00           C
ATOM    795  CG  ASN A  43      71.670  41.074  91.902  1.00  0.00           C
ATOM    796  OD1 ASN A  43      71.060  41.115  90.832  1.00  0.00           O
ATOM    797  ND2 ASN A  43      71.200  40.394  92.962  1.00  0.00           N
ATOM    800  C   ASN A  43      71.899  44.074  92.262  1.00  0.00           C
ATOM    801  O   ASN A  43      72.070  44.895  93.172  1.00  0.00           O
ATOM    802  N   GLY A  44      70.700  43.895  91.692  1.00  0.00           N
ATOM    804  CA  GLY A  44      69.479  44.555  92.132  1.00  0.00           C
ATOM    807  C   GLY A  44      68.390  43.595  92.522  1.00  0.00           C
ATOM    808  O   GLY A  44      68.290  42.455  92.072  1.00  0.00           O
ATOM    809  N   ILE A  45      67.500  44.065  93.412  1.00  0.00           N
ATOM    811  CA  ILE A  45      66.340  43.345  93.912  1.00  0.00           C
ATOM    813  CB  ILE A  45      65.710  44.135  95.072  1.00  0.00           C
ATOM    815  CG2 ILE A  45      65.220  45.515  94.552  1.00  0.00           C
ATOM    819  CG1 ILE A  45      64.600  43.355  95.822  1.00  0.00           C
ATOM    822  CD  ILE A  45      63.970  44.115  96.992  1.00  0.00           C
ATOM    826  C   ILE A  45      65.299  42.925  92.852  1.00  0.00           C
ATOM    827  O   ILE A  45      64.890  43.685  91.972  1.00  0.00           O
ATOM    828  N   SER A  46      64.810  41.664  92.912  1.00  0.00           N
ATOM    830  CA  SER A  46      63.630  41.144  92.202  1.00  0.00           C
ATOM    832  CB  SER A  46      63.510  39.615  92.522  1.00  0.00           C
ATOM    835  OG  SER A  46      62.430  38.945  91.862  1.00  0.00           O
ATOM    837  C   SER A  46      62.310  41.745  92.672  1.00  0.00           C
ATOM    838  O   SER A  46      62.229  42.025  93.862  1.00  0.00           O
ATOM    839  N   PRO A  47      61.210  41.915  91.972  1.00  0.00           N
ATOM    840  CD  PRO A  47      59.970  41.325  92.492  1.00  0.00           C
ATOM    843  CA  PRO A  47      61.040  42.505  90.652  1.00  0.00           C
ATOM    845  CB  PRO A  47      59.620  42.045  90.262  1.00  0.00           C
ATOM    848  CG  PRO A  47      58.880  41.875  91.592  1.00  0.00           C
ATOM    851  C   PRO A  47      61.160  44.045  90.562  1.00  0.00           C
ATOM    852  O   PRO A  47      61.210  44.425  89.392  1.00  0.00           O
ATOM    853  N   PRO A  48      61.180  45.004  91.512  1.00  0.00           N
ATOM    854  CD  PRO A  48      60.560  44.915  92.832  1.00  0.00           C
ATOM    857  CA  PRO A  48      61.530  46.415  91.282  1.00  0.00           C
ATOM    859  CB  PRO A  48      61.920  46.925  92.682  1.00  0.00           C
ATOM    862  CG  PRO A  48      61.400  45.875  93.672  1.00  0.00           C
ATOM    865  C   PRO A  48      62.560  46.795  90.222  1.00  0.00           C
ATOM    866  O   PRO A  48      63.590  46.145  90.102  1.00  0.00           O
ATOM    867  N   TYR A  49      62.280  47.855  89.432  1.00  0.00           N
ATOM    869  CA  TYR A  49      63.060  48.305  88.292  1.00  0.00           C
ATOM    871  CB  TYR A  49      62.340  49.465  87.542  1.00  0.00           C
ATOM    874  CG  TYR A  49      60.990  49.024  87.062  1.00  0.00           C
ATOM    875  CD1 TYR A  49      59.799  49.414  87.712  1.00  0.00           C
ATOM    877  CE1 TYR A  49      58.560  49.004  87.212  1.00  0.00           C
ATOM    879  CZ  TYR A  49      58.479  48.215  86.062  1.00  0.00           C
ATOM    880  OH  TYR A  49      57.220  47.765  85.602  1.00  0.00           O
ATOM    882  CD2 TYR A  49      60.900  48.234  85.912  1.00  0.00           C
ATOM    884  CE2 TYR A  49      59.660  47.835  85.412  1.00  0.00           C
ATOM    886  C   TYR A  49      64.450  48.815  88.652  1.00  0.00           C
ATOM    887  O   TYR A  49      64.630  49.965  89.052  1.00  0.00           O
ATOM    888  N   THR A  50      65.479  47.995  88.472  1.00  0.00           N
ATOM    890  CA  THR A  50      66.869  48.335  88.732  1.00  0.00           C
ATOM    892  CB  THR A  50      67.720  47.075  88.602  1.00  0.00           C
ATOM    894  OG1 THR A  50      67.630  46.495  87.312  1.00  0.00           O
ATOM    896  CG2 THR A  50      67.180  46.005  89.582  1.00  0.00           C
ATOM    900  C   THR A  50      67.420  49.455  87.862  1.00  0.00           C
ATOM    901  O   THR A  50      68.030  50.425  88.322  1.00  0.00           O
ATOM    902  N   ILE A  51      67.130  49.354  86.552  1.00  0.00           N
ATOM    904  CA  ILE A  51      67.380  50.355  85.532  1.00  0.00           C
ATOM    906  CB  ILE A  51      68.259  49.825  84.392  1.00  0.00           C
ATOM    908  CG2 ILE A  51      69.710  49.865  84.932  1.00  0.00           C
ATOM    912  CG1 ILE A  51      67.950  48.385  83.912  1.00  0.00           C
ATOM    915  CD  ILE A  51      66.799  48.295  82.912  1.00  0.00           C
ATOM    919  C   ILE A  51      66.070  50.985  85.082  1.00  0.00           C
ATOM    920  O   ILE A  51      64.979  50.485  85.352  1.00  0.00           O
ATOM    921  N   GLU A  52      66.118  52.155  84.422  1.00  0.00           N
ATOM    923  CA  GLU A  52      64.990  52.695  83.682  1.00  0.00           C
ATOM    925  CB  GLU A  52      65.020  54.245  83.822  1.00  0.00           C
ATOM    928  CG  GLU A  52      64.160  55.245  83.002  1.00  0.00           C
ATOM    931  CD  GLU A  52      64.540  56.685  83.352  1.00  0.00           C
ATOM    932  OE1 GLU A  52      65.340  56.875  84.312  1.00  0.00           O
ATOM    933  OE2 GLU A  52      64.020  57.635  82.712  1.00  0.00           O
ATOM    934  C   GLU A  52      65.030  52.115  82.282  1.00  0.00           C
ATOM    935  O   GLU A  52      65.950  51.375  81.952  1.00  0.00           O
ATOM    936  N   VAL A  53      64.040  52.345  81.422  1.00  0.00           N
ATOM    938  CA  VAL A  53      64.010  51.615  80.152  1.00  0.00           C
ATOM    940  CB  VAL A  53      62.580  51.285  79.742  1.00  0.00           C
ATOM    942  CG1 VAL A  53      62.000  50.345  80.802  1.00  0.00           C
ATOM    946  CG2 VAL A  53      61.700  52.535  79.602  1.00  0.00           C
ATOM    950  C   VAL A  53      64.630  52.405  79.012  1.00  0.00           C
ATOM    951  O   VAL A  53      64.780  51.905  77.902  1.00  0.00           O
ATOM    952  N   GLY A  54      64.990  53.655  79.272  1.00  0.00           N
ATOM    954  CA  GLY A  54      65.240  54.645  78.242  1.00  0.00           C
ATOM    957  C   GLY A  54      66.350  55.505  78.682  1.00  0.00           C
ATOM    958  O   GLY A  54      66.439  56.675  78.332  1.00  0.00           O
ATOM    959  N   GLN A  55      67.200  54.985  79.552  1.00  0.00           N
ATOM    961  CA  GLN A  55      68.359  55.715  79.932  1.00  0.00           C
ATOM    963  CB  GLN A  55      68.189  56.385  81.342  1.00  0.00           C
ATOM    966  CG  GLN A  55      68.530  55.685  82.682  1.00  0.00           C
ATOM    969  CD  GLN A  55      68.320  54.175  82.742  1.00  0.00           C
ATOM    970  OE1 GLN A  55      67.749  53.515  81.882  1.00  0.00           O
ATOM    971  NE2 GLN A  55      68.780  53.545  83.842  1.00  0.00           N
ATOM    974  C   GLN A  55      69.500  54.745  79.742  1.00  0.00           C
ATOM    975  O   GLN A  55      69.609  53.975  78.792  1.00  0.00           O
ATOM    976  N   LYS A  56      70.479  54.895  80.602  1.00  0.00           N
ATOM    978  CA  LYS A  56      71.829  54.755  80.182  1.00  0.00           C
ATOM    980  CB  LYS A  56      72.020  56.105  79.432  1.00  0.00           C
ATOM    983  CG  LYS A  56      73.259  56.395  78.622  1.00  0.00           C
ATOM    986  CD  LYS A  56      74.350  57.115  79.412  1.00  0.00           C
ATOM    989  CE  LYS A  56      74.880  56.365  80.592  1.00  0.00           C
ATOM    992  NZ  LYS A  56      76.229  56.835  80.902  1.00  0.00           N
ATOM    996  C   LYS A  56      72.438  54.535  81.552  1.00  0.00           C
ATOM    997  O   LYS A  56      71.920  55.025  82.552  1.00  0.00           O
ATOM    998  N   LEU A  57      73.539  53.754  81.692  1.00  0.00           N
ATOM   1000  CA  LEU A  57      74.240  53.615  82.962  1.00  0.00           C
ATOM   1002  CB  LEU A  57      74.540  52.145  83.322  1.00  0.00           C
ATOM   1005  CG  LEU A  57      75.180  51.945  84.702  1.00  0.00           C
ATOM   1007  CD1 LEU A  57      74.290  52.434  85.852  1.00  0.00           C
ATOM   1011  CD2 LEU A  57      75.479  50.464  84.942  1.00  0.00           C
ATOM   1015  C   LEU A  57      75.579  54.315  82.862  1.00  0.00           C
ATOM   1016  O   LEU A  57      76.330  54.035  81.942  1.00  0.00           O
ATOM   1017  N   LYS A  58      75.910  55.265  83.762  1.00  0.00           N
ATOM   1019  CA  LYS A  58      77.240  55.825  83.862  1.00  0.00           C
ATOM   1021  CB  LYS A  58      77.250  57.385  83.862  1.00  0.00           C
ATOM   1024  CG  LYS A  58      78.680  57.955  83.852  1.00  0.00           C
ATOM   1027  CD  LYS A  58      78.859  59.414  83.402  1.00  0.00           C
ATOM   1030  CE  LYS A  58      79.210  59.484  81.912  1.00  0.00           C
ATOM   1033  NZ  LYS A  58      79.630  60.835  81.492  1.00  0.00           N
ATOM   1037  C   LYS A  58      77.869  55.365  85.152  1.00  0.00           C
ATOM   1038  O   LYS A  58      77.160  55.195  86.142  1.00  0.00           O
ATOM   1039  N   LEU A  59      79.200  55.195  85.172  1.00  0.00           N
ATOM   1041  CA  LEU A  59      79.969  54.995  86.382  1.00  0.00           C
ATOM   1043  CB  LEU A  59      81.250  54.205  86.012  1.00  0.00           C
ATOM   1046  CG  LEU A  59      82.258  53.945  87.152  1.00  0.00           C
ATOM   1048  CD1 LEU A  59      81.570  53.395  88.412  1.00  0.00           C
ATOM   1052  CD2 LEU A  59      83.368  52.995  86.682  1.00  0.00           C
ATOM   1056  C   LEU A  59      80.289  56.324  87.062  1.00  0.00           C
ATOM   1057  O   LEU A  59      79.810  56.615  88.162  1.00  0.00           O
ATOM   1058  N   GLY A  60      81.079  57.205  86.392  1.00  0.00           N
ATOM   1060  CA  GLY A  60      81.380  58.565  86.852  1.00  0.00           C
ATOM   1063  C   GLY A  60      80.189  59.495  86.972  1.00  0.00           C
ATOM   1064  O   GLY A  60      79.049  59.074  86.812  1.00  0.00           O
ATOM   1065  N   GLY A  61      80.389  60.805  87.222  1.00  0.00           N
ATOM   1067  CA  GLY A  61      79.280  61.735  87.482  1.00  0.00           C
ATOM   1070  C   GLY A  61      79.369  63.075  86.782  1.00  0.00           C
ATOM   1071  O   GLY A  61      79.770  63.205  85.622  1.00  0.00           O
ATOM   1072  N   ALA A  62      78.920  64.135  87.502  1.00  0.00           N
ATOM   1074  CA  ALA A  62      78.670  65.455  86.972  1.00  0.00           C
ATOM   1076  CB  ALA A  62      77.140  65.655  86.842  1.00  0.00           C
ATOM   1080  C   ALA A  62      79.240  66.574  87.832  1.00  0.00           C
ATOM   1081  O   ALA A  62      79.119  66.585  89.062  1.00  0.00           O
ATOM   1082  N   LYS A  63      79.868  67.585  87.182  1.00  0.00           N
ATOM   1084  CA  LYS A  63      80.140  68.895  87.772  1.00  0.00           C
ATOM   1086  CB  LYS A  63      81.559  69.415  87.342  1.00  0.00           C
ATOM   1089  CG  LYS A  63      81.968  70.845  87.762  1.00  0.00           C
ATOM   1092  CD  LYS A  63      83.350  71.305  87.252  1.00  0.00           C
ATOM   1095  CE  LYS A  63      83.429  71.475  85.712  1.00  0.00           C
ATOM   1098  NZ  LYS A  63      84.799  71.765  85.242  1.00  0.00           N
ATOM   1102  C   LYS A  63      79.049  69.885  87.342  1.00  0.00           C
ATOM   1103  O   LYS A  63      78.970  71.005  87.852  1.00  0.00           O
ATOM   1104  N   SER A  64      78.130  69.455  86.452  1.00  0.00           N
ATOM   1106  CA  SER A  64      76.969  70.175  85.912  1.00  0.00           C
ATOM   1108  CB  SER A  64      76.540  71.465  86.672  1.00  0.00           C
ATOM   1111  OG  SER A  64      75.258  71.935  86.282  1.00  0.00           O
ATOM   1113  C   SER A  64      77.140  70.355  84.412  1.00  0.00           C
ATOM   1114  O   SER A  64      77.840  69.565  83.772  1.00  0.00           O
ATOM   1115  N   SER A  65      76.439  71.335  83.802  1.00  0.00           N
ATOM   1117  CA  SER A  65      76.020  71.305  82.422  1.00  0.00           C
ATOM   1119  CB  SER A  65      74.649  70.574  82.272  1.00  0.00           C
ATOM   1122  OG  SER A  65      73.520  71.215  82.882  1.00  0.00           O
ATOM   1124  C   SER A  65      75.920  72.695  81.822  1.00  0.00           C
ATOM   1125  O   SER A  65      75.939  73.695  82.532  1.00  0.00           O
ATOM   1126  N   SER A  66      75.829  72.785  80.472  1.00  0.00           N
ATOM   1128  CA  SER A  66      75.710  74.025  79.712  1.00  0.00           C
ATOM   1130  CB  SER A  66      77.070  74.545  79.132  1.00  0.00           C
ATOM   1133  OG  SER A  66      76.910  75.775  78.412  1.00  0.00           O
ATOM   1135  C   SER A  66      74.750  73.795  78.562  1.00  0.00           C
ATOM   1136  O   SER A  66      74.760  72.735  77.942  1.00  0.00           O
ATOM   1137  N   ILE A  67      73.890  74.795  78.272  1.00  0.00           N
ATOM   1139  CA  ILE A  67      72.930  74.755  77.172  1.00  0.00           C
ATOM   1141  CB  ILE A  67      71.490  74.464  77.602  1.00  0.00           C
ATOM   1143  CG2 ILE A  67      70.540  74.515  76.382  1.00  0.00           C
ATOM   1147  CG1 ILE A  67      71.340  73.104  78.342  1.00  0.00           C
ATOM   1150  CD  ILE A  67      71.540  71.885  77.442  1.00  0.00           C
ATOM   1154  C   ILE A  67      73.000  76.075  76.412  1.00  0.00           C
ATOM   1155  O   ILE A  67      72.969  77.165  76.982  1.00  0.00           O
ATOM   1156  N   THR A  68      73.119  76.005  75.072  1.00  0.00           N
ATOM   1158  CA  THR A  68      72.990  77.155  74.182  1.00  0.00           C
ATOM   1160  CB  THR A  68      73.510  76.915  72.772  1.00  0.00           C
ATOM   1162  OG1 THR A  68      74.850  76.434  72.782  1.00  0.00           O
ATOM   1164  CG2 THR A  68      73.530  78.235  71.992  1.00  0.00           C
ATOM   1168  C   THR A  68      71.540  77.564  74.052  1.00  0.00           C
ATOM   1169  O   THR A  68      70.719  76.795  73.552  1.00  0.00           O
ATOM   1170  N   ARG A  69      71.170  78.805  74.432  1.00  0.00           N
ATOM   1172  CA  ARG A  69      69.840  79.335  74.252  1.00  0.00           C
ATOM   1174  CB  ARG A  69      69.290  79.875  75.602  1.00  0.00           C
ATOM   1177  CG  ARG A  69      68.009  80.764  75.552  1.00  0.00           C
ATOM   1180  CD  ARG A  69      66.689  80.025  75.812  1.00  0.00           C
ATOM   1183  NE  ARG A  69      65.549  80.995  75.702  1.00  0.00           N
ATOM   1185  CZ  ARG A  69      65.260  81.935  76.602  1.00  0.00           C
ATOM   1186  NH1 ARG A  69      66.020  82.195  77.642  1.00  0.00           N
ATOM   1189  NH2 ARG A  69      64.220  82.725  76.402  1.00  0.00           N
ATOM   1192  C   ARG A  69      69.880  80.484  73.262  1.00  0.00           C
ATOM   1193  O   ARG A  69      70.270  81.594  73.602  1.00  0.00           O
ATOM   1194  N   LYS A  70      69.399  80.265  72.022  1.00  0.00           N
ATOM   1196  CA  LYS A  70      69.280  81.295  70.992  1.00  0.00           C
ATOM   1198  CB  LYS A  70      68.390  82.515  71.402  1.00  0.00           C
ATOM   1201  CG  LYS A  70      66.899  82.195  71.622  1.00  0.00           C
ATOM   1204  CD  LYS A  70      66.079  83.385  72.142  1.00  0.00           C
ATOM   1207  CE  LYS A  70      66.100  84.634  71.252  1.00  0.00           C
ATOM   1210  NZ  LYS A  70      65.320  84.395  70.032  1.00  0.00           N
ATOM   1214  C   LYS A  70      70.630  81.755  70.442  1.00  0.00           C
ATOM   1215  O   LYS A  70      71.090  81.345  69.382  1.00  0.00           O
ATOM   1216  N   SER A  71      71.290  82.645  71.202  1.00  0.00           N
ATOM   1218  CA  SER A  71      72.618  83.155  70.922  1.00  0.00           C
ATOM   1220  CB  SER A  71      72.530  84.665  70.582  1.00  0.00           C
ATOM   1223  OG  SER A  71      71.810  85.394  71.582  1.00  0.00           O
ATOM   1225  C   SER A  71      73.520  83.055  72.142  1.00  0.00           C
ATOM   1226  O   SER A  71      74.729  83.175  72.032  1.00  0.00           O
ATOM   1227  N   THR A  72      72.939  82.844  73.342  1.00  0.00           N
ATOM   1229  CA  THR A  72      73.650  83.024  74.582  1.00  0.00           C
ATOM   1231  CB  THR A  72      72.930  83.865  75.652  1.00  0.00           C
ATOM   1233  OG1 THR A  72      71.619  83.394  75.982  1.00  0.00           O
ATOM   1235  CG2 THR A  72      72.758  85.295  75.112  1.00  0.00           C
ATOM   1239  C   THR A  72      73.890  81.655  75.142  1.00  0.00           C
ATOM   1240  O   THR A  72      72.960  80.875  75.332  1.00  0.00           O
ATOM   1241  N   ALA A  73      75.150  81.284  75.422  1.00  0.00           N
ATOM   1243  CA  ALA A  73      75.398  80.074  76.162  1.00  0.00           C
ATOM   1245  CB  ALA A  73      76.810  79.514  75.922  1.00  0.00           C
ATOM   1249  C   ALA A  73      75.100  80.295  77.632  1.00  0.00           C
ATOM   1250  O   ALA A  73      75.640  81.205  78.282  1.00  0.00           O
ATOM   1251  N   LYS A  74      74.210  79.465  78.192  1.00  0.00           N
ATOM   1253  CA  LYS A  74      73.939  79.425  79.602  1.00  0.00           C
ATOM   1255  CB  LYS A  74      72.450  79.155  79.862  1.00  0.00           C
ATOM   1258  CG  LYS A  74      71.499  80.235  79.342  1.00  0.00           C
ATOM   1261  CD  LYS A  74      70.080  79.695  79.492  1.00  0.00           C
ATOM   1264  CE  LYS A  74      68.960  80.675  79.182  1.00  0.00           C
ATOM   1267  NZ  LYS A  74      67.680  79.985  79.422  1.00  0.00           N
ATOM   1271  C   LYS A  74      74.689  78.275  80.212  1.00  0.00           C
ATOM   1272  O   LYS A  74      74.540  77.135  79.782  1.00  0.00           O
ATOM   1273  N   SER A  75      75.479  78.545  81.252  1.00  0.00           N
ATOM   1275  CA  SER A  75      76.229  77.515  81.952  1.00  0.00           C
ATOM   1277  CB  SER A  75      77.758  77.715  81.762  1.00  0.00           C
ATOM   1280  OG  SER A  75      78.600  76.845  82.532  1.00  0.00           O
ATOM   1282  C   SER A  75      75.850  77.495  83.402  1.00  0.00           C
ATOM   1283  O   SER A  75      75.500  78.515  83.992  1.00  0.00           O
ATOM   1284  N   THR A  76      75.890  76.295  84.002  1.00  0.00           N
ATOM   1286  CA  THR A  76      75.630  76.015  85.392  1.00  0.00           C
ATOM   1288  CB  THR A  76      74.410  75.105  85.542  1.00  0.00           C
ATOM   1290  OG1 THR A  76      73.219  75.765  85.132  1.00  0.00           O
ATOM   1292  CG2 THR A  76      74.170  74.705  86.992  1.00  0.00           C
ATOM   1296  C   THR A  76      76.840  75.285  85.932  1.00  0.00           C
ATOM   1297  O   THR A  76      77.229  74.265  85.372  1.00  0.00           O
ATOM   1298  N   THR A  77      77.460  75.745  87.052  1.00  0.00           N
ATOM   1300  CA  THR A  77      78.700  75.125  87.562  1.00  0.00           C
ATOM   1302  CB  THR A  77      79.938  76.034  87.542  1.00  0.00           C
ATOM   1304  OG1 THR A  77      80.200  76.485  86.232  1.00  0.00           O
ATOM   1306  CG2 THR A  77      81.210  75.315  88.022  1.00  0.00           C
ATOM   1310  C   THR A  77      78.520  74.705  89.002  1.00  0.00           C
ATOM   1311  O   THR A  77      78.110  75.515  89.832  1.00  0.00           O
ATOM   1312  N   LYS A  78      78.830  73.435  89.382  1.00  0.00           N
ATOM   1314  CA  LYS A  78      78.820  72.995  90.782  1.00  0.00           C
ATOM   1316  CB  LYS A  78      78.868  71.445  90.912  1.00  0.00           C
ATOM   1319  CG  LYS A  78      78.380  70.825  92.242  1.00  0.00           C
ATOM   1322  CD  LYS A  78      76.899  71.045  92.642  1.00  0.00           C
ATOM   1325  CE  LYS A  78      75.880  71.365  91.542  1.00  0.00           C
ATOM   1328  NZ  LYS A  78      75.810  70.305  90.532  1.00  0.00           N
ATOM   1332  C   LYS A  78      79.969  73.595  91.572  1.00  0.00           C
ATOM   1333  O   LYS A  78      81.150  73.394  91.292  1.00  0.00           O
ATOM   1334  N   THR A  79      79.600  74.354  92.622  1.00  0.00           N
ATOM   1336  CA  THR A  79      80.509  74.955  93.582  1.00  0.00           C
ATOM   1338  CB  THR A  79      80.359  76.475  93.692  1.00  0.00           C
ATOM   1340  OG1 THR A  79      80.690  77.045  92.432  1.00  0.00           O
ATOM   1342  CG2 THR A  79      81.320  77.104  94.712  1.00  0.00           C
ATOM   1346  C   THR A  79      80.170  74.335  94.902  1.00  0.00           C
ATOM   1347  O   THR A  79      79.008  74.205  95.262  1.00  0.00           O
ATOM   1348  N   ALA A  80      81.189  73.925  95.672  1.00  0.00           N
ATOM   1350  CA  ALA A  80      80.990  73.415  97.012  1.00  0.00           C
ATOM   1352  CB  ALA A  80      81.660  72.034  97.142  1.00  0.00           C
ATOM   1356  C   ALA A  80      81.540  74.425  98.002  1.00  0.00           C
ATOM   1357  O   ALA A  80      82.560  75.064  97.742  1.00  0.00           O
ATOM   1358  N   SER A  81      80.858  74.635  99.142  1.00  0.00           N
ATOM   1360  CA  SER A  81      81.380  75.525 100.172  1.00  0.00           C
ATOM   1362  CB  SER A  81      81.079  77.025  99.892  1.00  0.00           C
ATOM   1365  OG  SER A  81      79.680  77.345  99.832  1.00  0.00           O
ATOM   1367  C   SER A  81      80.858  75.115 101.532  1.00  0.00           C
ATOM   1368  O   SER A  81      80.229  75.885 102.262  1.00  0.00           O
ATOM   1369  N   VAL A  82      81.110  73.835 101.892  1.00  0.00           N
ATOM   1371  CA  VAL A  82      80.410  73.045 102.902  1.00  0.00           C
ATOM   1373  CB  VAL A  82      80.079  73.715 104.242  1.00  0.00           C
ATOM   1375  CG1 VAL A  82      79.560  72.655 105.212  1.00  0.00           C
ATOM   1379  CG2 VAL A  82      81.329  74.345 104.862  1.00  0.00           C
ATOM   1383  C   VAL A  82      79.160  72.445 102.292  1.00  0.00           C
ATOM   1384  O   VAL A  82      79.040  71.245 102.102  1.00  0.00           O
ATOM   1385  N   THR A  83      78.200  73.315 101.912  1.00  0.00           N
ATOM   1387  CA  THR A  83      77.000  72.925 101.182  1.00  0.00           C
ATOM   1389  CB  THR A  83      75.770  73.785 101.572  1.00  0.00           C
ATOM   1391  OG1 THR A  83      75.240  74.595 100.532  1.00  0.00           O
ATOM   1393  CG2 THR A  83      76.100  74.715 102.752  1.00  0.00           C
ATOM   1397  C   THR A  83      77.329  72.995  99.702  1.00  0.00           C
ATOM   1398  O   THR A  83      78.009  73.934  99.272  1.00  0.00           O
ATOM   1399  N   PRO A  84      76.920  72.055  98.852  1.00  0.00           N
ATOM   1400  CD  PRO A  84      76.969  70.635  99.182  1.00  0.00           C
ATOM   1403  CA  PRO A  84      77.070  72.265  97.422  1.00  0.00           C
ATOM   1405  CB  PRO A  84      77.120  70.854  96.822  1.00  0.00           C
ATOM   1408  CG  PRO A  84      77.700  70.045  97.982  1.00  0.00           C
ATOM   1411  C   PRO A  84      75.939  73.074  96.832  1.00  0.00           C
ATOM   1412  O   PRO A  84      74.789  72.934  97.252  1.00  0.00           O
ATOM   1413  N   SER A  85      76.299  73.905  95.852  1.00  0.00           N
ATOM   1415  CA  SER A  85      75.439  74.805  95.132  1.00  0.00           C
ATOM   1417  CB  SER A  85      75.460  76.254  95.672  1.00  0.00           C
ATOM   1420  OG  SER A  85      74.719  76.365  96.882  1.00  0.00           O
ATOM   1422  C   SER A  85      75.780  74.795  93.662  1.00  0.00           C
ATOM   1423  O   SER A  85      76.790  74.254  93.232  1.00  0.00           O
ATOM   1424  N   SER A  86      74.930  75.394  92.812  1.00  0.00           N
ATOM   1426  CA  SER A  86      75.240  75.644  91.422  1.00  0.00           C
ATOM   1428  CB  SER A  86      74.479  74.744  90.392  1.00  0.00           C
ATOM   1431  OG  SER A  86      73.160  75.184  90.072  1.00  0.00           O
ATOM   1433  C   SER A  86      74.930  77.104  91.222  1.00  0.00           C
ATOM   1434  O   SER A  86      74.119  77.695  91.942  1.00  0.00           O
ATOM   1435  N   ALA A  87      75.630  77.725  90.262  1.00  0.00           N
ATOM   1437  CA  ALA A  87      75.460  79.095  89.912  1.00  0.00           C
ATOM   1439  CB  ALA A  87      76.219  80.015  90.892  1.00  0.00           C
ATOM   1443  C   ALA A  87      75.990  79.265  88.502  1.00  0.00           C
ATOM   1444  O   ALA A  87      76.850  78.505  88.072  1.00  0.00           O
ATOM   1445  N   VAL A  88      75.490  80.295  87.792  1.00  0.00           N
ATOM   1447  CA  VAL A  88      76.010  80.775  86.522  1.00  0.00           C
ATOM   1449  CB  VAL A  88      75.090  81.895  85.972  1.00  0.00           C
ATOM   1451  CG1 VAL A  88      74.950  83.024  87.002  1.00  0.00           C
ATOM   1455  CG2 VAL A  88      75.520  82.495  84.622  1.00  0.00           C
ATOM   1459  C   VAL A  88      77.469  81.245  86.662  1.00  0.00           C
ATOM   1460  O   VAL A  88      77.820  81.625  87.782  1.00  0.00           O
ATOM   1461  N   PRO A  89      78.350  81.265  85.662  1.00  0.00           N
ATOM   1462  CD  PRO A  89      78.210  80.484  84.442  1.00  0.00           C
ATOM   1465  CA  PRO A  89      79.680  81.874  85.722  1.00  0.00           C
ATOM   1467  CB  PRO A  89      80.160  81.895  84.252  1.00  0.00           C
ATOM   1470  CG  PRO A  89      78.999  81.305  83.432  1.00  0.00           C
ATOM   1473  C   PRO A  89      79.880  83.225  86.412  1.00  0.00           C
ATOM   1474  O   PRO A  89      81.000  83.495  86.822  1.00  0.00           O
ATOM   1475  N   LYS A  90      78.840  84.074  86.582  1.00  0.00           N
ATOM   1477  CA  LYS A  90      78.990  85.305  87.342  1.00  0.00           C
ATOM   1479  CB  LYS A  90      78.020  86.415  86.822  1.00  0.00           C
ATOM   1482  CG  LYS A  90      76.530  86.055  86.822  1.00  0.00           C
ATOM   1485  CD  LYS A  90      75.560  87.265  86.802  1.00  0.00           C
ATOM   1488  CE  LYS A  90      75.390  88.055  85.492  1.00  0.00           C
ATOM   1491  NZ  LYS A  90      76.368  89.144  85.382  1.00  0.00           N
ATOM   1495  C   LYS A  90      78.770  85.085  88.852  1.00  0.00           C
ATOM   1496  O   LYS A  90      78.830  86.015  89.662  1.00  0.00           O
ATOM   1497  N   SER A  91      78.469  83.835  89.242  1.00  0.00           N
ATOM   1499  CA  SER A  91      78.299  83.315  90.592  1.00  0.00           C
ATOM   1501  CB  SER A  91      79.500  83.525  91.552  1.00  0.00           C
ATOM   1504  OG  SER A  91      80.630  82.805  91.042  1.00  0.00           O
ATOM   1506  C   SER A  91      76.950  83.674  91.202  1.00  0.00           C
ATOM   1507  O   SER A  91      76.670  83.495  92.382  1.00  0.00           O
ATOM   1508  N   SER A  92      76.039  84.125  90.322  1.00  0.00           N
ATOM   1510  CA  SER A  92      74.670  84.465  90.642  1.00  0.00           C
ATOM   1512  CB  SER A  92      74.020  85.475  89.662  1.00  0.00           C
ATOM   1515  OG  SER A  92      74.630  86.765  89.702  1.00  0.00           O
ATOM   1517  C   SER A  92      73.799  83.234  90.622  1.00  0.00           C
ATOM   1518  O   SER A  92      74.130  82.205  90.042  1.00  0.00           O
ATOM   1519  N   TRP A  93      72.609  83.305  91.222  1.00  0.00           N
ATOM   1521  CA  TRP A  93      71.640  82.254  91.032  1.00  0.00           C
ATOM   1523  CB  TRP A  93      70.549  82.445  92.082  1.00  0.00           C
ATOM   1526  CG  TRP A  93      69.490  81.405  92.072  1.00  0.00           C
ATOM   1527  CD1 TRP A  93      68.180  81.564  91.722  1.00  0.00           C
ATOM   1529  NE1 TRP A  93      67.560  80.344  91.682  1.00  0.00           N
ATOM   1531  CE2 TRP A  93      68.460  79.374  92.012  1.00  0.00           C
ATOM   1532  CD2 TRP A  93      69.700  80.015  92.282  1.00  0.00           C
ATOM   1533  CE3 TRP A  93      70.810  79.265  92.662  1.00  0.00           C
ATOM   1535  CZ3 TRP A  93      70.660  77.894  92.772  1.00  0.00           C
ATOM   1537  CZ2 TRP A  93      68.320  78.004  92.112  1.00  0.00           C
ATOM   1539  CH2 TRP A  93      69.439  77.284  92.512  1.00  0.00           C
ATOM   1541  C   TRP A  93      71.060  82.195  89.602  1.00  0.00           C
ATOM   1542  O   TRP A  93      70.910  83.254  88.982  1.00  0.00           O
ATOM   1543  N   PRO A  94      70.680  81.055  89.012  1.00  0.00           N
ATOM   1544  CD  PRO A  94      71.368  79.794  89.272  1.00  0.00           C
ATOM   1547  CA  PRO A  94      70.070  81.044  87.682  1.00  0.00           C
ATOM   1549  CB  PRO A  94      70.220  79.565  87.232  1.00  0.00           C
ATOM   1552  CG  PRO A  94      70.509  78.795  88.522  1.00  0.00           C
ATOM   1555  C   PRO A  94      68.650  81.655  87.642  1.00  0.00           C
ATOM   1556  O   PRO A  94      68.570  82.585  86.832  1.00  0.00           O
ATOM   1557  N   PRO A  95      67.560  81.354  88.392  1.00  0.00           N
ATOM   1558  CD  PRO A  95      67.020  79.995  88.242  1.00  0.00           C
ATOM   1561  CA  PRO A  95      66.410  82.265  88.302  1.00  0.00           C
ATOM   1563  CB  PRO A  95      65.490  81.574  87.272  1.00  0.00           C
ATOM   1566  CG  PRO A  95      66.070  80.165  87.062  1.00  0.00           C
ATOM   1569  C   PRO A  95      65.710  82.455  89.672  1.00  0.00           C
ATOM   1570  O   PRO A  95      65.249  81.504  90.272  1.00  0.00           O
ATOM   1571  N   VAL A  96      65.590  83.695  90.182  1.00  0.00           N
ATOM   1573  CA  VAL A  96      65.260  84.004  91.592  1.00  0.00           C
ATOM   1575  CB  VAL A  96      65.719  85.434  91.892  1.00  0.00           C
ATOM   1577  CG1 VAL A  96      64.900  86.465  91.082  1.00  0.00           C
ATOM   1581  CG2 VAL A  96      65.689  85.785  93.392  1.00  0.00           C
ATOM   1585  C   VAL A  96      63.790  83.805  91.982  1.00  0.00           C
ATOM   1586  O   VAL A  96      63.400  83.845  93.142  1.00  0.00           O
ATOM   1587  N   GLY A  97      62.900  83.615  90.992  1.00  0.00           N
ATOM   1589  CA  GLY A  97      61.460  83.534  91.202  1.00  0.00           C
ATOM   1592  C   GLY A  97      60.860  82.165  91.112  1.00  0.00           C
ATOM   1593  O   GLY A  97      59.740  82.045  90.632  1.00  0.00           O
ATOM   1594  N   GLN A  98      61.560  81.085  91.522  1.00  0.00           N
ATOM   1596  CA  GLN A  98      61.229  79.715  91.122  1.00  0.00           C
ATOM   1598  CB  GLN A  98      62.200  78.684  91.762  1.00  0.00           C
ATOM   1601  CG  GLN A  98      63.689  78.934  91.452  1.00  0.00           C
ATOM   1604  CD  GLN A  98      64.420  79.414  92.702  1.00  0.00           C
ATOM   1605  OE1 GLN A  98      64.369  80.594  93.042  1.00  0.00           O
ATOM   1606  NE2 GLN A  98      65.069  78.465  93.412  1.00  0.00           N
ATOM   1609  C   GLN A  98      59.820  79.235  91.422  1.00  0.00           C
ATOM   1610  O   GLN A  98      59.200  78.605  90.572  1.00  0.00           O
ATOM   1611  N   ARG A  99      59.329  79.555  92.632  1.00  0.00           N
ATOM   1613  CA  ARG A  99      58.160  78.985  93.282  1.00  0.00           C
ATOM   1615  CB  ARG A  99      56.970  78.545  92.372  1.00  0.00           C
ATOM   1618  CG  ARG A  99      56.439  79.615  91.382  1.00  0.00           C
ATOM   1621  CD  ARG A  99      55.420  79.065  90.382  1.00  0.00           C
ATOM   1624  NE  ARG A  99      55.090  80.165  89.412  1.00  0.00           N
ATOM   1626  CZ  ARG A  99      55.729  80.335  88.252  1.00  0.00           C
ATOM   1627  NH1 ARG A  99      56.770  79.585  87.932  1.00  0.00           N
ATOM   1630  NH2 ARG A  99      55.340  81.275  87.422  1.00  0.00           N
ATOM   1633  C   ARG A  99      58.600  77.805  94.142  1.00  0.00           C
ATOM   1634  O   ARG A  99      57.810  77.244  94.892  1.00  0.00           O
ATOM   1635  N   CYS A 100      59.900  77.465  94.112  1.00  0.00           N
ATOM   1637  CA  CYS A 100      60.550  76.615  95.092  1.00  0.00           C
ATOM   1639  CB  CYS A 100      61.310  75.405  94.472  1.00  0.00           C
ATOM   1642  SG  CYS A 100      62.750  75.745  93.392  1.00  0.00           S
ATOM   1644  C   CYS A 100      61.400  77.485  95.992  1.00  0.00           C
ATOM   1645  O   CYS A 100      62.600  77.655  95.822  1.00  0.00           O
ATOM   1646  N   TRP A 101      60.740  78.155  96.962  1.00  0.00           N
ATOM   1648  CA  TRP A 101      61.420  79.045  97.882  1.00  0.00           C
ATOM   1650  CB  TRP A 101      60.600  80.344  98.122  1.00  0.00           C
ATOM   1653  CG  TRP A 101      60.040  81.055  96.942  1.00  0.00           C
ATOM   1654  CD1 TRP A 101      60.530  81.155  95.662  1.00  0.00           C
ATOM   1656  NE1 TRP A 101      59.760  82.045  94.952  1.00  0.00           N
ATOM   1658  CE2 TRP A 101      58.790  82.564  95.762  1.00  0.00           C
ATOM   1659  CD2 TRP A 101      58.910  81.945  97.022  1.00  0.00           C
ATOM   1660  CE3 TRP A 101      58.020  82.275  98.052  1.00  0.00           C
ATOM   1662  CZ3 TRP A 101      57.040  83.234  97.802  1.00  0.00           C
ATOM   1664  CZ2 TRP A 101      57.840  83.555  95.542  1.00  0.00           C
ATOM   1666  CH2 TRP A 101      56.950  83.875  96.562  1.00  0.00           C
ATOM   1668  C   TRP A 101      61.590  78.365  99.232  1.00  0.00           C
ATOM   1669  O   TRP A 101      62.350  78.835 100.082  1.00  0.00           O
ATOM   1670  N   LEU A 102      60.900  77.235  99.452  1.00  0.00           N
ATOM   1672  CA  LEU A 102      60.890  76.525 100.712  1.00  0.00           C
ATOM   1674  CB  LEU A 102      59.500  76.365 101.362  1.00  0.00           C
ATOM   1677  CG  LEU A 102      58.860  77.665 101.902  1.00  0.00           C
ATOM   1679  CD1 LEU A 102      59.860  78.505 102.712  1.00  0.00           C
ATOM   1683  CD2 LEU A 102      58.180  78.485 100.802  1.00  0.00           C
ATOM   1687  C   LEU A 102      61.460  75.145 100.522  1.00  0.00           C
ATOM   1688  O   LEU A 102      61.250  74.455  99.522  1.00  0.00           O
ATOM   1689  N   TRP A 103      62.229  74.705 101.512  1.00  0.00           N
ATOM   1691  CA  TRP A 103      62.670  73.345 101.652  1.00  0.00           C
ATOM   1693  CB  TRP A 103      63.700  73.284 102.782  1.00  0.00           C
ATOM   1696  CG  TRP A 103      64.900  74.095 102.492  1.00  0.00           C
ATOM   1697  CD1 TRP A 103      65.180  75.385 102.882  1.00  0.00           C
ATOM   1699  NE1 TRP A 103      66.368  75.775 102.332  1.00  0.00           N
ATOM   1701  CE2 TRP A 103      66.860  74.775 101.552  1.00  0.00           C
ATOM   1702  CD2 TRP A 103      65.960  73.684 101.612  1.00  0.00           C
ATOM   1703  CE3 TRP A 103      66.200  72.525 100.872  1.00  0.00           C
ATOM   1705  CZ3 TRP A 103      67.299  72.504 100.022  1.00  0.00           C
ATOM   1707  CZ2 TRP A 103      67.950  74.735 100.712  1.00  0.00           C
ATOM   1709  CH2 TRP A 103      68.160  73.595  99.932  1.00  0.00           C
ATOM   1711  C   TRP A 103      61.490  72.434 101.962  1.00  0.00           C
ATOM   1712  O   TRP A 103      60.610  72.894 102.702  1.00  0.00           O
ATOM   1713  N   PRO A 104      61.380  71.184 101.512  1.00  0.00           N
ATOM   1714  CD  PRO A 104      62.210  70.644 100.422  1.00  0.00           C
ATOM   1717  CA  PRO A 104      60.150  70.415 101.672  1.00  0.00           C
ATOM   1719  CB  PRO A 104      60.450  69.085 100.972  1.00  0.00           C
ATOM   1722  CG  PRO A 104      61.450  69.445  99.872  1.00  0.00           C
ATOM   1725  C   PRO A 104      59.799  70.145 103.112  1.00  0.00           C
ATOM   1726  O   PRO A 104      58.630  70.074 103.452  1.00  0.00           O
ATOM   1727  N   THR A 105      60.830  70.004 103.952  1.00  0.00           N
ATOM   1729  CA  THR A 105      60.660  69.615 105.332  1.00  0.00           C
ATOM   1731  CB  THR A 105      60.810  68.115 105.562  1.00  0.00           C
ATOM   1733  OG1 THR A 105      60.150  67.335 104.572  1.00  0.00           O
ATOM   1735  CG2 THR A 105      60.229  67.725 106.922  1.00  0.00           C
ATOM   1739  C   THR A 105      61.759  70.245 106.142  1.00  0.00           C
ATOM   1740  O   THR A 105      62.890  70.434 105.692  1.00  0.00           O
ATOM   1741  N   THR A 106      61.470  70.545 107.412  1.00  0.00           N
ATOM   1743  CA  THR A 106      62.450  70.665 108.472  1.00  0.00           C
ATOM   1745  CB  THR A 106      61.800  71.034 109.782  1.00  0.00           C
ATOM   1747  OG1 THR A 106      61.010  72.185 109.582  1.00  0.00           O
ATOM   1749  CG2 THR A 106      62.830  71.415 110.842  1.00  0.00           C
ATOM   1753  C   THR A 106      63.240  69.405 108.772  1.00  0.00           C
ATOM   1754  O   THR A 106      62.720  68.435 109.312  1.00  0.00           O
ATOM   1755  N   GLY A 107      64.560  69.394 108.502  1.00  0.00           N
ATOM   1757  CA  GLY A 107      65.390  68.295 108.922  1.00  0.00           C
ATOM   1760  C   GLY A 107      66.770  68.394 108.372  1.00  0.00           C
ATOM   1761  O   GLY A 107      67.020  69.085 107.392  1.00  0.00           O
ATOM   1762  N   LYS A 108      67.720  67.684 108.992  1.00  0.00           N
ATOM   1764  CA  LYS A 108      69.110  67.665 108.592  1.00  0.00           C
ATOM   1766  CB  LYS A 108      70.070  67.504 109.802  1.00  0.00           C
ATOM   1769  CG  LYS A 108      70.000  66.155 110.562  1.00  0.00           C
ATOM   1772  CD  LYS A 108      68.688  65.784 111.292  1.00  0.00           C
ATOM   1775  CE  LYS A 108      68.310  66.625 112.522  1.00  0.00           C
ATOM   1778  NZ  LYS A 108      67.869  67.995 112.192  1.00  0.00           N
ATOM   1782  C   LYS A 108      69.380  66.574 107.562  1.00  0.00           C
ATOM   1783  O   LYS A 108      68.660  65.585 107.462  1.00  0.00           O
ATOM   1784  N   VAL A 109      70.430  66.725 106.742  1.00  0.00           N
ATOM   1786  CA  VAL A 109      70.770  65.725 105.742  1.00  0.00           C
ATOM   1788  CB  VAL A 109      71.508  66.375 104.572  1.00  0.00           C
ATOM   1790  CG1 VAL A 109      72.969  66.745 104.892  1.00  0.00           C
ATOM   1794  CG2 VAL A 109      71.400  65.515 103.302  1.00  0.00           C
ATOM   1798  C   VAL A 109      71.520  64.545 106.352  1.00  0.00           C
ATOM   1799  O   VAL A 109      72.229  64.685 107.352  1.00  0.00           O
ATOM   1800  N   ILE A 110      71.350  63.325 105.792  1.00  0.00           N
ATOM   1802  CA  ILE A 110      72.229  62.185 106.042  1.00  0.00           C
ATOM   1804  CB  ILE A 110      71.460  60.915 106.462  1.00  0.00           C
ATOM   1806  CG2 ILE A 110      72.350  59.665 106.312  1.00  0.00           C
ATOM   1810  CG1 ILE A 110      71.000  61.025 107.922  1.00  0.00           C
ATOM   1813  CD  ILE A 110      70.020  59.915 108.332  1.00  0.00           C
ATOM   1817  C   ILE A 110      73.040  61.895 104.802  1.00  0.00           C
ATOM   1818  O   ILE A 110      74.270  61.805 104.862  1.00  0.00           O
ATOM   1819  N   MET A 111      72.368  61.735 103.642  1.00  0.00           N
ATOM   1821  CA  MET A 111      73.030  61.515 102.372  1.00  0.00           C
ATOM   1823  CB  MET A 111      72.799  60.115 101.742  1.00  0.00           C
ATOM   1826  CG  MET A 111      73.650  58.985 102.372  1.00  0.00           C
ATOM   1829  SD  MET A 111      75.450  59.255 102.352  1.00  0.00           S
ATOM   1830  CE  MET A 111      75.630  59.214 100.552  1.00  0.00           C
ATOM   1834  C   MET A 111      72.600  62.585 101.382  1.00  0.00           C
ATOM   1835  O   MET A 111      71.390  62.795 101.222  1.00  0.00           O
ATOM   1836  N   PRO A 112      73.490  63.285 100.702  1.00  0.00           N
ATOM   1837  CD  PRO A 112      74.950  63.295 100.922  1.00  0.00           C
ATOM   1840  CA  PRO A 112      73.100  64.095  99.572  1.00  0.00           C
ATOM   1842  CB  PRO A 112      74.310  65.025  99.402  1.00  0.00           C
ATOM   1845  CG  PRO A 112      75.509  64.155  99.792  1.00  0.00           C
ATOM   1848  C   PRO A 112      72.950  63.205  98.362  1.00  0.00           C
ATOM   1849  O   PRO A 112      73.299  62.025  98.392  1.00  0.00           O
ATOM   1850  N   TYR A 113      72.438  63.765  97.262  1.00  0.00           N
ATOM   1852  CA  TYR A 113      72.758  63.225  95.962  1.00  0.00           C
ATOM   1854  CB  TYR A 113      71.750  63.754  94.912  1.00  0.00           C
ATOM   1857  CG  TYR A 113      72.020  63.585  93.442  1.00  0.00           C
ATOM   1858  CD1 TYR A 113      73.219  63.934  92.802  1.00  0.00           C
ATOM   1860  CE1 TYR A 113      73.370  63.805  91.422  1.00  0.00           C
ATOM   1862  CZ  TYR A 113      72.289  63.394  90.632  1.00  0.00           C
ATOM   1863  OH  TYR A 113      72.380  63.405  89.232  1.00  0.00           O
ATOM   1865  CD2 TYR A 113      70.950  63.164  92.632  1.00  0.00           C
ATOM   1867  CE2 TYR A 113      71.090  63.024  91.242  1.00  0.00           C
ATOM   1869  C   TYR A 113      74.259  63.385  95.672  1.00  0.00           C
ATOM   1870  O   TYR A 113      74.920  64.345  96.062  1.00  0.00           O
ATOM   1871  N   SER A 114      74.850  62.365  95.032  1.00  0.00           N
ATOM   1873  CA  SER A 114      76.290  62.195  95.052  1.00  0.00           C
ATOM   1875  CB  SER A 114      76.729  60.985  95.912  1.00  0.00           C
ATOM   1878  OG  SER A 114      76.570  61.305  97.292  1.00  0.00           O
ATOM   1880  C   SER A 114      76.899  62.075  93.682  1.00  0.00           C
ATOM   1881  O   SER A 114      76.250  61.825  92.662  1.00  0.00           O
ATOM   1882  N   THR A 115      78.219  62.295  93.662  1.00  0.00           N
ATOM   1884  CA  THR A 115      79.049  62.375  92.482  1.00  0.00           C
ATOM   1886  CB  THR A 115      79.920  63.625  92.592  1.00  0.00           C
ATOM   1888  OG1 THR A 115      80.429  63.775  93.922  1.00  0.00           O
ATOM   1890  CG2 THR A 115      78.990  64.825  92.332  1.00  0.00           C
ATOM   1894  C   THR A 115      79.960  61.175  92.282  1.00  0.00           C
ATOM   1895  O   THR A 115      80.438  60.965  91.172  1.00  0.00           O
ATOM   1896  N   ALA A 116      80.200  60.375  93.352  1.00  0.00           N
ATOM   1898  CA  ALA A 116      81.160  59.295  93.392  1.00  0.00           C
ATOM   1900  CB  ALA A 116      81.570  59.024  94.862  1.00  0.00           C
ATOM   1904  C   ALA A 116      80.700  58.015  92.692  1.00  0.00           C
ATOM   1905  O   ALA A 116      80.060  58.015  91.642  1.00  0.00           O
ATOM   1906  N   ASP A 117      81.049  56.844  93.262  1.00  0.00           N
ATOM   1908  CA  ASP A 117      80.920  55.575  92.582  1.00  0.00           C
ATOM   1910  CB  ASP A 117      82.188  54.755  92.892  1.00  0.00           C
ATOM   1913  CG  ASP A 117      83.368  55.165  92.032  1.00  0.00           C
ATOM   1914  OD1 ASP A 117      83.410  56.265  91.422  1.00  0.00           O
ATOM   1915  OD2 ASP A 117      84.328  54.354  92.032  1.00  0.00           O
ATOM   1916  C   ASP A 117      79.660  54.825  93.002  1.00  0.00           C
ATOM   1917  O   ASP A 117      79.460  53.675  92.602  1.00  0.00           O
ATOM   1918  N   GLY A 118      78.770  55.455  93.802  1.00  0.00           N
ATOM   1920  CA  GLY A 118      77.479  54.925  94.222  1.00  0.00           C
ATOM   1923  C   GLY A 118      76.380  55.925  93.972  1.00  0.00           C
ATOM   1924  O   GLY A 118      76.540  57.135  94.182  1.00  0.00           O
ATOM   1925  N   GLY A 119      75.229  55.445  93.482  1.00  0.00           N
ATOM   1927  CA  GLY A 119      74.200  56.324  92.952  1.00  0.00           C
ATOM   1930  C   GLY A 119      73.020  56.615  93.832  1.00  0.00           C
ATOM   1931  O   GLY A 119      72.030  55.895  93.772  1.00  0.00           O
ATOM   1932  N   ASN A 120      73.079  57.715  94.612  1.00  0.00           N
ATOM   1934  CA  ASN A 120      71.920  58.215  95.332  1.00  0.00           C
ATOM   1936  CB  ASN A 120      72.130  58.655  96.822  1.00  0.00           C
ATOM   1939  CG  ASN A 120      73.530  58.365  97.312  1.00  0.00           C
ATOM   1940  OD1 ASN A 120      73.970  57.215  97.422  1.00  0.00           O
ATOM   1941  ND2 ASN A 120      74.290  59.445  97.602  1.00  0.00           N
ATOM   1944  C   ASN A 120      71.290  59.354  94.552  1.00  0.00           C
ATOM   1945  O   ASN A 120      71.829  60.464  94.502  1.00  0.00           O
ATOM   1946  N   LYS A 121      70.130  59.125  93.912  1.00  0.00           N
ATOM   1948  CA  LYS A 121      69.579  60.055  92.942  1.00  0.00           C
ATOM   1950  CB  LYS A 121      69.170  59.405  91.602  1.00  0.00           C
ATOM   1953  CG  LYS A 121      68.189  58.245  91.742  1.00  0.00           C
ATOM   1956  CD  LYS A 121      67.770  57.695  90.372  1.00  0.00           C
ATOM   1959  CE  LYS A 121      66.740  56.585  90.512  1.00  0.00           C
ATOM   1962  NZ  LYS A 121      66.330  55.985  89.232  1.00  0.00           N
ATOM   1966  C   LYS A 121      68.469  60.885  93.552  1.00  0.00           C
ATOM   1967  O   LYS A 121      67.549  61.355  92.882  1.00  0.00           O
ATOM   1968  N   GLY A 122      68.549  61.085  94.882  1.00  0.00           N
ATOM   1970  CA  GLY A 122      67.780  62.055  95.622  1.00  0.00           C
ATOM   1973  C   GLY A 122      68.530  62.315  96.892  1.00  0.00           C
ATOM   1974  O   GLY A 122      69.560  61.695  97.122  1.00  0.00           O
ATOM   1975  N   ILE A 123      68.000  63.215  97.722  1.00  0.00           N
ATOM   1977  CA  ILE A 123      68.618  63.695  98.932  1.00  0.00           C
ATOM   1979  CB  ILE A 123      68.520  65.225  99.112  1.00  0.00           C
ATOM   1981  CG2 ILE A 123      68.868  65.675 100.542  1.00  0.00           C
ATOM   1985  CG1 ILE A 123      69.450  66.005  98.162  1.00  0.00           C
ATOM   1988  CD  ILE A 123      69.219  65.725  96.692  1.00  0.00           C
ATOM   1992  C   ILE A 123      67.880  63.034 100.062  1.00  0.00           C
ATOM   1993  O   ILE A 123      66.648  63.045 100.092  1.00  0.00           O
ATOM   1994  N   ASP A 124      68.609  62.455 101.022  1.00  0.00           N
ATOM   1996  CA  ASP A 124      68.070  61.805 102.192  1.00  0.00           C
ATOM   1998  CB  ASP A 124      68.939  60.575 102.542  1.00  0.00           C
ATOM   2001  CG  ASP A 124      68.539  59.354 101.742  1.00  0.00           C
ATOM   2002  OD1 ASP A 124      67.340  58.985 101.752  1.00  0.00           O
ATOM   2003  OD2 ASP A 124      69.460  58.625 101.292  1.00  0.00           O
ATOM   2004  C   ASP A 124      68.060  62.774 103.362  1.00  0.00           C
ATOM   2005  O   ASP A 124      69.079  63.005 104.032  1.00  0.00           O
ATOM   2006  N   ILE A 125      66.890  63.345 103.632  1.00  0.00           N
ATOM   2008  CA  ILE A 125      66.660  64.245 104.742  1.00  0.00           C
ATOM   2010  CB  ILE A 125      65.590  65.285 104.452  1.00  0.00           C
ATOM   2012  CG2 ILE A 125      65.430  66.205 105.692  1.00  0.00           C
ATOM   2016  CG1 ILE A 125      65.890  66.115 103.182  1.00  0.00           C
ATOM   2019  CD  ILE A 125      65.229  65.585 101.902  1.00  0.00           C
ATOM   2023  C   ILE A 125      66.200  63.405 105.912  1.00  0.00           C
ATOM   2024  O   ILE A 125      65.100  62.865 105.912  1.00  0.00           O
ATOM   2025  N   SER A 126      67.030  63.335 106.962  1.00  0.00           N
ATOM   2027  CA  SER A 126      66.660  62.774 108.252  1.00  0.00           C
ATOM   2029  CB  SER A 126      67.898  62.665 109.172  1.00  0.00           C
ATOM   2032  OG  SER A 126      67.640  62.035 110.432  1.00  0.00           O
ATOM   2034  C   SER A 126      65.689  63.674 108.952  1.00  0.00           C
ATOM   2035  O   SER A 126      65.969  64.845 109.222  1.00  0.00           O
ATOM   2036  N   ALA A 127      64.540  63.145 109.362  1.00  0.00           N
ATOM   2038  CA  ALA A 127      63.790  63.775 110.392  1.00  0.00           C
ATOM   2040  CB  ALA A 127      62.890  64.905 109.832  1.00  0.00           C
ATOM   2044  C   ALA A 127      63.040  62.655 111.052  1.00  0.00           C
ATOM   2045  O   ALA A 127      62.980  61.565 110.482  1.00  0.00           O
ATOM   2046  N   PRO A 128      62.569  62.835 112.272  1.00  0.00           N
ATOM   2047  CD  PRO A 128      62.819  64.045 113.052  1.00  0.00           C
ATOM   2050  CA  PRO A 128      61.759  61.865 113.012  1.00  0.00           C
ATOM   2052  CB  PRO A 128      61.229  62.684 114.192  1.00  0.00           C
ATOM   2055  CG  PRO A 128      62.299  63.745 114.442  1.00  0.00           C
ATOM   2058  C   PRO A 128      60.630  61.235 112.212  1.00  0.00           C
ATOM   2059  O   PRO A 128      60.090  61.905 111.332  1.00  0.00           O
ATOM   2060  N   ARG A 129      60.220  59.965 112.492  1.00  0.00           N
ATOM   2062  CA  ARG A 129      59.010  59.455 111.842  1.00  0.00           C
ATOM   2064  CB  ARG A 129      58.770  57.915 111.832  1.00  0.00           C
ATOM   2067  CG  ARG A 129      58.470  57.265 113.182  1.00  0.00           C
ATOM   2070  CD  ARG A 129      58.170  55.765 113.122  1.00  0.00           C
ATOM   2073  NE  ARG A 129      57.869  55.235 114.492  1.00  0.00           N
ATOM   2075  CZ  ARG A 129      58.720  55.215 115.522  1.00  0.00           C
ATOM   2076  NH1 ARG A 129      60.010  55.375 115.362  1.00  0.00           N
ATOM   2079  NH2 ARG A 129      58.240  55.045 116.732  1.00  0.00           N
ATOM   2082  C   ARG A 129      57.840  60.215 112.382  1.00  0.00           C
ATOM   2083  O   ARG A 129      57.770  60.585 113.552  1.00  0.00           O
ATOM   2084  N   GLY A 130      56.930  60.565 111.482  1.00  0.00           N
ATOM   2086  CA  GLY A 130      55.880  61.475 111.862  1.00  0.00           C
ATOM   2089  C   GLY A 130      56.210  62.905 111.512  1.00  0.00           C
ATOM   2090  O   GLY A 130      55.369  63.775 111.682  1.00  0.00           O
ATOM   2091  N   THR A 131      57.420  63.225 111.012  1.00  0.00           N
ATOM   2093  CA  THR A 131      57.710  64.595 110.582  1.00  0.00           C
ATOM   2095  CB  THR A 131      59.170  64.924 110.342  1.00  0.00           C
ATOM   2097  OG1 THR A 131      59.910  64.625 111.522  1.00  0.00           O
ATOM   2099  CG2 THR A 131      59.370  66.425 110.072  1.00  0.00           C
ATOM   2103  C   THR A 131      56.910  64.985 109.332  1.00  0.00           C
ATOM   2104  O   THR A 131      56.990  64.275 108.332  1.00  0.00           O
ATOM   2105  N   PRO A 132      56.110  66.045 109.312  1.00  0.00           N
ATOM   2106  CD  PRO A 132      55.670  66.765 110.502  1.00  0.00           C
ATOM   2109  CA  PRO A 132      55.400  66.525 108.132  1.00  0.00           C
ATOM   2111  CB  PRO A 132      54.690  67.785 108.632  1.00  0.00           C
ATOM   2114  CG  PRO A 132      54.389  67.475 110.082  1.00  0.00           C
ATOM   2117  C   PRO A 132      56.180  66.854 106.892  1.00  0.00           C
ATOM   2118  O   PRO A 132      57.170  67.564 106.982  1.00  0.00           O
ATOM   2119  N   ILE A 133      55.700  66.434 105.712  1.00  0.00           N
ATOM   2121  CA  ILE A 133      56.350  66.735 104.462  1.00  0.00           C
ATOM   2123  CB  ILE A 133      56.650  65.455 103.712  1.00  0.00           C
ATOM   2125  CG2 ILE A 133      55.390  64.795 103.122  1.00  0.00           C
ATOM   2129  CG1 ILE A 133      57.639  65.644 102.572  1.00  0.00           C
ATOM   2132  CD  ILE A 133      57.869  64.275 101.942  1.00  0.00           C
ATOM   2136  C   ILE A 133      55.480  67.615 103.602  1.00  0.00           C
ATOM   2137  O   ILE A 133      54.270  67.405 103.442  1.00  0.00           O
ATOM   2138  N   TYR A 134      56.070  68.655 103.012  1.00  0.00           N
ATOM   2140  CA  TYR A 134      55.299  69.644 102.302  1.00  0.00           C
ATOM   2142  CB  TYR A 134      55.350  71.005 103.022  1.00  0.00           C
ATOM   2145  CG  TYR A 134      54.910  70.894 104.462  1.00  0.00           C
ATOM   2146  CD1 TYR A 134      53.560  71.025 104.802  1.00  0.00           C
ATOM   2148  CE1 TYR A 134      53.139  71.025 106.142  1.00  0.00           C
ATOM   2150  CZ  TYR A 134      54.090  70.894 107.152  1.00  0.00           C
ATOM   2151  OH  TYR A 134      53.689  70.985 108.492  1.00  0.00           O
ATOM   2153  CD2 TYR A 134      55.850  70.765 105.492  1.00  0.00           C
ATOM   2155  CE2 TYR A 134      55.450  70.775 106.832  1.00  0.00           C
ATOM   2157  C   TYR A 134      55.779  69.755 100.862  1.00  0.00           C
ATOM   2158  O   TYR A 134      56.920  69.455 100.492  1.00  0.00           O
ATOM   2159  N   ALA A 135      54.850  70.155  99.972  1.00  0.00           N
ATOM   2161  CA  ALA A 135      55.130  70.495  98.602  1.00  0.00           C
ATOM   2163  CB  ALA A 135      53.810  70.765  97.872  1.00  0.00           C
ATOM   2167  C   ALA A 135      56.080  71.684  98.492  1.00  0.00           C
ATOM   2168  O   ALA A 135      55.820  72.754  99.032  1.00  0.00           O
ATOM   2169  N   ALA A 136      57.210  71.515  97.772  1.00  0.00           N
ATOM   2171  CA  ALA A 136      58.200  72.574  97.612  1.00  0.00           C
ATOM   2173  CB  ALA A 136      59.529  72.025  97.062  1.00  0.00           C
ATOM   2177  C   ALA A 136      57.689  73.674  96.692  1.00  0.00           C
ATOM   2178  O   ALA A 136      58.000  74.845  96.862  1.00  0.00           O
ATOM   2179  N   GLY A 137      56.850  73.275  95.712  1.00  0.00           N
ATOM   2181  CA  GLY A 137      56.270  74.165  94.722  1.00  0.00           C
ATOM   2184  C   GLY A 137      54.820  73.814  94.492  1.00  0.00           C
ATOM   2185  O   GLY A 137      54.259  72.945  95.162  1.00  0.00           O
ATOM   2186  N   ALA A 138      54.180  74.504  93.542  1.00  0.00           N
ATOM   2188  CA  ALA A 138      52.780  74.275  93.242  1.00  0.00           C
ATOM   2190  CB  ALA A 138      52.080  75.625  93.062  1.00  0.00           C
ATOM   2194  C   ALA A 138      52.600  73.424  92.002  1.00  0.00           C
ATOM   2195  O   ALA A 138      53.020  73.775  90.902  1.00  0.00           O
ATOM   2196  N   GLY A 139      51.920  72.275  92.142  1.00  0.00           N
ATOM   2198  CA  GLY A 139      51.750  71.335  91.052  1.00  0.00           C
ATOM   2201  C   GLY A 139      50.490  70.525  91.162  1.00  0.00           C
ATOM   2202  O   GLY A 139      49.529  70.865  91.862  1.00  0.00           O
ATOM   2203  N   LYS A 140      50.480  69.394  90.462  1.00  0.00           N
ATOM   2205  CA  LYS A 140      49.399  68.424  90.512  1.00  0.00           C
ATOM   2207  CB  LYS A 140      48.770  68.305  89.112  1.00  0.00           C
ATOM   2210  CG  LYS A 140      47.380  67.645  89.082  1.00  0.00           C
ATOM   2213  CD  LYS A 140      46.310  68.595  89.632  1.00  0.00           C
ATOM   2216  CE  LYS A 140      44.860  68.245  89.282  1.00  0.00           C
ATOM   2219  NZ  LYS A 140      44.640  68.435  87.832  1.00  0.00           N
ATOM   2223  C   LYS A 140      50.040  67.115  90.892  1.00  0.00           C
ATOM   2224  O   LYS A 140      50.970  66.665  90.212  1.00  0.00           O
ATOM   2225  N   VAL A 141      49.600  66.454  91.992  1.00  0.00           N
ATOM   2227  CA  VAL A 141      50.020  65.085  92.272  1.00  0.00           C
ATOM   2229  CB  VAL A 141      49.770  64.525  93.662  1.00  0.00           C
ATOM   2231  CG1 VAL A 141      50.779  65.165  94.622  1.00  0.00           C
ATOM   2235  CG2 VAL A 141      48.330  64.775  94.102  1.00  0.00           C
ATOM   2239  C   VAL A 141      49.520  64.105  91.242  1.00  0.00           C
ATOM   2240  O   VAL A 141      48.330  63.954  90.952  1.00  0.00           O
ATOM   2241  N   VAL A 142      50.480  63.394  90.662  1.00  0.00           N
ATOM   2243  CA  VAL A 142      50.220  62.525  89.542  1.00  0.00           C
ATOM   2245  CB  VAL A 142      51.369  62.574  88.532  1.00  0.00           C
ATOM   2247  CG1 VAL A 142      51.260  63.875  87.732  1.00  0.00           C
ATOM   2251  CG2 VAL A 142      52.729  62.565  89.232  1.00  0.00           C
ATOM   2255  C   VAL A 142      49.950  61.115  90.042  1.00  0.00           C
ATOM   2256  O   VAL A 142      49.200  60.345  89.442  1.00  0.00           O
ATOM   2257  N   TYR A 143      50.509  60.785  91.222  1.00  0.00           N
ATOM   2259  CA  TYR A 143      50.530  59.435  91.742  1.00  0.00           C
ATOM   2261  CB  TYR A 143      51.780  58.635  91.322  1.00  0.00           C
ATOM   2264  CG  TYR A 143      51.780  58.415  89.832  1.00  0.00           C
ATOM   2265  CD1 TYR A 143      52.600  59.175  88.982  1.00  0.00           C
ATOM   2267  CE1 TYR A 143      52.520  59.024  87.592  1.00  0.00           C
ATOM   2269  CZ  TYR A 143      51.640  58.094  87.042  1.00  0.00           C
ATOM   2270  OH  TYR A 143      51.530  58.015  85.642  1.00  0.00           O
ATOM   2272  CD2 TYR A 143      50.930  57.465  89.272  1.00  0.00           C
ATOM   2274  CE2 TYR A 143      50.860  57.295  87.882  1.00  0.00           C
ATOM   2276  C   TYR A 143      50.550  59.495  93.242  1.00  0.00           C
ATOM   2277  O   TYR A 143      51.119  60.415  93.812  1.00  0.00           O
ATOM   2278  N   VAL A 144      49.990  58.465  93.902  1.00  0.00           N
ATOM   2280  CA  VAL A 144      50.319  58.164  95.282  1.00  0.00           C
ATOM   2282  CB  VAL A 144      49.520  59.015  96.272  1.00  0.00           C
ATOM   2284  CG1 VAL A 144      48.009  58.824  96.072  1.00  0.00           C
ATOM   2288  CG2 VAL A 144      49.910  58.715  97.722  1.00  0.00           C
ATOM   2292  C   VAL A 144      50.200  56.655  95.512  1.00  0.00           C
ATOM   2293  O   VAL A 144      49.440  55.965  94.832  1.00  0.00           O
ATOM   2294  N   GLY A 145      50.970  56.095  96.472  1.00  0.00           N
ATOM   2296  CA  GLY A 145      50.970  54.675  96.832  1.00  0.00           C
ATOM   2299  C   GLY A 145      52.070  53.845  96.212  1.00  0.00           C
ATOM   2300  O   GLY A 145      52.580  54.155  95.132  1.00  0.00           O
ATOM   2301  N   ASN A 146      52.410  52.735  96.892  1.00  0.00           N
ATOM   2303  CA  ASN A 146      53.320  51.625  96.582  1.00  0.00           C
ATOM   2305  CB  ASN A 146      54.570  51.945  95.692  1.00  0.00           C
ATOM   2308  CG  ASN A 146      54.340  51.475  94.252  1.00  0.00           C
ATOM   2309  OD1 ASN A 146      54.920  50.475  93.822  1.00  0.00           O
ATOM   2310  ND2 ASN A 146      53.510  52.215  93.502  1.00  0.00           N
ATOM   2313  C   ASN A 146      53.869  51.235  97.922  1.00  0.00           C
ATOM   2314  O   ASN A 146      54.319  52.115  98.642  1.00  0.00           O
ATOM   2315  N   GLN A 147      53.910  49.965  98.352  1.00  0.00           N
ATOM   2317  CA  GLN A 147      54.600  49.695  99.602  1.00  0.00           C
ATOM   2319  CB  GLN A 147      53.790  50.195 100.832  1.00  0.00           C
ATOM   2322  CG  GLN A 147      53.120  49.165 101.772  1.00  0.00           C
ATOM   2325  CD  GLN A 147      52.380  49.915 102.882  1.00  0.00           C
ATOM   2326  OE1 GLN A 147      51.150  49.905 102.952  1.00  0.00           O
ATOM   2327  NE2 GLN A 147      53.160  50.565 103.782  1.00  0.00           N
ATOM   2330  C   GLN A 147      55.020  48.234  99.632  1.00  0.00           C
ATOM   2331  O   GLN A 147      54.479  47.415  98.892  1.00  0.00           O
ATOM   2332  N   LEU A 148      56.100  47.925 100.382  1.00  0.00           N
ATOM   2334  CA  LEU A 148      56.930  46.725 100.262  1.00  0.00           C
ATOM   2336  CB  LEU A 148      56.130  45.375 100.222  1.00  0.00           C
ATOM   2339  CG  LEU A 148      56.940  44.125 100.652  1.00  0.00           C
ATOM   2341  CD1 LEU A 148      57.029  44.024 102.182  1.00  0.00           C
ATOM   2345  CD2 LEU A 148      56.340  42.824 100.082  1.00  0.00           C
ATOM   2349  C   LEU A 148      57.900  46.795  99.072  1.00  0.00           C
ATOM   2350  O   LEU A 148      58.670  45.875  98.802  1.00  0.00           O
ATOM   2351  N   ARG A 149      57.960  47.925  98.332  1.00  0.00           N
ATOM   2353  CA  ARG A 149      58.880  47.945  97.222  1.00  0.00           C
ATOM   2355  CB  ARG A 149      58.290  47.345  95.922  1.00  0.00           C
ATOM   2358  CG  ARG A 149      57.160  48.164  95.262  1.00  0.00           C
ATOM   2361  CD  ARG A 149      56.899  47.715  93.832  1.00  0.00           C
ATOM   2364  NE  ARG A 149      58.079  48.155  92.992  1.00  0.00           N
ATOM   2366  CZ  ARG A 149      57.960  49.125  92.092  1.00  0.00           C
ATOM   2367  NH1 ARG A 149      56.959  49.965  92.112  1.00  0.00           N
ATOM   2370  NH2 ARG A 149      58.850  49.335  91.152  1.00  0.00           N
ATOM   2373  C   ARG A 149      59.440  49.295  96.912  1.00  0.00           C
ATOM   2374  O   ARG A 149      58.750  50.305  97.062  1.00  0.00           O
ATOM   2375  N   GLY A 150      60.709  49.265  96.442  1.00  0.00           N
ATOM   2377  CA  GLY A 150      61.580  50.375  96.042  1.00  0.00           C
ATOM   2380  C   GLY A 150      60.950  51.735  95.872  1.00  0.00           C
ATOM   2381  O   GLY A 150      60.280  52.005  94.872  1.00  0.00           O
ATOM   2382  N   TYR A 151      61.260  52.574  96.882  1.00  0.00           N
ATOM   2384  CA  TYR A 151      60.820  53.915  97.192  1.00  0.00           C
ATOM   2386  CB  TYR A 151      60.290  54.735  96.002  1.00  0.00           C
ATOM   2389  CG  TYR A 151      61.380  55.155  95.092  1.00  0.00           C
ATOM   2390  CD1 TYR A 151      62.240  56.175  95.502  1.00  0.00           C
ATOM   2392  CE1 TYR A 151      63.229  56.665  94.652  1.00  0.00           C
ATOM   2394  CZ  TYR A 151      63.370  56.105  93.392  1.00  0.00           C
ATOM   2395  OH  TYR A 151      64.420  56.515  92.582  1.00  0.00           O
ATOM   2397  CD2 TYR A 151      61.500  54.645  93.792  1.00  0.00           C
ATOM   2399  CE2 TYR A 151      62.500  55.105  92.942  1.00  0.00           C
ATOM   2401  C   TYR A 151      59.790  53.965  98.292  1.00  0.00           C
ATOM   2402  O   TYR A 151      59.939  54.745  99.232  1.00  0.00           O
ATOM   2403  N   GLY A 152      58.700  53.175  98.162  1.00  0.00           N
ATOM   2405  CA  GLY A 152      57.600  53.075  99.122  1.00  0.00           C
ATOM   2408  C   GLY A 152      56.850  54.344  99.512  1.00  0.00           C
ATOM   2409  O   GLY A 152      57.369  55.445  99.672  1.00  0.00           O
ATOM   2410  N   ASN A 153      55.520  54.185  99.722  1.00  0.00           N
ATOM   2412  CA  ASN A 153      54.500  55.165 100.022  1.00  0.00           C
ATOM   2414  CB  ASN A 153      54.270  55.295 101.542  1.00  0.00           C
ATOM   2417  CG  ASN A 153      53.710  54.015 102.132  1.00  0.00           C
ATOM   2418  OD1 ASN A 153      52.900  53.325 101.502  1.00  0.00           O
ATOM   2419  ND2 ASN A 153      54.090  53.695 103.392  1.00  0.00           N
ATOM   2422  C   ASN A 153      54.650  56.555  99.412  1.00  0.00           C
ATOM   2423  O   ASN A 153      54.590  57.565 100.102  1.00  0.00           O
ATOM   2424  N   LEU A 154      54.810  56.635  98.072  1.00  0.00           N
ATOM   2426  CA  LEU A 154      55.280  57.845  97.432  1.00  0.00           C
ATOM   2428  CB  LEU A 154      55.970  57.655  96.052  1.00  0.00           C
ATOM   2431  CG  LEU A 154      57.229  56.795  96.042  1.00  0.00           C
ATOM   2433  CD1 LEU A 154      56.840  55.315  95.922  1.00  0.00           C
ATOM   2437  CD2 LEU A 154      58.120  57.285  94.882  1.00  0.00           C
ATOM   2441  C   LEU A 154      54.170  58.795  97.142  1.00  0.00           C
ATOM   2442  O   LEU A 154      53.050  58.365  96.872  1.00  0.00           O
ATOM   2443  N   ILE A 155      54.490  60.095  97.022  1.00  0.00           N
ATOM   2445  CA  ILE A 155      53.750  60.975  96.152  1.00  0.00           C
ATOM   2447  CB  ILE A 155      53.009  62.115  96.842  1.00  0.00           C
ATOM   2449  CG2 ILE A 155      52.250  61.535  98.052  1.00  0.00           C
ATOM   2453  CG1 ILE A 155      53.910  63.295  97.262  1.00  0.00           C
ATOM   2456  CD  ILE A 155      53.939  64.464  96.272  1.00  0.00           C
ATOM   2460  C   ILE A 155      54.740  61.495  95.132  1.00  0.00           C
ATOM   2461  O   ILE A 155      55.940  61.644  95.392  1.00  0.00           O
ATOM   2462  N   MET A 156      54.240  61.774  93.912  1.00  0.00           N
ATOM   2464  CA  MET A 156      55.020  62.395  92.872  1.00  0.00           C
ATOM   2466  CB  MET A 156      55.470  61.355  91.812  1.00  0.00           C
ATOM   2469  CG  MET A 156      56.369  61.935  90.702  1.00  0.00           C
ATOM   2472  SD  MET A 156      57.320  60.734  89.732  1.00  0.00           S
ATOM   2473  CE  MET A 156      55.970  60.145  88.692  1.00  0.00           C
ATOM   2477  C   MET A 156      54.170  63.505  92.312  1.00  0.00           C
ATOM   2478  O   MET A 156      52.960  63.335  92.132  1.00  0.00           O
ATOM   2479  N   ILE A 157      54.740  64.695  92.092  1.00  0.00           N
ATOM   2481  CA  ILE A 157      53.960  65.915  91.902  1.00  0.00           C
ATOM   2483  CB  ILE A 157      54.060  66.754  93.182  1.00  0.00           C
ATOM   2485  CG2 ILE A 157      55.439  67.405  93.292  1.00  0.00           C
ATOM   2489  CG1 ILE A 157      52.960  67.815  93.382  1.00  0.00           C
ATOM   2492  CD  ILE A 157      52.930  68.305  94.832  1.00  0.00           C
ATOM   2496  C   ILE A 157      54.510  66.605  90.652  1.00  0.00           C
ATOM   2497  O   ILE A 157      55.709  66.845  90.542  1.00  0.00           O
ATOM   2498  N   LYS A 158      53.680  66.894  89.632  1.00  0.00           N
ATOM   2500  CA  LYS A 158      54.189  67.555  88.432  1.00  0.00           C
ATOM   2502  CB  LYS A 158      53.510  66.995  87.152  1.00  0.00           C
ATOM   2505  CG  LYS A 158      54.119  67.475  85.802  1.00  0.00           C
ATOM   2508  CD  LYS A 158      53.549  66.684  84.592  1.00  0.00           C
ATOM   2511  CE  LYS A 158      54.010  67.144  83.192  1.00  0.00           C
ATOM   2514  NZ  LYS A 158      53.400  66.395  82.072  1.00  0.00           N
ATOM   2518  C   LYS A 158      53.960  69.035  88.582  1.00  0.00           C
ATOM   2519  O   LYS A 158      52.830  69.485  88.762  1.00  0.00           O
ATOM   2520  N   HIS A 159      55.030  69.845  88.522  1.00  0.00           N
ATOM   2522  CA  HIS A 159      54.960  71.275  88.792  1.00  0.00           C
ATOM   2524  CB  HIS A 159      56.270  71.725  89.442  1.00  0.00           C
ATOM   2527  ND1 HIS A 159      56.010  71.644  91.872  1.00  0.00           N
ATOM   2528  CG  HIS A 159      56.540  71.064  90.732  1.00  0.00           C
ATOM   2529  CE1 HIS A 159      56.640  71.055  92.862  1.00  0.00           C
ATOM   2531  NE2 HIS A 159      57.520  70.135  92.422  1.00  0.00           N
ATOM   2533  CD2 HIS A 159      57.479  70.145  91.062  1.00  0.00           C
ATOM   2535  C   HIS A 159      54.770  72.085  87.522  1.00  0.00           C
ATOM   2536  O   HIS A 159      55.119  73.265  87.432  1.00  0.00           O
ATOM   2537  N   SER A 160      54.220  71.434  86.492  1.00  0.00           N
ATOM   2539  CA  SER A 160      53.790  71.985  85.202  1.00  0.00           C
ATOM   2541  CB  SER A 160      52.760  73.144  85.332  1.00  0.00           C
ATOM   2544  OG  SER A 160      51.979  73.004  86.512  1.00  0.00           O
ATOM   2546  C   SER A 160      54.900  72.445  84.252  1.00  0.00           C
ATOM   2547  O   SER A 160      54.710  72.405  83.032  1.00  0.00           O
ATOM   2548  N   GLU A 161      56.080  72.815  84.782  1.00  0.00           N
ATOM   2550  CA  GLU A 161      57.160  73.575  84.162  1.00  0.00           C
ATOM   2552  CB  GLU A 161      57.760  74.415  85.332  1.00  0.00           C
ATOM   2555  CG  GLU A 161      58.450  75.754  84.972  1.00  0.00           C
ATOM   2558  CD  GLU A 161      57.790  76.975  85.622  1.00  0.00           C
ATOM   2559  OE1 GLU A 161      57.980  77.205  86.842  1.00  0.00           O
ATOM   2560  OE2 GLU A 161      57.040  77.684  84.902  1.00  0.00           O
ATOM   2561  C   GLU A 161      58.279  72.684  83.582  1.00  0.00           C
ATOM   2562  O   GLU A 161      59.290  73.175  83.082  1.00  0.00           O
ATOM   2563  N   ASP A 162      58.100  71.345  83.672  1.00  0.00           N
ATOM   2565  CA  ASP A 162      58.950  70.245  83.202  1.00  0.00           C
ATOM   2567  CB  ASP A 162      59.600  70.495  81.782  1.00  0.00           C
ATOM   2570  CG  ASP A 162      60.130  69.275  81.012  1.00  0.00           C
ATOM   2571  OD1 ASP A 162      60.260  68.185  81.632  1.00  0.00           O
ATOM   2572  OD2 ASP A 162      60.400  69.385  79.792  1.00  0.00           O
ATOM   2573  C   ASP A 162      59.750  69.635  84.382  1.00  0.00           C
ATOM   2574  O   ASP A 162      60.410  68.605  84.302  1.00  0.00           O
ATOM   2575  N   TYR A 163      59.529  70.155  85.612  1.00  0.00           N
ATOM   2577  CA  TYR A 163      60.060  69.595  86.862  1.00  0.00           C
ATOM   2579  CB  TYR A 163      60.579  70.695  87.812  1.00  0.00           C
ATOM   2582  CG  TYR A 163      61.720  71.395  87.152  1.00  0.00           C
ATOM   2583  CD1 TYR A 163      63.030  70.915  87.352  1.00  0.00           C
ATOM   2585  CE1 TYR A 163      64.100  71.535  86.712  1.00  0.00           C
ATOM   2587  CZ  TYR A 163      63.900  72.684  85.932  1.00  0.00           C
ATOM   2588  OH  TYR A 163      65.020  73.295  85.342  1.00  0.00           O
ATOM   2590  CD2 TYR A 163      61.520  72.515  86.322  1.00  0.00           C
ATOM   2592  CE2 TYR A 163      62.610  73.175  85.732  1.00  0.00           C
ATOM   2594  C   TYR A 163      59.049  68.795  87.692  1.00  0.00           C
ATOM   2595  O   TYR A 163      58.000  69.295  88.112  1.00  0.00           O
ATOM   2596  N   ILE A 164      59.350  67.525  87.982  1.00  0.00           N
ATOM   2598  CA  ILE A 164      58.479  66.665  88.762  1.00  0.00           C
ATOM   2600  CB  ILE A 164      58.009  65.455  87.932  1.00  0.00           C
ATOM   2602  CG2 ILE A 164      59.150  64.475  87.642  1.00  0.00           C
ATOM   2606  CG1 ILE A 164      56.800  64.715  88.522  1.00  0.00           C
ATOM   2609  CD  ILE A 164      56.200  63.705  87.542  1.00  0.00           C
ATOM   2613  C   ILE A 164      59.259  66.265  89.992  1.00  0.00           C
ATOM   2614  O   ILE A 164      60.430  65.894  89.912  1.00  0.00           O
ATOM   2615  N   THR A 165      58.689  66.335  91.212  1.00  0.00           N
ATOM   2617  CA  THR A 165      59.420  65.865  92.392  1.00  0.00           C
ATOM   2619  CB  THR A 165      59.550  66.845  93.542  1.00  0.00           C
ATOM   2621  OG1 THR A 165      58.300  67.284  94.022  1.00  0.00           O
ATOM   2623  CG2 THR A 165      60.310  68.055  93.002  1.00  0.00           C
ATOM   2627  C   THR A 165      58.770  64.615  92.842  1.00  0.00           C
ATOM   2628  O   THR A 165      57.569  64.415  92.632  1.00  0.00           O
ATOM   2629  N   ALA A 166      59.560  63.715  93.432  1.00  0.00           N
ATOM   2631  CA  ALA A 166      59.060  62.515  94.022  1.00  0.00           C
ATOM   2633  CB  ALA A 166      59.430  61.254  93.212  1.00  0.00           C
ATOM   2637  C   ALA A 166      59.610  62.425  95.402  1.00  0.00           C
ATOM   2638  O   ALA A 166      60.800  62.605  95.652  1.00  0.00           O
ATOM   2639  N   TYR A 167      58.710  62.145  96.332  1.00  0.00           N
ATOM   2641  CA  TYR A 167      58.970  62.075  97.732  1.00  0.00           C
ATOM   2643  CB  TYR A 167      57.920  62.885  98.512  1.00  0.00           C
ATOM   2646  CG  TYR A 167      57.900  64.335  98.082  1.00  0.00           C
ATOM   2647  CD1 TYR A 167      57.130  64.795  97.002  1.00  0.00           C
ATOM   2649  CE1 TYR A 167      57.010  66.174  96.742  1.00  0.00           C
ATOM   2651  CZ  TYR A 167      57.639  67.085  97.592  1.00  0.00           C
ATOM   2652  OH  TYR A 167      57.580  68.485  97.462  1.00  0.00           O
ATOM   2654  CD2 TYR A 167      58.600  65.265  98.842  1.00  0.00           C
ATOM   2656  CE2 TYR A 167      58.430  66.625  98.632  1.00  0.00           C
ATOM   2658  C   TYR A 167      58.790  60.625  98.042  1.00  0.00           C
ATOM   2659  O   TYR A 167      57.780  60.035  97.662  1.00  0.00           O
ATOM   2660  N   ALA A 168      59.760  60.004  98.722  1.00  0.00           N
ATOM   2662  CA  ALA A 168      59.740  58.595  99.012  1.00  0.00           C
ATOM   2664  CB  ALA A 168      60.729  57.894  98.092  1.00  0.00           C
ATOM   2668  C   ALA A 168      60.049  58.395 100.482  1.00  0.00           C
ATOM   2669  O   ALA A 168      60.649  59.274 101.102  1.00  0.00           O
ATOM   2670  N   HIS A 169      59.620  57.265 101.082  1.00  0.00           N
ATOM   2672  CA  HIS A 169      59.840  56.965 102.482  1.00  0.00           C
ATOM   2674  CB  HIS A 169      61.280  57.165 103.022  1.00  0.00           C
ATOM   2677  ND1 HIS A 169      62.950  55.425 102.382  1.00  0.00           N
ATOM   2678  CG  HIS A 169      62.340  56.625 102.122  1.00  0.00           C
ATOM   2679  CE1 HIS A 169      63.770  55.225 101.372  1.00  0.00           C
ATOM   2681  NE2 HIS A 169      63.780  56.275 100.512  1.00  0.00           N
ATOM   2683  CD2 HIS A 169      62.869  57.175 101.012  1.00  0.00           C
ATOM   2685  C   HIS A 169      58.850  57.655 103.402  1.00  0.00           C
ATOM   2686  O   HIS A 169      59.230  58.285 104.392  1.00  0.00           O
ATOM   2687  N   ASN A 170      57.540  57.565 103.122  1.00  0.00           N
ATOM   2689  CA  ASN A 170      56.540  58.195 103.972  1.00  0.00           C
ATOM   2691  CB  ASN A 170      55.560  59.065 103.142  1.00  0.00           C
ATOM   2694  CG  ASN A 170      56.260  60.345 102.692  1.00  0.00           C
ATOM   2695  OD1 ASN A 170      57.210  60.845 103.292  1.00  0.00           O
ATOM   2696  ND2 ASN A 170      55.800  60.905 101.552  1.00  0.00           N
ATOM   2699  C   ASN A 170      55.790  57.155 104.792  1.00  0.00           C
ATOM   2700  O   ASN A 170      55.340  56.115 104.302  1.00  0.00           O
ATOM   2701  N   ASP A 171      55.610  57.405 106.102  1.00  0.00           N
ATOM   2703  CA  ASP A 171      54.920  56.545 107.042  1.00  0.00           C
ATOM   2705  CB  ASP A 171      55.030  57.195 108.452  1.00  0.00           C
ATOM   2708  CG  ASP A 171      54.860  56.215 109.602  1.00  0.00           C
ATOM   2709  OD1 ASP A 171      53.840  56.324 110.322  1.00  0.00           O
ATOM   2710  OD2 ASP A 171      55.779  55.385 109.832  1.00  0.00           O
ATOM   2711  C   ASP A 171      53.460  56.375 106.602  1.00  0.00           C
ATOM   2712  O   ASP A 171      52.900  55.274 106.582  1.00  0.00           O
ATOM   2713  N   THR A 172      52.880  57.504 106.132  1.00  0.00           N
ATOM   2715  CA  THR A 172      51.490  57.595 105.712  1.00  0.00           C
ATOM   2717  CB  THR A 172      50.520  57.754 106.892  1.00  0.00           C
ATOM   2719  OG1 THR A 172      49.170  57.855 106.452  1.00  0.00           O
ATOM   2721  CG2 THR A 172      50.840  59.015 107.712  1.00  0.00           C
ATOM   2725  C   THR A 172      51.330  58.705 104.682  1.00  0.00           C
ATOM   2726  O   THR A 172      52.240  59.505 104.442  1.00  0.00           O
ATOM   2727  N   MET A 173      50.160  58.745 104.012  1.00  0.00           N
ATOM   2729  CA  MET A 173      49.690  59.815 103.152  1.00  0.00           C
ATOM   2731  CB  MET A 173      48.860  59.295 101.962  1.00  0.00           C
ATOM   2734  CG  MET A 173      49.410  58.075 101.192  1.00  0.00           C
ATOM   2737  SD  MET A 173      48.120  57.225 100.212  1.00  0.00           S
ATOM   2738  CE  MET A 173      47.050  58.635  99.802  1.00  0.00           C
ATOM   2742  C   MET A 173      48.740  60.725 103.952  1.00  0.00           C
ATOM   2743  O   MET A 173      48.390  60.464 105.102  1.00  0.00           O
ATOM   2744  N   LEU A 174      48.279  61.825 103.322  1.00  0.00           N
ATOM   2746  CA  LEU A 174      47.290  62.715 103.882  1.00  0.00           C
ATOM   2748  CB  LEU A 174      47.920  64.065 104.312  1.00  0.00           C
ATOM   2751  CG  LEU A 174      48.390  64.085 105.782  1.00  0.00           C
ATOM   2753  CD1 LEU A 174      49.760  63.435 105.962  1.00  0.00           C
ATOM   2757  CD2 LEU A 174      48.440  65.534 106.262  1.00  0.00           C
ATOM   2761  C   LEU A 174      46.119  62.845 102.912  1.00  0.00           C
ATOM   2762  O   LEU A 174      45.709  61.875 102.282  1.00  0.00           O
ATOM   2763  N   VAL A 175      45.460  64.015 102.872  1.00  0.00           N
ATOM   2765  CA  VAL A 175      44.060  64.144 102.562  1.00  0.00           C
ATOM   2767  CB  VAL A 175      43.500  65.254 103.472  1.00  0.00           C
ATOM   2769  CG1 VAL A 175      42.000  65.434 103.262  1.00  0.00           C
ATOM   2773  CG2 VAL A 175      43.740  64.934 104.972  1.00  0.00           C
ATOM   2777  C   VAL A 175      43.850  64.504 101.092  1.00  0.00           C
ATOM   2778  O   VAL A 175      42.750  64.425 100.552  1.00  0.00           O
ATOM   2779  N   ASN A 176      44.910  64.905 100.352  1.00  0.00           N
ATOM   2781  CA  ASN A 176      44.760  65.385  98.992  1.00  0.00           C
ATOM   2783  CB  ASN A 176      46.140  65.945  98.542  1.00  0.00           C
ATOM   2786  CG  ASN A 176      46.200  66.395  97.082  1.00  0.00           C
ATOM   2787  OD1 ASN A 176      46.200  65.595  96.142  1.00  0.00           O
ATOM   2788  ND2 ASN A 176      46.360  67.715  96.872  1.00  0.00           N
ATOM   2791  C   ASN A 176      44.210  64.354  98.002  1.00  0.00           C
ATOM   2792  O   ASN A 176      43.350  64.655  97.172  1.00  0.00           O
ATOM   2793  N   ASN A 177      44.710  63.115  98.072  1.00  0.00           N
ATOM   2795  CA  ASN A 177      44.470  62.065  97.102  1.00  0.00           C
ATOM   2797  CB  ASN A 177      43.009  61.535  97.122  1.00  0.00           C
ATOM   2800  CG  ASN A 177      42.810  60.855  98.472  1.00  0.00           C
ATOM   2801  OD1 ASN A 177      43.700  60.815  99.322  1.00  0.00           O
ATOM   2802  ND2 ASN A 177      41.640  60.235  98.692  1.00  0.00           N
ATOM   2805  C   ASN A 177      45.040  62.385  95.732  1.00  0.00           C
ATOM   2806  O   ASN A 177      46.260  62.455  95.602  1.00  0.00           O
ATOM   2807  N   GLY A 178      44.230  62.525  94.672  1.00  0.00           N
ATOM   2809  CA  GLY A 178      44.710  62.964  93.362  1.00  0.00           C
ATOM   2812  C   GLY A 178      44.290  64.375  93.042  1.00  0.00           C
ATOM   2813  O   GLY A 178      43.390  64.565  92.242  1.00  0.00           O
ATOM   2814  N   GLN A 179      44.900  65.415  93.652  1.00  0.00           N
ATOM   2816  CA  GLN A 179      44.479  66.805  93.462  1.00  0.00           C
ATOM   2818  CB  GLN A 179      43.619  67.345  94.642  1.00  0.00           C
ATOM   2821  CG  GLN A 179      42.310  66.565  94.772  1.00  0.00           C
ATOM   2824  CD  GLN A 179      41.370  67.025  95.902  1.00  0.00           C
ATOM   2825  OE1 GLN A 179      40.360  66.355  96.142  1.00  0.00           O
ATOM   2826  NE2 GLN A 179      41.640  68.175  96.552  1.00  0.00           N
ATOM   2829  C   GLN A 179      45.579  67.824  93.202  1.00  0.00           C
ATOM   2830  O   GLN A 179      46.780  67.555  93.232  1.00  0.00           O
ATOM   2831  N   SER A 180      45.160  69.074  92.902  1.00  0.00           N
ATOM   2833  CA  SER A 180      45.979  70.275  92.842  1.00  0.00           C
ATOM   2835  CB  SER A 180      45.200  71.504  92.342  1.00  0.00           C
ATOM   2838  OG  SER A 180      44.280  71.135  91.322  1.00  0.00           O
ATOM   2840  C   SER A 180      46.560  70.655  94.182  1.00  0.00           C
ATOM   2841  O   SER A 180      45.920  70.525  95.222  1.00  0.00           O
ATOM   2842  N   VAL A 181      47.799  71.145  94.202  1.00  0.00           N
ATOM   2844  CA  VAL A 181      48.580  71.235  95.412  1.00  0.00           C
ATOM   2846  CB  VAL A 181      49.300  69.915  95.732  1.00  0.00           C
ATOM   2848  CG1 VAL A 181      49.760  69.205  94.452  1.00  0.00           C
ATOM   2852  CG2 VAL A 181      50.480  70.105  96.702  1.00  0.00           C
ATOM   2856  C   VAL A 181      49.510  72.424  95.262  1.00  0.00           C
ATOM   2857  O   VAL A 181      49.920  72.765  94.152  1.00  0.00           O
ATOM   2858  N   LYS A 182      49.770  73.135  96.362  1.00  0.00           N
ATOM   2860  CA  LYS A 182      50.369  74.445  96.352  1.00  0.00           C
ATOM   2862  CB  LYS A 182      49.420  75.574  96.872  1.00  0.00           C
ATOM   2865  CG  LYS A 182      48.110  75.795  96.072  1.00  0.00           C
ATOM   2868  CD  LYS A 182      46.990  74.805  96.472  1.00  0.00           C
ATOM   2871  CE  LYS A 182      45.610  75.035  95.842  1.00  0.00           C
ATOM   2874  NZ  LYS A 182      44.690  73.945  96.272  1.00  0.00           N
ATOM   2878  C   LYS A 182      51.600  74.365  97.242  1.00  0.00           C
ATOM   2879  O   LYS A 182      51.689  73.494  98.112  1.00  0.00           O
ATOM   2880  N   ALA A 183      52.590  75.265  97.032  1.00  0.00           N
ATOM   2882  CA  ALA A 183      53.830  75.324  97.782  1.00  0.00           C
ATOM   2884  CB  ALA A 183      54.700  76.495  97.252  1.00  0.00           C
ATOM   2888  C   ALA A 183      53.619  75.525  99.282  1.00  0.00           C
ATOM   2889  O   ALA A 183      53.149  76.574  99.722  1.00  0.00           O
ATOM   2890  N   GLY A 184      53.970  74.504 100.092  1.00  0.00           N
ATOM   2892  CA  GLY A 184      53.740  74.475 101.532  1.00  0.00           C
ATOM   2895  C   GLY A 184      52.630  73.575 101.982  1.00  0.00           C
ATOM   2896  O   GLY A 184      52.450  73.424 103.182  1.00  0.00           O
ATOM   2897  N   GLN A 185      51.860  72.964 101.042  1.00  0.00           N
ATOM   2899  CA  GLN A 185      50.830  71.995 101.372  1.00  0.00           C
ATOM   2901  CB  GLN A 185      49.840  71.775 100.202  1.00  0.00           C
ATOM   2904  CG  GLN A 185      48.680  70.765 100.482  1.00  0.00           C
ATOM   2907  CD  GLN A 185      48.660  69.475  99.642  1.00  0.00           C
ATOM   2908  OE1 GLN A 185      47.650  69.125  99.022  1.00  0.00           O
ATOM   2909  NE2 GLN A 185      49.780  68.725  99.622  1.00  0.00           N
ATOM   2912  C   GLN A 185      51.380  70.655 101.772  1.00  0.00           C
ATOM   2913  O   GLN A 185      52.260  70.095 101.112  1.00  0.00           O
ATOM   2914  N   LYS A 186      50.850  70.074 102.872  1.00  0.00           N
ATOM   2916  CA  LYS A 186      51.319  68.814 103.392  1.00  0.00           C
ATOM   2918  CB  LYS A 186      50.890  68.615 104.862  1.00  0.00           C
ATOM   2921  CG  LYS A 186      51.700  67.515 105.562  1.00  0.00           C
ATOM   2924  CD  LYS A 186      51.319  67.345 107.042  1.00  0.00           C
ATOM   2927  CE  LYS A 186      51.770  65.985 107.572  1.00  0.00           C
ATOM   2930  NZ  LYS A 186      51.410  65.775 108.992  1.00  0.00           N
ATOM   2934  C   LYS A 186      50.810  67.635 102.592  1.00  0.00           C
ATOM   2935  O   LYS A 186      49.620  67.345 102.552  1.00  0.00           O
ATOM   2936  N   ILE A 187      51.710  66.885 101.932  1.00  0.00           N
ATOM   2938  CA  ILE A 187      51.270  65.765 101.112  1.00  0.00           C
ATOM   2940  CB  ILE A 187      52.120  65.525  99.852  1.00  0.00           C
ATOM   2942  CG2 ILE A 187      51.110  65.015  98.802  1.00  0.00           C
ATOM   2946  CG1 ILE A 187      52.880  66.745  99.312  1.00  0.00           C
ATOM   2949  CD  ILE A 187      54.300  66.865  99.862  1.00  0.00           C
ATOM   2953  C   ILE A 187      51.210  64.464 101.892  1.00  0.00           C
ATOM   2954  O   ILE A 187      50.430  63.575 101.572  1.00  0.00           O
ATOM   2955  N   ALA A 188      52.029  64.324 102.932  1.00  0.00           N
ATOM   2957  CA  ALA A 188      52.260  63.024 103.532  1.00  0.00           C
ATOM   2959  CB  ALA A 188      52.980  62.085 102.532  1.00  0.00           C
ATOM   2963  C   ALA A 188      53.060  63.205 104.802  1.00  0.00           C
ATOM   2964  O   ALA A 188      53.130  64.295 105.372  1.00  0.00           O
ATOM   2965  N   THR A 189      53.689  62.135 105.312  1.00  0.00           N
ATOM   2967  CA  THR A 189      54.360  62.195 106.592  1.00  0.00           C
ATOM   2969  CB  THR A 189      53.470  61.714 107.732  1.00  0.00           C
ATOM   2971  OG1 THR A 189      52.299  62.504 107.842  1.00  0.00           O
ATOM   2973  CG2 THR A 189      54.180  61.875 109.062  1.00  0.00           C
ATOM   2977  C   THR A 189      55.540  61.265 106.542  1.00  0.00           C
ATOM   2978  O   THR A 189      55.400  60.125 106.122  1.00  0.00           O
ATOM   2979  N   MET A 190      56.720  61.695 106.982  1.00  0.00           N
ATOM   2981  CA  MET A 190      57.950  60.935 106.882  1.00  0.00           C
ATOM   2983  CB  MET A 190      59.069  61.844 107.392  1.00  0.00           C
ATOM   2986  CG  MET A 190      60.460  61.455 106.892  1.00  0.00           C
ATOM   2989  SD  MET A 190      61.770  62.535 107.482  1.00  0.00           S
ATOM   2990  CE  MET A 190      61.060  64.105 106.892  1.00  0.00           C
ATOM   2994  C   MET A 190      58.000  59.615 107.662  1.00  0.00           C
ATOM   2995  O   MET A 190      57.510  59.545 108.802  1.00  0.00           O
ATOM   2996  N   GLY A 191      58.590  58.555 107.072  1.00  0.00           N
ATOM   2998  CA  GLY A 191      58.720  57.215 107.642  1.00  0.00           C
ATOM   3001  C   GLY A 191      59.950  56.475 107.162  1.00  0.00           C
ATOM   3002  O   GLY A 191      60.910  57.065 106.672  1.00  0.00           O
ATOM   3003  N   SER A 192      59.979  55.145 107.312  1.00  0.00           N
ATOM   3005  CA  SER A 192      61.110  54.284 106.962  1.00  0.00           C
ATOM   3007  CB  SER A 192      61.819  53.735 108.242  1.00  0.00           C
ATOM   3010  OG  SER A 192      63.030  53.005 107.992  1.00  0.00           O
ATOM   3012  C   SER A 192      60.569  53.135 106.122  1.00  0.00           C
ATOM   3013  O   SER A 192      60.680  51.955 106.422  1.00  0.00           O
ATOM   3014  N   THR A 193      59.930  53.475 104.992  1.00  0.00           N
ATOM   3016  CA  THR A 193      59.610  52.525 103.932  1.00  0.00           C
ATOM   3018  CB  THR A 193      58.490  53.034 103.002  1.00  0.00           C
ATOM   3020  OG1 THR A 193      58.910  53.845 101.922  1.00  0.00           O
ATOM   3022  CG2 THR A 193      57.530  53.934 103.802  1.00  0.00           C
ATOM   3026  C   THR A 193      60.900  52.105 103.222  1.00  0.00           C
ATOM   3027  O   THR A 193      61.790  52.925 103.052  1.00  0.00           O
ATOM   3028  N   ASP A 194      61.090  50.805 102.942  1.00  0.00           N
ATOM   3030  CA  ASP A 194      62.260  50.175 102.342  1.00  0.00           C
ATOM   3032  CB  ASP A 194      62.200  49.965 100.792  1.00  0.00           C
ATOM   3035  CG  ASP A 194      61.650  51.095  99.932  1.00  0.00           C
ATOM   3036  OD1 ASP A 194      60.460  51.455 100.012  1.00  0.00           O
ATOM   3037  OD2 ASP A 194      62.439  51.465  99.012  1.00  0.00           O
ATOM   3038  C   ASP A 194      63.700  50.515 102.842  1.00  0.00           C
ATOM   3039  O   ASP A 194      64.670  49.965 102.312  1.00  0.00           O
ATOM   3040  N   ALA A 195      63.880  51.355 103.862  1.00  0.00           N
ATOM   3042  CA  ALA A 195      65.139  51.975 104.182  1.00  0.00           C
ATOM   3044  CB  ALA A 195      64.979  53.505 104.092  1.00  0.00           C
ATOM   3048  C   ALA A 195      65.640  51.565 105.552  1.00  0.00           C
ATOM   3049  O   ALA A 195      65.130  50.635 106.172  1.00  0.00           O
ATOM   3050  N   ALA A 196      66.729  52.225 106.022  1.00  0.00           N
ATOM   3052  CA  ALA A 196      67.460  51.835 107.202  1.00  0.00           C
ATOM   3054  CB  ALA A 196      68.950  51.765 106.842  1.00  0.00           C
ATOM   3058  C   ALA A 196      67.270  52.795 108.352  1.00  0.00           C
ATOM   3059  O   ALA A 196      67.680  52.545 109.482  1.00  0.00           O
ATOM   3060  N   SER A 197      66.579  53.925 108.132  1.00  0.00           N
ATOM   3062  CA  SER A 197      66.229  54.795 109.222  1.00  0.00           C
ATOM   3064  CB  SER A 197      67.410  55.585 109.832  1.00  0.00           C
ATOM   3067  OG  SER A 197      67.990  56.565 108.962  1.00  0.00           O
ATOM   3069  C   SER A 197      65.189  55.725 108.712  1.00  0.00           C
ATOM   3070  O   SER A 197      65.020  55.875 107.512  1.00  0.00           O
ATOM   3071  N   VAL A 198      64.470  56.395 109.612  1.00  0.00           N
ATOM   3073  CA  VAL A 198      63.520  57.405 109.162  1.00  0.00           C
ATOM   3075  CB  VAL A 198      62.540  57.805 110.242  1.00  0.00           C
ATOM   3077  CG1 VAL A 198      63.260  58.425 111.452  1.00  0.00           C
ATOM   3081  CG2 VAL A 198      61.540  58.754 109.582  1.00  0.00           C
ATOM   3085  C   VAL A 198      64.130  58.615 108.472  1.00  0.00           C
ATOM   3086  O   VAL A 198      64.969  59.354 108.992  1.00  0.00           O
ATOM   3087  N   ARG A 199      63.720  58.835 107.222  1.00  0.00           N
ATOM   3089  CA  ARG A 199      64.200  59.905 106.392  1.00  0.00           C
ATOM   3091  CB  ARG A 199      65.430  59.515 105.542  1.00  0.00           C
ATOM   3094  CG  ARG A 199      66.619  58.865 106.252  1.00  0.00           C
ATOM   3097  CD  ARG A 199      67.420  58.135 105.172  1.00  0.00           C
ATOM   3100  NE  ARG A 199      68.790  57.795 105.642  1.00  0.00           N
ATOM   3102  CZ  ARG A 199      69.649  57.245 104.802  1.00  0.00           C
ATOM   3103  NH1 ARG A 199      69.340  57.005 103.542  1.00  0.00           N
ATOM   3106  NH2 ARG A 199      70.810  56.825 105.242  1.00  0.00           N
ATOM   3109  C   ARG A 199      63.110  60.145 105.372  1.00  0.00           C
ATOM   3110  O   ARG A 199      62.240  59.315 105.162  1.00  0.00           O
ATOM   3111  N   LEU A 200      63.220  61.265 104.662  1.00  0.00           N
ATOM   3113  CA  LEU A 200      62.600  61.465 103.392  1.00  0.00           C
ATOM   3115  CB  LEU A 200      62.000  62.875 103.332  1.00  0.00           C
ATOM   3118  CG  LEU A 200      61.650  63.435 101.932  1.00  0.00           C
ATOM   3120  CD1 LEU A 200      60.610  62.555 101.232  1.00  0.00           C
ATOM   3124  CD2 LEU A 200      61.189  64.885 102.082  1.00  0.00           C
ATOM   3128  C   LEU A 200      63.680  61.375 102.342  1.00  0.00           C
ATOM   3129  O   LEU A 200      64.700  62.045 102.422  1.00  0.00           O
ATOM   3130  N   HIS A 201      63.440  60.594 101.272  1.00  0.00           N
ATOM   3132  CA  HIS A 201      64.210  60.785 100.052  1.00  0.00           C
ATOM   3134  CB  HIS A 201      64.460  59.455  99.332  1.00  0.00           C
ATOM   3137  ND1 HIS A 201      66.450  59.214  97.882  1.00  0.00           N
ATOM   3138  CG  HIS A 201      65.119  59.545  98.002  1.00  0.00           C
ATOM   3139  CE1 HIS A 201      66.660  59.115  96.592  1.00  0.00           C
ATOM   3141  NE2 HIS A 201      65.530  59.325  95.882  1.00  0.00           N
ATOM   3143  CD2 HIS A 201      64.530  59.595  96.782  1.00  0.00           C
ATOM   3145  C   HIS A 201      63.479  61.735  99.122  1.00  0.00           C
ATOM   3146  O   HIS A 201      62.479  61.385  98.492  1.00  0.00           O
ATOM   3147  N   PHE A 202      63.970  62.985  99.022  1.00  0.00           N
ATOM   3149  CA  PHE A 202      63.490  63.954  98.062  1.00  0.00           C
ATOM   3151  CB  PHE A 202      63.560  65.405  98.622  1.00  0.00           C
ATOM   3154  CG  PHE A 202      63.009  66.425  97.652  1.00  0.00           C
ATOM   3155  CD1 PHE A 202      61.640  66.714  97.642  1.00  0.00           C
ATOM   3157  CE1 PHE A 202      61.110  67.704  96.792  1.00  0.00           C
ATOM   3159  CZ  PHE A 202      61.959  68.405  95.942  1.00  0.00           C
ATOM   3161  CD2 PHE A 202      63.840  67.125  96.762  1.00  0.00           C
ATOM   3163  CE2 PHE A 202      63.310  68.095  95.892  1.00  0.00           C
ATOM   3165  C   PHE A 202      64.320  63.855  96.802  1.00  0.00           C
ATOM   3166  O   PHE A 202      65.530  64.065  96.822  1.00  0.00           O
ATOM   3167  N   GLN A 203      63.700  63.564  95.652  1.00  0.00           N
ATOM   3169  CA  GLN A 203      64.380  63.595  94.382  1.00  0.00           C
ATOM   3171  CB  GLN A 203      64.610  62.185  93.812  1.00  0.00           C
ATOM   3174  CG  GLN A 203      63.320  61.415  93.462  1.00  0.00           C
ATOM   3177  CD  GLN A 203      63.580  60.065  92.812  1.00  0.00           C
ATOM   3178  OE1 GLN A 203      62.700  59.205  92.882  1.00  0.00           O
ATOM   3179  NE2 GLN A 203      64.700  59.885  92.092  1.00  0.00           N
ATOM   3182  C   GLN A 203      63.549  64.375  93.402  1.00  0.00           C
ATOM   3183  O   GLN A 203      62.320  64.385  93.452  1.00  0.00           O
ATOM   3184  N   ILE A 204      64.220  65.015  92.442  1.00  0.00           N
ATOM   3186  CA  ILE A 204      63.549  65.765  91.402  1.00  0.00           C
ATOM   3188  CB  ILE A 204      63.960  67.225  91.502  1.00  0.00           C
ATOM   3190  CG2 ILE A 204      65.420  67.424  91.042  1.00  0.00           C
ATOM   3194  CG1 ILE A 204      62.960  68.175  90.782  1.00  0.00           C
ATOM   3197  CD  ILE A 204      62.900  69.545  91.452  1.00  0.00           C
ATOM   3201  C   ILE A 204      63.889  65.115  90.082  1.00  0.00           C
ATOM   3202  O   ILE A 204      64.969  64.545  89.892  1.00  0.00           O
ATOM   3203  N   ARG A 205      62.939  65.095  89.132  1.00  0.00           N
ATOM   3205  CA  ARG A 205      63.200  64.625  87.792  1.00  0.00           C
ATOM   3207  CB  ARG A 205      62.510  63.275  87.452  1.00  0.00           C
ATOM   3210  CG  ARG A 205      62.610  62.135  88.492  1.00  0.00           C
ATOM   3213  CD  ARG A 205      61.490  62.115  89.542  1.00  0.00           C
ATOM   3216  NE  ARG A 205      61.580  60.835  90.332  1.00  0.00           N
ATOM   3218  CZ  ARG A 205      61.130  59.645  89.932  1.00  0.00           C
ATOM   3219  NH1 ARG A 205      60.520  59.435  88.792  1.00  0.00           N
ATOM   3222  NH2 ARG A 205      61.290  58.565  90.682  1.00  0.00           N
ATOM   3225  C   ARG A 205      62.810  65.705  86.792  1.00  0.00           C
ATOM   3226  O   ARG A 205      61.819  66.425  86.982  1.00  0.00           O
ATOM   3227  N   TYR A 206      63.640  65.955  85.742  1.00  0.00           N
ATOM   3229  CA  TYR A 206      63.400  67.015  84.772  1.00  0.00           C
ATOM   3231  CB  TYR A 206      64.430  68.185  84.832  1.00  0.00           C
ATOM   3234  CG  TYR A 206      64.110  69.225  83.802  1.00  0.00           C
ATOM   3235  CD1 TYR A 206      63.050  70.095  84.032  1.00  0.00           C
ATOM   3237  CE1 TYR A 206      62.710  71.075  83.102  1.00  0.00           C
ATOM   3239  CZ  TYR A 206      63.390  71.145  81.902  1.00  0.00           C
ATOM   3240  OH  TYR A 206      62.990  72.085  80.942  1.00  0.00           O
ATOM   3242  CD2 TYR A 206      64.840  69.335  82.602  1.00  0.00           C
ATOM   3244  CE2 TYR A 206      64.470  70.285  81.642  1.00  0.00           C
ATOM   3246  C   TYR A 206      63.490  66.355  83.432  1.00  0.00           C
ATOM   3247  O   TYR A 206      64.509  65.754  83.092  1.00  0.00           O
ATOM   3248  N   ARG A 207      62.380  66.355  82.672  1.00  0.00           N
ATOM   3250  CA  ARG A 207      62.310  65.534  81.482  1.00  0.00           C
ATOM   3252  CB  ARG A 207      63.110  66.254  80.362  1.00  0.00           C
ATOM   3255  CG  ARG A 207      63.310  65.475  79.052  1.00  0.00           C
ATOM   3258  CD  ARG A 207      64.680  64.795  78.952  1.00  0.00           C
ATOM   3261  NE  ARG A 207      65.649  65.825  78.492  1.00  0.00           N
ATOM   3263  CZ  ARG A 207      66.689  66.275  79.172  1.00  0.00           C
ATOM   3264  NH1 ARG A 207      66.820  66.055  80.462  1.00  0.00           N
ATOM   3267  NH2 ARG A 207      67.549  67.034  78.552  1.00  0.00           N
ATOM   3270  C   ARG A 207      62.600  64.055  81.792  1.00  0.00           C
ATOM   3271  O   ARG A 207      63.200  63.305  81.042  1.00  0.00           O
ATOM   3272  N   ALA A 208      62.200  63.625  83.012  1.00  0.00           N
ATOM   3274  CA  ALA A 208      62.420  62.335  83.622  1.00  0.00           C
ATOM   3276  CB  ALA A 208      61.899  61.195  82.732  1.00  0.00           C
ATOM   3280  C   ALA A 208      63.790  62.095  84.232  1.00  0.00           C
ATOM   3281  O   ALA A 208      63.900  61.254  85.132  1.00  0.00           O
ATOM   3282  N   THR A 209      64.850  62.855  83.862  1.00  0.00           N
ATOM   3284  CA  THR A 209      66.200  62.605  84.372  1.00  0.00           C
ATOM   3286  CB  THR A 209      67.350  63.104  83.492  1.00  0.00           C
ATOM   3288  OG1 THR A 209      68.579  62.475  83.822  1.00  0.00           O
ATOM   3290  CG2 THR A 209      67.618  64.615  83.602  1.00  0.00           C
ATOM   3294  C   THR A 209      66.340  63.045  85.812  1.00  0.00           C
ATOM   3295  O   THR A 209      66.039  64.175  86.172  1.00  0.00           O
ATOM   3296  N   ALA A 210      66.770  62.125  86.692  1.00  0.00           N
ATOM   3298  CA  ALA A 210      66.820  62.365  88.112  1.00  0.00           C
ATOM   3300  CB  ALA A 210      66.680  61.055  88.912  1.00  0.00           C
ATOM   3304  C   ALA A 210      68.119  63.065  88.472  1.00  0.00           C
ATOM   3305  O   ALA A 210      69.189  62.455  88.532  1.00  0.00           O
ATOM   3306  N   ILE A 211      68.060  64.385  88.642  1.00  0.00           N
ATOM   3308  CA  ILE A 211      69.189  65.254  88.912  1.00  0.00           C
ATOM   3310  CB  ILE A 211      69.110  66.565  88.132  1.00  0.00           C
ATOM   3312  CG2 ILE A 211      69.160  66.225  86.632  1.00  0.00           C
ATOM   3316  CG1 ILE A 211      67.860  67.395  88.492  1.00  0.00           C
ATOM   3319  CD  ILE A 211      67.520  68.455  87.432  1.00  0.00           C
ATOM   3323  C   ILE A 211      69.320  65.495  90.392  1.00  0.00           C
ATOM   3324  O   ILE A 211      68.579  64.905  91.182  1.00  0.00           O
ATOM   3325  N   ASP A 212      70.280  66.335  90.812  1.00  0.00           N
ATOM   3327  CA  ASP A 212      70.450  66.714  92.202  1.00  0.00           C
ATOM   3329  CB  ASP A 212      71.939  67.045  92.502  1.00  0.00           C
ATOM   3332  CG  ASP A 212      72.189  67.025  93.992  1.00  0.00           C
ATOM   3333  OD1 ASP A 212      71.250  67.345  94.752  1.00  0.00           O
ATOM   3334  OD2 ASP A 212      73.350  66.775  94.412  1.00  0.00           O
ATOM   3335  C   ASP A 212      69.579  67.934  92.522  1.00  0.00           C
ATOM   3336  O   ASP A 212      69.900  69.025  92.062  1.00  0.00           O
ATOM   3337  N   PRO A 213      68.510  67.855  93.312  1.00  0.00           N
ATOM   3338  CD  PRO A 213      67.829  66.605  93.682  1.00  0.00           C
ATOM   3341  CA  PRO A 213      67.799  69.025  93.792  1.00  0.00           C
ATOM   3343  CB  PRO A 213      66.450  68.485  94.262  1.00  0.00           C
ATOM   3346  CG  PRO A 213      66.710  67.025  94.632  1.00  0.00           C
ATOM   3349  C   PRO A 213      68.490  69.795  94.922  1.00  0.00           C
ATOM   3350  O   PRO A 213      67.770  70.335  95.752  1.00  0.00           O
ATOM   3351  N   LEU A 214      69.829  70.015  94.962  1.00  0.00           N
ATOM   3353  CA  LEU A 214      70.340  71.155  95.742  1.00  0.00           C
ATOM   3355  CB  LEU A 214      71.860  71.485  95.642  1.00  0.00           C
ATOM   3358  CG  LEU A 214      72.930  70.405  95.842  1.00  0.00           C
ATOM   3360  CD1 LEU A 214      72.540  69.315  96.852  1.00  0.00           C
ATOM   3364  CD2 LEU A 214      73.390  69.905  94.462  1.00  0.00           C
ATOM   3368  C   LEU A 214      69.710  72.455  95.222  1.00  0.00           C
ATOM   3369  O   LEU A 214      69.380  73.394  95.942  1.00  0.00           O
ATOM   3370  N   ARG A 215      69.630  72.525  93.882  1.00  0.00           N
ATOM   3372  CA  ARG A 215      69.390  73.705  93.092  1.00  0.00           C
ATOM   3374  CB  ARG A 215      70.600  73.975  92.182  1.00  0.00           C
ATOM   3377  CG  ARG A 215      71.880  74.565  92.802  1.00  0.00           C
ATOM   3380  CD  ARG A 215      72.120  74.825  94.302  1.00  0.00           C
ATOM   3383  NE  ARG A 215      70.990  75.405  95.072  1.00  0.00           N
ATOM   3385  CZ  ARG A 215      71.229  76.145  96.152  1.00  0.00           C
ATOM   3386  NH1 ARG A 215      71.969  77.225  96.072  1.00  0.00           N
ATOM   3389  NH2 ARG A 215      70.719  75.784  97.302  1.00  0.00           N
ATOM   3392  C   ARG A 215      68.140  73.635  92.242  1.00  0.00           C
ATOM   3393  O   ARG A 215      67.939  74.415  91.312  1.00  0.00           O
ATOM   3394  N   TYR A 216      67.250  72.715  92.572  1.00  0.00           N
ATOM   3396  CA  TYR A 216      65.920  72.665  92.012  1.00  0.00           C
ATOM   3398  CB  TYR A 216      65.799  71.434  91.092  1.00  0.00           C
ATOM   3401  CG  TYR A 216      66.810  71.545  89.972  1.00  0.00           C
ATOM   3402  CD1 TYR A 216      68.090  70.955  90.042  1.00  0.00           C
ATOM   3404  CE1 TYR A 216      68.979  71.015  88.962  1.00  0.00           C
ATOM   3406  CZ  TYR A 216      68.560  71.615  87.762  1.00  0.00           C
ATOM   3407  OH  TYR A 216      69.299  71.485  86.572  1.00  0.00           O
ATOM   3409  CD2 TYR A 216      66.460  72.215  88.792  1.00  0.00           C
ATOM   3411  CE2 TYR A 216      67.320  72.244  87.692  1.00  0.00           C
ATOM   3413  C   TYR A 216      64.979  72.735  93.202  1.00  0.00           C
ATOM   3414  O   TYR A 216      63.889  72.165  93.282  1.00  0.00           O
ATOM   3415  N   LEU A 217      65.479  73.494  94.202  1.00  0.00           N
ATOM   3417  CA  LEU A 217      65.000  73.775  95.532  1.00  0.00           C
ATOM   3419  CB  LEU A 217      65.469  72.695  96.542  1.00  0.00           C
ATOM   3422  CG  LEU A 217      64.549  71.465  96.622  1.00  0.00           C
ATOM   3424  CD1 LEU A 217      65.020  70.545  97.752  1.00  0.00           C
ATOM   3428  CD2 LEU A 217      63.069  71.815  96.832  1.00  0.00           C
ATOM   3432  C   LEU A 217      65.610  75.125  95.872  1.00  0.00           C
ATOM   3433  O   LEU A 217      66.490  75.555  95.112  1.00  0.00           O
ATOM   3434  N   PRO A 218      65.180  75.865  96.902  1.00  0.00           N
ATOM   3435  CD  PRO A 218      64.160  75.475  97.872  1.00  0.00           C
ATOM   3438  CA  PRO A 218      65.600  77.235  97.152  1.00  0.00           C
ATOM   3440  CB  PRO A 218      65.010  77.605  98.512  1.00  0.00           C
ATOM   3443  CG  PRO A 218      64.549  76.275  99.102  1.00  0.00           C
ATOM   3446  C   PRO A 218      67.079  77.555  97.142  1.00  0.00           C
ATOM   3447  O   PRO A 218      67.890  76.675  97.452  1.00  0.00           O
ATOM   3448  N   PRO A 219      67.490  78.785  96.862  1.00  0.00           N
ATOM   3449  CD  PRO A 219      66.680  79.875  96.292  1.00  0.00           C
ATOM   3452  CA  PRO A 219      68.890  79.074  96.762  1.00  0.00           C
ATOM   3454  CB  PRO A 219      68.950  79.885  95.472  1.00  0.00           C
ATOM   3457  CG  PRO A 219      67.650  80.705  95.452  1.00  0.00           C
ATOM   3460  C   PRO A 219      69.380  79.875  97.952  1.00  0.00           C
ATOM   3461  O   PRO A 219      68.810  80.894  98.332  1.00  0.00           O
ATOM   3462  N   GLN A 220      70.520  79.475  98.522  1.00  0.00           N
ATOM   3464  CA  GLN A 220      71.260  80.405  99.322  1.00  0.00           C
ATOM   3466  CB  GLN A 220      72.079  79.684 100.412  1.00  0.00           C
ATOM   3469  CG  GLN A 220      72.200  80.585 101.662  1.00  0.00           C
ATOM   3472  CD  GLN A 220      72.380  79.805 102.962  1.00  0.00           C
ATOM   3473  OE1 GLN A 220      72.590  78.595 103.042  1.00  0.00           O
ATOM   3474  NE2 GLN A 220      72.250  80.555 104.082  1.00  0.00           N
ATOM   3477  C   GLN A 220      72.100  81.174  98.332  1.00  0.00           C
ATOM   3478  O   GLN A 220      72.700  80.585  97.422  1.00  0.00           O
ATOM   3479  N   GLY A 221      72.060  82.525  98.422  1.00  0.00           N
ATOM   3481  CA  GLY A 221      72.850  83.404  97.572  1.00  0.00           C
ATOM   3484  C   GLY A 221      74.310  83.225  97.832  1.00  0.00           C
ATOM   3485  O   GLY A 221      74.710  82.525  98.752  1.00  0.00           O
ATOM   3486  N   SER A 222      75.160  83.885  97.022  1.00  0.00           N
ATOM   3488  CA  SER A 222      76.590  83.555  97.062  1.00  0.00           C
ATOM   3490  CB  SER A 222      77.420  84.275  95.982  1.00  0.00           C
ATOM   3493  OG  SER A 222      77.320  85.695  96.112  1.00  0.00           O
ATOM   3495  C   SER A 222      77.250  83.725  98.422  1.00  0.00           C
ATOM   3496  O   SER A 222      78.000  82.865  98.862  1.00  0.00           O
ATOM   3497  N   LYS A 223      76.960  84.815  99.152  1.00  0.00           N
ATOM   3499  CA  LYS A 223      77.609  85.104 100.412  1.00  0.00           C
ATOM   3501  CB  LYS A 223      78.640  86.205 100.152  1.00  0.00           C
ATOM   3504  CG  LYS A 223      79.540  86.574 101.342  1.00  0.00           C
ATOM   3507  CD  LYS A 223      80.398  87.824 101.082  1.00  0.00           C
ATOM   3510  CE  LYS A 223      79.780  89.175 101.462  1.00  0.00           C
ATOM   3513  NZ  LYS A 223      78.469  89.374 100.802  1.00  0.00           N
ATOM   3517  C   LYS A 223      76.619  85.604 101.472  1.00  0.00           C
ATOM   3518  O   LYS A 223      76.359  86.815 101.532  1.00  0.00           O
ATOM   3519  N   PRO A 224      76.079  84.745 102.342  1.00  0.00           N
ATOM   3520  CD  PRO A 224      76.130  83.295 102.102  1.00  0.00           C
ATOM   3523  CA  PRO A 224      74.990  85.095 103.252  1.00  0.00           C
ATOM   3525  CB  PRO A 224      74.439  83.725 103.752  1.00  0.00           C
ATOM   3528  CG  PRO A 224      75.460  82.684 103.322  1.00  0.00           C
ATOM   3531  C   PRO A 224      75.340  85.965 104.462  1.00  0.00           C
ATOM   3532  O   PRO A 224      74.579  85.945 105.432  1.00  0.00           O
ATOM   3533  N   LYS A 225      76.439  86.725 104.422  1.00  0.00           N
ATOM   3535  CA  LYS A 225      77.049  87.344 105.582  1.00  0.00           C
ATOM   3537  CB  LYS A 225      78.170  86.424 106.112  1.00  0.00           C
ATOM   3540  CG  LYS A 225      77.729  85.305 107.072  1.00  0.00           C
ATOM   3543  CD  LYS A 225      76.979  85.725 108.362  1.00  0.00           C
ATOM   3546  CE  LYS A 225      77.689  86.665 109.362  1.00  0.00           C
ATOM   3549  NZ  LYS A 225      76.770  86.945 110.492  1.00  0.00           N
ATOM   3553  C   LYS A 225      77.618  88.725 105.282  1.00  0.00           C
ATOM   3554  O   LYS A 225      78.790  88.854 104.912  1.00  0.00           O
ATOM   3555  N   CYS A 226      76.829  89.795 105.432  1.00  0.00           N
ATOM   3557  CA  CYS A 226      77.350  91.135 105.202  1.00  0.00           C
ATOM   3559  CB  CYS A 226      77.350  91.504 103.702  1.00  0.00           C
ATOM   3562  SG  CYS A 226      75.759  91.255 102.832  1.00  0.00           S
ATOM   3564  C   CYS A 226      76.520  92.204 105.942  1.00  0.00           C
ATOM   3565  OT1 CYS A 226      75.290  92.215 105.682  1.00  0.00           O
ATOM   3566  OT2 CYS A 226      77.079  93.034 106.712  1.00  0.00           O
ATOM   3567  NH3 POPEB 227      29.690  86.135  67.682  1.00  0.00           N
ATOM   3571  C12 POPEB 227      30.440  87.134  68.512  1.00  0.00           C
ATOM   3574  C11 POPEB 227      29.530  88.085  69.302  1.00  0.00           C
ATOM   3577  P   POPEB 227      29.710  90.585  70.082  1.00  0.00           P
ATOM   3578  O13 POPEB 227      28.540  90.375  70.972  1.00  0.00           O
ATOM   3579  O14 POPEB 227      30.790  91.475  70.582  1.00  0.00           O
ATOM   3580  O11 POPEB 227      29.200  91.125  68.722  1.00  0.00           O
ATOM   3581  O12 POPEB 227      30.340  89.184  69.722  1.00  0.00           O
ATOM   3582  C1  POPEB 227      29.750  90.845  67.442  1.00  0.00           C
ATOM   3585  C2  POPEB 227      30.100  92.165  66.742  1.00  0.00           C
ATOM   3587  O21 POPEB 227      30.020  91.994  65.332  1.00  0.00           O
ATOM   3588  C21 POPEB 227      28.920  92.405  64.742  1.00  0.00           C
ATOM   3589  O22 POPEB 227      27.880  92.735  65.292  1.00  0.00           O
ATOM   3590  C22 POPEB 227      29.190  92.394  63.242  1.00  0.00           C
ATOM   3593  C3  POPEB 227      31.520  92.684  67.042  1.00  0.00           C
ATOM   3596  O31 POPEB 227      31.690  94.055  66.622  1.00  0.00           O
ATOM   3597  C31 POPEB 227      31.420  94.405  65.362  1.00  0.00           C
ATOM   3598  O32 POPEB 227      30.520  95.155  65.022  1.00  0.00           O
ATOM   3599  C32 POPEB 227      32.420  93.755  64.402  1.00  0.00           C
ATOM   3602  C23 POPEB 227      28.420  93.475  62.452  1.00  0.00           C
ATOM   3605  C24 POPEB 227      28.990  93.665  61.042  1.00  0.00           C
ATOM   3608  C25 POPEB 227      29.130  92.375  60.222  1.00  0.00           C
ATOM   3611  C26 POPEB 227      29.920  92.595  58.922  1.00  0.00           C
ATOM   3614  C27 POPEB 227      29.150  93.405  57.872  1.00  0.00           C
ATOM   3617  C28 POPEB 227      30.070  94.265  56.992  1.00  0.00           C
ATOM   3620  C29 POPEB 227      30.890  93.475  56.012  1.00  0.00           C
ATOM   3622 0C21 POPEB 227      30.830  93.565  54.672  1.00  0.00           C
ATOM   3624 1C21 POPEB 227      29.920  94.475  53.892  1.00  0.00           C
ATOM   3627 2C21 POPEB 227      30.520  94.964  52.572  1.00  0.00           C
ATOM   3630 3C21 POPEB 227      31.730  95.884  52.752  1.00  0.00           C
ATOM   3633 4C21 POPEB 227      32.010  96.745  51.512  1.00  0.00           C
ATOM   3636 5C21 POPEB 227      32.330  95.925  50.262  1.00  0.00           C
ATOM   3639 6C21 POPEB 227      32.630  96.805  49.042  1.00  0.00           C
ATOM   3642 7C21 POPEB 227      33.040  95.995  47.802  1.00  0.00           C
ATOM   3645 8C21 POPEB 227      33.560  96.865  46.662  1.00  0.00           C
ATOM   3649  C33 POPEB 227      32.500  94.525  63.072  1.00  0.00           C
ATOM   3652  C34 POPEB 227      33.510  93.885  62.102  1.00  0.00           C
ATOM   3655  C35 POPEB 227      34.250  94.894  61.202  1.00  0.00           C
ATOM   3658  C36 POPEB 227      33.360  95.595  60.162  1.00  0.00           C
ATOM   3661  C37 POPEB 227      34.190  96.385  59.122  1.00  0.00           C
ATOM   3664  C38 POPEB 227      34.700  95.495  57.982  1.00  0.00           C
ATOM   3667  C39 POPEB 227      35.680  96.174  57.002  1.00  0.00           C
ATOM   3670 0C31 POPEB 227      35.120  97.365  56.212  1.00  0.00           C
ATOM   3673 1C31 POPEB 227      36.070  97.754  55.072  1.00  0.00           C
ATOM   3676 2C31 POPEB 227      35.580  98.965  54.272  1.00  0.00           C
ATOM   3679 3C31 POPEB 227      36.650  99.575  53.342  1.00  0.00           C
ATOM   3682 4C31 POPEB 227      36.610  99.085  51.882  1.00  0.00           C
ATOM   3685 5C31 POPEB 227      36.960  97.604  51.672  1.00  0.00           C
ATOM   3688 6C31 POPEB 227      35.750  96.725  51.382  1.00  0.00           C
ATOM   3692  NH3 POPEC 228      75.540  86.004  28.012  1.00  0.00           N
ATOM   3696  C12 POPEC 228      74.840  86.714  26.892  1.00  0.00           C
ATOM   3699  C11 POPEC 228      73.299  86.655  27.042  1.00  0.00           C
ATOM   3702  P   POPEC 228      72.359  85.855  29.352  1.00  0.00           P
ATOM   3703  O13 POPEC 228      71.200  85.125  28.782  1.00  0.00           O
ATOM   3704  O14 POPEC 228      73.570  85.075  29.692  1.00  0.00           O
ATOM   3705  O11 POPEC 228      71.799  86.675  30.572  1.00  0.00           O
ATOM   3706  O12 POPEC 228      72.840  86.985  28.362  1.00  0.00           O
ATOM   3707  C1  POPEC 228      71.400  85.985  31.752  1.00  0.00           C
ATOM   3710  C2  POPEC 228      72.450  86.265  32.852  1.00  0.00           C
ATOM   3712  O21 POPEC 228      72.060  85.665  34.092  1.00  0.00           O
ATOM   3713  C21 POPEC 228      72.009  84.354  34.182  1.00  0.00           C
ATOM   3714  O22 POPEC 228      72.359  83.534  33.342  1.00  0.00           O
ATOM   3715  C22 POPEC 228      71.530  84.004  35.572  1.00  0.00           C
ATOM   3718  C3  POPEC 228      72.560  87.795  33.062  1.00  0.00           C
ATOM   3721  O31 POPEC 228      71.270  88.285  33.492  1.00  0.00           O
ATOM   3722  C31 POPEC 228      71.150  88.465  34.792  1.00  0.00           C
ATOM   3723  O32 POPEC 228      72.060  88.725  35.562  1.00  0.00           O
ATOM   3724  C32 POPEC 228      69.700  88.205  35.212  1.00  0.00           C
ATOM   3727  C23 POPEC 228      72.340  82.824  36.152  1.00  0.00           C
ATOM   3730  C24 POPEC 228      71.780  82.394  37.502  1.00  0.00           C
ATOM   3733  C25 POPEC 228      70.469  81.605  37.402  1.00  0.00           C
ATOM   3736  C26 POPEC 228      70.600  80.305  36.582  1.00  0.00           C
ATOM   3739  C27 POPEC 228      69.770  79.125  37.122  1.00  0.00           C
ATOM   3742  C28 POPEC 228      69.979  78.754  38.612  1.00  0.00           C
ATOM   3745  C29 POPEC 228      71.420  78.585  38.992  1.00  0.00           C
ATOM   3747 0C21 POPEC 228      71.880  77.905  40.062  1.00  0.00           C
ATOM   3749 1C21 POPEC 228      71.030  77.244  41.112  1.00  0.00           C
ATOM   3752 2C21 POPEC 228      70.920  75.714  40.922  1.00  0.00           C
ATOM   3755 3C21 POPEC 228      70.210  75.045  42.112  1.00  0.00           C
ATOM   3758 4C21 POPEC 228      70.140  73.525  41.972  1.00  0.00           C
ATOM   3761 5C21 POPEC 228      69.130  72.875  42.932  1.00  0.00           C
ATOM   3764 6C21 POPEC 228      68.939  71.365  42.682  1.00  0.00           C
ATOM   3767 7C21 POPEC 228      67.920  70.745  43.652  1.00  0.00           C
ATOM   3770 8C21 POPEC 228      67.609  69.275  43.342  1.00  0.00           C
ATOM   3774  C33 POPEC 228      69.660  87.405  36.532  1.00  0.00           C
ATOM   3777  C34 POPEC 228      68.259  86.915  36.912  1.00  0.00           C
ATOM   3780  C35 POPEC 228      68.240  86.284  38.312  1.00  0.00           C
ATOM   3783  C36 POPEC 228      68.280  84.745  38.362  1.00  0.00           C
ATOM   3786  C37 POPEC 228      68.700  84.265  39.762  1.00  0.00           C
ATOM   3789  C38 POPEC 228      68.140  82.915  40.222  1.00  0.00           C
ATOM   3792  C39 POPEC 228      68.710  82.534  41.602  1.00  0.00           C
ATOM   3795 0C31 POPEC 228      69.960  81.634  41.562  1.00  0.00           C
ATOM   3798 1C31 POPEC 228      71.020  82.035  42.592  1.00  0.00           C
ATOM   3801 2C31 POPEC 228      72.109  80.975  42.802  1.00  0.00           C
ATOM   3804 3C31 POPEC 228      73.130  81.405  43.862  1.00  0.00           C
ATOM   3807 4C31 POPEC 228      72.930  80.685  45.202  1.00  0.00           C
ATOM   3810 5C31 POPEC 228      73.618  81.385  46.372  1.00  0.00           C
ATOM   3813 6C31 POPEC 228      73.469  80.624  47.692  1.00  0.00           C
ATOM   3817  NH3 POPED 229      68.920  86.434  29.062  1.00  0.00           N
ATOM   3821  C12 POPED 229      69.030  87.805  28.442  1.00  0.00           C
ATOM   3824  C11 POPED 229      68.229  88.845  29.232  1.00  0.00           C
ATOM   3827  P   POPED 229      67.460  91.325  28.752  1.00  0.00           P
ATOM   3828  O13 POPED 229      67.898  92.415  27.852  1.00  0.00           O
ATOM   3829  O14 POPED 229      66.079  90.825  28.592  1.00  0.00           O
ATOM   3830  O11 POPED 229      67.600  91.725  30.262  1.00  0.00           O
ATOM   3831  O12 POPED 229      68.479  90.125  28.652  1.00  0.00           O
ATOM   3832  C1  POPED 229      67.829  93.055  30.672  1.00  0.00           C
ATOM   3835  C2  POPED 229      69.049  93.115  31.612  1.00  0.00           C
ATOM   3837  O21 POPED 229      68.950  94.265  32.452  1.00  0.00           O
ATOM   3838  C21 POPED 229      68.219  94.265  33.572  1.00  0.00           C
ATOM   3839  O22 POPED 229      67.930  95.254  34.202  1.00  0.00           O
ATOM   3840  C22 POPED 229      67.840  92.885  34.122  1.00  0.00           C
ATOM   3843  C3  POPED 229      70.398  93.155  30.842  1.00  0.00           C
ATOM   3846  O31 POPED 229      71.540  93.355  31.722  1.00  0.00           O
ATOM   3847  C31 POPED 229      71.729  92.385  32.632  1.00  0.00           C
ATOM   3848  O32 POPED 229      71.200  91.295  32.632  1.00  0.00           O
ATOM   3849  C32 POPED 229      72.570  92.955  33.762  1.00  0.00           C
ATOM   3852  C23 POPED 229      68.990  92.165  34.882  1.00  0.00           C
ATOM   3855  C24 POPED 229      68.650  91.795  36.342  1.00  0.00           C
ATOM   3858  C25 POPED 229      68.399  93.025  37.232  1.00  0.00           C
ATOM   3861  C26 POPED 229      68.020  92.674  38.682  1.00  0.00           C
ATOM   3864  C27 POPED 229      68.310  93.825  39.642  1.00  0.00           C
ATOM   3867  C28 POPED 229      68.359  93.434  41.132  1.00  0.00           C
ATOM   3870  C29 POPED 229      67.020  93.355  41.822  1.00  0.00           C
ATOM   3872 0C21 POPED 229      66.700  93.845  43.042  1.00  0.00           C
ATOM   3874 1C21 POPED 229      67.630  94.564  43.992  1.00  0.00           C
ATOM   3877 2C21 POPED 229      68.090  93.674  45.162  1.00  0.00           C
ATOM   3880 3C21 POPED 229      67.040  93.504  46.282  1.00  0.00           C
ATOM   3883 4C21 POPED 229      67.618  92.715  47.462  1.00  0.00           C
ATOM   3886 5C21 POPED 229      66.610  92.375  48.572  1.00  0.00           C
ATOM   3889 6C21 POPED 229      65.780  93.574  49.052  1.00  0.00           C
ATOM   3892 7C21 POPED 229      65.210  93.415  50.462  1.00  0.00           C
ATOM   3895 8C21 POPED 229      64.470  94.655  50.952  1.00  0.00           C
ATOM   3899  C33 POPED 229      72.660  91.935  34.922  1.00  0.00           C
ATOM   3902  C34 POPED 229      73.219  92.485  36.232  1.00  0.00           C
ATOM   3905  C35 POPED 229      72.390  93.594  36.912  1.00  0.00           C
ATOM   3908  C36 POPED 229      73.200  94.245  38.042  1.00  0.00           C
ATOM   3911  C37 POPED 229      72.650  95.615  38.452  1.00  0.00           C
ATOM   3914  C38 POPED 229      73.609  96.395  39.362  1.00  0.00           C
ATOM   3917  C39 POPED 229      73.549  95.934  40.822  1.00  0.00           C
ATOM   3920 0C31 POPED 229      74.950  95.814  41.432  1.00  0.00           C
ATOM   3923 1C31 POPED 229      74.910  95.515  42.942  1.00  0.00           C
ATOM   3926 2C31 POPED 229      76.310  95.275  43.522  1.00  0.00           C
ATOM   3929 3C31 POPED 229      76.890  93.915  43.122  1.00  0.00           C
ATOM   3932 4C31 POPED 229      78.410  93.814  43.322  1.00  0.00           C
ATOM   3935 5C31 POPED 229      78.960  92.445  42.922  1.00  0.00           C
ATOM   3938 6C31 POPED 229      80.350  92.155  43.472  1.00  0.00           C
ATOM   3942  NH3 POPEE 230      34.760 113.845  31.022  1.00  0.00           N
ATOM   3946  C12 POPEE 230      35.670 113.305  29.962  1.00  0.00           C
ATOM   3949  C11 POPEE 230      36.530 114.435  29.382  1.00  0.00           C
ATOM   3952  P   POPEE 230      37.350 116.454  30.862  1.00  0.00           P
ATOM   3953  O13 POPEE 230      37.030 117.335  29.732  1.00  0.00           O
ATOM   3954  O14 POPEE 230      38.580 116.775  31.602  1.00  0.00           O
ATOM   3955  O11 POPEE 230      36.140 116.434  31.862  1.00  0.00           O
ATOM   3956  O12 POPEE 230      37.430 114.955  30.362  1.00  0.00           O
ATOM   3957  C1  POPEE 230      36.150 115.705  33.082  1.00  0.00           C
ATOM   3960  C2  POPEE 230      36.600 116.545  34.322  1.00  0.00           C
ATOM   3962  O21 POPEE 230      36.800 115.795  35.542  1.00  0.00           O
ATOM   3963  C21 POPEE 230      36.150 114.684  35.822  1.00  0.00           C
ATOM   3964  O22 POPEE 230      35.350 114.094  35.132  1.00  0.00           O
ATOM   3965  C22 POPEE 230      36.470 114.275  37.262  1.00  0.00           C
ATOM   3968  C3  POPEE 230      35.640 117.745  34.582  1.00  0.00           C
ATOM   3971  O31 POPEE 230      35.979 118.415  35.822  1.00  0.00           O
ATOM   3972  C31 POPEE 230      35.100 118.275  36.822  1.00  0.00           C
ATOM   3973  O32 POPEE 230      33.950 117.915  36.702  1.00  0.00           O
ATOM   3974  C32 POPEE 230      35.810 118.504  38.162  1.00  0.00           C
ATOM   3977  C23 POPEE 230      35.310 113.465  37.892  1.00  0.00           C
ATOM   3980  C24 POPEE 230      35.670 112.805  39.242  1.00  0.00           C
ATOM   3983  C25 POPEE 230      35.890 113.775  40.412  1.00  0.00           C
ATOM   3986  C26 POPEE 230      36.560 113.065  41.592  1.00  0.00           C
ATOM   3989  C27 POPEE 230      36.910 114.035  42.732  1.00  0.00           C
ATOM   3992  C28 POPEE 230      37.490 113.314  43.952  1.00  0.00           C
ATOM   3995  C29 POPEE 230      37.920 114.305  45.012  1.00  0.00           C
ATOM   3997 0C21 POPEE 230      37.280 114.585  46.162  1.00  0.00           C
ATOM   3999 1C21 POPEE 230      36.010 113.954  46.672  1.00  0.00           C
ATOM   4002 2C21 POPEE 230      36.190 113.384  48.082  1.00  0.00           C
ATOM   4005 3C21 POPEE 230      34.920 112.725  48.602  1.00  0.00           C
ATOM   4008 4C21 POPEE 230      34.850 112.684  50.132  1.00  0.00           C
ATOM   4011 5C21 POPEE 230      36.000 111.935  50.812  1.00  0.00           C
ATOM   4014 6C21 POPEE 230      35.750 111.775  52.322  1.00  0.00           C
ATOM   4017 7C21 POPEE 230      36.880 111.074  53.072  1.00  0.00           C
ATOM   4020 8C21 POPEE 230      36.460 110.635  54.482  1.00  0.00           C
ATOM   4024  C33 POPEE 230      34.840 118.615  39.362  1.00  0.00           C
ATOM   4027  C34 POPEE 230      35.520 118.285  40.702  1.00  0.00           C
ATOM   4030  C35 POPEE 230      34.580 118.454  41.912  1.00  0.00           C
ATOM   4033  C36 POPEE 230      35.110 119.455  42.952  1.00  0.00           C
ATOM   4036  C37 POPEE 230      34.119 119.644  44.112  1.00  0.00           C
ATOM   4039  C38 POPEE 230      34.440 120.835  45.022  1.00  0.00           C
ATOM   4042  C39 POPEE 230      35.660 120.624  45.942  1.00  0.00           C
ATOM   4045 0C31 POPEE 230      35.640 121.635  47.092  1.00  0.00           C
ATOM   4048 1C31 POPEE 230      36.690 121.375  48.192  1.00  0.00           C
ATOM   4051 2C31 POPEE 230      36.780 122.575  49.152  1.00  0.00           C
ATOM   4054 3C31 POPEE 230      37.350 122.274  50.542  1.00  0.00           C
ATOM   4057 4C31 POPEE 230      36.300 121.835  51.582  1.00  0.00           C
ATOM   4060 5C31 POPEE 230      35.850 120.375  51.442  1.00  0.00           C
ATOM   4063 6C31 POPEE 230      34.960 119.915  52.602  1.00  0.00           C
ATOM   4067  NH3 POPEF 231      62.990 123.934  27.412  1.00  0.00           N
ATOM   4071  C12 POPEF 231      63.630 122.635  27.782  1.00  0.00           C
ATOM   4074  C11 POPEF 231      64.890 122.375  26.932  1.00  0.00           C
ATOM   4077  P   POPEF 231      64.509 119.975  25.952  1.00  0.00           P
ATOM   4078  O13 POPEF 231      63.180 120.525  25.562  1.00  0.00           O
ATOM   4079  O14 POPEF 231      65.450 119.655  24.852  1.00  0.00           O
ATOM   4080  O11 POPEF 231      64.290 118.725  26.892  1.00  0.00           O
ATOM   4081  O12 POPEF 231      65.220 120.995  26.942  1.00  0.00           O
ATOM   4082  C1  POPEF 231      65.139 118.434  28.012  1.00  0.00           C
ATOM   4085  C2  POPEF 231      64.299 118.295  29.312  1.00  0.00           C
ATOM   4087  O21 POPEF 231      64.990 118.895  30.432  1.00  0.00           O
ATOM   4088  C21 POPEF 231      64.229 119.615  31.272  1.00  0.00           C
ATOM   4089  O22 POPEF 231      63.069 119.935  31.072  1.00  0.00           O
ATOM   4090  C22 POPEF 231      65.040 119.985  32.532  1.00  0.00           C
ATOM   4093  C3  POPEF 231      64.000 116.784  29.562  1.00  0.00           C
ATOM   4096  O31 POPEF 231      63.079 116.605  30.652  1.00  0.00           O
ATOM   4097  C31 POPEF 231      63.650 116.525  31.842  1.00  0.00           C
ATOM   4098  O32 POPEF 231      64.859 116.535  32.052  1.00  0.00           O
ATOM   4099  C32 POPEF 231      62.580 116.594  32.922  1.00  0.00           C
ATOM   4102  C23 POPEF 231      64.180 120.504  33.732  1.00  0.00           C
ATOM   4105  C24 POPEF 231      64.600 121.874  34.292  1.00  0.00           C
ATOM   4108  C25 POPEF 231      65.700 121.815  35.362  1.00  0.00           C
ATOM   4111  C26 POPEF 231      65.180 121.454  36.772  1.00  0.00           C
ATOM   4114  C27 POPEF 231      66.280 121.665  37.832  1.00  0.00           C
ATOM   4117  C28 POPEF 231      65.799 121.434  39.272  1.00  0.00           C
ATOM   4120  C29 POPEF 231      64.810 122.495  39.682  1.00  0.00           C
ATOM   4122 0C21 POPEF 231      65.100 123.594  40.402  1.00  0.00           C
ATOM   4124 1C21 POPEF 231      66.479 123.954  40.892  1.00  0.00           C
ATOM   4127 2C21 POPEF 231      66.820 123.355  42.272  1.00  0.00           C
ATOM   4130 3C21 POPEF 231      66.150 124.085  43.442  1.00  0.00           C
ATOM   4133 4C21 POPEF 231      66.670 123.534  44.772  1.00  0.00           C
ATOM   4136 5C21 POPEF 231      66.030 124.195  45.992  1.00  0.00           C
ATOM   4139 6C21 POPEF 231      66.619 123.625  47.292  1.00  0.00           C
ATOM   4142 7C21 POPEF 231      66.060 124.295  48.552  1.00  0.00           C
ATOM   4145 8C21 POPEF 231      66.770 123.854  49.822  1.00  0.00           C
ATOM   4149  C33 POPEF 231      63.170 116.734  34.342  1.00  0.00           C
ATOM   4152  C34 POPEF 231      62.110 117.184  35.332  1.00  0.00           C
ATOM   4155  C35 POPEF 231      62.670 117.765  36.642  1.00  0.00           C
ATOM   4158  C36 POPEF 231      61.730 118.835  37.222  1.00  0.00           C
ATOM   4161  C37 POPEF 231      61.450 118.695  38.732  1.00  0.00           C
ATOM   4164  C38 POPEF 231      62.639 119.065  39.612  1.00  0.00           C
ATOM   4167  C39 POPEF 231      62.250 119.214  41.092  1.00  0.00           C
ATOM   4170 0C31 POPEF 231      63.370 119.875  41.912  1.00  0.00           C
ATOM   4173 1C31 POPEF 231      63.079 119.905  43.422  1.00  0.00           C
ATOM   4176 2C31 POPEF 231      64.090 120.785  44.162  1.00  0.00           C
ATOM   4179 3C31 POPEF 231      64.090 120.575  45.682  1.00  0.00           C
ATOM   4182 4C31 POPEF 231      64.829 119.284  46.062  1.00  0.00           C
ATOM   4185 5C31 POPEF 231      64.850 119.004  47.572  1.00  0.00           C
ATOM   4188 6C31 POPEF 231      65.369 117.595  47.902  1.00  0.00           C
ATOM   4192  NH3 POPEG 232     110.029  75.985  28.322  1.00  0.00           N
ATOM   4196  C12 POPEG 232     109.910  77.455  28.662  1.00  0.00           C
ATOM   4199  C11 POPEG 232     108.660  77.745  29.542  1.00  0.00           C
ATOM   4202  P   POPEG 232     108.539  80.265  28.862  1.00  0.00           P
ATOM   4203  O13 POPEG 232     109.959  80.484  28.512  1.00  0.00           O
ATOM   4204  O14 POPEG 232     107.649  79.905  27.742  1.00  0.00           O
ATOM   4205  O11 POPEG 232     108.029  81.564  29.572  1.00  0.00           O
ATOM   4206  O12 POPEG 232     108.549  79.115  29.942  1.00  0.00           O
ATOM   4207  C1  POPEG 232     106.949  81.494  30.492  1.00  0.00           C
ATOM   4210  C2  POPEG 232     107.490  81.515  31.932  1.00  0.00           C
ATOM   4212  O21 POPEG 232     106.389  81.564  32.842  1.00  0.00           O
ATOM   4213  C21 POPEG 232     106.440  80.745  33.872  1.00  0.00           C
ATOM   4214  O22 POPEG 232     107.210  79.815  34.022  1.00  0.00           O
ATOM   4215  C22 POPEG 232     105.449  81.205  34.942  1.00  0.00           C
ATOM   4218  C3  POPEG 232     108.358  82.795  32.102  1.00  0.00           C
ATOM   4221  O31 POPEG 232     108.759  83.024  33.462  1.00  0.00           O
ATOM   4222  C31 POPEG 232     109.670  82.205  33.932  1.00  0.00           C
ATOM   4223  O32 POPEG 232     110.320  81.385  33.302  1.00  0.00           O
ATOM   4224  C32 POPEG 232     109.850  82.534  35.422  1.00  0.00           C
ATOM   4227  C23 POPEG 232     106.170  81.305  36.302  1.00  0.00           C
ATOM   4230  C24 POPEG 232     105.389  82.065  37.372  1.00  0.00           C
ATOM   4233  C25 POPEG 232     104.169  81.324  37.922  1.00  0.00           C
ATOM   4236  C26 POPEG 232     104.549  80.115  38.772  1.00  0.00           C
ATOM   4239  C27 POPEG 232     103.399  79.575  39.632  1.00  0.00           C
ATOM   4242  C28 POPEG 232     103.859  78.435  40.562  1.00  0.00           C
ATOM   4245  C29 POPEG 232     104.719  78.934  41.702  1.00  0.00           C
ATOM   4247 0C21 POPEG 232     104.439  78.845  43.012  1.00  0.00           C
ATOM   4249 1C21 POPEG 232     103.180  78.245  43.582  1.00  0.00           C
ATOM   4252 2C21 POPEG 232     102.809  78.754  44.992  1.00  0.00           C
ATOM   4255 3C21 POPEG 232     103.679  78.175  46.112  1.00  0.00           C
ATOM   4258 4C21 POPEG 232     103.129  78.585  47.492  1.00  0.00           C
ATOM   4261 5C21 POPEG 232     103.670  77.745  48.662  1.00  0.00           C
ATOM   4264 6C21 POPEG 232     105.190  77.855  48.872  1.00  0.00           C
ATOM   4267 7C21 POPEG 232     105.629  77.195  50.182  1.00  0.00           C
ATOM   4270 8C21 POPEG 232     107.118  77.345  50.472  1.00  0.00           C
ATOM   4274  C33 POPEG 232     109.999  81.305  36.342  1.00  0.00           C
ATOM   4277  C34 POPEG 232     111.160  81.504  37.312  1.00  0.00           C
ATOM   4280  C35 POPEG 232     111.209  80.464  38.442  1.00  0.00           C
ATOM   4283  C36 POPEG 232     110.090  80.624  39.482  1.00  0.00           C
ATOM   4286  C37 POPEG 232     110.299  79.725  40.702  1.00  0.00           C
ATOM   4289  C38 POPEG 232     109.160  79.824  41.732  1.00  0.00           C
ATOM   4292  C39 POPEG 232     109.279  78.775  42.842  1.00  0.00           C
ATOM   4295 0C31 POPEG 232     108.119  78.845  43.842  1.00  0.00           C
ATOM   4298 1C31 POPEG 232     108.218  77.824  44.992  1.00  0.00           C
ATOM   4301 2C31 POPEG 232     108.259  78.465  46.382  1.00  0.00           C
ATOM   4304 3C31 POPEG 232     109.570  79.245  46.592  1.00  0.00           C
ATOM   4307 4C31 POPEG 232     109.608  80.064  47.882  1.00  0.00           C
ATOM   4310 5C31 POPEG 232     110.770  81.065  47.872  1.00  0.00           C
ATOM   4313 6C31 POPEG 232     112.108  80.445  47.442  1.00  0.00           C
ATOM   4317  NH3 POPEH 233      32.290  61.875  29.712  1.00  0.00           N
ATOM   4321  C12 POPEH 233      32.920  63.225  29.462  1.00  0.00           C
ATOM   4324  C11 POPEH 233      31.860  64.295  29.152  1.00  0.00           C
ATOM   4327  P   POPEH 233      31.620  66.684  28.162  1.00  0.00           P
ATOM   4328  O13 POPEH 233      31.900  66.655  26.702  1.00  0.00           O
ATOM   4329  O14 POPEH 233      30.230  66.415  28.552  1.00  0.00           O
ATOM   4330  O11 POPEH 233      32.070  68.034  28.852  1.00  0.00           O
ATOM   4331  O12 POPEH 233      32.500  65.545  28.842  1.00  0.00           O
ATOM   4332  C1  POPEH 233      33.160  68.185  29.772  1.00  0.00           C
ATOM   4335  C2  POPEH 233      32.700  68.465  31.242  1.00  0.00           C
ATOM   4337  O21 POPEH 233      33.889  68.684  32.022  1.00  0.00           O
ATOM   4338  C21 POPEH 233      33.720  69.394  33.152  1.00  0.00           C
ATOM   4339  O22 POPEH 233      32.729  70.064  33.412  1.00  0.00           O
ATOM   4340  C22 POPEH 233      34.880  69.105  34.112  1.00  0.00           C
ATOM   4343  C3  POPEH 233      31.870  67.284  31.842  1.00  0.00           C
ATOM   4346  O31 POPEH 233      31.660  67.445  33.262  1.00  0.00           O
ATOM   4347  C31 POPEH 233      31.140  66.385  33.882  1.00  0.00           C
ATOM   4348  O32 POPEH 233      30.770  65.375  33.322  1.00  0.00           O
ATOM   4349  C32 POPEH 233      31.180  66.635  35.402  1.00  0.00           C
ATOM   4352  C23 POPEH 233      35.350  70.295  34.982  1.00  0.00           C
ATOM   4355  C24 POPEH 233      36.410  69.845  36.012  1.00  0.00           C
ATOM   4358  C25 POPEH 233      36.840  70.894  37.052  1.00  0.00           C
ATOM   4361  C26 POPEH 233      37.850  70.275  38.012  1.00  0.00           C
ATOM   4364  C27 POPEH 233      38.160  71.045  39.302  1.00  0.00           C
ATOM   4367  C28 POPEH 233      38.889  70.195  40.362  1.00  0.00           C
ATOM   4370  C29 POPEH 233      37.990  69.165  40.992  1.00  0.00           C
ATOM   4372 0C21 POPEH 233      37.869  68.885  42.302  1.00  0.00           C
ATOM   4374 1C21 POPEH 233      38.640  69.495  43.452  1.00  0.00           C
ATOM   4377 2C21 POPEH 233      37.740  70.434  44.282  1.00  0.00           C
ATOM   4380 3C21 POPEH 233      37.560  71.795  43.602  1.00  0.00           C
ATOM   4383 4C21 POPEH 233      36.360  72.605  44.092  1.00  0.00           C
ATOM   4386 5C21 POPEH 233      36.290  72.934  45.592  1.00  0.00           C
ATOM   4389 6C21 POPEH 233      35.540  74.265  45.782  1.00  0.00           C
ATOM   4392 7C21 POPEH 233      34.670  74.365  47.032  1.00  0.00           C
ATOM   4395 8C21 POPEH 233      33.830  75.644  47.022  1.00  0.00           C
ATOM   4399  C33 POPEH 233      32.150  65.685  36.162  1.00  0.00           C
ATOM   4402  C34 POPEH 233      33.220  66.415  37.002  1.00  0.00           C
ATOM   4405  C35 POPEH 233      32.660  67.195  38.202  1.00  0.00           C
ATOM   4408  C36 POPEH 233      33.630  68.254  38.752  1.00  0.00           C
ATOM   4411  C37 POPEH 233      32.980  69.065  39.882  1.00  0.00           C
ATOM   4414  C38 POPEH 233      33.860  70.195  40.442  1.00  0.00           C
ATOM   4417  C39 POPEH 233      33.290  70.714  41.772  1.00  0.00           C
ATOM   4420 0C31 POPEH 233      33.710  69.845  42.972  1.00  0.00           C
ATOM   4423 1C31 POPEH 233      32.880  70.105  44.232  1.00  0.00           C
ATOM   4426 2C31 POPEH 233      33.620  69.655  45.502  1.00  0.00           C
ATOM   4429 3C31 POPEH 233      32.830  69.955  46.772  1.00  0.00           C
ATOM   4432 4C31 POPEH 233      33.550  69.485  48.042  1.00  0.00           C
ATOM   4435 5C31 POPEH 233      32.670  69.585  49.292  1.00  0.00           C
ATOM   4438 6C31 POPEH 233      33.300  68.975  50.552  1.00  0.00           C
ATOM   4442  NH3 POPEI 234     109.649  38.695  31.992  1.00  0.00           N
ATOM   4446  C12 POPEI 234     108.520  39.424  31.312  1.00  0.00           C
ATOM   4449  C11 POPEI 234     108.619  40.955  31.502  1.00  0.00           C
ATOM   4452  P   POPEI 234     106.130  41.615  31.682  1.00  0.00           P
ATOM   4453  O13 POPEI 234     105.340  40.515  31.092  1.00  0.00           O
ATOM   4454  O14 POPEI 234     106.459  41.535  33.112  1.00  0.00           O
ATOM   4455  O11 POPEI 234     105.389  42.995  31.422  1.00  0.00           O
ATOM   4456  O12 POPEI 234     107.529  41.675  30.882  1.00  0.00           O
ATOM   4457  C1  POPEI 234     104.559  43.495  32.492  1.00  0.00           C
ATOM   4460  C2  POPEI 234     105.279  44.655  33.242  1.00  0.00           C
ATOM   4462  O21 POPEI 234     104.520  45.235  34.322  1.00  0.00           O
ATOM   4463  C21 POPEI 234     104.379  44.535  35.442  1.00  0.00           C
ATOM   4464  O22 POPEI 234     104.130  43.345  35.532  1.00  0.00           O
ATOM   4465  C22 POPEI 234     104.649  45.455  36.632  1.00  0.00           C
ATOM   4468  C3  POPEI 234     105.629  45.775  32.222  1.00  0.00           C
ATOM   4471  O31 POPEI 234     106.350  46.865  32.822  1.00  0.00           O
ATOM   4472  C31 POPEI 234     105.789  48.075  32.822  1.00  0.00           C
ATOM   4473  O32 POPEI 234     104.700  48.365  32.352  1.00  0.00           O
ATOM   4474  C32 POPEI 234     106.759  49.074  33.462  1.00  0.00           C
ATOM   4477  C23 POPEI 234     104.980  44.705  37.932  1.00  0.00           C
ATOM   4480  C24 POPEI 234     105.578  45.645  38.982  1.00  0.00           C
ATOM   4483  C25 POPEI 234     105.460  45.145  40.432  1.00  0.00           C
ATOM   4486  C26 POPEI 234     104.029  45.315  40.992  1.00  0.00           C
ATOM   4489  C27 POPEI 234     103.919  45.125  42.512  1.00  0.00           C
ATOM   4492  C28 POPEI 234     102.550  44.545  42.922  1.00  0.00           C
ATOM   4495  C29 POPEI 234     102.369  44.375  44.412  1.00  0.00           C
ATOM   4497 0C21 POPEI 234     101.389  44.865  45.202  1.00  0.00           C
ATOM   4499 1C21 POPEI 234     100.219  45.745  44.802  1.00  0.00           C
ATOM   4502 2C21 POPEI 234      98.840  45.095  45.072  1.00  0.00           C
ATOM   4505 3C21 POPEI 234      98.549  44.765  46.552  1.00  0.00           C
ATOM   4508 4C21 POPEI 234      97.219  44.024  46.742  1.00  0.00           C
ATOM   4511 5C21 POPEI 234      97.130  43.295  48.092  1.00  0.00           C
ATOM   4514 6C21 POPEI 234      95.899  42.365  48.182  1.00  0.00           C
ATOM   4517 7C21 POPEI 234      95.799  41.644  49.532  1.00  0.00           C
ATOM   4520 8C21 POPEI 234      94.740  40.545  49.572  1.00  0.00           C
ATOM   4524  C33 POPEI 234     106.310  49.615  34.842  1.00  0.00           C
ATOM   4527  C34 POPEI 234     107.490  50.265  35.582  1.00  0.00           C
ATOM   4530  C35 POPEI 234     107.170  50.755  37.002  1.00  0.00           C
ATOM   4533  C36 POPEI 234     106.939  49.655  38.052  1.00  0.00           C
ATOM   4536  C37 POPEI 234     106.570  50.254  39.422  1.00  0.00           C
ATOM   4539  C38 POPEI 234     106.370  49.214  40.532  1.00  0.00           C
ATOM   4542  C39 POPEI 234     107.630  48.415  40.852  1.00  0.00           C
ATOM   4545 0C31 POPEI 234     107.799  48.164  42.352  1.00  0.00           C
ATOM   4548 1C31 POPEI 234     108.590  49.284  43.032  1.00  0.00           C
ATOM   4551 2C31 POPEI 234     108.829  49.024  44.522  1.00  0.00           C
ATOM   4554 3C31 POPEI 234     110.299  48.785  44.882  1.00  0.00           C
ATOM   4557 4C31 POPEI 234     110.460  48.525  46.382  1.00  0.00           C
ATOM   4560 5C31 POPEI 234     111.919  48.365  46.832  1.00  0.00           C
ATOM   4563 6C31 POPEI 234     112.049  48.164  48.342  1.00  0.00           C
ATOM   4567  NH3 POPEJ 235      65.859  12.645  76.972  1.00  0.00           N
ATOM   4571  C12 POPEJ 235      65.119  13.405  78.032  1.00  0.00           C
ATOM   4574  C11 POPEJ 235      64.280  14.505  77.392  1.00  0.00           C
ATOM   4577  P   POPEJ 235      61.819  13.795  76.792  1.00  0.00           P
ATOM   4578  O13 POPEJ 235      61.479  12.385  77.082  1.00  0.00           O
ATOM   4579  O14 POPEJ 235      61.410  14.815  77.792  1.00  0.00           O
ATOM   4580  O11 POPEJ 235      61.280  14.235  75.382  1.00  0.00           O
ATOM   4581  O12 POPEJ 235      63.350  13.895  76.522  1.00  0.00           O
ATOM   4582  C1  POPEJ 235      59.960  14.685  75.162  1.00  0.00           C
ATOM   4585  C2  POPEJ 235      59.930  15.935  74.242  1.00  0.00           C
ATOM   4587  O21 POPEJ 235      58.650  16.585  74.182  1.00  0.00           O
ATOM   4588  C21 POPEJ 235      57.560  15.885  73.982  1.00  0.00           C
ATOM   4589  O22 POPEJ 235      57.430  14.665  74.012  1.00  0.00           O
ATOM   4590  C22 POPEJ 235      56.410  16.835  73.672  1.00  0.00           C
ATOM   4593  C3  POPEJ 235      60.460  15.605  72.812  1.00  0.00           C
ATOM   4596  O31 POPEJ 235      60.579  16.795  71.992  1.00  0.00           O
ATOM   4597  C31 POPEJ 235      61.150  16.525  70.812  1.00  0.00           C
ATOM   4598  O32 POPEJ 235      61.430  15.405  70.412  1.00  0.00           O
ATOM   4599  C32 POPEJ 235      61.530  17.795  70.072  1.00  0.00           C
ATOM   4602  C23 POPEJ 235      55.170  16.085  73.132  1.00  0.00           C
ATOM   4605  C24 POPEJ 235      55.360  15.375  71.782  1.00  0.00           C
ATOM   4608  C25 POPEJ 235      55.760  16.265  70.612  1.00  0.00           C
ATOM   4611  C26 POPEJ 235      54.610  17.075  70.002  1.00  0.00           C
ATOM   4614  C27 POPEJ 235      55.090  17.815  68.752  1.00  0.00           C
ATOM   4617  C28 POPEJ 235      54.060  18.755  68.112  1.00  0.00           C
ATOM   4620  C29 POPEJ 235      52.890  17.985  67.572  1.00  0.00           C
ATOM   4622 0C21 POPEJ 235      52.639  17.705  66.282  1.00  0.00           C
ATOM   4624 1C21 POPEJ 235      53.520  18.035  65.102  1.00  0.00           C
ATOM   4627 2C21 POPEJ 235      53.160  17.125  63.912  1.00  0.00           C
ATOM   4630 3C21 POPEJ 235      53.869  17.495  62.602  1.00  0.00           C
ATOM   4633 4C21 POPEJ 235      54.960  16.515  62.162  1.00  0.00           C
ATOM   4636 5C21 POPEJ 235      54.470  15.075  61.932  1.00  0.00           C
ATOM   4639 6C21 POPEJ 235      55.500  14.215  61.192  1.00  0.00           C
ATOM   4642 7C21 POPEJ 235      55.080  12.745  61.132  1.00  0.00           C
ATOM   4645 8C21 POPEJ 235      56.140  11.845  60.492  1.00  0.00           C
ATOM   4649  C33 POPEJ 235      61.990  17.565  68.602  1.00  0.00           C
ATOM   4652  C34 POPEJ 235      63.200  18.435  68.242  1.00  0.00           C
ATOM   4655  C35 POPEJ 235      63.850  18.035  66.922  1.00  0.00           C
ATOM   4658  C36 POPEJ 235      63.120  18.585  65.682  1.00  0.00           C
ATOM   4661  C37 POPEJ 235      63.680  17.965  64.402  1.00  0.00           C
ATOM   4664  C38 POPEJ 235      62.990  18.445  63.122  1.00  0.00           C
ATOM   4667  C39 POPEJ 235      63.360  19.895  62.762  1.00  0.00           C
ATOM   4670 0C31 POPEJ 235      62.790  20.345  61.412  1.00  0.00           C
ATOM   4673 1C31 POPEJ 235      63.260  21.755  61.072  1.00  0.00           C
ATOM   4676 2C31 POPEJ 235      62.720  22.305  59.742  1.00  0.00           C
ATOM   4679 3C31 POPEJ 235      63.760  23.215  59.062  1.00  0.00           C
ATOM   4682 4C31 POPEJ 235      63.170  24.305  58.152  1.00  0.00           C
ATOM   4685 5C31 POPEJ 235      64.280  25.165  57.532  1.00  0.00           C
ATOM   4688 6C31 POPEJ 235      63.790  26.515  56.992  1.00  0.00           C
ATOM   4692  NH3 POPEK 236      48.390  29.025  29.102  1.00  0.00           N
ATOM   4696  C12 POPEK 236      49.620  29.045  28.242  1.00  0.00           C
ATOM   4699  C11 POPEK 236      49.610  27.925  27.182  1.00  0.00           C
ATOM   4702  P   POPEK 236      48.510  25.625  27.952  1.00  0.00           P
ATOM   4703  O13 POPEK 236      47.790  25.425  26.672  1.00  0.00           O
ATOM   4704  O14 POPEK 236      49.000  24.425  28.652  1.00  0.00           O
ATOM   4705  O11 POPEK 236      47.590  26.475  28.942  1.00  0.00           O
ATOM   4706  O12 POPEK 236      49.729  26.615  27.742  1.00  0.00           O
ATOM   4707  C1  POPEK 236      46.940  25.745  30.002  1.00  0.00           C
ATOM   4710  C2  POPEK 236      47.680  26.005  31.342  1.00  0.00           C
ATOM   4712  O21 POPEK 236      47.910  24.795  32.072  1.00  0.00           O
ATOM   4713  C21 POPEK 236      46.880  24.345  32.762  1.00  0.00           C
ATOM   4714  O22 POPEK 236      45.709  24.435  32.462  1.00  0.00           O
ATOM   4715  C22 POPEK 236      47.390  23.805  34.092  1.00  0.00           C
ATOM   4718  C3  POPEK 236      46.990  27.115  32.192  1.00  0.00           C
ATOM   4721  O31 POPEK 236      47.569  27.215  33.512  1.00  0.00           O
ATOM   4722  C31 POPEK 236      48.570  28.065  33.612  1.00  0.00           C
ATOM   4723  O32 POPEK 236      49.110  28.625  32.662  1.00  0.00           O
ATOM   4724  C32 POPEK 236      48.950  28.305  35.072  1.00  0.00           C
ATOM   4727  C23 POPEK 236      46.229  23.315  34.992  1.00  0.00           C
ATOM   4730  C24 POPEK 236      46.720  23.085  36.432  1.00  0.00           C
ATOM   4733  C25 POPEK 236      45.600  23.135  37.482  1.00  0.00           C
ATOM   4736  C26 POPEK 236      44.790  21.844  37.592  1.00  0.00           C
ATOM   4739  C27 POPEK 236      43.290  22.055  37.372  1.00  0.00           C
ATOM   4742  C28 POPEK 236      42.439  20.785  37.582  1.00  0.00           C
ATOM   4745  C29 POPEK 236      42.410  20.335  39.032  1.00  0.00           C
ATOM   4747 0C21 POPEK 236      41.380  20.465  39.902  1.00  0.00           C
ATOM   4749 1C21 POPEK 236      40.050  21.135  39.632  1.00  0.00           C
ATOM   4752 2C21 POPEK 236      39.680  22.155  40.722  1.00  0.00           C
ATOM   4755 3C21 POPEK 236      38.960  21.565  41.952  1.00  0.00           C
ATOM   4758 4C21 POPEK 236      38.650  22.675  42.972  1.00  0.00           C
ATOM   4761 5C21 POPEK 236      37.470  22.385  43.922  1.00  0.00           C
ATOM   4764 6C21 POPEK 236      37.780  21.395  45.052  1.00  0.00           C
ATOM   4767 7C21 POPEK 236      36.820  21.575  46.232  1.00  0.00           C
ATOM   4770 8C21 POPEK 236      37.160  20.705  47.452  1.00  0.00           C
ATOM   4774  C33 POPEK 236      48.209  29.535  35.652  1.00  0.00           C
ATOM   4777  C34 POPEK 236      48.650  29.935  37.072  1.00  0.00           C
ATOM   4780  C35 POPEK 236      47.910  29.205  38.212  1.00  0.00           C
ATOM   4783  C36 POPEK 236      48.500  27.845  38.622  1.00  0.00           C
ATOM   4786  C37 POPEK 236      47.770  27.275  39.852  1.00  0.00           C
ATOM   4789  C38 POPEK 236      48.270  25.885  40.282  1.00  0.00           C
ATOM   4792  C39 POPEK 236      47.689  25.445  41.642  1.00  0.00           C
ATOM   4795 0C31 POPEK 236      48.170  24.045  42.072  1.00  0.00           C
ATOM   4798 1C31 POPEK 236      47.560  23.625  43.422  1.00  0.00           C
ATOM   4801 2C31 POPEK 236      48.040  22.265  43.942  1.00  0.00           C
ATOM   4804 3C31 POPEK 236      47.650  21.055  43.062  1.00  0.00           C
ATOM   4807 4C31 POPEK 236      46.150  20.745  43.052  1.00  0.00           C
ATOM   4810 5C31 POPEK 236      45.840  19.415  42.342  1.00  0.00           C
ATOM   4813 6C31 POPEK 236      44.350  19.055  42.342  1.00  0.00           C
ATOM   4817  NH3 POPEL 237     125.260  43.825  31.032  1.00  0.00           N
ATOM   4821  C12 POPEL 237     126.310  44.175  30.012  1.00  0.00           C
ATOM   4824  C11 POPEL 237     126.148  45.645  29.652  1.00  0.00           C
ATOM   4827  P   POPEL 237     123.940  47.105  29.912  1.00  0.00           P
ATOM   4828  O13 POPEL 237     123.959  48.225  28.952  1.00  0.00           O
ATOM   4829  O14 POPEL 237     122.630  46.615  30.402  1.00  0.00           O
ATOM   4830  O11 POPEL 237     124.729  47.465  31.212  1.00  0.00           O
ATOM   4831  O12 POPEL 237     124.770  45.885  29.332  1.00  0.00           O
ATOM   4832  C1  POPEL 237     124.099  47.975  32.392  1.00  0.00           C
ATOM   4835  C2  POPEL 237     123.950  46.844  33.452  1.00  0.00           C
ATOM   4837  O21 POPEL 237     123.160  47.155  34.612  1.00  0.00           O
ATOM   4838  C21 POPEL 237     123.199  48.355  35.182  1.00  0.00           C
ATOM   4839  O22 POPEL 237     123.889  49.295  34.832  1.00  0.00           O
ATOM   4840  C22 POPEL 237     122.310  48.385  36.432  1.00  0.00           C
ATOM   4843  C3  POPEL 237     125.340  46.275  33.852  1.00  0.00           C
ATOM   4846  O31 POPEL 237     125.190  44.945  34.402  1.00  0.00           O
ATOM   4847  C31 POPEL 237     124.799  44.785  35.672  1.00  0.00           C
ATOM   4848  O32 POPEL 237     124.040  43.915  36.042  1.00  0.00           O
ATOM   4849  C32 POPEL 237     125.520  45.734  36.622  1.00  0.00           C
ATOM   4852  C23 POPEL 237     123.110  48.485  37.752  1.00  0.00           C
ATOM   4855  C24 POPEL 237     122.289  48.945  38.972  1.00  0.00           C
ATOM   4858  C25 POPEL 237     122.729  50.295  39.572  1.00  0.00           C
ATOM   4861  C26 POPEL 237     124.199  50.335  40.022  1.00  0.00           C
ATOM   4864  C27 POPEL 237     124.410  50.734  41.492  1.00  0.00           C
ATOM   4867  C28 POPEL 237     125.899  50.765  41.912  1.00  0.00           C
ATOM   4870  C29 POPEL 237     126.669  51.865  41.222  1.00  0.00           C
ATOM   4872 0C21 POPEL 237     127.760  52.515  41.662  1.00  0.00           C
ATOM   4874 1C21 POPEL 237     128.499  52.295  42.952  1.00  0.00           C
ATOM   4877 2C21 POPEL 237     128.320  53.475  43.932  1.00  0.00           C
ATOM   4880 3C21 POPEL 237     129.600  53.775  44.722  1.00  0.00           C
ATOM   4883 4C21 POPEL 237     129.359  54.805  45.832  1.00  0.00           C
ATOM   4886 5C21 POPEL 237     130.659  55.315  46.452  1.00  0.00           C
ATOM   4889 6C21 POPEL 237     130.400  56.295  47.612  1.00  0.00           C
ATOM   4892 7C21 POPEL 237     131.689  56.844  48.232  1.00  0.00           C
ATOM   4895 8C21 POPEL 237     131.438  57.824  49.372  1.00  0.00           C
ATOM   4899  C33 POPEL 237     125.389  45.274  38.082  1.00  0.00           C
ATOM   4902  C34 POPEL 237     126.189  46.145  39.052  1.00  0.00           C
ATOM   4905  C35 POPEL 237     125.999  45.725  40.512  1.00  0.00           C
ATOM   4908  C36 POPEL 237     124.898  46.495  41.252  1.00  0.00           C
ATOM   4911  C37 POPEL 237     125.029  46.265  42.752  1.00  0.00           C
ATOM   4914  C38 POPEL 237     123.940  46.955  43.592  1.00  0.00           C
ATOM   4917  C39 POPEL 237     124.040  46.635  45.082  1.00  0.00           C
ATOM   4920 0C31 POPEL 237     125.369  47.085  45.692  1.00  0.00           C
ATOM   4923 1C31 POPEL 237     125.540  46.685  47.162  1.00  0.00           C
ATOM   4926 2C31 POPEL 237     126.879  47.175  47.702  1.00  0.00           C
ATOM   4929 3C31 POPEL 237     127.219  46.605  49.082  1.00  0.00           C
ATOM   4932 4C31 POPEL 237     126.139  46.905  50.132  1.00  0.00           C
ATOM   4935 5C31 POPEL 237     126.580  46.495  51.532  1.00  0.00           C
ATOM   4938 6C31 POPEL 237     125.438  46.585  52.542  1.00  0.00           C
ATOM   4942  NH3 POPEM 238      60.110 119.975  27.022  1.00  0.00           N
ATOM   4946  C12 POPEM 238      60.990 118.975  27.722  1.00  0.00           C
ATOM   4949  C11 POPEM 238      60.720 117.555  27.202  1.00  0.00           C
ATOM   4952  P   POPEM 238      58.279 116.684  26.592  1.00  0.00           P
ATOM   4953  O13 POPEM 238      58.650 115.464  25.852  1.00  0.00           O
ATOM   4954  O14 POPEM 238      57.860 117.885  25.842  1.00  0.00           O
ATOM   4955  O11 POPEM 238      57.140 116.405  27.652  1.00  0.00           O
ATOM   4956  O12 POPEM 238      59.410 117.184  27.572  1.00  0.00           O
ATOM   4957  C1  POPEM 238      57.380 115.475  28.712  1.00  0.00           C
ATOM   4960  C2  POPEM 238      58.030 116.094  29.982  1.00  0.00           C
ATOM   4962  O21 POPEM 238      57.830 115.155  31.042  1.00  0.00           O
ATOM   4963  C21 POPEM 238      58.930 114.575  31.522  1.00  0.00           C
ATOM   4964  O22 POPEM 238      60.069 114.955  31.322  1.00  0.00           O
ATOM   4965  C22 POPEM 238      58.540 113.415  32.422  1.00  0.00           C
ATOM   4968  C3  POPEM 238      57.350 117.424  30.392  1.00  0.00           C
ATOM   4971  O31 POPEM 238      58.069 118.124  31.432  1.00  0.00           O
ATOM   4972  C31 POPEM 238      57.939 117.745  32.712  1.00  0.00           C
ATOM   4973  O32 POPEM 238      58.819 117.855  33.552  1.00  0.00           O
ATOM   4974  C32 POPEM 238      56.520 117.335  33.082  1.00  0.00           C
ATOM   4977  C23 POPEM 238      59.040 113.594  33.872  1.00  0.00           C
ATOM   4980  C24 POPEM 238      57.890 113.585  34.892  1.00  0.00           C
ATOM   4983  C25 POPEM 238      57.430 112.175  35.262  1.00  0.00           C
ATOM   4986  C26 POPEM 238      58.160 111.565  36.462  1.00  0.00           C
ATOM   4989  C27 POPEM 238      57.560 110.215  36.872  1.00  0.00           C
ATOM   4992  C28 POPEM 238      58.400 109.445  37.902  1.00  0.00           C
ATOM   4995  C29 POPEM 238      57.990 107.995  37.962  1.00  0.00           C
ATOM   4997 0C21 POPEM 238      57.400 107.324  38.972  1.00  0.00           C
ATOM   4999 1C21 POPEM 238      57.000 107.875  40.322  1.00  0.00           C
ATOM   5002 2C21 POPEM 238      57.560 107.075  41.512  1.00  0.00           C
ATOM   5005 3C21 POPEM 238      57.229 105.575  41.462  1.00  0.00           C
ATOM   5008 4C21 POPEM 238      57.420 104.844  42.802  1.00  0.00           C
ATOM   5011 5C21 POPEM 238      57.310 103.314  42.672  1.00  0.00           C
ATOM   5014 6C21 POPEM 238      55.950 102.844  42.132  1.00  0.00           C
ATOM   5017 7C21 POPEM 238      55.790 101.325  42.202  1.00  0.00           C
ATOM   5020 8C21 POPEM 238      54.470 100.835  41.612  1.00  0.00           C
ATOM   5024  C33 POPEM 238      56.330 117.225  34.612  1.00  0.00           C
ATOM   5027  C34 POPEM 238      54.880 116.915  34.962  1.00  0.00           C
ATOM   5030  C35 POPEM 238      54.690 116.395  36.392  1.00  0.00           C
ATOM   5033  C36 POPEM 238      54.720 117.495  37.472  1.00  0.00           C
ATOM   5036  C37 POPEM 238      55.200 116.945  38.812  1.00  0.00           C
ATOM   5039  C38 POPEM 238      55.000 117.894  40.002  1.00  0.00           C
ATOM   5042  C39 POPEM 238      55.590 117.344  41.302  1.00  0.00           C
ATOM   5045 0C31 POPEM 238      57.120 117.385  41.312  1.00  0.00           C
ATOM   5048 1C31 POPEM 238      57.750 116.605  42.472  1.00  0.00           C
ATOM   5051 2C31 POPEM 238      59.270 116.765  42.492  1.00  0.00           C
ATOM   5054 3C31 POPEM 238      59.960 115.795  43.462  1.00  0.00           C
ATOM   5057 4C31 POPEM 238      61.439 116.125  43.662  1.00  0.00           C
ATOM   5060 5C31 POPEM 238      62.150 115.085  44.542  1.00  0.00           C
ATOM   5063 6C31 POPEM 238      63.570 115.504  44.942  1.00  0.00           C
ATOM   5067  NH3 POPEN 239       8.850 119.844  71.322  1.00  0.00           N
ATOM   5071  C12 POPEN 239       9.720 120.534  70.302  1.00  0.00           C
ATOM   5074  C11 POPEN 239      11.200 120.415  70.682  1.00  0.00           C
ATOM   5077  P   POPEN 239      13.120 121.635  71.982  1.00  0.00           P
ATOM   5078  O13 POPEN 239      13.110 122.805  72.892  1.00  0.00           O
ATOM   5079  O14 POPEN 239      13.570 120.335  72.512  1.00  0.00           O
ATOM   5080  O11 POPEN 239      13.980 121.945  70.692  1.00  0.00           O
ATOM   5081  O12 POPEN 239      11.640 121.545  71.412  1.00  0.00           O
ATOM   5082  C1  POPEN 239      13.500 123.025  69.872  1.00  0.00           C
ATOM   5085  C2  POPEN 239      14.470 123.325  68.692  1.00  0.00           C
ATOM   5087  O21 POPEN 239      13.900 122.875  67.432  1.00  0.00           O
ATOM   5088  C21 POPEN 239      12.920 123.685  67.012  1.00  0.00           C
ATOM   5089  O22 POPEN 239      12.550 124.684  67.602  1.00  0.00           O
ATOM   5090  C22 POPEN 239      12.280 123.165  65.722  1.00  0.00           C
ATOM   5093  C3  POPEN 239      15.870 122.695  68.922  1.00  0.00           C
ATOM   5096  O31 POPEN 239      16.780 123.115  67.882  1.00  0.00           O
ATOM   5097  C31 POPEN 239      17.450 124.234  68.092  1.00  0.00           C
ATOM   5098  O32 POPEN 239      17.650 124.784  69.162  1.00  0.00           O
ATOM   5099  C32 POPEN 239      17.890 124.774  66.742  1.00  0.00           C
ATOM   5102  C23 POPEN 239      11.870 124.315  64.752  1.00  0.00           C
ATOM   5105  C24 POPEN 239      10.790 123.924  63.752  1.00  0.00           C
ATOM   5108  C25 POPEN 239      11.210 122.844  62.762  1.00  0.00           C
ATOM   5111  C26 POPEN 239      10.060 122.525  61.792  1.00  0.00           C
ATOM   5114  C27 POPEN 239      10.420 121.405  60.812  1.00  0.00           C
ATOM   5117  C28 POPEN 239       9.200 120.995  59.972  1.00  0.00           C
ATOM   5120  C29 POPEN 239       9.540 120.085  58.832  1.00  0.00           C
ATOM   5122 0C21 POPEN 239       8.640 119.435  58.062  1.00  0.00           C
ATOM   5124 1C21 POPEN 239       7.150 119.575  58.192  1.00  0.00           C
ATOM   5127 2C21 POPEN 239       6.380 119.175  56.922  1.00  0.00           C
ATOM   5130 3C21 POPEN 239       6.200 117.665  56.792  1.00  0.00           C
ATOM   5133 4C21 POPEN 239       5.570 117.295  55.442  1.00  0.00           C
ATOM   5136 5C21 POPEN 239       5.090 115.835  55.412  1.00  0.00           C
ATOM   5139 6C21 POPEN 239       5.160 115.245  54.002  1.00  0.00           C
ATOM   5142 7C21 POPEN 239       4.530 113.854  53.902  1.00  0.00           C
ATOM   5145 8C21 POPEN 239       4.760 113.195  52.542  1.00  0.00           C
ATOM   5149  C33 POPEN 239      17.630 126.295  66.662  1.00  0.00           C
ATOM   5152  C34 POPEN 239      18.370 126.985  65.522  1.00  0.00           C
ATOM   5155  C35 POPEN 239      17.710 126.935  64.142  1.00  0.00           C
ATOM   5158  C36 POPEN 239      18.300 128.055  63.272  1.00  0.00           C
ATOM   5161  C37 POPEN 239      17.850 128.085  61.812  1.00  0.00           C
ATOM   5164  C38 POPEN 239      18.390 129.355  61.122  1.00  0.00           C
ATOM   5167  C39 POPEN 239      17.500 129.844  59.982  1.00  0.00           C
ATOM   5170 0C31 POPEN 239      17.680 129.065  58.682  1.00  0.00           C
ATOM   5173 1C31 POPEN 239      16.790 129.655  57.592  1.00  0.00           C
ATOM   5176 2C31 POPEN 239      17.040 129.034  56.232  1.00  0.00           C
ATOM   5179 3C31 POPEN 239      15.970 129.465  55.232  1.00  0.00           C
ATOM   5182 4C31 POPEN 239      16.220 128.855  53.862  1.00  0.00           C
ATOM   5185 5C31 POPEN 239      15.350 129.504  52.792  1.00  0.00           C
ATOM   5188 6C31 POPEN 239      15.560 128.844  51.442  1.00  0.00           C
ATOM   5192  NH3 POPEO 240       2.520 118.775  71.462  1.00  0.00           N
ATOM   5196  C12 POPEO 240       2.430 119.824  72.532  1.00  0.00           C
ATOM   5199  C11 POPEO 240       3.840 120.385  72.742  1.00  0.00           C
ATOM   5202  P   POPEO 240       5.760 121.465  71.342  1.00  0.00           P
ATOM   5203  O13 POPEO 240       6.540 121.265  72.582  1.00  0.00           O
ATOM   5204  O14 POPEO 240       5.690 122.815  70.762  1.00  0.00           O
ATOM   5205  O11 POPEO 240       6.430 120.504  70.282  1.00  0.00           O
ATOM   5206  O12 POPEO 240       4.300 120.884  71.492  1.00  0.00           O
ATOM   5207  C1  POPEO 240       5.710 119.915  69.192  1.00  0.00           C
ATOM   5210  C2  POPEO 240       5.470 120.905  68.012  1.00  0.00           C
ATOM   5212  O21 POPEO 240       5.000 120.215  66.842  1.00  0.00           O
ATOM   5213  C21 POPEO 240       5.840 119.455  66.182  1.00  0.00           C
ATOM   5214  O22 POPEO 240       6.920 119.045  66.592  1.00  0.00           O
ATOM   5215  C22 POPEO 240       5.340 119.225  64.752  1.00  0.00           C
ATOM   5218  C3  POPEO 240       6.710 121.825  67.732  1.00  0.00           C
ATOM   5221  O31 POPEO 240       6.500 122.645  66.562  1.00  0.00           O
ATOM   5222  C31 POPEO 240       7.500 122.695  65.692  1.00  0.00           C
ATOM   5223  O32 POPEO 240       8.590 122.165  65.822  1.00  0.00           O
ATOM   5224  C32 POPEO 240       7.050 123.485  64.462  1.00  0.00           C
ATOM   5227  C23 POPEO 240       5.520 117.754  64.312  1.00  0.00           C
ATOM   5230  C24 POPEO 240       5.460 117.585  62.782  1.00  0.00           C
ATOM   5233  C25 POPEO 240       5.560 116.115  62.382  1.00  0.00           C
ATOM   5236  C26 POPEO 240       6.980 115.545  62.462  1.00  0.00           C
ATOM   5239  C27 POPEO 240       7.640 115.385  61.082  1.00  0.00           C
ATOM   5242  C28 POPEO 240       9.010 114.695  61.172  1.00  0.00           C
ATOM   5245  C29 POPEO 240       9.570 114.435  59.792  1.00  0.00           C
ATOM   5247 0C21 POPEO 240       9.520 113.275  59.112  1.00  0.00           C
ATOM   5249 1C21 POPEO 240       8.880 111.994  59.582  1.00  0.00           C
ATOM   5252 2C21 POPEO 240       9.870 110.814  59.652  1.00  0.00           C
ATOM   5255 3C21 POPEO 240      10.280 110.275  58.282  1.00  0.00           C
ATOM   5258 4C21 POPEO 240      11.260 109.094  58.392  1.00  0.00           C
ATOM   5261 5C21 POPEO 240      11.510 108.384  57.062  1.00  0.00           C
ATOM   5264 6C21 POPEO 240      12.070 109.295  55.972  1.00  0.00           C
ATOM   5267 7C21 POPEO 240      12.560 108.504  54.752  1.00  0.00           C
ATOM   5270 8C21 POPEO 240      12.730 109.395  53.522  1.00  0.00           C
ATOM   5274  C33 POPEO 240       6.010 122.715  63.622  1.00  0.00           C
ATOM   5277  C34 POPEO 240       5.680 123.375  62.282  1.00  0.00           C
ATOM   5280  C35 POPEO 240       4.280 122.964  61.822  1.00  0.00           C
ATOM   5283  C36 POPEO 240       4.030 123.205  60.332  1.00  0.00           C
ATOM   5286  C37 POPEO 240       2.580 122.844  59.972  1.00  0.00           C
ATOM   5289  C38 POPEO 240       2.210 123.075  58.502  1.00  0.00           C
ATOM   5292  C39 POPEO 240       2.490 124.514  58.042  1.00  0.00           C
ATOM   5295 0C31 POPEO 240       1.600 124.955  56.872  1.00  0.00           C
ATOM   5298 1C31 POPEO 240       1.590 123.975  55.682  1.00  0.00           C
ATOM   5301 2C31 POPEO 240       0.821 124.535  54.482  1.00  0.00           C
ATOM   5304 3C31 POPEO 240       1.690 124.795  53.242  1.00  0.00           C
ATOM   5307 4C31 POPEO 240       2.840 125.775  53.472  1.00  0.00           C
ATOM   5310 5C31 POPEO 240       3.570 126.144  52.172  1.00  0.00           C
ATOM   5313 6C31 POPEO 240       4.770 127.064  52.392  1.00  0.00           C
ATOM   5317  NH3 POPEP 241      28.070  83.394  27.942  1.00  0.00           N
ATOM   5321  C12 POPEP 241      29.250  84.035  28.632  1.00  0.00           C
ATOM   5324  C11 POPEP 241      30.230  84.735  27.662  1.00  0.00           C
ATOM   5327  P   POPEP 241      32.490  83.465  27.982  1.00  0.00           P
ATOM   5328  O13 POPEP 241      31.650  82.355  27.452  1.00  0.00           O
ATOM   5329  O14 POPEP 241      33.680  83.854  27.182  1.00  0.00           O
ATOM   5330  O11 POPEP 241      33.000  83.185  29.462  1.00  0.00           O
ATOM   5331  O12 POPEP 241      31.560  84.735  28.192  1.00  0.00           O
ATOM   5332  C1  POPEP 241      32.490  82.065  30.192  1.00  0.00           C
ATOM   5335  C2  POPEP 241      32.950  82.045  31.692  1.00  0.00           C
ATOM   5337  O21 POPEP 241      32.160  82.984  32.452  1.00  0.00           O
ATOM   5338  C21 POPEP 241      31.950  82.665  33.732  1.00  0.00           C
ATOM   5339  O22 POPEP 241      32.320  81.655  34.302  1.00  0.00           O
ATOM   5340  C22 POPEP 241      31.170  83.805  34.422  1.00  0.00           C
ATOM   5343  C3  POPEP 241      34.460  82.375  31.792  1.00  0.00           C
ATOM   5346  O31 POPEP 241      34.990  82.254  33.142  1.00  0.00           O
ATOM   5347  C31 POPEP 241      36.100  82.975  33.332  1.00  0.00           C
ATOM   5348  O32 POPEP 241      36.640  83.644  32.482  1.00  0.00           O
ATOM   5349  C32 POPEP 241      36.570  82.865  34.782  1.00  0.00           C
ATOM   5352  C23 POPEP 241      31.090  83.814  35.982  1.00  0.00           C
ATOM   5355  C24 POPEP 241      29.660  83.805  36.582  1.00  0.00           C
ATOM   5358  C25 POPEP 241      29.700  83.965  38.112  1.00  0.00           C
ATOM   5361  C26 POPEP 241      28.350  83.875  38.842  1.00  0.00           C
ATOM   5364  C27 POPEP 241      28.470  84.265  40.332  1.00  0.00           C
ATOM   5367  C28 POPEP 241      27.150  84.214  41.142  1.00  0.00           C
ATOM   5370  C29 POPEP 241      26.740  82.805  41.532  1.00  0.00           C
ATOM   5372 0C21 POPEP 241      26.410  82.385  42.762  1.00  0.00           C
ATOM   5374 1C21 POPEP 241      26.290  83.225  44.012  1.00  0.00           C
ATOM   5377 2C21 POPEP 241      25.210  82.725  44.982  1.00  0.00           C
ATOM   5380 3C21 POPEP 241      25.010  83.674  46.182  1.00  0.00           C
ATOM   5383 4C21 POPEP 241      23.970  83.155  47.192  1.00  0.00           C
ATOM   5386 5C21 POPEP 241      23.810  84.064  48.422  1.00  0.00           C
ATOM   5389 6C21 POPEP 241      22.920  85.295  48.172  1.00  0.00           C
ATOM   5392 7C21 POPEP 241      22.880  86.265  49.362  1.00  0.00           C
ATOM   5395 8C21 POPEP 241      22.000  87.485  49.142  1.00  0.00           C
ATOM   5399  C33 POPEP 241      36.280  84.175  35.552  1.00  0.00           C
ATOM   5402  C34 POPEP 241      36.920  84.305  36.942  1.00  0.00           C
ATOM   5405  C35 POPEP 241      36.420  83.264  37.952  1.00  0.00           C
ATOM   5408  C36 POPEP 241      37.420  82.125  38.142  1.00  0.00           C
ATOM   5411  C37 POPEP 241      36.890  80.985  39.012  1.00  0.00           C
ATOM   5414  C38 POPEP 241      37.980  79.934  39.262  1.00  0.00           C
ATOM   5417  C39 POPEP 241      39.030  80.375  40.292  1.00  0.00           C
ATOM   5420 0C31 POPEP 241      40.400  79.725  40.062  1.00  0.00           C
ATOM   5423 1C31 POPEP 241      41.380  79.975  41.212  1.00  0.00           C
ATOM   5426 2C31 POPEP 241      41.549  78.765  42.152  1.00  0.00           C
ATOM   5429 3C31 POPEP 241      40.250  78.335  42.832  1.00  0.00           C
ATOM   5432 4C31 POPEP 241      40.439  77.185  43.832  1.00  0.00           C
ATOM   5435 5C31 POPEP 241      39.140  76.845  44.572  1.00  0.00           C
ATOM   5438 6C31 POPEP 241      39.330  75.805  45.672  1.00  0.00           C
ATOM   5442  NH3 POPEQ 242      57.369  56.485  73.192  1.00  0.00           N
ATOM   5446  C12 POPEQ 242      57.290  57.985  73.102  1.00  0.00           C
ATOM   5449  C11 POPEQ 242      58.510  58.555  72.352  1.00  0.00           C
ATOM   5452  P   POPEQ 242      60.750  57.285  72.992  1.00  0.00           P
ATOM   5453  O13 POPEQ 242      61.660  57.295  74.152  1.00  0.00           O
ATOM   5454  O14 POPEQ 242      59.979  56.045  72.712  1.00  0.00           O
ATOM   5455  O11 POPEQ 242      61.619  57.675  71.732  1.00  0.00           O
ATOM   5456  O12 POPEQ 242      59.710  58.475  73.122  1.00  0.00           O
ATOM   5457  C1  POPEQ 242      61.049  58.005  70.472  1.00  0.00           C
ATOM   5460  C2  POPEQ 242      62.150  57.885  69.402  1.00  0.00           C
ATOM   5462  O21 POPEQ 242      61.630  58.015  68.062  1.00  0.00           O
ATOM   5463  C21 POPEQ 242      60.900  57.035  67.562  1.00  0.00           C
ATOM   5464  O22 POPEQ 242      60.520  56.025  68.132  1.00  0.00           O
ATOM   5465  C22 POPEQ 242      60.610  57.375  66.102  1.00  0.00           C
ATOM   5468  C3  POPEQ 242      62.970  56.574  69.602  1.00  0.00           C
ATOM   5471  O31 POPEQ 242      63.750  56.225  68.442  1.00  0.00           O
ATOM   5472  C31 POPEQ 242      64.890  56.885  68.322  1.00  0.00           C
ATOM   5473  O32 POPEQ 242      65.390  57.565  69.202  1.00  0.00           O
ATOM   5474  C32 POPEQ 242      65.490  56.615  66.942  1.00  0.00           C
ATOM   5477  C23 POPEQ 242      59.990  56.195  65.312  1.00  0.00           C
ATOM   5480  C24 POPEQ 242      59.600  56.585  63.882  1.00  0.00           C
ATOM   5483  C25 POPEQ 242      60.800  56.695  62.922  1.00  0.00           C
ATOM   5486  C26 POPEQ 242      61.170  55.365  62.262  1.00  0.00           C
ATOM   5489  C27 POPEQ 242      62.439  55.455  61.412  1.00  0.00           C
ATOM   5492  C28 POPEQ 242      62.740  54.165  60.622  1.00  0.00           C
ATOM   5495  C29 POPEQ 242      62.000  54.074  59.312  1.00  0.00           C
ATOM   5497 0C21 POPEQ 242      61.420  52.995  58.752  1.00  0.00           C
ATOM   5499 1C21 POPEQ 242      61.360  51.574  59.282  1.00  0.00           C
ATOM   5502 2C21 POPEQ 242      62.170  50.604  58.402  1.00  0.00           C
ATOM   5505 3C21 POPEQ 242      61.970  49.125  58.792  1.00  0.00           C
ATOM   5508 4C21 POPEQ 242      62.780  48.164  57.902  1.00  0.00           C
ATOM   5511 5C21 POPEQ 242      62.410  46.675  58.062  1.00  0.00           C
ATOM   5514 6C21 POPEQ 242      62.630  46.105  59.472  1.00  0.00           C
ATOM   5517 7C21 POPEQ 242      64.080  46.155  59.952  1.00  0.00           C
ATOM   5520 8C21 POPEQ 242      64.259  45.625  61.382  1.00  0.00           C
ATOM   5524  C33 POPEQ 242      64.470  56.405  65.792  1.00  0.00           C
ATOM   5527  C34 POPEQ 242      65.080  55.565  64.652  1.00  0.00           C
ATOM   5530  C35 POPEQ 242      66.060  56.324  63.762  1.00  0.00           C
ATOM   5533  C36 POPEQ 242      66.890  55.365  62.892  1.00  0.00           C
ATOM   5536  C37 POPEQ 242      67.729  56.105  61.842  1.00  0.00           C
ATOM   5539  C38 POPEQ 242      66.950  56.434  60.562  1.00  0.00           C
ATOM   5542  C39 POPEQ 242      66.759  55.225  59.642  1.00  0.00           C
ATOM   5545 0C31 POPEQ 242      65.899  55.565  58.422  1.00  0.00           C
ATOM   5548 1C31 POPEQ 242      65.570  54.335  57.562  1.00  0.00           C
ATOM   5551 2C31 POPEQ 242      64.530  54.605  56.462  1.00  0.00           C
ATOM   5554 3C31 POPEQ 242      65.049  55.565  55.372  1.00  0.00           C
ATOM   5557 4C31 POPEQ 242      63.939  56.025  54.422  1.00  0.00           C
ATOM   5560 5C31 POPEQ 242      64.450  57.095  53.442  1.00  0.00           C
ATOM   5563 6C31 POPEQ 242      63.350  57.745  52.592  1.00  0.00           C
ATOM   5567  NH3 POPER 243      77.130 102.335  70.182  1.00  0.00           N
ATOM   5571  C12 POPER 243      77.869 103.195  69.192  1.00  0.00           C
ATOM   5574  C11 POPER 243      78.790 104.175  69.912  1.00  0.00           C
ATOM   5577  P   POPER 243      81.250 103.365  69.392  1.00  0.00           P
ATOM   5578  O13 POPER 243      81.270 101.935  69.052  1.00  0.00           O
ATOM   5579  O14 POPER 243      82.468 103.885  70.062  1.00  0.00           O
ATOM   5580  O11 POPER 243      80.910 104.265  68.142  1.00  0.00           O
ATOM   5581  O12 POPER 243      79.990 103.555  70.352  1.00  0.00           O
ATOM   5582  C1  POPER 243      80.858 103.805  66.782  1.00  0.00           C
ATOM   5585  C2  POPER 243      81.119 104.995  65.812  1.00  0.00           C
ATOM   5587  O21 POPER 243      81.000 104.615  64.432  1.00  0.00           O
ATOM   5588  C21 POPER 243      79.799 104.415  63.952  1.00  0.00           C
ATOM   5589  O22 POPER 243      78.750 104.455  64.562  1.00  0.00           O
ATOM   5590  C22 POPER 243      79.938 104.125  62.452  1.00  0.00           C
ATOM   5593  C3  POPER 243      82.538 105.585  65.992  1.00  0.00           C
ATOM   5596  O31 POPER 243      83.530 104.765  65.322  1.00  0.00           O
ATOM   5597  C31 POPER 243      84.559 104.335  66.002  1.00  0.00           C
ATOM   5598  O32 POPER 243      84.740 104.475  67.202  1.00  0.00           O
ATOM   5599  C32 POPER 243      85.509 103.635  65.032  1.00  0.00           C
ATOM   5602  C23 POPER 243      79.070 105.045  61.572  1.00  0.00           C
ATOM   5605  C24 POPER 243      79.290 104.795  60.072  1.00  0.00           C
ATOM   5608  C25 POPER 243      78.549 105.795  59.182  1.00  0.00           C
ATOM   5611  C26 POPER 243      78.900 105.635  57.702  1.00  0.00           C
ATOM   5614  C27 POPER 243      78.340 106.754  56.812  1.00  0.00           C
ATOM   5617  C28 POPER 243      78.910 106.665  55.382  1.00  0.00           C
ATOM   5620  C29 POPER 243      78.510 107.835  54.512  1.00  0.00           C
ATOM   5622 0C21 POPER 243      77.469 107.865  53.652  1.00  0.00           C
ATOM   5624 1C21 POPER 243      76.439 106.784  53.472  1.00  0.00           C
ATOM   5627 2C21 POPER 243      75.030 107.385  53.252  1.00  0.00           C
ATOM   5630 3C21 POPER 243      74.579 108.335  54.372  1.00  0.00           C
ATOM   5633 4C21 POPER 243      73.170 108.915  54.182  1.00  0.00           C
ATOM   5636 5C21 POPER 243      73.030 109.765  52.902  1.00  0.00           C
ATOM   5639 6C21 POPER 243      71.759 110.635  52.902  1.00  0.00           C
ATOM   5642 7C21 POPER 243      71.610 111.405  51.582  1.00  0.00           C
ATOM   5645 8C21 POPER 243      70.398 112.344  51.552  1.00  0.00           C
ATOM   5649  C33 POPER 243      85.938 104.595  63.892  1.00  0.00           C
ATOM   5652  C34 POPER 243      86.910 104.004  62.862  1.00  0.00           C
ATOM   5655  C35 POPER 243      86.380 102.795  62.102  1.00  0.00           C
ATOM   5658  C36 POPER 243      87.200 102.534  60.822  1.00  0.00           C
ATOM   5661  C37 POPER 243      86.820 101.235  60.082  1.00  0.00           C
ATOM   5664  C38 POPER 243      87.450 101.195  58.682  1.00  0.00           C
ATOM   5667  C39 POPER 243      87.170  99.915  57.882  1.00  0.00           C
ATOM   5670 0C31 POPER 243      85.710  99.754  57.462  1.00  0.00           C
ATOM   5673 1C31 POPER 243      85.570  98.705  56.352  1.00  0.00           C
ATOM   5676 2C31 POPER 243      84.119  98.384  55.962  1.00  0.00           C
ATOM   5679 3C31 POPER 243      83.469  97.335  56.882  1.00  0.00           C
ATOM   5682 4C31 POPER 243      82.249  96.665  56.222  1.00  0.00           C
ATOM   5685 5C31 POPER 243      81.639  95.585  57.112  1.00  0.00           C
ATOM   5688 6C31 POPER 243      80.299  95.045  56.602  1.00  0.00           C
ATOM   5692  NH3 POPES 244      58.460  17.775  33.462  1.00  0.00           N
ATOM   5696  C12 POPES 244      59.270  16.955  32.482  1.00  0.00           C
ATOM   5699  C11 POPES 244      60.330  16.045  33.152  1.00  0.00           C
ATOM   5702  P   POPES 244      62.380  14.525  32.252  1.00  0.00           P
ATOM   5703  O13 POPES 244      62.600  13.765  31.002  1.00  0.00           O
ATOM   5704  O14 POPES 244      63.420  15.515  32.592  1.00  0.00           O
ATOM   5705  O11 POPES 244      62.280  13.515  33.472  1.00  0.00           O
ATOM   5706  O12 POPES 244      60.960  15.225  32.172  1.00  0.00           O
ATOM   5707  C1  POPES 244      62.170  14.015  34.812  1.00  0.00           C
ATOM   5710  C2  POPES 244      63.330  13.575  35.732  1.00  0.00           C
ATOM   5712  O21 POPES 244      63.000  14.135  37.012  1.00  0.00           O
ATOM   5713  C21 POPES 244      63.470  13.545  38.072  1.00  0.00           C
ATOM   5714  O22 POPES 244      64.100  12.495  38.092  1.00  0.00           O
ATOM   5715  C22 POPES 244      62.980  14.335  39.292  1.00  0.00           C
ATOM   5718  C3  POPES 244      64.700  14.095  35.202  1.00  0.00           C
ATOM   5721  O31 POPES 244      65.850  13.495  35.842  1.00  0.00           O
ATOM   5722  C31 POPES 244      66.310  14.115  36.932  1.00  0.00           C
ATOM   5723  O32 POPES 244      65.840  15.135  37.422  1.00  0.00           O
ATOM   5724  C32 POPES 244      67.410  13.255  37.582  1.00  0.00           C
ATOM   5727  C23 POPES 244      63.209  13.685  40.672  1.00  0.00           C
ATOM   5730  C24 POPES 244      63.009  14.695  41.812  1.00  0.00           C
ATOM   5733  C25 POPES 244      62.780  13.985  43.142  1.00  0.00           C
ATOM   5736  C26 POPES 244      62.600  14.925  44.332  1.00  0.00           C
ATOM   5739  C27 POPES 244      62.350  14.145  45.632  1.00  0.00           C
ATOM   5742  C28 POPES 244      62.090  15.035  46.862  1.00  0.00           C
ATOM   5745  C29 POPES 244      63.270  15.905  47.192  1.00  0.00           C
ATOM   5747 0C21 POPES 244      63.670  16.275  48.422  1.00  0.00           C
ATOM   5749 1C21 POPES 244      63.060  15.925  49.742  1.00  0.00           C
ATOM   5752 2C21 POPES 244      64.020  15.105  50.632  1.00  0.00           C
ATOM   5755 3C21 POPES 244      65.398  15.745  50.772  1.00  0.00           C
ATOM   5758 4C21 POPES 244      66.280  15.125  51.852  1.00  0.00           C
ATOM   5761 5C21 POPES 244      67.670  15.765  51.882  1.00  0.00           C
ATOM   5764 6C21 POPES 244      68.609  15.095  52.882  1.00  0.00           C
ATOM   5767 7C21 POPES 244      70.049  15.625  52.782  1.00  0.00           C
ATOM   5770 8C21 POPES 244      71.049  14.775  53.552  1.00  0.00           C
ATOM   5774  C33 POPES 244      67.960  13.915  38.872  1.00  0.00           C
ATOM   5777  C34 POPES 244      68.710  12.985  39.852  1.00  0.00           C
ATOM   5780  C35 POPES 244      68.850  13.665  41.222  1.00  0.00           C
ATOM   5783  C36 POPES 244      69.189  12.735  42.402  1.00  0.00           C
ATOM   5786  C37 POPES 244      69.090  13.505  43.722  1.00  0.00           C
ATOM   5789  C38 POPES 244      69.530  12.725  44.972  1.00  0.00           C
ATOM   5792  C39 POPES 244      68.439  11.815  45.572  1.00  0.00           C
ATOM   5795 0C31 POPES 244      67.320  12.565  46.322  1.00  0.00           C
ATOM   5798 1C31 POPES 244      66.210  11.605  46.782  1.00  0.00           C
ATOM   5801 2C31 POPES 244      65.249  12.195  47.822  1.00  0.00           C
ATOM   5804 3C31 POPES 244      63.920  11.405  47.912  1.00  0.00           C
ATOM   5807 4C31 POPES 244      64.049   9.965  48.442  1.00  0.00           C
ATOM   5810 5C31 POPES 244      62.770   9.145  48.182  1.00  0.00           C
ATOM   5813 6C31 POPES 244      62.819   7.725  48.732  1.00  0.00           C
ATOM   5817  NH3 POPET 245       0.971  87.604  70.002  1.00  0.00           N
ATOM   5821  C12 POPET 245       2.450  87.455  70.272  1.00  0.00           C
ATOM   5824  C11 POPET 245       3.270  87.464  68.942  1.00  0.00           C
ATOM   5827  P   POPET 245       3.980  84.975  68.922  1.00  0.00           P
ATOM   5828  O13 POPET 245       3.990  84.595  70.362  1.00  0.00           O
ATOM   5829  O14 POPET 245       2.720  84.815  68.182  1.00  0.00           O
ATOM   5830  O11 POPET 245       5.180  84.214  68.182  1.00  0.00           O
ATOM   5831  O12 POPET 245       4.340  86.515  68.912  1.00  0.00           O
ATOM   5832  C1  POPET 245       6.130  84.885  67.332  1.00  0.00           C
ATOM   5835  C2  POPET 245       6.030  84.475  65.832  1.00  0.00           C
ATOM   5837  O21 POPET 245       5.440  85.565  65.102  1.00  0.00           O
ATOM   5838  C21 POPET 245       5.650  85.615  63.802  1.00  0.00           C
ATOM   5839  O22 POPET 245       6.250  84.795  63.122  1.00  0.00           O
ATOM   5840  C22 POPET 245       5.060  86.905  63.232  1.00  0.00           C
ATOM   5843  C3  POPET 245       5.240  83.135  65.682  1.00  0.00           C
ATOM   5846  O31 POPET 245       5.520  82.464  64.422  1.00  0.00           O
ATOM   5847  C31 POPET 245       4.480  82.184  63.662  1.00  0.00           C
ATOM   5848  O32 POPET 245       3.310  82.245  64.012  1.00  0.00           O
ATOM   5849  C32 POPET 245       4.930  81.784  62.252  1.00  0.00           C
ATOM   5852  C23 POPET 245       5.640  87.204  61.832  1.00  0.00           C
ATOM   5855  C24 POPET 245       5.200  88.565  61.292  1.00  0.00           C
ATOM   5858  C25 POPET 245       6.300  89.295  60.502  1.00  0.00           C
ATOM   5861  C26 POPET 245       6.830  88.555  59.262  1.00  0.00           C
ATOM   5864  C27 POPET 245       7.840  89.435  58.502  1.00  0.00           C
ATOM   5867  C28 POPET 245       8.340  88.814  57.192  1.00  0.00           C
ATOM   5870  C29 POPET 245       9.630  89.405  56.662  1.00  0.00           C
ATOM   5872 0C21 POPET 245       9.920  90.715  56.502  1.00  0.00           C
ATOM   5874 1C21 POPET 245       8.990  91.885  56.732  1.00  0.00           C
ATOM   5877 2C21 POPET 245       9.290  93.075  55.802  1.00  0.00           C
ATOM   5880 3C21 POPET 245      10.570  93.845  56.162  1.00  0.00           C
ATOM   5883 4C21 POPET 245      10.890  94.924  55.122  1.00  0.00           C
ATOM   5886 5C21 POPET 245      12.110  95.754  55.522  1.00  0.00           C
ATOM   5889 6C21 POPET 245      12.690  96.485  54.312  1.00  0.00           C
ATOM   5892 7C21 POPET 245      13.790  97.475  54.692  1.00  0.00           C
ATOM   5895 8C21 POPET 245      14.390  98.165  53.482  1.00  0.00           C
ATOM   5899  C33 POPET 245       3.920  82.195  61.152  1.00  0.00           C
ATOM   5902  C34 POPET 245       4.440  81.885  59.742  1.00  0.00           C
ATOM   5905  C35 POPET 245       3.890  82.835  58.662  1.00  0.00           C
ATOM   5908  C36 POPET 245       4.520  82.604  57.282  1.00  0.00           C
ATOM   5911  C37 POPET 245       4.290  83.775  56.302  1.00  0.00           C
ATOM   5914  C38 POPET 245       4.580  83.385  54.842  1.00  0.00           C
ATOM   5917  C39 POPET 245       4.480  84.555  53.852  1.00  0.00           C
ATOM   5920 0C31 POPET 245       5.790  85.344  53.672  1.00  0.00           C
ATOM   5923 1C31 POPET 245       5.690  86.335  52.502  1.00  0.00           C
ATOM   5926 2C31 POPET 245       6.900  87.274  52.372  1.00  0.00           C
ATOM   5929 3C31 POPET 245       6.920  88.055  51.052  1.00  0.00           C
ATOM   5932 4C31 POPET 245       5.810  89.115  50.942  1.00  0.00           C
ATOM   5935 5C31 POPET 245       5.720  89.725  49.532  1.00  0.00           C
ATOM   5938 6C31 POPET 245       4.580  90.735  49.392  1.00  0.00           C
ATOM   5942  NH3 POPEU 246      48.560  -1.774  29.632  1.00  0.00           N
ATOM   5946  C12 POPEU 246      48.170  -2.135  28.232  1.00  0.00           C
ATOM   5949  C11 POPEU 246      46.710  -1.725  28.002  1.00  0.00           C
ATOM   5952  P   POPEU 246      44.440  -1.675  29.252  1.00  0.00           P
ATOM   5953  O13 POPEU 246      43.630  -1.905  28.022  1.00  0.00           O
ATOM   5954  O14 POPEU 246      43.860  -2.215  30.502  1.00  0.00           O
ATOM   5955  O11 POPEU 246      44.830  -0.155  29.442  1.00  0.00           O
ATOM   5956  O12 POPEU 246      45.870  -2.294  29.022  1.00  0.00           O
ATOM   5957  C1  POPEU 246      44.210   0.735  30.362  1.00  0.00           C
ATOM   5960  C2  POPEU 246      44.850   0.715  31.782  1.00  0.00           C
ATOM   5962  O21 POPEU 246      43.939   1.386  32.672  1.00  0.00           O
ATOM   5963  C21 POPEU 246      44.360   2.435  33.372  1.00  0.00           C
ATOM   5964  O22 POPEU 246      44.810   3.475  32.922  1.00  0.00           O
ATOM   5965  C22 POPEU 246      44.170   2.085  34.852  1.00  0.00           C
ATOM   5968  C3  POPEU 246      46.350   1.165  31.872  1.00  0.00           C
ATOM   5971  O31 POPEU 246      46.860   1.025  33.232  1.00  0.00           O
ATOM   5972  C31 POPEU 246      47.680   0.005  33.442  1.00  0.00           C
ATOM   5973  O32 POPEU 246      48.020  -0.815  32.602  1.00  0.00           O
ATOM   5974  C32 POPEU 246      48.120  -0.045  34.912  1.00  0.00           C
ATOM   5977  C23 POPEU 246      45.290   2.675  35.732  1.00  0.00           C
ATOM   5980  C24 POPEU 246      45.340   2.046  37.132  1.00  0.00           C
ATOM   5983  C25 POPEU 246      46.549   2.566  37.912  1.00  0.00           C
ATOM   5986  C26 POPEU 246      46.689   2.015  39.342  1.00  0.00           C
ATOM   5989  C27 POPEU 246      48.030   2.435  39.952  1.00  0.00           C
ATOM   5992  C28 POPEU 246      48.180   2.025  41.422  1.00  0.00           C
ATOM   5995  C29 POPEU 246      49.529   2.455  41.952  1.00  0.00           C
ATOM   5997 0C21 POPEU 246      49.790   3.215  43.032  1.00  0.00           C
ATOM   5999 1C21 POPEU 246      48.810   3.795  44.012  1.00  0.00           C
ATOM   6002 2C21 POPEU 246      48.930   3.095  45.382  1.00  0.00           C
ATOM   6005 3C21 POPEU 246      48.479   3.985  46.552  1.00  0.00           C
ATOM   6008 4C21 POPEU 246      48.310   3.165  47.842  1.00  0.00           C
ATOM   6011 5C21 POPEU 246      48.460   3.995  49.122  1.00  0.00           C
ATOM   6014 6C21 POPEU 246      49.939   4.215  49.502  1.00  0.00           C
ATOM   6017 7C21 POPEU 246      50.130   4.855  50.882  1.00  0.00           C
ATOM   6020 8C21 POPEU 246      51.590   4.875  51.362  1.00  0.00           C
ATOM   6024  C33 POPEU 246      47.700  -1.365  35.612  1.00  0.00           C
ATOM   6027  C34 POPEU 246      48.760  -1.925  36.582  1.00  0.00           C
ATOM   6030  C35 POPEU 246      49.040  -1.015  37.782  1.00  0.00           C
ATOM   6033  C36 POPEU 246      50.319  -1.395  38.552  1.00  0.00           C
ATOM   6036  C37 POPEU 246      50.700  -0.264  39.512  1.00  0.00           C
ATOM   6039  C38 POPEU 246      52.029  -0.445  40.252  1.00  0.00           C
ATOM   6042  C39 POPEU 246      51.870  -1.125  41.612  1.00  0.00           C
ATOM   6045 0C31 POPEU 246      53.170  -1.075  42.432  1.00  0.00           C
ATOM   6048 1C31 POPEU 246      52.990  -1.645  43.852  1.00  0.00           C
ATOM   6051 2C31 POPEU 246      54.250  -1.514  44.712  1.00  0.00           C
ATOM   6054 3C31 POPEU 246      54.020  -1.835  46.202  1.00  0.00           C
ATOM   6057 4C31 POPEU 246      53.350  -3.185  46.432  1.00  0.00           C
ATOM   6060 5C31 POPEU 246      53.180  -3.494  47.922  1.00  0.00           C
ATOM   6063 6C31 POPEU 246      52.100  -4.545  48.202  1.00  0.00           C
ATOM   6067  NH3 POPEV 247      83.899  32.765  70.592  1.00  0.00           N
ATOM   6071  C12 POPEV 247      83.368  33.565  71.752  1.00  0.00           C
ATOM   6074  C11 POPEV 247      83.910  34.995  71.662  1.00  0.00           C
ATOM   6077  P   POPEV 247      81.770  36.465  71.652  1.00  0.00           P
ATOM   6078  O13 POPEV 247      80.639  36.225  72.572  1.00  0.00           O
ATOM   6079  O14 POPEV 247      82.000  37.855  71.202  1.00  0.00           O
ATOM   6080  O11 POPEV 247      81.580  35.515  70.362  1.00  0.00           O
ATOM   6081  O12 POPEV 247      83.078  35.915  72.322  1.00  0.00           O
ATOM   6082  C1  POPEV 247      81.170  36.235  69.182  1.00  0.00           C
ATOM   6085  C2  POPEV 247      80.750  35.345  67.972  1.00  0.00           C
ATOM   6087  O21 POPEV 247      81.779  35.254  66.982  1.00  0.00           O
ATOM   6088  C21 POPEV 247      82.790  34.465  67.212  1.00  0.00           C
ATOM   6089  O22 POPEV 247      83.059  33.885  68.252  1.00  0.00           O
ATOM   6090  C22 POPEV 247      83.549  34.265  65.892  1.00  0.00           C
ATOM   6093  C3  POPEV 247      79.520  35.995  67.292  1.00  0.00           C
ATOM   6096  O31 POPEV 247      79.280  35.645  65.912  1.00  0.00           O
ATOM   6097  C31 POPEV 247      78.999  34.375  65.652  1.00  0.00           C
ATOM   6098  O32 POPEV 247      79.110  33.435  66.422  1.00  0.00           O
ATOM   6099  C32 POPEV 247      78.439  34.305  64.232  1.00  0.00           C
ATOM   6102  C23 POPEV 247      85.060  34.505  66.072  1.00  0.00           C
ATOM   6105  C24 POPEV 247      85.840  34.515  64.742  1.00  0.00           C
ATOM   6108  C25 POPEV 247      86.060  35.935  64.192  1.00  0.00           C
ATOM   6111  C26 POPEV 247      85.979  36.005  62.662  1.00  0.00           C
ATOM   6114  C27 POPEV 247      86.389  37.365  62.082  1.00  0.00           C
ATOM   6117  C28 POPEV 247      87.889  37.505  61.762  1.00  0.00           C
ATOM   6120  C29 POPEV 247      88.210  38.945  61.422  1.00  0.00           C
ATOM   6122 0C21 POPEV 247      89.049  39.415  60.482  1.00  0.00           C
ATOM   6124 1C21 POPEV 247      89.898  38.635  59.502  1.00  0.00           C
ATOM   6127 2C21 POPEV 247      89.559  39.004  58.042  1.00  0.00           C
ATOM   6130 3C21 POPEV 247      88.160  38.515  57.642  1.00  0.00           C
ATOM   6133 4C21 POPEV 247      87.760  38.765  56.172  1.00  0.00           C
ATOM   6136 5C21 POPEV 247      87.760  40.235  55.752  1.00  0.00           C
ATOM   6139 6C21 POPEV 247      86.939  40.484  54.482  1.00  0.00           C
ATOM   6142 7C21 POPEV 247      87.108  41.895  53.902  1.00  0.00           C
ATOM   6145 8C21 POPEV 247      86.148  42.195  52.742  1.00  0.00           C
ATOM   6149  C33 POPEV 247      79.140  33.195  63.412  1.00  0.00           C
ATOM   6152  C34 POPEV 247      78.460  32.915  62.072  1.00  0.00           C
ATOM   6155  C35 POPEV 247      78.479  34.115  61.102  1.00  0.00           C
ATOM   6158  C36 POPEV 247      77.670  33.835  59.822  1.00  0.00           C
ATOM   6161  C37 POPEV 247      76.930  35.065  59.292  1.00  0.00           C
ATOM   6164  C38 POPEV 247      75.500  35.225  59.832  1.00  0.00           C
ATOM   6167  C39 POPEV 247      75.450  35.705  61.282  1.00  0.00           C
ATOM   6170 0C31 POPEV 247      74.030  35.965  61.812  1.00  0.00           C
ATOM   6173 1C31 POPEV 247      74.049  36.465  63.272  1.00  0.00           C
ATOM   6176 2C31 POPEV 247      73.119  37.655  63.522  1.00  0.00           C
ATOM   6179 3C31 POPEV 247      71.630  37.295  63.532  1.00  0.00           C
ATOM   6182 4C31 POPEV 247      71.240  36.415  64.732  1.00  0.00           C
ATOM   6185 5C31 POPEV 247      69.719  36.255  64.862  1.00  0.00           C
ATOM   6188 6C31 POPEV 247      69.299  35.555  66.152  1.00  0.00           C
ATOM   6192  NH3 POPEW 248     124.929  42.894  71.272  1.00  0.00           N
ATOM   6196  C12 POPEW 248     123.569  43.255  71.772  1.00  0.00           C
ATOM   6199  C11 POPEW 248     123.609  44.645  72.442  1.00  0.00           C
ATOM   6202  P   POPEW 248     121.119  44.265  73.372  1.00  0.00           P
ATOM   6203  O13 POPEW 248     121.179  42.914  73.972  1.00  0.00           O
ATOM   6204  O14 POPEW 248     120.149  45.235  73.912  1.00  0.00           O
ATOM   6205  O11 POPEW 248     120.780  44.125  71.842  1.00  0.00           O
ATOM   6206  O12 POPEW 248     122.538  44.925  73.342  1.00  0.00           O
ATOM   6207  C1  POPEW 248     119.840  43.115  71.472  1.00  0.00           C
ATOM   6210  C2  POPEW 248     119.850  42.855  69.952  1.00  0.00           C
ATOM   6212  O21 POPEW 248     118.689  43.385  69.292  1.00  0.00           O
ATOM   6213  C21 POPEW 248     118.919  44.484  68.592  1.00  0.00           C
ATOM   6214  O22 POPEW 248     119.740  45.345  68.872  1.00  0.00           O
ATOM   6215  C22 POPEW 248     118.100  44.445  67.312  1.00  0.00           C
ATOM   6218  C3  POPEW 248     119.828  41.325  69.722  1.00  0.00           C
ATOM   6221  O31 POPEW 248     119.749  41.074  68.312  1.00  0.00           O
ATOM   6222  C31 POPEW 248     119.549  39.795  68.032  1.00  0.00           C
ATOM   6223  O32 POPEW 248     119.460  38.895  68.852  1.00  0.00           O
ATOM   6224  C32 POPEW 248     119.559  39.635  66.532  1.00  0.00           C
ATOM   6227  C23 POPEW 248     118.999  44.665  66.072  1.00  0.00           C
ATOM   6230  C24 POPEW 248     118.149  44.805  64.802  1.00  0.00           C
ATOM   6233  C25 POPEW 248     118.959  45.184  63.552  1.00  0.00           C
ATOM   6236  C26 POPEW 248     119.850  44.065  62.972  1.00  0.00           C
ATOM   6239  C27 POPEW 248     121.340  44.435  62.992  1.00  0.00           C
ATOM   6242  C28 POPEW 248     122.229  43.515  62.142  1.00  0.00           C
ATOM   6245  C29 POPEW 248     122.210  43.915  60.682  1.00  0.00           C
ATOM   6247 0C21 POPEW 248     123.259  44.315  59.932  1.00  0.00           C
ATOM   6249 1C21 POPEW 248     124.710  44.365  60.362  1.00  0.00           C
ATOM   6252 2C21 POPEW 248     125.680  43.955  59.232  1.00  0.00           C
ATOM   6255 3C21 POPEW 248     125.929  45.055  58.202  1.00  0.00           C
ATOM   6258 4C21 POPEW 248     126.779  44.575  57.012  1.00  0.00           C
ATOM   6261 5C21 POPEW 248     125.969  43.785  55.972  1.00  0.00           C
ATOM   6264 6C21 POPEW 248     126.860  43.185  54.872  1.00  0.00           C
ATOM   6267 7C21 POPEW 248     126.069  42.545  53.732  1.00  0.00           C
ATOM   6270 8C21 POPEW 248     126.949  41.755  52.752  1.00  0.00           C
ATOM   6274  C33 POPEW 248     118.590  38.545  66.042  1.00  0.00           C
ATOM   6277  C34 POPEW 248     119.029  37.995  64.692  1.00  0.00           C
ATOM   6280  C35 POPEW 248     119.199  39.055  63.582  1.00  0.00           C
ATOM   6283  C36 POPEW 248     117.869  39.715  63.172  1.00  0.00           C
ATOM   6286  C37 POPEW 248     117.970  40.545  61.882  1.00  0.00           C
ATOM   6289  C38 POPEW 248     116.590  41.025  61.392  1.00  0.00           C
ATOM   6292  C39 POPEW 248     116.590  41.685  59.992  1.00  0.00           C
ATOM   6295 0C31 POPEW 248     117.219  43.085  59.952  1.00  0.00           C
ATOM   6298 1C31 POPEW 248     117.118  43.745  58.562  1.00  0.00           C
ATOM   6301 2C31 POPEW 248     115.969  44.755  58.412  1.00  0.00           C
ATOM   6304 3C31 POPEW 248     116.170  46.025  59.242  1.00  0.00           C
ATOM   6307 4C31 POPEW 248     115.209  47.165  58.862  1.00  0.00           C
ATOM   6310 5C31 POPEW 248     115.320  48.375  59.812  1.00  0.00           C
ATOM   6313 6C31 POPEW 248     115.249  49.745  59.122  1.00  0.00           C
ATOM   6317  NH3 POPEX 249     105.479 101.585  68.222  1.00  0.00           N
ATOM   6321  C12 POPEX 249     105.219 100.715  67.032  1.00  0.00           C
ATOM   6324  C11 POPEX 249     104.350  99.545  67.512  1.00  0.00           C
ATOM   6327  P   POPEX 249     106.030  98.185  68.992  1.00  0.00           P
ATOM   6328  O13 POPEX 249     105.629  97.095  69.932  1.00  0.00           O
ATOM   6329  O14 POPEX 249     107.188  99.065  69.272  1.00  0.00           O
ATOM   6330  O11 POPEX 249     106.200  97.595  67.542  1.00  0.00           O
ATOM   6331  O12 POPEX 249     104.770  99.094  68.802  1.00  0.00           O
ATOM   6332  C1  POPEX 249     107.090  96.515  67.292  1.00  0.00           C
ATOM   6335  C2  POPEX 249     106.739  95.855  65.932  1.00  0.00           C
ATOM   6337  O21 POPEX 249     107.059  94.465  66.122  1.00  0.00           O
ATOM   6338  C21 POPEX 249     106.729  93.615  65.172  1.00  0.00           C
ATOM   6339  O22 POPEX 249     106.020  93.845  64.212  1.00  0.00           O
ATOM   6340  C22 POPEX 249     107.439  92.305  65.502  1.00  0.00           C
ATOM   6343  C3  POPEX 249     107.520  96.504  64.732  1.00  0.00           C
ATOM   6346  O31 POPEX 249     107.020  97.824  64.452  1.00  0.00           O
ATOM   6347  C31 POPEX 249     107.389  98.555  63.382  1.00  0.00           C
ATOM   6348  O32 POPEX 249     106.839  99.615  63.102  1.00  0.00           O
ATOM   6349  C32 POPEX 249     108.578  98.004  62.572  1.00  0.00           C
ATOM   6352  C23 POPEX 249     107.590  91.385  64.272  1.00  0.00           C
ATOM   6355  C24 POPEX 249     108.479  91.945  63.162  1.00  0.00           C
ATOM   6358  C25 POPEX 249     107.719  92.115  61.842  1.00  0.00           C
ATOM   6361  C26 POPEX 249     108.670  92.235  60.652  1.00  0.00           C
ATOM   6364  C27 POPEX 249     107.910  92.324  59.332  1.00  0.00           C
ATOM   6367  C28 POPEX 249     108.850  92.195  58.122  1.00  0.00           C
ATOM   6370  C29 POPEX 249     108.340  92.915  56.902  1.00  0.00           C
ATOM   6372 0C21 POPEX 249     107.258  92.595  56.172  1.00  0.00           C
ATOM   6374 1C21 POPEX 249     106.350  91.405  56.392  1.00  0.00           C
ATOM   6377 2C21 POPEX 249     106.869  90.174  55.642  1.00  0.00           C
ATOM   6380 3C21 POPEX 249     107.030  90.425  54.132  1.00  0.00           C
ATOM   6383 4C21 POPEX 249     107.538  89.195  53.382  1.00  0.00           C
ATOM   6386 5C21 POPEX 249     107.480  89.374  51.862  1.00  0.00           C
ATOM   6389 6C21 POPEX 249     108.009  88.155  51.112  1.00  0.00           C
ATOM   6392 7C21 POPEX 249     109.479  87.885  51.422  1.00  0.00           C
ATOM   6395 8C21 POPEX 249     110.100  86.825  50.512  1.00  0.00           C
ATOM   6399  C33 POPEX 249     108.169  97.134  61.352  1.00  0.00           C
ATOM   6402  C34 POPEX 249     109.188  97.134  60.192  1.00  0.00           C
ATOM   6405  C35 POPEX 249     108.709  96.314  58.982  1.00  0.00           C
ATOM   6408  C36 POPEX 249     107.600  97.014  58.172  1.00  0.00           C
ATOM   6411  C37 POPEX 249     107.090  96.174  56.992  1.00  0.00           C
ATOM   6414  C38 POPEX 249     105.979  96.874  56.192  1.00  0.00           C
ATOM   6417  C39 POPEX 249     105.260  95.945  55.192  1.00  0.00           C
ATOM   6420 0C31 POPEX 249     106.130  95.534  53.992  1.00  0.00           C
ATOM   6423 1C31 POPEX 249     105.470  94.465  53.102  1.00  0.00           C
ATOM   6426 2C31 POPEX 249     106.249  94.184  51.802  1.00  0.00           C
ATOM   6429 3C31 POPEX 249     107.639  93.585  52.062  1.00  0.00           C
ATOM   6432 4C31 POPEX 249     108.578  93.565  50.852  1.00  0.00           C
ATOM   6435 5C31 POPEX 249     110.038  93.515  51.322  1.00  0.00           C
ATOM   6438 6C31 POPEX 249     111.049  93.415  50.182  1.00  0.00           C
ATOM   6442  NH3 POPEY 250      55.840 125.285  30.672  1.00  0.00           N
ATOM   6446  C12 POPEY 250      56.670 124.035  30.522  1.00  0.00           C
ATOM   6449  C11 POPEY 250      58.060 124.405  29.982  1.00  0.00           C
ATOM   6452  P   POPEY 250      60.310 123.215  29.502  1.00  0.00           P
ATOM   6453  O13 POPEY 250      60.750 122.004  28.762  1.00  0.00           O
ATOM   6454  O14 POPEY 250      60.750 124.494  28.922  1.00  0.00           O
ATOM   6455  O11 POPEY 250      60.779 123.155  31.012  1.00  0.00           O
ATOM   6456  O12 POPEY 250      58.729 123.215  29.592  1.00  0.00           O
ATOM   6457  C1  POPEY 250      60.139 122.204  31.862  1.00  0.00           C
ATOM   6460  C2  POPEY 250      60.420 122.415  33.372  1.00  0.00           C
ATOM   6462  O21 POPEY 250      59.450 121.565  34.012  1.00  0.00           O
ATOM   6463  C21 POPEY 250      59.479 121.405  35.322  1.00  0.00           C
ATOM   6464  O22 POPEY 250      60.330 121.795  36.092  1.00  0.00           O
ATOM   6465  C22 POPEY 250      58.200 120.645  35.682  1.00  0.00           C
ATOM   6468  C3  POPEY 250      60.260 123.905  33.802  1.00  0.00           C
ATOM   6471  O31 POPEY 250      61.100 124.225  34.922  1.00  0.00           O
ATOM   6472  C31 POPEY 250      61.130 125.525  35.212  1.00  0.00           C
ATOM   6473  O32 POPEY 250      60.490 126.385  34.642  1.00  0.00           O
ATOM   6474  C32 POPEY 250      62.090 125.775  36.372  1.00  0.00           C
ATOM   6477  C23 POPEY 250      58.060 120.344  37.182  1.00  0.00           C
ATOM   6480  C24 POPEY 250      57.790 121.594  38.032  1.00  0.00           C
ATOM   6483  C25 POPEY 250      56.319 121.734  38.432  1.00  0.00           C
ATOM   6486  C26 POPEY 250      56.110 122.525  39.732  1.00  0.00           C
ATOM   6489  C27 POPEY 250      56.740 121.865  40.962  1.00  0.00           C
ATOM   6492  C28 POPEY 250      56.299 122.545  42.272  1.00  0.00           C
ATOM   6495  C29 POPEY 250      57.080 121.985  43.442  1.00  0.00           C
ATOM   6497 0C21 POPEY 250      56.560 121.415  44.542  1.00  0.00           C
ATOM   6499 1C21 POPEY 250      55.090 121.214  44.812  1.00  0.00           C
ATOM   6502 2C21 POPEY 250      54.810 120.265  45.992  1.00  0.00           C
ATOM   6505 3C21 POPEY 250      55.220 120.855  47.362  1.00  0.00           C
ATOM   6508 4C21 POPEY 250      54.860 119.964  48.562  1.00  0.00           C
ATOM   6511 5C21 POPEY 250      55.290 118.495  48.442  1.00  0.00           C
ATOM   6514 6C21 POPEY 250      56.790 118.305  48.132  1.00  0.00           C
ATOM   6517 7C21 POPEY 250      57.130 116.845  47.792  1.00  0.00           C
ATOM   6520 8C21 POPEY 250      58.490 116.705  47.102  1.00  0.00           C
ATOM   6524  C33 POPEY 250      61.689 125.015  37.652  1.00  0.00           C
ATOM   6527  C34 POPEY 250      60.420 125.565  38.322  1.00  0.00           C
ATOM   6530  C35 POPEY 250      60.049 124.855  39.632  1.00  0.00           C
ATOM   6533  C36 POPEY 250      61.240 124.564  40.562  1.00  0.00           C
ATOM   6536  C37 POPEY 250      60.790 124.205  41.982  1.00  0.00           C
ATOM   6539  C38 POPEY 250      61.889 123.585  42.832  1.00  0.00           C
ATOM   6542  C39 POPEY 250      61.790 123.975  44.312  1.00  0.00           C
ATOM   6545 0C31 POPEY 250      60.439 123.655  44.972  1.00  0.00           C
ATOM   6548 1C31 POPEY 250      60.420 124.165  46.422  1.00  0.00           C
ATOM   6551 2C31 POPEY 250      59.100 123.875  47.152  1.00  0.00           C
ATOM   6554 3C31 POPEY 250      59.140 124.354  48.602  1.00  0.00           C
ATOM   6557 4C31 POPEY 250      57.960 123.875  49.452  1.00  0.00           C
ATOM   6560 5C31 POPEY 250      58.079 124.325  50.912  1.00  0.00           C
ATOM   6563 6C31 POPEY 250      57.020 123.705  51.822  1.00  0.00           C
ATOM   6567  NH3 POPEZ 251      68.210  75.985  30.462  1.00  0.00           N
ATOM   6571  C12 POPEZ 251      66.829  76.345  29.972  1.00  0.00           C
ATOM   6574  C11 POPEZ 251      66.790  77.485  28.952  1.00  0.00           C
ATOM   6577  P   POPEZ 251      64.590  78.835  29.422  1.00  0.00           P
ATOM   6578  O13 POPEZ 251      64.710  80.155  28.792  1.00  0.00           O
ATOM   6579  O14 POPEZ 251      63.209  78.325  29.612  1.00  0.00           O
ATOM   6580  O11 POPEZ 251      65.299  78.905  30.852  1.00  0.00           O
ATOM   6581  O12 POPEZ 251      65.430  77.765  28.622  1.00  0.00           O
ATOM   6582  C1  POPEZ 251      64.520  78.445  31.962  1.00  0.00           C
ATOM   6585  C2  POPEZ 251      65.109  78.934  33.312  1.00  0.00           C
ATOM   6587  O21 POPEZ 251      64.740  78.055  34.372  1.00  0.00           O
ATOM   6588  C21 POPEZ 251      63.470  77.735  34.532  1.00  0.00           C
ATOM   6589  O22 POPEZ 251      62.500  78.275  34.022  1.00  0.00           O
ATOM   6590  C22 POPEZ 251      63.430  76.555  35.492  1.00  0.00           C
ATOM   6593  C3  POPEZ 251      64.810  80.425  33.652  1.00  0.00           C
ATOM   6596  O31 POPEZ 251      65.939  81.044  34.282  1.00  0.00           O
ATOM   6597  C31 POPEZ 251      66.160  81.115  35.602  1.00  0.00           C
ATOM   6598  O32 POPEZ 251      67.180  81.605  36.072  1.00  0.00           O
ATOM   6599  C32 POPEZ 251      65.080  80.495  36.492  1.00  0.00           C
ATOM   6602  C23 POPEZ 251      62.010  76.184  35.972  1.00  0.00           C
ATOM   6605  C24 POPEZ 251      61.979  75.955  37.492  1.00  0.00           C
ATOM   6608  C25 POPEZ 251      61.410  77.135  38.272  1.00  0.00           C
ATOM   6611  C26 POPEZ 251      61.180  76.745  39.722  1.00  0.00           C
ATOM   6614  C27 POPEZ 251      60.390  77.754  40.552  1.00  0.00           C
ATOM   6617  C28 POPEZ 251      60.060  77.235  41.982  1.00  0.00           C
ATOM   6620  C29 POPEZ 251      61.150  77.485  42.982  1.00  0.00           C
ATOM   6622 0C21 POPEZ 251      61.299  76.875  44.182  1.00  0.00           C
ATOM   6624 1C21 POPEZ 251      60.420  75.805  44.792  1.00  0.00           C
ATOM   6627 2C21 POPEZ 251      59.310  76.355  45.712  1.00  0.00           C
ATOM   6630 3C21 POPEZ 251      58.000  76.625  44.952  1.00  0.00           C
ATOM   6633 4C21 POPEZ 251      56.860  77.104  45.852  1.00  0.00           C
ATOM   6636 5C21 POPEZ 251      55.800  77.905  45.072  1.00  0.00           C
ATOM   6639 6C21 POPEZ 251      54.880  78.754  45.972  1.00  0.00           C
ATOM   6642 7C21 POPEZ 251      54.200  77.955  47.102  1.00  0.00           C
ATOM   6645 8C21 POPEZ 251      53.290  78.824  47.962  1.00  0.00           C
ATOM   6649  C33 POPEZ 251      65.410  80.745  37.982  1.00  0.00           C
ATOM   6652  C34 POPEZ 251      64.540  79.955  38.972  1.00  0.00           C
ATOM   6655  C35 POPEZ 251      65.000  80.235  40.412  1.00  0.00           C
ATOM   6658  C36 POPEZ 251      64.140  79.575  41.502  1.00  0.00           C
ATOM   6661  C37 POPEZ 251      64.630  79.894  42.922  1.00  0.00           C
ATOM   6664  C38 POPEZ 251      64.540  81.385  43.272  1.00  0.00           C
ATOM   6667  C39 POPEZ 251      64.990  81.725  44.702  1.00  0.00           C
ATOM   6670 0C31 POPEZ 251      66.499  81.995  44.812  1.00  0.00           C
ATOM   6673 1C31 POPEZ 251      66.920  82.464  46.212  1.00  0.00           C
ATOM   6676 2C31 POPEZ 251      68.390  82.894  46.282  1.00  0.00           C
ATOM   6679 3C31 POPEZ 251      68.719  83.574  47.622  1.00  0.00           C
ATOM   6682 4C31 POPEZ 251      70.200  83.934  47.772  1.00  0.00           C
ATOM   6685 5C31 POPEZ 251      70.490  84.615  49.122  1.00  0.00           C
ATOM   6688 6C31 POPEZ 251      71.969  84.875  49.382  1.00  0.00           C
ATOM   6692  NH3 POPEa 252     101.850  67.504  72.512  1.00  0.00           N
ATOM   6696  C12 POPEa 252     102.820  66.395  72.842  1.00  0.00           C
ATOM   6699  C11 POPEa 252     103.829  66.775  73.952  1.00  0.00           C
ATOM   6702  P   POPEa 252     106.069  65.394  73.552  1.00  0.00           P
ATOM   6703  O13 POPEa 252     107.070  66.385  74.002  1.00  0.00           O
ATOM   6704  O14 POPEa 252     106.440  63.954  73.662  1.00  0.00           O
ATOM   6705  O11 POPEa 252     105.780  65.735  72.032  1.00  0.00           O
ATOM   6706  O12 POPEa 252     104.688  65.675  74.252  1.00  0.00           O
ATOM   6707  C1  POPEa 252     106.619  65.145  71.032  1.00  0.00           C
ATOM   6710  C2  POPEa 252     105.979  63.865  70.462  1.00  0.00           C
ATOM   6712  O21 POPEa 252     106.770  63.394  69.362  1.00  0.00           O
ATOM   6713  C21 POPEa 252     107.760  62.574  69.682  1.00  0.00           C
ATOM   6714  O22 POPEa 252     108.020  62.195  70.812  1.00  0.00           O
ATOM   6715  C22 POPEa 252     108.490  62.105  68.412  1.00  0.00           C
ATOM   6718  C3  POPEa 252     104.549  64.144  69.962  1.00  0.00           C
ATOM   6721  O31 POPEa 252     103.899  62.915  69.572  1.00  0.00           O
ATOM   6722  C31 POPEa 252     103.880  62.684  68.262  1.00  0.00           C
ATOM   6723  O32 POPEa 252     104.270  63.445  67.402  1.00  0.00           O
ATOM   6724  C32 POPEa 252     103.240  61.335  68.002  1.00  0.00           C
ATOM   6727  C23 POPEa 252     107.779  62.495  67.082  1.00  0.00           C
ATOM   6730  C24 POPEa 252     108.280  61.735  65.842  1.00  0.00           C
ATOM   6733  C25 POPEa 252     109.608  62.245  65.252  1.00  0.00           C
ATOM   6736  C26 POPEa 252     109.430  63.135  64.012  1.00  0.00           C
ATOM   6739  C27 POPEa 252     110.780  63.525  63.372  1.00  0.00           C
ATOM   6742  C28 POPEa 252     110.718  64.845  62.582  1.00  0.00           C
ATOM   6745  C29 POPEa 252     112.079  65.204  62.022  1.00  0.00           C
ATOM   6747 0C21 POPEa 252     112.480  65.165  60.732  1.00  0.00           C
ATOM   6749 1C21 POPEa 252     111.680  64.765  59.532  1.00  0.00           C
ATOM   6752 2C21 POPEa 252     111.750  65.795  58.382  1.00  0.00           C
ATOM   6755 3C21 POPEa 252     111.130  67.155  58.772  1.00  0.00           C
ATOM   6758 4C21 POPEa 252     111.049  68.185  57.622  1.00  0.00           C
ATOM   6761 5C21 POPEa 252     110.079  67.765  56.512  1.00  0.00           C
ATOM   6764 6C21 POPEa 252     109.840  68.835  55.442  1.00  0.00           C
ATOM   6767 7C21 POPEa 252     108.810  68.365  54.402  1.00  0.00           C
ATOM   6770 8C21 POPEa 252     108.340  69.464  53.452  1.00  0.00           C
ATOM   6774  C33 POPEa 252     102.970  61.145  66.502  1.00  0.00           C
ATOM   6777  C34 POPEa 252     104.150  60.524  65.752  1.00  0.00           C
ATOM   6780  C35 POPEa 252     103.870  60.505  64.252  1.00  0.00           C
ATOM   6783  C36 POPEa 252     105.100  60.105  63.432  1.00  0.00           C
ATOM   6786  C37 POPEa 252     104.968  60.545  61.972  1.00  0.00           C
ATOM   6789  C38 POPEa 252     106.288  60.405  61.212  1.00  0.00           C
ATOM   6792  C39 POPEa 252     106.148  60.905  59.762  1.00  0.00           C
ATOM   6795 0C31 POPEa 252     105.740  59.785  58.812  1.00  0.00           C
ATOM   6798 1C31 POPEa 252     105.009  60.285  57.562  1.00  0.00           C
ATOM   6801 2C31 POPEa 252     104.719  59.144  56.582  1.00  0.00           C
ATOM   6804 3C31 POPEa 252     105.899  58.754  55.672  1.00  0.00           C
ATOM   6807 4C31 POPEa 252     105.759  59.274  54.232  1.00  0.00           C
ATOM   6810 5C31 POPEa 252     106.610  58.485  53.242  1.00  0.00           C
ATOM   6813 6C31 POPEa 252     106.370  58.885  51.782  1.00  0.00           C
ATOM   6817  NH3 POPEb 253     121.259  47.655  73.032  1.00  0.00           N
ATOM   6821  C12 POPEb 253     122.669  48.075  73.332  1.00  0.00           C
ATOM   6824  C11 POPEb 253     123.000  49.375  72.602  1.00  0.00           C
ATOM   6827  P   POPEb 253     124.719  50.745  74.002  1.00  0.00           P
ATOM   6828  O13 POPEb 253     124.119  50.335  75.302  1.00  0.00           O
ATOM   6829  O14 POPEb 253     126.148  51.105  73.932  1.00  0.00           O
ATOM   6830  O11 POPEb 253     123.969  52.045  73.542  1.00  0.00           O
ATOM   6831  O12 POPEb 253     124.350  49.725  72.872  1.00  0.00           O
ATOM   6832  C1  POPEb 253     124.070  52.545  72.192  1.00  0.00           C
ATOM   6835  C2  POPEb 253     122.649  52.795  71.632  1.00  0.00           C
ATOM   6837  O21 POPEb 253     122.439  52.155  70.352  1.00  0.00           O
ATOM   6838  C21 POPEb 253     123.149  52.595  69.322  1.00  0.00           C
ATOM   6839  O22 POPEb 253     124.040  53.435  69.362  1.00  0.00           O
ATOM   6840  C22 POPEb 253     122.669  51.815  68.092  1.00  0.00           C
ATOM   6843  C3  POPEb 253     122.240  54.295  71.652  1.00  0.00           C
ATOM   6846  O31 POPEb 253     120.840  54.395  71.342  1.00  0.00           O
ATOM   6847  C31 POPEb 253     120.540  54.745  70.092  1.00  0.00           C
ATOM   6848  O32 POPEb 253     121.340  55.145  69.262  1.00  0.00           O
ATOM   6849  C32 POPEb 253     119.070  54.455  69.812  1.00  0.00           C
ATOM   6852  C23 POPEb 253     123.218  52.255  66.712  1.00  0.00           C
ATOM   6855  C24 POPEb 253     122.118  52.605  65.692  1.00  0.00           C
ATOM   6858  C25 POPEb 253     122.420  52.035  64.292  1.00  0.00           C
ATOM   6861  C26 POPEb 253     121.520  52.625  63.192  1.00  0.00           C
ATOM   6864  C27 POPEb 253     121.919  52.135  61.792  1.00  0.00           C
ATOM   6867  C28 POPEb 253     121.288  52.955  60.642  1.00  0.00           C
ATOM   6870  C29 POPEb 253     119.810  52.715  60.462  1.00  0.00           C
ATOM   6872 0C21 POPEb 253     119.130  52.705  59.302  1.00  0.00           C
ATOM   6874 1C21 POPEb 253     119.700  52.945  57.922  1.00  0.00           C
ATOM   6877 2C21 POPEb 253     119.139  51.965  56.872  1.00  0.00           C
ATOM   6880 3C21 POPEb 253     119.590  50.505  57.092  1.00  0.00           C
ATOM   6883 4C21 POPEb 253     119.080  49.535  56.012  1.00  0.00           C
ATOM   6886 5C21 POPEb 253     117.550  49.435  55.972  1.00  0.00           C
ATOM   6889 6C21 POPEb 253     117.009  48.315  55.092  1.00  0.00           C
ATOM   6892 7C21 POPEb 253     115.479  48.395  54.952  1.00  0.00           C
ATOM   6895 8C21 POPEb 253     114.880  47.195  54.212  1.00  0.00           C
ATOM   6899  C33 POPEb 253     118.930  53.295  68.802  1.00  0.00           C
ATOM   6902  C34 POPEb 253     117.459  52.925  68.522  1.00  0.00           C
ATOM   6905  C35 POPEb 253     117.350  51.615  67.722  1.00  0.00           C
ATOM   6908  C36 POPEb 253     117.849  51.685  66.262  1.00  0.00           C
ATOM   6911  C37 POPEb 253     116.759  51.984  65.212  1.00  0.00           C
ATOM   6914  C38 POPEb 253     117.160  51.685  63.752  1.00  0.00           C
ATOM   6917  C39 POPEb 253     117.760  50.285  63.592  1.00  0.00           C
ATOM   6920 0C31 POPEb 253     118.100  49.815  62.182  1.00  0.00           C
ATOM   6923 1C31 POPEb 253     118.460  48.325  62.192  1.00  0.00           C
ATOM   6926 2C31 POPEb 253     119.090  47.805  60.902  1.00  0.00           C
ATOM   6929 3C31 POPEb 253     120.540  48.255  60.732  1.00  0.00           C
ATOM   6932 4C31 POPEb 253     121.148  47.735  59.432  1.00  0.00           C
ATOM   6935 5C31 POPEb 253     122.509  48.375  59.142  1.00  0.00           C
ATOM   6938 6C31 POPEb 253     122.938  48.185  57.692  1.00  0.00           C
ATOM   6942  NH3 POPEc 254      61.240  79.855  30.682  1.00  0.00           N
ATOM   6946  C12 POPEc 254      61.759  80.904  31.602  1.00  0.00           C
ATOM   6949  C11 POPEc 254      62.830  81.755  30.932  1.00  0.00           C
ATOM   6952  P   POPEc 254      62.090  84.165  31.422  1.00  0.00           P
ATOM   6953  O13 POPEc 254      62.890  85.245  30.852  1.00  0.00           O
ATOM   6954  O14 POPEc 254      60.890  83.745  30.662  1.00  0.00           O
ATOM   6955  O11 POPEc 254      61.610  84.625  32.862  1.00  0.00           O
ATOM   6956  O12 POPEc 254      63.009  82.925  31.732  1.00  0.00           O
ATOM   6957  C1  POPEc 254      62.560  84.894  33.892  1.00  0.00           C
ATOM   6960  C2  POPEc 254      61.889  84.824  35.282  1.00  0.00           C
ATOM   6962  O21 POPEc 254      62.850  85.235  36.262  1.00  0.00           O
ATOM   6963  C21 POPEc 254      62.330  85.604  37.432  1.00  0.00           C
ATOM   6964  O22 POPEc 254      61.220  86.055  37.602  1.00  0.00           O
ATOM   6965  C22 POPEc 254      63.350  85.295  38.532  1.00  0.00           C
ATOM   6968  C3  POPEc 254      61.389  83.375  35.582  1.00  0.00           C
ATOM   6971  O31 POPEc 254      60.779  83.295  36.882  1.00  0.00           O
ATOM   6972  C31 POPEc 254      60.920  82.165  37.552  1.00  0.00           C
ATOM   6973  O32 POPEc 254      61.479  81.155  37.152  1.00  0.00           O
ATOM   6974  C32 POPEc 254      60.299  82.345  38.922  1.00  0.00           C
ATOM   6977  C23 POPEc 254      62.710  85.104  39.922  1.00  0.00           C
ATOM   6980  C24 POPEc 254      63.520  84.155  40.832  1.00  0.00           C
ATOM   6983  C25 POPEc 254      64.140  84.855  42.052  1.00  0.00           C
ATOM   6986  C26 POPEc 254      65.280  85.814  41.702  1.00  0.00           C
ATOM   6989  C27 POPEc 254      65.490  86.845  42.822  1.00  0.00           C
ATOM   6992  C28 POPEc 254      66.490  87.955  42.442  1.00  0.00           C
ATOM   6995  C29 POPEc 254      66.210  89.214  43.232  1.00  0.00           C
ATOM   6997 0C21 POPEc 254      66.979  89.815  44.142  1.00  0.00           C
ATOM   6999 1C21 POPEc 254      68.359  89.395  44.612  1.00  0.00           C
ATOM   7002 2C21 POPEc 254      68.359  88.924  46.072  1.00  0.00           C
ATOM   7005 3C21 POPEc 254      69.649  89.325  46.802  1.00  0.00           C
ATOM   7008 4C21 POPEc 254      69.660  88.905  48.272  1.00  0.00           C
ATOM   7011 5C21 POPEc 254      70.840  89.525  49.022  1.00  0.00           C
ATOM   7014 6C21 POPEc 254      70.700  89.435  50.552  1.00  0.00           C
ATOM   7017 7C21 POPEc 254      71.850  90.135  51.282  1.00  0.00           C
ATOM   7020 8C21 POPEc 254      71.579  90.375  52.772  1.00  0.00           C
ATOM   7024  C33 POPEc 254      59.240  81.265  39.242  1.00  0.00           C
ATOM   7027  C34 POPEc 254      58.510  81.574  40.552  1.00  0.00           C
ATOM   7030  C35 POPEc 254      58.920  80.635  41.682  1.00  0.00           C
ATOM   7033  C36 POPEc 254      58.619  81.195  43.062  1.00  0.00           C
ATOM   7036  C37 POPEc 254      59.319  80.394  44.172  1.00  0.00           C
ATOM   7039  C38 POPEc 254      59.760  81.275  45.332  1.00  0.00           C
ATOM   7042  C39 POPEc 254      58.619  81.695  46.282  1.00  0.00           C
ATOM   7045 0C31 POPEc 254      58.220  80.585  47.262  1.00  0.00           C
ATOM   7048 1C31 POPEc 254      57.500  81.144  48.502  1.00  0.00           C
ATOM   7051 2C31 POPEc 254      57.420  80.135  49.662  1.00  0.00           C
ATOM   7054 3C31 POPEc 254      57.400  80.845  51.032  1.00  0.00           C
ATOM   7057 4C31 POPEc 254      56.060  81.485  51.382  1.00  0.00           C
ATOM   7060 5C31 POPEc 254      56.160  82.375  52.632  1.00  0.00           C
ATOM   7063 6C31 POPEc 254      54.840  83.065  52.982  1.00  0.00           C
ATOM   7067  NH3 POPEd 255      36.460  17.205  28.212  1.00  0.00           N
ATOM   7071  C12 POPEd 255      36.430  16.165  27.122  1.00  0.00           C
ATOM   7074  C11 POPEd 255      35.139  16.195  26.292  1.00  0.00           C
ATOM   7077  P   POPEd 255      33.530  14.445  27.352  1.00  0.00           P
ATOM   7078  O13 POPEd 255      34.049  13.235  28.012  1.00  0.00           O
ATOM   7079  O14 POPEd 255      32.180  14.325  26.782  1.00  0.00           O
ATOM   7080  O11 POPEd 255      33.560  15.615  28.432  1.00  0.00           O
ATOM   7081  O12 POPEd 255      34.580  14.895  26.242  1.00  0.00           O
ATOM   7082  C1  POPEd 255      32.340  16.285  28.812  1.00  0.00           C
ATOM   7085  C2  POPEd 255      32.600  17.255  30.012  1.00  0.00           C
ATOM   7087  O21 POPEd 255      33.040  16.635  31.242  1.00  0.00           O
ATOM   7088  C21 POPEd 255      32.830  15.385  31.612  1.00  0.00           C
ATOM   7089  O22 POPEd 255      32.450  14.425  30.962  1.00  0.00           O
ATOM   7090  C22 POPEd 255      33.040  15.295  33.132  1.00  0.00           C
ATOM   7093  C3  POPEd 255      31.420  18.225  30.352  1.00  0.00           C
ATOM   7096  O31 POPEd 255      31.820  19.555  30.792  1.00  0.00           O
ATOM   7097  C31 POPEd 255      32.000  19.715  32.112  1.00  0.00           C
ATOM   7098  O32 POPEd 255      32.180  18.795  32.892  1.00  0.00           O
ATOM   7099  C32 POPEd 255      31.890  21.205  32.502  1.00  0.00           C
ATOM   7102  C23 POPEd 255      31.700  15.085  33.872  1.00  0.00           C
ATOM   7105  C24 POPEd 255      31.800  15.265  35.392  1.00  0.00           C
ATOM   7108  C25 POPEd 255      32.380  14.065  36.152  1.00  0.00           C
ATOM   7111  C26 POPEd 255      32.190  14.235  37.662  1.00  0.00           C
ATOM   7114  C27 POPEd 255      32.370  12.915  38.422  1.00  0.00           C
ATOM   7117  C28 POPEd 255      32.090  13.015  39.932  1.00  0.00           C
ATOM   7120  C29 POPEd 255      30.630  13.175  40.262  1.00  0.00           C
ATOM   7122 0C21 POPEd 255      30.140  13.585  41.442  1.00  0.00           C
ATOM   7124 1C21 POPEd 255      30.980  13.965  42.642  1.00  0.00           C
ATOM   7127 2C21 POPEd 255      30.650  15.375  43.162  1.00  0.00           C
ATOM   7130 3C21 POPEd 255      29.290  15.475  43.852  1.00  0.00           C
ATOM   7133 4C21 POPEd 255      29.000  16.885  44.382  1.00  0.00           C
ATOM   7136 5C21 POPEd 255      27.580  17.025  44.952  1.00  0.00           C
ATOM   7139 6C21 POPEd 255      27.300  18.465  45.422  1.00  0.00           C
ATOM   7142 7C21 POPEd 255      25.810  18.795  45.502  1.00  0.00           C
ATOM   7145 8C21 POPEd 255      25.540  20.245  45.912  1.00  0.00           C
ATOM   7149  C33 POPEd 255      31.420  21.435  33.962  1.00  0.00           C
ATOM   7152  C34 POPEd 255      31.720  22.835  34.532  1.00  0.00           C
ATOM   7155  C35 POPEd 255      31.580  22.905  36.072  1.00  0.00           C
ATOM   7158  C36 POPEd 255      31.370  24.315  36.662  1.00  0.00           C
ATOM   7161  C37 POPEd 255      31.230  24.305  38.192  1.00  0.00           C
ATOM   7164  C38 POPEd 255      30.660  25.615  38.782  1.00  0.00           C
ATOM   7167  C39 POPEd 255      31.640  26.795  38.852  1.00  0.00           C
ATOM   7170 0C31 POPEd 255      32.500  26.825  40.122  1.00  0.00           C
ATOM   7173 1C31 POPEd 255      33.310  28.125  40.262  1.00  0.00           C
ATOM   7176 2C31 POPEd 255      34.080  28.225  41.592  1.00  0.00           C
ATOM   7179 3C31 POPEd 255      33.210  28.575  42.812  1.00  0.00           C
ATOM   7182 4C31 POPEd 255      33.990  28.435  44.122  1.00  0.00           C
ATOM   7185 5C31 POPEd 255      33.110  28.505  45.372  1.00  0.00           C
ATOM   7188 6C31 POPEd 255      33.819  27.965  46.622  1.00  0.00           C
ATOM   7192  NH3 POPEe 256      93.229  72.504  28.812  1.00  0.00           N
ATOM   7196  C12 POPEe 256      93.410  71.375  29.802  1.00  0.00           C
ATOM   7199  C11 POPEe 256      94.199  71.795  31.062  1.00  0.00           C
ATOM   7202  P   POPEe 256      96.599  72.355  30.202  1.00  0.00           P
ATOM   7203  O13 POPEe 256      97.949  71.765  30.252  1.00  0.00           O
ATOM   7204  O14 POPEe 256      95.999  72.635  28.862  1.00  0.00           O
ATOM   7205  O11 POPEe 256      96.510  73.665  31.072  1.00  0.00           O
ATOM   7206  O12 POPEe 256      95.578  71.405  30.962  1.00  0.00           O
ATOM   7207  C1  POPEe 256      97.538  74.074  31.982  1.00  0.00           C
ATOM   7210  C2  POPEe 256      96.939  74.245  33.402  1.00  0.00           C
ATOM   7212  O21 POPEe 256      98.000  74.515  34.352  1.00  0.00           O
ATOM   7213  C21 POPEe 256      97.649  75.335  35.332  1.00  0.00           C
ATOM   7214  O22 POPEe 256      96.710  76.115  35.312  1.00  0.00           O
ATOM   7215  C22 POPEe 256      98.499  75.105  36.572  1.00  0.00           C
ATOM   7218  C3  POPEe 256      96.200  72.945  33.802  1.00  0.00           C
ATOM   7221  O31 POPEe 256      95.890  72.865  35.212  1.00  0.00           O
ATOM   7222  C31 POPEe 256      94.618  72.665  35.502  1.00  0.00           C
ATOM   7223  O32 POPEe 256      93.679  72.775  34.732  1.00  0.00           O
ATOM   7224  C32 POPEe 256      94.500  72.185  36.932  1.00  0.00           C
ATOM   7227  C23 POPEe 256      97.560  74.795  37.772  1.00  0.00           C
ATOM   7230  C24 POPEe 256      98.259  74.375  39.062  1.00  0.00           C
ATOM   7233  C25 POPEe 256      97.319  73.715  40.102  1.00  0.00           C
ATOM   7236  C26 POPEe 256      96.209  74.625  40.642  1.00  0.00           C
ATOM   7239  C27 POPEe 256      95.410  74.074  41.832  1.00  0.00           C
ATOM   7242  C28 POPEe 256      93.990  74.665  42.042  1.00  0.00           C
ATOM   7245  C29 POPEe 256      93.850  76.165  42.192  1.00  0.00           C
ATOM   7247 0C21 POPEe 256      93.410  76.875  43.262  1.00  0.00           C
ATOM   7249 1C21 POPEe 256      92.970  76.345  44.602  1.00  0.00           C
ATOM   7252 2C21 POPEe 256      93.709  76.935  45.822  1.00  0.00           C
ATOM   7255 3C21 POPEe 256      93.368  78.405  46.152  1.00  0.00           C
ATOM   7258 4C21 POPEe 256      94.010  78.875  47.472  1.00  0.00           C
ATOM   7261 5C21 POPEe 256      93.788  80.365  47.782  1.00  0.00           C
ATOM   7264 6C21 POPEe 256      94.399  80.795  49.132  1.00  0.00           C
ATOM   7267 7C21 POPEe 256      94.419  82.324  49.302  1.00  0.00           C
ATOM   7270 8C21 POPEe 256      95.209  82.805  50.532  1.00  0.00           C
ATOM   7274  C33 POPEe 256      93.460  71.055  37.062  1.00  0.00           C
ATOM   7277  C34 POPEe 256      93.180  70.775  38.532  1.00  0.00           C
ATOM   7280  C35 POPEe 256      92.090  69.715  38.712  1.00  0.00           C
ATOM   7283  C36 POPEe 256      92.289  68.875  39.972  1.00  0.00           C
ATOM   7286  C37 POPEe 256      92.188  69.695  41.262  1.00  0.00           C
ATOM   7289  C38 POPEe 256      92.319  68.805  42.492  1.00  0.00           C
ATOM   7292  C39 POPEe 256      92.149  69.555  43.822  1.00  0.00           C
ATOM   7295 0C31 POPEe 256      92.188  68.575  44.992  1.00  0.00           C
ATOM   7298 1C31 POPEe 256      91.759  69.205  46.322  1.00  0.00           C
ATOM   7301 2C31 POPEe 256      91.699  68.214  47.492  1.00  0.00           C
ATOM   7304 3C31 POPEe 256      90.840  66.975  47.192  1.00  0.00           C
ATOM   7307 4C31 POPEe 256      90.629  66.064  48.402  1.00  0.00           C
ATOM   7310 5C31 POPEe 256      90.038  64.705  48.002  1.00  0.00           C
ATOM   7313 6C31 POPEe 256      89.770  63.775  49.192  1.00  0.00           C
ATOM   7317  NH3 POPEf 257     122.579  60.045  28.482  1.00  0.00           N
ATOM   7321  C12 POPEf 257     122.620  58.555  28.232  1.00  0.00           C
ATOM   7324  C11 POPEf 257     122.480  57.894  29.612  1.00  0.00           C
ATOM   7327  P   POPEf 257     122.680  55.705  30.982  1.00  0.00           P
ATOM   7328  O13 POPEf 257     121.890  54.465  30.912  1.00  0.00           O
ATOM   7329  O14 POPEf 257     124.090  55.515  31.392  1.00  0.00           O
ATOM   7330  O11 POPEf 257     121.949  56.625  32.072  1.00  0.00           O
ATOM   7331  O12 POPEf 257     122.590  56.465  29.582  1.00  0.00           O
ATOM   7332  C1  POPEf 257     122.590  57.815  32.582  1.00  0.00           C
ATOM   7335  C2  POPEf 257     122.468  58.085  34.112  1.00  0.00           C
ATOM   7337  O21 POPEf 257     123.270  59.265  34.362  1.00  0.00           O
ATOM   7338  C21 POPEf 257     122.639  60.435  34.322  1.00  0.00           C
ATOM   7339  O22 POPEf 257     121.440  60.575  34.452  1.00  0.00           O
ATOM   7340  C22 POPEf 257     123.609  61.605  34.052  1.00  0.00           C
ATOM   7343  C3  POPEf 257     123.029  56.955  35.012  1.00  0.00           C
ATOM   7346  O31 POPEf 257     122.130  55.845  35.222  1.00  0.00           O
ATOM   7347  C31 POPEf 257     122.560  54.635  34.942  1.00  0.00           C
ATOM   7348  O32 POPEf 257     123.520  54.335  34.252  1.00  0.00           O
ATOM   7349  C32 POPEf 257     121.729  53.585  35.682  1.00  0.00           C
ATOM   7352  C23 POPEf 257     123.289  62.905  34.862  1.00  0.00           C
ATOM   7355  C24 POPEf 257     124.169  64.125  34.522  1.00  0.00           C
ATOM   7358  C25 POPEf 257     123.590  65.475  35.012  1.00  0.00           C
ATOM   7361  C26 POPEf 257     123.639  65.655  36.542  1.00  0.00           C
ATOM   7364  C27 POPEf 257     122.930  66.894  37.092  1.00  0.00           C
ATOM   7367  C28 POPEf 257     123.089  67.034  38.622  1.00  0.00           C
ATOM   7370  C29 POPEf 257     122.200  68.144  39.122  1.00  0.00           C
ATOM   7372 0C21 POPEf 257     122.550  69.275  39.762  1.00  0.00           C
ATOM   7374 1C21 POPEf 257     123.919  69.725  40.212  1.00  0.00           C
ATOM   7377 2C21 POPEf 257     123.859  69.905  41.732  1.00  0.00           C
ATOM   7380 3C21 POPEf 257     125.130  70.485  42.382  1.00  0.00           C
ATOM   7383 4C21 POPEf 257     125.029  70.475  43.922  1.00  0.00           C
ATOM   7386 5C21 POPEf 257     123.800  71.205  44.472  1.00  0.00           C
ATOM   7389 6C21 POPEf 257     123.569  70.985  45.972  1.00  0.00           C
ATOM   7392 7C21 POPEf 257     122.249  71.615  46.432  1.00  0.00           C
ATOM   7395 8C21 POPEf 257     121.890  71.285  47.872  1.00  0.00           C
ATOM   7399  C33 POPEf 257     121.209  53.945  37.102  1.00  0.00           C
ATOM   7402  C34 POPEf 257     122.200  54.675  38.022  1.00  0.00           C
ATOM   7405  C35 POPEf 257     121.828  54.635  39.512  1.00  0.00           C
ATOM   7408  C36 POPEf 257     122.649  55.635  40.352  1.00  0.00           C
ATOM   7411  C37 POPEf 257     122.760  55.324  41.852  1.00  0.00           C
ATOM   7414  C38 POPEf 257     123.569  56.405  42.592  1.00  0.00           C
ATOM   7417  C39 POPEf 257     123.979  55.985  44.012  1.00  0.00           C
ATOM   7420 0C31 POPEf 257     124.579  57.115  44.852  1.00  0.00           C
ATOM   7423 1C31 POPEf 257     124.950  56.615  46.272  1.00  0.00           C
ATOM   7426 2C31 POPEf 257     125.139  57.765  47.272  1.00  0.00           C
ATOM   7429 3C31 POPEf 257     125.180  57.295  48.742  1.00  0.00           C
ATOM   7432 4C31 POPEf 257     126.430  56.495  49.122  1.00  0.00           C
ATOM   7435 5C31 POPEf 257     126.610  56.375  50.642  1.00  0.00           C
ATOM   7438 6C31 POPEf 257     127.919  55.715  51.052  1.00  0.00           C
ATOM   7442  NH3 POPEg 258      36.750  66.815  71.672  1.00  0.00           N
ATOM   7446  C12 POPEg 258      38.070  67.215  71.062  1.00  0.00           C
ATOM   7449  C11 POPEg 258      38.910  66.005  70.562  1.00  0.00           C
ATOM   7452  P   POPEg 258      40.670  65.095  72.312  1.00  0.00           P
ATOM   7453  O13 POPEg 258      41.100  66.465  72.642  1.00  0.00           O
ATOM   7454  O14 POPEg 258      40.640  64.085  73.382  1.00  0.00           O
ATOM   7455  O11 POPEg 258      41.610  64.585  71.162  1.00  0.00           O
ATOM   7456  O12 POPEg 258      39.240  65.135  71.632  1.00  0.00           O
ATOM   7457  C1  POPEg 258      41.370  63.415  70.402  1.00  0.00           C
ATOM   7460  C2  POPEg 258      41.510  63.775  68.902  1.00  0.00           C
ATOM   7462  O21 POPEg 258      41.080  62.695  68.062  1.00  0.00           O
ATOM   7463  C21 POPEg 258      39.790  62.605  67.872  1.00  0.00           C
ATOM   7464  O22 POPEg 258      38.920  63.225  68.462  1.00  0.00           O
ATOM   7465  C22 POPEg 258      39.530  61.524  66.832  1.00  0.00           C
ATOM   7468  C3  POPEg 258      42.990  64.125  68.562  1.00  0.00           C
ATOM   7471  O31 POPEg 258      43.229  64.045  67.142  1.00  0.00           O
ATOM   7472  C31 POPEg 258      43.869  62.955  66.712  1.00  0.00           C
ATOM   7473  O32 POPEg 258      44.430  62.125  67.412  1.00  0.00           O
ATOM   7474  C32 POPEg 258      43.610  62.785  65.212  1.00  0.00           C
ATOM   7477  C23 POPEg 258      40.000  61.895  65.412  1.00  0.00           C
ATOM   7480  C24 POPEg 258      39.920  60.655  64.502  1.00  0.00           C
ATOM   7483  C25 POPEg 258      39.980  60.975  63.002  1.00  0.00           C
ATOM   7486  C26 POPEg 258      39.720  59.705  62.162  1.00  0.00           C
ATOM   7489  C27 POPEg 258      39.520  60.015  60.672  1.00  0.00           C
ATOM   7492  C28 POPEg 258      39.490  58.775  59.742  1.00  0.00           C
ATOM   7495  C29 POPEg 258      38.880  57.525  60.332  1.00  0.00           C
ATOM   7497 0C21 POPEg 258      39.520  56.365  60.532  1.00  0.00           C
ATOM   7499 1C21 POPEg 258      40.979  56.105  60.232  1.00  0.00           C
ATOM   7502 2C21 POPEg 258      41.580  54.915  60.992  1.00  0.00           C
ATOM   7505 3C21 POPEg 258      41.320  53.565  60.312  1.00  0.00           C
ATOM   7508 4C21 POPEg 258      41.580  52.365  61.232  1.00  0.00           C
ATOM   7511 5C21 POPEg 258      40.560  52.255  62.372  1.00  0.00           C
ATOM   7514 6C21 POPEg 258      39.640  51.035  62.252  1.00  0.00           C
ATOM   7517 7C21 POPEg 258      38.500  51.025  63.282  1.00  0.00           C
ATOM   7520 8C21 POPEg 258      37.400  50.025  62.962  1.00  0.00           C
ATOM   7524  C33 POPEg 258      44.869  62.845  64.322  1.00  0.00           C
ATOM   7527  C34 POPEg 258      44.570  62.425  62.872  1.00  0.00           C
ATOM   7530  C35 POPEg 258      44.160  60.955  62.722  1.00  0.00           C
ATOM   7533  C36 POPEg 258      43.869  60.575  61.272  1.00  0.00           C
ATOM   7536  C37 POPEg 258      43.240  59.175  61.162  1.00  0.00           C
ATOM   7539  C38 POPEg 258      44.240  58.055  60.822  1.00  0.00           C
ATOM   7542  C39 POPEg 258      44.700  58.065  59.352  1.00  0.00           C
ATOM   7545 0C31 POPEg 258      43.600  57.695  58.342  1.00  0.00           C
ATOM   7548 1C31 POPEg 258      44.030  57.955  56.892  1.00  0.00           C
ATOM   7551 2C31 POPEg 258      42.970  57.525  55.872  1.00  0.00           C
ATOM   7554 3C31 POPEg 258      43.420  57.715  54.412  1.00  0.00           C
ATOM   7557 4C31 POPEg 258      43.510  59.175  53.972  1.00  0.00           C
ATOM   7560 5C31 POPEg 258      43.799  59.325  52.472  1.00  0.00           C
ATOM   7563 6C31 POPEg 258      43.900  60.785  52.002  1.00  0.00           C
ATOM   7567  NH3 POPEh 259      51.010  53.145  73.692  1.00  0.00           N
ATOM   7571  C12 POPEh 259      50.820  54.635  73.822  1.00  0.00           C
ATOM   7574  C11 POPEh 259      52.130  55.405  74.092  1.00  0.00           C
ATOM   7577  P   POPEh 259      52.890  57.395  72.552  1.00  0.00           P
ATOM   7578  O13 POPEh 259      52.369  58.725  72.182  1.00  0.00           O
ATOM   7579  O14 POPEh 259      54.300  57.235  72.942  1.00  0.00           O
ATOM   7580  O11 POPEh 259      52.639  56.365  71.382  1.00  0.00           O
ATOM   7581  O12 POPEh 259      51.979  56.784  73.702  1.00  0.00           O
ATOM   7582  C1  POPEh 259      51.369  56.205  70.782  1.00  0.00           C
ATOM   7585  C2  POPEh 259      51.389  56.555  69.292  1.00  0.00           C
ATOM   7587  O21 POPEh 259      50.160  56.015  68.772  1.00  0.00           O
ATOM   7588  C21 POPEh 259      49.690  56.675  67.732  1.00  0.00           C
ATOM   7589  O22 POPEh 259      50.220  57.625  67.202  1.00  0.00           O
ATOM   7590  C22 POPEh 259      48.310  56.095  67.412  1.00  0.00           C
ATOM   7593  C3  POPEh 259      52.660  56.045  68.522  1.00  0.00           C
ATOM   7596  O31 POPEh 259      52.799  54.595  68.402  1.00  0.00           O
ATOM   7597  C31 POPEh 259      52.320  54.105  67.262  1.00  0.00           C
ATOM   7598  O32 POPEh 259      51.680  54.735  66.442  1.00  0.00           O
ATOM   7599  C32 POPEh 259      52.770  52.665  67.012  1.00  0.00           C
ATOM   7602  C23 POPEh 259      47.650  56.765  66.182  1.00  0.00           C
ATOM   7605  C24 POPEh 259      47.810  55.955  64.882  1.00  0.00           C
ATOM   7608  C25 POPEh 259      49.250  55.545  64.602  1.00  0.00           C
ATOM   7611  C26 POPEh 259      49.470  55.035  63.182  1.00  0.00           C
ATOM   7614  C27 POPEh 259      50.930  54.595  63.012  1.00  0.00           C
ATOM   7617  C28 POPEh 259      51.389  54.525  61.552  1.00  0.00           C
ATOM   7620  C29 POPEh 259      52.880  54.315  61.532  1.00  0.00           C
ATOM   7622 0C21 POPEh 259      53.780  55.095  60.912  1.00  0.00           C
ATOM   7624 1C21 POPEh 259      53.510  56.285  60.022  1.00  0.00           C
ATOM   7627 2C21 POPEh 259      53.430  57.625  60.782  1.00  0.00           C
ATOM   7630 3C21 POPEh 259      53.370  58.815  59.832  1.00  0.00           C
ATOM   7633 4C21 POPEh 259      53.279  60.165  60.552  1.00  0.00           C
ATOM   7636 5C21 POPEh 259      53.000  61.305  59.572  1.00  0.00           C
ATOM   7639 6C21 POPEh 259      52.720  62.635  60.272  1.00  0.00           C
ATOM   7642 7C21 POPEh 259      52.130  63.684  59.322  1.00  0.00           C
ATOM   7645 8C21 POPEh 259      51.680  64.945  60.062  1.00  0.00           C
ATOM   7649  C33 POPEh 259      52.840  52.335  65.492  1.00  0.00           C
ATOM   7652  C34 POPEh 259      53.840  51.225  65.132  1.00  0.00           C
ATOM   7655  C35 POPEh 259      53.270  49.795  65.172  1.00  0.00           C
ATOM   7658  C36 POPEh 259      52.340  49.445  64.002  1.00  0.00           C
ATOM   7661  C37 POPEh 259      52.170  47.925  63.852  1.00  0.00           C
ATOM   7664  C38 POPEh 259      50.810  47.504  63.272  1.00  0.00           C
ATOM   7667  C39 POPEh 259      50.810  46.075  62.702  1.00  0.00           C
ATOM   7670 0C31 POPEh 259      51.030  46.055  61.182  1.00  0.00           C
ATOM   7673 1C31 POPEh 259      50.660  44.725  60.502  1.00  0.00           C
ATOM   7676 2C31 POPEh 259      50.509  44.905  58.982  1.00  0.00           C
ATOM   7679 3C31 POPEh 259      50.069  43.635  58.232  1.00  0.00           C
ATOM   7682 4C31 POPEh 259      51.100  42.505  58.322  1.00  0.00           C
ATOM   7685 5C31 POPEh 259      50.960  41.485  57.192  1.00  0.00           C
ATOM   7688 6C31 POPEh 259      52.070  40.445  57.192  1.00  0.00           C
ATOM   7692  NH3 POPEi 260      97.429   7.745  36.622  1.00  0.00           N
ATOM   7696  C12 POPEi 260      98.569   7.495  37.552  1.00  0.00           C
ATOM   7699  C11 POPEi 260      99.920   7.585  36.832  1.00  0.00           C
ATOM   7702  P   POPEi 260     101.170   6.775  34.712  1.00  0.00           P
ATOM   7703  O13 POPEi 260     100.710   6.335  33.372  1.00  0.00           O
ATOM   7704  O14 POPEi 260     101.809   8.095  34.772  1.00  0.00           O
ATOM   7705  O11 POPEi 260     102.240   5.695  35.202  1.00  0.00           O
ATOM   7706  O12 POPEi 260      99.990   6.655  35.752  1.00  0.00           O
ATOM   7707  C1  POPEi 260     102.630   5.765  36.582  1.00  0.00           C
ATOM   7710  C2  POPEi 260     103.999   5.095  36.842  1.00  0.00           C
ATOM   7712  O21 POPEi 260     104.320   5.435  38.202  1.00  0.00           O
ATOM   7713  C21 POPEi 260     105.009   4.545  38.882  1.00  0.00           C
ATOM   7714  O22 POPEi 260     105.249   3.406  38.532  1.00  0.00           O
ATOM   7715  C22 POPEi 260     105.438   5.175  40.202  1.00  0.00           C
ATOM   7718  C3  POPEi 260     105.060   5.655  35.842  1.00  0.00           C
ATOM   7721  O31 POPEi 260     106.279   4.875  35.772  1.00  0.00           O
ATOM   7722  C31 POPEi 260     107.210   5.225  36.662  1.00  0.00           C
ATOM   7723  O32 POPEi 260     107.059   6.065  37.522  1.00  0.00           O
ATOM   7724  C32 POPEi 260     108.490   4.425  36.432  1.00  0.00           C
ATOM   7727  C23 POPEi 260     105.419   4.165  41.362  1.00  0.00           C
ATOM   7730  C24 POPEi 260     105.759   4.815  42.712  1.00  0.00           C
ATOM   7733  C25 POPEi 260     105.929   3.756  43.802  1.00  0.00           C
ATOM   7736  C26 POPEi 260     106.630   4.275  45.052  1.00  0.00           C
ATOM   7739  C27 POPEi 260     105.649   4.395  46.232  1.00  0.00           C
ATOM   7742  C28 POPEi 260     106.340   5.015  47.452  1.00  0.00           C
ATOM   7745  C29 POPEi 260     105.470   4.885  48.672  1.00  0.00           C
ATOM   7747 0C21 POPEi 260     105.880   5.075  49.932  1.00  0.00           C
ATOM   7749 1C21 POPEi 260     107.249   5.515  50.372  1.00  0.00           C
ATOM   7752 2C21 POPEi 260     107.118   6.845  51.132  1.00  0.00           C
ATOM   7755 3C21 POPEi 260     108.399   7.245  51.882  1.00  0.00           C
ATOM   7758 4C21 POPEi 260     108.320   8.695  52.372  1.00  0.00           C
ATOM   7761 5C21 POPEi 260     108.930   8.915  53.772  1.00  0.00           C
ATOM   7764 6C21 POPEi 260     110.389   8.455  53.912  1.00  0.00           C
ATOM   7767 7C21 POPEi 260     110.920   8.675  55.332  1.00  0.00           C
ATOM   7770 8C21 POPEi 260     112.270   8.015  55.572  1.00  0.00           C
ATOM   7774  C33 POPEi 260     109.410   4.445  37.672  1.00  0.00           C
ATOM   7777  C34 POPEi 260     110.109   5.795  37.912  1.00  0.00           C
ATOM   7780  C35 POPEi 260     111.520   5.895  37.312  1.00  0.00           C
ATOM   7783  C36 POPEi 260     112.550   4.905  37.862  1.00  0.00           C
ATOM   7786  C37 POPEi 260     113.990   5.305  37.482  1.00  0.00           C
ATOM   7789  C38 POPEi 260     115.009   4.245  37.922  1.00  0.00           C
ATOM   7792  C39 POPEi 260     116.440   4.525  37.432  1.00  0.00           C
ATOM   7795 0C31 POPEi 260     116.669   4.096  35.972  1.00  0.00           C
ATOM   7798 1C31 POPEi 260     116.839   2.586  35.802  1.00  0.00           C
ATOM   7801 2C31 POPEi 260     117.059   2.136  34.342  1.00  0.00           C
ATOM   7804 3C31 POPEi 260     118.210   2.816  33.592  1.00  0.00           C
ATOM   7807 4C31 POPEi 260     119.618   2.506  34.112  1.00  0.00           C
ATOM   7810 5C31 POPEi 260     120.699   3.226  33.272  1.00  0.00           C
ATOM   7813 6C31 POPEi 260     122.149   2.896  33.622  1.00  0.00           C
ATOM   7817  NH3 POPEj 261      93.700 129.725  33.852  1.00  0.00           N
ATOM   7821  C12 POPEj 261      94.290 129.765  32.452  1.00  0.00           C
ATOM   7824  C11 POPEj 261      94.460 128.385  31.792  1.00  0.00           C
ATOM   7827  P   POPEj 261      95.079 127.555  29.352  1.00  0.00           P
ATOM   7828  O13 POPEj 261      93.859 127.924  28.602  1.00  0.00           O
ATOM   7829  O14 POPEj 261      96.350 127.625  28.592  1.00  0.00           O
ATOM   7830  O11 POPEj 261      94.880 126.105  29.972  1.00  0.00           O
ATOM   7831  O12 POPEj 261      95.200 128.534  30.592  1.00  0.00           O
ATOM   7832  C1  POPEj 261      95.929 125.415  30.662  1.00  0.00           C
ATOM   7835  C2  POPEj 261      95.349 124.395  31.682  1.00  0.00           C
ATOM   7837  O21 POPEj 261      94.968 125.085  32.892  1.00  0.00           O
ATOM   7838  C21 POPEj 261      94.010 124.435  33.522  1.00  0.00           C
ATOM   7839  O22 POPEj 261      93.299 123.574  33.032  1.00  0.00           O
ATOM   7840  C22 POPEj 261      93.969 124.824  34.992  1.00  0.00           C
ATOM   7843  C3  POPEj 261      96.340 123.225  32.022  1.00  0.00           C
ATOM   7846  O31 POPEj 261      95.910 122.335  33.092  1.00  0.00           O
ATOM   7847  C31 POPEj 261      96.580 122.415  34.242  1.00  0.00           C
ATOM   7848  O32 POPEj 261      97.359 123.314  34.532  1.00  0.00           O
ATOM   7849  C32 POPEj 261      96.249 121.225  35.162  1.00  0.00           C
ATOM   7852  C23 POPEj 261      92.770 124.105  35.662  1.00  0.00           C
ATOM   7855  C24 POPEj 261      92.709 124.165  37.192  1.00  0.00           C
ATOM   7858  C25 POPEj 261      93.578 123.095  37.872  1.00  0.00           C
ATOM   7861  C26 POPEj 261      92.979 122.604  39.202  1.00  0.00           C
ATOM   7864  C27 POPEj 261      93.689 121.345  39.722  1.00  0.00           C
ATOM   7867  C28 POPEj 261      93.110 120.795  41.052  1.00  0.00           C
ATOM   7870  C29 POPEj 261      93.990 119.725  41.652  1.00  0.00           C
ATOM   7872 0C21 POPEj 261      93.679 118.915  42.682  1.00  0.00           C
ATOM   7874 1C21 POPEj 261      92.369 118.895  43.422  1.00  0.00           C
ATOM   7877 2C21 POPEj 261      91.739 117.485  43.422  1.00  0.00           C
ATOM   7880 3C21 POPEj 261      92.380 116.495  44.412  1.00  0.00           C
ATOM   7883 4C21 POPEj 261      92.160 116.895  45.882  1.00  0.00           C
ATOM   7886 5C21 POPEj 261      92.039 115.695  46.832  1.00  0.00           C
ATOM   7889 6C21 POPEj 261      93.320 114.875  46.992  1.00  0.00           C
ATOM   7892 7C21 POPEj 261      93.460 114.295  48.402  1.00  0.00           C
ATOM   7895 8C21 POPEj 261      94.649 113.355  48.612  1.00  0.00           C
ATOM   7899  C33 POPEj 261      96.990 121.415  36.512  1.00  0.00           C
ATOM   7902  C34 POPEj 261      96.828 120.385  37.652  1.00  0.00           C
ATOM   7905  C35 POPEj 261      97.820 120.735  38.792  1.00  0.00           C
ATOM   7908  C36 POPEj 261      97.439 120.245  40.202  1.00  0.00           C
ATOM   7911  C37 POPEj 261      98.390 120.775  41.302  1.00  0.00           C
ATOM   7914  C38 POPEj 261      97.799 120.705  42.722  1.00  0.00           C
ATOM   7917  C39 POPEj 261      97.849 119.315  43.362  1.00  0.00           C
ATOM   7920 0C31 POPEj 261      97.179 119.295  44.752  1.00  0.00           C
ATOM   7923 1C31 POPEj 261      97.450 118.004  45.542  1.00  0.00           C
ATOM   7926 2C31 POPEj 261      97.020 118.115  47.012  1.00  0.00           C
ATOM   7929 3C31 POPEj 261      97.079 116.765  47.752  1.00  0.00           C
ATOM   7932 4C31 POPEj 261      97.270 116.905  49.272  1.00  0.00           C
ATOM   7935 5C31 POPEj 261      97.070 115.565  49.992  1.00  0.00           C
ATOM   7938 6C31 POPEj 261      97.620 115.504  51.412  1.00  0.00           C
ATOM   7942  NH3 POPEk 262      55.229  94.634  68.562  1.00  0.00           N
ATOM   7946  C12 POPEk 262      55.069  93.365  69.372  1.00  0.00           C
ATOM   7949  C11 POPEk 262      56.310  92.445  69.342  1.00  0.00           C
ATOM   7952  P   POPEk 262      58.479  93.835  68.632  1.00  0.00           P
ATOM   7953  O13 POPEk 262      58.030  95.245  68.522  1.00  0.00           O
ATOM   7954  O14 POPEk 262      59.869  93.475  68.962  1.00  0.00           O
ATOM   7955  O11 POPEk 262      57.980  93.055  67.352  1.00  0.00           O
ATOM   7956  O12 POPEk 262      57.530  93.124  69.692  1.00  0.00           O
ATOM   7957  C1  POPEk 262      58.889  92.485  66.432  1.00  0.00           C
ATOM   7960  C2  POPEk 262      59.170  93.495  65.302  1.00  0.00           C
ATOM   7962  O21 POPEk 262      58.850  92.844  64.062  1.00  0.00           O
ATOM   7963  C21 POPEk 262      57.720  93.225  63.482  1.00  0.00           C
ATOM   7964  O22 POPEk 262      57.050  94.205  63.762  1.00  0.00           O
ATOM   7965  C22 POPEk 262      57.360  92.215  62.392  1.00  0.00           C
ATOM   7968  C3  POPEk 262      60.649  93.985  65.342  1.00  0.00           C
ATOM   7971  O31 POPEk 262      60.850  94.935  64.282  1.00  0.00           O
ATOM   7972  C31 POPEk 262      61.930  94.805  63.522  1.00  0.00           C
ATOM   7973  O32 POPEk 262      62.900  94.115  63.772  1.00  0.00           O
ATOM   7974  C32 POPEk 262      61.670  95.534  62.202  1.00  0.00           C
ATOM   7977  C23 POPEk 262      57.050  92.865  61.032  1.00  0.00           C
ATOM   7980  C24 POPEk 262      57.010  91.805  59.912  1.00  0.00           C
ATOM   7983  C25 POPEk 262      56.560  92.335  58.552  1.00  0.00           C
ATOM   7986  C26 POPEk 262      55.030  92.265  58.382  1.00  0.00           C
ATOM   7989  C27 POPEk 262      54.580  92.545  56.942  1.00  0.00           C
ATOM   7992  C28 POPEk 262      53.110  92.155  56.712  1.00  0.00           C
ATOM   7995  C29 POPEk 262      52.689  92.335  55.272  1.00  0.00           C
ATOM   7997 0C21 POPEk 262      52.560  91.375  54.332  1.00  0.00           C
ATOM   7999 1C21 POPEk 262      52.799  89.894  54.492  1.00  0.00           C
ATOM   8002 2C21 POPEk 262      51.530  89.055  54.192  1.00  0.00           C
ATOM   8005 3C21 POPEk 262      50.340  89.424  55.092  1.00  0.00           C
ATOM   8008 4C21 POPEk 262      49.220  88.375  55.092  1.00  0.00           C
ATOM   8011 5C21 POPEk 262      47.810  88.985  55.012  1.00  0.00           C
ATOM   8014 6C21 POPEk 262      46.720  87.915  55.142  1.00  0.00           C
ATOM   8017 7C21 POPEk 262      45.310  88.415  54.782  1.00  0.00           C
ATOM   8020 8C21 POPEk 262      44.230  87.355  55.012  1.00  0.00           C
ATOM   8024  C33 POPEk 262      60.430  94.975  61.462  1.00  0.00           C
ATOM   8027  C34 POPEk 262      59.970  95.835  60.272  1.00  0.00           C
ATOM   8030  C35 POPEk 262      60.810  95.615  59.002  1.00  0.00           C
ATOM   8033  C36 POPEk 262      60.060  95.995  57.712  1.00  0.00           C
ATOM   8036  C37 POPEk 262      60.800  95.534  56.452  1.00  0.00           C
ATOM   8039  C38 POPEk 262      60.040  95.764  55.132  1.00  0.00           C
ATOM   8042  C39 POPEk 262      58.680  95.034  55.082  1.00  0.00           C
ATOM   8045 0C31 POPEk 262      58.180  94.765  53.652  1.00  0.00           C
ATOM   8048 1C31 POPEk 262      56.910  93.905  53.632  1.00  0.00           C
ATOM   8051 2C31 POPEk 262      56.650  93.205  52.282  1.00  0.00           C
ATOM   8054 3C31 POPEk 262      55.569  93.865  51.402  1.00  0.00           C
ATOM   8057 4C31 POPEk 262      54.140  93.644  51.942  1.00  0.00           C
ATOM   8060 5C31 POPEk 262      53.050  94.074  50.942  1.00  0.00           C
ATOM   8063 6C31 POPEk 262      51.630  93.885  51.482  1.00  0.00           C
ATOM   8067  NH3 POPEl 263      78.250  49.675  26.312  1.00  0.00           N
ATOM   8071  C12 POPEl 263      79.609  50.254  26.612  1.00  0.00           C
ATOM   8074  C11 POPEl 263      79.640  51.784  26.442  1.00  0.00           C
ATOM   8077  P   POPEl 263      77.650  53.445  26.422  1.00  0.00           P
ATOM   8078  O13 POPEl 263      78.380  54.735  26.392  1.00  0.00           O
ATOM   8079  O14 POPEl 263      77.060  52.885  25.182  1.00  0.00           O
ATOM   8080  O11 POPEl 263      76.460  53.585  27.422  1.00  0.00           O
ATOM   8081  O12 POPEl 263      78.570  52.395  27.162  1.00  0.00           O
ATOM   8082  C1  POPEl 263      76.700  53.905  28.792  1.00  0.00           C
ATOM   8085  C2  POPEl 263      75.469  53.485  29.622  1.00  0.00           C
ATOM   8087  O21 POPEl 263      75.390  52.075  29.862  1.00  0.00           O
ATOM   8088  C21 POPEl 263      76.188  51.585  30.792  1.00  0.00           C
ATOM   8089  O22 POPEl 263      77.200  52.115  31.232  1.00  0.00           O
ATOM   8090  C22 POPEl 263      75.560  50.305  31.332  1.00  0.00           C
ATOM   8093  C3  POPEl 263      74.180  53.925  28.862  1.00  0.00           C
ATOM   8096  O31 POPEl 263      73.149  54.335  29.772  1.00  0.00           O
ATOM   8097  C31 POPEl 263      72.479  53.315  30.302  1.00  0.00           C
ATOM   8098  O32 POPEl 263      72.530  52.155  29.932  1.00  0.00           O
ATOM   8099  C32 POPEl 263      71.799  53.835  31.562  1.00  0.00           C
ATOM   8102  C23 POPEl 263      76.160  49.915  32.702  1.00  0.00           C
ATOM   8105  C24 POPEl 263      75.150  49.195  33.602  1.00  0.00           C
ATOM   8108  C25 POPEl 263      75.540  49.255  35.082  1.00  0.00           C
ATOM   8111  C26 POPEl 263      76.890  48.605  35.432  1.00  0.00           C
ATOM   8114  C27 POPEl 263      77.299  48.875  36.892  1.00  0.00           C
ATOM   8117  C28 POPEl 263      78.439  47.955  37.352  1.00  0.00           C
ATOM   8120  C29 POPEl 263      78.979  48.265  38.722  1.00  0.00           C
ATOM   8122 0C21 POPEl 263      78.740  47.565  39.852  1.00  0.00           C
ATOM   8124 1C21 POPEl 263      77.799  46.395  39.982  1.00  0.00           C
ATOM   8127 2C21 POPEl 263      77.210  46.235  41.392  1.00  0.00           C
ATOM   8130 3C21 POPEl 263      76.508  47.504  41.922  1.00  0.00           C
ATOM   8133 4C21 POPEl 263      75.799  47.285  43.262  1.00  0.00           C
ATOM   8136 5C21 POPEl 263      75.479  48.605  43.972  1.00  0.00           C
ATOM   8139 6C21 POPEl 263      74.900  48.405  45.372  1.00  0.00           C
ATOM   8142 7C21 POPEl 263      74.689  49.735  46.102  1.00  0.00           C
ATOM   8145 8C21 POPEl 263      74.460  49.575  47.612  1.00  0.00           C
ATOM   8149  C33 POPEl 263      71.450  52.665  32.482  1.00  0.00           C
ATOM   8152  C34 POPEl 263      71.260  53.045  33.952  1.00  0.00           C
ATOM   8155  C35 POPEl 263      70.790  51.825  34.762  1.00  0.00           C
ATOM   8158  C36 POPEl 263      71.070  52.035  36.242  1.00  0.00           C
ATOM   8161  C37 POPEl 263      70.810  50.785  37.082  1.00  0.00           C
ATOM   8164  C38 POPEl 263      69.479  50.805  37.822  1.00  0.00           C
ATOM   8167  C39 POPEl 263      69.530  51.555  39.162  1.00  0.00           C
ATOM   8170 0C31 POPEl 263      68.259  51.345  40.012  1.00  0.00           C
ATOM   8173 1C31 POPEl 263      68.549  51.485  41.512  1.00  0.00           C
ATOM   8176 2C31 POPEl 263      67.310  51.795  42.372  1.00  0.00           C
ATOM   8179 3C31 POPEl 263      67.689  52.245  43.782  1.00  0.00           C
ATOM   8182 4C31 POPEl 263      66.630  51.935  44.842  1.00  0.00           C
ATOM   8185 5C31 POPEl 263      67.060  52.375  46.242  1.00  0.00           C
ATOM   8188 6C31 POPEl 263      66.130  51.875  47.342  1.00  0.00           C
ATOM   8192  NH3 POPEm 264     107.229  85.604  70.242  1.00  0.00           N
ATOM   8196  C12 POPEm 264     107.529  87.064  70.062  1.00  0.00           C
ATOM   8199  C11 POPEm 264     107.490  87.824  71.412  1.00  0.00           C
ATOM   8202  P   POPEm 264     109.608  89.325  71.542  1.00  0.00           P
ATOM   8203  O13 POPEm 264     109.910  90.744  71.202  1.00  0.00           O
ATOM   8204  O14 POPEm 264     109.990  88.845  72.882  1.00  0.00           O
ATOM   8205  O11 POPEm 264     110.200  88.365  70.462  1.00  0.00           O
ATOM   8206  O12 POPEm 264     108.049  89.144  71.332  1.00  0.00           O
ATOM   8207  C1  POPEm 264     111.380  88.625  69.702  1.00  0.00           C
ATOM   8210  C2  POPEm 264     111.130  88.254  68.222  1.00  0.00           C
ATOM   8212  O21 POPEm 264     112.350  88.495  67.512  1.00  0.00           O
ATOM   8213  C21 POPEm 264     112.919  87.445  66.932  1.00  0.00           C
ATOM   8214  O22 POPEm 264     112.459  86.314  66.902  1.00  0.00           O
ATOM   8215  C22 POPEm 264     114.210  87.915  66.282  1.00  0.00           C
ATOM   8218  C3  POPEm 264     109.990  89.125  67.612  1.00  0.00           C
ATOM   8221  O31 POPEm 264     110.038  89.135  66.172  1.00  0.00           O
ATOM   8222  C31 POPEm 264     109.360  88.185  65.562  1.00  0.00           C
ATOM   8223  O32 POPEm 264     108.560  87.424  66.092  1.00  0.00           O
ATOM   8224  C32 POPEm 264     109.710  88.215  64.082  1.00  0.00           C
ATOM   8227  C23 POPEm 264     115.020  86.795  65.602  1.00  0.00           C
ATOM   8230  C24 POPEm 264     114.880  86.765  64.072  1.00  0.00           C
ATOM   8233  C25 POPEm 264     115.809  85.705  63.452  1.00  0.00           C
ATOM   8236  C26 POPEm 264     115.920  85.805  61.922  1.00  0.00           C
ATOM   8239  C27 POPEm 264     117.149  85.064  61.372  1.00  0.00           C
ATOM   8242  C28 POPEm 264     117.380  85.335  59.872  1.00  0.00           C
ATOM   8245  C29 POPEm 264     118.800  85.095  59.452  1.00  0.00           C
ATOM   8247 0C21 POPEm 264     119.290  85.285  58.212  1.00  0.00           C
ATOM   8249 1C21 POPEm 264     118.508  85.764  57.012  1.00  0.00           C
ATOM   8252 2C21 POPEm 264     117.970  84.595  56.162  1.00  0.00           C
ATOM   8255 3C21 POPEm 264     119.049  83.795  55.422  1.00  0.00           C
ATOM   8258 4C21 POPEm 264     118.460  82.604  54.652  1.00  0.00           C
ATOM   8261 5C21 POPEm 264     119.360  81.995  53.562  1.00  0.00           C
ATOM   8264 6C21 POPEm 264     120.500  81.065  54.032  1.00  0.00           C
ATOM   8267 7C21 POPEm 264     121.720  81.795  54.612  1.00  0.00           C
ATOM   8270 8C21 POPEm 264     122.960  80.904  54.712  1.00  0.00           C
ATOM   8274  C33 POPEm 264     108.499  87.855  63.182  1.00  0.00           C
ATOM   8277  C34 POPEm 264     108.859  88.065  61.702  1.00  0.00           C
ATOM   8280  C35 POPEm 264     107.760  87.595  60.752  1.00  0.00           C
ATOM   8283  C36 POPEm 264     108.289  87.424  59.332  1.00  0.00           C
ATOM   8286  C37 POPEm 264     107.310  86.725  58.382  1.00  0.00           C
ATOM   8289  C38 POPEm 264     108.020  86.235  57.122  1.00  0.00           C
ATOM   8292  C39 POPEm 264     107.070  85.764  56.022  1.00  0.00           C
ATOM   8295 0C31 POPEm 264     107.779  84.835  55.032  1.00  0.00           C
ATOM   8298 1C31 POPEm 264     106.990  84.585  53.732  1.00  0.00           C
ATOM   8301 2C31 POPEm 264     107.760  83.695  52.752  1.00  0.00           C
ATOM   8304 3C31 POPEm 264     107.210  83.714  51.322  1.00  0.00           C
ATOM   8307 4C31 POPEm 264     105.960  82.844  51.112  1.00  0.00           C
ATOM   8310 5C31 POPEm 264     105.479  82.905  49.652  1.00  0.00           C
ATOM   8313 6C31 POPEm 264     104.259  82.035  49.342  1.00  0.00           C
ATOM   8317  NH3 POPEn 265     130.520 102.155  28.472  1.00  0.00           N
ATOM   8321  C12 POPEn 265     129.559 101.354  27.632  1.00  0.00           C
ATOM   8324  C11 POPEn 265     130.180 100.025  27.262  1.00  0.00           C
ATOM   8327  P   POPEn 265     128.958  97.855  26.672  1.00  0.00           P
ATOM   8328  O13 POPEn 265     127.719  97.445  25.982  1.00  0.00           O
ATOM   8329  O14 POPEn 265     130.210  97.134  26.362  1.00  0.00           O
ATOM   8330  O11 POPEn 265     128.719  97.824  28.232  1.00  0.00           O
ATOM   8331  O12 POPEn 265     129.238  99.385  26.392  1.00  0.00           O
ATOM   8332  C1  POPEn 265     128.779  96.535  28.872  1.00  0.00           C
ATOM   8335  C2  POPEn 265     128.538  96.714  30.392  1.00  0.00           C
ATOM   8337  O21 POPEn 265     129.199  95.715  31.172  1.00  0.00           O
ATOM   8338  C21 POPEn 265     130.490  95.954  31.332  1.00  0.00           C
ATOM   8339  O22 POPEn 265     131.178  96.705  30.652  1.00  0.00           O
ATOM   8340  C22 POPEn 265     130.878  95.265  32.632  1.00  0.00           C
ATOM   8343  C3  POPEn 265     127.039  96.714  30.722  1.00  0.00           C
ATOM   8346  O31 POPEn 265     126.779  97.274  32.032  1.00  0.00           O
ATOM   8347  C31 POPEn 265     125.489  97.415  32.242  1.00  0.00           C
ATOM   8348  O32 POPEn 265     124.608  97.215  31.412  1.00  0.00           O
ATOM   8349  C32 POPEn 265     125.219  97.984  33.622  1.00  0.00           C
ATOM   8352  C23 POPEn 265     130.439  96.144  33.832  1.00  0.00           C
ATOM   8355  C24 POPEn 265     131.589  97.045  34.322  1.00  0.00           C
ATOM   8358  C25 POPEn 265     132.258  96.574  35.622  1.00  0.00           C
ATOM   8361  C26 POPEn 265     132.648  95.085  35.622  1.00  0.00           C
ATOM   8364  C27 POPEn 265     133.238  94.595  36.952  1.00  0.00           C
ATOM   8367  C28 POPEn 265     133.719  93.135  36.892  1.00  0.00           C
ATOM   8370  C29 POPEn 265     132.749  92.204  36.202  1.00  0.00           C
ATOM   8372 0C21 POPEn 265     131.799  91.454  36.772  1.00  0.00           C
ATOM   8374 1C21 POPEn 265     131.449  91.385  38.242  1.00  0.00           C
ATOM   8377 2C21 POPEn 265     129.960  91.734  38.422  1.00  0.00           C
ATOM   8380 3C21 POPEn 265     129.430  91.504  39.842  1.00  0.00           C
ATOM   8383 4C21 POPEn 265     127.889  91.545  39.882  1.00  0.00           C
ATOM   8386 5C21 POPEn 265     127.299  91.365  41.292  1.00  0.00           C
ATOM   8389 6C21 POPEn 265     127.639  89.995  41.912  1.00  0.00           C
ATOM   8392 7C21 POPEn 265     127.070  89.835  43.322  1.00  0.00           C
ATOM   8395 8C21 POPEn 265     127.590  88.585  44.022  1.00  0.00           C
ATOM   8399  C33 POPEn 265     123.700  98.034  33.912  1.00  0.00           C
ATOM   8402  C34 POPEn 265     123.399  98.415  35.362  1.00  0.00           C
ATOM   8405  C35 POPEn 265     123.648  97.225  36.292  1.00  0.00           C
ATOM   8408  C36 POPEn 265     123.549  97.564  37.772  1.00  0.00           C
ATOM   8411  C37 POPEn 265     123.670  96.284  38.602  1.00  0.00           C
ATOM   8414  C38 POPEn 265     123.880  96.535  40.092  1.00  0.00           C
ATOM   8417  C39 POPEn 265     123.990  95.225  40.872  1.00  0.00           C
ATOM   8420 0C31 POPEn 265     124.520  95.394  42.292  1.00  0.00           C
ATOM   8423 1C31 POPEn 265     124.399  94.074  43.062  1.00  0.00           C
ATOM   8426 2C31 POPEn 265     125.240  94.025  44.342  1.00  0.00           C
ATOM   8429 3C31 POPEn 265     124.819  95.025  45.432  1.00  0.00           C
ATOM   8432 4C31 POPEn 265     125.559  94.704  46.732  1.00  0.00           C
ATOM   8435 5C31 POPEn 265     125.369  95.725  47.862  1.00  0.00           C
ATOM   8438 6C31 POPEn 265     126.310  95.425  49.032  1.00  0.00           C
ATOM   8442  NH3 POPEo 266      95.540  96.594  28.112  1.00  0.00           N
ATOM   8446  C12 POPEo 266      96.639  96.165  27.182  1.00  0.00           C
ATOM   8449  C11 POPEo 266      97.889  95.635  27.932  1.00  0.00           C
ATOM   8452  P   POPEo 266      98.999  97.934  28.402  1.00  0.00           P
ATOM   8453  O13 POPEo 266      98.490  98.865  27.402  1.00  0.00           O
ATOM   8454  O14 POPEo 266      98.259  97.905  29.672  1.00  0.00           O
ATOM   8455  O11 POPEo 266     100.509  98.314  28.592  1.00  0.00           O
ATOM   8456  O12 POPEo 266      99.020  96.504  27.762  1.00  0.00           O
ATOM   8457  C1  POPEo 266     101.139  98.434  29.862  1.00  0.00           C
ATOM   8460  C2  POPEo 266     101.380  99.924  30.272  1.00  0.00           C
ATOM   8462  O21 POPEo 266     102.509 100.015  31.172  1.00  0.00           O
ATOM   8463  C21 POPEo 266     102.380  99.354  32.312  1.00  0.00           C
ATOM   8464  O22 POPEo 266     101.399  98.735  32.672  1.00  0.00           O
ATOM   8465  C22 POPEo 266     103.619  99.535  33.172  1.00  0.00           C
ATOM   8468  C3  POPEo 266     100.120 100.665  30.832  1.00  0.00           C
ATOM   8471  O31 POPEo 266      99.869 101.955  30.212  1.00  0.00           O
ATOM   8472  C31 POPEo 266      99.990 103.124  30.892  1.00  0.00           C
ATOM   8473  O32 POPEo 266      99.419 104.144  30.542  1.00  0.00           O
ATOM   8474  C32 POPEo 266     100.979 103.104  32.062  1.00  0.00           C
ATOM   8477  C23 POPEo 266     103.499  98.605  34.402  1.00  0.00           C
ATOM   8480  C24 POPEo 266     104.729  98.625  35.312  1.00  0.00           C
ATOM   8483  C25 POPEo 266     104.590  97.615  36.452  1.00  0.00           C
ATOM   8486  C26 POPEo 266     103.619  98.085  37.562  1.00  0.00           C
ATOM   8489  C27 POPEo 266     104.328  98.394  38.882  1.00  0.00           C
ATOM   8492  C28 POPEo 266     103.350  98.805  39.992  1.00  0.00           C
ATOM   8495  C29 POPEo 266     103.969  98.605  41.352  1.00  0.00           C
ATOM   8497 0C21 POPEo 266     104.290  99.535  42.262  1.00  0.00           C
ATOM   8499 1C21 POPEo 266     104.110 101.024  42.152  1.00  0.00           C
ATOM   8502 2C21 POPEo 266     103.089 101.574  43.162  1.00  0.00           C
ATOM   8505 3C21 POPEo 266     101.639 101.135  42.882  1.00  0.00           C
ATOM   8508 4C21 POPEo 266     100.600 101.924  43.692  1.00  0.00           C
ATOM   8511 5C21 POPEo 266     100.149 101.255  45.012  1.00  0.00           C
ATOM   8514 6C21 POPEo 266     101.300 100.934  45.972  1.00  0.00           C
ATOM   8517 7C21 POPEo 266     100.820 100.315  47.282  1.00  0.00           C
ATOM   8520 8C21 POPEo 266     101.979  99.935  48.212  1.00  0.00           C
ATOM   8524  C33 POPEo 266     101.329 104.525  32.602  1.00  0.00           C
ATOM   8527  C34 POPEo 266     100.950 104.774  34.072  1.00  0.00           C
ATOM   8530  C35 POPEo 266     101.590 103.784  35.062  1.00  0.00           C
ATOM   8533  C36 POPEo 266     101.710 104.325  36.492  1.00  0.00           C
ATOM   8536  C37 POPEo 266     102.270 103.254  37.452  1.00  0.00           C
ATOM   8539  C38 POPEo 266     101.949 103.524  38.932  1.00  0.00           C
ATOM   8542  C39 POPEo 266     102.900 104.525  39.602  1.00  0.00           C
ATOM   8545 0C31 POPEo 266     102.410 104.935  41.002  1.00  0.00           C
ATOM   8548 1C31 POPEo 266     103.438 105.775  41.762  1.00  0.00           C
ATOM   8551 2C31 POPEo 266     102.889 106.424  43.042  1.00  0.00           C
ATOM   8554 3C31 POPEo 266     102.509 105.425  44.132  1.00  0.00           C
ATOM   8557 4C31 POPEo 266     102.680 106.004  45.542  1.00  0.00           C
ATOM   8560 5C31 POPEo 266     102.600 104.924  46.622  1.00  0.00           C
ATOM   8563 6C31 POPEo 266     102.849 105.495  48.012  1.00  0.00           C
ATOM   8567  NH3 POPEp 267      81.299  21.695  30.282  1.00  0.00           N
ATOM   8571  C12 POPEp 267      80.450  20.985  31.302  1.00  0.00           C
ATOM   8574  C11 POPEp 267      81.350  20.335  32.372  1.00  0.00           C
ATOM   8577  P   POPEp 267      81.430  19.225  34.682  1.00  0.00           P
ATOM   8578  O13 POPEp 267      82.799  18.875  34.312  1.00  0.00           O
ATOM   8579  O14 POPEp 267      81.240  20.285  35.712  1.00  0.00           O
ATOM   8580  O11 POPEp 267      80.620  17.955  35.072  1.00  0.00           O
ATOM   8581  O12 POPEp 267      80.610  19.695  33.402  1.00  0.00           O
ATOM   8582  C1  POPEp 267      79.280  17.965  35.552  1.00  0.00           C
ATOM   8585  C2  POPEp 267      79.250  17.265  36.932  1.00  0.00           C
ATOM   8587  O21 POPEp 267      78.270  16.185  37.002  1.00  0.00           O
ATOM   8588  C21 POPEp 267      78.760  15.095  36.382  1.00  0.00           C
ATOM   8589  O22 POPEp 267      79.660  15.125  35.562  1.00  0.00           O
ATOM   8590  C22 POPEp 267      78.280  13.805  37.042  1.00  0.00           C
ATOM   8593  C3  POPEp 267      79.049  18.275  38.092  1.00  0.00           C
ATOM   8596  O31 POPEp 267      78.990  17.605  39.372  1.00  0.00           O
ATOM   8597  C31 POPEp 267      77.780  17.435  39.882  1.00  0.00           C
ATOM   8598  O32 POPEp 267      76.750  17.905  39.432  1.00  0.00           O
ATOM   8599  C32 POPEp 267      77.840  16.625  41.162  1.00  0.00           C
ATOM   8602  C23 POPEp 267      79.500  12.855  37.012  1.00  0.00           C
ATOM   8605  C24 POPEp 267      79.509  11.605  37.902  1.00  0.00           C
ATOM   8608  C25 POPEp 267      79.180  11.915  39.362  1.00  0.00           C
ATOM   8611  C26 POPEp 267      79.560  10.755  40.282  1.00  0.00           C
ATOM   8614  C27 POPEp 267      78.688  10.725  41.542  1.00  0.00           C
ATOM   8617  C28 POPEp 267      78.939   9.495  42.422  1.00  0.00           C
ATOM   8620  C29 POPEp 267      77.689   8.965  43.072  1.00  0.00           C
ATOM   8622 0C21 POPEp 267      77.520   8.555  44.342  1.00  0.00           C
ATOM   8624 1C21 POPEp 267      78.560   8.535  45.432  1.00  0.00           C
ATOM   8627 2C21 POPEp 267      77.939   9.075  46.722  1.00  0.00           C
ATOM   8630 3C21 POPEp 267      78.960   9.155  47.862  1.00  0.00           C
ATOM   8633 4C21 POPEp 267      78.310   9.555  49.192  1.00  0.00           C
ATOM   8636 5C21 POPEp 267      79.189  10.485  50.022  1.00  0.00           C
ATOM   8639 6C21 POPEp 267      80.590   9.925  50.302  1.00  0.00           C
ATOM   8642 7C21 POPEp 267      81.419  10.895  51.142  1.00  0.00           C
ATOM   8645 8C21 POPEp 267      82.840  10.415  51.412  1.00  0.00           C
ATOM   8649  C33 POPEp 267      77.189  15.235  41.012  1.00  0.00           C
ATOM   8652  C34 POPEp 267      77.189  14.445  42.332  1.00  0.00           C
ATOM   8655  C35 POPEp 267      78.570  14.395  42.992  1.00  0.00           C
ATOM   8658  C36 POPEp 267      78.590  13.555  44.262  1.00  0.00           C
ATOM   8661  C37 POPEp 267      80.020  13.495  44.822  1.00  0.00           C
ATOM   8664  C38 POPEp 267      80.170  12.505  45.982  1.00  0.00           C
ATOM   8667  C39 POPEp 267      81.630  12.365  46.462  1.00  0.00           C
ATOM   8670 0C31 POPEp 267      82.149  13.585  47.222  1.00  0.00           C
ATOM   8673 1C31 POPEp 267      83.648  13.485  47.512  1.00  0.00           C
ATOM   8676 2C31 POPEp 267      84.220  14.735  48.202  1.00  0.00           C
ATOM   8679 3C31 POPEp 267      84.010  14.755  49.732  1.00  0.00           C
ATOM   8682 4C31 POPEp 267      85.349  14.675  50.482  1.00  0.00           C
ATOM   8685 5C31 POPEp 267      85.200  14.715  52.012  1.00  0.00           C
ATOM   8688 6C31 POPEp 267      86.540  14.595  52.742  1.00  0.00           C
ATOM   8692  NH3 POPEq 268     116.049  19.465  28.822  1.00  0.00           N
ATOM   8696  C12 POPEq 268     116.209  17.995  29.092  1.00  0.00           C
ATOM   8699  C11 POPEq 268     114.929  17.375  29.682  1.00  0.00           C
ATOM   8702  P   POPEq 268     113.270  15.355  29.352  1.00  0.00           P
ATOM   8703  O13 POPEq 268     113.438  14.025  28.742  1.00  0.00           O
ATOM   8704  O14 POPEq 268     111.968  16.035  29.082  1.00  0.00           O
ATOM   8705  O11 POPEq 268     113.469  15.235  30.912  1.00  0.00           O
ATOM   8706  O12 POPEq 268     114.468  16.295  28.882  1.00  0.00           O
ATOM   8707  C1  POPEq 268     113.340  13.975  31.592  1.00  0.00           C
ATOM   8710  C2  POPEq 268     114.608  13.595  32.432  1.00  0.00           C
ATOM   8712  O21 POPEq 268     114.328  12.825  33.632  1.00  0.00           O
ATOM   8713  C21 POPEq 268     113.508  13.325  34.542  1.00  0.00           C
ATOM   8714  O22 POPEq 268     112.820  14.305  34.442  1.00  0.00           O
ATOM   8715  C22 POPEq 268     113.560  12.495  35.822  1.00  0.00           C
ATOM   8718  C3  POPEq 268     115.549  14.795  32.762  1.00  0.00           C
ATOM   8721  O31 POPEq 268     116.759  14.385  33.452  1.00  0.00           O
ATOM   8722  C31 POPEq 268     117.760  13.985  32.662  1.00  0.00           C
ATOM   8723  O32 POPEq 268     117.749  13.995  31.442  1.00  0.00           O
ATOM   8724  C32 POPEq 268     118.990  13.505  33.452  1.00  0.00           C
ATOM   8727  C23 POPEq 268     114.980  12.345  36.422  1.00  0.00           C
ATOM   8730  C24 POPEq 268     114.959  12.015  37.922  1.00  0.00           C
ATOM   8733  C25 POPEq 268     116.139  12.645  38.672  1.00  0.00           C
ATOM   8736  C26 POPEq 268     116.450  11.965  40.012  1.00  0.00           C
ATOM   8739  C27 POPEq 268     117.700  12.535  40.692  1.00  0.00           C
ATOM   8742  C28 POPEq 268     118.189  11.675  41.872  1.00  0.00           C
ATOM   8745  C29 POPEq 268     119.399  12.235  42.572  1.00  0.00           C
ATOM   8747 0C21 POPEq 268     120.290  11.525  43.312  1.00  0.00           C
ATOM   8749 1C21 POPEq 268     120.229  10.045  43.572  1.00  0.00           C
ATOM   8752 2C21 POPEq 268     119.119   9.635  44.552  1.00  0.00           C
ATOM   8755 3C21 POPEq 268     119.369  10.075  46.002  1.00  0.00           C
ATOM   8758 4C21 POPEq 268     118.149   9.755  46.882  1.00  0.00           C
ATOM   8761 5C21 POPEq 268     118.259  10.215  48.342  1.00  0.00           C
ATOM   8764 6C21 POPEq 268     116.919  10.045  49.052  1.00  0.00           C
ATOM   8767 7C21 POPEq 268     116.968  10.395  50.542  1.00  0.00           C
ATOM   8770 8C21 POPEq 268     115.669  10.105  51.272  1.00  0.00           C
ATOM   8774  C33 POPEq 268     118.819  13.355  34.982  1.00  0.00           C
ATOM   8777  C34 POPEq 268     120.120  12.875  35.642  1.00  0.00           C
ATOM   8780  C35 POPEq 268     120.020  12.755  37.162  1.00  0.00           C
ATOM   8783  C36 POPEq 268     121.270  12.105  37.772  1.00  0.00           C
ATOM   8786  C37 POPEq 268     121.249  12.005  39.302  1.00  0.00           C
ATOM   8789  C38 POPEq 268     122.480  11.275  39.852  1.00  0.00           C
ATOM   8792  C39 POPEq 268     123.560  12.185  40.462  1.00  0.00           C
ATOM   8795 0C31 POPEq 268     123.350  12.425  41.962  1.00  0.00           C
ATOM   8798 1C31 POPEq 268     124.579  12.985  42.702  1.00  0.00           C
ATOM   8801 2C31 POPEq 268     124.410  12.955  44.232  1.00  0.00           C
ATOM   8804 3C31 POPEq 268     125.669  13.325  45.032  1.00  0.00           C
ATOM   8807 4C31 POPEq 268     126.919  12.485  44.732  1.00  0.00           C
ATOM   8810 5C31 POPEq 268     127.900  12.445  45.912  1.00  0.00           C
ATOM   8813 6C31 POPEq 268     129.169  11.645  45.622  1.00  0.00           C
ATOM   8817  NH3 POPEr 269      58.810  85.245  29.492  1.00  0.00           N
ATOM   8821  C12 POPEr 269      57.500  85.814  29.962  1.00  0.00           C
ATOM   8824  C11 POPEr 269      56.850  86.655  28.832  1.00  0.00           C
ATOM   8827  P   POPEr 269      58.520  88.685  28.712  1.00  0.00           P
ATOM   8828  O13 POPEr 269      58.520  89.605  27.562  1.00  0.00           O
ATOM   8829  O14 POPEr 269      59.520  87.595  28.672  1.00  0.00           O
ATOM   8830  O11 POPEr 269      58.720  89.564  30.012  1.00  0.00           O
ATOM   8831  O12 POPEr 269      57.090  88.055  28.922  1.00  0.00           O
ATOM   8832  C1  POPEr 269      57.880  89.545  31.172  1.00  0.00           C
ATOM   8835  C2  POPEr 269      58.680  89.155  32.432  1.00  0.00           C
ATOM   8837  O21 POPEr 269      58.120  89.805  33.582  1.00  0.00           O
ATOM   8838  C21 POPEr 269      57.060  89.225  34.122  1.00  0.00           C
ATOM   8839  O22 POPEr 269      56.619  88.115  33.882  1.00  0.00           O
ATOM   8840  C22 POPEr 269      56.460  90.195  35.142  1.00  0.00           C
ATOM   8843  C3  POPEr 269      60.170  89.605  32.302  1.00  0.00           C
ATOM   8846  O31 POPEr 269      60.960  89.115  33.412  1.00  0.00           O
ATOM   8847  C31 POPEr 269      62.040  89.824  33.672  1.00  0.00           C
ATOM   8848  O32 POPEr 269      62.330  90.905  33.172  1.00  0.00           O
ATOM   8849  C32 POPEr 269      62.950  89.025  34.612  1.00  0.00           C
ATOM   8852  C23 POPEr 269      56.280  89.615  36.562  1.00  0.00           C
ATOM   8855  C24 POPEr 269      55.820  90.715  37.512  1.00  0.00           C
ATOM   8858  C25 POPEr 269      55.569  90.235  38.952  1.00  0.00           C
ATOM   8861  C26 POPEr 269      54.770  91.265  39.752  1.00  0.00           C
ATOM   8864  C27 POPEr 269      54.490  90.845  41.202  1.00  0.00           C
ATOM   8867  C28 POPEr 269      55.770  90.725  42.072  1.00  0.00           C
ATOM   8870  C29 POPEr 269      56.070  89.284  42.442  1.00  0.00           C
ATOM   8872 0C21 POPEr 269      56.200  88.784  43.682  1.00  0.00           C
ATOM   8874 1C21 POPEr 269      56.180  89.545  44.992  1.00  0.00           C
ATOM   8877 2C21 POPEr 269      57.420  89.195  45.832  1.00  0.00           C
ATOM   8880 3C21 POPEr 269      57.639  90.174  47.002  1.00  0.00           C
ATOM   8883 4C21 POPEr 269      58.850  89.805  47.882  1.00  0.00           C
ATOM   8886 5C21 POPEr 269      60.100  89.445  47.062  1.00  0.00           C
ATOM   8889 6C21 POPEr 269      61.420  89.485  47.842  1.00  0.00           C
ATOM   8892 7C21 POPEr 269      62.600  89.165  46.912  1.00  0.00           C
ATOM   8895 8C21 POPEr 269      63.970  89.254  47.582  1.00  0.00           C
ATOM   8899  C33 POPEr 269      63.040  89.615  36.032  1.00  0.00           C
ATOM   8902  C34 POPEr 269      64.200  88.995  36.822  1.00  0.00           C
ATOM   8905  C35 POPEr 269      64.280  89.535  38.262  1.00  0.00           C
ATOM   8908  C36 POPEr 269      63.020  89.225  39.062  1.00  0.00           C
ATOM   8911  C37 POPEr 269      63.130  89.644  40.532  1.00  0.00           C
ATOM   8914  C38 POPEr 269      61.880  89.245  41.322  1.00  0.00           C
ATOM   8917  C39 POPEr 269      61.810  89.905  42.702  1.00  0.00           C
ATOM   8920 0C31 POPEr 269      61.470  91.395  42.602  1.00  0.00           C
ATOM   8923 1C31 POPEr 269      61.420  92.085  43.962  1.00  0.00           C
ATOM   8926 2C31 POPEr 269      61.280  93.605  43.822  1.00  0.00           C
ATOM   8929 3C31 POPEr 269      61.389  94.325  45.172  1.00  0.00           C
ATOM   8932 4C31 POPEr 269      60.430  93.775  46.242  1.00  0.00           C
ATOM   8935 5C31 POPEr 269      60.480  94.625  47.522  1.00  0.00           C
ATOM   8938 6C31 POPEr 269      59.710  94.035  48.712  1.00  0.00           C
ATOM   8942  NH3 POPEs 270      39.390  43.934  74.922  1.00  0.00           N
ATOM   8946  C12 POPEs 270      39.760  42.565  75.402  1.00  0.00           C
ATOM   8949  C11 POPEs 270      39.100  41.434  74.592  1.00  0.00           C
ATOM   8952  P   POPEs 270      40.290  39.035  74.692  1.00  0.00           P
ATOM   8953  O13 POPEs 270      41.670  39.125  75.222  1.00  0.00           O
ATOM   8954  O14 POPEs 270      39.620  37.715  74.762  1.00  0.00           O
ATOM   8955  O11 POPEs 270      40.410  39.445  73.192  1.00  0.00           O
ATOM   8956  O12 POPEs 270      39.350  40.175  75.212  1.00  0.00           O
ATOM   8957  C1  POPEs 270      40.160  38.595  72.082  1.00  0.00           C
ATOM   8960  C2  POPEs 270      41.300  38.785  71.062  1.00  0.00           C
ATOM   8962  O21 POPEs 270      41.140  37.824  69.992  1.00  0.00           O
ATOM   8963  C21 POPEs 270      41.030  38.375  68.772  1.00  0.00           C
ATOM   8964  O22 POPEs 270      41.230  39.545  68.502  1.00  0.00           O
ATOM   8965  C22 POPEs 270      40.590  37.325  67.752  1.00  0.00           C
ATOM   8968  C3  POPEs 270      42.639  38.585  71.822  1.00  0.00           C
ATOM   8971  O31 POPEs 270      43.799  38.755  70.972  1.00  0.00           O
ATOM   8972  C31 POPEs 270      44.910  38.985  71.642  1.00  0.00           C
ATOM   8973  O32 POPEs 270      45.040  38.925  72.852  1.00  0.00           O
ATOM   8974  C32 POPEs 270      46.030  39.325  70.702  1.00  0.00           C
ATOM   8977  C23 POPEs 270      40.529  37.875  66.312  1.00  0.00           C
ATOM   8980  C24 POPEs 270      41.899  38.025  65.652  1.00  0.00           C
ATOM   8983  C25 POPEs 270      41.840  38.915  64.402  1.00  0.00           C
ATOM   8986  C26 POPEs 270      41.430  38.155  63.132  1.00  0.00           C
ATOM   8989  C27 POPEs 270      40.880  39.105  62.062  1.00  0.00           C
ATOM   8992  C28 POPEs 270      40.610  38.405  60.712  1.00  0.00           C
ATOM   8995  C29 POPEs 270      41.619  38.755  59.662  1.00  0.00           C
ATOM   8997 0C21 POPEs 270      41.390  39.325  58.462  1.00  0.00           C
ATOM   8999 1C21 POPEs 270      40.050  39.715  57.872  1.00  0.00           C
ATOM   9002 2C21 POPEs 270      39.800  39.025  56.522  1.00  0.00           C
ATOM   9005 3C21 POPEs 270      40.640  39.585  55.362  1.00  0.00           C
ATOM   9008 4C21 POPEs 270      40.560  38.695  54.122  1.00  0.00           C
ATOM   9011 5C21 POPEs 270      41.270  39.275  52.882  1.00  0.00           C
ATOM   9014 6C21 POPEs 270      42.790  39.405  53.042  1.00  0.00           C
ATOM   9017 7C21 POPEs 270      43.490  39.735  51.722  1.00  0.00           C
ATOM   9020 8C21 POPEs 270      45.010  39.845  51.842  1.00  0.00           C
ATOM   9024  C33 POPEs 270      46.140  38.385  69.492  1.00  0.00           C
ATOM   9027  C34 POPEs 270      47.439  38.655  68.742  1.00  0.00           C
ATOM   9030  C35 POPEs 270      47.540  37.945  67.392  1.00  0.00           C
ATOM   9033  C36 POPEs 270      46.400  38.275  66.432  1.00  0.00           C
ATOM   9036  C37 POPEs 270      46.800  38.025  64.982  1.00  0.00           C
ATOM   9039  C38 POPEs 270      45.850  38.725  64.022  1.00  0.00           C
ATOM   9042  C39 POPEs 270      46.290  38.635  62.562  1.00  0.00           C
ATOM   9045 0C31 POPEs 270      45.779  39.855  61.802  1.00  0.00           C
ATOM   9048 1C31 POPEs 270      46.210  39.875  60.342  1.00  0.00           C
ATOM   9051 2C31 POPEs 270      46.070  41.275  59.762  1.00  0.00           C
ATOM   9054 3C31 POPEs 270      46.310  41.335  58.262  1.00  0.00           C
ATOM   9057 4C31 POPEs 270      45.910  42.695  57.692  1.00  0.00           C
ATOM   9060 5C31 POPEs 270      46.439  42.865  56.282  1.00  0.00           C
ATOM   9063 6C31 POPEs 270      45.900  44.094  55.562  1.00  0.00           C
ATOM   9067  NH3 POPEt 271      15.840  79.085  27.462  1.00  0.00           N
ATOM   9071  C12 POPEt 271      15.920  78.845  25.982  1.00  0.00           C
ATOM   9074  C11 POPEt 271      16.820  77.655  25.602  1.00  0.00           C
ATOM   9077  P   POPEt 271      18.840  77.985  27.282  1.00  0.00           P
ATOM   9078  O13 POPEt 271      20.210  77.405  27.272  1.00  0.00           O
ATOM   9079  O14 POPEt 271      18.550  79.324  27.842  1.00  0.00           O
ATOM   9080  O11 POPEt 271      17.870  77.015  28.062  1.00  0.00           O
ATOM   9081  O12 POPEt 271      18.200  77.925  25.842  1.00  0.00           O
ATOM   9082  C1  POPEt 271      18.380  76.305  29.192  1.00  0.00           C
ATOM   9085  C2  POPEt 271      17.410  76.425  30.402  1.00  0.00           C
ATOM   9087  O21 POPEt 271      17.950  76.184  31.712  1.00  0.00           O
ATOM   9088  C21 POPEt 271      19.010  75.425  31.902  1.00  0.00           C
ATOM   9089  O22 POPEt 271      19.760  74.945  31.082  1.00  0.00           O
ATOM   9090  C22 POPEt 271      19.270  75.225  33.402  1.00  0.00           C
ATOM   9093  C3  POPEt 271      16.150  75.534  30.222  1.00  0.00           C
ATOM   9096  O31 POPEt 271      15.080  75.935  31.102  1.00  0.00           O
ATOM   9097  C31 POPEt 271      14.430  77.034  30.752  1.00  0.00           C
ATOM   9098  O32 POPEt 271      14.610  77.665  29.722  1.00  0.00           O
ATOM   9099  C32 POPEt 271      13.360  77.305  31.812  1.00  0.00           C
ATOM   9102  C23 POPEt 271      18.180  75.655  34.422  1.00  0.00           C
ATOM   9105  C24 POPEt 271      18.260  74.744  35.662  1.00  0.00           C
ATOM   9108  C25 POPEt 271      17.870  75.385  37.002  1.00  0.00           C
ATOM   9111  C26 POPEt 271      18.050  74.385  38.162  1.00  0.00           C
ATOM   9114  C27 POPEt 271      17.510  74.895  39.502  1.00  0.00           C
ATOM   9117  C28 POPEt 271      17.630  73.855  40.642  1.00  0.00           C
ATOM   9120  C29 POPEt 271      18.820  74.035  41.552  1.00  0.00           C
ATOM   9122 0C21 POPEt 271      18.840  73.865  42.892  1.00  0.00           C
ATOM   9124 1C21 POPEt 271      17.680  73.445  43.772  1.00  0.00           C
ATOM   9127 2C21 POPEt 271      17.530  74.275  45.062  1.00  0.00           C
ATOM   9130 3C21 POPEt 271      16.200  73.985  45.782  1.00  0.00           C
ATOM   9133 4C21 POPEt 271      16.000  74.825  47.052  1.00  0.00           C
ATOM   9136 5C21 POPEt 271      14.590  74.685  47.662  1.00  0.00           C
ATOM   9139 6C21 POPEt 271      14.390  73.354  48.402  1.00  0.00           C
ATOM   9142 7C21 POPEt 271      13.000  73.175  49.022  1.00  0.00           C
ATOM   9145 8C21 POPEt 271      12.860  71.835  49.752  1.00  0.00           C
ATOM   9149  C33 POPEt 271      13.880  77.945  33.112  1.00  0.00           C
ATOM   9152  C34 POPEt 271      12.940  77.695  34.322  1.00  0.00           C
ATOM   9155  C35 POPEt 271      13.350  78.515  35.542  1.00  0.00           C
ATOM   9158  C36 POPEt 271      13.030  77.894  36.912  1.00  0.00           C
ATOM   9161  C37 POPEt 271      14.280  77.845  37.792  1.00  0.00           C
ATOM   9164  C38 POPEt 271      14.090  77.205  39.172  1.00  0.00           C
ATOM   9167  C39 POPEt 271      13.280  78.045  40.162  1.00  0.00           C
ATOM   9170 0C31 POPEt 271      13.490  77.504  41.582  1.00  0.00           C
ATOM   9173 1C31 POPEt 271      12.630  78.205  42.642  1.00  0.00           C
ATOM   9176 2C31 POPEt 271      12.750  77.555  44.042  1.00  0.00           C
ATOM   9179 3C31 POPEt 271      14.190  77.424  44.562  1.00  0.00           C
ATOM   9182 4C31 POPEt 271      14.880  78.754  44.882  1.00  0.00           C
ATOM   9185 5C31 POPEt 271      16.400  78.615  44.872  1.00  0.00           C
ATOM   9188 6C31 POPEt 271      17.150  79.765  45.552  1.00  0.00           C
ATOM   9192  NH3 POPEu 272      54.760   3.206  30.082  1.00  0.00           N
ATOM   9196  C12 POPEu 272      53.700   2.156  29.862  1.00  0.00           C
ATOM   9199  C11 POPEu 272      52.910   2.376  28.562  1.00  0.00           C
ATOM   9202  P   POPEu 272      50.439   1.736  29.142  1.00  0.00           P
ATOM   9203  O13 POPEu 272      49.610   2.396  28.122  1.00  0.00           O
ATOM   9204  O14 POPEu 272      49.880   0.496  29.722  1.00  0.00           O
ATOM   9205  O11 POPEu 272      50.820   2.756  30.312  1.00  0.00           O
ATOM   9206  O12 POPEu 272      51.860   1.416  28.482  1.00  0.00           O
ATOM   9207  C1  POPEu 272      49.799   3.356  31.132  1.00  0.00           C
ATOM   9210  C2  POPEu 272      50.390   4.535  31.982  1.00  0.00           C
ATOM   9212  O21 POPEu 272      51.060   4.096  33.172  1.00  0.00           O
ATOM   9213  C21 POPEu 272      50.340   3.636  34.202  1.00  0.00           C
ATOM   9214  O22 POPEu 272      49.140   3.446  34.222  1.00  0.00           O
ATOM   9215  C22 POPEu 272      51.299   3.386  35.382  1.00  0.00           C
ATOM   9218  C3  POPEu 272      49.329   5.665  32.252  1.00  0.00           C
ATOM   9221  O31 POPEu 272      49.770   6.725  33.142  1.00  0.00           O
ATOM   9222  C31 POPEu 272      50.420   7.755  32.602  1.00  0.00           C
ATOM   9223  O32 POPEu 272      50.990   7.745  31.522  1.00  0.00           O
ATOM   9224  C32 POPEu 272      50.210   9.015  33.442  1.00  0.00           C
ATOM   9227  C23 POPEu 272      50.620   3.216  36.772  1.00  0.00           C
ATOM   9230  C24 POPEu 272      51.640   3.226  37.932  1.00  0.00           C
ATOM   9233  C25 POPEu 272      52.029   4.615  38.482  1.00  0.00           C
ATOM   9236  C26 POPEu 272      51.170   5.045  39.682  1.00  0.00           C
ATOM   9239  C27 POPEu 272      51.750   6.215  40.512  1.00  0.00           C
ATOM   9242  C28 POPEu 272      50.930   6.495  41.782  1.00  0.00           C
ATOM   9245  C29 POPEu 272      50.950   7.935  42.272  1.00  0.00           C
ATOM   9247 0C21 POPEu 272      50.720   8.335  43.532  1.00  0.00           C
ATOM   9249 1C21 POPEu 272      50.380   7.435  44.702  1.00  0.00           C
ATOM   9252 2C21 POPEu 272      50.779   7.945  46.102  1.00  0.00           C
ATOM   9255 3C21 POPEu 272      52.280   7.795  46.412  1.00  0.00           C
ATOM   9258 4C21 POPEu 272      52.660   8.135  47.862  1.00  0.00           C
ATOM   9261 5C21 POPEu 272      54.180   8.005  48.072  1.00  0.00           C
ATOM   9264 6C21 POPEu 272      54.710   8.665  49.362  1.00  0.00           C
ATOM   9267 7C21 POPEu 272      56.240   8.755  49.352  1.00  0.00           C
ATOM   9270 8C21 POPEu 272      56.840   9.455  50.572  1.00  0.00           C
ATOM   9274  C33 POPEu 272      51.170   9.235  34.632  1.00  0.00           C
ATOM   9277  C34 POPEu 272      50.720  10.495  35.392  1.00  0.00           C
ATOM   9280  C35 POPEu 272      51.380  10.745  36.762  1.00  0.00           C
ATOM   9283  C36 POPEu 272      50.910  12.065  37.372  1.00  0.00           C
ATOM   9286  C37 POPEu 272      51.460  12.325  38.782  1.00  0.00           C
ATOM   9289  C38 POPEu 272      51.600  13.835  39.062  1.00  0.00           C
ATOM   9292  C39 POPEu 272      52.869  14.415  38.412  1.00  0.00           C
ATOM   9295 0C31 POPEu 272      52.930  15.945  38.502  1.00  0.00           C
ATOM   9298 1C31 POPEu 272      54.200  16.515  37.862  1.00  0.00           C
ATOM   9301 2C31 POPEu 272      54.170  18.045  37.802  1.00  0.00           C
ATOM   9304 3C31 POPEu 272      55.460  18.695  37.282  1.00  0.00           C
ATOM   9307 4C31 POPEu 272      56.720  18.385  38.092  1.00  0.00           C
ATOM   9310 5C31 POPEu 272      57.950  19.115  37.522  1.00  0.00           C
ATOM   9313 6C31 POPEu 272      59.180  18.925  38.402  1.00  0.00           C
ATOM   9317  NH3 POPEv 273      34.560 109.504  71.642  1.00  0.00           N
ATOM   9321  C12 POPEv 273      34.400 108.695  72.892  1.00  0.00           C
ATOM   9324  C11 POPEv 273      33.020 108.885  73.572  1.00  0.00           C
ATOM   9327  P   POPEv 273      31.590 111.024  73.192  1.00  0.00           P
ATOM   9328  O13 POPEv 273      30.300 110.315  73.422  1.00  0.00           O
ATOM   9329  O14 POPEv 273      31.620 112.435  73.622  1.00  0.00           O
ATOM   9330  O11 POPEv 273      31.920 110.925  71.632  1.00  0.00           O
ATOM   9331  O12 POPEv 273      32.760 110.245  73.862  1.00  0.00           O
ATOM   9332  C1  POPEv 273      32.560 112.004  70.922  1.00  0.00           C
ATOM   9335  C2  POPEv 273      31.550 112.765  70.002  1.00  0.00           C
ATOM   9337  O21 POPEv 273      32.230 113.725  69.162  1.00  0.00           O
ATOM   9338  C21 POPEv 273      32.690 113.235  67.982  1.00  0.00           C
ATOM   9339  O22 POPEv 273      32.530 112.075  67.642  1.00  0.00           O
ATOM   9340  C22 POPEv 273      33.240 114.335  67.072  1.00  0.00           C
ATOM   9343  C3  POPEv 273      30.450 113.465  70.852  1.00  0.00           C
ATOM   9346  O31 POPEv 273      29.180 113.644  70.182  1.00  0.00           O
ATOM   9347  C31 POPEv 273      29.340 114.265  69.032  1.00  0.00           C
ATOM   9348  O32 POPEv 273      29.400 113.705  67.942  1.00  0.00           O
ATOM   9349  C32 POPEv 273      29.380 115.795  69.272  1.00  0.00           C
ATOM   9352  C23 POPEv 273      33.030 113.995  65.582  1.00  0.00           C
ATOM   9355  C24 POPEv 273      33.260 115.204  64.672  1.00  0.00           C
ATOM   9358  C25 POPEv 273      34.700 115.725  64.682  1.00  0.00           C
ATOM   9361  C26 POPEv 273      35.700 114.735  64.092  1.00  0.00           C
ATOM   9364  C27 POPEv 273      36.790 115.434  63.272  1.00  0.00           C
ATOM   9367  C28 POPEv 273      37.639 114.455  62.452  1.00  0.00           C
ATOM   9370  C29 POPEv 273      38.580 113.635  63.282  1.00  0.00           C
ATOM   9372 0C21 POPEv 273      39.670 113.015  62.802  1.00  0.00           C
ATOM   9374 1C21 POPEv 273      40.090 113.025  61.352  1.00  0.00           C
ATOM   9377 2C21 POPEv 273      41.460 113.695  61.142  1.00  0.00           C
ATOM   9380 3C21 POPEv 273      42.590 112.855  61.732  1.00  0.00           C
ATOM   9383 4C21 POPEv 273      44.000 113.285  61.302  1.00  0.00           C
ATOM   9386 5C21 POPEv 273      44.290 113.124  59.802  1.00  0.00           C
ATOM   9389 6C21 POPEv 273      45.750 112.725  59.532  1.00  0.00           C
ATOM   9392 7C21 POPEv 273      46.060 112.534  58.042  1.00  0.00           C
ATOM   9395 8C21 POPEv 273      47.490 112.035  57.782  1.00  0.00           C
ATOM   9399  C33 POPEv 273      30.780 116.415  69.022  1.00  0.00           C
ATOM   9402  C34 POPEv 273      30.870 117.945  68.872  1.00  0.00           C
ATOM   9405  C35 POPEv 273      29.860 118.534  67.872  1.00  0.00           C
ATOM   9408  C36 POPEv 273      30.440 119.585  66.912  1.00  0.00           C
ATOM   9411  C37 POPEv 273      29.340 120.235  66.052  1.00  0.00           C
ATOM   9414  C38 POPEv 273      29.820 121.165  64.932  1.00  0.00           C
ATOM   9417  C39 POPEv 273      30.550 120.455  63.782  1.00  0.00           C
ATOM   9420 0C31 POPEv 273      29.850 120.525  62.412  1.00  0.00           C
ATOM   9423 1C31 POPEv 273      30.690 119.835  61.322  1.00  0.00           C
ATOM   9426 2C31 POPEv 273      30.010 119.644  59.952  1.00  0.00           C
ATOM   9429 3C31 POPEv 273      30.060 120.865  59.002  1.00  0.00           C
ATOM   9432 4C31 POPEv 273      29.720 120.475  57.552  1.00  0.00           C
ATOM   9435 5C31 POPEv 273      29.560 121.665  56.602  1.00  0.00           C
ATOM   9438 6C31 POPEv 273      29.570 121.295  55.112  1.00  0.00           C
ATOM   9442  NH3 POPEw 274      27.750  25.815  70.552  1.00  0.00           N
ATOM   9446  C12 POPEw 274      27.280  24.375  70.532  1.00  0.00           C
ATOM   9449  C11 POPEw 274      28.110  23.475  69.582  1.00  0.00           C
ATOM   9452  P   POPEw 274      30.540  24.285  69.142  1.00  0.00           P
ATOM   9453  O13 POPEw 274      30.290  25.685  69.592  1.00  0.00           O
ATOM   9454  O14 POPEw 274      31.930  23.795  69.242  1.00  0.00           O
ATOM   9455  O11 POPEw 274      30.050  24.165  67.652  1.00  0.00           O
ATOM   9456  O12 POPEw 274      29.500  23.405  69.952  1.00  0.00           O
ATOM   9457  C1  POPEw 274      30.430  25.045  66.592  1.00  0.00           C
ATOM   9460  C2  POPEw 274      29.170  25.535  65.812  1.00  0.00           C
ATOM   9462  O21 POPEw 274      29.150  25.035  64.452  1.00  0.00           O
ATOM   9463  C21 POPEw 274      30.130  25.385  63.652  1.00  0.00           C
ATOM   9464  O22 POPEw 274      30.950  26.265  63.842  1.00  0.00           O
ATOM   9465  C22 POPEw 274      30.150  24.435  62.452  1.00  0.00           C
ATOM   9468  C3  POPEw 274      28.930  27.065  65.952  1.00  0.00           C
ATOM   9471  O31 POPEw 274      27.550  27.405  65.742  1.00  0.00           O
ATOM   9472  C31 POPEw 274      26.760  27.455  66.802  1.00  0.00           C
ATOM   9473  O32 POPEw 274      27.110  27.345  67.972  1.00  0.00           O
ATOM   9474  C32 POPEw 274      25.320  27.645  66.352  1.00  0.00           C
ATOM   9477  C23 POPEw 274      31.570  24.225  61.862  1.00  0.00           C
ATOM   9480  C24 POPEw 274      31.790  22.805  61.312  1.00  0.00           C
ATOM   9483  C25 POPEw 274      32.610  22.735  60.012  1.00  0.00           C
ATOM   9486  C26 POPEw 274      31.730  22.875  58.762  1.00  0.00           C
ATOM   9489  C27 POPEw 274      32.430  22.415  57.482  1.00  0.00           C
ATOM   9492  C28 POPEw 274      31.460  22.405  56.282  1.00  0.00           C
ATOM   9495  C29 POPEw 274      32.110  21.885  55.022  1.00  0.00           C
ATOM   9497 0C21 POPEw 274      32.200  22.485  53.822  1.00  0.00           C
ATOM   9499 1C21 POPEw 274      31.650  23.835  53.442  1.00  0.00           C
ATOM   9502 2C21 POPEw 274      32.750  24.855  53.062  1.00  0.00           C
ATOM   9505 3C21 POPEw 274      33.510  24.475  51.782  1.00  0.00           C
ATOM   9508 4C21 POPEw 274      34.490  25.555  51.312  1.00  0.00           C
ATOM   9511 5C21 POPEw 274      35.310  25.105  50.102  1.00  0.00           C
ATOM   9514 6C21 POPEw 274      36.310  26.145  49.582  1.00  0.00           C
ATOM   9517 7C21 POPEw 274      37.190  25.585  48.462  1.00  0.00           C
ATOM   9520 8C21 POPEw 274      38.250  26.575  47.952  1.00  0.00           C
ATOM   9524  C33 POPEw 274      25.120  28.865  65.412  1.00  0.00           C
ATOM   9527  C34 POPEw 274      23.670  28.945  64.912  1.00  0.00           C
ATOM   9530  C35 POPEw 274      23.370  30.025  63.862  1.00  0.00           C
ATOM   9533  C36 POPEw 274      24.480  31.055  63.602  1.00  0.00           C
ATOM   9536  C37 POPEw 274      24.150  31.985  62.432  1.00  0.00           C
ATOM   9539  C38 POPEw 274      25.380  32.665  61.822  1.00  0.00           C
ATOM   9542  C39 POPEw 274      25.030  33.445  60.542  1.00  0.00           C
ATOM   9545 0C31 POPEw 274      26.230  34.165  59.922  1.00  0.00           C
ATOM   9548 1C31 POPEw 274      25.880  34.695  58.522  1.00  0.00           C
ATOM   9551 2C31 POPEw 274      27.050  35.355  57.792  1.00  0.00           C
ATOM   9554 3C31 POPEw 274      26.650  35.725  56.352  1.00  0.00           C
ATOM   9557 4C31 POPEw 274      27.790  36.295  55.502  1.00  0.00           C
ATOM   9560 5C31 POPEw 274      27.350  36.365  54.032  1.00  0.00           C
ATOM   9563 6C31 POPEw 274      28.350  37.005  53.072  1.00  0.00           C
ATOM   9567  NH3 POPEx 275      25.150   3.106  71.532  1.00  0.00           N
ATOM   9571  C12 POPEx 275      24.660   3.776  72.802  1.00  0.00           C
ATOM   9574  C11 POPEx 275      23.250   3.336  73.212  1.00  0.00           C
ATOM   9577  P   POPEx 275      22.290   5.615  74.262  1.00  0.00           P
ATOM   9578  O13 POPEx 275      21.000   5.775  74.952  1.00  0.00           O
ATOM   9579  O14 POPEx 275      23.390   6.535  74.642  1.00  0.00           O
ATOM   9580  O11 POPEx 275      22.040   5.845  72.752  1.00  0.00           O
ATOM   9581  O12 POPEx 275      22.770   4.116  74.312  1.00  0.00           O
ATOM   9582  C1  POPEx 275      20.780   5.425  72.232  1.00  0.00           C
ATOM   9585  C2  POPEx 275      20.850   5.815  70.762  1.00  0.00           C
ATOM   9587  O21 POPEx 275      19.600   5.625  70.122  1.00  0.00           O
ATOM   9588  C21 POPEx 275      19.210   4.375  69.932  1.00  0.00           C
ATOM   9589  O22 POPEx 275      19.710   3.356  70.372  1.00  0.00           O
ATOM   9590  C22 POPEx 275      17.960   4.425  69.072  1.00  0.00           C
ATOM   9593  C3  POPEx 275      22.050   5.105  70.092  1.00  0.00           C
ATOM   9596  O31 POPEx 275      22.360   5.715  68.832  1.00  0.00           O
ATOM   9597  C31 POPEx 275      23.560   5.285  68.422  1.00  0.00           C
ATOM   9598  O32 POPEx 275      24.200   4.405  68.992  1.00  0.00           O
ATOM   9599  C32 POPEx 275      23.950   6.045  67.172  1.00  0.00           C
ATOM   9602  C23 POPEx 275      17.900   3.216  68.132  1.00  0.00           C
ATOM   9605  C24 POPEx 275      18.970   3.186  67.042  1.00  0.00           C
ATOM   9608  C25 POPEx 275      18.600   4.076  65.852  1.00  0.00           C
ATOM   9611  C26 POPEx 275      19.740   4.225  64.832  1.00  0.00           C
ATOM   9614  C27 POPEx 275      20.100   2.946  64.062  1.00  0.00           C
ATOM   9617  C28 POPEx 275      20.660   3.296  62.672  1.00  0.00           C
ATOM   9620  C29 POPEx 275      21.350   2.166  61.952  1.00  0.00           C
ATOM   9622 0C21 POPEx 275      21.410   1.986  60.622  1.00  0.00           C
ATOM   9624 1C21 POPEx 275      20.800   2.876  59.572  1.00  0.00           C
ATOM   9627 2C21 POPEx 275      21.750   3.196  58.402  1.00  0.00           C
ATOM   9630 3C21 POPEx 275      21.020   3.896  57.232  1.00  0.00           C
ATOM   9633 4C21 POPEx 275      21.950   4.315  56.082  1.00  0.00           C
ATOM   9636 5C21 POPEx 275      22.770   5.565  56.442  1.00  0.00           C
ATOM   9639 6C21 POPEx 275      23.700   6.045  55.322  1.00  0.00           C
ATOM   9642 7C21 POPEx 275      24.200   7.465  55.592  1.00  0.00           C
ATOM   9645 8C21 POPEx 275      25.300   7.925  54.652  1.00  0.00           C
ATOM   9649  C33 POPEx 275      23.950   7.585  67.282  1.00  0.00           C
ATOM   9652  C34 POPEx 275      23.820   8.225  65.902  1.00  0.00           C
ATOM   9655  C35 POPEx 275      23.430   9.705  65.962  1.00  0.00           C
ATOM   9658  C36 POPEx 275      23.440  10.385  64.582  1.00  0.00           C
ATOM   9661  C37 POPEx 275      24.850  10.855  64.172  1.00  0.00           C
ATOM   9664  C38 POPEx 275      25.170  10.685  62.682  1.00  0.00           C
ATOM   9667  C39 POPEx 275      24.470  11.665  61.732  1.00  0.00           C
ATOM   9670 0C31 POPEx 275      24.810  11.315  60.272  1.00  0.00           C
ATOM   9673 1C31 POPEx 275      24.250  12.285  59.222  1.00  0.00           C
ATOM   9676 2C31 POPEx 275      24.580  11.785  57.812  1.00  0.00           C
ATOM   9679 3C31 POPEx 275      24.000  12.675  56.702  1.00  0.00           C
ATOM   9682 4C31 POPEx 275      24.190  12.065  55.312  1.00  0.00           C
ATOM   9685 5C31 POPEx 275      23.530  12.915  54.222  1.00  0.00           C
ATOM   9688 6C31 POPEx 275      23.510  12.245  52.852  1.00  0.00           C
ATOM   9692  NH3 POPEy 276     104.570  51.885  70.802  1.00  0.00           N
ATOM   9696  C12 POPEy 276     104.460  50.645  71.662  1.00  0.00           C
ATOM   9699  C11 POPEy 276     103.040  50.394  72.212  1.00  0.00           C
ATOM   9702  P   POPEy 276     102.979  48.495  74.052  1.00  0.00           P
ATOM   9703  O13 POPEy 276     103.800  49.455  74.842  1.00  0.00           O
ATOM   9704  O14 POPEy 276     101.619  48.234  74.562  1.00  0.00           O
ATOM   9705  O11 POPEy 276     103.689  47.085  73.972  1.00  0.00           O
ATOM   9706  O12 POPEy 276     102.910  49.004  72.552  1.00  0.00           O
ATOM   9707  C1  POPEy 276     104.188  46.535  72.752  1.00  0.00           C
ATOM   9710  C2  POPEy 276     103.380  45.335  72.192  1.00  0.00           C
ATOM   9712  O21 POPEy 276     103.969  44.975  70.932  1.00  0.00           O
ATOM   9713  C21 POPEy 276     103.670  45.664  69.862  1.00  0.00           C
ATOM   9714  O22 POPEy 276     103.129  46.765  69.812  1.00  0.00           O
ATOM   9715  C22 POPEy 276     104.199  44.925  68.642  1.00  0.00           C
ATOM   9718  C3  POPEy 276     101.820  45.445  72.062  1.00  0.00           C
ATOM   9721  O31 POPEy 276     101.340  44.335  71.262  1.00  0.00           O
ATOM   9722  C31 POPEy 276     100.100  43.895  71.432  1.00  0.00           C
ATOM   9723  O32 POPEy 276      99.220  44.484  72.052  1.00  0.00           O
ATOM   9724  C32 POPEy 276      99.939  42.565  70.692  1.00  0.00           C
ATOM   9727  C23 POPEy 276     103.880  45.635  67.302  1.00  0.00           C
ATOM   9730  C24 POPEy 276     104.999  45.425  66.282  1.00  0.00           C
ATOM   9733  C25 POPEy 276     104.889  46.365  65.082  1.00  0.00           C
ATOM   9736  C26 POPEy 276     106.090  46.225  64.142  1.00  0.00           C
ATOM   9739  C27 POPEy 276     105.938  47.045  62.852  1.00  0.00           C
ATOM   9742  C28 POPEy 276     106.990  46.685  61.782  1.00  0.00           C
ATOM   9745  C29 POPEy 276     108.350  47.255  62.102  1.00  0.00           C
ATOM   9747 0C21 POPEy 276     109.070  48.065  61.292  1.00  0.00           C
ATOM   9749 1C21 POPEy 276     108.639  48.525  59.922  1.00  0.00           C
ATOM   9752 2C21 POPEy 276     107.860  49.845  59.942  1.00  0.00           C
ATOM   9755 3C21 POPEy 276     108.770  51.085  59.952  1.00  0.00           C
ATOM   9758 4C21 POPEy 276     107.979  52.395  59.932  1.00  0.00           C
ATOM   9761 5C21 POPEy 276     108.910  53.625  59.922  1.00  0.00           C
ATOM   9764 6C21 POPEy 276     108.520  54.715  58.912  1.00  0.00           C
ATOM   9767 7C21 POPEy 276     108.549  54.235  57.452  1.00  0.00           C
ATOM   9770 8C21 POPEy 276     108.420  55.365  56.432  1.00  0.00           C
ATOM   9774  C33 POPEy 276     100.240  42.625  69.162  1.00  0.00           C
ATOM   9777  C34 POPEy 276     100.649  41.255  68.572  1.00  0.00           C
ATOM   9780  C35 POPEy 276     102.140  40.945  68.792  1.00  0.00           C
ATOM   9783  C36 POPEy 276     102.420  39.494  69.212  1.00  0.00           C
ATOM   9786  C37 POPEy 276     102.280  38.435  68.112  1.00  0.00           C
ATOM   9789  C38 POPEy 276     102.179  37.025  68.702  1.00  0.00           C
ATOM   9792  C39 POPEy 276     101.910  35.895  67.692  1.00  0.00           C
ATOM   9795 0C31 POPEy 276     103.149  35.475  66.882  1.00  0.00           C
ATOM   9798 1C31 POPEy 276     103.140  33.975  66.512  1.00  0.00           C
ATOM   9801 2C31 POPEy 276     104.419  33.535  65.772  1.00  0.00           C
ATOM   9804 3C31 POPEy 276     104.350  33.695  64.242  1.00  0.00           C
ATOM   9807 4C31 POPEy 276     103.530  32.585  63.582  1.00  0.00           C
ATOM   9810 5C31 POPEy 276     103.390  32.735  62.072  1.00  0.00           C
ATOM   9813 6C31 POPEy 276     102.310  31.825  61.482  1.00  0.00           C
ATOM   9817  NH3 POPEz 277      46.819  77.595  70.362  1.00  0.00           N
ATOM   9821  C12 POPEz 277      46.340  79.004  70.582  1.00  0.00           C
ATOM   9824  C11 POPEz 277      47.380  80.055  70.162  1.00  0.00           C
ATOM   9827  P   POPEz 277      46.660  82.175  71.572  1.00  0.00           P
ATOM   9828  O13 POPEz 277      47.430  83.185  72.302  1.00  0.00           O
ATOM   9829  O14 POPEz 277      45.390  81.685  72.152  1.00  0.00           O
ATOM   9830  O11 POPEz 277      46.319  82.645  70.122  1.00  0.00           O
ATOM   9831  O12 POPEz 277      47.619  80.945  71.252  1.00  0.00           O
ATOM   9832  C1  POPEz 277      46.490  83.895  69.492  1.00  0.00           C
ATOM   9835  C2  POPEz 277      46.460  83.625  67.962  1.00  0.00           C
ATOM   9837  O21 POPEz 277      46.479  84.824  67.182  1.00  0.00           O
ATOM   9838  C21 POPEz 277      45.330  85.475  67.032  1.00  0.00           C
ATOM   9839  O22 POPEz 277      44.350  85.385  67.772  1.00  0.00           O
ATOM   9840  C22 POPEz 277      45.299  86.195  65.702  1.00  0.00           C
ATOM   9843  C3  POPEz 277      45.350  82.604  67.532  1.00  0.00           C
ATOM   9846  O31 POPEz 277      45.729  82.014  66.272  1.00  0.00           O
ATOM   9847  C31 POPEz 277      45.920  80.705  66.262  1.00  0.00           C
ATOM   9848  O32 POPEz 277      45.500  79.915  67.082  1.00  0.00           O
ATOM   9849  C32 POPEz 277      46.819  80.324  65.092  1.00  0.00           C
ATOM   9852  C23 POPEz 277      44.500  85.335  64.702  1.00  0.00           C
ATOM   9855  C24 POPEz 277      44.130  86.034  63.392  1.00  0.00           C
ATOM   9858  C25 POPEz 277      43.470  85.055  62.422  1.00  0.00           C
ATOM   9861  C26 POPEz 277      43.090  85.685  61.082  1.00  0.00           C
ATOM   9864  C27 POPEz 277      41.710  86.345  61.092  1.00  0.00           C
ATOM   9867  C28 POPEz 277      41.330  86.825  59.672  1.00  0.00           C
ATOM   9870  C29 POPEz 277      39.850  87.045  59.462  1.00  0.00           C
ATOM   9872 0C21 POPEz 277      39.270  88.135  58.922  1.00  0.00           C
ATOM   9874 1C21 POPEz 277      39.970  89.354  58.382  1.00  0.00           C
ATOM   9877 2C21 POPEz 277      39.520  89.695  56.942  1.00  0.00           C
ATOM   9880 3C21 POPEz 277      40.000  88.674  55.902  1.00  0.00           C
ATOM   9883 4C21 POPEz 277      39.020  88.504  54.732  1.00  0.00           C
ATOM   9886 5C21 POPEz 277      39.510  87.464  53.712  1.00  0.00           C
ATOM   9889 6C21 POPEz 277      38.450  87.105  52.662  1.00  0.00           C
ATOM   9892 7C21 POPEz 277      38.930  86.004  51.712  1.00  0.00           C
ATOM   9895 8C21 POPEz 277      37.900  85.624  50.642  1.00  0.00           C
ATOM   9899  C33 POPEz 277      47.029  81.385  63.992  1.00  0.00           C
ATOM   9902  C34 POPEz 277      47.990  80.845  62.922  1.00  0.00           C
ATOM   9905  C35 POPEz 277      48.350  81.805  61.772  1.00  0.00           C
ATOM   9908  C36 POPEz 277      49.520  81.235  60.962  1.00  0.00           C
ATOM   9911  C37 POPEz 277      50.150  82.175  59.942  1.00  0.00           C
ATOM   9914  C38 POPEz 277      51.350  81.475  59.272  1.00  0.00           C
ATOM   9917  C39 POPEz 277      51.950  82.215  58.072  1.00  0.00           C
ATOM   9920 0C31 POPEz 277      50.979  82.305  56.892  1.00  0.00           C
ATOM   9923 1C31 POPEz 277      51.600  81.835  55.562  1.00  0.00           C
ATOM   9926 2C31 POPEz 277      50.530  81.545  54.502  1.00  0.00           C
ATOM   9929 3C31 POPEz 277      51.080  81.195  53.112  1.00  0.00           C
ATOM   9932 4C31 POPEz 277      51.229  79.684  52.822  1.00  0.00           C
ATOM   9935 5C31 POPEz 277      52.460  79.025  53.452  1.00  0.00           C
ATOM   9938 6C31 POPEz 277      52.590  77.545  53.102  1.00  0.00           C
ATOM   9942  NH3 POPE0 278       8.440  74.875  27.702  1.00  0.00           N
ATOM   9946  C12 POPE0 278       9.860  75.345  27.672  1.00  0.00           C
ATOM   9949  C11 POPE0 278      10.650  74.765  26.502  1.00  0.00           C
ATOM   9952  P   POPE0 278      11.380  72.415  25.632  1.00  0.00           P
ATOM   9953  O13 POPE0 278      10.540  71.545  24.772  1.00  0.00           O
ATOM   9954  O14 POPE0 278      12.400  73.265  24.972  1.00  0.00           O
ATOM   9955  O11 POPE0 278      12.050  71.574  26.782  1.00  0.00           O
ATOM   9956  O12 POPE0 278      10.390  73.375  26.412  1.00  0.00           O
ATOM   9957  C1  POPE0 278      11.450  70.385  27.332  1.00  0.00           C
ATOM   9960  C2  POPE0 278      11.260  70.565  28.852  1.00  0.00           C
ATOM   9962  O21 POPE0 278      11.090  69.335  29.562  1.00  0.00           O
ATOM   9963  C21 POPE0 278       9.950  68.684  29.572  1.00  0.00           C
ATOM   9964  O22 POPE0 278       8.970  68.905  28.862  1.00  0.00           O
ATOM   9965  C22 POPE0 278      10.000  67.655  30.712  1.00  0.00           C
ATOM   9968  C3  POPE0 278      10.190  71.625  29.202  1.00  0.00           C
ATOM   9971  O31 POPE0 278      10.080  71.714  30.632  1.00  0.00           O
ATOM   9972  C31 POPE0 278       9.350  72.725  31.062  1.00  0.00           C
ATOM   9973  O32 POPE0 278       8.880  73.615  30.352  1.00  0.00           O
ATOM   9974  C32 POPE0 278       9.040  72.485  32.542  1.00  0.00           C
ATOM   9977  C23 POPE0 278       8.970  67.955  31.822  1.00  0.00           C
ATOM   9980  C24 POPE0 278       9.180  67.095  33.092  1.00  0.00           C
ATOM   9983  C25 POPE0 278       8.260  67.495  34.262  1.00  0.00           C
ATOM   9986  C26 POPE0 278       8.650  68.814  34.942  1.00  0.00           C
ATOM   9989  C27 POPE0 278       7.820  69.105  36.212  1.00  0.00           C
ATOM   9992  C28 POPE0 278       8.050  70.515  36.802  1.00  0.00           C
ATOM   9995  C29 POPE0 278       9.420  70.695  37.402  1.00  0.00           C
ATOM   9997 0C21 POPE0 278       9.750  71.375  38.512  1.00  0.00           C
ATOM   9999 1C21 POPE0 278       8.820  72.115  39.452  1.00  0.00           C
ATOM  10002 2C21 POPE0 278       9.450  72.275  40.852  1.00  0.00           C
ATOM  10005 3C21 POPE0 278       8.700  73.275  41.752  1.00  0.00           C
ATOM  10008 4C21 POPE0 278       9.330  73.375  43.152  1.00  0.00           C
ATOM  10011 5C21 POPE0 278       8.800  74.534  44.022  1.00  0.00           C
ATOM  10014 6C21 POPE0 278       9.200  75.924  43.492  1.00  0.00           C
ATOM  10017 7C21 POPE0 278       8.650  77.085  44.352  1.00  0.00           C
ATOM  10020 8C21 POPE0 278       8.980  78.465  43.782  1.00  0.00           C
ATOM  10024  C33 POPE0 278      10.290  72.415  33.462  1.00  0.00           C
ATOM  10027  C34 POPE0 278      10.800  73.765  33.982  1.00  0.00           C
ATOM  10030  C35 POPE0 278       9.700  74.575  34.682  1.00  0.00           C
ATOM  10033  C36 POPE0 278      10.210  75.545  35.772  1.00  0.00           C
ATOM  10036  C37 POPE0 278       9.450  75.365  37.102  1.00  0.00           C
ATOM  10039  C38 POPE0 278       9.640  76.525  38.092  1.00  0.00           C
ATOM  10042  C39 POPE0 278       8.360  77.355  38.292  1.00  0.00           C
ATOM  10045 0C31 POPE0 278       8.590  78.595  39.162  1.00  0.00           C
ATOM  10048 1C31 POPE0 278       7.290  79.354  39.452  1.00  0.00           C
ATOM  10051 2C31 POPE0 278       7.470  80.454  40.522  1.00  0.00           C
ATOM  10054 3C31 POPE0 278       8.570  81.475  40.212  1.00  0.00           C
ATOM  10057 4C31 POPE0 278       8.240  82.375  39.022  1.00  0.00           C
ATOM  10060 5C31 POPE0 278       9.430  83.254  38.622  1.00  0.00           C
ATOM  10063 6C31 POPE0 278       8.990  84.445  37.802  1.00  0.00           C
ATOM  10067  NH3 POPE1 279      26.260  87.725  24.462  1.00  0.00           N
ATOM  10071  C12 POPE1 279      25.240  87.155  25.402  1.00  0.00           C
ATOM  10074  C11 POPE1 279      25.400  85.665  25.662  1.00  0.00           C
ATOM  10077  P   POPE1 279      24.330  83.745  26.992  1.00  0.00           P
ATOM  10078  O13 POPE1 279      24.380  82.975  25.742  1.00  0.00           O
ATOM  10079  O14 POPE1 279      25.330  83.425  28.032  1.00  0.00           O
ATOM  10080  O11 POPE1 279      22.860  83.635  27.572  1.00  0.00           O
ATOM  10081  O12 POPE1 279      24.420  85.275  26.642  1.00  0.00           O
ATOM  10082  C1  POPE1 279      22.600  83.565  28.962  1.00  0.00           C
ATOM  10085  C2  POPE1 279      21.700  82.355  29.332  1.00  0.00           C
ATOM  10087  O21 POPE1 279      21.290  82.485  30.712  1.00  0.00           O
ATOM  10088  C21 POPE1 279      20.280  83.355  30.862  1.00  0.00           C
ATOM  10089  O22 POPE1 279      19.750  83.965  29.952  1.00  0.00           O
ATOM  10090  C22 POPE1 279      19.880  83.475  32.342  1.00  0.00           C
ATOM  10093  C3  POPE1 279      22.390  80.985  29.102  1.00  0.00           C
ATOM  10096  O31 POPE1 279      21.430  79.924  29.282  1.00  0.00           O
ATOM  10097  C31 POPE1 279      21.050  79.525  30.502  1.00  0.00           C
ATOM  10098  O32 POPE1 279      19.920  79.184  30.792  1.00  0.00           O
ATOM  10099  C32 POPE1 279      22.210  79.465  31.502  1.00  0.00           C
ATOM  10102  C23 POPE1 279      18.700  84.455  32.512  1.00  0.00           C
ATOM  10105  C24 POPE1 279      18.090  84.545  33.922  1.00  0.00           C
ATOM  10108  C25 POPE1 279      16.860  85.475  33.882  1.00  0.00           C
ATOM  10111  C26 POPE1 279      16.190  85.764  35.232  1.00  0.00           C
ATOM  10114  C27 POPE1 279      15.200  86.935  35.092  1.00  0.00           C
ATOM  10117  C28 POPE1 279      14.190  87.095  36.252  1.00  0.00           C
ATOM  10120  C29 POPE1 279      14.810  87.105  37.632  1.00  0.00           C
ATOM  10122 0C21 POPE1 279      15.330  88.165  38.262  1.00  0.00           C
ATOM  10124 1C21 POPE1 279      15.450  89.575  37.732  1.00  0.00           C
ATOM  10127 2C21 POPE1 279      16.070  90.525  38.782  1.00  0.00           C
ATOM  10130 3C21 POPE1 279      15.190  90.744  40.022  1.00  0.00           C
ATOM  10133 4C21 POPE1 279      15.790  91.734  41.032  1.00  0.00           C
ATOM  10136 5C21 POPE1 279      15.550  93.215  40.672  1.00  0.00           C
ATOM  10139 6C21 POPE1 279      16.270  94.155  41.642  1.00  0.00           C
ATOM  10142 7C21 POPE1 279      16.150  95.635  41.282  1.00  0.00           C
ATOM  10145 8C21 POPE1 279      17.000  96.535  42.182  1.00  0.00           C
ATOM  10149  C33 POPE1 279      21.770  78.855  32.862  1.00  0.00           C
ATOM  10152  C34 POPE1 279      20.980  79.815  33.752  1.00  0.00           C
ATOM  10155  C35 POPE1 279      21.830  80.925  34.372  1.00  0.00           C
ATOM  10158  C36 POPE1 279      22.680  80.495  35.572  1.00  0.00           C
ATOM  10161  C37 POPE1 279      21.970  80.695  36.912  1.00  0.00           C
ATOM  10164  C38 POPE1 279      22.920  80.565  38.102  1.00  0.00           C
ATOM  10167  C39 POPE1 279      22.310  81.115  39.402  1.00  0.00           C
ATOM  10170 0C31 POPE1 279      23.030  82.385  39.852  1.00  0.00           C
ATOM  10173 1C31 POPE1 279      22.330  83.065  41.022  1.00  0.00           C
ATOM  10176 2C31 POPE1 279      23.090  84.295  41.512  1.00  0.00           C
ATOM  10179 3C31 POPE1 279      22.190  85.245  42.312  1.00  0.00           C
ATOM  10182 4C31 POPE1 279      23.010  86.245  43.132  1.00  0.00           C
ATOM  10185 5C31 POPE1 279      22.180  87.445  43.582  1.00  0.00           C
ATOM  10188 6C31 POPE1 279      22.780  88.195  44.772  1.00  0.00           C
ATOM  10192  NH3 POPE2 280      90.169 114.545  73.842  1.00  0.00           N
ATOM  10196  C12 POPE2 280      91.590 114.595  74.372  1.00  0.00           C
ATOM  10199  C11 POPE2 280      91.879 115.894  75.142  1.00  0.00           C
ATOM  10202  P   POPE2 280      94.430 116.585  75.462  1.00  0.00           P
ATOM  10203  O13 POPE2 280      94.239 117.955  75.982  1.00  0.00           O
ATOM  10204  O14 POPE2 280      95.660 115.884  75.872  1.00  0.00           O
ATOM  10205  O11 POPE2 280      94.460 116.655  73.862  1.00  0.00           O
ATOM  10206  O12 POPE2 280      93.129 115.744  75.802  1.00  0.00           O
ATOM  10207  C1  POPE2 280      95.649 117.195  73.232  1.00  0.00           C
ATOM  10210  C2  POPE2 280      96.359 116.195  72.262  1.00  0.00           C
ATOM  10212  O21 POPE2 280      95.840 116.275  70.922  1.00  0.00           O
ATOM  10213  C21 POPE2 280      96.380 117.175  70.112  1.00  0.00           C
ATOM  10214  O22 POPE2 280      97.289 117.934  70.392  1.00  0.00           O
ATOM  10215  C22 POPE2 280      95.718 117.035  68.732  1.00  0.00           C
ATOM  10218  C3  POPE2 280      96.279 114.725  72.742  1.00  0.00           C
ATOM  10221  O31 POPE2 280      97.299 113.934  72.122  1.00  0.00           O
ATOM  10222  C31 POPE2 280      97.210 113.465  70.862  1.00  0.00           C
ATOM  10223  O32 POPE2 280      98.149 113.515  70.092  1.00  0.00           O
ATOM  10224  C32 POPE2 280      95.920 112.715  70.522  1.00  0.00           C
ATOM  10227  C23 POPE2 280      95.840 118.335  67.902  1.00  0.00           C
ATOM  10230  C24 POPE2 280      95.109 118.275  66.552  1.00  0.00           C
ATOM  10233  C25 POPE2 280      95.009 119.665  65.872  1.00  0.00           C
ATOM  10236  C26 POPE2 280      96.340 120.405  65.622  1.00  0.00           C
ATOM  10239  C27 POPE2 280      97.299 119.655  64.682  1.00  0.00           C
ATOM  10242  C28 POPE2 280      98.569 120.475  64.372  1.00  0.00           C
ATOM  10245  C29 POPE2 280      99.410 119.855  63.272  1.00  0.00           C
ATOM  10247 0C21 POPE2 280      99.500 120.324  62.012  1.00  0.00           C
ATOM  10249 1C21 POPE2 280      98.770 121.525  61.472  1.00  0.00           C
ATOM  10252 2C21 POPE2 280      99.099 121.825  60.002  1.00  0.00           C
ATOM  10255 3C21 POPE2 280      98.289 123.004  59.462  1.00  0.00           C
ATOM  10258 4C21 POPE2 280      98.450 123.235  57.952  1.00  0.00           C
ATOM  10261 5C21 POPE2 280      97.468 124.305  57.442  1.00  0.00           C
ATOM  10264 6C21 POPE2 280      97.420 124.445  55.922  1.00  0.00           C
ATOM  10267 7C21 POPE2 280      96.399 125.504  55.502  1.00  0.00           C
ATOM  10270 8C21 POPE2 280      96.230 125.655  53.992  1.00  0.00           C
ATOM  10274  C33 POPE2 280      95.750 112.515  68.982  1.00  0.00           C
ATOM  10277  C34 POPE2 280      94.430 111.805  68.612  1.00  0.00           C
ATOM  10280  C35 POPE2 280      94.110 111.835  67.102  1.00  0.00           C
ATOM  10283  C36 POPE2 280      95.109 111.115  66.172  1.00  0.00           C
ATOM  10286  C37 POPE2 280      94.640 111.094  64.712  1.00  0.00           C
ATOM  10289  C38 POPE2 280      95.680 110.555  63.722  1.00  0.00           C
ATOM  10292  C39 POPE2 280      95.229 110.665  62.252  1.00  0.00           C
ATOM  10295 0C31 POPE2 280      96.399 110.655  61.252  1.00  0.00           C
ATOM  10298 1C31 POPE2 280      95.950 110.954  59.822  1.00  0.00           C
ATOM  10301 2C31 POPE2 280      97.100 111.265  58.842  1.00  0.00           C
ATOM  10304 3C31 POPE2 280      97.770 110.005  58.262  1.00  0.00           C
ATOM  10307 4C31 POPE2 280      98.569 110.305  56.992  1.00  0.00           C
ATOM  10310 5C31 POPE2 280      99.130 109.035  56.332  1.00  0.00           C
ATOM  10313 6C31 POPE2 280      99.640 109.254  54.902  1.00  0.00           C
ATOM  10317  NH3 POPE3 281      11.560  56.795  72.762  1.00  0.00           N
ATOM  10321  C12 POPE3 281      11.250  58.245  73.072  1.00  0.00           C
ATOM  10324  C11 POPE3 281      12.490  59.155  73.342  1.00  0.00           C
ATOM  10327  P   POPE3 281      14.630  57.675  73.722  1.00  0.00           P
ATOM  10328  O13 POPE3 281      15.930  58.365  73.762  1.00  0.00           O
ATOM  10329  O14 POPE3 281      14.500  56.434  74.502  1.00  0.00           O
ATOM  10330  O11 POPE3 281      14.200  57.415  72.212  1.00  0.00           O
ATOM  10331  O12 POPE3 281      13.470  58.625  74.232  1.00  0.00           O
ATOM  10332  C1  POPE3 281      15.180  56.815  71.352  1.00  0.00           C
ATOM  10335  C2  POPE3 281      14.660  56.725  69.902  1.00  0.00           C
ATOM  10337  O21 POPE3 281      15.800  56.615  69.012  1.00  0.00           O
ATOM  10338  C21 POPE3 281      15.640  55.695  68.072  1.00  0.00           C
ATOM  10339  O22 POPE3 281      14.930  54.705  68.162  1.00  0.00           O
ATOM  10340  C22 POPE3 281      16.450  56.015  66.832  1.00  0.00           C
ATOM  10343  C3  POPE3 281      13.850  57.995  69.552  1.00  0.00           C
ATOM  10346  O31 POPE3 281      13.610  58.135  68.132  1.00  0.00           O
ATOM  10347  C31 POPE3 281      12.400  58.605  67.842  1.00  0.00           C
ATOM  10348  O32 POPE3 281      11.470  58.675  68.612  1.00  0.00           O
ATOM  10349  C32 POPE3 281      12.410  59.284  66.482  1.00  0.00           C
ATOM  10352  C23 POPE3 281      15.520  56.355  65.642  1.00  0.00           C
ATOM  10355  C24 POPE3 281      16.230  56.285  64.292  1.00  0.00           C
ATOM  10358  C25 POPE3 281      15.260  56.275  63.102  1.00  0.00           C
ATOM  10361  C26 POPE3 281      15.980  56.405  61.752  1.00  0.00           C
ATOM  10364  C27 POPE3 281      15.110  56.015  60.542  1.00  0.00           C
ATOM  10367  C28 POPE3 281      15.490  56.714  59.212  1.00  0.00           C
ATOM  10370  C29 POPE3 281      16.950  56.835  58.882  1.00  0.00           C
ATOM  10372 0C21 POPE3 281      17.470  56.875  57.642  1.00  0.00           C
ATOM  10374 1C21 POPE3 281      16.710  56.805  56.342  1.00  0.00           C
ATOM  10377 2C21 POPE3 281      17.680  56.675  55.152  1.00  0.00           C
ATOM  10380 3C21 POPE3 281      17.000  56.475  53.792  1.00  0.00           C
ATOM  10383 4C21 POPE3 281      18.010  56.615  52.642  1.00  0.00           C
ATOM  10386 5C21 POPE3 281      17.420  56.395  51.252  1.00  0.00           C
ATOM  10389 6C21 POPE3 281      18.380  56.835  50.132  1.00  0.00           C
ATOM  10392 7C21 POPE3 281      17.790  56.644  48.732  1.00  0.00           C
ATOM  10395 8C21 POPE3 281      18.760  57.035  47.612  1.00  0.00           C
ATOM  10399  C33 POPE3 281      12.730  60.795  66.662  1.00  0.00           C
ATOM  10402  C34 POPE3 281      12.700  61.605  65.352  1.00  0.00           C
ATOM  10405  C35 POPE3 281      13.460  62.945  65.462  1.00  0.00           C
ATOM  10408  C36 POPE3 281      12.640  64.235  65.232  1.00  0.00           C
ATOM  10411  C37 POPE3 281      12.310  64.545  63.762  1.00  0.00           C
ATOM  10414  C38 POPE3 281      12.440  65.994  63.282  1.00  0.00           C
ATOM  10417  C39 POPE3 281      11.970  66.145  61.832  1.00  0.00           C
ATOM  10420 0C31 POPE3 281      12.000  67.595  61.352  1.00  0.00           C
ATOM  10423 1C31 POPE3 281      11.330  67.824  59.982  1.00  0.00           C
ATOM  10426 2C31 POPE3 281      11.560  69.245  59.432  1.00  0.00           C
ATOM  10429 3C31 POPE3 281      11.310  70.305  60.512  1.00  0.00           C
ATOM  10432 4C31 POPE3 281      10.940  71.695  60.002  1.00  0.00           C
ATOM  10435 5C31 POPE3 281      10.450  72.555  61.172  1.00  0.00           C
ATOM  10438 6C31 POPE3 281       9.590  73.735  60.732  1.00  0.00           C
ATOM  10442  NH3 POPE4 282      68.340  41.725  71.072  1.00  0.00           N
ATOM  10446  C12 POPE4 282      67.140  40.835  71.032  1.00  0.00           C
ATOM  10449  C11 POPE4 282      66.390  40.855  72.362  1.00  0.00           C
ATOM  10452  P   POPE4 282      63.860  40.405  72.002  1.00  0.00           P
ATOM  10453  O13 POPE4 282      62.990  39.265  71.672  1.00  0.00           O
ATOM  10454  O14 POPE4 282      63.479  41.295  73.122  1.00  0.00           O
ATOM  10455  O11 POPE4 282      64.119  41.255  70.692  1.00  0.00           O
ATOM  10456  O12 POPE4 282      65.330  39.905  72.302  1.00  0.00           O
ATOM  10457  C1  POPE4 282      63.510  42.535  70.532  1.00  0.00           C
ATOM  10460  C2  POPE4 282      63.619  43.075  69.072  1.00  0.00           C
ATOM  10462  O21 POPE4 282      62.340  43.365  68.512  1.00  0.00           O
ATOM  10463  C21 POPE4 282      61.560  42.405  68.082  1.00  0.00           C
ATOM  10464  O22 POPE4 282      61.750  41.205  68.162  1.00  0.00           O
ATOM  10465  C22 POPE4 282      60.369  43.054  67.392  1.00  0.00           C
ATOM  10468  C3  POPE4 282      64.520  42.165  68.182  1.00  0.00           C
ATOM  10471  O31 POPE4 282      64.390  42.475  66.772  1.00  0.00           O
ATOM  10472  C31 POPE4 282      65.249  41.804  66.042  1.00  0.00           C
ATOM  10473  O32 POPE4 282      66.210  41.175  66.462  1.00  0.00           O
ATOM  10474  C32 POPE4 282      64.770  41.725  64.592  1.00  0.00           C
ATOM  10477  C23 POPE4 282      59.670  42.115  66.402  1.00  0.00           C
ATOM  10480  C24 POPE4 282      59.060  42.885  65.222  1.00  0.00           C
ATOM  10483  C25 POPE4 282      60.030  43.215  64.072  1.00  0.00           C
ATOM  10486  C26 POPE4 282      59.240  43.275  62.762  1.00  0.00           C
ATOM  10489  C27 POPE4 282      59.979  43.705  61.492  1.00  0.00           C
ATOM  10492  C28 POPE4 282      58.939  43.765  60.352  1.00  0.00           C
ATOM  10495  C29 POPE4 282      59.389  44.274  59.002  1.00  0.00           C
ATOM  10497 0C21 POPE4 282      59.080  43.715  57.812  1.00  0.00           C
ATOM  10499 1C21 POPE4 282      58.240  42.475  57.612  1.00  0.00           C
ATOM  10502 2C21 POPE4 282      57.229  42.555  56.452  1.00  0.00           C
ATOM  10505 3C21 POPE4 282      56.650  41.175  56.122  1.00  0.00           C
ATOM  10508 4C21 POPE4 282      55.480  41.255  55.122  1.00  0.00           C
ATOM  10511 5C21 POPE4 282      55.350  40.025  54.222  1.00  0.00           C
ATOM  10514 6C21 POPE4 282      54.500  38.865  54.732  1.00  0.00           C
ATOM  10517 7C21 POPE4 282      54.550  37.695  53.742  1.00  0.00           C
ATOM  10520 8C21 POPE4 282      53.400  36.715  53.892  1.00  0.00           C
ATOM  10524  C33 POPE4 282      65.290  40.425  63.942  1.00  0.00           C
ATOM  10527  C34 POPE4 282      64.620  40.095  62.612  1.00  0.00           C
ATOM  10530  C35 POPE4 282      64.960  41.074  61.482  1.00  0.00           C
ATOM  10533  C36 POPE4 282      64.229  40.715  60.192  1.00  0.00           C
ATOM  10536  C37 POPE4 282      64.439  41.765  59.092  1.00  0.00           C
ATOM  10539  C38 POPE4 282      63.729  41.385  57.782  1.00  0.00           C
ATOM  10542  C39 POPE4 282      64.119  42.324  56.632  1.00  0.00           C
ATOM  10545 0C31 POPE4 282      63.750  41.745  55.262  1.00  0.00           C
ATOM  10548 1C31 POPE4 282      64.369  42.515  54.092  1.00  0.00           C
ATOM  10551 2C31 POPE4 282      64.410  41.695  52.782  1.00  0.00           C
ATOM  10554 3C31 POPE4 282      63.020  41.215  52.322  1.00  0.00           C
ATOM  10557 4C31 POPE4 282      63.079  40.285  51.112  1.00  0.00           C
ATOM  10560 5C31 POPE4 282      61.740  39.605  50.832  1.00  0.00           C
ATOM  10563 6C31 POPE4 282      61.770  38.665  49.632  1.00  0.00           C
ATOM  10567  NH3 POPE5 283      12.470  77.865  67.452  1.00  0.00           N
ATOM  10571  C12 POPE5 283      12.970  79.074  68.202  1.00  0.00           C
ATOM  10574  C11 POPE5 283      13.620  78.695  69.552  1.00  0.00           C
ATOM  10577  P   POPE5 283      14.100  76.135  69.792  1.00  0.00           P
ATOM  10578  O13 POPE5 283      14.570  75.735  71.132  1.00  0.00           O
ATOM  10579  O14 POPE5 283      12.650  76.055  69.502  1.00  0.00           O
ATOM  10580  O11 POPE5 283      14.870  75.355  68.652  1.00  0.00           O
ATOM  10581  O12 POPE5 283      14.550  77.615  69.432  1.00  0.00           O
ATOM  10582  C1  POPE5 283      14.040  74.635  67.722  1.00  0.00           C
ATOM  10585  C2  POPE5 283      14.900  73.954  66.632  1.00  0.00           C
ATOM  10587  O21 POPE5 283      15.430  74.744  65.562  1.00  0.00           O
ATOM  10588  C21 POPE5 283      15.230  76.015  65.362  1.00  0.00           C
ATOM  10589  O22 POPE5 283      14.550  76.795  66.012  1.00  0.00           O
ATOM  10590  C22 POPE5 283      15.980  76.405  64.072  1.00  0.00           C
ATOM  10593  C3  POPE5 283      14.100  72.795  66.012  1.00  0.00           C
ATOM  10596  O31 POPE5 283      14.800  72.295  64.862  1.00  0.00           O
ATOM  10597  C31 POPE5 283      14.030  72.155  63.792  1.00  0.00           C
ATOM  10598  O32 POPE5 283      12.890  71.714  63.782  1.00  0.00           O
ATOM  10599  C32 POPE5 283      14.730  72.765  62.592  1.00  0.00           C
ATOM  10602  C23 POPE5 283      15.000  76.714  62.902  1.00  0.00           C
ATOM  10605  C24 POPE5 283      15.680  77.415  61.722  1.00  0.00           C
ATOM  10608  C25 POPE5 283      16.200  76.495  60.612  1.00  0.00           C
ATOM  10611  C26 POPE5 283      15.090  76.034  59.642  1.00  0.00           C
ATOM  10614  C27 POPE5 283      15.640  75.485  58.312  1.00  0.00           C
ATOM  10617  C28 POPE5 283      14.530  75.184  57.282  1.00  0.00           C
ATOM  10620  C29 POPE5 283      13.730  73.934  57.582  1.00  0.00           C
ATOM  10622 0C21 POPE5 283      13.090  73.185  56.662  1.00  0.00           C
ATOM  10624 1C21 POPE5 283      13.070  73.455  55.172  1.00  0.00           C
ATOM  10627 2C21 POPE5 283      12.860  72.195  54.312  1.00  0.00           C
ATOM  10630 3C21 POPE5 283      14.000  71.174  54.442  1.00  0.00           C
ATOM  10633 4C21 POPE5 283      13.950  70.055  53.392  1.00  0.00           C
ATOM  10636 5C21 POPE5 283      15.020  68.995  53.682  1.00  0.00           C
ATOM  10639 6C21 POPE5 283      15.090  67.855  52.662  1.00  0.00           C
ATOM  10642 7C21 POPE5 283      15.590  66.574  53.342  1.00  0.00           C
ATOM  10645 8C21 POPE5 283      15.900  65.425  52.392  1.00  0.00           C
ATOM  10649  C33 POPE5 283      15.020  71.735  61.482  1.00  0.00           C
ATOM  10652  C34 POPE5 283      16.080  72.284  60.522  1.00  0.00           C
ATOM  10655  C35 POPE5 283      16.270  71.434  59.272  1.00  0.00           C
ATOM  10658  C36 POPE5 283      17.010  70.125  59.552  1.00  0.00           C
ATOM  10661  C37 POPE5 283      17.340  69.345  58.262  1.00  0.00           C
ATOM  10664  C38 POPE5 283      18.370  70.035  57.352  1.00  0.00           C
ATOM  10667  C39 POPE5 283      17.750  70.714  56.112  1.00  0.00           C
ATOM  10670 0C31 POPE5 283      18.820  71.245  55.142  1.00  0.00           C
ATOM  10673 1C31 POPE5 283      18.250  71.824  53.832  1.00  0.00           C
ATOM  10676 2C31 POPE5 283      17.530  73.165  54.032  1.00  0.00           C
ATOM  10679 3C31 POPE5 283      16.970  73.735  52.722  1.00  0.00           C
ATOM  10682 4C31 POPE5 283      16.370  75.135  52.922  1.00  0.00           C
ATOM  10685 5C31 POPE5 283      15.830  75.765  51.632  1.00  0.00           C
ATOM  10688 6C31 POPE5 283      15.220  77.144  51.872  1.00  0.00           C
ATOM  10692  NH3 POPE6 284      64.610  68.045  33.912  1.00  0.00           N
ATOM  10696  C12 POPE6 284      63.229  68.645  34.082  1.00  0.00           C
ATOM  10699  C11 POPE6 284      62.910  69.695  32.992  1.00  0.00           C
ATOM  10702  P   POPE6 284      60.330  69.585  32.722  1.00  0.00           P
ATOM  10703  O13 POPE6 284      60.280  69.555  31.242  1.00  0.00           O
ATOM  10704  O14 POPE6 284      60.220  68.305  33.452  1.00  0.00           O
ATOM  10705  O11 POPE6 284      59.160  70.495  33.222  1.00  0.00           O
ATOM  10706  O12 POPE6 284      61.650  70.335  33.212  1.00  0.00           O
ATOM  10707  C1  POPE6 284      59.350  71.655  34.012  1.00  0.00           C
ATOM  10710  C2  POPE6 284      57.970  72.305  34.182  1.00  0.00           C
ATOM  10712  O21 POPE6 284      57.869  72.905  35.482  1.00  0.00           O
ATOM  10713  C21 POPE6 284      58.110  74.195  35.492  1.00  0.00           C
ATOM  10714  O22 POPE6 284      58.530  74.865  34.572  1.00  0.00           O
ATOM  10715  C22 POPE6 284      57.590  74.735  36.812  1.00  0.00           C
ATOM  10718  C3  POPE6 284      56.840  71.245  34.082  1.00  0.00           C
ATOM  10721  O31 POPE6 284      55.590  71.815  34.532  1.00  0.00           O
ATOM  10722  C31 POPE6 284      54.990  71.245  35.552  1.00  0.00           C
ATOM  10723  O32 POPE6 284      55.280  70.184  36.092  1.00  0.00           O
ATOM  10724  C32 POPE6 284      53.650  71.905  35.752  1.00  0.00           C
ATOM  10727  C23 POPE6 284      58.560  74.504  37.982  1.00  0.00           C
ATOM  10730  C24 POPE6 284      57.830  74.354  39.322  1.00  0.00           C
ATOM  10733  C25 POPE6 284      56.970  75.574  39.672  1.00  0.00           C
ATOM  10736  C26 POPE6 284      56.330  75.455  41.052  1.00  0.00           C
ATOM  10739  C27 POPE6 284      55.299  74.315  41.122  1.00  0.00           C
ATOM  10742  C28 POPE6 284      54.420  74.354  42.392  1.00  0.00           C
ATOM  10745  C29 POPE6 284      55.250  74.135  43.632  1.00  0.00           C
ATOM  10747 0C21 POPE6 284      54.840  73.575  44.782  1.00  0.00           C
ATOM  10749 1C21 POPE6 284      53.450  73.115  45.102  1.00  0.00           C
ATOM  10752 2C21 POPE6 284      53.050  73.545  46.522  1.00  0.00           C
ATOM  10755 3C21 POPE6 284      53.819  72.805  47.632  1.00  0.00           C
ATOM  10758 4C21 POPE6 284      53.860  73.564  48.962  1.00  0.00           C
ATOM  10761 5C21 POPE6 284      55.080  73.185  49.812  1.00  0.00           C
ATOM  10764 6C21 POPE6 284      56.350  73.934  49.382  1.00  0.00           C
ATOM  10767 7C21 POPE6 284      57.600  73.494  50.152  1.00  0.00           C
ATOM  10770 8C21 POPE6 284      58.830  74.345  49.832  1.00  0.00           C
ATOM  10774  C33 POPE6 284      53.619  73.235  36.532  1.00  0.00           C
ATOM  10777  C34 POPE6 284      52.200  73.745  36.362  1.00  0.00           C
ATOM  10780  C35 POPE6 284      51.850  75.015  37.122  1.00  0.00           C
ATOM  10783  C36 POPE6 284      51.260  74.744  38.512  1.00  0.00           C
ATOM  10786  C37 POPE6 284      50.600  75.994  39.092  1.00  0.00           C
ATOM  10789  C38 POPE6 284      49.570  75.705  40.192  1.00  0.00           C
ATOM  10792  C39 POPE6 284      50.160  75.115  41.472  1.00  0.00           C
ATOM  10795 0C31 POPE6 284      49.150  75.165  42.632  1.00  0.00           C
ATOM  10798 1C31 POPE6 284      49.750  74.835  44.002  1.00  0.00           C
ATOM  10801 2C31 POPE6 284      48.799  75.145  45.172  1.00  0.00           C
ATOM  10804 3C31 POPE6 284      47.580  74.225  45.272  1.00  0.00           C
ATOM  10807 4C31 POPE6 284      47.939  72.754  45.542  1.00  0.00           C
ATOM  10810 5C31 POPE6 284      46.780  71.955  46.142  1.00  0.00           C
ATOM  10813 6C31 POPE6 284      47.160  70.515  46.522  1.00  0.00           C
ATOM  10817  NH3 POPE7 285     108.020  92.405  70.232  1.00  0.00           N
ATOM  10821  C12 POPE7 285     106.619  91.874  70.192  1.00  0.00           C
ATOM  10824  C11 POPE7 285     105.780  92.665  69.202  1.00  0.00           C
ATOM  10827  P   POPE7 285     103.979  91.155  68.042  1.00  0.00           P
ATOM  10828  O13 POPE7 285     102.840  90.324  68.512  1.00  0.00           O
ATOM  10829  O14 POPE7 285     103.749  92.004  66.862  1.00  0.00           O
ATOM  10830  O11 POPE7 285     105.200  90.174  67.802  1.00  0.00           O
ATOM  10831  O12 POPE7 285     104.460  92.115  69.212  1.00  0.00           O
ATOM  10832  C1  POPE7 285     105.369  89.585  66.492  1.00  0.00           C
ATOM  10835  C2  POPE7 285     104.210  88.674  65.962  1.00  0.00           C
ATOM  10837  O21 POPE7 285     104.828  87.665  65.142  1.00  0.00           O
ATOM  10838  C21 POPE7 285     104.059  86.615  64.872  1.00  0.00           C
ATOM  10839  O22 POPE7 285     103.000  86.354  65.412  1.00  0.00           O
ATOM  10840  C22 POPE7 285     104.618  85.915  63.632  1.00  0.00           C
ATOM  10843  C3  POPE7 285     103.140  89.455  65.132  1.00  0.00           C
ATOM  10846  O31 POPE7 285     103.749  90.204  64.042  1.00  0.00           O
ATOM  10847  C31 POPE7 285     102.949  91.115  63.482  1.00  0.00           C
ATOM  10848  O32 POPE7 285     101.770  91.255  63.762  1.00  0.00           O
ATOM  10849  C32 POPE7 285     103.700  91.825  62.342  1.00  0.00           C
ATOM  10852  C23 POPE7 285     103.969  86.565  62.402  1.00  0.00           C
ATOM  10855  C24 POPE7 285     104.180  85.845  61.062  1.00  0.00           C
ATOM  10858  C25 POPE7 285     103.270  86.424  59.962  1.00  0.00           C
ATOM  10861  C26 POPE7 285     103.520  87.915  59.672  1.00  0.00           C
ATOM  10864  C27 POPE7 285     102.509  88.524  58.702  1.00  0.00           C
ATOM  10867  C28 POPE7 285     102.840  88.215  57.232  1.00  0.00           C
ATOM  10870  C29 POPE7 285     101.899  88.915  56.282  1.00  0.00           C
ATOM  10872 0C21 POPE7 285     102.130  89.115  54.982  1.00  0.00           C
ATOM  10874 1C21 POPE7 285     103.329  88.615  54.212  1.00  0.00           C
ATOM  10877 2C21 POPE7 285     102.900  87.745  53.022  1.00  0.00           C
ATOM  10880 3C21 POPE7 285     104.090  87.035  52.362  1.00  0.00           C
ATOM  10883 4C21 POPE7 285     103.709  86.195  51.132  1.00  0.00           C
ATOM  10886 5C21 POPE7 285     103.129  87.014  49.982  1.00  0.00           C
ATOM  10889 6C21 POPE7 285     102.889  86.165  48.722  1.00  0.00           C
ATOM  10892 7C21 POPE7 285     101.660  86.594  47.912  1.00  0.00           C
ATOM  10895 8C21 POPE7 285     101.370  85.645  46.752  1.00  0.00           C
ATOM  10899  C33 POPE7 285     102.938  93.025  61.722  1.00  0.00           C
ATOM  10902  C34 POPE7 285     103.689  93.714  60.572  1.00  0.00           C
ATOM  10905  C35 POPE7 285     103.460  93.115  59.162  1.00  0.00           C
ATOM  10908  C36 POPE7 285     102.108  93.545  58.572  1.00  0.00           C
ATOM  10911  C37 POPE7 285     101.869  93.075  57.122  1.00  0.00           C
ATOM  10914  C38 POPE7 285     100.430  93.355  56.642  1.00  0.00           C
ATOM  10917  C39 POPE7 285     100.169  94.835  56.342  1.00  0.00           C
ATOM  10920 0C31 POPE7 285     100.320  95.174  54.862  1.00  0.00           C
ATOM  10923 1C31 POPE7 285     100.290  96.684  54.592  1.00  0.00           C
ATOM  10926 2C31 POPE7 285     100.540  97.004  53.122  1.00  0.00           C
ATOM  10929 3C31 POPE7 285      99.539  98.034  52.582  1.00  0.00           C
ATOM  10932 4C31 POPE7 285      99.700  99.415  53.232  1.00  0.00           C
ATOM  10935 5C31 POPE7 285      98.590 100.335  52.752  1.00  0.00           C
ATOM  10938 6C31 POPE7 285      98.749 101.795  53.152  1.00  0.00           C
ATOM  10942  NH3 POPE8 286      24.010   6.265  29.032  1.00  0.00           N
ATOM  10946  C12 POPE8 286      24.020   4.845  28.512  1.00  0.00           C
ATOM  10949  C11 POPE8 286      23.780   3.876  29.672  1.00  0.00           C
ATOM  10952  P   POPE8 286      24.390   3.586  32.212  1.00  0.00           P
ATOM  10953  O13 POPE8 286      23.030   3.006  32.312  1.00  0.00           O
ATOM  10954  O14 POPE8 286      25.540   2.776  32.642  1.00  0.00           O
ATOM  10955  O11 POPE8 286      24.380   4.925  33.072  1.00  0.00           O
ATOM  10956  O12 POPE8 286      24.620   4.215  30.772  1.00  0.00           O
ATOM  10957  C1  POPE8 286      23.680   5.015  34.322  1.00  0.00           C
ATOM  10960  C2  POPE8 286      24.670   4.925  35.532  1.00  0.00           C
ATOM  10962  O21 POPE8 286      24.140   5.095  36.882  1.00  0.00           O
ATOM  10963  C21 POPE8 286      22.860   4.955  37.202  1.00  0.00           C
ATOM  10964  O22 POPE8 286      21.910   4.895  36.452  1.00  0.00           O
ATOM  10965  C22 POPE8 286      22.710   4.885  38.732  1.00  0.00           C
ATOM  10968  C3  POPE8 286      25.830   5.935  35.242  1.00  0.00           C
ATOM  10971  O31 POPE8 286      26.660   6.335  36.362  1.00  0.00           O
ATOM  10972  C31 POPE8 286      27.560   5.425  36.722  1.00  0.00           C
ATOM  10973  O32 POPE8 286      27.450   4.225  36.542  1.00  0.00           O
ATOM  10974  C32 POPE8 286      28.850   6.115  37.182  1.00  0.00           C
ATOM  10977  C23 POPE8 286      22.890   6.245  39.452  1.00  0.00           C
ATOM  10980  C24 POPE8 286      22.920   6.105  40.992  1.00  0.00           C
ATOM  10983  C25 POPE8 286      24.270   5.565  41.472  1.00  0.00           C
ATOM  10986  C26 POPE8 286      24.330   5.125  42.932  1.00  0.00           C
ATOM  10989  C27 POPE8 286      25.780   4.805  43.332  1.00  0.00           C
ATOM  10992  C28 POPE8 286      25.880   3.946  44.602  1.00  0.00           C
ATOM  10995  C29 POPE8 286      27.130   4.225  45.392  1.00  0.00           C
ATOM  10997 0C21 POPE8 286      27.190   4.515  46.702  1.00  0.00           C
ATOM  10999 1C21 POPE8 286      26.000   4.575  47.632  1.00  0.00           C
ATOM  11002 2C21 POPE8 286      25.520   3.186  48.092  1.00  0.00           C
ATOM  11005 3C21 POPE8 286      26.470   2.496  49.072  1.00  0.00           C
ATOM  11008 4C21 POPE8 286      25.950   1.126  49.542  1.00  0.00           C
ATOM  11011 5C21 POPE8 286      26.940   0.356  50.432  1.00  0.00           C
ATOM  11014 6C21 POPE8 286      27.200   0.996  51.802  1.00  0.00           C
ATOM  11017 7C21 POPE8 286      28.180   0.146  52.642  1.00  0.00           C
ATOM  11020 8C21 POPE8 286      28.520   0.736  54.012  1.00  0.00           C
ATOM  11024  C33 POPE8 286      29.170   6.075  38.702  1.00  0.00           C
ATOM  11027  C34 POPE8 286      28.750   7.335  39.462  1.00  0.00           C
ATOM  11030  C35 POPE8 286      29.710   7.695  40.612  1.00  0.00           C
ATOM  11033  C36 POPE8 286      29.730   6.705  41.772  1.00  0.00           C
ATOM  11036  C37 POPE8 286      30.710   7.135  42.882  1.00  0.00           C
ATOM  11039  C38 POPE8 286      30.550   6.345  44.182  1.00  0.00           C
ATOM  11042  C39 POPE8 286      31.410   6.905  45.322  1.00  0.00           C
ATOM  11045 0C31 POPE8 286      31.070   6.265  46.672  1.00  0.00           C
ATOM  11048 1C31 POPE8 286      31.860   6.865  47.842  1.00  0.00           C
ATOM  11051 2C31 POPE8 286      31.640   6.115  49.172  1.00  0.00           C
ATOM  11054 3C31 POPE8 286      30.180   6.025  49.612  1.00  0.00           C
ATOM  11057 4C31 POPE8 286      30.010   5.345  50.972  1.00  0.00           C
ATOM  11060 5C31 POPE8 286      28.540   5.235  51.382  1.00  0.00           C
ATOM  11063 6C31 POPE8 286      28.330   4.675  52.792  1.00  0.00           C
ATOM  11067  NH3 POPE9 287      53.110  21.705  74.552  1.00  0.00           N
ATOM  11071  C12 POPE9 287      53.340  21.225  75.952  1.00  0.00           C
ATOM  11074  C11 POPE9 287      53.600  19.695  75.982  1.00  0.00           C
ATOM  11077  P   POPE9 287      54.430  19.665  78.462  1.00  0.00           P
ATOM  11078  O13 POPE9 287      53.680  20.715  79.202  1.00  0.00           O
ATOM  11079  O14 POPE9 287      54.930  18.505  79.242  1.00  0.00           O
ATOM  11080  O11 POPE9 287      55.630  20.315  77.632  1.00  0.00           O
ATOM  11081  O12 POPE9 287      53.520  19.125  77.292  1.00  0.00           O
ATOM  11082  C1  POPE9 287      56.979  19.825  77.652  1.00  0.00           C
ATOM  11085  C2  POPE9 287      57.950  20.545  76.642  1.00  0.00           C
ATOM  11087  O21 POPE9 287      57.650  20.085  75.302  1.00  0.00           O
ATOM  11088  C21 POPE9 287      58.200  20.765  74.312  1.00  0.00           C
ATOM  11089  O22 POPE9 287      58.750  21.844  74.392  1.00  0.00           O
ATOM  11090  C22 POPE9 287      58.009  19.945  73.022  1.00  0.00           C
ATOM  11093  C3  POPE9 287      59.450  20.255  76.992  1.00  0.00           C
ATOM  11096  O31 POPE9 287      60.350  21.295  76.542  1.00  0.00           O
ATOM  11097  C31 POPE9 287      61.350  20.935  75.742  1.00  0.00           C
ATOM  11098  O32 POPE9 287      61.650  19.785  75.462  1.00  0.00           O
ATOM  11099  C32 POPE9 287      62.070  22.165  75.202  1.00  0.00           C
ATOM  11102  C23 POPE9 287      58.490  20.645  71.722  1.00  0.00           C
ATOM  11105  C24 POPE9 287      58.170  19.805  70.472  1.00  0.00           C
ATOM  11108  C25 POPE9 287      58.650  20.495  69.172  1.00  0.00           C
ATOM  11111  C26 POPE9 287      59.010  19.555  68.012  1.00  0.00           C
ATOM  11114  C27 POPE9 287      57.950  19.335  66.932  1.00  0.00           C
ATOM  11117  C28 POPE9 287      58.570  18.605  65.732  1.00  0.00           C
ATOM  11120  C29 POPE9 287      57.549  18.265  64.672  1.00  0.00           C
ATOM  11122 0C21 POPE9 287      57.460  18.835  63.462  1.00  0.00           C
ATOM  11124 1C21 POPE9 287      58.320  19.955  62.942  1.00  0.00           C
ATOM  11127 2C21 POPE9 287      57.890  20.415  61.532  1.00  0.00           C
ATOM  11130 3C21 POPE9 287      58.720  19.835  60.372  1.00  0.00           C
ATOM  11133 4C21 POPE9 287      58.830  18.295  60.332  1.00  0.00           C
ATOM  11136 5C21 POPE9 287      59.900  17.825  59.342  1.00  0.00           C
ATOM  11139 6C21 POPE9 287      59.540  18.065  57.872  1.00  0.00           C
ATOM  11142 7C21 POPE9 287      60.740  17.865  56.932  1.00  0.00           C
ATOM  11145 8C21 POPE9 287      60.380  18.095  55.472  1.00  0.00           C
ATOM  11149  C33 POPE9 287      63.170  21.755  74.192  1.00  0.00           C
ATOM  11152  C34 POPE9 287      64.070  22.895  73.682  1.00  0.00           C
ATOM  11155  C35 POPE9 287      63.370  23.825  72.682  1.00  0.00           C
ATOM  11158  C36 POPE9 287      64.369  24.695  71.902  1.00  0.00           C
ATOM  11161  C37 POPE9 287      63.660  25.715  70.982  1.00  0.00           C
ATOM  11164  C38 POPE9 287      64.350  25.915  69.632  1.00  0.00           C
ATOM  11167  C39 POPE9 287      65.670  26.705  69.632  1.00  0.00           C
ATOM  11170 0C31 POPE9 287      66.460  26.385  68.352  1.00  0.00           C
ATOM  11173 1C31 POPE9 287      67.700  27.275  68.162  1.00  0.00           C
ATOM  11176 2C31 POPE9 287      68.640  26.755  67.052  1.00  0.00           C
ATOM  11179 3C31 POPE9 287      69.360  25.465  67.462  1.00  0.00           C
ATOM  11182 4C31 POPE9 287      70.430  25.005  66.462  1.00  0.00           C
ATOM  11185 5C31 POPE9 287      71.270  23.855  67.042  1.00  0.00           C
ATOM  11188 6C31 POPE9 287      72.430  23.435  66.142  1.00  0.00           C
ATOM  11192  NH3 POPE  288      47.680 119.115  70.102  1.00  0.00           N
ATOM  11196  C12 POPE  288      48.680 118.495  71.052  1.00  0.00           C
ATOM  11199  C11 POPE  288      49.220 119.405  72.192  1.00  0.00           C
ATOM  11202  P   POPE  288      48.270 121.805  72.112  1.00  0.00           P
ATOM  11203  O13 POPE  288      47.000 121.195  71.672  1.00  0.00           O
ATOM  11204  O14 POPE  288      48.330 122.284  73.502  1.00  0.00           O
ATOM  11205  O11 POPE  288      48.580 123.055  71.192  1.00  0.00           O
ATOM  11206  O12 POPE  288      49.450 120.764  71.812  1.00  0.00           O
ATOM  11207  C1  POPE  288      49.790 123.215  70.442  1.00  0.00           C
ATOM  11210  C2  POPE  288      50.110 124.735  70.232  1.00  0.00           C
ATOM  11212  O21 POPE  288      50.750 124.875  68.952  1.00  0.00           O
ATOM  11213  C21 POPE  288      50.439 125.975  68.262  1.00  0.00           C
ATOM  11214  O22 POPE  288      49.680 126.854  68.612  1.00  0.00           O
ATOM  11215  C22 POPE  288      51.200 125.915  66.932  1.00  0.00           C
ATOM  11218  C3  POPE  288      51.000 125.315  71.382  1.00  0.00           C
ATOM  11221  O31 POPE  288      51.479 126.644  71.082  1.00  0.00           O
ATOM  11222  C31 POPE  288      52.689 126.994  71.532  1.00  0.00           C
ATOM  11223  O32 POPE  288      53.380 126.345  72.302  1.00  0.00           O
ATOM  11224  C32 POPE  288      53.069 128.314  70.842  1.00  0.00           C
ATOM  11227  C23 POPE  288      51.020 127.175  66.052  1.00  0.00           C
ATOM  11230  C24 POPE  288      51.990 127.165  64.862  1.00  0.00           C
ATOM  11233  C25 POPE  288      51.670 128.185  63.752  1.00  0.00           C
ATOM  11236  C26 POPE  288      52.819 129.174  63.502  1.00  0.00           C
ATOM  11239  C27 POPE  288      52.610 130.144  62.322  1.00  0.00           C
ATOM  11242  C28 POPE  288      52.939 129.575  60.922  1.00  0.00           C
ATOM  11245  C29 POPE  288      51.880 128.685  60.332  1.00  0.00           C
ATOM  11247 0C21 POPE  288      50.890 129.065  59.502  1.00  0.00           C
ATOM  11249 1C21 POPE  288      50.590 130.455  59.012  1.00  0.00           C
ATOM  11252 2C21 POPE  288      50.590 130.575  57.472  1.00  0.00           C
ATOM  11255 3C21 POPE  288      51.940 130.265  56.822  1.00  0.00           C
ATOM  11258 4C21 POPE  288      52.040 130.725  55.352  1.00  0.00           C
ATOM  11261 5C21 POPE  288      50.910 130.215  54.432  1.00  0.00           C
ATOM  11264 6C21 POPE  288      50.860 128.695  54.242  1.00  0.00           C
ATOM  11267 7C21 POPE  288      49.820 128.305  53.182  1.00  0.00           C
ATOM  11270 8C21 POPE  288      49.590 126.795  53.032  1.00  0.00           C
ATOM  11274  C33 POPE  288      54.170 129.195  71.512  1.00  0.00           C
ATOM  11277  C34 POPE  288      54.700 130.215  70.482  1.00  0.00           C
ATOM  11280  C35 POPE  288      55.880 131.105  70.882  1.00  0.00           C
ATOM  11283  C36 POPE  288      56.119 132.195  69.822  1.00  0.00           C
ATOM  11286  C37 POPE  288      57.350 133.075  70.052  1.00  0.00           C
ATOM  11289  C38 POPE  288      57.430 134.243  69.062  1.00  0.00           C
ATOM  11292  C39 POPE  288      58.740 135.044  69.142  1.00  0.00           C
ATOM  11295 0C31 POPE  288      59.920 134.333  68.472  1.00  0.00           C
ATOM  11298 1C31 POPE  288      61.189 135.194  68.442  1.00  0.00           C
ATOM  11301 2C31 POPE  288      62.340 134.563  67.642  1.00  0.00           C
ATOM  11304 3C31 POPE  288      62.000 134.364  66.162  1.00  0.00           C
ATOM  11307 4C31 POPE  288      63.180 133.853  65.342  1.00  0.00           C
ATOM  11310 5C31 POPE  288      62.810 133.534  63.892  1.00  0.00           C
ATOM  11313 6C31 POPE  288      64.010 133.243  62.982  1.00  0.00           C
ATOM  11317  NH3 POPE  289      65.469  49.255  30.402  1.00  0.00           N
ATOM  11321  C12 POPE  289      65.880  49.135  28.962  1.00  0.00           C
ATOM  11324  C11 POPE  289      65.249  47.885  28.332  1.00  0.00           C
ATOM  11327  P   POPE  289      62.960  47.015  27.562  1.00  0.00           P
ATOM  11328  O13 POPE  289      62.549  47.805  26.372  1.00  0.00           O
ATOM  11329  O14 POPE  289      63.680  45.745  27.342  1.00  0.00           O
ATOM  11330  O11 POPE  289      61.650  46.705  28.412  1.00  0.00           O
ATOM  11331  O12 POPE  289      63.830  47.945  28.492  1.00  0.00           O
ATOM  11332  C1  POPE  289      61.299  47.395  29.592  1.00  0.00           C
ATOM  11335  C2  POPE  289      61.150  46.445  30.822  1.00  0.00           C
ATOM  11337  O21 POPE  289      61.189  47.205  32.042  1.00  0.00           O
ATOM  11338  C21 POPE  289      62.360  47.695  32.392  1.00  0.00           C
ATOM  11339  O22 POPE  289      63.380  47.765  31.722  1.00  0.00           O
ATOM  11340  C22 POPE  289      62.220  48.225  33.802  1.00  0.00           C
ATOM  11343  C3  POPE  289      62.080  45.184  30.872  1.00  0.00           C
ATOM  11346  O31 POPE  289      61.540  44.195  31.782  1.00  0.00           O
ATOM  11347  C31 POPE  289      62.000  44.214  33.022  1.00  0.00           C
ATOM  11348  O32 POPE  289      62.810  44.995  33.472  1.00  0.00           O
ATOM  11349  C32 POPE  289      61.280  43.135  33.832  1.00  0.00           C
ATOM  11352  C23 POPE  289      63.560  48.815  34.282  1.00  0.00           C
ATOM  11355  C24 POPE  289      63.360  49.635  35.542  1.00  0.00           C
ATOM  11358  C25 POPE  289      64.670  50.265  35.972  1.00  0.00           C
ATOM  11361  C26 POPE  289      65.150  51.515  35.202  1.00  0.00           C
ATOM  11364  C27 POPE  289      65.390  52.684  36.162  1.00  0.00           C
ATOM  11367  C28 POPE  289      66.280  53.824  35.632  1.00  0.00           C
ATOM  11370  C29 POPE  289      65.979  55.065  36.442  1.00  0.00           C
ATOM  11372 0C21 POPE  289      66.710  55.615  37.432  1.00  0.00           C
ATOM  11374 1C21 POPE  289      68.049  55.145  37.932  1.00  0.00           C
ATOM  11377 2C21 POPE  289      68.618  56.065  39.032  1.00  0.00           C
ATOM  11380 3C21 POPE  289      70.109  55.845  39.292  1.00  0.00           C
ATOM  11383 4C21 POPE  289      70.740  56.825  40.292  1.00  0.00           C
ATOM  11386 5C21 POPE  289      72.260  56.635  40.352  1.00  0.00           C
ATOM  11389 6C21 POPE  289      72.960  57.385  41.492  1.00  0.00           C
ATOM  11392 7C21 POPE  289      74.469  57.475  41.232  1.00  0.00           C
ATOM  11395 8C21 POPE  289      75.270  58.225  42.312  1.00  0.00           C
ATOM  11399  C33 POPE  289      61.630  43.185  35.342  1.00  0.00           C
ATOM  11402  C34 POPE  289      60.850  42.145  36.152  1.00  0.00           C
ATOM  11405  C35 POPE  289      61.430  41.854  37.532  1.00  0.00           C
ATOM  11408  C36 POPE  289      60.750  40.645  38.202  1.00  0.00           C
ATOM  11411  C37 POPE  289      60.069  40.975  39.542  1.00  0.00           C
ATOM  11414  C38 POPE  289      59.500  39.715  40.212  1.00  0.00           C
ATOM  11417  C39 POPE  289      58.950  39.915  41.632  1.00  0.00           C
ATOM  11420 0C31 POPE  289      60.049  40.195  42.662  1.00  0.00           C
ATOM  11423 1C31 POPE  289      59.540  40.344  44.102  1.00  0.00           C
ATOM  11426 2C31 POPE  289      60.700  40.545  45.082  1.00  0.00           C
ATOM  11429 3C31 POPE  289      60.299  40.755  46.542  1.00  0.00           C
ATOM  11432 4C31 POPE  289      59.630  42.115  46.832  1.00  0.00           C
ATOM  11435 5C31 POPE  289      59.529  42.415  48.342  1.00  0.00           C
ATOM  11438 6C31 POPE  289      58.979  43.805  48.682  1.00  0.00           C
ATOM  11442  NH3 POPE  290      19.120 129.975  29.622  1.00  0.00           N
ATOM  11446  C12 POPE  290      19.760 128.674  29.212  1.00  0.00           C
ATOM  11449  C11 POPE  290      21.200 128.904  28.722  1.00  0.00           C
ATOM  11452  P   POPE  290      23.490 127.665  28.822  1.00  0.00           P
ATOM  11453  O13 POPE  290      24.090 126.354  28.472  1.00  0.00           O
ATOM  11454  O14 POPE  290      23.980 128.865  28.122  1.00  0.00           O
ATOM  11455  O11 POPE  290      23.700 127.855  30.372  1.00  0.00           O
ATOM  11456  O12 POPE  290      21.900 127.654  28.652  1.00  0.00           O
ATOM  11457  C1  POPE  290      22.600 127.545  31.232  1.00  0.00           C
ATOM  11460  C2  POPE  290      23.090 127.305  32.662  1.00  0.00           C
ATOM  11462  O21 POPE  290      21.870 127.265  33.422  1.00  0.00           O
ATOM  11463  C21 POPE  290      21.670 126.185  34.142  1.00  0.00           C
ATOM  11464  O22 POPE  290      22.550 125.475  34.602  1.00  0.00           O
ATOM  11465  C22 POPE  290      20.160 125.905  34.152  1.00  0.00           C
ATOM  11468  C3  POPE  290      23.980 128.484  33.102  1.00  0.00           C
ATOM  11471  O31 POPE  290      24.360 128.355  34.492  1.00  0.00           O
ATOM  11472  C31 POPE  290      25.560 127.865  34.722  1.00  0.00           C
ATOM  11473  O32 POPE  290      26.320 127.385  33.892  1.00  0.00           O
ATOM  11474  C32 POPE  290      25.950 128.154  36.162  1.00  0.00           C
ATOM  11477  C23 POPE  290      19.610 125.005  35.282  1.00  0.00           C
ATOM  11480  C24 POPE  290      19.350 125.735  36.622  1.00  0.00           C
ATOM  11483  C25 POPE  290      18.630 124.815  37.632  1.00  0.00           C
ATOM  11486  C26 POPE  290      18.180 125.504  38.932  1.00  0.00           C
ATOM  11489  C27 POPE  290      17.560 124.494  39.922  1.00  0.00           C
ATOM  11492  C28 POPE  290      16.930 125.145  41.182  1.00  0.00           C
ATOM  11495  C29 POPE  290      15.450 125.394  41.042  1.00  0.00           C
ATOM  11497 0C21 POPE  290      14.440 124.754  41.662  1.00  0.00           C
ATOM  11499 1C21 POPE  290      14.520 123.665  42.702  1.00  0.00           C
ATOM  11502 2C21 POPE  290      13.670 124.035  43.942  1.00  0.00           C
ATOM  11505 3C21 POPE  290      14.250 125.235  44.702  1.00  0.00           C
ATOM  11508 4C21 POPE  290      13.270 125.875  45.692  1.00  0.00           C
ATOM  11511 5C21 POPE  290      13.990 126.994  46.452  1.00  0.00           C
ATOM  11514 6C21 POPE  290      13.110 127.805  47.422  1.00  0.00           C
ATOM  11517 7C21 POPE  290      12.610 127.004  48.632  1.00  0.00           C
ATOM  11520 8C21 POPE  290      12.070 127.894  49.752  1.00  0.00           C
ATOM  11524  C33 POPE  290      24.810 128.115  37.192  1.00  0.00           C
ATOM  11527  C34 POPE  290      25.260 128.714  38.532  1.00  0.00           C
ATOM  11530  C35 POPE  290      24.310 128.375  39.682  1.00  0.00           C
ATOM  11533  C36 POPE  290      24.500 129.295  40.892  1.00  0.00           C
ATOM  11536  C37 POPE  290      23.540 128.915  42.022  1.00  0.00           C
ATOM  11539  C38 POPE  290      23.610 129.874  43.212  1.00  0.00           C
ATOM  11542  C39 POPE  290      22.660 129.445  44.332  1.00  0.00           C
ATOM  11545 0C31 POPE  290      22.310 130.575  45.302  1.00  0.00           C
ATOM  11548 1C31 POPE  290      21.290 130.115  46.352  1.00  0.00           C
ATOM  11551 2C31 POPE  290      20.610 131.254  47.112  1.00  0.00           C
ATOM  11554 3C31 POPE  290      21.590 132.085  47.952  1.00  0.00           C
ATOM  11557 4C31 POPE  290      20.880 133.135  48.832  1.00  0.00           C
ATOM  11560 5C31 POPE  290      21.870 133.844  49.762  1.00  0.00           C
ATOM  11563 6C31 POPE  290      21.229 134.964  50.592  1.00  0.00           C
ATOM  11567  NH3 POPE  291      26.000  75.225  70.522  1.00  0.00           N
ATOM  11571  C12 POPE  291      24.880  75.064  71.512  1.00  0.00           C
ATOM  11574  C11 POPE  291      23.780  76.115  71.272  1.00  0.00           C
ATOM  11577  P   POPE  291      22.540  77.125  69.182  1.00  0.00           P
ATOM  11578  O13 POPE  291      22.060  78.135  70.152  1.00  0.00           O
ATOM  11579  O14 POPE  291      23.460  77.665  68.172  1.00  0.00           O
ATOM  11580  O11 POPE  291      21.320  76.454  68.442  1.00  0.00           O
ATOM  11581  O12 POPE  291      23.270  75.965  69.942  1.00  0.00           O
ATOM  11582  C1  POPE  291      20.630  77.155  67.382  1.00  0.00           C
ATOM  11585  C2  POPE  291      20.820  76.535  65.952  1.00  0.00           C
ATOM  11587  O21 POPE  291      19.890  75.455  65.772  1.00  0.00           O
ATOM  11588  C21 POPE  291      19.690  75.095  64.522  1.00  0.00           C
ATOM  11589  O22 POPE  291      19.570  75.845  63.562  1.00  0.00           O
ATOM  11590  C22 POPE  291      19.810  73.575  64.432  1.00  0.00           C
ATOM  11593  C3  POPE  291      22.270  76.034  65.682  1.00  0.00           C
ATOM  11596  O31 POPE  291      22.450  75.815  64.262  1.00  0.00           O
ATOM  11597  C31 POPE  291      23.460  75.025  63.942  1.00  0.00           C
ATOM  11598  O32 POPE  291      24.180  74.415  64.712  1.00  0.00           O
ATOM  11599  C32 POPE  291      23.590  75.035  62.412  1.00  0.00           C
ATOM  11602  C23 POPE  291      18.830  72.925  63.432  1.00  0.00           C
ATOM  11605  C24 POPE  291      19.150  71.445  63.202  1.00  0.00           C
ATOM  11608  C25 POPE  291      20.340  71.215  62.262  1.00  0.00           C
ATOM  11611  C26 POPE  291      20.630  69.735  61.982  1.00  0.00           C
ATOM  11614  C27 POPE  291      21.720  69.545  60.912  1.00  0.00           C
ATOM  11617  C28 POPE  291      21.640  68.185  60.182  1.00  0.00           C
ATOM  11620  C29 POPE  291      21.990  67.034  61.102  1.00  0.00           C
ATOM  11622 0C21 POPE  291      22.920  66.095  60.912  1.00  0.00           C
ATOM  11624 1C21 POPE  291      23.830  65.924  59.712  1.00  0.00           C
ATOM  11627 2C21 POPE  291      23.620  64.565  59.032  1.00  0.00           C
ATOM  11630 3C21 POPE  291      24.690  64.225  57.992  1.00  0.00           C
ATOM  11633 4C21 POPE  291      24.480  62.805  57.462  1.00  0.00           C
ATOM  11636 5C21 POPE  291      25.620  62.255  56.592  1.00  0.00           C
ATOM  11639 6C21 POPE  291      25.550  60.715  56.582  1.00  0.00           C
ATOM  11642 7C21 POPE  291      26.410  60.045  55.512  1.00  0.00           C
ATOM  11645 8C21 POPE  291      26.110  58.545  55.432  1.00  0.00           C
ATOM  11649  C33 POPE  291      22.920  73.875  61.662  1.00  0.00           C
ATOM  11652  C34 POPE  291      23.010  74.085  60.142  1.00  0.00           C
ATOM  11655  C35 POPE  291      24.150  73.305  59.482  1.00  0.00           C
ATOM  11658  C36 POPE  291      24.090  73.315  57.952  1.00  0.00           C
ATOM  11661  C37 POPE  291      25.040  72.284  57.322  1.00  0.00           C
ATOM  11664  C38 POPE  291      24.640  71.905  55.882  1.00  0.00           C
ATOM  11667  C39 POPE  291      24.760  73.045  54.862  1.00  0.00           C
ATOM  11670 0C31 POPE  291      23.410  73.635  54.422  1.00  0.00           C
ATOM  11673 1C31 POPE  291      23.620  74.825  53.482  1.00  0.00           C
ATOM  11676 2C31 POPE  291      22.330  75.485  52.972  1.00  0.00           C
ATOM  11679 3C31 POPE  291      21.610  74.655  51.902  1.00  0.00           C
ATOM  11682 4C31 POPE  291      20.730  75.515  50.982  1.00  0.00           C
ATOM  11685 5C31 POPE  291      20.150  74.715  49.812  1.00  0.00           C
ATOM  11688 6C31 POPE  291      19.650  75.604  48.662  1.00  0.00           C
ATOM  11692  NH3 POPE  292       6.920  82.365  69.492  1.00  0.00           N
ATOM  11696  C12 POPE  292       6.940  80.855  69.412  1.00  0.00           C
ATOM  11699  C11 POPE  292       6.330  80.305  68.112  1.00  0.00           C
ATOM  11702  P   POPE  292       4.810  78.205  68.632  1.00  0.00           P
ATOM  11703  O13 POPE  292       4.870  78.025  70.092  1.00  0.00           O
ATOM  11704  O14 POPE  292       3.680  78.995  68.102  1.00  0.00           O
ATOM  11705  O11 POPE  292       4.830  76.775  67.942  1.00  0.00           O
ATOM  11706  O12 POPE  292       6.180  78.875  68.172  1.00  0.00           O
ATOM  11707  C1  POPE  292       6.090  76.145  67.622  1.00  0.00           C
ATOM  11710  C2  POPE  292       6.600  76.535  66.202  1.00  0.00           C
ATOM  11712  O21 POPE  292       5.590  76.184  65.242  1.00  0.00           O
ATOM  11713  C21 POPE  292       5.870  75.705  64.042  1.00  0.00           C
ATOM  11714  O22 POPE  292       6.730  74.875  63.762  1.00  0.00           O
ATOM  11715  C22 POPE  292       4.940  76.375  63.052  1.00  0.00           C
ATOM  11718  C3  POPE  292       8.070  76.105  65.902  1.00  0.00           C
ATOM  11721  O31 POPE  292       8.530  76.735  64.682  1.00  0.00           O
ATOM  11722  C31 POPE  292       9.830  76.824  64.492  1.00  0.00           C
ATOM  11723  O32 POPE  292      10.700  76.635  65.332  1.00  0.00           O
ATOM  11724  C32 POPE  292      10.060  77.185  63.022  1.00  0.00           C
ATOM  11727  C23 POPE  292       5.500  76.415  61.632  1.00  0.00           C
ATOM  11730  C24 POPE  292       4.490  76.915  60.602  1.00  0.00           C
ATOM  11733  C25 POPE  292       5.110  76.935  59.202  1.00  0.00           C
ATOM  11736  C26 POPE  292       4.160  77.325  58.062  1.00  0.00           C
ATOM  11739  C27 POPE  292       4.900  77.275  56.712  1.00  0.00           C
ATOM  11742  C28 POPE  292       4.120  77.934  55.572  1.00  0.00           C
ATOM  11745  C29 POPE  292       4.940  78.095  54.322  1.00  0.00           C
ATOM  11747 0C21 POPE  292       4.470  78.615  53.162  1.00  0.00           C
ATOM  11749 1C21 POPE  292       3.080  79.155  52.942  1.00  0.00           C
ATOM  11752 2C21 POPE  292       3.090  80.635  52.522  1.00  0.00           C
ATOM  11755 3C21 POPE  292       3.170  80.855  51.002  1.00  0.00           C
ATOM  11758 4C21 POPE  292       3.470  82.324  50.652  1.00  0.00           C
ATOM  11761 5C21 POPE  292       2.600  82.875  49.522  1.00  0.00           C
ATOM  11764 6C21 POPE  292       3.050  84.265  49.042  1.00  0.00           C
ATOM  11767 7C21 POPE  292       2.010  84.924  48.132  1.00  0.00           C
ATOM  11770 8C21 POPE  292       2.490  86.255  47.542  1.00  0.00           C
ATOM  11774  C33 POPE  292      11.350  76.605  62.392  1.00  0.00           C
ATOM  11777  C34 POPE  292      11.780  77.405  61.152  1.00  0.00           C
ATOM  11780  C35 POPE  292      10.720  77.445  60.042  1.00  0.00           C
ATOM  11783  C36 POPE  292      10.990  78.445  58.912  1.00  0.00           C
ATOM  11786  C37 POPE  292       9.980  78.284  57.772  1.00  0.00           C
ATOM  11789  C38 POPE  292      10.070  79.395  56.722  1.00  0.00           C
ATOM  11792  C39 POPE  292       9.040  79.245  55.592  1.00  0.00           C
ATOM  11795 0C31 POPE  292       8.970  80.475  54.682  1.00  0.00           C
ATOM  11798 1C31 POPE  292       8.030  80.295  53.492  1.00  0.00           C
ATOM  11801 2C31 POPE  292       8.060  81.485  52.532  1.00  0.00           C
ATOM  11804 3C31 POPE  292       7.080  81.375  51.352  1.00  0.00           C
ATOM  11807 4C31 POPE  292       7.360  80.195  50.402  1.00  0.00           C
ATOM  11810 5C31 POPE  292       6.680  80.384  49.042  1.00  0.00           C
ATOM  11813 6C31 POPE  292       6.740  79.144  48.142  1.00  0.00           C
ATOM  11817  NH3 POPE  293      20.950  83.945  25.662  1.00  0.00           N
ATOM  11821  C12 POPE  293      19.650  84.035  26.412  1.00  0.00           C
ATOM  11824  C11 POPE  293      18.480  83.495  25.592  1.00  0.00           C
ATOM  11827  P   POPE  293      15.870  83.615  25.862  1.00  0.00           P
ATOM  11828  O13 POPE  293      15.110  84.365  24.842  1.00  0.00           O
ATOM  11829  O14 POPE  293      15.880  82.144  25.632  1.00  0.00           O
ATOM  11830  O11 POPE  293      15.220  83.845  27.292  1.00  0.00           O
ATOM  11831  O12 POPE  293      17.310  84.205  26.012  1.00  0.00           O
ATOM  11832  C1  POPE  293      16.090  84.175  28.392  1.00  0.00           C
ATOM  11835  C2  POPE  293      15.470  83.775  29.762  1.00  0.00           C
ATOM  11837  O21 POPE  293      16.320  82.915  30.532  1.00  0.00           O
ATOM  11838  C21 POPE  293      16.540  81.695  30.102  1.00  0.00           C
ATOM  11839  O22 POPE  293      16.170  81.225  29.042  1.00  0.00           O
ATOM  11840  C22 POPE  293      17.290  80.915  31.182  1.00  0.00           C
ATOM  11843  C3  POPE  293      14.020  83.234  29.672  1.00  0.00           C
ATOM  11846  O31 POPE  293      13.540  82.765  30.942  1.00  0.00           O
ATOM  11847  C31 POPE  293      13.240  83.695  31.842  1.00  0.00           C
ATOM  11848  O32 POPE  293      13.350  84.905  31.692  1.00  0.00           O
ATOM  11849  C32 POPE  293      12.720  83.015  33.092  1.00  0.00           C
ATOM  11852  C23 POPE  293      16.680  81.004  32.602  1.00  0.00           C
ATOM  11855  C24 POPE  293      17.640  80.405  33.642  1.00  0.00           C
ATOM  11858  C25 POPE  293      17.000  79.805  34.892  1.00  0.00           C
ATOM  11861  C26 POPE  293      16.740  80.775  36.062  1.00  0.00           C
ATOM  11864  C27 POPE  293      18.020  81.385  36.672  1.00  0.00           C
ATOM  11867  C28 POPE  293      17.890  81.795  38.152  1.00  0.00           C
ATOM  11870  C29 POPE  293      17.860  80.615  39.092  1.00  0.00           C
ATOM  11872 0C21 POPE  293      17.870  80.664  40.442  1.00  0.00           C
ATOM  11874 1C21 POPE  293      17.900  81.895  41.312  1.00  0.00           C
ATOM  11877 2C21 POPE  293      19.000  81.854  42.392  1.00  0.00           C
ATOM  11880 3C21 POPE  293      18.980  83.085  43.322  1.00  0.00           C
ATOM  11883 4C21 POPE  293      19.890  82.945  44.552  1.00  0.00           C
ATOM  11886 5C21 POPE  293      19.920  84.175  45.472  1.00  0.00           C
ATOM  11889 6C21 POPE  293      18.550  84.585  46.032  1.00  0.00           C
ATOM  11892 7C21 POPE  293      18.630  85.695  47.092  1.00  0.00           C
ATOM  11895 8C21 POPE  293      17.260  86.185  47.572  1.00  0.00           C
ATOM  11899  C33 POPE  293      13.310  83.534  34.412  1.00  0.00           C
ATOM  11902  C34 POPE  293      13.000  82.515  35.502  1.00  0.00           C
ATOM  11905  C35 POPE  293      13.490  82.905  36.892  1.00  0.00           C
ATOM  11908  C36 POPE  293      13.510  81.675  37.812  1.00  0.00           C
ATOM  11911  C37 POPE  293      14.100  81.984  39.182  1.00  0.00           C
ATOM  11914  C38 POPE  293      13.010  82.254  40.222  1.00  0.00           C
ATOM  11917  C39 POPE  293      13.590  82.695  41.562  1.00  0.00           C
ATOM  11920 0C31 POPE  293      12.540  82.635  42.672  1.00  0.00           C
ATOM  11923 1C31 POPE  293      13.050  83.215  43.982  1.00  0.00           C
ATOM  11926 2C31 POPE  293      12.030  83.094  45.132  1.00  0.00           C
ATOM  11929 3C31 POPE  293      11.820  81.655  45.622  1.00  0.00           C
ATOM  11932 4C31 POPE  293      11.060  81.615  46.952  1.00  0.00           C
ATOM  11935 5C31 POPE  293      11.980  81.795  48.172  1.00  0.00           C
ATOM  11938 6C31 POPE  293      11.230  81.815  49.502  1.00  0.00           C
ATOM  11942  NH3 POPE  294      38.270  -0.875  71.002  1.00  0.00           N
ATOM  11946  C12 POPE  294      38.030  -0.174  72.302  1.00  0.00           C
ATOM  11949  C11 POPE  294      38.290   1.336  72.272  1.00  0.00           C
ATOM  11952  P   POPE  294      40.470   1.945  73.602  1.00  0.00           P
ATOM  11953  O13 POPE  294      40.810   2.966  74.622  1.00  0.00           O
ATOM  11954  O14 POPE  294      41.180   0.645  73.732  1.00  0.00           O
ATOM  11955  O11 POPE  294      40.800   2.505  72.182  1.00  0.00           O
ATOM  11956  O12 POPE  294      38.889   1.736  73.532  1.00  0.00           O
ATOM  11957  C1  POPE  294      40.420   3.816  71.752  1.00  0.00           C
ATOM  11960  C2  POPE  294      41.210   4.154  70.472  1.00  0.00           C
ATOM  11962  O21 POPE  294      40.400   4.006  69.292  1.00  0.00           O
ATOM  11963  C21 POPE  294      39.970   5.144  68.792  1.00  0.00           C
ATOM  11964  O22 POPE  294      39.760   6.164  69.412  1.00  0.00           O
ATOM  11965  C22 POPE  294      39.870   4.995  67.272  1.00  0.00           C
ATOM  11968  C3  POPE  294      42.410   3.205  70.322  1.00  0.00           C
ATOM  11971  O31 POPE  294      43.229   3.545  69.182  1.00  0.00           O
ATOM  11972  C31 POPE  294      44.470   3.086  69.312  1.00  0.00           C
ATOM  11973  O32 POPE  294      44.890   2.465  70.272  1.00  0.00           O
ATOM  11974  C32 POPE  294      45.310   3.386  68.072  1.00  0.00           C
ATOM  11977  C23 POPE  294      38.770   4.035  66.802  1.00  0.00           C
ATOM  11980  C24 POPE  294      38.650   4.115  65.272  1.00  0.00           C
ATOM  11983  C25 POPE  294      37.460   3.346  64.702  1.00  0.00           C
ATOM  11986  C26 POPE  294      37.290   3.635  63.202  1.00  0.00           C
ATOM  11989  C27 POPE  294      36.520   2.525  62.482  1.00  0.00           C
ATOM  11992  C28 POPE  294      36.350   2.795  60.972  1.00  0.00           C
ATOM  11995  C29 POPE  294      35.880   1.555  60.262  1.00  0.00           C
ATOM  11997 0C21 POPE  294      34.860   1.435  59.392  1.00  0.00           C
ATOM  11999 1C21 POPE  294      33.970   2.545  58.882  1.00  0.00           C
ATOM  12002 2C21 POPE  294      33.920   2.566  57.342  1.00  0.00           C
ATOM  12005 3C21 POPE  294      35.310   2.735  56.692  1.00  0.00           C
ATOM  12008 4C21 POPE  294      35.320   3.595  55.422  1.00  0.00           C
[truncated: 1,771,903 more chars]
