# Supplementary material for: Characterizing Membrane Association and Periplasmic Transfer of Bacterial Lipoproteins through Molecular Dynamics Simulations
Source: Structure. 2020 Apr 7;28(4):475–487.e3. doi: 10.1016/j.str.2020.01.012 (PMC7139219; doi:10.1016/j.str.2020.01.012)
Supplement: Data S1. Final Coordinates from Simulations (Y–Z), Related to Figure 3 [file mmc3.zip › Y-Z/YGER-4-atomistic.pdb]

TITLE     Protein
REMARK    THIS IS A SIMULATION BOX
CRYST1  128.993  128.993  137.617  90.00  90.00  90.00 P 1           1
MODEL        1
ATOM      1  N   CYSTA   1      74.481  75.991  72.053  1.00  0.00           N
ATOM      3  CA  CYSTA   1      75.900  75.781  72.263  1.00  0.00           C
ATOM      5  C   CYSTA   1      76.550  76.931  73.043  1.00  0.00           C
ATOM      6  O   CYSTA   1      76.471  76.992  74.263  1.00  0.00           O
ATOM      7  CB  CYSTA   1      76.032  74.461  73.093  1.00  0.00           C
ATOM     10  SG  CYSTA   1      77.451  73.382  72.663  1.00  0.00           S
ATOM     11  C1  CYSTA   1      76.451  72.151  71.773  1.00  0.00           C
ATOM     14  CA1 CYSTA   1      73.902  75.711  70.873  1.00  0.00           C
ATOM     15  OA1 CYSTA   1      72.971  74.901  70.833  1.00  0.00           O
ATOM     16  CA2 CYSTA   1      74.351  76.381  69.634  1.00  0.00           C
ATOM     19  C11 CYSTA   1      77.002  70.731  71.443  1.00  0.00           C
ATOM     21  O11 CYSTA   1      76.602  69.741  72.433  1.00  0.00           O
ATOM     22  CX1 CYSTA   1      76.090  68.561  72.033  1.00  0.00           C
ATOM     23  OX1 CYSTA   1      76.201  67.511  72.634  1.00  0.00           O
ATOM     24  CX2 CYSTA   1      75.201  68.702  70.814  1.00  0.00           C
ATOM     27  C12 CYSTA   1      78.480  70.501  71.033  1.00  0.00           C
ATOM     30  O12 CYSTA   1      78.492  69.241  70.324  1.00  0.00           O
ATOM     31  CD1 CYSTA   1      79.132  69.191  69.164  1.00  0.00           C
ATOM     32  OD1 CYSTA   1      80.131  69.811  68.863  1.00  0.00           O
ATOM     33  CD2 CYSTA   1      78.231  68.371  68.213  1.00  0.00           C
ATOM     36  CA3 CYSTA   1      75.281  75.521  68.753  1.00  0.00           C
ATOM     39  CA4 CYSTA   1      75.910  76.501  67.774  1.00  0.00           C
ATOM     42  CA5 CYSTA   1      76.951  75.951  66.793  1.00  0.00           C
ATOM     45  CA6 CYSTA   1      77.760  77.101  66.153  1.00  0.00           C
ATOM     48  CA7 CYSTA   1      76.981  78.421  65.983  1.00  0.00           C
ATOM     51  CA8 CYSTA   1      77.641  79.411  65.013  1.00  0.00           C
ATOM     54  CA9 CYSTA   1      77.031  80.831  65.033  1.00  0.00           C
ATOM     57 0CA1 CYSTA   1      75.501  80.861  64.893  1.00  0.00           C
ATOM     60 1CA1 CYSTA   1      74.962  82.162  64.253  1.00  0.00           C
ATOM     63 2CA1 CYSTA   1      73.421  82.191  64.133  1.00  0.00           C
ATOM     66 3CA1 CYSTA   1      72.721  83.531  63.873  1.00  0.00           C
ATOM     69 4CA1 CYSTA   1      72.321  83.771  62.403  1.00  0.00           C
ATOM     72 5CA1 CYSTA   1      71.120  82.941  61.913  1.00  0.00           C
ATOM     75 6CA1 CYSTA   1      70.580  83.451  60.573  1.00  0.00           C
ATOM     79  CD3 CYSTA   1      77.430  69.301  67.254  1.00  0.00           C
ATOM     82  CD4 CYSTA   1      76.620  70.391  67.973  1.00  0.00           C
ATOM     85  CD5 CYSTA   1      76.172  71.601  67.164  1.00  0.00           C
ATOM     88  CD6 CYSTA   1      75.480  71.272  65.853  1.00  0.00           C
ATOM     91  CD7 CYSTA   1      76.212  72.001  64.733  1.00  0.00           C
ATOM     94  CD8 CYSTA   1      75.432  72.041  63.433  1.00  0.00           C
ATOM     97  CD9 CYSTA   1      76.021  73.121  62.524  1.00  0.00           C
ATOM    100 0CD1 CYSTA   1      76.910  72.601  61.414  1.00  0.00           C
ATOM    103 1CD1 CYSTA   1      76.142  71.651  60.493  1.00  0.00           C
ATOM    106 2CD1 CYSTA   1      76.822  71.471  59.143  1.00  0.00           C
ATOM    109 3CD1 CYSTA   1      76.032  70.561  58.223  1.00  0.00           C
ATOM    112 4CD1 CYSTA   1      76.882  69.881  57.153  1.00  0.00           C
ATOM    115 5CD1 CYSTA   1      76.021  69.051  56.193  1.00  0.00           C
ATOM    118 6CD1 CYSTA   1      76.800  68.411  55.053  1.00  0.00           C
ATOM    122  CX3 CYSTA   1      74.042  67.711  70.814  1.00  0.00           C
ATOM    125  CX4 CYSTA   1      73.041  68.111  69.743  1.00  0.00           C
ATOM    128  CX5 CYSTA   1      72.330  66.901  69.153  1.00  0.00           C
ATOM    131  CX6 CYSTA   1      72.701  66.431  67.733  1.00  0.00           C
ATOM    134  CX7 CYSTA   1      71.542  66.641  66.734  1.00  0.00           C
ATOM    137  CX8 CYSTA   1      70.861  65.561  65.853  1.00  0.00           C
ATOM    140  CX9 CYSTA   1      69.642  66.162  65.153  1.00  0.00           C
ATOM    142 0CX1 CYSTA   1      69.391  66.291  63.833  1.00  0.00           C
ATOM    144 1CX1 CYSTA   1      70.271  65.841  62.703  1.00  0.00           C
ATOM    147 2CX1 CYSTA   1      70.120  66.591  61.344  1.00  0.00           C
ATOM    150 3CX1 CYSTA   1      70.790  67.981  61.283  1.00  0.00           C
ATOM    153 4CX1 CYSTA   1      71.682  68.221  60.043  1.00  0.00           C
ATOM    156 5CX1 CYSTA   1      71.032  69.061  58.943  1.00  0.00           C
ATOM    159 6CX1 CYSTA   1      72.010  69.321  57.783  1.00  0.00           C
ATOM    162 7CX1 CYSTA   1      71.312  69.801  56.513  1.00  0.00           C
ATOM    165 8CX1 CYSTA   1      72.261  70.051  55.343  1.00  0.00           C
ATOM    169  N   SER A   2      77.282  77.871  72.393  1.00  0.00           N
ATOM    171  CA  SER A   2      77.821  79.031  73.113  1.00  0.00           C
ATOM    173  CB  SER A   2      78.992  79.772  72.393  1.00  0.00           C
ATOM    176  OG  SER A   2      78.642  80.291  71.113  1.00  0.00           O
ATOM    178  C   SER A   2      76.751  80.031  73.543  1.00  0.00           C
ATOM    179  O   SER A   2      75.822  80.351  72.803  1.00  0.00           O
ATOM    180  N   GLY A   3      76.822  80.621  74.754  1.00  0.00           N
ATOM    182  CA  GLY A   3      77.940  80.651  75.693  1.00  0.00           C
ATOM    185  C   GLY A   3      77.812  79.751  76.893  1.00  0.00           C
ATOM    186  O   GLY A   3      77.102  78.761  76.913  1.00  0.00           O
ATOM    187  N   SER A   4      78.571  80.111  77.953  1.00  0.00           N
ATOM    189  CA  SER A   4      78.771  79.461  79.243  1.00  0.00           C
ATOM    191  CB  SER A   4      78.701  80.431  80.473  1.00  0.00           C
ATOM    194  OG  SER A   4      77.410  81.011  80.693  1.00  0.00           O
ATOM    196  C   SER A   4      77.890  78.281  79.614  1.00  0.00           C
ATOM    197  O   SER A   4      76.701  78.441  79.833  1.00  0.00           O
ATOM    198  N   LYS A   5      78.462  77.091  79.833  1.00  0.00           N
ATOM    200  CA  LYS A   5      79.340  76.351  78.954  1.00  0.00           C
ATOM    202  CB  LYS A   5      80.882  76.371  79.293  1.00  0.00           C
ATOM    205  CG  LYS A   5      81.142  76.441  80.803  1.00  0.00           C
ATOM    208  CD  LYS A   5      82.571  76.581  81.354  1.00  0.00           C
ATOM    211  CE  LYS A   5      82.431  76.911  82.853  1.00  0.00           C
ATOM    214  NZ  LYS A   5      83.672  76.861  83.643  1.00  0.00           N
ATOM    218  C   LYS A   5      78.720  74.971  79.013  1.00  0.00           C
ATOM    219  O   LYS A   5      78.010  74.651  79.964  1.00  0.00           O
ATOM    220  N   SER A   6      78.852  74.151  77.964  1.00  0.00           N
ATOM    222  CA  SER A   6      77.971  72.981  77.803  1.00  0.00           C
ATOM    224  CB  SER A   6      78.090  72.431  76.363  1.00  0.00           C
ATOM    227  OG  SER A   6      76.822  72.251  75.753  1.00  0.00           O
ATOM    229  C   SER A   6      78.231  71.851  78.793  1.00  0.00           C
ATOM    230  O   SER A   6      77.311  71.241  79.343  1.00  0.00           O
ATOM    231  N   SER A   7      79.531  71.551  79.024  1.00  0.00           N
ATOM    233  CA  SER A   7      79.980  70.391  79.803  1.00  0.00           C
ATOM    235  CB  SER A   7      81.531  70.181  79.783  1.00  0.00           C
ATOM    238  OG  SER A   7      81.852  69.011  79.033  1.00  0.00           O
ATOM    240  C   SER A   7      79.540  70.412  81.244  1.00  0.00           C
ATOM    241  O   SER A   7      78.821  69.521  81.673  1.00  0.00           O
ATOM    242  N   ASP A   8      79.870  71.481  81.983  1.00  0.00           N
ATOM    244  CA  ASP A   8      79.391  71.771  83.314  1.00  0.00           C
ATOM    246  CB  ASP A   8      80.481  71.871  84.424  1.00  0.00           C
ATOM    249  CG  ASP A   8      81.300  70.621  84.673  1.00  0.00           C
ATOM    250  OD1 ASP A   8      82.410  70.742  85.254  1.00  0.00           O
ATOM    251  OD2 ASP A   8      80.800  69.501  84.393  1.00  0.00           O
ATOM    252  C   ASP A   8      78.852  73.171  83.164  1.00  0.00           C
ATOM    253  O   ASP A   8      79.322  73.891  82.293  1.00  0.00           O
ATOM    254  N   THR A   9      77.882  73.591  83.994  1.00  0.00           N
ATOM    256  CA  THR A   9      77.330  74.952  83.933  1.00  0.00           C
ATOM    258  CB  THR A   9      78.322  76.081  84.284  1.00  0.00           C
ATOM    260  OG1 THR A   9      77.771  76.992  85.223  1.00  0.00           O
ATOM    262  CG2 THR A   9      78.791  76.941  83.104  1.00  0.00           C
ATOM    266  C   THR A   9      76.461  75.131  82.704  1.00  0.00           C
ATOM    267  O   THR A   9      76.212  76.211  82.173  1.00  0.00           O
ATOM    268  N   GLY A  10      75.830  74.011  82.283  1.00  0.00           N
ATOM    270  CA  GLY A  10      74.611  74.091  81.504  1.00  0.00           C
ATOM    273  C   GLY A  10      73.492  74.591  82.383  1.00  0.00           C
ATOM    274  O   GLY A  10      72.641  73.831  82.833  1.00  0.00           O
ATOM    275  N   THR A  11      73.492  75.911  82.643  1.00  0.00           N
ATOM    277  CA  THR A  11      72.410  76.641  83.253  1.00  0.00           C
ATOM    279  CB  THR A  11      72.792  77.461  84.494  1.00  0.00           C
ATOM    281  OG1 THR A  11      72.010  77.011  85.583  1.00  0.00           O
ATOM    283  CG2 THR A  11      72.550  78.981  84.424  1.00  0.00           C
ATOM    287  C   THR A  11      71.870  77.491  82.153  1.00  0.00           C
ATOM    288  O   THR A  11      72.550  78.331  81.574  1.00  0.00           O
ATOM    289  N   TYR A  12      70.632  77.171  81.763  1.00  0.00           N
ATOM    291  CA  TYR A  12      70.071  77.662  80.534  1.00  0.00           C
ATOM    293  CB  TYR A  12      69.701  76.521  79.533  1.00  0.00           C
ATOM    296  CG  TYR A  12      70.812  76.291  78.504  1.00  0.00           C
ATOM    297  CD1 TYR A  12      70.492  76.141  77.143  1.00  0.00           C
ATOM    299  CE1 TYR A  12      71.492  76.071  76.164  1.00  0.00           C
ATOM    301  CZ  TYR A  12      72.830  76.131  76.533  1.00  0.00           C
ATOM    302  OH  TYR A  12      73.852  76.031  75.573  1.00  0.00           O
ATOM    304  CD2 TYR A  12      72.190  76.311  78.853  1.00  0.00           C
ATOM    306  CE2 TYR A  12      73.182  76.272  77.873  1.00  0.00           C
ATOM    308  C   TYR A  12      68.980  78.651  80.914  1.00  0.00           C
ATOM    309  O   TYR A  12      69.190  79.851  80.863  1.00  0.00           O
ATOM    310  N   SER A  13      67.812  78.211  81.393  1.00  0.00           N
ATOM    312  CA  SER A  13      66.760  79.162  81.734  1.00  0.00           C
ATOM    314  CB  SER A  13      65.352  78.702  81.234  1.00  0.00           C
ATOM    317  OG  SER A  13      65.330  78.531  79.803  1.00  0.00           O
ATOM    319  C   SER A  13      66.721  79.471  83.233  1.00  0.00           C
ATOM    320  O   SER A  13      65.641  79.531  83.833  1.00  0.00           O
ATOM    321  N   GLY A  14      67.882  79.641  83.923  1.00  0.00           N
ATOM    323  CA  GLY A  14      67.830  79.991  85.353  1.00  0.00           C
ATOM    326  C   GLY A  14      69.071  80.521  86.063  1.00  0.00           C
ATOM    327  O   GLY A  14      70.050  79.811  86.234  1.00  0.00           O
ATOM    328  N   SER A  15      69.031  81.771  86.623  1.00  0.00           N
ATOM    330  CA  SER A  15      70.230  82.412  87.193  1.00  0.00           C
ATOM    332  CB  SER A  15      71.080  83.111  86.103  1.00  0.00           C
ATOM    335  OG  SER A  15      70.260  83.721  85.113  1.00  0.00           O
ATOM    337  C   SER A  15      70.041  83.231  88.513  1.00  0.00           C
ATOM    338  O   SER A  15      68.931  83.291  89.033  1.00  0.00           O
ATOM    339  N   VAL A  16      71.160  83.711  89.173  1.00  0.00           N
ATOM    341  CA  VAL A  16      71.690  83.141  90.453  1.00  0.00           C
ATOM    343  CB  VAL A  16      72.271  81.771  90.143  1.00  0.00           C
ATOM    345  CG1 VAL A  16      73.241  81.931  88.923  1.00  0.00           C
ATOM    349  CG2 VAL A  16      71.071  80.801  90.093  1.00  0.00           C
ATOM    353  C   VAL A  16      72.840  83.891  91.203  1.00  0.00           C
ATOM    354  O   VAL A  16      73.330  84.912  90.733  1.00  0.00           O
ATOM    355  N   TYR A  17      73.361  83.301  92.344  1.00  0.00           N
ATOM    357  CA  TYR A  17      74.771  83.451  92.803  1.00  0.00           C
ATOM    359  CB  TYR A  17      74.910  83.952  94.293  1.00  0.00           C
ATOM    362  CG  TYR A  17      76.340  84.361  94.623  1.00  0.00           C
ATOM    363  CD1 TYR A  17      76.932  85.401  93.903  1.00  0.00           C
ATOM    365  CE1 TYR A  17      78.271  85.771  94.083  1.00  0.00           C
ATOM    367  CZ  TYR A  17      79.050  85.091  95.033  1.00  0.00           C
ATOM    368  OH  TYR A  17      80.411  85.421  95.213  1.00  0.00           O
ATOM    370  CD2 TYR A  17      77.142  83.711  95.573  1.00  0.00           C
ATOM    372  CE2 TYR A  17      78.492  84.072  95.794  1.00  0.00           C
ATOM    374  C   TYR A  17      75.550  82.121  92.754  1.00  0.00           C
ATOM    375  O   TYR A  17      75.021  81.061  93.063  1.00  0.00           O
ATOM    376  N   THR A  18      76.851  82.162  92.373  1.00  0.00           N
ATOM    378  CA  THR A  18      77.781  81.022  92.303  1.00  0.00           C
ATOM    380  CB  THR A  18      78.761  81.221  91.164  1.00  0.00           C
ATOM    382  OG1 THR A  18      79.451  80.022  90.853  1.00  0.00           O
ATOM    384  CG2 THR A  18      79.782  82.321  91.504  1.00  0.00           C
ATOM    388  C   THR A  18      78.550  80.711  93.603  1.00  0.00           C
ATOM    389  O   THR A  18      78.610  81.531  94.513  1.00  0.00           O
ATOM    390  N   VAL A  19      79.172  79.521  93.763  1.00  0.00           N
ATOM    392  CA  VAL A  19      79.941  79.171  94.964  1.00  0.00           C
ATOM    394  CB  VAL A  19      79.421  77.921  95.683  1.00  0.00           C
ATOM    396  CG1 VAL A  19      79.892  76.601  95.043  1.00  0.00           C
ATOM    400  CG2 VAL A  19      79.860  77.931  97.153  1.00  0.00           C
ATOM    404  C   VAL A  19      81.431  79.021  94.684  1.00  0.00           C
ATOM    405  O   VAL A  19      81.871  78.571  93.623  1.00  0.00           O
ATOM    406  N   LYS A  20      82.261  79.421  95.674  1.00  0.00           N
ATOM    408  CA  LYS A  20      83.690  79.211  95.683  1.00  0.00           C
ATOM    410  CB  LYS A  20      84.462  80.521  96.013  1.00  0.00           C
ATOM    413  CG  LYS A  20      84.241  81.611  94.943  1.00  0.00           C
ATOM    416  CD  LYS A  20      84.931  82.951  95.274  1.00  0.00           C
ATOM    419  CE  LYS A  20      84.680  84.011  94.193  1.00  0.00           C
ATOM    422  NZ  LYS A  20      85.271  85.322  94.544  1.00  0.00           N
ATOM    426  C   LYS A  20      84.072  78.101  96.653  1.00  0.00           C
ATOM    427  O   LYS A  20      83.290  77.611  97.473  1.00  0.00           O
ATOM    428  N   ARG A  21      85.312  77.581  96.574  1.00  0.00           N
ATOM    430  CA  ARG A  21      85.701  76.491  97.433  1.00  0.00           C
ATOM    432  CB  ARG A  21      86.881  75.661  96.893  1.00  0.00           C
ATOM    435  CG  ARG A  21      87.242  74.471  97.824  1.00  0.00           C
ATOM    438  CD  ARG A  21      87.941  73.291  97.153  1.00  0.00           C
ATOM    441  NE  ARG A  21      89.120  73.831  96.413  1.00  0.00           N
ATOM    443  CZ  ARG A  21      89.230  73.861  95.093  1.00  0.00           C
ATOM    444  NH1 ARG A  21      88.231  73.531  94.303  1.00  0.00           N
ATOM    447  NH2 ARG A  21      90.301  74.331  94.503  1.00  0.00           N
ATOM    450  C   ARG A  21      85.971  76.891  98.873  1.00  0.00           C
ATOM    451  O   ARG A  21      86.660  77.861  99.183  1.00  0.00           O
ATOM    452  N   GLY A  22      85.410  76.111  99.824  1.00  0.00           N
ATOM    454  CA  GLY A  22      85.671  76.301 101.234  1.00  0.00           C
ATOM    457  C   GLY A  22      84.711  77.251 101.813  1.00  0.00           C
ATOM    458  O   GLY A  22      84.800  77.611 102.984  1.00  0.00           O
ATOM    459  N   ASP A  23      83.721  77.651 100.993  1.00  0.00           N
ATOM    461  CA  ASP A  23      82.580  78.421 101.373  1.00  0.00           C
ATOM    463  CB  ASP A  23      81.960  79.162 100.143  1.00  0.00           C
ATOM    466  CG  ASP A  23      82.771  80.391  99.723  1.00  0.00           C
ATOM    467  OD1 ASP A  23      83.690  80.781 100.493  1.00  0.00           O
ATOM    468  OD2 ASP A  23      82.392  81.022  98.703  1.00  0.00           O
ATOM    469  C   ASP A  23      81.562  77.621 102.173  1.00  0.00           C
ATOM    470  O   ASP A  23      81.540  76.381 102.243  1.00  0.00           O
ATOM    471  N   THR A  24      80.731  78.391 102.873  1.00  0.00           N
ATOM    473  CA  THR A  24      79.712  77.961 103.793  1.00  0.00           C
ATOM    475  CB  THR A  24      79.992  78.351 105.254  1.00  0.00           C
ATOM    477  OG1 THR A  24      79.901  79.751 105.524  1.00  0.00           O
ATOM    479  CG2 THR A  24      81.410  77.901 105.604  1.00  0.00           C
ATOM    483  C   THR A  24      78.550  78.741 103.273  1.00  0.00           C
ATOM    484  O   THR A  24      78.742  79.781 102.653  1.00  0.00           O
ATOM    485  N   LEU A  25      77.321  78.271 103.533  1.00  0.00           N
ATOM    487  CA  LEU A  25      76.071  78.801 102.993  1.00  0.00           C
ATOM    489  CB  LEU A  25      74.840  78.201 103.723  1.00  0.00           C
ATOM    492  CG  LEU A  25      74.602  76.701 103.633  1.00  0.00           C
ATOM    494  CD1 LEU A  25      74.502  76.241 102.184  1.00  0.00           C
ATOM    498  CD2 LEU A  25      75.650  75.871 104.363  1.00  0.00           C
ATOM    502  C   LEU A  25      75.921  80.271 103.223  1.00  0.00           C
ATOM    503  O   LEU A  25      75.432  81.041 102.393  1.00  0.00           O
ATOM    504  N   TYR A  26      76.391  80.691 104.404  1.00  0.00           N
ATOM    506  CA  TYR A  26      76.360  82.051 104.844  1.00  0.00           C
ATOM    508  CB  TYR A  26      77.050  82.111 106.234  1.00  0.00           C
ATOM    511  CG  TYR A  26      76.812  83.421 106.943  1.00  0.00           C
ATOM    512  CD1 TYR A  26      75.510  83.952 106.973  1.00  0.00           C
ATOM    514  CE1 TYR A  26      75.242  85.151 107.643  1.00  0.00           C
ATOM    516  CZ  TYR A  26      76.261  85.811 108.323  1.00  0.00           C
ATOM    517  OH  TYR A  26      75.931  87.021 108.973  1.00  0.00           O
ATOM    519  CD2 TYR A  26      77.830  84.092 107.634  1.00  0.00           C
ATOM    521  CE2 TYR A  26      77.562  85.281 108.333  1.00  0.00           C
ATOM    523  C   TYR A  26      77.062  82.991 103.854  1.00  0.00           C
ATOM    524  O   TYR A  26      76.531  84.041 103.524  1.00  0.00           O
ATOM    525  N   ARG A  27      78.241  82.601 103.343  1.00  0.00           N
ATOM    527  CA  ARG A  27      79.021  83.401 102.424  1.00  0.00           C
ATOM    529  CB  ARG A  27      80.391  82.741 102.143  1.00  0.00           C
ATOM    532  CG  ARG A  27      81.260  82.492 103.403  1.00  0.00           C
ATOM    535  CD  ARG A  27      82.590  81.861 102.973  1.00  0.00           C
ATOM    538  NE  ARG A  27      83.371  81.361 104.153  1.00  0.00           N
ATOM    540  CZ  ARG A  27      84.602  80.861 104.013  1.00  0.00           C
ATOM    541  NH1 ARG A  27      85.150  80.641 102.844  1.00  0.00           N
ATOM    544  NH2 ARG A  27      85.301  80.561 105.093  1.00  0.00           N
ATOM    547  C   ARG A  27      78.322  83.641 101.094  1.00  0.00           C
ATOM    548  O   ARG A  27      78.241  84.781 100.613  1.00  0.00           O
ATOM    549  N   ILE A  28      77.750  82.562 100.513  1.00  0.00           N
ATOM    551  CA  ILE A  28      76.991  82.581  99.274  1.00  0.00           C
ATOM    553  CB  ILE A  28      76.471  81.201  98.873  1.00  0.00           C
ATOM    555  CG2 ILE A  28      75.370  81.271  97.793  1.00  0.00           C
ATOM    559  CG1 ILE A  28      77.620  80.251  98.463  1.00  0.00           C
ATOM    562  CD  ILE A  28      78.330  79.651  99.673  1.00  0.00           C
ATOM    566  C   ILE A  28      75.800  83.461  99.433  1.00  0.00           C
ATOM    567  O   ILE A  28      75.632  84.441  98.703  1.00  0.00           O
ATOM    568  N   SER A  29      74.962  83.181 100.443  1.00  0.00           N
ATOM    570  CA  SER A  29      73.642  83.751 100.473  1.00  0.00           C
ATOM    572  CB  SER A  29      72.711  82.931 101.373  1.00  0.00           C
ATOM    575  OG  SER A  29      72.470  81.631 100.853  1.00  0.00           O
ATOM    577  C   SER A  29      73.620  85.211 100.873  1.00  0.00           C
ATOM    578  O   SER A  29      72.730  85.961 100.443  1.00  0.00           O
ATOM    579  N   ARG A  30      74.660  85.681 101.613  1.00  0.00           N
ATOM    581  CA  ARG A  30      75.011  87.081 101.734  1.00  0.00           C
ATOM    583  CB  ARG A  30      76.291  87.241 102.623  1.00  0.00           C
ATOM    586  CG  ARG A  30      76.142  87.081 104.153  1.00  0.00           C
ATOM    589  CD  ARG A  30      77.470  87.181 104.924  1.00  0.00           C
ATOM    592  NE  ARG A  30      77.282  88.141 106.063  1.00  0.00           N
ATOM    594  CZ  ARG A  30      78.190  88.361 107.013  1.00  0.00           C
ATOM    595  NH1 ARG A  30      79.382  87.811 107.023  1.00  0.00           N
ATOM    598  NH2 ARG A  30      77.870  89.081 108.073  1.00  0.00           N
ATOM    601  C   ARG A  30      75.271  87.761 100.373  1.00  0.00           C
ATOM    602  O   ARG A  30      74.730  88.821 100.053  1.00  0.00           O
ATOM    603  N   THR A  31      76.071  87.121  99.494  1.00  0.00           N
ATOM    605  CA  THR A  31      76.391  87.691  98.174  1.00  0.00           C
ATOM    607  CB  THR A  31      77.602  87.081  97.453  1.00  0.00           C
ATOM    609  OG1 THR A  31      78.660  86.741  98.333  1.00  0.00           O
ATOM    611  CG2 THR A  31      78.171  88.091  96.454  1.00  0.00           C
ATOM    615  C   THR A  31      75.221  87.571  97.204  1.00  0.00           C
ATOM    616  O   THR A  31      75.102  88.331  96.244  1.00  0.00           O
ATOM    617  N   THR A  32      74.291  86.621  97.433  1.00  0.00           N
ATOM    619  CA  THR A  32      73.010  86.522  96.734  1.00  0.00           C
ATOM    621  CB  THR A  32      72.201  85.281  97.103  1.00  0.00           C
ATOM    623  OG1 THR A  32      73.020  84.121  97.053  1.00  0.00           O
ATOM    625  CG2 THR A  32      71.071  85.031  96.094  1.00  0.00           C
ATOM    629  C   THR A  32      72.160  87.751  96.924  1.00  0.00           C
ATOM    630  O   THR A  32      71.471  88.201  96.013  1.00  0.00           O
ATOM    631  N   GLY A  33      72.220  88.361  98.133  1.00  0.00           N
ATOM    633  CA  GLY A  33      71.461  89.531  98.524  1.00  0.00           C
ATOM    636  C   GLY A  33      70.260  89.171  99.354  1.00  0.00           C
ATOM    637  O   GLY A  33      69.322  89.961  99.494  1.00  0.00           O
ATOM    638  N   THR A  34      70.230  87.941  99.903  1.00  0.00           N
ATOM    640  CA  THR A  34      69.270  87.501 100.914  1.00  0.00           C
ATOM    642  CB  THR A  34      69.362  85.991 101.143  1.00  0.00           C
ATOM    644  OG1 THR A  34      69.050  85.272  99.953  1.00  0.00           O
ATOM    646  CG2 THR A  34      68.400  85.501 102.243  1.00  0.00           C
ATOM    650  C   THR A  34      69.502  88.281 102.204  1.00  0.00           C
ATOM    651  O   THR A  34      70.650  88.531 102.564  1.00  0.00           O
ATOM    652  N   SER A  35      68.421  88.691 102.923  1.00  0.00           N
ATOM    654  CA  SER A  35      68.511  89.441 104.183  1.00  0.00           C
ATOM    656  CB  SER A  35      67.111  89.751 104.824  1.00  0.00           C
ATOM    659  OG  SER A  35      67.132  90.342 106.143  1.00  0.00           O
ATOM    661  C   SER A  35      69.362  88.731 105.223  1.00  0.00           C
ATOM    662  O   SER A  35      69.140  87.571 105.534  1.00  0.00           O
ATOM    663  N   VAL A  36      70.361  89.411 105.814  1.00  0.00           N
ATOM    665  CA  VAL A  36      71.331  88.791 106.703  1.00  0.00           C
ATOM    667  CB  VAL A  36      72.422  89.781 107.053  1.00  0.00           C
ATOM    669  CG1 VAL A  36      71.891  90.971 107.884  1.00  0.00           C
ATOM    673  CG2 VAL A  36      73.602  89.061 107.723  1.00  0.00           C
ATOM    677  C   VAL A  36      70.701  88.131 107.933  1.00  0.00           C
ATOM    678  O   VAL A  36      71.132  87.092 108.423  1.00  0.00           O
ATOM    679  N   LYS A  37      69.590  88.701 108.423  1.00  0.00           N
ATOM    681  CA  LYS A  37      68.782  88.071 109.424  1.00  0.00           C
ATOM    683  CB  LYS A  37      67.760  89.121 109.914  1.00  0.00           C
ATOM    686  CG  LYS A  37      68.462  90.101 110.873  1.00  0.00           C
ATOM    689  CD  LYS A  37      67.602  91.261 111.373  1.00  0.00           C
ATOM    692  CE  LYS A  37      68.361  92.081 112.424  1.00  0.00           C
ATOM    695  NZ  LYS A  37      67.550  93.201 112.903  1.00  0.00           N
ATOM    699  C   LYS A  37      68.171  86.731 109.043  1.00  0.00           C
ATOM    700  O   LYS A  37      68.271  85.771 109.803  1.00  0.00           O
ATOM    701  N   GLU A  38      67.620  86.601 107.833  1.00  0.00           N
ATOM    703  CA  GLU A  38      67.121  85.381 107.234  1.00  0.00           C
ATOM    705  CB  GLU A  38      66.410  85.742 105.903  1.00  0.00           C
ATOM    708  CG  GLU A  38      65.041  86.481 106.063  1.00  0.00           C
ATOM    711  CD  GLU A  38      64.840  87.291 107.344  1.00  0.00           C
ATOM    712  OE1 GLU A  38      65.281  88.471 107.403  1.00  0.00           O
ATOM    713  OE2 GLU A  38      64.250  86.721 108.314  1.00  0.00           O
ATOM    714  C   GLU A  38      68.212  84.331 107.053  1.00  0.00           C
ATOM    715  O   GLU A  38      68.020  83.141 107.324  1.00  0.00           O
ATOM    716  N   LEU A  39      69.432  84.741 106.673  1.00  0.00           N
ATOM    718  CA  LEU A  39      70.601  83.882 106.634  1.00  0.00           C
ATOM    720  CB  LEU A  39      71.862  84.681 106.244  1.00  0.00           C
ATOM    723  CG  LEU A  39      71.730  85.451 104.933  1.00  0.00           C
ATOM    725  CD1 LEU A  39      73.031  86.151 104.583  1.00  0.00           C
ATOM    729  CD2 LEU A  39      71.340  84.501 103.823  1.00  0.00           C
ATOM    733  C   LEU A  39      70.931  83.221 107.964  1.00  0.00           C
ATOM    734  O   LEU A  39      71.352  82.071 108.013  1.00  0.00           O
ATOM    735  N   ALA A  40      70.720  83.952 109.063  1.00  0.00           N
ATOM    737  CA  ALA A  40      70.910  83.501 110.423  1.00  0.00           C
ATOM    739  CB  ALA A  40      70.892  84.751 111.323  1.00  0.00           C
ATOM    743  C   ALA A  40      69.910  82.451 110.884  1.00  0.00           C
ATOM    744  O   ALA A  40      69.970  81.921 111.983  1.00  0.00           O
ATOM    745  N   ARG A  41      68.922  82.151 110.013  1.00  0.00           N
ATOM    747  CA  ARG A  41      67.940  81.121 110.204  1.00  0.00           C
ATOM    749  CB  ARG A  41      66.480  81.631 109.984  1.00  0.00           C
ATOM    752  CG  ARG A  41      65.861  82.371 111.193  1.00  0.00           C
ATOM    755  CD  ARG A  41      66.480  83.731 111.574  1.00  0.00           C
ATOM    758  NE  ARG A  41      65.660  84.852 111.003  1.00  0.00           N
ATOM    760  CZ  ARG A  41      65.760  86.121 111.403  1.00  0.00           C
ATOM    761  NH1 ARG A  41      66.580  86.511 112.363  1.00  0.00           N
ATOM    764  NH2 ARG A  41      65.041  87.061 110.823  1.00  0.00           N
ATOM    767  C   ARG A  41      68.241  79.891 109.354  1.00  0.00           C
ATOM    768  O   ARG A  41      67.480  78.931 109.393  1.00  0.00           O
ATOM    769  N   LEU A  42      69.382  79.851 108.633  1.00  0.00           N
ATOM    771  CA  LEU A  42      69.771  78.681 107.873  1.00  0.00           C
ATOM    773  CB  LEU A  42      69.602  78.891 106.354  1.00  0.00           C
ATOM    776  CG  LEU A  42      68.281  79.551 105.923  1.00  0.00           C
ATOM    778  CD1 LEU A  42      68.410  80.022 104.483  1.00  0.00           C
ATOM    782  CD2 LEU A  42      67.090  78.601 106.033  1.00  0.00           C
ATOM    786  C   LEU A  42      71.242  78.382 108.123  1.00  0.00           C
ATOM    787  O   LEU A  42      72.072  79.281 108.183  1.00  0.00           O
ATOM    788  N   ASN A  43      71.611  77.101 108.294  1.00  0.00           N
ATOM    790  CA  ASN A  43      72.992  76.701 108.343  1.00  0.00           C
ATOM    792  CB  ASN A  43      73.571  77.071 109.734  1.00  0.00           C
ATOM    795  CG  ASN A  43      74.951  76.531 110.083  1.00  0.00           C
ATOM    796  OD1 ASN A  43      75.861  76.561 109.253  1.00  0.00           O
ATOM    797  ND2 ASN A  43      75.102  76.061 111.343  1.00  0.00           N
ATOM    800  C   ASN A  43      73.090  75.221 108.073  1.00  0.00           C
ATOM    801  O   ASN A  43      72.132  74.481 108.263  1.00  0.00           O
ATOM    802  N   GLY A  44      74.281  74.761 107.653  1.00  0.00           N
ATOM    804  CA  GLY A  44      74.580  73.351 107.564  1.00  0.00           C
ATOM    807  C   GLY A  44      75.492  72.871 108.664  1.00  0.00           C
ATOM    808  O   GLY A  44      76.191  73.601 109.354  1.00  0.00           O
ATOM    809  N   ILE A  45      75.471  71.551 108.843  1.00  0.00           N
ATOM    811  CA  ILE A  45      76.312  70.781 109.723  1.00  0.00           C
ATOM    813  CB  ILE A  45      75.822  69.341 109.643  1.00  0.00           C
ATOM    815  CG2 ILE A  45      76.050  68.842 108.213  1.00  0.00           C
ATOM    819  CG1 ILE A  45      76.370  68.382 110.723  1.00  0.00           C
ATOM    822  CD  ILE A  45      75.701  67.011 110.643  1.00  0.00           C
ATOM    826  C   ILE A  45      77.821  70.931 109.473  1.00  0.00           C
ATOM    827  O   ILE A  45      78.312  71.211 108.384  1.00  0.00           O
ATOM    828  N   SER A  46      78.580  70.771 110.563  1.00  0.00           N
ATOM    830  CA  SER A  46      80.042  70.611 110.593  1.00  0.00           C
ATOM    832  CB  SER A  46      80.500  70.691 112.083  1.00  0.00           C
ATOM    835  OG  SER A  46      81.910  70.771 112.263  1.00  0.00           O
ATOM    837  C   SER A  46      80.430  69.301 109.914  1.00  0.00           C
ATOM    838  O   SER A  46      79.531  68.541 109.573  1.00  0.00           O
ATOM    839  N   PRO A  47      81.680  68.971 109.664  1.00  0.00           N
ATOM    840  CD  PRO A  47      82.370  68.101 110.613  1.00  0.00           C
ATOM    843  CA  PRO A  47      82.261  68.821 108.323  1.00  0.00           C
ATOM    845  CB  PRO A  47      83.620  68.191 108.613  1.00  0.00           C
ATOM    848  CG  PRO A  47      83.311  67.251 109.774  1.00  0.00           C
ATOM    851  C   PRO A  47      81.580  68.151 107.113  1.00  0.00           C
ATOM    852  O   PRO A  47      82.230  68.391 106.083  1.00  0.00           O
ATOM    853  N   PRO A  48      80.491  67.361 106.973  1.00  0.00           N
ATOM    854  CD  PRO A  48      80.090  66.301 107.884  1.00  0.00           C
ATOM    857  CA  PRO A  48      79.720  67.221 105.763  1.00  0.00           C
ATOM    859  CB  PRO A  48      78.340  66.791 106.303  1.00  0.00           C
ATOM    862  CG  PRO A  48      78.571  66.211 107.713  1.00  0.00           C
ATOM    865  C   PRO A  48      79.632  68.431 104.863  1.00  0.00           C
ATOM    866  O   PRO A  48      79.281  69.521 105.333  1.00  0.00           O
ATOM    867  N   TYR A  49      79.930  68.261 103.563  1.00  0.00           N
ATOM    869  CA  TYR A  49      79.901  69.311 102.573  1.00  0.00           C
ATOM    871  CB  TYR A  49      80.331  68.842 101.183  1.00  0.00           C
ATOM    874  CG  TYR A  49      81.691  68.251 101.223  1.00  0.00           C
ATOM    875  CD1 TYR A  49      81.841  66.881 101.483  1.00  0.00           C
ATOM    877  CE1 TYR A  49      83.111  66.321 101.533  1.00  0.00           C
ATOM    879  CZ  TYR A  49      84.230  67.101 101.263  1.00  0.00           C
ATOM    880  OH  TYR A  49      85.491  66.501 101.314  1.00  0.00           O
ATOM    882  CD2 TYR A  49      82.822  69.031 100.943  1.00  0.00           C
ATOM    884  CE2 TYR A  49      84.090  68.461 100.963  1.00  0.00           C
ATOM    886  C   TYR A  49      78.521  69.871 102.373  1.00  0.00           C
ATOM    887  O   TYR A  49      77.641  69.211 101.833  1.00  0.00           O
ATOM    888  N   THR A  50      78.312  71.111 102.783  1.00  0.00           N
ATOM    890  CA  THR A  50      77.002  71.721 102.704  1.00  0.00           C
ATOM    892  CB  THR A  50      76.921  72.901 103.623  1.00  0.00           C
ATOM    894  OG1 THR A  50      77.980  73.811 103.403  1.00  0.00           O
ATOM    896  CG2 THR A  50      77.072  72.421 105.073  1.00  0.00           C
ATOM    900  C   THR A  50      76.711  72.171 101.303  1.00  0.00           C
ATOM    901  O   THR A  50      75.572  72.121 100.843  1.00  0.00           O
ATOM    902  N   ILE A  51      77.781  72.541 100.593  1.00  0.00           N
ATOM    904  CA  ILE A  51      77.792  72.931  99.214  1.00  0.00           C
ATOM    906  CB  ILE A  51      78.020  74.421  99.004  1.00  0.00           C
ATOM    908  CG2 ILE A  51      76.711  75.092  99.433  1.00  0.00           C
ATOM    912  CG1 ILE A  51      79.172  75.051  99.833  1.00  0.00           C
ATOM    915  CD  ILE A  51      80.570  74.851  99.243  1.00  0.00           C
ATOM    919  C   ILE A  51      78.730  72.051  98.414  1.00  0.00           C
ATOM    920  O   ILE A  51      79.671  71.441  98.933  1.00  0.00           O
ATOM    921  N   GLU A  52      78.470  71.961  97.103  1.00  0.00           N
ATOM    923  CA  GLU A  52      79.340  71.351  96.123  1.00  0.00           C
ATOM    925  CB  GLU A  52      78.431  70.801  95.003  1.00  0.00           C
ATOM    928  CG  GLU A  52      79.050  70.061  93.803  1.00  0.00           C
ATOM    931  CD  GLU A  52      77.971  69.471  92.884  1.00  0.00           C
ATOM    932  OE1 GLU A  52      76.751  69.632  93.164  1.00  0.00           O
ATOM    933  OE2 GLU A  52      78.371  68.831  91.873  1.00  0.00           O
ATOM    934  C   GLU A  52      80.401  72.391  95.763  1.00  0.00           C
ATOM    935  O   GLU A  52      80.382  73.522  96.234  1.00  0.00           O
ATOM    936  N   VAL A  53      81.451  72.051  95.003  1.00  0.00           N
ATOM    938  CA  VAL A  53      82.590  72.961  94.853  1.00  0.00           C
ATOM    940  CB  VAL A  53      83.900  72.201  94.953  1.00  0.00           C
ATOM    942  CG1 VAL A  53      84.110  71.721  96.413  1.00  0.00           C
ATOM    946  CG2 VAL A  53      83.891  71.031  93.954  1.00  0.00           C
ATOM    950  C   VAL A  53      82.571  73.671  93.513  1.00  0.00           C
ATOM    951  O   VAL A  53      83.471  74.451  93.183  1.00  0.00           O
ATOM    952  N   GLY A  54      81.562  73.382  92.673  1.00  0.00           N
ATOM    954  CA  GLY A  54      81.572  73.861  91.293  1.00  0.00           C
ATOM    957  C   GLY A  54      80.221  74.171  90.763  1.00  0.00           C
ATOM    958  O   GLY A  54      80.021  74.311  89.564  1.00  0.00           O
ATOM    959  N   GLN A  55      79.230  74.331  91.644  1.00  0.00           N
ATOM    961  CA  GLN A  55      77.910  74.741  91.263  1.00  0.00           C
ATOM    963  CB  GLN A  55      76.822  73.662  91.594  1.00  0.00           C
ATOM    966  CG  GLN A  55      76.120  73.522  92.973  1.00  0.00           C
ATOM    969  CD  GLN A  55      76.970  73.851  94.203  1.00  0.00           C
ATOM    970  OE1 GLN A  55      78.171  74.081  94.144  1.00  0.00           O
ATOM    971  NE2 GLN A  55      76.331  73.791  95.384  1.00  0.00           N
ATOM    974  C   GLN A  55      77.730  76.121  91.854  1.00  0.00           C
ATOM    975  O   GLN A  55      78.632  76.961  91.823  1.00  0.00           O
ATOM    976  N   LYS A  56      76.500  76.421  92.274  1.00  0.00           N
ATOM    978  CA  LYS A  56      76.032  77.751  92.393  1.00  0.00           C
ATOM    980  CB  LYS A  56      76.001  78.261  90.884  1.00  0.00           C
ATOM    983  CG  LYS A  56      75.011  79.261  90.283  1.00  0.00           C
ATOM    986  CD  LYS A  56      73.751  78.571  89.723  1.00  0.00           C
ATOM    989  CE  LYS A  56      73.031  77.921  90.884  1.00  0.00           C
ATOM    992  NZ  LYS A  56      71.602  77.871  90.823  1.00  0.00           N
ATOM    996  C   LYS A  56      74.782  77.581  93.283  1.00  0.00           C
ATOM    997  O   LYS A  56      74.160  76.521  93.233  1.00  0.00           O
ATOM    998  N   LEU A  57      74.330  78.591  94.063  1.00  0.00           N
ATOM   1000  CA  LEU A  57      73.072  78.481  94.813  1.00  0.00           C
ATOM   1002  CB  LEU A  57      73.182  79.131  96.214  1.00  0.00           C
ATOM   1005  CG  LEU A  57      72.121  78.721  97.253  1.00  0.00           C
ATOM   1007  CD1 LEU A  57      72.121  77.221  97.553  1.00  0.00           C
ATOM   1011  CD2 LEU A  57      72.392  79.451  98.574  1.00  0.00           C
ATOM   1015  C   LEU A  57      71.900  79.101  94.063  1.00  0.00           C
ATOM   1016  O   LEU A  57      71.991  80.181  93.473  1.00  0.00           O
ATOM   1017  N   LYS A  58      70.720  78.451  94.024  1.00  0.00           N
ATOM   1019  CA  LYS A  58      69.491  79.141  93.664  1.00  0.00           C
ATOM   1021  CB  LYS A  58      68.672  78.481  92.503  1.00  0.00           C
ATOM   1024  CG  LYS A  58      67.681  79.461  91.833  1.00  0.00           C
ATOM   1027  CD  LYS A  58      67.171  79.091  90.423  1.00  0.00           C
ATOM   1030  CE  LYS A  58      67.470  80.162  89.354  1.00  0.00           C
ATOM   1033  NZ  LYS A  58      66.331  80.311  88.414  1.00  0.00           N
ATOM   1037  C   LYS A  58      68.620  79.221  94.903  1.00  0.00           C
ATOM   1038  O   LYS A  58      68.800  78.471  95.853  1.00  0.00           O
ATOM   1039  N   LEU A  59      67.641  80.131  94.873  1.00  0.00           N
ATOM   1041  CA  LEU A  59      66.500  80.171  95.763  1.00  0.00           C
ATOM   1043  CB  LEU A  59      66.180  81.662  95.984  1.00  0.00           C
ATOM   1046  CG  LEU A  59      64.962  81.951  96.863  1.00  0.00           C
ATOM   1048  CD1 LEU A  59      64.962  81.061  98.104  1.00  0.00           C
ATOM   1052  CD2 LEU A  59      64.970  83.412  97.303  1.00  0.00           C
ATOM   1056  C   LEU A  59      65.281  79.461  95.173  1.00  0.00           C
ATOM   1057  O   LEU A  59      64.751  78.501  95.733  1.00  0.00           O
ATOM   1058  N   GLY A  60      64.830  79.921  93.994  1.00  0.00           N
ATOM   1060  CA  GLY A  60      63.741  79.331  93.223  1.00  0.00           C
ATOM   1063  C   GLY A  60      63.961  77.951  92.663  1.00  0.00           C
ATOM   1064  O   GLY A  60      64.712  77.132  93.193  1.00  0.00           O
ATOM   1065  N   GLY A  61      63.241  77.641  91.574  1.00  0.00           N
ATOM   1067  CA  GLY A  61      63.231  76.301  91.024  1.00  0.00           C
ATOM   1070  C   GLY A  61      63.200  76.261  89.533  1.00  0.00           C
ATOM   1071  O   GLY A  61      63.480  77.241  88.833  1.00  0.00           O
ATOM   1072  N   ALA A  62      62.831  75.081  89.013  1.00  0.00           N
ATOM   1074  CA  ALA A  62      62.730  74.731  87.613  1.00  0.00           C
ATOM   1076  CB  ALA A  62      63.620  73.522  87.274  1.00  0.00           C
ATOM   1080  C   ALA A  62      61.311  74.321  87.324  1.00  0.00           C
ATOM   1081  O   ALA A  62      60.720  73.531  88.053  1.00  0.00           O
ATOM   1082  N   LYS A  63      60.710  74.772  86.203  1.00  0.00           N
ATOM   1084  CA  LYS A  63      59.692  73.971  85.553  1.00  0.00           C
ATOM   1086  CB  LYS A  63      58.730  74.861  84.734  1.00  0.00           C
ATOM   1089  CG  LYS A  63      57.742  74.121  83.814  1.00  0.00           C
ATOM   1092  CD  LYS A  63      56.801  75.081  83.053  1.00  0.00           C
ATOM   1095  CE  LYS A  63      57.511  75.931  81.994  1.00  0.00           C
ATOM   1098  NZ  LYS A  63      56.591  76.941  81.443  1.00  0.00           N
ATOM   1102  C   LYS A  63      60.411  72.891  84.763  1.00  0.00           C
ATOM   1103  O   LYS A  63      60.300  71.701  85.053  1.00  0.00           O
ATOM   1104  N   SER A  64      61.271  73.291  83.803  1.00  0.00           N
ATOM   1106  CA  SER A  64      62.020  72.361  82.984  1.00  0.00           C
ATOM   1108  CB  SER A  64      61.131  71.361  82.184  1.00  0.00           C
ATOM   1111  OG  SER A  64      61.890  70.251  81.683  1.00  0.00           O
ATOM   1113  C   SER A  64      62.852  73.161  82.003  1.00  0.00           C
ATOM   1114  O   SER A  64      63.010  74.371  82.134  1.00  0.00           O
ATOM   1115  N   SER A  65      63.431  72.452  81.024  1.00  0.00           N
ATOM   1117  CA  SER A  65      64.550  72.831  80.204  1.00  0.00           C
ATOM   1119  CB  SER A  65      65.852  72.132  80.703  1.00  0.00           C
ATOM   1122  OG  SER A  65      65.590  70.761  80.993  1.00  0.00           O
ATOM   1124  C   SER A  65      64.320  72.481  78.753  1.00  0.00           C
ATOM   1125  O   SER A  65      63.461  71.671  78.414  1.00  0.00           O
ATOM   1126  N   SER A  66      65.120  73.101  77.873  1.00  0.00           N
ATOM   1128  CA  SER A  66      65.120  72.941  76.433  1.00  0.00           C
ATOM   1130  CB  SER A  66      64.440  74.131  75.724  1.00  0.00           C
ATOM   1133  OG  SER A  66      64.481  74.081  74.293  1.00  0.00           O
ATOM   1135  C   SER A  66      66.580  72.921  76.063  1.00  0.00           C
ATOM   1136  O   SER A  66      67.401  73.391  76.863  1.00  0.00           O
ATOM   1137  N   ILE A  67      66.940  72.341  74.914  1.00  0.00           N
ATOM   1139  CA  ILE A  67      68.312  72.261  74.424  1.00  0.00           C
ATOM   1141  CB  ILE A  67      69.080  71.022  74.914  1.00  0.00           C
ATOM   1143  CG2 ILE A  67      70.390  70.742  74.144  1.00  0.00           C
ATOM   1147  CG1 ILE A  67      69.391  70.991  76.423  1.00  0.00           C
ATOM   1150  CD  ILE A  67      70.492  71.961  76.834  1.00  0.00           C
ATOM   1154  C   ILE A  67      68.141  72.221  72.914  1.00  0.00           C
ATOM   1155  O   ILE A  67      67.142  71.711  72.403  1.00  0.00           O
ATOM   1156  N   THR A  68      69.111  72.721  72.134  1.00  0.00           N
ATOM   1158  CA  THR A  68      69.031  72.611  70.683  1.00  0.00           C
ATOM   1160  CB  THR A  68      69.531  73.842  69.973  1.00  0.00           C
ATOM   1162  OG1 THR A  68      68.761  74.961  70.363  1.00  0.00           O
ATOM   1164  CG2 THR A  68      69.281  73.702  68.473  1.00  0.00           C
ATOM   1168  C   THR A  68      69.761  71.391  70.183  1.00  0.00           C
ATOM   1169  O   THR A  68      70.871  71.071  70.593  1.00  0.00           O
ATOM   1170  N   ARG A  69      69.160  70.611  69.263  1.00  0.00           N
ATOM   1172  CA  ARG A  69      69.690  69.361  68.763  1.00  0.00           C
ATOM   1174  CB  ARG A  69      68.761  68.221  69.363  1.00  0.00           C
ATOM   1177  CG  ARG A  69      68.751  66.721  68.913  1.00  0.00           C
ATOM   1180  CD  ARG A  69      69.470  65.731  69.863  1.00  0.00           C
ATOM   1183  NE  ARG A  69      70.292  64.691  69.144  1.00  0.00           N
ATOM   1185  CZ  ARG A  69      69.860  63.551  68.623  1.00  0.00           C
ATOM   1186  NH1 ARG A  69      68.580  63.341  68.454  1.00  0.00           N
ATOM   1189  NH2 ARG A  69      70.671  62.631  68.133  1.00  0.00           N
ATOM   1192  C   ARG A  69      69.910  69.391  67.234  1.00  0.00           C
ATOM   1193  O   ARG A  69      69.021  69.041  66.463  1.00  0.00           O
ATOM   1194  N   LYS A  70      71.160  69.751  66.784  1.00  0.00           N
ATOM   1196  CA  LYS A  70      71.611  70.121  65.413  1.00  0.00           C
ATOM   1198  CB  LYS A  70      72.201  69.051  64.393  1.00  0.00           C
ATOM   1201  CG  LYS A  70      73.651  68.491  64.613  1.00  0.00           C
ATOM   1204  CD  LYS A  70      73.961  66.992  64.313  1.00  0.00           C
ATOM   1207  CE  LYS A  70      73.860  66.421  62.883  1.00  0.00           C
ATOM   1210  NZ  LYS A  70      75.141  66.421  62.153  1.00  0.00           N
ATOM   1214  C   LYS A  70      70.712  71.081  64.673  1.00  0.00           C
ATOM   1215  O   LYS A  70      71.110  72.211  64.443  1.00  0.00           O
ATOM   1216  N   SER A  71      69.491  70.681  64.293  1.00  0.00           N
ATOM   1218  CA  SER A  71      68.501  71.611  63.753  1.00  0.00           C
ATOM   1220  CB  SER A  71      68.212  71.311  62.263  1.00  0.00           C
ATOM   1223  OG  SER A  71      67.830  69.941  62.033  1.00  0.00           O
ATOM   1225  C   SER A  71      67.190  71.591  64.513  1.00  0.00           C
ATOM   1226  O   SER A  71      66.352  72.471  64.333  1.00  0.00           O
ATOM   1227  N   THR A  72      66.951  70.621  65.423  1.00  0.00           N
ATOM   1229  CA  THR A  72      65.671  70.471  66.113  1.00  0.00           C
ATOM   1231  CB  THR A  72      65.050  69.071  66.033  1.00  0.00           C
ATOM   1233  OG1 THR A  72      65.822  68.031  66.633  1.00  0.00           O
ATOM   1235  CG2 THR A  72      64.910  68.721  64.553  1.00  0.00           C
ATOM   1239  C   THR A  72      65.781  70.891  67.564  1.00  0.00           C
ATOM   1240  O   THR A  72      66.672  70.501  68.294  1.00  0.00           O
ATOM   1241  N   ALA A  73      64.852  71.711  68.073  1.00  0.00           N
ATOM   1243  CA  ALA A  73      64.852  72.041  69.483  1.00  0.00           C
ATOM   1245  CB  ALA A  73      64.270  73.441  69.704  1.00  0.00           C
ATOM   1249  C   ALA A  73      64.050  71.022  70.263  1.00  0.00           C
ATOM   1250  O   ALA A  73      62.841  70.882  70.073  1.00  0.00           O
ATOM   1251  N   LYS A  74      64.681  70.261  71.193  1.00  0.00           N
ATOM   1253  CA  LYS A  74      63.910  69.361  72.033  1.00  0.00           C
ATOM   1255  CB  LYS A  74      64.550  67.981  72.344  1.00  0.00           C
ATOM   1258  CG  LYS A  74      65.021  67.141  71.143  1.00  0.00           C
ATOM   1261  CD  LYS A  74      65.892  65.971  71.623  1.00  0.00           C
ATOM   1264  CE  LYS A  74      65.951  64.711  70.753  1.00  0.00           C
ATOM   1267  NZ  LYS A  74      66.870  63.731  71.384  1.00  0.00           N
ATOM   1271  C   LYS A  74      63.652  70.061  73.353  1.00  0.00           C
ATOM   1272  O   LYS A  74      64.531  70.661  73.963  1.00  0.00           O
ATOM   1273  N   SER A  75      62.410  69.952  73.814  1.00  0.00           N
ATOM   1275  CA  SER A  75      61.950  70.581  75.023  1.00  0.00           C
ATOM   1277  CB  SER A  75      60.850  71.631  74.763  1.00  0.00           C
ATOM   1280  OG  SER A  75      60.390  72.311  75.934  1.00  0.00           O
ATOM   1282  C   SER A  75      61.360  69.492  75.853  1.00  0.00           C
ATOM   1283  O   SER A  75      60.961  68.441  75.344  1.00  0.00           O
ATOM   1284  N   THR A  76      61.282  69.761  77.153  1.00  0.00           N
ATOM   1286  CA  THR A  76      60.691  68.912  78.143  1.00  0.00           C
ATOM   1288  CB  THR A  76      61.742  68.181  78.963  1.00  0.00           C
ATOM   1290  OG1 THR A  76      62.421  67.231  78.163  1.00  0.00           O
ATOM   1292  CG2 THR A  76      61.152  67.401  80.123  1.00  0.00           C
ATOM   1296  C   THR A  76      59.991  69.881  79.033  1.00  0.00           C
ATOM   1297  O   THR A  76      60.520  70.961  79.284  1.00  0.00           O
ATOM   1298  N   THR A  77      58.821  69.541  79.583  1.00  0.00           N
ATOM   1300  CA  THR A  77      58.062  70.431  80.443  1.00  0.00           C
ATOM   1302  CB  THR A  77      56.830  70.991  79.754  1.00  0.00           C
ATOM   1304  OG1 THR A  77      57.241  71.631  78.553  1.00  0.00           O
ATOM   1306  CG2 THR A  77      56.090  72.031  80.593  1.00  0.00           C
ATOM   1310  C   THR A  77      57.701  69.641  81.683  1.00  0.00           C
ATOM   1311  O   THR A  77      57.672  68.421  81.653  1.00  0.00           O
ATOM   1312  N   LYS A  78      57.421  70.271  82.833  1.00  0.00           N
ATOM   1314  CA  LYS A  78      56.890  69.551  83.983  1.00  0.00           C
ATOM   1316  CB  LYS A  78      57.402  70.191  85.303  1.00  0.00           C
ATOM   1319  CG  LYS A  78      57.291  69.361  86.594  1.00  0.00           C
ATOM   1322  CD  LYS A  78      58.080  68.031  86.623  1.00  0.00           C
ATOM   1325  CE  LYS A  78      59.421  68.001  85.873  1.00  0.00           C
ATOM   1328  NZ  LYS A  78      60.341  69.021  86.403  1.00  0.00           N
ATOM   1332  C   LYS A  78      55.382  69.681  83.963  1.00  0.00           C
ATOM   1333  O   LYS A  78      54.860  70.791  83.943  1.00  0.00           O
ATOM   1334  N   THR A  79      54.660  68.551  83.983  1.00  0.00           N
ATOM   1336  CA  THR A  79      53.210  68.531  84.024  1.00  0.00           C
ATOM   1338  CB  THR A  79      52.561  67.801  82.863  1.00  0.00           C
ATOM   1340  OG1 THR A  79      53.140  68.141  81.613  1.00  0.00           O
ATOM   1342  CG2 THR A  79      51.071  68.161  82.803  1.00  0.00           C
ATOM   1346  C   THR A  79      52.800  67.801  85.283  1.00  0.00           C
ATOM   1347  O   THR A  79      53.401  66.771  85.604  1.00  0.00           O
ATOM   1348  N   ALA A  80      51.840  68.321  86.074  1.00  0.00           N
ATOM   1350  CA  ALA A  80      51.531  67.771  87.373  1.00  0.00           C
ATOM   1352  CB  ALA A  80      51.770  68.821  88.484  1.00  0.00           C
ATOM   1356  C   ALA A  80      50.110  67.272  87.433  1.00  0.00           C
ATOM   1357  O   ALA A  80      49.161  68.041  87.403  1.00  0.00           O
ATOM   1358  N   SER A  81      49.902  65.961  87.573  1.00  0.00           N
ATOM   1360  CA  SER A  81      48.582  65.361  87.543  1.00  0.00           C
ATOM   1362  CB  SER A  81      48.261  64.671  86.183  1.00  0.00           C
ATOM   1365  OG  SER A  81      49.231  63.701  85.773  1.00  0.00           O
ATOM   1367  C   SER A  81      48.480  64.381  88.683  1.00  0.00           C
ATOM   1368  O   SER A  81      48.442  63.171  88.463  1.00  0.00           O
ATOM   1369  N   VAL A  82      48.531  64.871  89.943  1.00  0.00           N
ATOM   1371  CA  VAL A  82      48.750  64.091  91.164  1.00  0.00           C
ATOM   1373  CB  VAL A  82      47.890  62.831  91.384  1.00  0.00           C
ATOM   1375  CG1 VAL A  82      48.132  62.241  92.793  1.00  0.00           C
ATOM   1379  CG2 VAL A  82      46.410  63.211  91.244  1.00  0.00           C
ATOM   1383  C   VAL A  82      50.230  63.781  91.234  1.00  0.00           C
ATOM   1384  O   VAL A  82      50.980  64.261  92.093  1.00  0.00           O
ATOM   1385  N   THR A  83      50.691  63.011  90.233  1.00  0.00           N
ATOM   1387  CA  THR A  83      52.071  62.731  89.953  1.00  0.00           C
ATOM   1389  CB  THR A  83      52.271  61.351  89.284  1.00  0.00           C
ATOM   1391  OG1 THR A  83      52.660  61.371  87.914  1.00  0.00           O
ATOM   1393  CG2 THR A  83      50.980  60.501  89.354  1.00  0.00           C
ATOM   1397  C   THR A  83      52.610  63.851  89.074  1.00  0.00           C
ATOM   1398  O   THR A  83      51.970  64.221  88.083  1.00  0.00           O
ATOM   1399  N   PRO A  84      53.750  64.431  89.363  1.00  0.00           N
ATOM   1400  CD  PRO A  84      54.140  64.831  90.703  1.00  0.00           C
ATOM   1403  CA  PRO A  84      54.441  65.221  88.363  1.00  0.00           C
ATOM   1405  CB  PRO A  84      55.341  66.162  89.173  1.00  0.00           C
ATOM   1408  CG  PRO A  84      54.611  66.272  90.503  1.00  0.00           C
ATOM   1411  C   PRO A  84      55.250  64.371  87.424  1.00  0.00           C
ATOM   1412  O   PRO A  84      55.871  63.401  87.833  1.00  0.00           O
ATOM   1413  N   SER A  85      55.271  64.791  86.153  1.00  0.00           N
ATOM   1415  CA  SER A  85      55.931  64.081  85.073  1.00  0.00           C
ATOM   1417  CB  SER A  85      55.011  63.051  84.383  1.00  0.00           C
ATOM   1420  OG  SER A  85      54.860  61.891  85.183  1.00  0.00           O
ATOM   1422  C   SER A  85      56.492  65.071  84.063  1.00  0.00           C
ATOM   1423  O   SER A  85      56.402  66.281  84.243  1.00  0.00           O
ATOM   1424  N   SER A  86      57.181  64.571  83.024  1.00  0.00           N
ATOM   1426  CA  SER A  86      57.812  65.421  82.044  1.00  0.00           C
ATOM   1428  CB  SER A  86      59.270  65.861  82.403  1.00  0.00           C
ATOM   1431  OG  SER A  86      60.292  65.001  81.904  1.00  0.00           O
ATOM   1433  C   SER A  86      57.742  64.711  80.703  1.00  0.00           C
ATOM   1434  O   SER A  86      57.852  63.491  80.604  1.00  0.00           O
ATOM   1435  N   ALA A  87      57.472  65.501  79.664  1.00  0.00           N
ATOM   1437  CA  ALA A  87      57.111  65.031  78.373  1.00  0.00           C
ATOM   1439  CB  ALA A  87      55.580  64.881  78.273  1.00  0.00           C
ATOM   1443  C   ALA A  87      57.581  66.081  77.393  1.00  0.00           C
ATOM   1444  O   ALA A  87      57.730  67.251  77.723  1.00  0.00           O
ATOM   1445  N   VAL A  88      57.812  65.671  76.133  1.00  0.00           N
ATOM   1447  CA  VAL A  88      58.010  66.541  74.994  1.00  0.00           C
ATOM   1449  CB  VAL A  88      58.501  65.711  73.793  1.00  0.00           C
ATOM   1451  CG1 VAL A  88      57.532  64.561  73.504  1.00  0.00           C
ATOM   1455  CG2 VAL A  88      58.761  66.541  72.523  1.00  0.00           C
ATOM   1459  C   VAL A  88      56.742  67.351  74.673  1.00  0.00           C
ATOM   1460  O   VAL A  88      55.660  66.861  75.013  1.00  0.00           O
ATOM   1461  N   PRO A  89      56.742  68.551  74.074  1.00  0.00           N
ATOM   1462  CD  PRO A  89      57.882  69.441  74.094  1.00  0.00           C
ATOM   1465  CA  PRO A  89      55.541  69.311  73.703  1.00  0.00           C
ATOM   1467  CB  PRO A  89      56.082  70.471  72.853  1.00  0.00           C
ATOM   1470  CG  PRO A  89      57.610  70.351  72.903  1.00  0.00           C
ATOM   1473  C   PRO A  89      54.390  68.611  73.013  1.00  0.00           C
ATOM   1474  O   PRO A  89      53.321  69.201  72.964  1.00  0.00           O
ATOM   1475  N   LYS A  90      54.551  67.381  72.494  1.00  0.00           N
ATOM   1477  CA  LYS A  90      53.451  66.611  71.943  1.00  0.00           C
ATOM   1479  CB  LYS A  90      53.940  65.711  70.753  1.00  0.00           C
ATOM   1482  CG  LYS A  90      55.120  64.791  71.103  1.00  0.00           C
ATOM   1485  CD  LYS A  90      55.360  63.571  70.193  1.00  0.00           C
ATOM   1488  CE  LYS A  90      55.812  63.841  68.753  1.00  0.00           C
ATOM   1491  NZ  LYS A  90      54.641  64.011  67.873  1.00  0.00           N
ATOM   1495  C   LYS A  90      52.760  65.751  73.013  1.00  0.00           C
ATOM   1496  O   LYS A  90      51.851  65.001  72.713  1.00  0.00           O
ATOM   1497  N   SER A  91      53.210  65.851  74.293  1.00  0.00           N
ATOM   1499  CA  SER A  91      52.701  65.161  75.484  1.00  0.00           C
ATOM   1501  CB  SER A  91      51.152  65.181  75.703  1.00  0.00           C
ATOM   1504  OG  SER A  91      50.650  66.511  75.884  1.00  0.00           O
ATOM   1506  C   SER A  91      53.210  63.741  75.613  1.00  0.00           C
ATOM   1507  O   SER A  91      52.760  62.961  76.443  1.00  0.00           O
ATOM   1508  N   SER A  92      54.211  63.381  74.783  1.00  0.00           N
ATOM   1510  CA  SER A  92      54.771  62.041  74.723  1.00  0.00           C
ATOM   1512  CB  SER A  92      55.172  61.591  73.303  1.00  0.00           C
ATOM   1515  OG  SER A  92      54.070  61.801  72.443  1.00  0.00           O
ATOM   1517  C   SER A  92      55.971  61.891  75.604  1.00  0.00           C
ATOM   1518  O   SER A  92      56.510  62.841  76.174  1.00  0.00           O
ATOM   1519  N   TRP A  93      56.472  60.661  75.744  1.00  0.00           N
ATOM   1521  CA  TRP A  93      57.641  60.431  76.524  1.00  0.00           C
ATOM   1523  CB  TRP A  93      57.620  58.971  76.983  1.00  0.00           C
ATOM   1526  CG  TRP A  93      58.730  58.611  77.894  1.00  0.00           C
ATOM   1527  CD1 TRP A  93      59.721  57.721  77.623  1.00  0.00           C
ATOM   1529  NE1 TRP A  93      60.681  57.801  78.594  1.00  0.00           N
ATOM   1531  CE2 TRP A  93      60.331  58.721  79.513  1.00  0.00           C
ATOM   1532  CD2 TRP A  93      59.070  59.241  79.123  1.00  0.00           C
ATOM   1533  CE3 TRP A  93      58.410  60.151  79.933  1.00  0.00           C
ATOM   1535  CZ3 TRP A  93      59.031  60.541  81.103  1.00  0.00           C
ATOM   1537  CZ2 TRP A  93      60.961  59.131  80.664  1.00  0.00           C
ATOM   1539  CH2 TRP A  93      60.281  60.051  81.463  1.00  0.00           C
ATOM   1541  C   TRP A  93      58.910  60.771  75.733  1.00  0.00           C
ATOM   1542  O   TRP A  93      58.930  60.561  74.523  1.00  0.00           O
ATOM   1543  N   PRO A  94      59.962  61.281  76.353  1.00  0.00           N
ATOM   1544  CD  PRO A  94      59.840  62.251  77.443  1.00  0.00           C
ATOM   1547  CA  PRO A  94      61.212  61.471  75.633  1.00  0.00           C
ATOM   1549  CB  PRO A  94      61.970  62.521  76.473  1.00  0.00           C
ATOM   1552  CG  PRO A  94      61.271  62.521  77.833  1.00  0.00           C
ATOM   1555  C   PRO A  94      61.921  60.141  75.303  1.00  0.00           C
ATOM   1556  O   PRO A  94      61.910  59.961  74.083  1.00  0.00           O
ATOM   1557  N   PRO A  95      62.500  59.171  76.053  1.00  0.00           N
ATOM   1558  CD  PRO A  95      63.420  59.511  77.143  1.00  0.00           C
ATOM   1561  CA  PRO A  95      63.010  57.971  75.383  1.00  0.00           C
ATOM   1563  CB  PRO A  95      64.531  57.981  75.713  1.00  0.00           C
ATOM   1566  CG  PRO A  95      64.761  59.301  76.463  1.00  0.00           C
ATOM   1569  C   PRO A  95      62.360  56.731  75.963  1.00  0.00           C
ATOM   1570  O   PRO A  95      62.511  56.471  77.143  1.00  0.00           O
ATOM   1571  N   VAL A  96      61.651  55.891  75.204  1.00  0.00           N
ATOM   1573  CA  VAL A  96      60.920  54.771  75.803  1.00  0.00           C
ATOM   1575  CB  VAL A  96      59.811  54.361  74.853  1.00  0.00           C
ATOM   1577  CG1 VAL A  96      60.390  53.701  73.603  1.00  0.00           C
ATOM   1581  CG2 VAL A  96      58.761  53.451  75.523  1.00  0.00           C
ATOM   1585  C   VAL A  96      61.770  53.551  76.164  1.00  0.00           C
ATOM   1586  O   VAL A  96      61.402  52.731  77.003  1.00  0.00           O
ATOM   1587  N   GLY A  97      62.950  53.381  75.543  1.00  0.00           N
ATOM   1589  CA  GLY A  97      63.750  52.171  75.763  1.00  0.00           C
ATOM   1592  C   GLY A  97      64.771  52.321  76.854  1.00  0.00           C
ATOM   1593  O   GLY A  97      65.812  51.662  76.813  1.00  0.00           O
ATOM   1594  N   GLN A  98      64.550  53.171  77.883  1.00  0.00           N
ATOM   1596  CA  GLN A  98      65.601  53.721  78.763  1.00  0.00           C
ATOM   1598  CB  GLN A  98      64.992  54.501  79.964  1.00  0.00           C
ATOM   1601  CG  GLN A  98      64.010  55.631  79.614  1.00  0.00           C
ATOM   1604  CD  GLN A  98      62.581  55.271  80.023  1.00  0.00           C
ATOM   1605  OE1 GLN A  98      61.861  54.561  79.334  1.00  0.00           O
ATOM   1606  NE2 GLN A  98      62.192  55.721  81.244  1.00  0.00           N
ATOM   1609  C   GLN A  98      66.531  52.721  79.433  1.00  0.00           C
ATOM   1610  O   GLN A  98      67.721  52.991  79.623  1.00  0.00           O
ATOM   1611  N   ARG A  99      65.962  51.601  79.893  1.00  0.00           N
ATOM   1613  CA  ARG A  99      66.542  50.671  80.863  1.00  0.00           C
ATOM   1615  CB  ARG A  99      68.031  50.311  80.664  1.00  0.00           C
ATOM   1618  CG  ARG A  99      68.371  49.791  79.263  1.00  0.00           C
ATOM   1621  CD  ARG A  99      69.882  49.641  79.153  1.00  0.00           C
ATOM   1624  NE  ARG A  99      70.221  49.281  77.763  1.00  0.00           N
ATOM   1626  CZ  ARG A  99      70.300  50.161  76.784  1.00  0.00           C
ATOM   1627  NH1 ARG A  99      69.901  51.411  76.873  1.00  0.00           N
ATOM   1630  NH2 ARG A  99      70.752  49.741  75.643  1.00  0.00           N
ATOM   1633  C   ARG A  99      66.360  51.151  82.283  1.00  0.00           C
ATOM   1634  O   ARG A  99      66.830  50.531  83.233  1.00  0.00           O
ATOM   1635  N   CYS A 100      65.572  52.211  82.484  1.00  0.00           N
ATOM   1637  CA  CYS A 100      64.922  52.461  83.744  1.00  0.00           C
ATOM   1639  CB  CYS A 100      65.242  53.871  84.323  1.00  0.00           C
ATOM   1642  SG  CYS A 100      64.882  55.291  83.233  1.00  0.00           S
ATOM   1644  C   CYS A 100      63.451  52.191  83.553  1.00  0.00           C
ATOM   1645  O   CYS A 100      62.631  53.091  83.373  1.00  0.00           O
ATOM   1646  N   TRP A 101      63.070  50.901  83.524  1.00  0.00           N
ATOM   1648  CA  TRP A 101      61.680  50.521  83.314  1.00  0.00           C
ATOM   1650  CB  TRP A 101      61.531  49.281  82.383  1.00  0.00           C
ATOM   1653  CG  TRP A 101      62.402  49.221  81.174  1.00  0.00           C
ATOM   1654  CD1 TRP A 101      62.812  50.231  80.333  1.00  0.00           C
ATOM   1656  NE1 TRP A 101      63.480  49.671  79.263  1.00  0.00           N
ATOM   1658  CE2 TRP A 101      63.501  48.321  79.393  1.00  0.00           C
ATOM   1659  CD2 TRP A 101      62.820  47.991  80.583  1.00  0.00           C
ATOM   1660  CE3 TRP A 101      62.620  46.651  80.923  1.00  0.00           C
ATOM   1662  CZ3 TRP A 101      63.080  45.671  80.043  1.00  0.00           C
ATOM   1664  CZ2 TRP A 101      63.980  47.341  78.524  1.00  0.00           C
ATOM   1666  CH2 TRP A 101      63.750  46.001  78.873  1.00  0.00           C
ATOM   1668  C   TRP A 101      61.041  50.171  84.643  1.00  0.00           C
ATOM   1669  O   TRP A 101      59.832  49.991  84.734  1.00  0.00           O
ATOM   1670  N   LEU A 102      61.830  50.101  85.733  1.00  0.00           N
ATOM   1672  CA  LEU A 102      61.391  49.651  87.044  1.00  0.00           C
ATOM   1674  CB  LEU A 102      62.062  48.351  87.564  1.00  0.00           C
ATOM   1677  CG  LEU A 102      61.651  47.061  86.823  1.00  0.00           C
ATOM   1679  CD1 LEU A 102      60.120  46.951  86.693  1.00  0.00           C
ATOM   1683  CD2 LEU A 102      62.360  46.971  85.464  1.00  0.00           C
ATOM   1687  C   LEU A 102      61.700  50.731  88.034  1.00  0.00           C
ATOM   1688  O   LEU A 102      62.701  51.441  87.933  1.00  0.00           O
ATOM   1689  N   TRP A 103      60.821  50.891  89.033  1.00  0.00           N
ATOM   1691  CA  TRP A 103      61.152  51.641  90.233  1.00  0.00           C
ATOM   1693  CB  TRP A 103      59.892  51.871  91.113  1.00  0.00           C
ATOM   1696  CG  TRP A 103      58.811  52.611  90.384  1.00  0.00           C
ATOM   1697  CD1 TRP A 103      57.690  52.071  89.813  1.00  0.00           C
ATOM   1699  NE1 TRP A 103      57.030  53.031  89.083  1.00  0.00           N
ATOM   1701  CE2 TRP A 103      57.701  54.221  89.173  1.00  0.00           C
ATOM   1702  CD2 TRP A 103      58.831  53.991  90.003  1.00  0.00           C
ATOM   1703  CE3 TRP A 103      59.711  55.041  90.263  1.00  0.00           C
ATOM   1705  CZ3 TRP A 103      59.491  56.271  89.643  1.00  0.00           C
ATOM   1707  CZ2 TRP A 103      57.462  55.451  88.594  1.00  0.00           C
ATOM   1709  CH2 TRP A 103      58.391  56.471  88.814  1.00  0.00           C
ATOM   1711  C   TRP A 103      62.271  50.951  91.033  1.00  0.00           C
ATOM   1712  O   TRP A 103      62.351  49.721  91.024  1.00  0.00           O
ATOM   1713  N   PRO A 104      63.140  51.671  91.743  1.00  0.00           N
ATOM   1714  CD  PRO A 104      63.270  53.121  91.653  1.00  0.00           C
ATOM   1717  CA  PRO A 104      64.091  51.101  92.704  1.00  0.00           C
ATOM   1719  CB  PRO A 104      64.681  52.321  93.423  1.00  0.00           C
ATOM   1722  CG  PRO A 104      64.562  53.451  92.403  1.00  0.00           C
ATOM   1725  C   PRO A 104      63.521  50.121  93.703  1.00  0.00           C
ATOM   1726  O   PRO A 104      64.201  49.151  94.033  1.00  0.00           O
ATOM   1727  N   THR A 105      62.332  50.412  94.234  1.00  0.00           N
ATOM   1729  CA  THR A 105      61.830  49.681  95.384  1.00  0.00           C
ATOM   1731  CB  THR A 105      62.321  50.271  96.714  1.00  0.00           C
ATOM   1733  OG1 THR A 105      63.730  50.431  96.734  1.00  0.00           O
ATOM   1735  CG2 THR A 105      61.991  49.321  97.853  1.00  0.00           C
ATOM   1739  C   THR A 105      60.320  49.721  95.344  1.00  0.00           C
ATOM   1740  O   THR A 105      59.711  50.711  94.924  1.00  0.00           O
ATOM   1741  N   THR A 106      59.651  48.671  95.853  1.00  0.00           N
ATOM   1743  CA  THR A 106      58.261  48.711  96.303  1.00  0.00           C
ATOM   1745  CB  THR A 106      57.750  47.351  96.784  1.00  0.00           C
ATOM   1747  OG1 THR A 106      58.181  46.271  95.963  1.00  0.00           O
ATOM   1749  CG2 THR A 106      56.222  47.351  96.753  1.00  0.00           C
ATOM   1753  C   THR A 106      58.062  49.651  97.484  1.00  0.00           C
ATOM   1754  O   THR A 106      58.541  49.401  98.574  1.00  0.00           O
ATOM   1755  N   GLY A 107      57.332  50.791  97.324  1.00  0.00           N
ATOM   1757  CA  GLY A 107      57.211  51.731  98.434  1.00  0.00           C
ATOM   1760  C   GLY A 107      56.391  52.912  98.003  1.00  0.00           C
ATOM   1761  O   GLY A 107      56.191  53.151  96.823  1.00  0.00           O
ATOM   1762  N   LYS A 108      55.882  53.691  98.973  1.00  0.00           N
ATOM   1764  CA  LYS A 108      55.090  54.891  98.773  1.00  0.00           C
ATOM   1766  CB  LYS A 108      53.811  54.961  99.673  1.00  0.00           C
ATOM   1769  CG  LYS A 108      54.010  54.911 101.214  1.00  0.00           C
ATOM   1772  CD  LYS A 108      54.641  53.641 101.843  1.00  0.00           C
ATOM   1775  CE  LYS A 108      53.771  52.381 101.883  1.00  0.00           C
ATOM   1778  NZ  LYS A 108      53.410  51.871 100.534  1.00  0.00           N
ATOM   1782  C   LYS A 108      55.980  56.081  99.053  1.00  0.00           C
ATOM   1783  O   LYS A 108      56.910  56.001  99.853  1.00  0.00           O
ATOM   1784  N   VAL A 109      55.791  57.231  98.393  1.00  0.00           N
ATOM   1786  CA  VAL A 109      56.680  58.381  98.563  1.00  0.00           C
ATOM   1788  CB  VAL A 109      56.801  59.111  97.223  1.00  0.00           C
ATOM   1790  CG1 VAL A 109      55.450  59.671  96.743  1.00  0.00           C
ATOM   1794  CG2 VAL A 109      57.890  60.201  97.263  1.00  0.00           C
ATOM   1798  C   VAL A 109      56.282  59.281  99.743  1.00  0.00           C
ATOM   1799  O   VAL A 109      55.110  59.481 100.043  1.00  0.00           O
ATOM   1800  N   ILE A 110      57.271  59.851 100.484  1.00  0.00           N
ATOM   1802  CA  ILE A 110      57.041  60.831 101.543  1.00  0.00           C
ATOM   1804  CB  ILE A 110      57.852  60.541 102.813  1.00  0.00           C
ATOM   1806  CG2 ILE A 110      57.901  61.761 103.763  1.00  0.00           C
ATOM   1810  CG1 ILE A 110      57.262  59.321 103.543  1.00  0.00           C
ATOM   1813  CD  ILE A 110      58.210  58.691 104.583  1.00  0.00           C
ATOM   1817  C   ILE A 110      57.370  62.221 101.074  1.00  0.00           C
ATOM   1818  O   ILE A 110      56.550  63.121 101.153  1.00  0.00           O
ATOM   1819  N   MET A 111      58.582  62.431 100.534  1.00  0.00           N
ATOM   1821  CA  MET A 111      58.951  63.711  99.973  1.00  0.00           C
ATOM   1823  CB  MET A 111      60.090  64.441 100.713  1.00  0.00           C
ATOM   1826  CG  MET A 111      59.660  65.121 102.033  1.00  0.00           C
ATOM   1829  SD  MET A 111      58.270  66.301 101.914  1.00  0.00           S
ATOM   1830  CE  MET A 111      59.161  67.541 100.943  1.00  0.00           C
ATOM   1834  C   MET A 111      59.320  63.481  98.533  1.00  0.00           C
ATOM   1835  O   MET A 111      60.090  62.561  98.253  1.00  0.00           O
ATOM   1836  N   PRO A 112      58.821  64.231  97.583  1.00  0.00           N
ATOM   1837  CD  PRO A 112      57.652  65.111  97.693  1.00  0.00           C
ATOM   1840  CA  PRO A 112      59.421  64.261  96.263  1.00  0.00           C
ATOM   1842  CB  PRO A 112      58.261  64.781  95.394  1.00  0.00           C
ATOM   1845  CG  PRO A 112      57.480  65.731  96.303  1.00  0.00           C
ATOM   1848  C   PRO A 112      60.570  65.231  96.314  1.00  0.00           C
ATOM   1849  O   PRO A 112      60.671  66.041  97.234  1.00  0.00           O
ATOM   1850  N   TYR A 113      61.472  65.201  95.324  1.00  0.00           N
ATOM   1852  CA  TYR A 113      62.300  66.342  94.973  1.00  0.00           C
ATOM   1854  CB  TYR A 113      63.340  65.901  93.893  1.00  0.00           C
ATOM   1857  CG  TYR A 113      64.172  66.941  93.164  1.00  0.00           C
ATOM   1858  CD1 TYR A 113      63.601  68.021  92.453  1.00  0.00           C
ATOM   1860  CE1 TYR A 113      64.400  68.921  91.734  1.00  0.00           C
ATOM   1862  CZ  TYR A 113      65.771  68.721  91.673  1.00  0.00           C
ATOM   1863  OH  TYR A 113      66.562  69.581  90.893  1.00  0.00           O
ATOM   1865  CD2 TYR A 113      65.550  66.731  93.024  1.00  0.00           C
ATOM   1867  CE2 TYR A 113      66.352  67.631  92.313  1.00  0.00           C
ATOM   1869  C   TYR A 113      61.422  67.541  94.613  1.00  0.00           C
ATOM   1870  O   TYR A 113      60.370  67.421  93.983  1.00  0.00           O
ATOM   1871  N   SER A 114      61.781  68.761  95.064  1.00  0.00           N
ATOM   1873  CA  SER A 114      60.761  69.791  95.213  1.00  0.00           C
ATOM   1875  CB  SER A 114      60.260  69.952  96.673  1.00  0.00           C
ATOM   1878  OG  SER A 114      59.102  69.162  96.863  1.00  0.00           O
ATOM   1880  C   SER A 114      61.090  71.111  94.613  1.00  0.00           C
ATOM   1881  O   SER A 114      62.221  71.421  94.214  1.00  0.00           O
ATOM   1882  N   THR A 115      60.011  71.891  94.433  1.00  0.00           N
ATOM   1884  CA  THR A 115      59.972  73.081  93.603  1.00  0.00           C
ATOM   1886  CB  THR A 115      58.660  73.181  92.793  1.00  0.00           C
ATOM   1888  OG1 THR A 115      57.521  72.741  93.553  1.00  0.00           O
ATOM   1890  CG2 THR A 115      58.782  72.251  91.574  1.00  0.00           C
ATOM   1894  C   THR A 115      60.102  74.331  94.433  1.00  0.00           C
ATOM   1895  O   THR A 115      60.440  75.381  93.913  1.00  0.00           O
ATOM   1896  N   ALA A 116      59.860  74.221  95.753  1.00  0.00           N
ATOM   1898  CA  ALA A 116      59.711  75.351  96.634  1.00  0.00           C
ATOM   1900  CB  ALA A 116      58.712  74.941  97.733  1.00  0.00           C
ATOM   1904  C   ALA A 116      61.021  75.882  97.204  1.00  0.00           C
ATOM   1905  O   ALA A 116      62.100  75.791  96.603  1.00  0.00           O
ATOM   1906  N   ASP A 117      60.951  76.441  98.423  1.00  0.00           N
ATOM   1908  CA  ASP A 117      61.981  77.191  99.103  1.00  0.00           C
ATOM   1910  CB  ASP A 117      61.370  78.471  99.743  1.00  0.00           C
ATOM   1913  CG  ASP A 117      61.360  79.641  98.763  1.00  0.00           C
ATOM   1914  OD1 ASP A 117      61.801  79.501  97.593  1.00  0.00           O
ATOM   1915  OD2 ASP A 117      60.882  80.721  99.173  1.00  0.00           O
ATOM   1916  C   ASP A 117      62.701  76.291 100.104  1.00  0.00           C
ATOM   1917  O   ASP A 117      63.121  76.691 101.183  1.00  0.00           O
ATOM   1918  N   GLY A 118      62.852  75.011  99.753  1.00  0.00           N
ATOM   1920  CA  GLY A 118      63.852  74.131 100.333  1.00  0.00           C
ATOM   1923  C   GLY A 118      64.720  73.511  99.284  1.00  0.00           C
ATOM   1924  O   GLY A 118      64.730  73.881  98.104  1.00  0.00           O
ATOM   1925  N   GLY A 119      65.471  72.491  99.723  1.00  0.00           N
ATOM   1927  CA  GLY A 119      66.120  71.561  98.833  1.00  0.00           C
ATOM   1930  C   GLY A 119      65.980  70.191  99.404  1.00  0.00           C
ATOM   1931  O   GLY A 119      66.492  69.891 100.473  1.00  0.00           O
ATOM   1932  N   ASN A 120      65.281  69.321  98.653  1.00  0.00           N
ATOM   1934  CA  ASN A 120      65.422  67.891  98.763  1.00  0.00           C
ATOM   1936  CB  ASN A 120      64.161  67.061  99.164  1.00  0.00           C
ATOM   1939  CG  ASN A 120      63.031  67.912  99.723  1.00  0.00           C
ATOM   1940  OD1 ASN A 120      63.191  68.681 100.674  1.00  0.00           O
ATOM   1941  ND2 ASN A 120      61.820  67.801  99.123  1.00  0.00           N
ATOM   1944  C   ASN A 120      65.812  67.592  97.333  1.00  0.00           C
ATOM   1945  O   ASN A 120      65.081  67.921  96.403  1.00  0.00           O
ATOM   1946  N   LYS A 121      67.010  67.041  97.134  1.00  0.00           N
ATOM   1948  CA  LYS A 121      67.562  66.761  95.833  1.00  0.00           C
ATOM   1950  CB  LYS A 121      68.931  67.421  95.543  1.00  0.00           C
ATOM   1953  CG  LYS A 121      70.011  67.191  96.613  1.00  0.00           C
ATOM   1956  CD  LYS A 121      71.352  67.821  96.183  1.00  0.00           C
ATOM   1959  CE  LYS A 121      72.521  67.341  97.053  1.00  0.00           C
ATOM   1962  NZ  LYS A 121      73.782  68.051  96.743  1.00  0.00           N
ATOM   1966  C   LYS A 121      67.550  65.271  95.593  1.00  0.00           C
ATOM   1967  O   LYS A 121      68.410  64.721  94.924  1.00  0.00           O
ATOM   1968  N   GLY A 122      66.550  64.561  96.133  1.00  0.00           N
ATOM   1970  CA  GLY A 122      66.230  63.191  95.783  1.00  0.00           C
ATOM   1973  C   GLY A 122      64.811  62.981  96.164  1.00  0.00           C
ATOM   1974  O   GLY A 122      64.161  63.901  96.634  1.00  0.00           O
ATOM   1975  N   ILE A 123      64.312  61.761  95.963  1.00  0.00           N
ATOM   1977  CA  ILE A 123      62.940  61.371  96.234  1.00  0.00           C
ATOM   1979  CB  ILE A 123      62.251  60.641  95.083  1.00  0.00           C
ATOM   1981  CG2 ILE A 123      60.961  59.901  95.524  1.00  0.00           C
ATOM   1985  CG1 ILE A 123      61.840  61.561  93.923  1.00  0.00           C
ATOM   1988  CD  ILE A 123      63.010  62.261  93.263  1.00  0.00           C
ATOM   1992  C   ILE A 123      63.020  60.421  97.383  1.00  0.00           C
ATOM   1993  O   ILE A 123      63.771  59.451  97.373  1.00  0.00           O
ATOM   1994  N   ASP A 124      62.181  60.661  98.393  1.00  0.00           N
ATOM   1996  CA  ASP A 124      62.121  59.871  99.583  1.00  0.00           C
ATOM   1998  CB  ASP A 124      61.812  60.861 100.723  1.00  0.00           C
ATOM   2001  CG  ASP A 124      63.062  61.601 101.153  1.00  0.00           C
ATOM   2002  OD1 ASP A 124      64.190  61.191 100.814  1.00  0.00           O
ATOM   2003  OD2 ASP A 124      62.901  62.551 101.963  1.00  0.00           O
ATOM   2004  C   ASP A 124      61.031  58.811  99.424  1.00  0.00           C
ATOM   2005  O   ASP A 124      59.840  59.081  99.613  1.00  0.00           O
ATOM   2006  N   ILE A 125      61.430  57.561  99.144  1.00  0.00           N
ATOM   2008  CA  ILE A 125      60.551  56.401  99.103  1.00  0.00           C
ATOM   2010  CB  ILE A 125      61.001  55.311  98.123  1.00  0.00           C
ATOM   2012  CG2 ILE A 125      60.000  54.131  98.183  1.00  0.00           C
ATOM   2016  CG1 ILE A 125      61.110  55.831  96.664  1.00  0.00           C
ATOM   2019  CD  ILE A 125      62.480  56.411  96.314  1.00  0.00           C
ATOM   2023  C   ILE A 125      60.471  55.811 100.493  1.00  0.00           C
ATOM   2024  O   ILE A 125      61.440  55.321 101.043  1.00  0.00           O
ATOM   2025  N   SER A 126      59.281  55.861 101.103  1.00  0.00           N
ATOM   2027  CA  SER A 126      58.961  55.191 102.344  1.00  0.00           C
ATOM   2029  CB  SER A 126      57.602  55.661 102.943  1.00  0.00           C
ATOM   2032  OG  SER A 126      57.291  55.161 104.243  1.00  0.00           O
ATOM   2034  C   SER A 126      58.840  53.731 102.083  1.00  0.00           C
ATOM   2035  O   SER A 126      58.090  53.281 101.203  1.00  0.00           O
ATOM   2036  N   ALA A 127      59.562  52.941 102.873  1.00  0.00           N
ATOM   2038  CA  ALA A 127      59.172  51.571 103.053  1.00  0.00           C
ATOM   2040  CB  ALA A 127      59.651  50.691 101.883  1.00  0.00           C
ATOM   2044  C   ALA A 127      59.751  51.171 104.393  1.00  0.00           C
ATOM   2045  O   ALA A 127      60.720  51.781 104.824  1.00  0.00           O
ATOM   2046  N   PRO A 128      59.190  50.221 105.123  1.00  0.00           N
ATOM   2047  CD  PRO A 128      57.911  49.611 104.793  1.00  0.00           C
ATOM   2050  CA  PRO A 128      59.791  49.631 106.323  1.00  0.00           C
ATOM   2052  CB  PRO A 128      58.940  48.371 106.524  1.00  0.00           C
ATOM   2055  CG  PRO A 128      57.561  48.811 106.043  1.00  0.00           C
ATOM   2058  C   PRO A 128      61.271  49.301 106.273  1.00  0.00           C
ATOM   2059  O   PRO A 128      61.781  48.921 105.223  1.00  0.00           O
ATOM   2060  N   ARG A 129      62.020  49.391 107.403  1.00  0.00           N
ATOM   2062  CA  ARG A 129      63.420  49.001 107.373  1.00  0.00           C
ATOM   2064  CB  ARG A 129      64.260  49.451 108.603  1.00  0.00           C
ATOM   2067  CG  ARG A 129      63.930  48.761 109.924  1.00  0.00           C
ATOM   2070  CD  ARG A 129      64.941  49.141 111.024  1.00  0.00           C
ATOM   2073  NE  ARG A 129      64.621  48.301 112.213  1.00  0.00           N
ATOM   2075  CZ  ARG A 129      63.541  48.471 112.953  1.00  0.00           C
ATOM   2076  NH1 ARG A 129      62.742  49.501 112.783  1.00  0.00           N
ATOM   2079  NH2 ARG A 129      63.251  47.621 113.903  1.00  0.00           N
ATOM   2082  C   ARG A 129      63.571  47.511 107.164  1.00  0.00           C
ATOM   2083  O   ARG A 129      62.852  46.701 107.733  1.00  0.00           O
ATOM   2084  N   GLY A 130      64.491  47.131 106.273  1.00  0.00           N
ATOM   2086  CA  GLY A 130      64.602  45.771 105.763  1.00  0.00           C
ATOM   2089  C   GLY A 130      64.151  45.681 104.323  1.00  0.00           C
ATOM   2090  O   GLY A 130      64.491  44.731 103.633  1.00  0.00           O
ATOM   2091  N   THR A 131      63.382  46.681 103.823  1.00  0.00           N
ATOM   2093  CA  THR A 131      62.831  46.651 102.464  1.00  0.00           C
ATOM   2095  CB  THR A 131      61.950  47.841 102.073  1.00  0.00           C
ATOM   2097  OG1 THR A 131      60.831  47.971 102.943  1.00  0.00           O
ATOM   2099  CG2 THR A 131      61.352  47.631 100.674  1.00  0.00           C
ATOM   2103  C   THR A 131      63.910  46.541 101.403  1.00  0.00           C
ATOM   2104  O   THR A 131      64.830  47.371 101.403  1.00  0.00           O
ATOM   2105  N   PRO A 132      63.922  45.551 100.503  1.00  0.00           N
ATOM   2106  CD  PRO A 132      63.140  44.311 100.643  1.00  0.00           C
ATOM   2109  CA  PRO A 132      64.922  45.431  99.453  1.00  0.00           C
ATOM   2111  CB  PRO A 132      64.531  44.131  98.753  1.00  0.00           C
ATOM   2114  CG  PRO A 132      63.910  43.271  99.853  1.00  0.00           C
ATOM   2117  C   PRO A 132      65.032  46.551  98.443  1.00  0.00           C
ATOM   2118  O   PRO A 132      64.010  46.951  97.903  1.00  0.00           O
ATOM   2119  N   ILE A 133      66.251  47.011  98.104  1.00  0.00           N
ATOM   2121  CA  ILE A 133      66.451  48.021  97.073  1.00  0.00           C
ATOM   2123  CB  ILE A 133      67.300  49.151  97.613  1.00  0.00           C
ATOM   2125  CG2 ILE A 133      68.771  48.761  97.813  1.00  0.00           C
ATOM   2129  CG1 ILE A 133      67.242  50.431  96.774  1.00  0.00           C
ATOM   2132  CD  ILE A 133      67.932  51.551  97.533  1.00  0.00           C
ATOM   2136  C   ILE A 133      67.111  47.431  95.853  1.00  0.00           C
ATOM   2137  O   ILE A 133      68.080  46.671  95.954  1.00  0.00           O
ATOM   2138  N   TYR A 134      66.620  47.771  94.653  1.00  0.00           N
ATOM   2140  CA  TYR A 134      67.090  47.201  93.414  1.00  0.00           C
ATOM   2142  CB  TYR A 134      65.970  46.401  92.733  1.00  0.00           C
ATOM   2145  CG  TYR A 134      65.510  45.311  93.664  1.00  0.00           C
ATOM   2146  CD1 TYR A 134      66.251  44.121  93.763  1.00  0.00           C
ATOM   2148  CE1 TYR A 134      65.800  43.061  94.573  1.00  0.00           C
ATOM   2150  CZ  TYR A 134      64.632  43.211  95.324  1.00  0.00           C
ATOM   2151  OH  TYR A 134      64.161  42.131  96.103  1.00  0.00           O
ATOM   2153  CD2 TYR A 134      64.351  45.451  94.424  1.00  0.00           C
ATOM   2155  CE2 TYR A 134      63.910  44.401  95.254  1.00  0.00           C
ATOM   2157  C   TYR A 134      67.641  48.251  92.473  1.00  0.00           C
ATOM   2158  O   TYR A 134      67.251  49.421  92.473  1.00  0.00           O
ATOM   2159  N   ALA A 135      68.660  47.881  91.664  1.00  0.00           N
ATOM   2161  CA  ALA A 135      69.260  48.791  90.713  1.00  0.00           C
ATOM   2163  CB  ALA A 135      70.562  48.241  90.113  1.00  0.00           C
ATOM   2167  C   ALA A 135      68.281  49.151  89.634  1.00  0.00           C
ATOM   2168  O   ALA A 135      67.602  48.301  89.063  1.00  0.00           O
ATOM   2169  N   ALA A 136      68.150  50.451  89.354  1.00  0.00           N
ATOM   2171  CA  ALA A 136      67.111  50.941  88.503  1.00  0.00           C
ATOM   2173  CB  ALA A 136      66.862  52.421  88.854  1.00  0.00           C
ATOM   2177  C   ALA A 136      67.480  50.761  87.033  1.00  0.00           C
ATOM   2178  O   ALA A 136      66.640  50.941  86.143  1.00  0.00           O
ATOM   2179  N   GLY A 137      68.771  50.451  86.763  1.00  0.00           N
ATOM   2181  CA  GLY A 137      69.362  50.261  85.453  1.00  0.00           C
ATOM   2184  C   GLY A 137      70.632  49.441  85.593  1.00  0.00           C
ATOM   2185  O   GLY A 137      71.102  49.211  86.703  1.00  0.00           O
ATOM   2186  N   ALA A 138      71.212  48.961  84.473  1.00  0.00           N
ATOM   2188  CA  ALA A 138      72.392  48.111  84.473  1.00  0.00           C
ATOM   2190  CB  ALA A 138      72.271  47.111  83.314  1.00  0.00           C
ATOM   2194  C   ALA A 138      73.720  48.851  84.343  1.00  0.00           C
ATOM   2195  O   ALA A 138      74.230  49.061  83.244  1.00  0.00           O
ATOM   2196  N   GLY A 139      74.340  49.211  85.473  1.00  0.00           N
ATOM   2198  CA  GLY A 139      75.590  49.961  85.513  1.00  0.00           C
ATOM   2201  C   GLY A 139      76.721  49.271  86.223  1.00  0.00           C
ATOM   2202  O   GLY A 139      76.900  48.051  86.223  1.00  0.00           O
ATOM   2203  N   LYS A 140      77.562  50.081  86.893  1.00  0.00           N
ATOM   2205  CA  LYS A 140      78.691  49.621  87.683  1.00  0.00           C
ATOM   2207  CB  LYS A 140      80.000  49.981  86.933  1.00  0.00           C
ATOM   2210  CG  LYS A 140      81.282  49.251  87.344  1.00  0.00           C
ATOM   2213  CD  LYS A 140      81.340  47.831  86.753  1.00  0.00           C
ATOM   2216  CE  LYS A 140      82.672  47.091  86.953  1.00  0.00           C
ATOM   2219  NZ  LYS A 140      83.721  47.661  86.083  1.00  0.00           N
ATOM   2223  C   LYS A 140      78.651  50.451  88.943  1.00  0.00           C
ATOM   2224  O   LYS A 140      78.501  51.671  88.873  1.00  0.00           O
ATOM   2225  N   VAL A 141      78.761  49.841  90.134  1.00  0.00           N
ATOM   2227  CA  VAL A 141      78.922  50.641  91.343  1.00  0.00           C
ATOM   2229  CB  VAL A 141      78.501  49.921  92.604  1.00  0.00           C
ATOM   2231  CG1 VAL A 141      76.962  49.751  92.593  1.00  0.00           C
ATOM   2235  CG2 VAL A 141      79.221  48.571  92.693  1.00  0.00           C
ATOM   2239  C   VAL A 141      80.292  51.291  91.483  1.00  0.00           C
ATOM   2240  O   VAL A 141      81.352  50.691  91.303  1.00  0.00           O
ATOM   2241  N   VAL A 142      80.281  52.591  91.823  1.00  0.00           N
ATOM   2243  CA  VAL A 142      81.480  53.391  91.924  1.00  0.00           C
ATOM   2245  CB  VAL A 142      81.260  54.761  91.263  1.00  0.00           C
ATOM   2247  CG1 VAL A 142      81.242  54.601  89.723  1.00  0.00           C
ATOM   2251  CG2 VAL A 142      79.922  55.381  91.673  1.00  0.00           C
ATOM   2255  C   VAL A 142      81.871  53.541  93.384  1.00  0.00           C
ATOM   2256  O   VAL A 142      83.041  53.651  93.744  1.00  0.00           O
ATOM   2257  N   TYR A 143      80.882  53.461  94.284  1.00  0.00           N
ATOM   2259  CA  TYR A 143      81.101  53.681  95.693  1.00  0.00           C
ATOM   2261  CB  TYR A 143      80.971  55.161  96.153  1.00  0.00           C
ATOM   2264  CG  TYR A 143      82.021  56.011  95.503  1.00  0.00           C
ATOM   2265  CD1 TYR A 143      81.691  56.761  94.383  1.00  0.00           C
ATOM   2267  CE1 TYR A 143      82.660  57.531  93.734  1.00  0.00           C
ATOM   2269  CZ  TYR A 143      83.992  57.521  94.193  1.00  0.00           C
ATOM   2270  OH  TYR A 143      84.981  58.241  93.484  1.00  0.00           O
ATOM   2272  CD2 TYR A 143      83.321  56.091  96.033  1.00  0.00           C
ATOM   2274  CE2 TYR A 143      84.322  56.821  95.353  1.00  0.00           C
ATOM   2276  C   TYR A 143      80.131  52.881  96.524  1.00  0.00           C
ATOM   2277  O   TYR A 143      79.021  52.531  96.094  1.00  0.00           O
ATOM   2278  N   VAL A 144      80.561  52.611  97.774  1.00  0.00           N
ATOM   2280  CA  VAL A 144      79.720  52.121  98.833  1.00  0.00           C
ATOM   2282  CB  VAL A 144      79.540  50.611  98.803  1.00  0.00           C
ATOM   2284  CG1 VAL A 144      80.840  49.841  99.144  1.00  0.00           C
ATOM   2288  CG2 VAL A 144      78.392  50.211  99.723  1.00  0.00           C
ATOM   2292  C   VAL A 144      80.361  52.551 100.134  1.00  0.00           C
ATOM   2293  O   VAL A 144      81.572  52.771 100.163  1.00  0.00           O
ATOM   2294  N   GLY A 145      79.572  52.681 101.214  1.00  0.00           N
ATOM   2296  CA  GLY A 145      80.042  53.041 102.553  1.00  0.00           C
ATOM   2299  C   GLY A 145      80.061  54.531 102.793  1.00  0.00           C
ATOM   2300  O   GLY A 145      80.102  55.311 101.843  1.00  0.00           O
ATOM   2301  N   ASN A 146      80.012  54.921 104.083  1.00  0.00           N
ATOM   2303  CA  ASN A 146      79.910  56.261 104.664  1.00  0.00           C
ATOM   2305  CB  ASN A 146      79.300  57.411 103.793  1.00  0.00           C
ATOM   2308  CG  ASN A 146      80.430  58.281 103.283  1.00  0.00           C
ATOM   2309  OD1 ASN A 146      80.721  59.341 103.843  1.00  0.00           O
ATOM   2310  ND2 ASN A 146      81.101  57.811 102.223  1.00  0.00           N
ATOM   2313  C   ASN A 146      78.940  56.111 105.794  1.00  0.00           C
ATOM   2314  O   ASN A 146      77.830  55.661 105.563  1.00  0.00           O
ATOM   2315  N   GLN A 147      79.270  56.431 107.053  1.00  0.00           N
ATOM   2317  CA  GLN A 147      78.252  56.301 108.083  1.00  0.00           C
ATOM   2319  CB  GLN A 147      78.150  54.811 108.463  1.00  0.00           C
ATOM   2322  CG  GLN A 147      77.672  54.451 109.883  1.00  0.00           C
ATOM   2325  CD  GLN A 147      77.111  53.041 109.793  1.00  0.00           C
ATOM   2326  OE1 GLN A 147      77.882  52.091 109.713  1.00  0.00           O
ATOM   2327  NE2 GLN A 147      75.781  52.881 109.753  1.00  0.00           N
ATOM   2330  C   GLN A 147      78.400  57.211 109.263  1.00  0.00           C
ATOM   2331  O   GLN A 147      79.502  57.321 109.774  1.00  0.00           O
ATOM   2332  N   LEU A 148      77.321  57.891 109.713  1.00  0.00           N
ATOM   2334  CA  LEU A 148      77.261  58.921 110.753  1.00  0.00           C
ATOM   2336  CB  LEU A 148      78.451  58.941 111.763  1.00  0.00           C
ATOM   2339  CG  LEU A 148      78.271  59.851 112.984  1.00  0.00           C
ATOM   2341  CD1 LEU A 148      77.190  59.331 113.923  1.00  0.00           C
ATOM   2345  CD2 LEU A 148      79.572  59.981 113.773  1.00  0.00           C
ATOM   2349  C   LEU A 148      77.072  60.291 110.113  1.00  0.00           C
ATOM   2350  O   LEU A 148      76.542  61.231 110.713  1.00  0.00           O
ATOM   2351  N   ARG A 149      77.480  60.412 108.843  1.00  0.00           N
ATOM   2353  CA  ARG A 149      77.511  61.662 108.113  1.00  0.00           C
ATOM   2355  CB  ARG A 149      78.940  62.071 107.673  1.00  0.00           C
ATOM   2358  CG  ARG A 149      79.540  61.251 106.513  1.00  0.00           C
ATOM   2361  CD  ARG A 149      80.871  61.831 106.013  1.00  0.00           C
ATOM   2364  NE  ARG A 149      80.561  63.031 105.183  1.00  0.00           N
ATOM   2366  CZ  ARG A 149      80.520  63.041 103.854  1.00  0.00           C
ATOM   2367  NH1 ARG A 149      80.811  61.981 103.143  1.00  0.00           N
ATOM   2370  NH2 ARG A 149      80.110  64.081 103.193  1.00  0.00           N
ATOM   2373  C   ARG A 149      76.640  61.551 106.893  1.00  0.00           C
ATOM   2374  O   ARG A 149      76.480  60.471 106.314  1.00  0.00           O
ATOM   2375  N   GLY A 150      76.071  62.711 106.494  1.00  0.00           N
ATOM   2377  CA  GLY A 150      75.021  62.881 105.484  1.00  0.00           C
ATOM   2380  C   GLY A 150      75.062  61.981 104.284  1.00  0.00           C
ATOM   2381  O   GLY A 150      76.032  61.991 103.524  1.00  0.00           O
ATOM   2382  N   TYR A 151      73.951  61.241 104.103  1.00  0.00           N
ATOM   2384  CA  TYR A 151      73.571  60.241 103.143  1.00  0.00           C
ATOM   2386  CB  TYR A 151      74.190  60.381 101.753  1.00  0.00           C
ATOM   2389  CG  TYR A 151      73.691  61.571 101.033  1.00  0.00           C
ATOM   2390  CD1 TYR A 151      72.410  61.551 100.484  1.00  0.00           C
ATOM   2392  CE1 TYR A 151      71.962  62.601  99.693  1.00  0.00           C
ATOM   2394  CZ  TYR A 151      72.792  63.691  99.473  1.00  0.00           C
ATOM   2395  OH  TYR A 151      72.360  64.761  98.683  1.00  0.00           O
ATOM   2397  CD2 TYR A 151      74.531  62.671 100.794  1.00  0.00           C
ATOM   2399  CE2 TYR A 151      74.080  63.741 100.013  1.00  0.00           C
ATOM   2401  C   TYR A 151      73.751  58.801 103.623  1.00  0.00           C
ATOM   2402  O   TYR A 151      73.041  57.901 103.174  1.00  0.00           O
ATOM   2403  N   GLY A 152      74.701  58.571 104.553  1.00  0.00           N
ATOM   2405  CA  GLY A 152      74.840  57.361 105.363  1.00  0.00           C
ATOM   2408  C   GLY A 152      74.521  56.001 104.753  1.00  0.00           C
ATOM   2409  O   GLY A 152      73.371  55.611 104.583  1.00  0.00           O
ATOM   2410  N   ASN A 153      75.531  55.181 104.463  1.00  0.00           N
ATOM   2412  CA  ASN A 153      75.401  53.861 103.843  1.00  0.00           C
ATOM   2414  CB  ASN A 153      74.611  52.841 104.693  1.00  0.00           C
ATOM   2417  CG  ASN A 153      75.230  52.661 106.074  1.00  0.00           C
ATOM   2418  OD1 ASN A 153      76.440  52.801 106.263  1.00  0.00           O
ATOM   2419  ND2 ASN A 153      74.382  52.331 107.073  1.00  0.00           N
ATOM   2422  C   ASN A 153      74.811  53.951 102.464  1.00  0.00           C
ATOM   2423  O   ASN A 153      73.730  53.451 102.164  1.00  0.00           O
ATOM   2424  N   LEU A 154      75.541  54.611 101.563  1.00  0.00           N
ATOM   2426  CA  LEU A 154      75.120  54.751 100.204  1.00  0.00           C
ATOM   2428  CB  LEU A 154      75.510  56.061  99.473  1.00  0.00           C
ATOM   2431  CG  LEU A 154      75.221  57.381 100.183  1.00  0.00           C
ATOM   2433  CD1 LEU A 154      76.282  57.671 101.263  1.00  0.00           C
ATOM   2437  CD2 LEU A 154      75.190  58.461  99.074  1.00  0.00           C
ATOM   2441  C   LEU A 154      75.741  53.661  99.393  1.00  0.00           C
ATOM   2442  O   LEU A 154      76.822  53.151  99.713  1.00  0.00           O
ATOM   2443  N   ILE A 155      75.110  53.401  98.253  1.00  0.00           N
ATOM   2445  CA  ILE A 155      75.822  52.981  97.083  1.00  0.00           C
ATOM   2447  CB  ILE A 155      75.361  51.641  96.513  1.00  0.00           C
ATOM   2449  CG2 ILE A 155      75.382  50.601  97.653  1.00  0.00           C
ATOM   2453  CG1 ILE A 155      74.000  51.662  95.803  1.00  0.00           C
ATOM   2456  CD  ILE A 155      74.132  51.791  94.284  1.00  0.00           C
ATOM   2460  C   ILE A 155      75.620  54.091  96.074  1.00  0.00           C
ATOM   2461  O   ILE A 155      74.632  54.831  96.103  1.00  0.00           O
ATOM   2462  N   MET A 156      76.571  54.211  95.153  1.00  0.00           N
ATOM   2464  CA  MET A 156      76.410  55.051  93.994  1.00  0.00           C
ATOM   2466  CB  MET A 156      77.242  56.361  94.123  1.00  0.00           C
ATOM   2469  CG  MET A 156      76.970  57.321  92.943  1.00  0.00           C
ATOM   2472  SD  MET A 156      77.392  59.071  93.213  1.00  0.00           S
ATOM   2473  CE  MET A 156      79.182  58.881  93.294  1.00  0.00           C
ATOM   2477  C   MET A 156      76.791  54.221  92.783  1.00  0.00           C
ATOM   2478  O   MET A 156      77.792  53.511  92.783  1.00  0.00           O
ATOM   2479  N   ILE A 157      75.931  54.231  91.743  1.00  0.00           N
ATOM   2481  CA  ILE A 157      76.001  53.341  90.604  1.00  0.00           C
ATOM   2483  CB  ILE A 157      74.790  52.401  90.573  1.00  0.00           C
ATOM   2485  CG2 ILE A 157      73.561  53.121  90.043  1.00  0.00           C
ATOM   2489  CG1 ILE A 157      74.970  51.091  89.793  1.00  0.00           C
ATOM   2492  CD  ILE A 157      73.800  50.131  90.064  1.00  0.00           C
ATOM   2496  C   ILE A 157      76.090  54.211  89.363  1.00  0.00           C
ATOM   2497  O   ILE A 157      75.352  55.181  89.214  1.00  0.00           O
ATOM   2498  N   LYS A 158      77.002  53.921  88.423  1.00  0.00           N
ATOM   2500  CA  LYS A 158      77.121  54.671  87.193  1.00  0.00           C
ATOM   2502  CB  LYS A 158      78.580  55.051  86.883  1.00  0.00           C
ATOM   2505  CG  LYS A 158      78.712  55.911  85.613  1.00  0.00           C
ATOM   2508  CD  LYS A 158      80.141  56.411  85.353  1.00  0.00           C
ATOM   2511  CE  LYS A 158      80.172  57.431  84.214  1.00  0.00           C
ATOM   2514  NZ  LYS A 158      81.501  58.031  84.074  1.00  0.00           N
ATOM   2518  C   LYS A 158      76.550  53.841  86.083  1.00  0.00           C
ATOM   2519  O   LYS A 158      76.932  52.681  85.893  1.00  0.00           O
ATOM   2520  N   HIS A 159      75.620  54.411  85.303  1.00  0.00           N
ATOM   2522  CA  HIS A 159      74.800  53.691  84.354  1.00  0.00           C
ATOM   2524  CB  HIS A 159      73.382  54.321  84.354  1.00  0.00           C
ATOM   2527  ND1 HIS A 159      72.212  52.791  85.954  1.00  0.00           N
ATOM   2528  CG  HIS A 159      72.641  54.071  85.633  1.00  0.00           C
ATOM   2529  CE1 HIS A 159      71.531  52.931  87.064  1.00  0.00           C
ATOM   2531  NE2 HIS A 159      71.500  54.211  87.484  1.00  0.00           N
ATOM   2533  CD2 HIS A 159      72.201  54.961  86.563  1.00  0.00           C
ATOM   2535  C   HIS A 159      75.390  53.721  82.943  1.00  0.00           C
ATOM   2536  O   HIS A 159      74.761  53.331  81.973  1.00  0.00           O
ATOM   2537  N   SER A 160      76.632  54.221  82.824  1.00  0.00           N
ATOM   2539  CA  SER A 160      77.422  54.381  81.594  1.00  0.00           C
ATOM   2541  CB  SER A 160      77.352  53.251  80.513  1.00  0.00           C
ATOM   2544  OG  SER A 160      77.852  52.001  80.993  1.00  0.00           O
ATOM   2546  C   SER A 160      77.111  55.691  80.893  1.00  0.00           C
ATOM   2547  O   SER A 160      77.961  56.331  80.274  1.00  0.00           O
ATOM   2548  N   GLU A 161      75.861  56.141  80.993  1.00  0.00           N
ATOM   2550  CA  GLU A 161      75.172  56.911  79.984  1.00  0.00           C
ATOM   2552  CB  GLU A 161      73.761  56.291  80.013  1.00  0.00           C
ATOM   2555  CG  GLU A 161      72.771  56.631  78.884  1.00  0.00           C
ATOM   2558  CD  GLU A 161      71.882  55.431  78.574  1.00  0.00           C
ATOM   2559  OE1 GLU A 161      71.562  54.661  79.523  1.00  0.00           O
ATOM   2560  OE2 GLU A 161      71.590  55.181  77.373  1.00  0.00           O
ATOM   2561  C   GLU A 161      75.230  58.391  80.344  1.00  0.00           C
ATOM   2562  O   GLU A 161      74.462  59.211  79.844  1.00  0.00           O
ATOM   2563  N   ASP A 162      76.172  58.731  81.253  1.00  0.00           N
ATOM   2565  CA  ASP A 162      76.382  60.031  81.893  1.00  0.00           C
ATOM   2567  CB  ASP A 162      76.451  61.171  80.833  1.00  0.00           C
ATOM   2570  CG  ASP A 162      77.080  62.451  81.333  1.00  0.00           C
ATOM   2571  OD1 ASP A 162      76.701  62.941  82.424  1.00  0.00           O
ATOM   2572  OD2 ASP A 162      77.940  63.001  80.593  1.00  0.00           O
ATOM   2573  C   ASP A 162      75.451  60.171  83.123  1.00  0.00           C
ATOM   2574  O   ASP A 162      75.612  60.981  84.043  1.00  0.00           O
ATOM   2575  N   TYR A 163      74.521  59.221  83.253  1.00  0.00           N
ATOM   2577  CA  TYR A 163      73.771  59.001  84.473  1.00  0.00           C
ATOM   2579  CB  TYR A 163      72.470  58.231  84.234  1.00  0.00           C
ATOM   2582  CG  TYR A 163      71.640  59.111  83.384  1.00  0.00           C
ATOM   2583  CD1 TYR A 163      71.032  60.231  83.954  1.00  0.00           C
ATOM   2585  CE1 TYR A 163      70.271  61.091  83.154  1.00  0.00           C
ATOM   2587  CZ  TYR A 163      70.152  60.831  81.793  1.00  0.00           C
ATOM   2588  OH  TYR A 163      69.481  61.731  81.003  1.00  0.00           O
ATOM   2590  CD2 TYR A 163      71.510  58.851  82.023  1.00  0.00           C
ATOM   2592  CE2 TYR A 163      70.781  59.731  81.223  1.00  0.00           C
ATOM   2594  C   TYR A 163      74.521  58.291  85.553  1.00  0.00           C
ATOM   2595  O   TYR A 163      75.361  57.401  85.344  1.00  0.00           O
ATOM   2596  N   ILE A 164      74.151  58.661  86.784  1.00  0.00           N
ATOM   2598  CA  ILE A 164      74.621  58.021  87.973  1.00  0.00           C
ATOM   2600  CB  ILE A 164      75.962  58.671  88.343  1.00  0.00           C
ATOM   2602  CG2 ILE A 164      75.812  60.151  88.753  1.00  0.00           C
ATOM   2606  CG1 ILE A 164      76.770  57.811  89.333  1.00  0.00           C
ATOM   2609  CD  ILE A 164      78.182  58.331  89.573  1.00  0.00           C
ATOM   2613  C   ILE A 164      73.480  58.121  88.983  1.00  0.00           C
ATOM   2614  O   ILE A 164      72.882  59.181  89.183  1.00  0.00           O
ATOM   2615  N   THR A 165      73.112  57.021  89.684  1.00  0.00           N
ATOM   2617  CA  THR A 165      72.062  57.031  90.713  1.00  0.00           C
ATOM   2619  CB  THR A 165      70.861  56.091  90.534  1.00  0.00           C
ATOM   2621  OG1 THR A 165      71.242  54.781  90.213  1.00  0.00           O
ATOM   2623  CG2 THR A 165      70.032  56.541  89.343  1.00  0.00           C
ATOM   2627  C   THR A 165      72.701  56.751  92.044  1.00  0.00           C
ATOM   2628  O   THR A 165      73.672  56.011  92.153  1.00  0.00           O
ATOM   2629  N   ALA A 166      72.242  57.451  93.093  1.00  0.00           N
ATOM   2631  CA  ALA A 166      72.792  57.311  94.414  1.00  0.00           C
ATOM   2633  CB  ALA A 166      73.532  58.571  94.883  1.00  0.00           C
ATOM   2637  C   ALA A 166      71.640  57.001  95.324  1.00  0.00           C
ATOM   2638  O   ALA A 166      70.562  57.581  95.213  1.00  0.00           O
ATOM   2639  N   TYR A 167      71.862  56.031  96.203  1.00  0.00           N
ATOM   2641  CA  TYR A 167      70.812  55.421  96.973  1.00  0.00           C
ATOM   2643  CB  TYR A 167      70.601  53.931  96.634  1.00  0.00           C
ATOM   2646  CG  TYR A 167      70.330  53.711  95.183  1.00  0.00           C
ATOM   2647  CD1 TYR A 167      71.370  53.741  94.243  1.00  0.00           C
ATOM   2649  CE1 TYR A 167      71.132  53.461  92.903  1.00  0.00           C
ATOM   2651  CZ  TYR A 167      69.860  53.061  92.494  1.00  0.00           C
ATOM   2652  OH  TYR A 167      69.550  52.711  91.164  1.00  0.00           O
ATOM   2654  CD2 TYR A 167      69.050  53.341  94.743  1.00  0.00           C
ATOM   2656  CE2 TYR A 167      68.831  52.951  93.414  1.00  0.00           C
ATOM   2658  C   TYR A 167      71.282  55.491  98.393  1.00  0.00           C
ATOM   2659  O   TYR A 167      72.330  54.951  98.723  1.00  0.00           O
ATOM   2660  N   ALA A 168      70.520  56.181  99.234  1.00  0.00           N
ATOM   2662  CA  ALA A 168      71.011  56.621 100.503  1.00  0.00           C
ATOM   2664  CB  ALA A 168      71.291  58.131 100.414  1.00  0.00           C
ATOM   2668  C   ALA A 168      69.970  56.321 101.543  1.00  0.00           C
ATOM   2669  O   ALA A 168      68.791  56.161 101.203  1.00  0.00           O
ATOM   2670  N   HIS A 169      70.401  56.201 102.813  1.00  0.00           N
ATOM   2672  CA  HIS A 169      69.562  55.781 103.923  1.00  0.00           C
ATOM   2674  CB  HIS A 169      68.231  56.541 104.123  1.00  0.00           C
ATOM   2677  ND1 HIS A 169      68.470  58.911 104.994  1.00  0.00           N
ATOM   2678  CG  HIS A 169      68.340  58.031 103.943  1.00  0.00           C
ATOM   2679  CE1 HIS A 169      68.462  60.111 104.443  1.00  0.00           C
ATOM   2681  NE2 HIS A 169      68.281  60.051 103.113  1.00  0.00           N
ATOM   2683  CD2 HIS A 169      68.201  58.721 102.793  1.00  0.00           C
ATOM   2685  C   HIS A 169      69.391  54.261 103.954  1.00  0.00           C
ATOM   2686  O   HIS A 169      68.312  53.721 104.144  1.00  0.00           O
ATOM   2687  N   ASN A 170      70.501  53.501 103.783  1.00  0.00           N
ATOM   2689  CA  ASN A 170      70.432  52.041 103.763  1.00  0.00           C
ATOM   2691  CB  ASN A 170      71.220  51.451 102.553  1.00  0.00           C
ATOM   2694  CG  ASN A 170      70.701  52.031 101.234  1.00  0.00           C
ATOM   2695  OD1 ASN A 170      69.531  52.381 101.063  1.00  0.00           O
ATOM   2696  ND2 ASN A 170      71.590  52.141 100.223  1.00  0.00           N
ATOM   2699  C   ASN A 170      70.921  51.411 105.083  1.00  0.00           C
ATOM   2700  O   ASN A 170      71.932  51.771 105.654  1.00  0.00           O
ATOM   2701  N   ASP A 171      70.172  50.441 105.674  1.00  0.00           N
ATOM   2703  CA  ASP A 171      70.510  49.801 106.943  1.00  0.00           C
ATOM   2705  CB  ASP A 171      69.270  49.021 107.464  1.00  0.00           C
ATOM   2708  CG  ASP A 171      69.151  48.981 108.983  1.00  0.00           C
ATOM   2709  OD1 ASP A 171      70.071  48.471 109.673  1.00  0.00           O
ATOM   2710  OD2 ASP A 171      68.072  49.401 109.483  1.00  0.00           O
ATOM   2711  C   ASP A 171      71.791  48.951 106.843  1.00  0.00           C
ATOM   2712  O   ASP A 171      72.660  48.981 107.713  1.00  0.00           O
ATOM   2713  N   THR A 172      71.940  48.221 105.723  1.00  0.00           N
ATOM   2715  CA  THR A 172      73.050  47.291 105.443  1.00  0.00           C
ATOM   2717  CB  THR A 172      72.781  45.851 105.923  1.00  0.00           C
ATOM   2719  OG1 THR A 172      73.821  44.901 105.643  1.00  0.00           O
ATOM   2721  CG2 THR A 172      71.510  45.301 105.263  1.00  0.00           C
ATOM   2725  C   THR A 172      73.312  47.321 103.954  1.00  0.00           C
ATOM   2726  O   THR A 172      72.430  47.661 103.164  1.00  0.00           O
ATOM   2727  N   MET A 173      74.540  46.971 103.533  1.00  0.00           N
ATOM   2729  CA  MET A 173      74.910  46.671 102.164  1.00  0.00           C
ATOM   2731  CB  MET A 173      76.431  46.821 101.914  1.00  0.00           C
ATOM   2734  CG  MET A 173      77.062  48.171 102.283  1.00  0.00           C
ATOM   2737  SD  MET A 173      78.870  48.071 102.464  1.00  0.00           S
ATOM   2738  CE  MET A 173      79.322  47.001 101.063  1.00  0.00           C
ATOM   2742  C   MET A 173      74.611  45.221 101.813  1.00  0.00           C
ATOM   2743  O   MET A 173      74.410  44.361 102.673  1.00  0.00           O
ATOM   2744  N   LEU A 174      74.621  44.881 100.513  1.00  0.00           N
ATOM   2746  CA  LEU A 174      74.632  43.501 100.073  1.00  0.00           C
ATOM   2748  CB  LEU A 174      73.371  43.151  99.243  1.00  0.00           C
ATOM   2751  CG  LEU A 174      72.230  42.631 100.134  1.00  0.00           C
ATOM   2753  CD1 LEU A 174      71.492  43.791 100.803  1.00  0.00           C
ATOM   2757  CD2 LEU A 174      71.271  41.771  99.303  1.00  0.00           C
ATOM   2761  C   LEU A 174      75.931  43.091  99.424  1.00  0.00           C
ATOM   2762  O   LEU A 174      76.991  43.661  99.664  1.00  0.00           O
ATOM   2763  N   VAL A 175      75.892  41.981  98.664  1.00  0.00           N
ATOM   2765  CA  VAL A 175      77.010  41.111  98.373  1.00  0.00           C
ATOM   2767  CB  VAL A 175      76.431  39.761  97.943  1.00  0.00           C
ATOM   2769  CG1 VAL A 175      77.511  38.741  97.533  1.00  0.00           C
ATOM   2773  CG2 VAL A 175      75.612  39.161  99.103  1.00  0.00           C
ATOM   2777  C   VAL A 175      77.971  41.641  97.324  1.00  0.00           C
ATOM   2778  O   VAL A 175      79.151  41.271  97.293  1.00  0.00           O
ATOM   2779  N   ASN A 176      77.480  42.541  96.433  1.00  0.00           N
ATOM   2781  CA  ASN A 176      78.090  42.912  95.173  1.00  0.00           C
ATOM   2783  CB  ASN A 176      77.132  43.871  94.393  1.00  0.00           C
ATOM   2786  CG  ASN A 176      77.690  44.521  93.113  1.00  0.00           C
ATOM   2787  OD1 ASN A 176      78.470  45.471  93.164  1.00  0.00           O
ATOM   2788  ND2 ASN A 176      77.230  44.081  91.924  1.00  0.00           N
ATOM   2791  C   ASN A 176      79.502  43.461  95.274  1.00  0.00           C
ATOM   2792  O   ASN A 176      80.331  43.161  94.414  1.00  0.00           O
ATOM   2793  N   ASN A 177      79.800  44.271  96.314  1.00  0.00           N
ATOM   2795  CA  ASN A 177      81.041  45.021  96.454  1.00  0.00           C
ATOM   2797  CB  ASN A 177      82.230  44.141  96.893  1.00  0.00           C
ATOM   2800  CG  ASN A 177      81.960  43.621  98.303  1.00  0.00           C
ATOM   2801  OD1 ASN A 177      80.980  43.921  98.983  1.00  0.00           O
ATOM   2802  ND2 ASN A 177      82.941  42.831  98.823  1.00  0.00           N
ATOM   2805  C   ASN A 177      81.300  45.941  95.263  1.00  0.00           C
ATOM   2806  O   ASN A 177      80.391  46.641  94.863  1.00  0.00           O
ATOM   2807  N   GLY A 178      82.520  46.081  94.713  1.00  0.00           N
ATOM   2809  CA  GLY A 178      82.790  47.071  93.664  1.00  0.00           C
ATOM   2812  C   GLY A 178      82.690  46.481  92.283  1.00  0.00           C
ATOM   2813  O   GLY A 178      83.672  46.421  91.543  1.00  0.00           O
ATOM   2814  N   GLN A 179      81.492  46.021  91.883  1.00  0.00           N
ATOM   2816  CA  GLN A 179      81.340  45.221  90.683  1.00  0.00           C
ATOM   2818  CB  GLN A 179      81.002  43.751  91.053  1.00  0.00           C
ATOM   2821  CG  GLN A 179      82.151  43.081  91.823  1.00  0.00           C
ATOM   2824  CD  GLN A 179      81.890  41.621  92.184  1.00  0.00           C
ATOM   2825  OE1 GLN A 179      82.660  41.031  92.943  1.00  0.00           O
ATOM   2826  NE2 GLN A 179      80.840  40.971  91.634  1.00  0.00           N
ATOM   2829  C   GLN A 179      80.322  45.721  89.673  1.00  0.00           C
ATOM   2830  O   GLN A 179      79.642  46.731  89.844  1.00  0.00           O
ATOM   2831  N   SER A 180      80.190  44.991  88.543  1.00  0.00           N
ATOM   2833  CA  SER A 180      79.071  45.081  87.613  1.00  0.00           C
ATOM   2835  CB  SER A 180      79.270  44.201  86.354  1.00  0.00           C
ATOM   2838  OG  SER A 180      80.500  44.561  85.733  1.00  0.00           O
ATOM   2840  C   SER A 180      77.742  44.701  88.193  1.00  0.00           C
ATOM   2841  O   SER A 180      77.602  43.761  88.963  1.00  0.00           O
ATOM   2842  N   VAL A 181      76.711  45.451  87.774  1.00  0.00           N
ATOM   2844  CA  VAL A 181      75.390  45.351  88.323  1.00  0.00           C
ATOM   2846  CB  VAL A 181      75.181  46.301  89.513  1.00  0.00           C
ATOM   2848  CG1 VAL A 181      75.931  47.621  89.313  1.00  0.00           C
ATOM   2852  CG2 VAL A 181      73.701  46.591  89.824  1.00  0.00           C
ATOM   2856  C   VAL A 181      74.432  45.521  87.164  1.00  0.00           C
ATOM   2857  O   VAL A 181      74.742  46.071  86.103  1.00  0.00           O
ATOM   2858  N   LYS A 182      73.252  44.911  87.324  1.00  0.00           N
ATOM   2860  CA  LYS A 182      72.251  44.801  86.303  1.00  0.00           C
ATOM   2862  CB  LYS A 182      72.021  43.341  85.814  1.00  0.00           C
ATOM   2865  CG  LYS A 182      73.241  42.651  85.173  1.00  0.00           C
ATOM   2868  CD  LYS A 182      74.291  42.111  86.164  1.00  0.00           C
ATOM   2871  CE  LYS A 182      75.432  41.321  85.543  1.00  0.00           C
ATOM   2874  NZ  LYS A 182      76.331  40.831  86.613  1.00  0.00           N
ATOM   2878  C   LYS A 182      71.021  45.371  86.963  1.00  0.00           C
ATOM   2879  O   LYS A 182      70.962  45.491  88.183  1.00  0.00           O
ATOM   2880  N   ALA A 183      70.021  45.791  86.183  1.00  0.00           N
ATOM   2882  CA  ALA A 183      68.791  46.291  86.734  1.00  0.00           C
ATOM   2884  CB  ALA A 183      67.932  46.871  85.623  1.00  0.00           C
ATOM   2888  C   ALA A 183      67.992  45.211  87.443  1.00  0.00           C
ATOM   2889  O   ALA A 183      67.771  44.131  86.904  1.00  0.00           O
ATOM   2890  N   GLY A 184      67.492  45.491  88.664  1.00  0.00           N
ATOM   2892  CA  GLY A 184      66.751  44.491  89.433  1.00  0.00           C
ATOM   2895  C   GLY A 184      67.632  43.751  90.394  1.00  0.00           C
ATOM   2896  O   GLY A 184      67.201  42.861  91.113  1.00  0.00           O
ATOM   2897  N   GLN A 185      68.922  44.131  90.453  1.00  0.00           N
ATOM   2899  CA  GLN A 185      69.870  43.511  91.354  1.00  0.00           C
ATOM   2901  CB  GLN A 185      71.291  43.501  90.763  1.00  0.00           C
ATOM   2904  CG  GLN A 185      72.422  42.971  91.683  1.00  0.00           C
ATOM   2907  CD  GLN A 185      73.400  44.011  92.223  1.00  0.00           C
ATOM   2908  OE1 GLN A 185      74.590  43.691  92.324  1.00  0.00           O
ATOM   2909  NE2 GLN A 185      72.961  45.201  92.643  1.00  0.00           N
ATOM   2912  C   GLN A 185      69.892  44.221  92.683  1.00  0.00           C
ATOM   2913  O   GLN A 185      69.962  45.451  92.754  1.00  0.00           O
ATOM   2914  N   LYS A 186      69.870  43.451  93.793  1.00  0.00           N
ATOM   2916  CA  LYS A 186      69.720  44.021  95.113  1.00  0.00           C
ATOM   2918  CB  LYS A 186      69.111  42.991  96.103  1.00  0.00           C
ATOM   2921  CG  LYS A 186      68.620  43.671  97.393  1.00  0.00           C
ATOM   2924  CD  LYS A 186      68.050  42.731  98.463  1.00  0.00           C
ATOM   2927  CE  LYS A 186      68.041  43.481  99.803  1.00  0.00           C
ATOM   2930  NZ  LYS A 186      67.492  42.731 100.954  1.00  0.00           N
ATOM   2934  C   LYS A 186      71.050  44.521  95.654  1.00  0.00           C
ATOM   2935  O   LYS A 186      71.962  43.751  95.973  1.00  0.00           O
ATOM   2936  N   ILE A 187      71.220  45.851  95.773  1.00  0.00           N
ATOM   2938  CA  ILE A 187      72.480  46.441  96.174  1.00  0.00           C
ATOM   2940  CB  ILE A 187      72.711  47.831  95.583  1.00  0.00           C
ATOM   2942  CG2 ILE A 187      74.221  47.961  95.313  1.00  0.00           C
ATOM   2946  CG1 ILE A 187      71.951  48.091  94.274  1.00  0.00           C
ATOM   2949  CD  ILE A 187      70.492  48.521  94.424  1.00  0.00           C
ATOM   2953  C   ILE A 187      72.602  46.571  97.683  1.00  0.00           C
ATOM   2954  O   ILE A 187      73.691  46.481  98.244  1.00  0.00           O
ATOM   2955  N   ALA A 188      71.461  46.781  98.363  1.00  0.00           N
ATOM   2957  CA  ALA A 188      71.471  47.221  99.743  1.00  0.00           C
ATOM   2959  CB  ALA A 188      71.951  48.681  99.853  1.00  0.00           C
ATOM   2963  C   ALA A 188      70.090  46.991 100.363  1.00  0.00           C
ATOM   2964  O   ALA A 188      69.251  46.281  99.813  1.00  0.00           O
ATOM   2965  N   THR A 189      69.830  47.521 101.563  1.00  0.00           N
ATOM   2967  CA  THR A 189      68.561  47.291 102.243  1.00  0.00           C
ATOM   2969  CB  THR A 189      68.701  46.181 103.273  1.00  0.00           C
ATOM   2971  OG1 THR A 189      69.071  44.931 102.704  1.00  0.00           O
ATOM   2973  CG2 THR A 189      67.382  45.931 103.983  1.00  0.00           C
ATOM   2977  C   THR A 189      68.160  48.541 102.984  1.00  0.00           C
ATOM   2978  O   THR A 189      69.021  49.211 103.543  1.00  0.00           O
ATOM   2979  N   MET A 190      66.870  48.951 102.973  1.00  0.00           N
ATOM   2981  CA  MET A 190      66.422  50.241 103.484  1.00  0.00           C
ATOM   2983  CB  MET A 190      64.980  50.471 102.993  1.00  0.00           C
ATOM   2986  CG  MET A 190      64.590  51.951 102.873  1.00  0.00           C
ATOM   2989  SD  MET A 190      62.930  52.221 102.193  1.00  0.00           S
ATOM   2990  CE  MET A 190      63.150  51.441 100.573  1.00  0.00           C
ATOM   2994  C   MET A 190      66.500  50.421 105.003  1.00  0.00           C
ATOM   2995  O   MET A 190      66.180  49.501 105.753  1.00  0.00           O
ATOM   2996  N   GLY A 191      66.962  51.611 105.473  1.00  0.00           N
ATOM   2998  CA  GLY A 191      67.171  51.941 106.883  1.00  0.00           C
ATOM   3001  C   GLY A 191      66.891  53.401 107.164  1.00  0.00           C
ATOM   3002  O   GLY A 191      66.251  54.101 106.393  1.00  0.00           O
ATOM   3003  N   SER A 192      67.360  53.901 108.314  1.00  0.00           N
ATOM   3005  CA  SER A 192      67.132  55.291 108.693  1.00  0.00           C
ATOM   3007  CB  SER A 192      66.040  55.441 109.793  1.00  0.00           C
ATOM   3010  OG  SER A 192      65.650  56.781 110.043  1.00  0.00           O
ATOM   3012  C   SER A 192      68.440  55.791 109.223  1.00  0.00           C
ATOM   3013  O   SER A 192      68.561  56.271 110.353  1.00  0.00           O
ATOM   3014  N   THR A 193      69.470  55.681 108.373  1.00  0.00           N
ATOM   3016  CA  THR A 193      70.720  56.421 108.513  1.00  0.00           C
ATOM   3018  CB  THR A 193      71.791  56.011 107.473  1.00  0.00           C
ATOM   3020  OG1 THR A 193      71.701  56.711 106.244  1.00  0.00           O
ATOM   3022  CG2 THR A 193      71.660  54.521 107.143  1.00  0.00           C
ATOM   3026  C   THR A 193      70.382  57.881 108.434  1.00  0.00           C
ATOM   3027  O   THR A 193      69.451  58.241 107.723  1.00  0.00           O
ATOM   3028  N   ASP A 194      71.040  58.761 109.214  1.00  0.00           N
ATOM   3030  CA  ASP A 194      70.921  60.221 109.183  1.00  0.00           C
ATOM   3032  CB  ASP A 194      71.300  60.811 107.803  1.00  0.00           C
ATOM   3035  CG  ASP A 194      72.401  60.081 107.083  1.00  0.00           C
ATOM   3036  OD1 ASP A 194      73.392  59.631 107.704  1.00  0.00           O
ATOM   3037  OD2 ASP A 194      72.352  60.171 105.833  1.00  0.00           O
ATOM   3038  C   ASP A 194      69.562  60.841 109.503  1.00  0.00           C
ATOM   3039  O   ASP A 194      69.491  61.971 109.973  1.00  0.00           O
ATOM   3040  N   ALA A 195      68.451  60.161 109.214  1.00  0.00           N
ATOM   3042  CA  ALA A 195      67.190  60.771 108.903  1.00  0.00           C
ATOM   3044  CB  ALA A 195      66.721  60.311 107.503  1.00  0.00           C
ATOM   3048  C   ALA A 195      66.180  60.391 109.943  1.00  0.00           C
ATOM   3049  O   ALA A 195      66.480  59.741 110.943  1.00  0.00           O
ATOM   3050  N   ALA A 196      64.941  60.881 109.763  1.00  0.00           N
ATOM   3052  CA  ALA A 196      63.961  60.901 110.823  1.00  0.00           C
ATOM   3054  CB  ALA A 196      63.140  62.191 110.703  1.00  0.00           C
ATOM   3058  C   ALA A 196      63.020  59.701 110.773  1.00  0.00           C
ATOM   3059  O   ALA A 196      62.230  59.471 111.683  1.00  0.00           O
ATOM   3060  N   SER A 197      63.090  58.881 109.713  1.00  0.00           N
ATOM   3062  CA  SER A 197      62.230  57.731 109.583  1.00  0.00           C
ATOM   3064  CB  SER A 197      60.761  58.041 109.173  1.00  0.00           C
ATOM   3067  OG  SER A 197      60.632  58.851 107.993  1.00  0.00           O
ATOM   3069  C   SER A 197      62.860  56.821 108.583  1.00  0.00           C
ATOM   3070  O   SER A 197      63.712  57.241 107.803  1.00  0.00           O
ATOM   3071  N   VAL A 198      62.500  55.521 108.574  1.00  0.00           N
ATOM   3073  CA  VAL A 198      63.020  54.651 107.543  1.00  0.00           C
ATOM   3075  CB  VAL A 198      62.890  53.181 107.844  1.00  0.00           C
ATOM   3077  CG1 VAL A 198      61.422  52.791 108.143  1.00  0.00           C
ATOM   3081  CG2 VAL A 198      63.442  52.401 106.634  1.00  0.00           C
ATOM   3085  C   VAL A 198      62.491  54.991 106.164  1.00  0.00           C
ATOM   3086  O   VAL A 198      61.282  55.051 105.923  1.00  0.00           O
ATOM   3087  N   ARG A 199      63.420  55.251 105.244  1.00  0.00           N
ATOM   3089  CA  ARG A 199      63.111  55.541 103.884  1.00  0.00           C
ATOM   3091  CB  ARG A 199      62.742  57.021 103.574  1.00  0.00           C
ATOM   3094  CG  ARG A 199      62.271  57.941 104.713  1.00  0.00           C
ATOM   3097  CD  ARG A 199      62.542  59.401 104.354  1.00  0.00           C
ATOM   3100  NE  ARG A 199      61.651  60.301 105.143  1.00  0.00           N
ATOM   3102  CZ  ARG A 199      61.812  61.621 105.134  1.00  0.00           C
ATOM   3103  NH1 ARG A 199      62.882  62.181 104.613  1.00  0.00           N
ATOM   3106  NH2 ARG A 199      60.891  62.401 105.643  1.00  0.00           N
ATOM   3109  C   ARG A 199      64.351  55.251 103.083  1.00  0.00           C
ATOM   3110  O   ARG A 199      65.432  55.001 103.603  1.00  0.00           O
ATOM   3111  N   LEU A 200      64.180  55.301 101.763  1.00  0.00           N
ATOM   3113  CA  LEU A 200      65.242  55.441 100.794  1.00  0.00           C
ATOM   3115  CB  LEU A 200      65.032  54.411  99.653  1.00  0.00           C
ATOM   3118  CG  LEU A 200      65.771  54.661  98.333  1.00  0.00           C
ATOM   3120  CD1 LEU A 200      67.290  54.641  98.574  1.00  0.00           C
ATOM   3124  CD2 LEU A 200      65.312  53.631  97.283  1.00  0.00           C
ATOM   3128  C   LEU A 200      65.160  56.821 100.213  1.00  0.00           C
ATOM   3129  O   LEU A 200      64.102  57.211  99.723  1.00  0.00           O
ATOM   3130  N   HIS A 201      66.282  57.561 100.173  1.00  0.00           N
ATOM   3132  CA  HIS A 201      66.440  58.731  99.313  1.00  0.00           C
ATOM   3134  CB  HIS A 201      67.300  59.841  99.973  1.00  0.00           C
ATOM   3137  ND1 HIS A 201      66.910  62.261  99.473  1.00  0.00           N
ATOM   3138  CG  HIS A 201      67.602  61.091  99.203  1.00  0.00           C
ATOM   3139  CE1 HIS A 201      67.562  63.201  98.833  1.00  0.00           C
ATOM   3141  NE2 HIS A 201      68.651  62.711  98.193  1.00  0.00           N
ATOM   3143  CD2 HIS A 201      68.691  61.361  98.434  1.00  0.00           C
ATOM   3145  C   HIS A 201      67.080  58.281  98.013  1.00  0.00           C
ATOM   3146  O   HIS A 201      68.290  58.021  97.914  1.00  0.00           O
ATOM   3147  N   PHE A 202      66.271  58.151  96.943  1.00  0.00           N
ATOM   3149  CA  PHE A 202      66.770  57.901  95.613  1.00  0.00           C
ATOM   3151  CB  PHE A 202      65.760  57.101  94.734  1.00  0.00           C
ATOM   3154  CG  PHE A 202      66.300  56.831  93.343  1.00  0.00           C
ATOM   3155  CD1 PHE A 202      66.951  55.631  93.053  1.00  0.00           C
ATOM   3157  CE1 PHE A 202      67.321  55.311  91.743  1.00  0.00           C
ATOM   3159  CZ  PHE A 202      67.080  56.211  90.703  1.00  0.00           C
ATOM   3161  CD2 PHE A 202      66.090  57.741  92.293  1.00  0.00           C
ATOM   3163  CE2 PHE A 202      66.500  57.441  90.984  1.00  0.00           C
ATOM   3165  C   PHE A 202      67.050  59.241  94.973  1.00  0.00           C
ATOM   3166  O   PHE A 202      66.201  60.131  94.924  1.00  0.00           O
ATOM   3167  N   GLN A 203      68.252  59.421  94.424  1.00  0.00           N
ATOM   3169  CA  GLN A 203      68.550  60.651  93.744  1.00  0.00           C
ATOM   3171  CB  GLN A 203      69.322  61.601  94.684  1.00  0.00           C
ATOM   3174  CG  GLN A 203      70.800  61.241  94.924  1.00  0.00           C
ATOM   3177  CD  GLN A 203      71.611  62.381  95.534  1.00  0.00           C
ATOM   3178  OE1 GLN A 203      72.501  62.111  96.333  1.00  0.00           O
ATOM   3179  NE2 GLN A 203      71.461  63.631  95.033  1.00  0.00           N
ATOM   3182  C   GLN A 203      69.370  60.311  92.533  1.00  0.00           C
ATOM   3183  O   GLN A 203      70.102  59.321  92.473  1.00  0.00           O
ATOM   3184  N   ILE A 204      69.270  61.161  91.504  1.00  0.00           N
ATOM   3186  CA  ILE A 204      69.962  60.921  90.263  1.00  0.00           C
ATOM   3188  CB  ILE A 204      68.971  60.561  89.173  1.00  0.00           C
ATOM   3190  CG2 ILE A 204      68.312  61.821  88.574  1.00  0.00           C
ATOM   3194  CG1 ILE A 204      69.621  59.661  88.104  1.00  0.00           C
ATOM   3197  CD  ILE A 204      68.580  58.751  87.433  1.00  0.00           C
ATOM   3201  C   ILE A 204      70.752  62.151  89.943  1.00  0.00           C
ATOM   3202  O   ILE A 204      70.330  63.291  90.163  1.00  0.00           O
ATOM   3203  N   ARG A 205      71.962  61.961  89.414  1.00  0.00           N
ATOM   3205  CA  ARG A 205      72.711  63.091  88.933  1.00  0.00           C
ATOM   3207  CB  ARG A 205      74.021  63.311  89.753  1.00  0.00           C
ATOM   3210  CG  ARG A 205      73.852  63.301  91.293  1.00  0.00           C
ATOM   3213  CD  ARG A 205      74.102  61.931  91.963  1.00  0.00           C
ATOM   3216  NE  ARG A 205      74.111  62.081  93.463  1.00  0.00           N
ATOM   3218  CZ  ARG A 205      75.160  62.391  94.214  1.00  0.00           C
ATOM   3219  NH1 ARG A 205      76.340  62.631  93.703  1.00  0.00           N
ATOM   3222  NH2 ARG A 205      75.032  62.501  95.513  1.00  0.00           N
ATOM   3225  C   ARG A 205      72.961  62.841  87.464  1.00  0.00           C
ATOM   3226  O   ARG A 205      73.252  61.711  87.064  1.00  0.00           O
ATOM   3227  N   TYR A 206      72.821  63.881  86.603  1.00  0.00           N
ATOM   3229  CA  TYR A 206      73.271  63.771  85.223  1.00  0.00           C
ATOM   3231  CB  TYR A 206      72.150  64.031  84.183  1.00  0.00           C
ATOM   3234  CG  TYR A 206      72.690  63.851  82.774  1.00  0.00           C
ATOM   3235  CD1 TYR A 206      72.901  62.561  82.274  1.00  0.00           C
ATOM   3237  CE1 TYR A 206      73.212  62.341  80.934  1.00  0.00           C
ATOM   3239  CZ  TYR A 206      73.462  63.431  80.093  1.00  0.00           C
ATOM   3240  OH  TYR A 206      73.751  63.201  78.723  1.00  0.00           O
ATOM   3242  CD2 TYR A 206      72.971  64.941  81.933  1.00  0.00           C
ATOM   3244  CE2 TYR A 206      73.371  64.721  80.604  1.00  0.00           C
ATOM   3246  C   TYR A 206      74.330  64.811  85.043  1.00  0.00           C
ATOM   3247  O   TYR A 206      74.090  66.001  85.274  1.00  0.00           O
ATOM   3248  N   ARG A 207      75.550  64.381  84.673  1.00  0.00           N
ATOM   3250  CA  ARG A 207      76.651  65.291  84.453  1.00  0.00           C
ATOM   3252  CB  ARG A 207      76.331  66.202  83.223  1.00  0.00           C
ATOM   3255  CG  ARG A 207      77.251  67.391  82.964  1.00  0.00           C
ATOM   3258  CD  ARG A 207      76.751  68.702  83.594  1.00  0.00           C
ATOM   3261  NE  ARG A 207      76.032  69.481  82.533  1.00  0.00           N
ATOM   3263  CZ  ARG A 207      74.720  69.661  82.433  1.00  0.00           C
ATOM   3264  NH1 ARG A 207      73.902  69.101  83.283  1.00  0.00           N
ATOM   3267  NH2 ARG A 207      74.251  70.381  81.433  1.00  0.00           N
ATOM   3270  C   ARG A 207      77.160  65.882  85.773  1.00  0.00           C
ATOM   3271  O   ARG A 207      77.910  66.851  85.833  1.00  0.00           O
ATOM   3272  N   ALA A 208      76.751  65.221  86.883  1.00  0.00           N
ATOM   3274  CA  ALA A 208      76.882  65.581  88.283  1.00  0.00           C
ATOM   3276  CB  ALA A 208      78.252  66.151  88.683  1.00  0.00           C
ATOM   3280  C   ALA A 208      75.781  66.511  88.783  1.00  0.00           C
ATOM   3281  O   ALA A 208      75.701  66.781  89.984  1.00  0.00           O
ATOM   3282  N   THR A 209      74.852  66.961  87.914  1.00  0.00           N
ATOM   3284  CA  THR A 209      73.821  67.912  88.314  1.00  0.00           C
ATOM   3286  CB  THR A 209      73.421  68.871  87.173  1.00  0.00           C
ATOM   3288  OG1 THR A 209      73.141  70.171  87.653  1.00  0.00           O
ATOM   3290  CG2 THR A 209      72.201  68.481  86.354  1.00  0.00           C
ATOM   3294  C   THR A 209      72.652  67.121  88.873  1.00  0.00           C
ATOM   3295  O   THR A 209      72.102  66.221  88.244  1.00  0.00           O
ATOM   3296  N   ALA A 210      72.282  67.412  90.134  1.00  0.00           N
ATOM   3298  CA  ALA A 210      71.242  66.701  90.833  1.00  0.00           C
ATOM   3300  CB  ALA A 210      71.471  66.801  92.344  1.00  0.00           C
ATOM   3304  C   ALA A 210      69.852  67.181  90.423  1.00  0.00           C
ATOM   3305  O   ALA A 210      69.340  68.242  90.803  1.00  0.00           O
ATOM   3306  N   ILE A 211      69.221  66.371  89.573  1.00  0.00           N
ATOM   3308  CA  ILE A 211      67.910  66.601  88.983  1.00  0.00           C
ATOM   3310  CB  ILE A 211      67.910  66.361  87.484  1.00  0.00           C
ATOM   3312  CG2 ILE A 211      68.831  67.431  86.863  1.00  0.00           C
ATOM   3316  CG1 ILE A 211      68.382  64.941  87.113  1.00  0.00           C
ATOM   3319  CD  ILE A 211      68.882  64.831  85.674  1.00  0.00           C
ATOM   3323  C   ILE A 211      66.910  65.711  89.673  1.00  0.00           C
ATOM   3324  O   ILE A 211      67.271  64.891  90.513  1.00  0.00           O
ATOM   3325  N   ASP A 212      65.612  65.921  89.363  1.00  0.00           N
ATOM   3327  CA  ASP A 212      64.502  65.161  89.873  1.00  0.00           C
ATOM   3329  CB  ASP A 212      63.220  66.022  89.753  1.00  0.00           C
ATOM   3332  CG  ASP A 212      62.141  65.541  90.703  1.00  0.00           C
ATOM   3333  OD1 ASP A 212      62.081  64.311  90.963  1.00  0.00           O
ATOM   3334  OD2 ASP A 212      61.271  66.381  91.074  1.00  0.00           O
ATOM   3335  C   ASP A 212      64.330  63.861  89.074  1.00  0.00           C
ATOM   3336  O   ASP A 212      63.930  63.931  87.903  1.00  0.00           O
ATOM   3337  N   PRO A 213      64.580  62.671  89.583  1.00  0.00           N
ATOM   3338  CD  PRO A 213      65.352  62.441  90.803  1.00  0.00           C
ATOM   3341  CA  PRO A 213      64.291  61.431  88.893  1.00  0.00           C
ATOM   3343  CB  PRO A 213      65.181  60.401  89.583  1.00  0.00           C
ATOM   3346  CG  PRO A 213      65.340  60.931  91.003  1.00  0.00           C
ATOM   3349  C   PRO A 213      62.841  60.981  88.943  1.00  0.00           C
ATOM   3350  O   PRO A 213      62.602  59.771  89.013  1.00  0.00           O
ATOM   3351  N   LEU A 214      61.820  61.851  88.763  1.00  0.00           N
ATOM   3353  CA  LEU A 214      60.500  61.351  88.363  1.00  0.00           C
ATOM   3355  CB  LEU A 214      59.421  62.441  88.053  1.00  0.00           C
ATOM   3358  CG  LEU A 214      59.081  63.481  89.134  1.00  0.00           C
ATOM   3360  CD1 LEU A 214      59.330  62.961  90.553  1.00  0.00           C
ATOM   3364  CD2 LEU A 214      59.800  64.801  88.854  1.00  0.00           C
ATOM   3368  C   LEU A 214      60.621  60.611  87.044  1.00  0.00           C
ATOM   3369  O   LEU A 214      59.962  59.601  86.774  1.00  0.00           O
ATOM   3370  N   ARG A 215      61.461  61.211  86.174  1.00  0.00           N
ATOM   3372  CA  ARG A 215      61.581  61.001  84.753  1.00  0.00           C
ATOM   3374  CB  ARG A 215      61.271  62.331  84.053  1.00  0.00           C
ATOM   3377  CG  ARG A 215      59.800  62.641  83.744  1.00  0.00           C
ATOM   3380  CD  ARG A 215      58.631  61.981  84.494  1.00  0.00           C
ATOM   3383  NE  ARG A 215      58.691  60.491  84.533  1.00  0.00           N
ATOM   3385  CZ  ARG A 215      57.571  59.801  84.544  1.00  0.00           C
ATOM   3386  NH1 ARG A 215      56.770  59.951  83.513  1.00  0.00           N
ATOM   3389  NH2 ARG A 215      57.321  59.021  85.573  1.00  0.00           N
ATOM   3392  C   ARG A 215      62.911  60.511  84.293  1.00  0.00           C
ATOM   3393  O   ARG A 215      63.210  60.461  83.113  1.00  0.00           O
ATOM   3394  N   TYR A 216      63.722  60.071  85.233  1.00  0.00           N
ATOM   3396  CA  TYR A 216      64.951  59.401  84.903  1.00  0.00           C
ATOM   3398  CB  TYR A 216      66.120  60.291  85.324  1.00  0.00           C
ATOM   3401  CG  TYR A 216      66.102  61.611  84.573  1.00  0.00           C
ATOM   3402  CD1 TYR A 216      65.471  62.751  85.093  1.00  0.00           C
ATOM   3404  CE1 TYR A 216      65.541  63.991  84.443  1.00  0.00           C
ATOM   3406  CZ  TYR A 216      66.300  64.111  83.273  1.00  0.00           C
ATOM   3407  OH  TYR A 216      66.542  65.371  82.683  1.00  0.00           O
ATOM   3409  CD2 TYR A 216      66.822  61.741  83.373  1.00  0.00           C
ATOM   3411  CE2 TYR A 216      66.932  62.991  82.733  1.00  0.00           C
ATOM   3413  C   TYR A 216      64.852  58.021  85.534  1.00  0.00           C
ATOM   3414  O   TYR A 216      65.812  57.371  85.914  1.00  0.00           O
ATOM   3415  N   LEU A 217      63.571  57.601  85.613  1.00  0.00           N
ATOM   3417  CA  LEU A 217      62.971  56.421  86.174  1.00  0.00           C
ATOM   3419  CB  LEU A 217      62.581  56.681  87.653  1.00  0.00           C
ATOM   3422  CG  LEU A 217      63.722  56.481  88.664  1.00  0.00           C
ATOM   3424  CD1 LEU A 217      63.171  56.571  90.083  1.00  0.00           C
ATOM   3428  CD2 LEU A 217      64.451  55.141  88.463  1.00  0.00           C
ATOM   3432  C   LEU A 217      61.750  56.181  85.303  1.00  0.00           C
ATOM   3433  O   LEU A 217      61.422  57.081  84.533  1.00  0.00           O
ATOM   3434  N   PRO A 218      61.110  55.001  85.303  1.00  0.00           N
ATOM   3435  CD  PRO A 218      61.352  53.901  86.234  1.00  0.00           C
ATOM   3438  CA  PRO A 218      60.081  54.611  84.333  1.00  0.00           C
ATOM   3440  CB  PRO A 218      59.450  53.331  84.893  1.00  0.00           C
ATOM   3443  CG  PRO A 218      59.980  53.231  86.314  1.00  0.00           C
ATOM   3446  C   PRO A 218      58.992  55.611  84.024  1.00  0.00           C
ATOM   3447  O   PRO A 218      58.582  56.321  84.933  1.00  0.00           O
ATOM   3448  N   PRO A 219      58.480  55.691  82.813  1.00  0.00           N
ATOM   3449  CD  PRO A 219      58.782  54.871  81.634  1.00  0.00           C
ATOM   3452  CA  PRO A 219      57.410  56.601  82.543  1.00  0.00           C
ATOM   3454  CB  PRO A 219      57.711  56.991  81.103  1.00  0.00           C
ATOM   3457  CG  PRO A 219      58.340  55.741  80.453  1.00  0.00           C
ATOM   3460  C   PRO A 219      56.061  55.931  82.744  1.00  0.00           C
ATOM   3461  O   PRO A 219      55.861  54.761  82.424  1.00  0.00           O
ATOM   3462  N   GLN A 220      55.090  56.651  83.314  1.00  0.00           N
ATOM   3464  CA  GLN A 220      53.730  56.221  83.113  1.00  0.00           C
ATOM   3466  CB  GLN A 220      52.860  56.551  84.333  1.00  0.00           C
ATOM   3469  CG  GLN A 220      51.640  55.631  84.383  1.00  0.00           C
ATOM   3472  CD  GLN A 220      51.041  55.561  85.783  1.00  0.00           C
ATOM   3473  OE1 GLN A 220      51.410  56.291  86.693  1.00  0.00           O
ATOM   3474  NE2 GLN A 220      50.081  54.621  85.954  1.00  0.00           N
ATOM   3477  C   GLN A 220      53.291  56.991  81.904  1.00  0.00           C
ATOM   3478  O   GLN A 220      53.550  58.191  81.813  1.00  0.00           O
ATOM   3479  N   GLY A 221      52.672  56.341  80.903  1.00  0.00           N
ATOM   3481  CA  GLY A 221      52.062  57.041  79.793  1.00  0.00           C
ATOM   3484  C   GLY A 221      51.101  58.131  80.183  1.00  0.00           C
ATOM   3485  O   GLY A 221      50.601  58.191  81.303  1.00  0.00           O
ATOM   3486  N   SER A 222      50.812  59.011  79.214  1.00  0.00           N
ATOM   3488  CA  SER A 222      50.042  60.231  79.354  1.00  0.00           C
ATOM   3490  CB  SER A 222      49.921  61.041  78.003  1.00  0.00           C
ATOM   3493  OG  SER A 222      49.242  60.321  76.953  1.00  0.00           O
ATOM   3495  C   SER A 222      48.680  59.981  79.914  1.00  0.00           C
ATOM   3496  O   SER A 222      48.241  60.691  80.814  1.00  0.00           O
ATOM   3497  N   LYS A 223      47.992  58.931  79.433  1.00  0.00           N
ATOM   3499  CA  LYS A 223      46.620  58.671  79.803  1.00  0.00           C
ATOM   3501  CB  LYS A 223      45.731  59.181  78.653  1.00  0.00           C
ATOM   3504  CG  LYS A 223      44.231  59.131  78.954  1.00  0.00           C
ATOM   3507  CD  LYS A 223      43.351  59.331  77.723  1.00  0.00           C
ATOM   3510  CE  LYS A 223      42.971  58.041  76.963  1.00  0.00           C
ATOM   3513  NZ  LYS A 223      44.140  57.181  76.623  1.00  0.00           N
ATOM   3517  C   LYS A 223      46.292  57.191  80.083  1.00  0.00           C
ATOM   3518  O   LYS A 223      45.720  56.531  79.193  1.00  0.00           O
ATOM   3519  N   PRO A 224      46.521  56.671  81.303  1.00  0.00           N
ATOM   3520  CD  PRO A 224      47.392  57.411  82.234  1.00  0.00           C
ATOM   3523  CA  PRO A 224      46.570  55.231  81.594  1.00  0.00           C
ATOM   3525  CB  PRO A 224      47.020  55.191  83.093  1.00  0.00           C
ATOM   3528  CG  PRO A 224      47.480  56.591  83.503  1.00  0.00           C
ATOM   3531  C   PRO A 224      45.281  54.411  81.574  1.00  0.00           C
ATOM   3532  O   PRO A 224      45.230  53.411  82.293  1.00  0.00           O
ATOM   3533  N   LYS A 225      44.221  54.781  80.833  1.00  0.00           N
ATOM   3535  CA  LYS A 225      42.901  54.451  81.314  1.00  0.00           C
ATOM   3537  CB  LYS A 225      42.561  55.561  82.363  1.00  0.00           C
ATOM   3540  CG  LYS A 225      41.771  55.201  83.633  1.00  0.00           C
ATOM   3543  CD  LYS A 225      41.500  53.721  83.943  1.00  0.00           C
ATOM   3546  CE  LYS A 225      40.061  53.321  83.594  1.00  0.00           C
ATOM   3549  NZ  LYS A 225      39.891  51.881  83.793  1.00  0.00           N
ATOM   3553  C   LYS A 225      41.890  54.421  80.183  1.00  0.00           C
ATOM   3554  O   LYS A 225      40.980  55.241  80.113  1.00  0.00           O
ATOM   3555  N   CYS A 226      42.051  53.491  79.223  1.00  0.00           N
ATOM   3557  CA  CYS A 226      41.311  53.521  77.984  1.00  0.00           C
ATOM   3559  CB  CYS A 226      42.151  54.281  76.933  1.00  0.00           C
ATOM   3562  SG  CYS A 226      43.830  53.601  76.653  1.00  0.00           S
ATOM   3564  C   CYS A 226      40.921  52.121  77.453  1.00  0.00           C
ATOM   3565  OT1 CYS A 226      41.841  51.301  77.173  1.00  0.00           O
ATOM   3566  OT2 CYS A 226      39.690  51.861  77.293  1.00  0.00           O
ATOM   3567  NH3 POPEB 227     106.741 122.682  74.533  1.00  0.00           N
ATOM   3571  C12 POPEB 227     107.882 123.522  75.023  1.00  0.00           C
ATOM   3574  C11 POPEB 227     107.840 124.901  74.383  1.00  0.00           C
ATOM   3577  P   POPEB 227     108.931 126.951  75.633  1.00  0.00           P
ATOM   3578  O13 POPEB 227     108.271 126.731  76.943  1.00  0.00           O
ATOM   3579  O14 POPEB 227     110.281 127.531  75.613  1.00  0.00           O
ATOM   3580  O11 POPEB 227     107.971 127.861  74.723  1.00  0.00           O
ATOM   3581  O12 POPEB 227     108.992 125.611  74.803  1.00  0.00           O
ATOM   3582  C1  POPEB 227     108.001 127.831  73.294  1.00  0.00           C
ATOM   3585  C2  POPEB 227     108.601 129.131  72.693  1.00  0.00           C
ATOM   3587  O21 POPEB 227     108.461 129.181  71.263  1.00  0.00           O
ATOM   3588  C21 POPEB 227     109.110 128.301  70.503  1.00  0.00           C
ATOM   3589  O22 POPEB 227     109.721 127.311  70.853  1.00  0.00           O
ATOM   3590  C22 POPEB 227     109.021 128.821  69.074  1.00  0.00           C
ATOM   3593  C3  POPEB 227     110.062 129.425  73.133  1.00  0.00           C
ATOM   3596  O31 POPEB 227     110.660 130.494  72.353  1.00  0.00           O
ATOM   3597  C31 POPEB 227     111.691 130.164  71.583  1.00  0.00           C
ATOM   3598  O32 POPEB 227     112.102 129.022  71.423  1.00  0.00           O
ATOM   3599  C32 POPEB 227     112.230 131.425  70.903  1.00  0.00           C
ATOM   3602  C23 POPEB 227     109.391 127.791  67.984  1.00  0.00           C
ATOM   3605  C24 POPEB 227     109.581 128.461  66.613  1.00  0.00           C
ATOM   3608  C25 POPEB 227     110.020 127.471  65.523  1.00  0.00           C
ATOM   3611  C26 POPEB 227     109.891 128.071  64.113  1.00  0.00           C
ATOM   3614  C27 POPEB 227     110.401 127.111  63.023  1.00  0.00           C
ATOM   3617  C28 POPEB 227     110.360 127.721  61.603  1.00  0.00           C
ATOM   3620  C29 POPEB 227     111.350 128.851  61.403  1.00  0.00           C
ATOM   3622 0C21 POPEB 227     112.061 129.111  60.293  1.00  0.00           C
ATOM   3624 1C21 POPEB 227     112.001 128.371  58.984  1.00  0.00           C
ATOM   3627 2C21 POPEB 227     113.321 127.632  58.683  1.00  0.00           C
ATOM   3630 3C21 POPEB 227     113.271 126.871  57.353  1.00  0.00           C
ATOM   3633 4C21 POPEB 227     114.651 126.371  56.913  1.00  0.00           C
ATOM   3636 5C21 POPEB 227     114.590 125.511  55.643  1.00  0.00           C
ATOM   3639 6C21 POPEB 227     115.992 125.161  55.113  1.00  0.00           C
ATOM   3642 7C21 POPEB 227     115.951 124.121  53.984  1.00  0.00           C
ATOM   3645 8C21 POPEB 227     117.330 123.662  53.524  1.00  0.00           C
ATOM   3649  C33 POPEB 227     113.401 131.124  69.953  1.00  0.00           C
ATOM   3652  C34 POPEB 227     112.930 130.604  68.583  1.00  0.00           C
ATOM   3655  C35 POPEB 227     114.090 130.294  67.623  1.00  0.00           C
ATOM   3658  C36 POPEB 227     113.611 129.564  66.353  1.00  0.00           C
ATOM   3661  C37 POPEB 227     114.521 129.804  65.133  1.00  0.00           C
ATOM   3664  C38 POPEB 227     114.160 128.952  63.903  1.00  0.00           C
ATOM   3667  C39 POPEB 227     114.550 127.471  64.043  1.00  0.00           C
ATOM   3670 0C31 POPEB 227     114.270 126.641  62.783  1.00  0.00           C
ATOM   3673 1C31 POPEB 227     114.212 125.132  63.083  1.00  0.00           C
ATOM   3676 2C31 POPEB 227     113.770 124.301  61.873  1.00  0.00           C
ATOM   3679 3C31 POPEB 227     113.742 122.781  62.153  1.00  0.00           C
ATOM   3682 4C31 POPEB 227     115.141 122.162  62.253  1.00  0.00           C
ATOM   3685 5C31 POPEB 227     115.111 120.661  62.553  1.00  0.00           C
ATOM   3688 6C31 POPEB 227     116.501 120.041  62.723  1.00  0.00           C
ATOM   3692  NH3 POPEC 228      93.190  36.091  27.253  1.00  0.00           N
ATOM   3696  C12 POPEC 228      93.221  35.441  25.903  1.00  0.00           C
ATOM   3699  C11 POPEC 228      93.242  36.501  24.803  1.00  0.00           C
ATOM   3702  P   POPEC 228      94.632  38.651  25.393  1.00  0.00           P
ATOM   3703  O13 POPEC 228      96.031  38.741  25.833  1.00  0.00           O
ATOM   3704  O14 POPEC 228      94.191  39.571  24.323  1.00  0.00           O
ATOM   3705  O11 POPEC 228      93.721  38.721  26.693  1.00  0.00           O
ATOM   3706  O12 POPEC 228      94.471  37.191  24.893  1.00  0.00           O
ATOM   3707  C1  POPEC 228      94.011  39.761  27.663  1.00  0.00           C
ATOM   3710  C2  POPEC 228      95.211  39.441  28.623  1.00  0.00           C
ATOM   3712  O21 POPEC 228      94.761  39.601  29.983  1.00  0.00           O
ATOM   3713  C21 POPEC 228      95.401  38.861  30.873  1.00  0.00           C
ATOM   3714  O22 POPEC 228      96.001  37.821  30.633  1.00  0.00           O
ATOM   3715  C22 POPEC 228      95.301  39.541  32.233  1.00  0.00           C
ATOM   3718  C3  POPEC 228      96.422  40.401  28.383  1.00  0.00           C
ATOM   3721  O31 POPEC 228      97.510  40.111  29.263  1.00  0.00           O
ATOM   3722  C31 POPEC 228      98.410  39.231  28.853  1.00  0.00           C
ATOM   3723  O32 POPEC 228      98.421  38.641  27.783  1.00  0.00           O
ATOM   3724  C32 POPEC 228      99.370  39.001  30.013  1.00  0.00           C
ATOM   3727  C23 POPEC 228      96.031  38.771  33.363  1.00  0.00           C
ATOM   3730  C24 POPEC 228      96.251  39.641  34.613  1.00  0.00           C
ATOM   3733  C25 POPEC 228      96.721  38.881  35.873  1.00  0.00           C
ATOM   3736  C26 POPEC 228      97.641  37.671  35.693  1.00  0.00           C
ATOM   3739  C27 POPEC 228      98.190  37.161  37.043  1.00  0.00           C
ATOM   3742  C28 POPEC 228      99.101  35.911  36.953  1.00  0.00           C
ATOM   3745  C29 POPEC 228     100.312  36.091  36.073  1.00  0.00           C
ATOM   3747 0C21 POPEC 228     101.540  35.561  36.263  1.00  0.00           C
ATOM   3749 1C21 POPEC 228     101.971  34.651  37.383  1.00  0.00           C
ATOM   3752 2C21 POPEC 228     102.541  35.451  38.563  1.00  0.00           C
ATOM   3755 3C21 POPEC 228     103.401  34.621  39.523  1.00  0.00           C
ATOM   3758 4C21 POPEC 228     104.040  35.511  40.593  1.00  0.00           C
ATOM   3761 5C21 POPEC 228     105.031  34.801  41.523  1.00  0.00           C
ATOM   3764 6C21 POPEC 228     104.431  33.591  42.273  1.00  0.00           C
ATOM   3767 7C21 POPEC 228     105.251  33.231  43.513  1.00  0.00           C
ATOM   3770 8C21 POPEC 228     104.590  32.161  44.373  1.00  0.00           C
ATOM   3774  C33 POPEC 228     100.430  37.921  29.723  1.00  0.00           C
ATOM   3777  C34 POPEC 228     101.251  37.541  30.963  1.00  0.00           C
ATOM   3780  C35 POPEC 228     101.721  36.081  30.923  1.00  0.00           C
ATOM   3783  C36 POPEC 228     102.330  35.601  32.253  1.00  0.00           C
ATOM   3786  C37 POPEC 228     102.840  34.151  32.133  1.00  0.00           C
ATOM   3789  C38 POPEC 228     103.531  33.641  33.403  1.00  0.00           C
ATOM   3792  C39 POPEC 228     104.960  34.151  33.543  1.00  0.00           C
ATOM   3795 0C31 POPEC 228     105.690  33.671  34.803  1.00  0.00           C
ATOM   3798 1C31 POPEC 228     107.040  34.371  34.983  1.00  0.00           C
ATOM   3801 2C31 POPEC 228     107.691  34.111  36.353  1.00  0.00           C
ATOM   3804 3C31 POPEC 228     108.632  32.901  36.363  1.00  0.00           C
ATOM   3807 4C31 POPEC 228     109.431  32.841  37.664  1.00  0.00           C
ATOM   3810 5C31 POPEC 228     110.370  31.641  37.773  1.00  0.00           C
ATOM   3813 6C31 POPEC 228     111.270  31.681  39.013  1.00  0.00           C
ATOM   3817  NH3 POPED 229     121.590  94.592  29.473  1.00  0.00           N
ATOM   3821  C12 POPED 229     123.031  94.671  29.903  1.00  0.00           C
ATOM   3824  C11 POPED 229     123.710  95.981  29.433  1.00  0.00           C
ATOM   3827  P   POPED 229     125.921  96.191  30.853  1.00  0.00           P
ATOM   3828  O13 POPED 229     127.261  95.561  30.713  1.00  0.00           O
ATOM   3829  O14 POPED 229     125.901  97.641  31.143  1.00  0.00           O
ATOM   3830  O11 POPED 229     125.100  95.361  31.893  1.00  0.00           O
ATOM   3831  O12 POPED 229     125.132  95.901  29.523  1.00  0.00           O
ATOM   3832  C1  POPED 229     124.901  95.701  33.254  1.00  0.00           C
ATOM   3835  C2  POPED 229     125.581  94.681  34.223  1.00  0.00           C
ATOM   3837  O21 POPED 229     125.620  95.251  35.533  1.00  0.00           O
ATOM   3838  C21 POPED 229     124.550  94.981  36.253  1.00  0.00           C
ATOM   3839  O22 POPED 229     123.521  94.511  35.813  1.00  0.00           O
ATOM   3840  C22 POPED 229     124.800  95.431  37.683  1.00  0.00           C
ATOM   3843  C3  POPED 229     127.031  94.311  33.863  1.00  0.00           C
ATOM   3846  O31 POPED 229     127.660  93.711  35.024  1.00  0.00           O
ATOM   3847  C31 POPED 229     127.812  92.401  35.053  1.00  0.00           C
ATOM   3848  O32 POPED 229     127.520  91.611  34.163  1.00  0.00           O
ATOM   3849  C32 POPED 229     128.411  92.021  36.414  1.00  0.00           C
ATOM   3852  C23 POPED 229     124.040  96.731  37.984  1.00  0.00           C
ATOM   3855  C24 POPED 229     124.791  97.632  38.953  1.00  0.00           C
ATOM   3858  C25 POPED 229     124.960  97.051  40.353  1.00  0.00           C
ATOM   3861  C26 POPED 229     125.561  98.091  41.303  1.00  0.00           C
ATOM   3864  C27 POPED 229     125.581  97.632  42.763  1.00  0.00           C
ATOM   3867  C28 POPED 229     126.120  98.721  43.713  1.00  0.00           C
ATOM   3870  C29 POPED 229     125.520  98.581  45.094  1.00  0.00           C
ATOM   3872 0C21 POPED 229     126.151  98.471  46.274  1.00  0.00           C
ATOM   3874 1C21 POPED 229     127.641  98.421  46.503  1.00  0.00           C
ATOM   3877 2C21 POPED 229     127.991  97.801  47.873  1.00  0.00           C
ATOM   3880 3C21 POPED 229     127.520  96.341  48.033  1.00  0.00           C
ATOM   3883 4C21 POPED 229     128.081  95.681  49.293  1.00  0.00           C
ATOM   3886 5C21 POPED 229     127.291  94.461  49.774  1.00  0.00           C
ATOM   3889 6C21 POPED 229     125.930  94.821  50.383  1.00  0.00           C
ATOM   3892 7C21 POPED 229     125.220  93.611  51.003  1.00  0.00           C
ATOM   3895 8C21 POPED 229     123.821  93.932  51.503  1.00  0.00           C
ATOM   3899  C33 POPED 229     127.370  92.121  37.553  1.00  0.00           C
ATOM   3902  C34 POPED 229     127.962  92.171  38.963  1.00  0.00           C
ATOM   3905  C35 POPED 229     126.891  92.361  40.053  1.00  0.00           C
ATOM   3908  C36 POPED 229     127.481  92.581  41.443  1.00  0.00           C
ATOM   3911  C37 POPED 229     126.431  92.791  42.543  1.00  0.00           C
ATOM   3914  C38 POPED 229     127.071  93.011  43.914  1.00  0.00           C
ATOM   3917  C39 POPED 229     126.061  93.342  45.024  1.00  0.00           C
ATOM   3920 0C31 POPED 229     125.301  94.651  44.763  1.00  0.00           C
ATOM   3923 1C31 POPED 229     124.471  95.111  45.963  1.00  0.00           C
ATOM   3926 2C31 POPED 229     123.120  94.401  46.103  1.00  0.00           C
ATOM   3929 3C31 POPED 229     122.501  94.721  47.473  1.00  0.00           C
ATOM   3932 4C31 POPED 229     121.101  94.141  47.683  1.00  0.00           C
ATOM   3935 5C31 POPED 229     120.550  94.551  49.053  1.00  0.00           C
ATOM   3938 6C31 POPED 229     119.090  94.191  49.313  1.00  0.00           C
ATOM   3942  NH3 POPEE 230      -0.472  30.821  30.283  1.00  0.00           N
ATOM   3946  C12 POPEE 230       0.748  29.921  30.103  1.00  0.00           C
ATOM   3949  C11 POPEE 230       2.068  30.701  30.333  1.00  0.00           C
ATOM   3952  P   POPEE 230       4.371  29.861  29.223  1.00  0.00           P
ATOM   3953  O13 POPEE 230       5.271  28.721  29.533  1.00  0.00           O
ATOM   3954  O14 POPEE 230       3.818  29.891  27.853  1.00  0.00           O
ATOM   3955  O11 POPEE 230       5.251  31.151  29.453  1.00  0.00           O
ATOM   3956  O12 POPEE 230       3.208  29.841  30.303  1.00  0.00           O
ATOM   3957  C1  POPEE 230       5.051  32.241  30.343  1.00  0.00           C
ATOM   3960  C2  POPEE 230       5.450  31.931  31.813  1.00  0.00           C
ATOM   3962  O21 POPEE 230       5.101  33.071  32.633  1.00  0.00           O
ATOM   3963  C21 POPEE 230       4.201  32.841  33.563  1.00  0.00           C
ATOM   3964  O22 POPEE 230       3.628  31.781  33.733  1.00  0.00           O
ATOM   3965  C22 POPEE 230       4.008  34.041  34.483  1.00  0.00           C
ATOM   3968  C3  POPEE 230       6.971  31.661  31.993  1.00  0.00           C
ATOM   3971  O31 POPEE 230       7.281  31.391  33.393  1.00  0.00           O
ATOM   3972  C31 POPEE 230       7.551  30.141  33.703  1.00  0.00           C
ATOM   3973  O32 POPEE 230       7.681  29.221  32.913  1.00  0.00           O
ATOM   3974  C32 POPEE 230       7.531  29.981  35.234  1.00  0.00           C
ATOM   3977  C23 POPEE 230       5.221  34.261  35.403  1.00  0.00           C
ATOM   3980  C24 POPEE 230       5.021  35.341  36.473  1.00  0.00           C
ATOM   3983  C25 POPEE 230       3.848  35.091  37.423  1.00  0.00           C
ATOM   3986  C26 POPEE 230       4.251  35.221  38.893  1.00  0.00           C
ATOM   3989  C27 POPEE 230       3.028  35.401  39.813  1.00  0.00           C
ATOM   3992  C28 POPEE 230       3.118  34.581  41.113  1.00  0.00           C
ATOM   3995  C29 POPEE 230       1.938  34.901  41.993  1.00  0.00           C
ATOM   3997 0C21 POPEE 230       1.748  34.461  43.243  1.00  0.00           C
ATOM   3999 1C21 POPEE 230       2.678  33.581  44.033  1.00  0.00           C
ATOM   4002 2C21 POPEE 230       2.438  33.761  45.543  1.00  0.00           C
ATOM   4005 3C21 POPEE 230       2.938  35.101  46.113  1.00  0.00           C
ATOM   4008 4C21 POPEE 230       2.578  35.261  47.594  1.00  0.00           C
ATOM   4011 5C21 POPEE 230       3.568  36.131  48.373  1.00  0.00           C
ATOM   4014 6C21 POPEE 230       3.088  36.421  49.803  1.00  0.00           C
ATOM   4017 7C21 POPEE 230       4.111  37.221  50.623  1.00  0.00           C
ATOM   4020 8C21 POPEE 230       3.508  37.771  51.913  1.00  0.00           C
ATOM   4024  C33 POPEE 230       7.471  28.491  35.653  1.00  0.00           C
ATOM   4027  C34 POPEE 230       7.871  28.241  37.113  1.00  0.00           C
ATOM   4030  C35 POPEE 230       8.171  26.751  37.383  1.00  0.00           C
ATOM   4033  C36 POPEE 230       6.941  25.911  37.763  1.00  0.00           C
ATOM   4036  C37 POPEE 230       6.681  25.971  39.273  1.00  0.00           C
ATOM   4039  C38 POPEE 230       5.361  25.341  39.743  1.00  0.00           C
ATOM   4042  C39 POPEE 230       5.491  23.851  40.094  1.00  0.00           C
ATOM   4045 0C31 POPEE 230       6.101  23.591  41.484  1.00  0.00           C
ATOM   4048 1C31 POPEE 230       6.151  22.091  41.803  1.00  0.00           C
ATOM   4051 2C31 POPEE 230       6.671  21.771  43.213  1.00  0.00           C
ATOM   4054 3C31 POPEE 230       5.571  21.791  44.283  1.00  0.00           C
ATOM   4057 4C31 POPEE 230       4.711  20.521  44.293  1.00  0.00           C
ATOM   4060 5C31 POPEE 230       3.608  20.561  45.353  1.00  0.00           C
ATOM   4063 6C31 POPEE 230       2.698  19.331  45.353  1.00  0.00           C
ATOM   4067  NH3 POPEF 231      42.311  63.781  32.253  1.00  0.00           N
ATOM   4071  C12 POPEF 231      42.181  63.011  30.944  1.00  0.00           C
ATOM   4074  C11 POPEF 231      42.701  61.561  31.083  1.00  0.00           C
ATOM   4077  P   POPEF 231      42.820  59.211  29.923  1.00  0.00           P
ATOM   4078  O13 POPEF 231      41.570  58.501  30.273  1.00  0.00           O
ATOM   4079  O14 POPEF 231      43.491  58.761  28.683  1.00  0.00           O
ATOM   4080  O11 POPEF 231      43.860  59.081  31.113  1.00  0.00           O
ATOM   4081  O12 POPEF 231      42.571  60.791  29.873  1.00  0.00           O
ATOM   4082  C1  POPEF 231      43.431  58.521  32.363  1.00  0.00           C
ATOM   4085  C2  POPEF 231      44.390  58.881  33.523  1.00  0.00           C
ATOM   4087  O21 POPEF 231      43.871  58.261  34.713  1.00  0.00           O
ATOM   4088  C21 POPEF 231      44.791  58.011  35.643  1.00  0.00           C
ATOM   4089  O22 POPEF 231      46.001  58.101  35.473  1.00  0.00           O
ATOM   4090  C22 POPEF 231      44.081  57.671  36.953  1.00  0.00           C
ATOM   4093  C3  POPEF 231      44.441  60.421  33.733  1.00  0.00           C
ATOM   4096  O31 POPEF 231      44.980  60.821  35.024  1.00  0.00           O
ATOM   4097  C31 POPEF 231      44.832  62.121  35.273  1.00  0.00           C
ATOM   4098  O32 POPEF 231      44.390  62.941  34.473  1.00  0.00           O
ATOM   4099  C32 POPEF 231      45.190  62.421  36.743  1.00  0.00           C
ATOM   4102  C23 POPEF 231      43.811  58.861  37.893  1.00  0.00           C
ATOM   4105  C24 POPEF 231      42.840  58.391  39.003  1.00  0.00           C
ATOM   4108  C25 POPEF 231      42.480  59.451  40.053  1.00  0.00           C
ATOM   4111  C26 POPEF 231      43.690  59.921  40.873  1.00  0.00           C
ATOM   4114  C27 POPEF 231      43.410  61.171  41.713  1.00  0.00           C
ATOM   4117  C28 POPEF 231      44.431  61.311  42.853  1.00  0.00           C
ATOM   4120  C29 POPEF 231      44.530  62.701  43.443  1.00  0.00           C
ATOM   4122 0C21 POPEF 231      43.550  63.401  44.053  1.00  0.00           C
ATOM   4124 1C21 POPEF 231      42.151  62.921  44.303  1.00  0.00           C
ATOM   4127 2C21 POPEF 231      41.511  63.491  45.583  1.00  0.00           C
ATOM   4130 3C21 POPEF 231      42.332  63.211  46.853  1.00  0.00           C
ATOM   4133 4C21 POPEF 231      41.660  63.671  48.163  1.00  0.00           C
ATOM   4136 5C21 POPEF 231      40.370  62.912  48.553  1.00  0.00           C
ATOM   4139 6C21 POPEF 231      40.531  61.381  48.613  1.00  0.00           C
ATOM   4142 7C21 POPEF 231      39.441  60.701  49.453  1.00  0.00           C
ATOM   4145 8C21 POPEF 231      39.641  59.191  49.603  1.00  0.00           C
ATOM   4149  C33 POPEF 231      44.670  63.721  37.383  1.00  0.00           C
ATOM   4152  C34 POPEF 231      45.172  63.861  38.833  1.00  0.00           C
ATOM   4155  C35 POPEF 231      44.600  65.101  39.533  1.00  0.00           C
ATOM   4158  C36 POPEF 231      45.090  65.301  40.983  1.00  0.00           C
ATOM   4161  C37 POPEF 231      46.250  66.301  41.093  1.00  0.00           C
ATOM   4164  C38 POPEF 231      46.620  66.671  42.543  1.00  0.00           C
ATOM   4167  C39 POPEF 231      45.531  67.461  43.293  1.00  0.00           C
ATOM   4170 0C31 POPEF 231      46.082  68.181  44.523  1.00  0.00           C
ATOM   4173 1C31 POPEF 231      45.050  69.071  45.234  1.00  0.00           C
ATOM   4176 2C31 POPEF 231      44.340  68.411  46.423  1.00  0.00           C
ATOM   4179 3C31 POPEF 231      43.062  67.621  46.123  1.00  0.00           C
ATOM   4182 4C31 POPEF 231      41.900  68.511  45.653  1.00  0.00           C
ATOM   4185 5C31 POPEF 231      40.521  67.871  45.893  1.00  0.00           C
ATOM   4188 6C31 POPEF 231      39.351  68.711  45.363  1.00  0.00           C
ATOM   4192  NH3 POPEG 232     112.501  10.611  28.373  1.00  0.00           N
ATOM   4196  C12 POPEG 232     112.261   9.191  28.803  1.00  0.00           C
ATOM   4199  C11 POPEG 232     110.951   8.631  28.243  1.00  0.00           C
ATOM   4202  P   POPEG 232     111.231   6.021  28.243  1.00  0.00           P
ATOM   4203  O13 POPEG 232     110.150   5.421  27.433  1.00  0.00           O
ATOM   4204  O14 POPEG 232     112.571   6.171  27.613  1.00  0.00           O
ATOM   4205  O11 POPEG 232     111.330   5.171  29.563  1.00  0.00           O
ATOM   4206  O12 POPEG 232     110.712   7.371  28.843  1.00  0.00           O
ATOM   4207  C1  POPEG 232     112.320   5.511  30.553  1.00  0.00           C
ATOM   4210  C2  POPEG 232     111.940   4.941  31.953  1.00  0.00           C
ATOM   4212  O21 POPEG 232     111.741   5.891  33.023  1.00  0.00           O
ATOM   4213  C21 POPEG 232     111.141   7.041  32.853  1.00  0.00           C
ATOM   4214  O22 POPEG 232     110.751   7.551  31.823  1.00  0.00           O
ATOM   4215  C22 POPEG 232     110.871   7.661  34.234  1.00  0.00           C
ATOM   4218  C3  POPEG 232     112.951   3.831  32.413  1.00  0.00           C
ATOM   4221  O31 POPEG 232     113.031   3.601  33.833  1.00  0.00           O
ATOM   4222  C31 POPEG 232     113.751   4.501  34.513  1.00  0.00           C
ATOM   4223  O32 POPEG 232     114.322   5.461  34.033  1.00  0.00           O
ATOM   4224  C32 POPEG 232     113.770   4.091  35.983  1.00  0.00           C
ATOM   4227  C23 POPEG 232     111.910   8.721  34.663  1.00  0.00           C
ATOM   4230  C24 POPEG 232     111.562   9.291  36.043  1.00  0.00           C
ATOM   4233  C25 POPEG 232     112.641  10.241  36.593  1.00  0.00           C
ATOM   4236  C26 POPEG 232     112.971   9.971  38.063  1.00  0.00           C
ATOM   4239  C27 POPEG 232     114.101  10.881  38.593  1.00  0.00           C
ATOM   4242  C28 POPEG 232     114.550  10.501  40.013  1.00  0.00           C
ATOM   4245  C29 POPEG 232     115.771  11.271  40.443  1.00  0.00           C
ATOM   4247 0C21 POPEG 232     115.882  12.131  41.473  1.00  0.00           C
ATOM   4249 1C21 POPEG 232     114.811  12.521  42.453  1.00  0.00           C
ATOM   4252 2C21 POPEG 232     115.430  12.971  43.793  1.00  0.00           C
ATOM   4255 3C21 POPEG 232     115.731  11.821  44.773  1.00  0.00           C
ATOM   4258 4C21 POPEG 232     116.540  12.301  45.993  1.00  0.00           C
ATOM   4261 5C21 POPEG 232     116.330  11.411  47.223  1.00  0.00           C
ATOM   4264 6C21 POPEG 232     117.291  11.721  48.373  1.00  0.00           C
ATOM   4267 7C21 POPEG 232     117.010  10.861  49.613  1.00  0.00           C
ATOM   4270 8C21 POPEG 232     118.010  11.071  50.754  1.00  0.00           C
ATOM   4274  C33 POPEG 232     113.721   5.291  36.963  1.00  0.00           C
ATOM   4277  C34 POPEG 232     113.961   4.841  38.403  1.00  0.00           C
ATOM   4280  C35 POPEG 232     112.672   4.341  39.083  1.00  0.00           C
ATOM   4283  C36 POPEG 232     112.941   3.621  40.403  1.00  0.00           C
ATOM   4286  C37 POPEG 232     111.660   3.431  41.223  1.00  0.00           C
ATOM   4289  C38 POPEG 232     111.870   2.561  42.473  1.00  0.00           C
ATOM   4292  C39 POPEG 232     110.650   2.591  43.413  1.00  0.00           C
ATOM   4295 0C31 POPEG 232     110.520   3.911  44.183  1.00  0.00           C
ATOM   4298 1C31 POPEG 232     110.340   3.741  45.693  1.00  0.00           C
ATOM   4301 2C31 POPEG 232     110.360   5.091  46.423  1.00  0.00           C
ATOM   4304 3C31 POPEG 232     110.191   4.971  47.953  1.00  0.00           C
ATOM   4307 4C31 POPEG 232     108.751   4.641  48.373  1.00  0.00           C
ATOM   4310 5C31 POPEG 232     108.561   4.741  49.893  1.00  0.00           C
ATOM   4313 6C31 POPEG 232     107.160   5.211  50.293  1.00  0.00           C
ATOM   4317  NH3 POPEH 233      53.000 100.251  34.133  1.00  0.00           N
ATOM   4321  C12 POPEH 233      52.930 100.251  32.623  1.00  0.00           C
ATOM   4324  C11 POPEH 233      52.571 101.641  32.063  1.00  0.00           C
ATOM   4327  P   POPEH 233      52.151 103.531  33.813  1.00  0.00           P
ATOM   4328  O13 POPEH 233      53.331 103.071  34.553  1.00  0.00           O
ATOM   4329  O14 POPEH 233      52.271 104.751  32.984  1.00  0.00           O
ATOM   4330  O11 POPEH 233      50.991 103.701  34.843  1.00  0.00           O
ATOM   4331  O12 POPEH 233      51.651 102.341  32.913  1.00  0.00           O
ATOM   4332  C1  POPEH 233      51.201 103.761  36.253  1.00  0.00           C
ATOM   4335  C2  POPEH 233      51.230 102.341  36.903  1.00  0.00           C
ATOM   4337  O21 POPEH 233      50.152 102.171  37.833  1.00  0.00           O
ATOM   4338  C21 POPEH 233      50.201 102.912  38.923  1.00  0.00           C
ATOM   4339  O22 POPEH 233      50.910 103.882  39.123  1.00  0.00           O
ATOM   4340  C22 POPEH 233      49.221 102.371  39.953  1.00  0.00           C
ATOM   4343  C3  POPEH 233      52.620 101.992  37.533  1.00  0.00           C
ATOM   4346  O31 POPEH 233      52.620 100.711  38.193  1.00  0.00           O
ATOM   4347  C31 POPEH 233      53.431  99.781  37.693  1.00  0.00           C
ATOM   4348  O32 POPEH 233      54.050  99.852  36.653  1.00  0.00           O
ATOM   4349  C32 POPEH 233      53.451  98.581  38.633  1.00  0.00           C
ATOM   4352  C23 POPEH 233      49.821 102.401  41.363  1.00  0.00           C
ATOM   4355  C24 POPEH 233      48.860 101.831  42.403  1.00  0.00           C
ATOM   4358  C25 POPEH 233      49.351 102.011  43.844  1.00  0.00           C
ATOM   4361  C26 POPEH 233      50.120 103.321  44.053  1.00  0.00           C
ATOM   4364  C27 POPEH 233      50.230 103.751  45.513  1.00  0.00           C
ATOM   4367  C28 POPEH 233      51.640 103.491  46.033  1.00  0.00           C
ATOM   4370  C29 POPEH 233      51.830 104.061  47.403  1.00  0.00           C
ATOM   4372 0C21 POPEH 233      52.800 103.662  48.233  1.00  0.00           C
ATOM   4374 1C21 POPEH 233      53.792 102.581  47.913  1.00  0.00           C
ATOM   4377 2C21 POPEH 233      54.632 102.201  49.143  1.00  0.00           C
ATOM   4380 3C21 POPEH 233      53.771 101.621  50.273  1.00  0.00           C
ATOM   4383 4C21 POPEH 233      54.600 101.071  51.433  1.00  0.00           C
ATOM   4386 5C21 POPEH 233      55.271 102.141  52.303  1.00  0.00           C
ATOM   4389 6C21 POPEH 233      56.292 101.541  53.273  1.00  0.00           C
ATOM   4392 7C21 POPEH 233      57.020 102.581  54.133  1.00  0.00           C
ATOM   4395 8C21 POPEH 233      58.111 101.961  55.024  1.00  0.00           C
ATOM   4399  C33 POPEH 233      52.041  98.061  38.984  1.00  0.00           C
ATOM   4402  C34 POPEH 233      51.970  96.531  38.914  1.00  0.00           C
ATOM   4405  C35 POPEH 233      50.570  95.941  39.163  1.00  0.00           C
ATOM   4408  C36 POPEH 233      49.941  96.341  40.503  1.00  0.00           C
ATOM   4411  C37 POPEH 233      50.871  96.162  41.703  1.00  0.00           C
ATOM   4414  C38 POPEH 233      50.141  96.231  43.043  1.00  0.00           C
ATOM   4417  C39 POPEH 233      49.200  97.441  43.213  1.00  0.00           C
ATOM   4420 0C31 POPEH 233      48.610  97.492  44.623  1.00  0.00           C
ATOM   4423 1C31 POPEH 233      47.922  98.821  44.943  1.00  0.00           C
ATOM   4426 2C31 POPEH 233      47.262  98.812  46.333  1.00  0.00           C
ATOM   4429 3C31 POPEH 233      47.430 100.132  47.083  1.00  0.00           C
ATOM   4432 4C31 POPEH 233      48.741 100.202  47.883  1.00  0.00           C
ATOM   4435 5C31 POPEH 233      48.811 101.421  48.803  1.00  0.00           C
ATOM   4438 6C31 POPEH 233      49.972 101.361  49.803  1.00  0.00           C
ATOM   4442  NH3 POPEI 234      38.251 128.251  33.693  1.00  0.00           N
ATOM   4446  C12 POPEI 234      37.131 127.831  34.613  1.00  0.00           C
ATOM   4449  C11 POPEI 234      35.961 128.831  34.603  1.00  0.00           C
ATOM   4452  P   POPEI 234      34.671 128.181  36.773  1.00  0.00           P
ATOM   4453  O13 POPEI 234      33.251 128.211  37.173  1.00  0.00           O
ATOM   4454  O14 POPEI 234      35.581 129.171  37.383  1.00  0.00           O
ATOM   4455  O11 POPEI 234      35.291 126.751  37.023  1.00  0.00           O
ATOM   4456  O12 POPEI 234      34.781 128.281  35.193  1.00  0.00           O
ATOM   4457  C1  POPEI 234      34.520 125.561  36.893  1.00  0.00           C
ATOM   4460  C2  POPEI 234      35.191 124.391  37.654  1.00  0.00           C
ATOM   4462  O21 POPEI 234      34.541 124.121  38.893  1.00  0.00           O
ATOM   4463  C21 POPEI 234      33.321 123.641  38.943  1.00  0.00           C
ATOM   4464  O22 POPEI 234      32.561 123.471  38.003  1.00  0.00           O
ATOM   4465  C22 POPEI 234      32.991 123.351  40.413  1.00  0.00           C
ATOM   4468  C3  POPEI 234      36.680 124.691  37.984  1.00  0.00           C
ATOM   4471  O31 POPEI 234      37.221 123.711  38.883  1.00  0.00           O
ATOM   4472  C31 POPEI 234      38.251 124.041  39.693  1.00  0.00           C
ATOM   4473  O32 POPEI 234      38.471 123.481  40.743  1.00  0.00           O
ATOM   4474  C32 POPEI 234      39.132 125.171  39.113  1.00  0.00           C
ATOM   4477  C23 POPEI 234      34.171 123.701  41.363  1.00  0.00           C
ATOM   4480  C24 POPEI 234      33.860 123.672  42.863  1.00  0.00           C
ATOM   4483  C25 POPEI 234      35.070 124.191  43.633  1.00  0.00           C
ATOM   4486  C26 POPEI 234      34.861 124.271  45.154  1.00  0.00           C
ATOM   4489  C27 POPEI 234      36.160 124.671  45.853  1.00  0.00           C
ATOM   4492  C28 POPEI 234      36.101 124.641  47.393  1.00  0.00           C
ATOM   4495  C29 POPEI 234      35.911 123.261  47.953  1.00  0.00           C
ATOM   4497 0C21 POPEI 234      36.460 122.761  49.073  1.00  0.00           C
ATOM   4499 1C21 POPEI 234      37.431 123.471  49.993  1.00  0.00           C
ATOM   4502 2C21 POPEI 234      38.641 122.562  50.263  1.00  0.00           C
ATOM   4505 3C21 POPEI 234      39.771 123.301  50.973  1.00  0.00           C
ATOM   4508 4C21 POPEI 234      41.021 122.451  51.193  1.00  0.00           C
ATOM   4511 5C21 POPEI 234      40.731 121.162  51.973  1.00  0.00           C
ATOM   4514 6C21 POPEI 234      41.981 120.331  52.193  1.00  0.00           C
ATOM   4517 7C21 POPEI 234      41.690 118.981  52.853  1.00  0.00           C
ATOM   4520 8C21 POPEI 234      42.940 118.111  52.993  1.00  0.00           C
ATOM   4524  C33 POPEI 234      40.500 125.351  39.833  1.00  0.00           C
ATOM   4527  C34 POPEI 234      40.521 126.361  41.003  1.00  0.00           C
ATOM   4530  C35 POPEI 234      39.972 125.821  42.333  1.00  0.00           C
ATOM   4533  C36 POPEI 234      40.090 126.801  43.503  1.00  0.00           C
ATOM   4536  C37 POPEI 234      39.382 126.271  44.763  1.00  0.00           C
ATOM   4539  C38 POPEI 234      39.190 127.311  45.873  1.00  0.00           C
ATOM   4542  C39 POPEI 234      40.430 127.682  46.703  1.00  0.00           C
ATOM   4545 0C31 POPEI 234      40.991 126.531  47.553  1.00  0.00           C
ATOM   4548 1C31 POPEI 234      41.900 127.011  48.703  1.00  0.00           C
ATOM   4551 2C31 POPEI 234      42.730 125.891  49.333  1.00  0.00           C
ATOM   4554 3C31 POPEI 234      43.512 126.331  50.583  1.00  0.00           C
ATOM   4557 4C31 POPEI 234      42.650 126.391  51.853  1.00  0.00           C
ATOM   4560 5C31 POPEI 234      43.461 126.601  53.143  1.00  0.00           C
ATOM   4563 6C31 POPEI 234      42.631 126.351  54.403  1.00  0.00           C
ATOM   4567  NH3 POPEJ 235     113.311  96.871  74.273  1.00  0.00           N
ATOM   4571  C12 POPEJ 235     112.102  96.841  75.183  1.00  0.00           C
ATOM   4574  C11 POPEJ 235     111.501  95.431  75.363  1.00  0.00           C
ATOM   4577  P   POPEJ 235     108.821  95.451  75.464  1.00  0.00           P
ATOM   4578  O13 POPEJ 235     108.171  94.121  75.663  1.00  0.00           O
ATOM   4579  O14 POPEJ 235     108.091  96.631  75.973  1.00  0.00           O
ATOM   4580  O11 POPEJ 235     109.062  95.641  73.913  1.00  0.00           O
ATOM   4581  O12 POPEJ 235     110.271  95.481  76.103  1.00  0.00           O
ATOM   4582  C1  POPEJ 235     108.742  96.861  73.213  1.00  0.00           C
ATOM   4585  C2  POPEJ 235     109.341  96.891  71.773  1.00  0.00           C
ATOM   4587  O21 POPEJ 235     108.501  96.121  70.893  1.00  0.00           O
ATOM   4588  C21 POPEJ 235     109.011  95.821  69.693  1.00  0.00           C
ATOM   4589  O22 POPEJ 235     109.281  94.701  69.313  1.00  0.00           O
ATOM   4590  C22 POPEJ 235     109.132  97.051  68.814  1.00  0.00           C
ATOM   4593  C3  POPEJ 235     110.840  96.441  71.834  1.00  0.00           C
ATOM   4596  O31 POPEJ 235     111.492  96.121  70.573  1.00  0.00           O
ATOM   4597  C31 POPEJ 235     112.691  95.621  70.833  1.00  0.00           C
ATOM   4598  O32 POPEJ 235     113.190  95.621  71.953  1.00  0.00           O
ATOM   4599  C32 POPEJ 235     113.371  95.011  69.623  1.00  0.00           C
ATOM   4602  C23 POPEJ 235     108.861  96.631  67.363  1.00  0.00           C
ATOM   4605  C24 POPEJ 235     108.791  97.772  66.353  1.00  0.00           C
ATOM   4608  C25 POPEJ 235     109.120  97.211  64.963  1.00  0.00           C
ATOM   4611  C26 POPEJ 235     108.980  98.171  63.783  1.00  0.00           C
ATOM   4614  C27 POPEJ 235     108.970  97.381  62.453  1.00  0.00           C
ATOM   4617  C28 POPEJ 235     107.632  97.401  61.703  1.00  0.00           C
ATOM   4620  C29 POPEJ 235     106.400  97.141  62.563  1.00  0.00           C
ATOM   4622 0C21 POPEJ 235     105.701  96.001  62.623  1.00  0.00           C
ATOM   4624 1C21 POPEJ 235     106.031  94.731  61.893  1.00  0.00           C
ATOM   4627 2C21 POPEJ 235     105.391  94.701  60.493  1.00  0.00           C
ATOM   4630 3C21 POPEJ 235     103.871  94.451  60.503  1.00  0.00           C
ATOM   4633 4C21 POPEJ 235     103.231  94.611  59.113  1.00  0.00           C
ATOM   4636 5C21 POPEJ 235     104.110  94.081  57.973  1.00  0.00           C
ATOM   4639 6C21 POPEJ 235     103.430  94.121  56.603  1.00  0.00           C
ATOM   4642 7C21 POPEJ 235     104.352  93.611  55.493  1.00  0.00           C
ATOM   4645 8C21 POPEJ 235     103.661  93.501  54.133  1.00  0.00           C
ATOM   4649  C33 POPEJ 235     114.701  94.421  70.143  1.00  0.00           C
ATOM   4652  C34 POPEJ 235     115.462  93.401  69.293  1.00  0.00           C
ATOM   4655  C35 POPEJ 235     116.251  92.511  70.263  1.00  0.00           C
ATOM   4658  C36 POPEJ 235     117.132  91.441  69.634  1.00  0.00           C
ATOM   4661  C37 POPEJ 235     118.321  92.031  68.863  1.00  0.00           C
ATOM   4664  C38 POPEJ 235     119.421  90.991  68.653  1.00  0.00           C
ATOM   4667  C39 POPEJ 235     120.690  91.561  68.034  1.00  0.00           C
ATOM   4670 0C31 POPEJ 235     120.581  91.852  66.533  1.00  0.00           C
ATOM   4673 1C31 POPEJ 235     121.962  91.981  65.893  1.00  0.00           C
ATOM   4676 2C31 POPEJ 235     121.951  92.501  64.443  1.00  0.00           C
ATOM   4679 3C31 POPEJ 235     120.961  91.761  63.543  1.00  0.00           C
ATOM   4682 4C31 POPEJ 235     121.161  92.081  62.053  1.00  0.00           C
ATOM   4685 5C31 POPEJ 235     120.301  91.162  61.164  1.00  0.00           C
ATOM   4688 6C31 POPEJ 235     120.322  91.551  59.683  1.00  0.00           C
ATOM   4692  NH3 POPEK 236      64.970  28.731  36.523  1.00  0.00           N
ATOM   4696  C12 POPEK 236      66.422  28.411  36.274  1.00  0.00           C
ATOM   4699  C11 POPEK 236      66.620  26.931  35.963  1.00  0.00           C
ATOM   4702  P   POPEK 236      68.480  25.411  34.943  1.00  0.00           P
ATOM   4703  O13 POPEK 236      67.660  25.041  33.763  1.00  0.00           O
ATOM   4704  O14 POPEK 236      69.941  25.561  34.813  1.00  0.00           O
ATOM   4705  O11 POPEK 236      68.132  24.431  36.123  1.00  0.00           O
ATOM   4706  O12 POPEK 236      67.940  26.781  35.463  1.00  0.00           O
ATOM   4707  C1  POPEK 236      69.021  24.211  37.203  1.00  0.00           C
ATOM   4710  C2  POPEK 236      68.260  24.361  38.533  1.00  0.00           C
ATOM   4712  O21 POPEK 236      69.042  23.731  39.553  1.00  0.00           O
ATOM   4713  C21 POPEK 236      69.811  24.561  40.193  1.00  0.00           C
ATOM   4714  O22 POPEK 236      69.962  25.741  39.933  1.00  0.00           O
ATOM   4715  C22 POPEK 236      70.401  23.821  41.393  1.00  0.00           C
ATOM   4718  C3  POPEK 236      66.882  23.671  38.513  1.00  0.00           C
ATOM   4721  O31 POPEK 236      66.402  23.481  39.873  1.00  0.00           O
ATOM   4722  C31 POPEK 236      65.090  23.701  40.073  1.00  0.00           C
ATOM   4723  O32 POPEK 236      64.362  24.231  39.253  1.00  0.00           O
ATOM   4724  C32 POPEK 236      64.642  23.091  41.414  1.00  0.00           C
ATOM   4727  C23 POPEK 236      70.840  24.811  42.473  1.00  0.00           C
ATOM   4730  C24 POPEK 236      71.742  24.201  43.553  1.00  0.00           C
ATOM   4733  C25 POPEK 236      71.040  23.221  44.513  1.00  0.00           C
ATOM   4736  C26 POPEK 236      71.440  23.491  45.973  1.00  0.00           C
ATOM   4739  C27 POPEK 236      71.500  22.251  46.873  1.00  0.00           C
ATOM   4742  C28 POPEK 236      72.132  22.541  48.254  1.00  0.00           C
ATOM   4745  C29 POPEK 236      71.282  23.391  49.173  1.00  0.00           C
ATOM   4747 0C21 POPEK 236      71.602  23.691  50.443  1.00  0.00           C
ATOM   4749 1C21 POPEK 236      72.852  23.241  51.173  1.00  0.00           C
ATOM   4752 2C21 POPEK 236      73.642  24.411  51.813  1.00  0.00           C
ATOM   4755 3C21 POPEK 236      74.201  25.401  50.783  1.00  0.00           C
ATOM   4758 4C21 POPEK 236      75.120  26.471  51.393  1.00  0.00           C
ATOM   4761 5C21 POPEK 236      74.391  27.421  52.363  1.00  0.00           C
ATOM   4764 6C21 POPEK 236      75.032  28.811  52.443  1.00  0.00           C
ATOM   4767 7C21 POPEK 236      74.242  29.751  53.363  1.00  0.00           C
ATOM   4770 8C21 POPEK 236      74.962  31.061  53.653  1.00  0.00           C
ATOM   4774  C33 POPEK 236      65.172  23.701  42.743  1.00  0.00           C
ATOM   4777  C34 POPEK 236      64.751  22.851  43.963  1.00  0.00           C
ATOM   4780  C35 POPEK 236      65.292  23.321  45.333  1.00  0.00           C
ATOM   4783  C36 POPEK 236      64.351  24.281  46.093  1.00  0.00           C
ATOM   4786  C37 POPEK 236      64.540  24.251  47.623  1.00  0.00           C
ATOM   4789  C38 POPEK 236      63.431  25.001  48.373  1.00  0.00           C
ATOM   4792  C39 POPEK 236      63.582  24.971  49.914  1.00  0.00           C
ATOM   4795 0C31 POPEK 236      62.660  25.971  50.613  1.00  0.00           C
ATOM   4798 1C31 POPEK 236      62.971  26.161  52.113  1.00  0.00           C
ATOM   4801 2C31 POPEK 236      62.121  27.271  52.753  1.00  0.00           C
ATOM   4804 3C31 POPEK 236      62.521  27.571  54.213  1.00  0.00           C
ATOM   4807 4C31 POPEK 236      62.090  26.491  55.213  1.00  0.00           C
ATOM   4810 5C31 POPEK 236      63.101  26.331  56.363  1.00  0.00           C
ATOM   4813 6C31 POPEK 236      62.690  25.321  57.433  1.00  0.00           C
ATOM   4817  NH3 POPEL 237      41.171  46.071  33.373  1.00  0.00           N
ATOM   4821  C12 POPEL 237      42.090  47.251  33.193  1.00  0.00           C
ATOM   4824  C11 POPEL 237      43.091  47.051  32.053  1.00  0.00           C
ATOM   4827  P   POPEL 237      45.580  47.561  32.703  1.00  0.00           P
ATOM   4828  O13 POPEL 237      46.352  47.111  31.533  1.00  0.00           O
ATOM   4829  O14 POPEL 237      46.160  48.631  33.553  1.00  0.00           O
ATOM   4830  O11 POPEL 237      45.300  46.311  33.613  1.00  0.00           O
ATOM   4831  O12 POPEL 237      44.132  47.991  32.253  1.00  0.00           O
ATOM   4832  C1  POPEL 237      46.241  45.241  33.623  1.00  0.00           C
ATOM   4835  C2  POPEL 237      46.480  44.721  35.063  1.00  0.00           C
ATOM   4837  O21 POPEL 237      46.410  43.281  35.053  1.00  0.00           O
ATOM   4838  C21 POPEL 237      47.441  42.441  35.253  1.00  0.00           C
ATOM   4839  O22 POPEL 237      47.340  41.241  35.094  1.00  0.00           O
ATOM   4840  C22 POPEL 237      48.750  43.111  35.673  1.00  0.00           C
ATOM   4843  C3  POPEL 237      45.370  45.271  36.013  1.00  0.00           C
ATOM   4846  O31 POPEL 237      45.580  44.871  37.383  1.00  0.00           O
ATOM   4847  C31 POPEL 237      46.531  45.561  38.003  1.00  0.00           C
ATOM   4848  O32 POPEL 237      47.170  46.481  37.533  1.00  0.00           O
ATOM   4849  C32 POPEL 237      46.690  45.021  39.423  1.00  0.00           C
ATOM   4852  C23 POPEL 237      49.921  42.121  35.923  1.00  0.00           C
ATOM   4855  C24 POPEL 237      51.250  42.871  36.103  1.00  0.00           C
ATOM   4858  C25 POPEL 237      52.500  42.001  36.293  1.00  0.00           C
ATOM   4861  C26 POPEL 237      52.742  41.621  37.763  1.00  0.00           C
ATOM   4864  C27 POPEL 237      53.291  42.771  38.603  1.00  0.00           C
ATOM   4867  C28 POPEL 237      53.512  42.351  40.073  1.00  0.00           C
ATOM   4870  C29 POPEL 237      54.102  43.451  40.913  1.00  0.00           C
ATOM   4872 0C21 POPEL 237      55.401  43.611  41.223  1.00  0.00           C
ATOM   4874 1C21 POPEL 237      56.562  42.771  40.733  1.00  0.00           C
ATOM   4877 2C21 POPEL 237      57.870  43.581  40.663  1.00  0.00           C
ATOM   4880 3C21 POPEL 237      57.771  44.871  39.833  1.00  0.00           C
ATOM   4883 4C21 POPEL 237      59.120  45.571  39.593  1.00  0.00           C
ATOM   4886 5C21 POPEL 237      59.721  46.271  40.824  1.00  0.00           C
ATOM   4889 6C21 POPEL 237      58.782  47.311  41.443  1.00  0.00           C
ATOM   4892 7C21 POPEL 237      59.530  48.411  42.213  1.00  0.00           C
ATOM   4895 8C21 POPEL 237      58.571  49.401  42.883  1.00  0.00           C
ATOM   4899  C33 POPEL 237      48.160  45.021  39.873  1.00  0.00           C
ATOM   4902  C34 POPEL 237      48.291  44.481  41.303  1.00  0.00           C
ATOM   4905  C35 POPEL 237      49.741  44.361  41.773  1.00  0.00           C
ATOM   4908  C36 POPEL 237      49.832  43.641  43.123  1.00  0.00           C
ATOM   4911  C37 POPEL 237      51.282  43.401  43.573  1.00  0.00           C
ATOM   4914  C38 POPEL 237      51.370  42.501  44.813  1.00  0.00           C
ATOM   4917  C39 POPEL 237      52.831  42.291  45.243  1.00  0.00           C
ATOM   4920 0C31 POPEL 237      52.961  41.431  46.503  1.00  0.00           C
ATOM   4923 1C31 POPEL 237      54.431  41.231  46.893  1.00  0.00           C
ATOM   4926 2C31 POPEL 237      54.590  40.471  48.213  1.00  0.00           C
ATOM   4929 3C31 POPEL 237      54.231  41.331  49.434  1.00  0.00           C
ATOM   4932 4C31 POPEL 237      54.460  40.601  50.763  1.00  0.00           C
ATOM   4935 5C31 POPEL 237      54.481  41.541  51.973  1.00  0.00           C
ATOM   4938 6C31 POPEL 237      54.811  40.871  53.303  1.00  0.00           C
ATOM   4942  NH3 POPEM 238      15.841  93.602  37.553  1.00  0.00           N
ATOM   4946  C12 POPEM 238      14.851  94.481  36.843  1.00  0.00           C
ATOM   4949  C11 POPEM 238      14.121  95.421  37.813  1.00  0.00           C
ATOM   4952  P   POPEM 238      12.761  97.621  37.253  1.00  0.00           P
ATOM   4953  O13 POPEM 238      13.600  98.342  36.274  1.00  0.00           O
ATOM   4954  O14 POPEM 238      11.291  97.781  37.183  1.00  0.00           O
ATOM   4955  O11 POPEM 238      13.270  97.912  38.723  1.00  0.00           O
ATOM   4956  O12 POPEM 238      13.081  96.091  37.103  1.00  0.00           O
ATOM   4957  C1  POPEM 238      13.941  99.131  39.013  1.00  0.00           C
ATOM   4960  C2  POPEM 238      14.211  99.231  40.533  1.00  0.00           C
ATOM   4962  O21 POPEM 238      13.011  99.701  41.163  1.00  0.00           O
ATOM   4963  C21 POPEM 238      12.580  99.261  42.343  1.00  0.00           C
ATOM   4964  O22 POPEM 238      11.961  99.961  43.133  1.00  0.00           O
ATOM   4965  C22 POPEM 238      12.831  97.772  42.623  1.00  0.00           C
ATOM   4968  C3  POPEM 238      15.411 100.202  40.803  1.00  0.00           C
ATOM   4971  O31 POPEM 238      15.371 100.882  42.074  1.00  0.00           O
ATOM   4972  C31 POPEM 238      15.611 100.151  43.143  1.00  0.00           C
ATOM   4973  O32 POPEM 238      15.860  98.952  43.153  1.00  0.00           O
ATOM   4974  C32 POPEM 238      15.551 101.061  44.363  1.00  0.00           C
ATOM   4977  C23 POPEM 238      12.461  97.341  44.073  1.00  0.00           C
ATOM   4980  C24 POPEM 238      11.260  96.401  44.163  1.00  0.00           C
ATOM   4983  C25 POPEM 238      10.791  96.191  45.613  1.00  0.00           C
ATOM   4986  C26 POPEM 238      11.890  95.641  46.543  1.00  0.00           C
ATOM   4989  C27 POPEM 238      11.501  94.331  47.233  1.00  0.00           C
ATOM   4992  C28 POPEM 238      12.680  93.631  47.913  1.00  0.00           C
ATOM   4995  C29 POPEM 238      13.341  94.431  49.013  1.00  0.00           C
ATOM   4997 0C21 POPEM 238      13.261  94.181  50.333  1.00  0.00           C
ATOM   4999 1C21 POPEM 238      12.440  93.071  50.943  1.00  0.00           C
ATOM   5002 2C21 POPEM 238      10.961  93.491  50.973  1.00  0.00           C
ATOM   5005 3C21 POPEM 238       9.931  92.401  51.263  1.00  0.00           C
ATOM   5008 4C21 POPEM 238       8.541  93.021  51.043  1.00  0.00           C
ATOM   5011 5C21 POPEM 238       7.360  92.051  51.143  1.00  0.00           C
ATOM   5014 6C21 POPEM 238       6.741  92.001  52.543  1.00  0.00           C
ATOM   5017 7C21 POPEM 238       5.331  91.391  52.533  1.00  0.00           C
ATOM   5020 8C21 POPEM 238       4.701  91.291  53.923  1.00  0.00           C
ATOM   5024  C33 POPEM 238      14.821 100.451  45.573  1.00  0.00           C
ATOM   5027  C34 POPEM 238      14.841 101.452  46.743  1.00  0.00           C
ATOM   5030  C35 POPEM 238      14.391 100.842  48.063  1.00  0.00           C
ATOM   5033  C36 POPEM 238      12.891 100.501  48.083  1.00  0.00           C
ATOM   5036  C37 POPEM 238      12.541  99.411  49.103  1.00  0.00           C
ATOM   5039  C38 POPEM 238      11.030  99.212  49.193  1.00  0.00           C
ATOM   5042  C39 POPEM 238      10.591  98.021  50.053  1.00  0.00           C
ATOM   5045 0C31 POPEM 238      10.691  98.251  51.563  1.00  0.00           C
ATOM   5048 1C31 POPEM 238      10.521  96.931  52.323  1.00  0.00           C
ATOM   5051 2C31 POPEM 238      10.700  97.031  53.844  1.00  0.00           C
ATOM   5054 3C31 POPEM 238       9.440  97.451  54.613  1.00  0.00           C
ATOM   5057 4C31 POPEM 238       8.501  96.261  54.923  1.00  0.00           C
ATOM   5060 5C31 POPEM 238       7.490  96.581  56.024  1.00  0.00           C
ATOM   5063 6C31 POPEM 238       6.681  95.361  56.463  1.00  0.00           C
ATOM   5067  NH3 POPEN 239      93.882  70.521  73.973  1.00  0.00           N
ATOM   5071  C12 POPEN 239      94.882  69.481  73.543  1.00  0.00           C
ATOM   5074  C11 POPEN 239      96.301  69.861  74.004  1.00  0.00           C
ATOM   5077  P   POPEN 239      96.800  72.421  73.803  1.00  0.00           P
ATOM   5078  O13 POPEN 239      95.382  72.691  74.123  1.00  0.00           O
ATOM   5079  O14 POPEN 239      97.831  72.491  74.863  1.00  0.00           O
ATOM   5080  O11 POPEN 239      97.320  73.231  72.553  1.00  0.00           O
ATOM   5081  O12 POPEN 239      96.841  70.941  73.224  1.00  0.00           O
ATOM   5082  C1  POPEN 239      96.751  74.492  72.173  1.00  0.00           C
ATOM   5085  C2  POPEN 239      96.981  74.791  70.654  1.00  0.00           C
ATOM   5087  O21 POPEN 239      96.061  73.991  69.883  1.00  0.00           O
ATOM   5088  C21 POPEN 239      95.882  74.311  68.594  1.00  0.00           C
ATOM   5089  O22 POPEN 239      96.391  75.241  67.993  1.00  0.00           O
ATOM   5090  C22 POPEN 239      94.882  73.321  67.993  1.00  0.00           C
ATOM   5093  C3  POPEN 239      98.480  74.511  70.324  1.00  0.00           C
ATOM   5096  O31 POPEN 239      98.910  74.952  69.013  1.00  0.00           O
ATOM   5097  C31 POPEN 239      98.992  76.281  68.903  1.00  0.00           C
ATOM   5098  O32 POPEN 239      98.751  77.071  69.793  1.00  0.00           O
ATOM   5099  C32 POPEN 239      99.322  76.662  67.473  1.00  0.00           C
ATOM   5102  C23 POPEN 239      94.611  73.541  66.484  1.00  0.00           C
ATOM   5105  C24 POPEN 239      93.492  72.631  65.973  1.00  0.00           C
ATOM   5108  C25 POPEN 239      93.111  72.831  64.504  1.00  0.00           C
ATOM   5111  C26 POPEN 239      94.011  72.071  63.533  1.00  0.00           C
ATOM   5114  C27 POPEN 239      93.311  71.811  62.193  1.00  0.00           C
ATOM   5117  C28 POPEN 239      93.812  72.701  61.043  1.00  0.00           C
ATOM   5120  C29 POPEN 239      95.181  72.261  60.593  1.00  0.00           C
ATOM   5122 0C21 POPEN 239      95.480  71.571  59.483  1.00  0.00           C
ATOM   5124 1C21 POPEN 239      94.550  71.081  58.403  1.00  0.00           C
ATOM   5127 2C21 POPEN 239      94.971  71.651  57.043  1.00  0.00           C
ATOM   5130 3C21 POPEN 239      94.451  73.081  56.813  1.00  0.00           C
ATOM   5133 4C21 POPEN 239      95.331  73.861  55.843  1.00  0.00           C
ATOM   5136 5C21 POPEN 239      94.632  75.051  55.164  1.00  0.00           C
ATOM   5139 6C21 POPEN 239      93.690  74.591  54.043  1.00  0.00           C
ATOM   5142 7C21 POPEN 239      93.141  75.742  53.203  1.00  0.00           C
ATOM   5145 8C21 POPEN 239      92.382  75.251  51.963  1.00  0.00           C
ATOM   5149  C33 POPEN 239     100.410  77.751  67.484  1.00  0.00           C
ATOM   5152  C34 POPEN 239     100.921  78.101  66.083  1.00  0.00           C
ATOM   5155  C35 POPEN 239     102.151  79.001  66.193  1.00  0.00           C
ATOM   5158  C36 POPEN 239     103.461  78.271  65.833  1.00  0.00           C
ATOM   5161  C37 POPEN 239     103.591  78.041  64.323  1.00  0.00           C
ATOM   5164  C38 POPEN 239     105.031  77.741  63.883  1.00  0.00           C
ATOM   5167  C39 POPEN 239     105.181  77.651  62.363  1.00  0.00           C
ATOM   5170 0C31 POPEN 239     104.221  76.631  61.734  1.00  0.00           C
ATOM   5173 1C31 POPEN 239     104.711  76.061  60.403  1.00  0.00           C
ATOM   5176 2C31 POPEN 239     103.620  75.221  59.713  1.00  0.00           C
ATOM   5179 3C31 POPEN 239     104.072  74.531  58.423  1.00  0.00           C
ATOM   5182 4C31 POPEN 239     104.291  75.501  57.263  1.00  0.00           C
ATOM   5185 5C31 POPEN 239     104.431  74.791  55.913  1.00  0.00           C
ATOM   5188 6C31 POPEN 239     104.492  75.761  54.733  1.00  0.00           C
ATOM   5192  NH3 POPEO 240      13.771  35.701  75.353  1.00  0.00           N
ATOM   5196  C12 POPEO 240      13.400  34.291  75.753  1.00  0.00           C
ATOM   5199  C11 POPEO 240      12.981  33.421  74.553  1.00  0.00           C
ATOM   5202  P   POPEO 240      14.561  31.331  74.673  1.00  0.00           P
ATOM   5203  O13 POPEO 240      15.591  32.361  74.494  1.00  0.00           O
ATOM   5204  O14 POPEO 240      14.761  30.431  75.823  1.00  0.00           O
ATOM   5205  O11 POPEO 240      14.450  30.481  73.343  1.00  0.00           O
ATOM   5206  O12 POPEO 240      13.151  32.021  74.813  1.00  0.00           O
ATOM   5207  C1  POPEO 240      15.381  29.431  73.084  1.00  0.00           C
ATOM   5210  C2  POPEO 240      16.041  29.601  71.703  1.00  0.00           C
ATOM   5212  O21 POPEO 240      16.581  28.311  71.314  1.00  0.00           O
ATOM   5213  C21 POPEO 240      16.541  28.061  70.013  1.00  0.00           C
ATOM   5214  O22 POPEO 240      16.091  28.821  69.173  1.00  0.00           O
ATOM   5215  C22 POPEO 240      17.081  26.681  69.664  1.00  0.00           C
ATOM   5218  C3  POPEO 240      17.131  30.711  71.714  1.00  0.00           C
ATOM   5221  O31 POPEO 240      18.041  30.561  70.613  1.00  0.00           O
ATOM   5222  C31 POPEO 240      17.860  31.281  69.513  1.00  0.00           C
ATOM   5223  O32 POPEO 240      17.171  32.281  69.404  1.00  0.00           O
ATOM   5224  C32 POPEO 240      18.651  30.631  68.393  1.00  0.00           C
ATOM   5227  C23 POPEO 240      17.131  26.511  68.123  1.00  0.00           C
ATOM   5230  C24 POPEO 240      17.631  25.121  67.683  1.00  0.00           C
ATOM   5233  C25 POPEO 240      17.961  25.031  66.183  1.00  0.00           C
ATOM   5236  C26 POPEO 240      16.780  25.351  65.243  1.00  0.00           C
ATOM   5239  C27 POPEO 240      16.881  26.731  64.574  1.00  0.00           C
ATOM   5242  C28 POPEO 240      15.711  27.091  63.633  1.00  0.00           C
ATOM   5245  C29 POPEO 240      15.261  26.011  62.673  1.00  0.00           C
ATOM   5247 0C21 POPEO 240      15.951  25.481  61.653  1.00  0.00           C
ATOM   5249 1C21 POPEO 240      17.351  25.831  61.193  1.00  0.00           C
ATOM   5252 2C21 POPEO 240      17.421  26.361  59.753  1.00  0.00           C
ATOM   5255 3C21 POPEO 240      17.741  27.861  59.704  1.00  0.00           C
ATOM   5258 4C21 POPEO 240      17.840  28.421  58.283  1.00  0.00           C
ATOM   5261 5C21 POPEO 240      18.360  29.861  58.254  1.00  0.00           C
ATOM   5264 6C21 POPEO 240      18.461  30.411  56.833  1.00  0.00           C
ATOM   5267 7C21 POPEO 240      19.200  31.761  56.734  1.00  0.00           C
ATOM   5270 8C21 POPEO 240      19.301  32.281  55.293  1.00  0.00           C
ATOM   5274  C33 POPEO 240      18.011  30.831  67.003  1.00  0.00           C
ATOM   5277  C34 POPEO 240      19.020  30.541  65.893  1.00  0.00           C
ATOM   5280  C35 POPEO 240      18.450  30.691  64.483  1.00  0.00           C
ATOM   5283  C36 POPEO 240      19.471  31.321  63.533  1.00  0.00           C
ATOM   5286  C37 POPEO 240      19.141  31.131  62.043  1.00  0.00           C
ATOM   5289  C38 POPEO 240      20.241  31.741  61.164  1.00  0.00           C
ATOM   5292  C39 POPEO 240      19.811  32.991  60.393  1.00  0.00           C
ATOM   5295 0C31 POPEO 240      20.980  33.951  60.143  1.00  0.00           C
ATOM   5298 1C31 POPEO 240      20.650  35.111  59.183  1.00  0.00           C
ATOM   5301 2C31 POPEO 240      21.770  36.171  59.143  1.00  0.00           C
ATOM   5304 3C31 POPEO 240      21.450  37.351  58.213  1.00  0.00           C
ATOM   5307 4C31 POPEO 240      22.671  38.261  57.993  1.00  0.00           C
ATOM   5310 5C31 POPEO 240      22.360  39.461  57.083  1.00  0.00           C
ATOM   5313 6C31 POPEO 240      23.622  40.201  56.623  1.00  0.00           C
ATOM   5317  NH3 POPEP 241      65.501  83.621  32.153  1.00  0.00           N
ATOM   5321  C12 POPEP 241      64.800  83.522  30.823  1.00  0.00           C
ATOM   5324  C11 POPEP 241      63.270  83.421  31.033  1.00  0.00           C
ATOM   5327  P   POPEP 241      62.672  85.761  32.013  1.00  0.00           P
ATOM   5328  O13 POPEP 241      64.010  86.382  32.113  1.00  0.00           O
ATOM   5329  O14 POPEP 241      61.882  86.121  30.823  1.00  0.00           O
ATOM   5330  O11 POPEP 241      61.970  86.181  33.373  1.00  0.00           O
ATOM   5331  O12 POPEP 241      62.841  84.191  32.163  1.00  0.00           O
ATOM   5332  C1  POPEP 241      62.410  85.602  34.613  1.00  0.00           C
ATOM   5335  C2  POPEP 241      61.402  85.921  35.733  1.00  0.00           C
ATOM   5337  O21 POPEP 241      62.071  86.221  36.973  1.00  0.00           O
ATOM   5338  C21 POPEP 241      62.641  87.412  37.043  1.00  0.00           C
ATOM   5339  O22 POPEP 241      62.610  88.261  36.173  1.00  0.00           O
ATOM   5340  C22 POPEP 241      63.261  87.571  38.423  1.00  0.00           C
ATOM   5343  C3  POPEP 241      60.411  84.761  35.993  1.00  0.00           C
ATOM   5346  O31 POPEP 241      59.312  85.241  36.813  1.00  0.00           O
ATOM   5347  C31 POPEP 241      58.590  84.251  37.363  1.00  0.00           C
ATOM   5348  O32 POPEP 241      58.902  83.081  37.403  1.00  0.00           O
ATOM   5349  C32 POPEP 241      57.311  84.891  37.913  1.00  0.00           C
ATOM   5352  C23 POPEP 241      64.291  88.711  38.423  1.00  0.00           C
ATOM   5355  C24 POPEP 241      64.901  88.981  39.803  1.00  0.00           C
ATOM   5358  C25 POPEP 241      63.951  89.711  40.773  1.00  0.00           C
ATOM   5361  C26 POPEP 241      64.550  89.791  42.173  1.00  0.00           C
ATOM   5364  C27 POPEP 241      63.610  90.331  43.243  1.00  0.00           C
ATOM   5367  C28 POPEP 241      64.231  90.111  44.633  1.00  0.00           C
ATOM   5370  C29 POPEP 241      63.270  90.371  45.763  1.00  0.00           C
ATOM   5372 0C21 POPEP 241      63.571  91.031  46.893  1.00  0.00           C
ATOM   5374 1C21 POPEP 241      64.922  91.611  47.223  1.00  0.00           C
ATOM   5377 2C21 POPEP 241      64.882  92.422  48.524  1.00  0.00           C
ATOM   5380 3C21 POPEP 241      66.271  92.941  48.953  1.00  0.00           C
ATOM   5383 4C21 POPEP 241      66.191  93.731  50.263  1.00  0.00           C
ATOM   5386 5C21 POPEP 241      67.480  94.501  50.593  1.00  0.00           C
ATOM   5389 6C21 POPEP 241      68.701  93.611  50.803  1.00  0.00           C
ATOM   5392 7C21 POPEP 241      69.910  94.371  51.353  1.00  0.00           C
ATOM   5395 8C21 POPEP 241      71.132  93.471  51.573  1.00  0.00           C
ATOM   5399  C33 POPEP 241      57.192  84.791  39.443  1.00  0.00           C
ATOM   5402  C34 POPEP 241      58.371  85.451  40.164  1.00  0.00           C
ATOM   5405  C35 POPEP 241      59.400  84.421  40.633  1.00  0.00           C
ATOM   5408  C36 POPEP 241      59.132  83.911  42.053  1.00  0.00           C
ATOM   5411  C37 POPEP 241      59.491  84.971  43.103  1.00  0.00           C
ATOM   5414  C38 POPEP 241      59.081  84.592  44.523  1.00  0.00           C
ATOM   5417  C39 POPEP 241      59.270  85.791  45.463  1.00  0.00           C
ATOM   5420 0C31 POPEP 241      59.180  85.412  46.943  1.00  0.00           C
ATOM   5423 1C31 POPEP 241      60.471  85.771  47.683  1.00  0.00           C
ATOM   5426 2C31 POPEP 241      60.401  85.511  49.193  1.00  0.00           C
ATOM   5429 3C31 POPEP 241      61.370  86.382  49.993  1.00  0.00           C
ATOM   5432 4C31 POPEP 241      60.882  87.831  50.113  1.00  0.00           C
ATOM   5435 5C31 POPEP 241      61.871  88.731  50.853  1.00  0.00           C
ATOM   5438 6C31 POPEP 241      61.292  90.121  51.063  1.00  0.00           C
ATOM   5442  NH3 POPEQ 242     128.871 108.611  73.693  1.00  0.00           N
ATOM   5446  C12 POPEQ 242     127.541 108.382  74.363  1.00  0.00           C
ATOM   5449  C11 POPEQ 242     126.921 109.701  74.863  1.00  0.00           C
ATOM   5452  P   POPEQ 242     124.410 109.671  74.173  1.00  0.00           P
ATOM   5453  O13 POPEQ 242     124.911 109.231  72.853  1.00  0.00           O
ATOM   5454  O14 POPEQ 242     123.141 109.081  74.664  1.00  0.00           O
ATOM   5455  O11 POPEQ 242     124.322 111.251  74.144  1.00  0.00           O
ATOM   5456  O12 POPEQ 242     125.561 109.492  75.263  1.00  0.00           O
ATOM   5457  C1  POPEQ 242     123.430 111.921  73.233  1.00  0.00           C
ATOM   5460  C2  POPEQ 242     124.191 113.031  72.443  1.00  0.00           C
ATOM   5462  O21 POPEQ 242     123.231 113.812  71.683  1.00  0.00           O
ATOM   5463  C21 POPEQ 242     123.591 115.091  71.524  1.00  0.00           C
ATOM   5464  O22 POPEQ 242     124.651 115.581  71.873  1.00  0.00           O
ATOM   5465  C22 POPEQ 242     122.440 115.891  70.914  1.00  0.00           C
ATOM   5468  C3  POPEQ 242     125.251 112.412  71.504  1.00  0.00           C
ATOM   5471  O31 POPEQ 242     126.461 113.171  71.483  1.00  0.00           O
ATOM   5472  C31 POPEQ 242     126.671 113.921  70.423  1.00  0.00           C
ATOM   5473  O32 POPEQ 242     125.930 114.022  69.453  1.00  0.00           O
ATOM   5474  C32 POPEQ 242     127.971 114.691  70.643  1.00  0.00           C
ATOM   5477  C23 POPEQ 242     122.870 117.272  70.373  1.00  0.00           C
ATOM   5480  C24 POPEQ 242     123.561 117.151  69.013  1.00  0.00           C
ATOM   5483  C25 POPEQ 242     123.391 118.421  68.183  1.00  0.00           C
ATOM   5486  C26 POPEQ 242     124.011 118.342  66.793  1.00  0.00           C
ATOM   5489  C27 POPEQ 242     123.700 119.592  65.973  1.00  0.00           C
ATOM   5492  C28 POPEQ 242     124.212 119.471  64.533  1.00  0.00           C
ATOM   5495  C29 POPEQ 242     123.910 120.691  63.693  1.00  0.00           C
ATOM   5497 0C21 POPEQ 242     123.311 120.711  62.484  1.00  0.00           C
ATOM   5499 1C21 POPEQ 242     122.812 119.531  61.703  1.00  0.00           C
ATOM   5502 2C21 POPEQ 242     123.661 119.221  60.453  1.00  0.00           C
ATOM   5505 3C21 POPEQ 242     122.971 118.201  59.543  1.00  0.00           C
ATOM   5508 4C21 POPEQ 242     123.821 117.822  58.324  1.00  0.00           C
ATOM   5511 5C21 POPEQ 242     123.041 117.021  57.263  1.00  0.00           C
ATOM   5514 6C21 POPEQ 242     122.492 115.681  57.773  1.00  0.00           C
ATOM   5517 7C21 POPEQ 242     121.940 114.821  56.633  1.00  0.00           C
ATOM   5520 8C21 POPEQ 242     121.540 113.401  57.064  1.00  0.00           C
ATOM   5524  C33 POPEQ 242     129.141 114.201  69.763  1.00  0.00           C
ATOM   5527  C34 POPEQ 242     130.361 115.121  69.873  1.00  0.00           C
ATOM   5530  C35 POPEQ 242     131.551 114.741  68.973  1.00  0.00           C
ATOM   5533  C36 POPEQ 242     131.632 115.451  67.603  1.00  0.00           C
ATOM   5536  C37 POPEQ 242     130.792 114.811  66.493  1.00  0.00           C
ATOM   5539  C38 POPEQ 242     130.712 115.671  65.223  1.00  0.00           C
ATOM   5542  C39 POPEQ 242     132.050 116.022  64.574  1.00  0.00           C
ATOM   5545 0C31 POPEQ 242     131.870 116.651  63.184  1.00  0.00           C
ATOM   5548 1C31 POPEQ 242     133.194 117.041  62.524  1.00  0.00           C
ATOM   5551 2C31 POPEQ 242     133.395 118.561  62.463  1.00  0.00           C
ATOM   5554 3C31 POPEQ 242     134.714 118.961  61.773  1.00  0.00           C
ATOM   5557 4C31 POPEQ 242     135.934 118.961  62.683  1.00  0.00           C
ATOM   5560 5C31 POPEQ 242     137.243 119.141  61.893  1.00  0.00           C
ATOM   5563 6C31 POPEQ 242     138.493 119.231  62.753  1.00  0.00           C
ATOM   5567  NH3 POPER 243      37.031  88.561  77.733  1.00  0.00           N
ATOM   5571  C12 POPER 243      38.140  88.991  78.653  1.00  0.00           C
ATOM   5574  C11 POPER 243      39.241  87.912  78.803  1.00  0.00           C
ATOM   5577  P   POPER 243      40.831  86.331  77.523  1.00  0.00           P
ATOM   5578  O13 POPER 243      42.090  87.071  77.763  1.00  0.00           O
ATOM   5579  O14 POPER 243      40.551  85.221  78.463  1.00  0.00           O
ATOM   5580  O11 POPER 243      40.741  85.751  76.063  1.00  0.00           O
ATOM   5581  O12 POPER 243      39.620  87.361  77.543  1.00  0.00           O
ATOM   5582  C1  POPER 243      39.410  85.391  75.623  1.00  0.00           C
ATOM   5585  C2  POPER 243      39.501  84.681  74.253  1.00  0.00           C
ATOM   5587  O21 POPER 243      38.950  85.531  73.253  1.00  0.00           O
ATOM   5588  C21 POPER 243      37.980  85.191  72.463  1.00  0.00           C
ATOM   5589  O22 POPER 243      36.971  84.551  72.733  1.00  0.00           O
ATOM   5590  C22 POPER 243      38.430  85.661  71.074  1.00  0.00           C
ATOM   5593  C3  POPER 243      39.090  83.181  74.243  1.00  0.00           C
ATOM   5596  O31 POPER 243      39.680  82.571  73.084  1.00  0.00           O
ATOM   5597  C31 POPER 243      39.921  81.271  73.193  1.00  0.00           C
ATOM   5598  O32 POPER 243      39.511  80.561  74.094  1.00  0.00           O
ATOM   5599  C32 POPER 243      40.770  80.771  72.033  1.00  0.00           C
ATOM   5602  C23 POPER 243      37.570  85.221  69.883  1.00  0.00           C
ATOM   5605  C24 POPER 243      38.270  85.561  68.543  1.00  0.00           C
ATOM   5608  C25 POPER 243      38.181  87.051  68.193  1.00  0.00           C
ATOM   5611  C26 POPER 243      38.800  87.361  66.823  1.00  0.00           C
ATOM   5614  C27 POPER 243      38.562  88.821  66.403  1.00  0.00           C
ATOM   5617  C28 POPER 243      39.000  89.111  64.953  1.00  0.00           C
ATOM   5620  C29 POPER 243      38.890  90.591  64.683  1.00  0.00           C
ATOM   5622 0C21 POPER 243      38.191  91.191  63.713  1.00  0.00           C
ATOM   5624 1C21 POPER 243      37.351  90.551  62.633  1.00  0.00           C
ATOM   5627 2C21 POPER 243      36.132  91.421  62.293  1.00  0.00           C
ATOM   5630 3C21 POPER 243      35.050  91.452  63.393  1.00  0.00           C
ATOM   5633 4C21 POPER 243      33.910  92.401  63.003  1.00  0.00           C
ATOM   5636 5C21 POPER 243      32.780  92.461  64.043  1.00  0.00           C
ATOM   5639 6C21 POPER 243      31.631  93.351  63.573  1.00  0.00           C
ATOM   5642 7C21 POPER 243      30.471  93.421  64.574  1.00  0.00           C
ATOM   5645 8C21 POPER 243      29.280  94.241  64.043  1.00  0.00           C
ATOM   5649  C33 POPER 243      41.441  81.871  71.193  1.00  0.00           C
ATOM   5652  C34 POPER 243      42.081  81.301  69.933  1.00  0.00           C
ATOM   5655  C35 POPER 243      42.870  82.352  69.144  1.00  0.00           C
ATOM   5658  C36 POPER 243      41.931  83.311  68.414  1.00  0.00           C
ATOM   5661  C37 POPER 243      42.410  83.631  67.003  1.00  0.00           C
ATOM   5664  C38 POPER 243      41.292  84.162  66.113  1.00  0.00           C
ATOM   5667  C39 POPER 243      41.830  84.772  64.823  1.00  0.00           C
ATOM   5670 0C31 POPER 243      40.720  85.322  63.923  1.00  0.00           C
ATOM   5673 1C31 POPER 243      41.300  86.102  62.743  1.00  0.00           C
ATOM   5676 2C31 POPER 243      40.242  86.601  61.763  1.00  0.00           C
ATOM   5679 3C31 POPER 243      40.871  87.111  60.463  1.00  0.00           C
ATOM   5682 4C31 POPER 243      39.921  87.962  59.603  1.00  0.00           C
ATOM   5685 5C31 POPER 243      40.541  88.342  58.263  1.00  0.00           C
ATOM   5688 6C31 POPER 243      39.742  89.401  57.493  1.00  0.00           C
ATOM   5692  NH3 POPES 244      18.501  74.561  32.013  1.00  0.00           N
ATOM   5696  C12 POPES 244      18.141  75.991  32.223  1.00  0.00           C
ATOM   5699  C11 POPES 244      17.221  76.431  31.083  1.00  0.00           C
ATOM   5702  P   POPES 244      15.160  74.781  31.193  1.00  0.00           P
ATOM   5703  O13 POPES 244      13.860  74.881  30.484  1.00  0.00           O
ATOM   5704  O14 POPES 244      16.201  73.842  30.753  1.00  0.00           O
ATOM   5705  O11 POPES 244      14.891  74.451  32.693  1.00  0.00           O
ATOM   5706  O12 POPES 244      15.841  76.211  31.373  1.00  0.00           O
ATOM   5707  C1  POPES 244      14.341  75.361  33.633  1.00  0.00           C
ATOM   5710  C2  POPES 244      15.010  75.191  35.033  1.00  0.00           C
ATOM   5712  O21 POPES 244      15.841  76.342  35.303  1.00  0.00           O
ATOM   5713  C21 POPES 244      16.310  76.531  36.533  1.00  0.00           C
ATOM   5714  O22 POPES 244      17.471  76.781  36.793  1.00  0.00           O
ATOM   5715  C22 POPES 244      15.211  76.662  37.583  1.00  0.00           C
ATOM   5718  C3  POPES 244      15.780  73.831  35.213  1.00  0.00           C
ATOM   5721  O31 POPES 244      17.190  74.041  35.533  1.00  0.00           O
ATOM   5722  C31 POPES 244      17.621  73.431  36.623  1.00  0.00           C
ATOM   5723  O32 POPES 244      17.011  72.561  37.223  1.00  0.00           O
ATOM   5724  C32 POPES 244      18.961  73.981  37.043  1.00  0.00           C
ATOM   5727  C23 POPES 244      15.741  76.401  39.013  1.00  0.00           C
ATOM   5730  C24 POPES 244      14.591  76.491  40.024  1.00  0.00           C
ATOM   5733  C25 POPES 244      14.921  75.801  41.344  1.00  0.00           C
ATOM   5736  C26 POPES 244      13.860  76.101  42.413  1.00  0.00           C
ATOM   5739  C27 POPES 244      14.011  75.191  43.633  1.00  0.00           C
ATOM   5742  C28 POPES 244      13.181  75.611  44.863  1.00  0.00           C
ATOM   5745  C29 POPES 244      13.851  76.701  45.663  1.00  0.00           C
ATOM   5747 0C21 POPES 244      13.721  76.901  46.983  1.00  0.00           C
ATOM   5749 1C21 POPES 244      12.840  76.131  47.943  1.00  0.00           C
ATOM   5752 2C21 POPES 244      13.511  75.841  49.303  1.00  0.00           C
ATOM   5755 3C21 POPES 244      12.490  75.851  50.453  1.00  0.00           C
ATOM   5758 4C21 POPES 244      13.070  75.441  51.803  1.00  0.00           C
ATOM   5761 5C21 POPES 244      12.081  75.651  52.963  1.00  0.00           C
ATOM   5764 6C21 POPES 244      12.641  75.181  54.303  1.00  0.00           C
ATOM   5767 7C21 POPES 244      11.611  75.211  55.443  1.00  0.00           C
ATOM   5770 8C21 POPES 244      12.150  74.601  56.734  1.00  0.00           C
ATOM   5774  C33 POPES 244      19.151  73.901  38.583  1.00  0.00           C
ATOM   5777  C34 POPES 244      20.640  73.901  38.943  1.00  0.00           C
ATOM   5780  C35 POPES 244      20.941  73.281  40.313  1.00  0.00           C
ATOM   5783  C36 POPES 244      20.791  74.241  41.493  1.00  0.00           C
ATOM   5786  C37 POPES 244      21.511  73.711  42.743  1.00  0.00           C
ATOM   5789  C38 POPES 244      21.440  74.681  43.933  1.00  0.00           C
ATOM   5792  C39 POPES 244      22.221  74.162  45.164  1.00  0.00           C
ATOM   5795 0C31 POPES 244      21.471  73.121  45.993  1.00  0.00           C
ATOM   5798 1C31 POPES 244      22.420  72.331  46.903  1.00  0.00           C
ATOM   5801 2C31 POPES 244      21.721  71.301  47.803  1.00  0.00           C
ATOM   5804 3C31 POPES 244      21.671  71.721  49.273  1.00  0.00           C
ATOM   5807 4C31 POPES 244      21.222  70.581  50.193  1.00  0.00           C
ATOM   5810 5C31 POPES 244      21.531  70.851  51.673  1.00  0.00           C
ATOM   5813 6C31 POPES 244      21.310  69.621  52.563  1.00  0.00           C
ATOM   5817  NH3 POPET 245      48.741  90.631  76.174  1.00  0.00           N
ATOM   5821  C12 POPET 245      47.781  91.701  76.594  1.00  0.00           C
ATOM   5824  C11 POPET 245      48.111  93.031  75.923  1.00  0.00           C
ATOM   5827  P   POPET 245      46.271  94.551  74.704  1.00  0.00           P
ATOM   5828  O13 POPET 245      45.190  93.641  74.243  1.00  0.00           O
ATOM   5829  O14 POPET 245      45.850  95.931  75.033  1.00  0.00           O
ATOM   5830  O11 POPET 245      47.410  94.592  73.603  1.00  0.00           O
ATOM   5831  O12 POPET 245      46.991  93.891  75.954  1.00  0.00           O
ATOM   5832  C1  POPET 245      47.141  95.091  72.283  1.00  0.00           C
ATOM   5835  C2  POPET 245      47.360  93.961  71.234  1.00  0.00           C
ATOM   5837  O21 POPET 245      47.711  94.451  69.924  1.00  0.00           O
ATOM   5838  C21 POPET 245      46.820  95.191  69.263  1.00  0.00           C
ATOM   5839  O22 POPET 245      45.791  95.661  69.713  1.00  0.00           O
ATOM   5840  C22 POPET 245      47.311  95.371  67.824  1.00  0.00           C
ATOM   5843  C3  POPET 245      46.212  92.931  71.203  1.00  0.00           C
ATOM   5846  O31 POPET 245      46.562  91.781  70.383  1.00  0.00           O
ATOM   5847  C31 POPET 245      46.012  91.801  69.183  1.00  0.00           C
ATOM   5848  O32 POPET 245      45.260  92.651  68.763  1.00  0.00           O
ATOM   5849  C32 POPET 245      46.500  90.602  68.373  1.00  0.00           C
ATOM   5852  C23 POPET 245      46.241  96.011  66.904  1.00  0.00           C
ATOM   5855  C24 POPET 245      46.801  96.411  65.533  1.00  0.00           C
ATOM   5858  C25 POPET 245      45.840  97.241  64.663  1.00  0.00           C
ATOM   5861  C26 POPET 245      45.190  96.452  63.524  1.00  0.00           C
ATOM   5864  C27 POPET 245      44.330  97.341  62.603  1.00  0.00           C
ATOM   5867  C28 POPET 245      43.601  96.581  61.473  1.00  0.00           C
ATOM   5870  C29 POPET 245      42.402  97.341  60.983  1.00  0.00           C
ATOM   5872 0C21 POPET 245      42.011  97.541  59.713  1.00  0.00           C
ATOM   5874 1C21 POPET 245      42.722  97.061  58.473  1.00  0.00           C
ATOM   5877 2C21 POPET 245      42.241  97.851  57.233  1.00  0.00           C
ATOM   5880 3C21 POPET 245      42.680  99.321  57.263  1.00  0.00           C
ATOM   5883 4C21 POPET 245      42.041 100.202  56.183  1.00  0.00           C
ATOM   5886 5C21 POPET 245      40.541 100.451  56.403  1.00  0.00           C
ATOM   5889 6C21 POPET 245      39.931 101.432  55.373  1.00  0.00           C
ATOM   5892 7C21 POPET 245      38.421 101.651  55.593  1.00  0.00           C
ATOM   5895 8C21 POPET 245      37.821 102.721  54.683  1.00  0.00           C
ATOM   5899  C33 POPET 245      45.871  90.551  66.963  1.00  0.00           C
ATOM   5902  C34 POPET 245      46.570  89.581  66.003  1.00  0.00           C
ATOM   5905  C35 POPET 245      46.261  89.901  64.533  1.00  0.00           C
ATOM   5908  C36 POPET 245      44.821  89.601  64.083  1.00  0.00           C
ATOM   5911  C37 POPET 245      44.460  90.361  62.793  1.00  0.00           C
ATOM   5914  C38 POPET 245      43.480  89.621  61.883  1.00  0.00           C
ATOM   5917  C39 POPET 245      42.922  90.511  60.763  1.00  0.00           C
ATOM   5920 0C31 POPET 245      44.011  91.162  59.903  1.00  0.00           C
ATOM   5923 1C31 POPET 245      43.480  92.041  58.774  1.00  0.00           C
ATOM   5926 2C31 POPET 245      44.621  92.641  57.943  1.00  0.00           C
ATOM   5929 3C31 POPET 245      44.180  93.461  56.723  1.00  0.00           C
ATOM   5932 4C31 POPET 245      43.391  92.632  55.684  1.00  0.00           C
ATOM   5935 5C31 POPET 245      42.930  93.461  54.483  1.00  0.00           C
ATOM   5938 6C31 POPET 245      42.121  92.641  53.463  1.00  0.00           C
ATOM   5942  NH3 POPEU 246      47.211  51.021  33.313  1.00  0.00           N
ATOM   5946  C12 POPEU 246      48.610  50.591  33.623  1.00  0.00           C
ATOM   5949  C11 POPEU 246      49.161  49.791  32.453  1.00  0.00           C
ATOM   5952  P   POPEU 246      51.360  48.821  31.593  1.00  0.00           P
ATOM   5953  O13 POPEU 246      51.061  47.411  31.283  1.00  0.00           O
ATOM   5954  O14 POPEU 246      51.180  49.811  30.503  1.00  0.00           O
ATOM   5955  O11 POPEU 246      52.800  48.951  32.233  1.00  0.00           O
ATOM   5956  O12 POPEU 246      50.461  49.301  32.803  1.00  0.00           O
ATOM   5957  C1  POPEU 246      53.420  50.251  32.293  1.00  0.00           C
ATOM   5960  C2  POPEU 246      53.080  50.981  33.613  1.00  0.00           C
ATOM   5962  O21 POPEU 246      53.811  52.231  33.703  1.00  0.00           O
ATOM   5963  C21 POPEU 246      53.111  53.201  34.303  1.00  0.00           C
ATOM   5964  O22 POPEU 246      51.981  53.071  34.743  1.00  0.00           O
ATOM   5965  C22 POPEU 246      53.870  54.531  34.273  1.00  0.00           C
ATOM   5968  C3  POPEU 246      53.391  50.051  34.833  1.00  0.00           C
ATOM   5971  O31 POPEU 246      53.531  50.771  36.083  1.00  0.00           O
ATOM   5972  C31 POPEU 246      54.781  51.011  36.463  1.00  0.00           C
ATOM   5973  O32 POPEU 246      55.780  50.721  35.824  1.00  0.00           O
ATOM   5974  C32 POPEU 246      54.791  51.801  37.773  1.00  0.00           C
ATOM   5977  C23 POPEU 246      53.010  55.741  34.763  1.00  0.00           C
ATOM   5980  C24 POPEU 246      53.480  56.391  36.073  1.00  0.00           C
ATOM   5983  C25 POPEU 246      53.150  55.591  37.343  1.00  0.00           C
ATOM   5986  C26 POPEU 246      53.420  56.421  38.613  1.00  0.00           C
ATOM   5989  C27 POPEU 246      53.101  55.681  39.923  1.00  0.00           C
ATOM   5992  C28 POPEU 246      53.642  56.391  41.183  1.00  0.00           C
ATOM   5995  C29 POPEU 246      52.961  57.701  41.473  1.00  0.00           C
ATOM   5997 0C21 POPEU 246      52.421  58.121  42.633  1.00  0.00           C
ATOM   5999 1C21 POPEU 246      52.430  57.411  43.963  1.00  0.00           C
ATOM   6002 2C21 POPEU 246      52.911  58.371  45.073  1.00  0.00           C
ATOM   6005 3C21 POPEU 246      53.090  57.721  46.453  1.00  0.00           C
ATOM   6008 4C21 POPEU 246      53.660  58.751  47.453  1.00  0.00           C
ATOM   6011 5C21 POPEU 246      54.312  58.151  48.703  1.00  0.00           C
ATOM   6014 6C21 POPEU 246      53.321  57.621  49.733  1.00  0.00           C
ATOM   6017 7C21 POPEU 246      53.992  57.461  51.103  1.00  0.00           C
ATOM   6020 8C21 POPEU 246      53.171  56.631  52.083  1.00  0.00           C
ATOM   6024  C33 POPEU 246      56.012  51.421  38.643  1.00  0.00           C
ATOM   6027  C34 POPEU 246      56.201  52.291  39.903  1.00  0.00           C
ATOM   6030  C35 POPEU 246      55.370  51.831  41.113  1.00  0.00           C
ATOM   6033  C36 POPEU 246      55.931  52.371  42.443  1.00  0.00           C
ATOM   6036  C37 POPEU 246      55.360  51.641  43.673  1.00  0.00           C
ATOM   6039  C38 POPEU 246      56.082  52.051  44.963  1.00  0.00           C
ATOM   6042  C39 POPEU 246      55.741  51.131  46.163  1.00  0.00           C
ATOM   6045 0C31 POPEU 246      54.291  51.231  46.623  1.00  0.00           C
ATOM   6048 1C31 POPEU 246      54.062  50.521  47.963  1.00  0.00           C
ATOM   6051 2C31 POPEU 246      52.690  50.861  48.603  1.00  0.00           C
ATOM   6054 3C31 POPEU 246      52.722  50.831  50.133  1.00  0.00           C
ATOM   6057 4C31 POPEU 246      53.480  52.021  50.743  1.00  0.00           C
ATOM   6060 5C31 POPEU 246      53.601  51.931  52.263  1.00  0.00           C
ATOM   6063 6C31 POPEU 246      54.312  53.111  52.913  1.00  0.00           C
ATOM   6067  NH3 POPEV 247      82.841  58.861  76.563  1.00  0.00           N
ATOM   6071  C12 POPEV 247      82.971  60.231  75.984  1.00  0.00           C
ATOM   6074  C11 POPEV 247      83.410  61.221  77.064  1.00  0.00           C
ATOM   6077  P   POPEV 247      81.601  63.101  77.274  1.00  0.00           P
ATOM   6078  O13 POPEV 247      80.161  62.891  77.463  1.00  0.00           O
ATOM   6079  O14 POPEV 247      82.230  64.221  77.993  1.00  0.00           O
ATOM   6080  O11 POPEV 247      81.941  63.141  75.703  1.00  0.00           O
ATOM   6081  O12 POPEV 247      82.271  61.741  77.743  1.00  0.00           O
ATOM   6082  C1  POPEV 247      80.831  63.101  74.803  1.00  0.00           C
ATOM   6085  C2  POPEV 247      81.312  63.211  73.323  1.00  0.00           C
ATOM   6087  O21 POPEV 247      80.331  62.691  72.414  1.00  0.00           O
ATOM   6088  C21 POPEV 247      80.190  61.391  72.353  1.00  0.00           C
ATOM   6089  O22 POPEV 247      80.602  60.571  73.154  1.00  0.00           O
ATOM   6090  C22 POPEV 247      79.330  61.061  71.143  1.00  0.00           C
ATOM   6093  C3  POPEV 247      82.742  62.671  73.034  1.00  0.00           C
ATOM   6096  O31 POPEV 247      82.971  62.471  71.623  1.00  0.00           O
ATOM   6097  C31 POPEV 247      83.020  63.561  70.853  1.00  0.00           C
ATOM   6098  O32 POPEV 247      82.860  64.701  71.234  1.00  0.00           O
ATOM   6099  C32 POPEV 247      83.311  63.141  69.404  1.00  0.00           C
ATOM   6102  C23 POPEV 247      80.201  60.491  70.013  1.00  0.00           C
ATOM   6105  C24 POPEV 247      79.451  60.611  68.683  1.00  0.00           C
ATOM   6108  C25 POPEV 247      80.260  60.041  67.523  1.00  0.00           C
ATOM   6111  C26 POPEV 247      79.491  60.141  66.203  1.00  0.00           C
ATOM   6114  C27 POPEV 247      80.221  59.461  65.043  1.00  0.00           C
ATOM   6117  C28 POPEV 247      79.440  59.661  63.734  1.00  0.00           C
ATOM   6120  C29 POPEV 247      80.182  59.091  62.543  1.00  0.00           C
ATOM   6122 0C21 POPEV 247      79.671  58.261  61.613  1.00  0.00           C
ATOM   6124 1C21 POPEV 247      78.271  57.721  61.563  1.00  0.00           C
ATOM   6127 2C21 POPEV 247      78.241  56.191  61.423  1.00  0.00           C
ATOM   6130 3C21 POPEV 247      78.672  55.711  60.033  1.00  0.00           C
ATOM   6133 4C21 POPEV 247      77.852  54.511  59.564  1.00  0.00           C
ATOM   6136 5C21 POPEV 247      78.072  54.231  58.073  1.00  0.00           C
ATOM   6139 6C21 POPEV 247      77.430  52.921  57.623  1.00  0.00           C
ATOM   6142 7C21 POPEV 247      77.422  52.791  56.094  1.00  0.00           C
ATOM   6145 8C21 POPEV 247      77.050  51.391  55.613  1.00  0.00           C
ATOM   6149  C33 POPEV 247      82.211  63.551  68.393  1.00  0.00           C
ATOM   6152  C34 POPEV 247      82.571  63.181  66.943  1.00  0.00           C
ATOM   6155  C35 POPEV 247      81.510  63.611  65.913  1.00  0.00           C
ATOM   6158  C36 POPEV 247      81.820  63.091  64.493  1.00  0.00           C
ATOM   6161  C37 POPEV 247      80.800  63.521  63.433  1.00  0.00           C
ATOM   6164  C38 POPEV 247      81.061  62.921  62.053  1.00  0.00           C
ATOM   6167  C39 POPEV 247      79.980  63.251  61.013  1.00  0.00           C
ATOM   6170 0C31 POPEV 247      78.701  62.411  61.164  1.00  0.00           C
ATOM   6173 1C31 POPEV 247      77.660  62.631  60.053  1.00  0.00           C
ATOM   6176 2C31 POPEV 247      76.440  61.721  60.243  1.00  0.00           C
ATOM   6179 3C31 POPEV 247      75.110  62.471  60.473  1.00  0.00           C
ATOM   6182 4C31 POPEV 247      74.351  62.761  59.173  1.00  0.00           C
ATOM   6185 5C31 POPEV 247      72.882  63.171  59.423  1.00  0.00           C
ATOM   6188 6C31 POPEV 247      72.062  63.261  58.143  1.00  0.00           C
ATOM   6192  NH3 POPEW 248      58.771  29.061  74.153  1.00  0.00           N
ATOM   6196  C12 POPEW 248      58.992  27.651  73.664  1.00  0.00           C
ATOM   6199  C11 POPEW 248      59.611  26.751  74.763  1.00  0.00           C
ATOM   6202  P   POPEW 248      57.300  26.001  75.763  1.00  0.00           P
ATOM   6203  O13 POPEW 248      56.981  25.131  76.913  1.00  0.00           O
ATOM   6204  O14 POPEW 248      56.370  27.131  75.523  1.00  0.00           O
ATOM   6205  O11 POPEW 248      57.351  25.141  74.453  1.00  0.00           O
ATOM   6206  O12 POPEW 248      58.782  26.571  75.903  1.00  0.00           O
ATOM   6207  C1  POPEW 248      57.620  23.741  74.443  1.00  0.00           C
ATOM   6210  C2  POPEW 248      57.922  23.241  73.003  1.00  0.00           C
ATOM   6212  O21 POPEW 248      58.461  21.931  73.133  1.00  0.00           O
ATOM   6213  C21 POPEW 248      58.321  21.121  72.103  1.00  0.00           C
ATOM   6214  O22 POPEW 248      57.781  21.381  71.043  1.00  0.00           O
ATOM   6215  C22 POPEW 248      58.940  19.781  72.473  1.00  0.00           C
ATOM   6218  C3  POPEW 248      58.951  24.191  72.333  1.00  0.00           C
ATOM   6221  O31 POPEW 248      59.231  23.941  70.943  1.00  0.00           O
ATOM   6222  C31 POPEW 248      58.350  24.451  70.093  1.00  0.00           C
ATOM   6223  O32 POPEW 248      57.211  24.811  70.344  1.00  0.00           O
ATOM   6224  C32 POPEW 248      59.062  24.801  68.793  1.00  0.00           C
ATOM   6227  C23 POPEW 248      59.481  19.091  71.213  1.00  0.00           C
ATOM   6230  C24 POPEW 248      60.660  19.851  70.584  1.00  0.00           C
ATOM   6233  C25 POPEW 248      60.971  19.291  69.193  1.00  0.00           C
ATOM   6236  C26 POPEW 248      62.321  19.691  68.603  1.00  0.00           C
ATOM   6239  C27 POPEW 248      62.550  18.891  67.313  1.00  0.00           C
ATOM   6242  C28 POPEW 248      63.922  19.071  66.653  1.00  0.00           C
ATOM   6245  C29 POPEW 248      64.080  18.101  65.503  1.00  0.00           C
ATOM   6247 0C21 POPEW 248      65.230  17.791  64.883  1.00  0.00           C
ATOM   6249 1C21 POPEW 248      66.590  18.351  65.213  1.00  0.00           C
ATOM   6252 2C21 POPEW 248      67.742  17.311  65.253  1.00  0.00           C
ATOM   6255 3C21 POPEW 248      67.330  15.911  65.733  1.00  0.00           C
ATOM   6258 4C21 POPEW 248      68.480  15.031  66.253  1.00  0.00           C
ATOM   6261 5C21 POPEW 248      69.701  14.901  65.323  1.00  0.00           C
ATOM   6264 6C21 POPEW 248      69.400  14.271  63.943  1.00  0.00           C
ATOM   6267 7C21 POPEW 248      70.690  13.781  63.273  1.00  0.00           C
ATOM   6270 8C21 POPEW 248      70.501  13.221  61.853  1.00  0.00           C
ATOM   6274  C33 POPEW 248      59.491  23.611  67.914  1.00  0.00           C
ATOM   6277  C34 POPEW 248      59.980  24.171  66.583  1.00  0.00           C
ATOM   6280  C35 POPEW 248      59.881  23.201  65.403  1.00  0.00           C
ATOM   6283  C36 POPEW 248      60.320  23.911  64.113  1.00  0.00           C
ATOM   6286  C37 POPEW 248      60.222  22.991  62.893  1.00  0.00           C
ATOM   6289  C38 POPEW 248      60.780  23.651  61.623  1.00  0.00           C
ATOM   6292  C39 POPEW 248      60.942  22.671  60.443  1.00  0.00           C
ATOM   6295 0C31 POPEW 248      62.001  21.591  60.693  1.00  0.00           C
ATOM   6298 1C31 POPEW 248      62.201  20.681  59.473  1.00  0.00           C
ATOM   6301 2C31 POPEW 248      62.930  19.371  59.793  1.00  0.00           C
ATOM   6304 3C31 POPEW 248      62.081  18.381  60.613  1.00  0.00           C
ATOM   6307 4C31 POPEW 248      62.660  16.961  60.643  1.00  0.00           C
ATOM   6310 5C31 POPEW 248      61.711  15.961  61.333  1.00  0.00           C
ATOM   6313 6C31 POPEW 248      61.711  14.571  60.693  1.00  0.00           C
ATOM   6317  NH3 POPEX 249      90.871  84.461  71.513  1.00  0.00           N
ATOM   6321  C12 POPEX 249      91.831  83.291  71.473  1.00  0.00           C
ATOM   6324  C11 POPEX 249      92.211  82.731  72.873  1.00  0.00           C
ATOM   6327  P   POPEX 249      93.300  84.992  73.683  1.00  0.00           P
ATOM   6328  O13 POPEX 249      92.330  85.981  73.163  1.00  0.00           O
ATOM   6329  O14 POPEX 249      94.062  85.401  74.883  1.00  0.00           O
ATOM   6330  O11 POPEX 249      94.270  84.571  72.543  1.00  0.00           O
ATOM   6331  O12 POPEX 249      92.481  83.672  73.923  1.00  0.00           O
ATOM   6332  C1  POPEX 249      95.681  84.821  72.593  1.00  0.00           C
ATOM   6335  C2  POPEX 249      96.330  84.281  71.303  1.00  0.00           C
ATOM   6337  O21 POPEX 249      95.800  85.071  70.233  1.00  0.00           O
ATOM   6338  C21 POPEX 249      96.391  85.031  69.074  1.00  0.00           C
ATOM   6339  O22 POPEX 249      97.471  84.531  68.803  1.00  0.00           O
ATOM   6340  C22 POPEX 249      95.462  85.681  68.053  1.00  0.00           C
ATOM   6343  C3  POPEX 249      95.980  82.761  71.193  1.00  0.00           C
ATOM   6346  O31 POPEX 249      96.441  82.081  70.003  1.00  0.00           O
ATOM   6347  C31 POPEX 249      95.572  81.841  69.033  1.00  0.00           C
ATOM   6348  O32 POPEX 249      94.451  82.311  68.903  1.00  0.00           O
ATOM   6349  C32 POPEX 249      96.231  80.851  68.073  1.00  0.00           C
ATOM   6352  C23 POPEX 249      95.451  84.951  66.693  1.00  0.00           C
ATOM   6355  C24 POPEX 249      94.660  85.742  65.643  1.00  0.00           C
ATOM   6358  C25 POPEX 249      94.171  84.871  64.473  1.00  0.00           C
ATOM   6361  C26 POPEX 249      95.261  84.501  63.454  1.00  0.00           C
ATOM   6364  C27 POPEX 249      94.701  83.821  62.193  1.00  0.00           C
ATOM   6367  C28 POPEX 249      95.771  83.551  61.113  1.00  0.00           C
ATOM   6370  C29 POPEX 249      96.461  84.811  60.643  1.00  0.00           C
ATOM   6372 0C21 POPEX 249      97.781  85.091  60.703  1.00  0.00           C
ATOM   6374 1C21 POPEX 249      98.871  84.212  61.253  1.00  0.00           C
ATOM   6377 2C21 POPEX 249      99.730  83.602  60.133  1.00  0.00           C
ATOM   6380 3C21 POPEX 249     100.641  84.611  59.423  1.00  0.00           C
ATOM   6383 4C21 POPEX 249     101.660  83.882  58.543  1.00  0.00           C
ATOM   6386 5C21 POPEX 249     102.632  84.831  57.823  1.00  0.00           C
ATOM   6389 6C21 POPEX 249     103.340  84.111  56.683  1.00  0.00           C
ATOM   6392 7C21 POPEX 249     104.341  85.001  55.943  1.00  0.00           C
ATOM   6395 8C21 POPEX 249     104.771  84.352  54.634  1.00  0.00           C
ATOM   6399  C33 POPEX 249      95.271  80.271  67.003  1.00  0.00           C
ATOM   6402  C34 POPEX 249      95.660  78.831  66.633  1.00  0.00           C
ATOM   6405  C35 POPEX 249      95.491  78.481  65.143  1.00  0.00           C
ATOM   6408  C36 POPEX 249      96.181  77.141  64.844  1.00  0.00           C
ATOM   6411  C37 POPEX 249      96.181  76.711  63.373  1.00  0.00           C
ATOM   6414  C38 POPEX 249      97.010  75.431  63.193  1.00  0.00           C
ATOM   6417  C39 POPEX 249      97.102  74.941  61.743  1.00  0.00           C
ATOM   6420 0C31 POPEX 249      98.111  75.721  60.893  1.00  0.00           C
ATOM   6423 1C31 POPEX 249      98.131  75.231  59.434  1.00  0.00           C
ATOM   6426 2C31 POPEX 249      99.230  75.891  58.603  1.00  0.00           C
ATOM   6429 3C31 POPEX 249      99.011  75.721  57.093  1.00  0.00           C
ATOM   6432 4C31 POPEX 249      99.590  76.861  56.253  1.00  0.00           C
ATOM   6435 5C31 POPEX 249      99.260  76.691  54.774  1.00  0.00           C
ATOM   6438 6C31 POPEX 249      99.830  77.781  53.863  1.00  0.00           C
ATOM   6442  NH3 POPEY 250      48.000  76.861  32.753  1.00  0.00           N
ATOM   6446  C12 POPEY 250      47.852  76.101  31.453  1.00  0.00           C
ATOM   6449  C11 POPEY 250      47.971  74.591  31.723  1.00  0.00           C
ATOM   6452  P   POPEY 250      47.602  72.261  30.603  1.00  0.00           P
ATOM   6453  O13 POPEY 250      46.212  72.121  31.143  1.00  0.00           O
ATOM   6454  O14 POPEY 250      47.922  71.631  29.313  1.00  0.00           O
ATOM   6455  O11 POPEY 250      48.660  71.831  31.713  1.00  0.00           O
ATOM   6456  O12 POPEY 250      47.870  73.821  30.523  1.00  0.00           O
ATOM   6457  C1  POPEY 250      48.382  70.801  32.673  1.00  0.00           C
ATOM   6460  C2  POPEY 250      48.881  71.171  34.103  1.00  0.00           C
ATOM   6462  O21 POPEY 250      48.280  70.241  35.013  1.00  0.00           O
ATOM   6463  C21 POPEY 250      48.910  69.101  35.164  1.00  0.00           C
ATOM   6464  O22 POPEY 250      50.042  68.831  34.803  1.00  0.00           O
ATOM   6465  C22 POPEY 250      47.940  68.111  35.813  1.00  0.00           C
ATOM   6468  C3  POPEY 250      48.420  72.571  34.583  1.00  0.00           C
ATOM   6471  O31 POPEY 250      49.501  73.491  34.883  1.00  0.00           O
ATOM   6472  C31 POPEY 250      50.102  73.261  36.053  1.00  0.00           C
ATOM   6473  O32 POPEY 250      49.892  72.311  36.783  1.00  0.00           O
ATOM   6474  C32 POPEY 250      51.101  74.391  36.344  1.00  0.00           C
ATOM   6477  C23 POPEY 250      48.561  67.341  37.004  1.00  0.00           C
ATOM   6480  C24 POPEY 250      48.191  67.951  38.363  1.00  0.00           C
ATOM   6483  C25 POPEY 250      48.771  69.351  38.623  1.00  0.00           C
ATOM   6486  C26 POPEY 250      48.442  69.851  40.033  1.00  0.00           C
ATOM   6489  C27 POPEY 250      49.371  70.971  40.523  1.00  0.00           C
ATOM   6492  C28 POPEY 250      49.151  71.272  42.013  1.00  0.00           C
ATOM   6495  C29 POPEY 250      50.141  72.241  42.603  1.00  0.00           C
ATOM   6497 0C21 POPEY 250      50.580  72.231  43.873  1.00  0.00           C
ATOM   6499 1C21 POPEY 250      50.131  71.291  44.973  1.00  0.00           C
ATOM   6502 2C21 POPEY 250      49.670  72.021  46.243  1.00  0.00           C
ATOM   6505 3C21 POPEY 250      50.801  72.731  46.993  1.00  0.00           C
ATOM   6508 4C21 POPEY 250      50.331  73.331  48.324  1.00  0.00           C
ATOM   6511 5C21 POPEY 250      51.410  74.171  49.013  1.00  0.00           C
ATOM   6514 6C21 POPEY 250      50.942  74.741  50.363  1.00  0.00           C
ATOM   6517 7C21 POPEY 250      52.071  75.501  51.063  1.00  0.00           C
ATOM   6520 8C21 POPEY 250      51.690  76.091  52.423  1.00  0.00           C
ATOM   6524  C33 POPEY 250      51.282  74.651  37.853  1.00  0.00           C
ATOM   6527  C34 POPEY 250      52.300  75.761  38.143  1.00  0.00           C
ATOM   6530  C35 POPEY 250      52.602  75.961  39.643  1.00  0.00           C
ATOM   6533  C36 POPEY 250      51.352  76.181  40.503  1.00  0.00           C
ATOM   6536  C37 POPEY 250      51.690  76.581  41.943  1.00  0.00           C
ATOM   6539  C38 POPEY 250      50.430  76.831  42.793  1.00  0.00           C
ATOM   6542  C39 POPEY 250      50.710  77.662  44.043  1.00  0.00           C
ATOM   6545 0C31 POPEY 250      49.530  77.701  45.033  1.00  0.00           C
ATOM   6548 1C31 POPEY 250      49.860  78.541  46.274  1.00  0.00           C
ATOM   6551 2C31 POPEY 250      48.750  78.541  47.333  1.00  0.00           C
ATOM   6554 3C31 POPEY 250      49.200  79.241  48.623  1.00  0.00           C
ATOM   6557 4C31 POPEY 250      48.080  79.531  49.623  1.00  0.00           C
ATOM   6560 5C31 POPEY 250      47.940  78.491  50.754  1.00  0.00           C
ATOM   6563 6C31 POPEY 250      47.500  77.111  50.273  1.00  0.00           C
ATOM   6567  NH3 POPEZ 251       8.681  97.822  36.453  1.00  0.00           N
ATOM   6571  C12 POPEZ 251       7.881  98.781  35.593  1.00  0.00           C
ATOM   6574  C11 POPEZ 251       7.071  98.071  34.483  1.00  0.00           C
ATOM   6577  P   POPEZ 251       4.780  98.102  33.254  1.00  0.00           P
ATOM   6578  O13 POPEZ 251       3.498  98.821  33.493  1.00  0.00           O
ATOM   6579  O14 POPEZ 251       5.261  98.121  31.863  1.00  0.00           O
ATOM   6580  O11 POPEZ 251       4.751  96.651  33.863  1.00  0.00           O
ATOM   6581  O12 POPEZ 251       5.881  98.812  34.143  1.00  0.00           O
ATOM   6582  C1  POPEZ 251       3.758  96.231  34.793  1.00  0.00           C
ATOM   6585  C2  POPEZ 251       3.998  96.621  36.283  1.00  0.00           C
ATOM   6587  O21 POPEZ 251       3.298  95.651  37.093  1.00  0.00           O
ATOM   6588  C21 POPEZ 251       3.748  95.551  38.343  1.00  0.00           C
ATOM   6589  O22 POPEZ 251       4.811  95.961  38.753  1.00  0.00           O
ATOM   6590  C22 POPEZ 251       2.698  94.831  39.193  1.00  0.00           C
ATOM   6593  C3  POPEZ 251       3.448  98.051  36.583  1.00  0.00           C
ATOM   6596  O31 POPEZ 251       3.408  98.421  37.973  1.00  0.00           O
ATOM   6597  C31 POPEZ 251       4.361  99.251  38.383  1.00  0.00           C
ATOM   6598  O32 POPEZ 251       5.371  99.531  37.763  1.00  0.00           O
ATOM   6599  C32 POPEZ 251       3.948  99.931  39.673  1.00  0.00           C
ATOM   6602  C23 POPEZ 251       2.978  94.881  40.713  1.00  0.00           C
ATOM   6605  C24 POPEZ 251       1.758  94.411  41.513  1.00  0.00           C
ATOM   6608  C25 POPEZ 251       1.968  93.171  42.393  1.00  0.00           C
ATOM   6611  C26 POPEZ 251       2.748  93.391  43.693  1.00  0.00           C
ATOM   6614  C27 POPEZ 251       2.748  92.111  44.543  1.00  0.00           C
ATOM   6617  C28 POPEZ 251       3.558  92.191  45.843  1.00  0.00           C
ATOM   6620  C29 POPEZ 251       3.678  90.821  46.473  1.00  0.00           C
ATOM   6622 0C21 POPEZ 251       3.908  90.531  47.763  1.00  0.00           C
ATOM   6624 1C21 POPEZ 251       4.131  91.522  48.873  1.00  0.00           C
ATOM   6627 2C21 POPEZ 251       2.808  91.951  49.504  1.00  0.00           C
ATOM   6630 3C21 POPEZ 251       2.128  90.901  50.393  1.00  0.00           C
ATOM   6633 4C21 POPEZ 251       0.738  91.401  50.814  1.00  0.00           C
ATOM   6636 5C21 POPEZ 251       0.058  90.541  51.883  1.00  0.00           C
ATOM   6639 6C21 POPEZ 251      -1.432  90.901  51.973  1.00  0.00           C
ATOM   6642 7C21 POPEZ 251      -2.172  90.221  53.123  1.00  0.00           C
ATOM   6645 8C21 POPEZ 251      -3.662  90.571  53.203  1.00  0.00           C
ATOM   6649  C33 POPEZ 251       4.611  99.321  40.923  1.00  0.00           C
ATOM   6652  C34 POPEZ 251       3.558  99.022  41.983  1.00  0.00           C
ATOM   6655  C35 POPEZ 251       4.151  98.421  43.254  1.00  0.00           C
ATOM   6658  C36 POPEZ 251       3.088  97.831  44.183  1.00  0.00           C
ATOM   6661  C37 POPEZ 251       3.718  97.521  45.543  1.00  0.00           C
ATOM   6664  C38 POPEZ 251       2.758  97.021  46.623  1.00  0.00           C
ATOM   6667  C39 POPEZ 251       3.458  97.132  47.973  1.00  0.00           C
ATOM   6670 0C31 POPEZ 251       2.808  96.361  49.123  1.00  0.00           C
ATOM   6673 1C31 POPEZ 251       3.638  96.491  50.403  1.00  0.00           C
ATOM   6676 2C31 POPEZ 251       3.378  95.371  51.414  1.00  0.00           C
ATOM   6679 3C31 POPEZ 251       3.978  95.641  52.793  1.00  0.00           C
ATOM   6682 4C31 POPEZ 251       3.138  96.601  53.633  1.00  0.00           C
ATOM   6685 5C31 POPEZ 251       3.788  96.881  54.993  1.00  0.00           C
ATOM   6688 6C31 POPEZ 251       2.938  97.751  55.923  1.00  0.00           C
ATOM   6692  NH3 POPEa 252      28.660  67.681  75.963  1.00  0.00           N
ATOM   6696  C12 POPEa 252      28.821  68.071  74.513  1.00  0.00           C
ATOM   6699  C11 POPEa 252      28.561  66.881  73.594  1.00  0.00           C
ATOM   6702  P   POPEa 252      26.421  65.561  74.303  1.00  0.00           P
ATOM   6703  O13 POPEa 252      26.610  65.891  75.733  1.00  0.00           O
ATOM   6704  O14 POPEa 252      26.861  64.221  73.843  1.00  0.00           O
ATOM   6705  O11 POPEa 252      24.891  65.721  73.943  1.00  0.00           O
ATOM   6706  O12 POPEa 252      27.151  66.662  73.463  1.00  0.00           O
ATOM   6707  C1  POPEa 252      24.350  66.741  73.113  1.00  0.00           C
ATOM   6710  C2  POPEa 252      24.341  66.381  71.594  1.00  0.00           C
ATOM   6712  O21 POPEa 252      25.541  66.821  70.934  1.00  0.00           O
ATOM   6713  C21 POPEa 252      25.811  68.111  70.903  1.00  0.00           C
ATOM   6714  O22 POPEa 252      25.080  69.031  71.244  1.00  0.00           O
ATOM   6715  C22 POPEa 252      27.241  68.331  70.453  1.00  0.00           C
ATOM   6718  C3  POPEa 252      23.051  66.871  70.864  1.00  0.00           C
ATOM   6721  O31 POPEa 252      23.241  66.701  69.453  1.00  0.00           O
ATOM   6722  C31 POPEa 252      22.270  67.132  68.664  1.00  0.00           C
ATOM   6723  O32 POPEa 252      21.141  67.441  68.993  1.00  0.00           O
ATOM   6724  C32 POPEa 252      22.871  67.151  67.254  1.00  0.00           C
ATOM   6727  C23 POPEa 252      27.391  69.691  69.734  1.00  0.00           C
ATOM   6730  C24 POPEa 252      26.631  69.711  68.393  1.00  0.00           C
ATOM   6733  C25 POPEa 252      26.882  70.951  67.533  1.00  0.00           C
ATOM   6736  C26 POPEa 252      28.371  71.251  67.283  1.00  0.00           C
ATOM   6739  C27 POPEa 252      29.151  70.041  66.763  1.00  0.00           C
ATOM   6742  C28 POPEa 252      30.632  70.361  66.463  1.00  0.00           C
ATOM   6745  C29 POPEa 252      31.461  69.111  66.383  1.00  0.00           C
ATOM   6747 0C21 POPEa 252      31.971  68.541  65.273  1.00  0.00           C
ATOM   6749 1C21 POPEa 252      31.741  69.001  63.853  1.00  0.00           C
ATOM   6752 2C21 POPEa 252      31.680  67.811  62.893  1.00  0.00           C
ATOM   6755 3C21 POPEa 252      31.360  68.251  61.453  1.00  0.00           C
ATOM   6758 4C21 POPEa 252      31.230  67.111  60.433  1.00  0.00           C
ATOM   6761 5C21 POPEa 252      30.381  67.501  59.213  1.00  0.00           C
ATOM   6764 6C21 POPEa 252      29.991  66.291  58.353  1.00  0.00           C
ATOM   6767 7C21 POPEa 252      29.241  66.701  57.083  1.00  0.00           C
ATOM   6770 8C21 POPEa 252      28.520  65.541  56.414  1.00  0.00           C
ATOM   6774  C33 POPEa 252      21.971  67.691  66.123  1.00  0.00           C
ATOM   6777  C34 POPEa 252      22.820  67.881  64.863  1.00  0.00           C
ATOM   6780  C35 POPEa 252      22.141  68.561  63.673  1.00  0.00           C
ATOM   6783  C36 POPEa 252      23.161  68.912  62.594  1.00  0.00           C
ATOM   6786  C37 POPEa 252      22.631  69.901  61.543  1.00  0.00           C
ATOM   6789  C38 POPEa 252      23.740  70.431  60.613  1.00  0.00           C
ATOM   6792  C39 POPEa 252      23.301  71.651  59.803  1.00  0.00           C
ATOM   6795 0C31 POPEa 252      22.360  71.321  58.623  1.00  0.00           C
ATOM   6798 1C31 POPEa 252      21.640  72.571  58.123  1.00  0.00           C
ATOM   6801 2C31 POPEa 252      20.721  72.321  56.913  1.00  0.00           C
ATOM   6804 3C31 POPEa 252      21.411  72.401  55.533  1.00  0.00           C
ATOM   6807 4C31 POPEa 252      22.071  73.761  55.263  1.00  0.00           C
ATOM   6810 5C31 POPEa 252      22.420  73.981  53.783  1.00  0.00           C
ATOM   6813 6C31 POPEa 252      23.231  75.261  53.553  1.00  0.00           C
ATOM   6817  NH3 POPEb 253      19.581   5.541  75.383  1.00  0.00           N
ATOM   6821  C12 POPEb 253      21.020   5.451  74.943  1.00  0.00           C
ATOM   6824  C11 POPEb 253      21.960   6.331  75.783  1.00  0.00           C
ATOM   6827  P   POPEb 253      24.250   5.061  75.934  1.00  0.00           P
ATOM   6828  O13 POPEb 253      23.511   3.791  76.004  1.00  0.00           O
ATOM   6829  O14 POPEb 253      24.940   5.531  77.164  1.00  0.00           O
ATOM   6830  O11 POPEb 253      25.311   4.881  74.783  1.00  0.00           O
ATOM   6831  O12 POPEb 253      23.311   6.201  75.363  1.00  0.00           O
ATOM   6832  C1  POPEb 253      25.200   3.861  73.793  1.00  0.00           C
ATOM   6835  C2  POPEb 253      24.090   4.071  72.733  1.00  0.00           C
ATOM   6837  O21 POPEb 253      24.180   2.931  71.854  1.00  0.00           O
ATOM   6838  C21 POPEb 253      23.051   2.531  71.323  1.00  0.00           C
ATOM   6839  O22 POPEb 253      21.950   3.011  71.533  1.00  0.00           O
ATOM   6840  C22 POPEb 253      23.291   1.371  70.344  1.00  0.00           C
ATOM   6843  C3  POPEb 253      24.301   5.431  71.963  1.00  0.00           C
ATOM   6846  O31 POPEb 253      23.321   5.691  70.923  1.00  0.00           O
ATOM   6847  C31 POPEb 253      23.681   5.381  69.684  1.00  0.00           C
ATOM   6848  O32 POPEb 253      24.731   4.891  69.343  1.00  0.00           O
ATOM   6849  C32 POPEb 253      22.501   5.681  68.763  1.00  0.00           C
ATOM   6852  C23 POPEb 253      22.901  -0.032  70.893  1.00  0.00           C
ATOM   6855  C24 POPEb 253      22.440  -0.962  69.763  1.00  0.00           C
ATOM   6858  C25 POPEb 253      22.151  -2.412  70.204  1.00  0.00           C
ATOM   6861  C26 POPEb 253      21.561  -3.262  69.063  1.00  0.00           C
ATOM   6864  C27 POPEb 253      22.591  -3.772  68.043  1.00  0.00           C
ATOM   6867  C28 POPEb 253      21.971  -4.162  66.683  1.00  0.00           C
ATOM   6870  C29 POPEb 253      21.561  -2.932  65.903  1.00  0.00           C
ATOM   6872 0C21 POPEb 253      21.911  -2.612  64.643  1.00  0.00           C
ATOM   6874 1C21 POPEb 253      22.791  -3.402  63.713  1.00  0.00           C
ATOM   6877 2C21 POPEb 253      23.530  -2.482  62.723  1.00  0.00           C
ATOM   6880 3C21 POPEb 253      24.121  -3.302  61.573  1.00  0.00           C
ATOM   6883 4C21 POPEb 253      24.972  -2.492  60.583  1.00  0.00           C
ATOM   6886 5C21 POPEb 253      25.600  -3.442  59.574  1.00  0.00           C
ATOM   6889 6C21 POPEb 253      26.730  -2.842  58.723  1.00  0.00           C
ATOM   6892 7C21 POPEb 253      27.372  -3.952  57.883  1.00  0.00           C
ATOM   6895 8C21 POPEb 253      28.600  -3.552  57.064  1.00  0.00           C
ATOM   6899  C33 POPEb 253      22.761   5.321  67.274  1.00  0.00           C
ATOM   6902  C34 POPEb 253      22.741   6.531  66.323  1.00  0.00           C
ATOM   6905  C35 POPEb 253      24.121   7.141  66.073  1.00  0.00           C
ATOM   6908  C36 POPEb 253      24.151   7.981  64.783  1.00  0.00           C
ATOM   6911  C37 POPEb 253      25.570   8.471  64.443  1.00  0.00           C
ATOM   6914  C38 POPEb 253      25.600   9.481  63.283  1.00  0.00           C
ATOM   6917  C39 POPEb 253      25.071   8.941  61.943  1.00  0.00           C
ATOM   6920 0C31 POPEb 253      25.871   7.741  61.423  1.00  0.00           C
ATOM   6923 1C31 POPEb 253      25.510   7.351  59.984  1.00  0.00           C
ATOM   6926 2C31 POPEb 253      26.500   6.341  59.383  1.00  0.00           C
ATOM   6929 3C31 POPEb 253      27.811   7.011  58.933  1.00  0.00           C
ATOM   6932 4C31 POPEb 253      28.941   6.021  58.643  1.00  0.00           C
ATOM   6935 5C31 POPEb 253      30.101   6.681  57.883  1.00  0.00           C
ATOM   6938 6C31 POPEb 253      31.341   5.791  57.763  1.00  0.00           C
ATOM   6942  NH3 POPEc 254      37.531  87.141  34.033  1.00  0.00           N
ATOM   6946  C12 POPEc 254      37.271  87.001  32.553  1.00  0.00           C
ATOM   6949  C11 POPEc 254      38.132  85.861  31.973  1.00  0.00           C
ATOM   6952  P   POPEc 254      38.300  83.231  32.153  1.00  0.00           P
ATOM   6953  O13 POPEc 254      37.851  82.941  30.773  1.00  0.00           O
ATOM   6954  O14 POPEc 254      39.731  83.041  32.483  1.00  0.00           O
ATOM   6955  O11 POPEc 254      37.472  82.331  33.143  1.00  0.00           O
ATOM   6956  O12 POPEc 254      37.821  84.651  32.643  1.00  0.00           O
ATOM   6957  C1  POPEc 254      37.410  82.682  34.533  1.00  0.00           C
ATOM   6960  C2  POPEc 254      36.722  81.541  35.313  1.00  0.00           C
ATOM   6962  O21 POPEc 254      36.801  81.861  36.703  1.00  0.00           O
ATOM   6963  C21 POPEc 254      35.951  81.382  37.623  1.00  0.00           C
ATOM   6964  O22 POPEc 254      36.011  81.671  38.813  1.00  0.00           O
ATOM   6965  C22 POPEc 254      34.961  80.351  37.093  1.00  0.00           C
ATOM   6968  C3  POPEc 254      37.371  80.162  34.983  1.00  0.00           C
ATOM   6971  O31 POPEc 254      38.070  79.591  36.093  1.00  0.00           O
ATOM   6972  C31 POPEc 254      39.351  79.921  36.223  1.00  0.00           C
ATOM   6973  O32 POPEc 254      40.012  80.561  35.413  1.00  0.00           O
ATOM   6974  C32 POPEc 254      39.861  79.381  37.553  1.00  0.00           C
ATOM   6977  C23 POPEc 254      33.890  79.991  38.143  1.00  0.00           C
ATOM   6980  C24 POPEc 254      32.910  78.941  37.583  1.00  0.00           C
ATOM   6983  C25 POPEc 254      31.520  79.081  38.193  1.00  0.00           C
ATOM   6986  C26 POPEc 254      31.371  78.801  39.693  1.00  0.00           C
ATOM   6989  C27 POPEc 254      30.050  79.381  40.223  1.00  0.00           C
ATOM   6992  C28 POPEc 254      29.741  79.051  41.693  1.00  0.00           C
ATOM   6995  C29 POPEc 254      28.500  79.781  42.153  1.00  0.00           C
ATOM   6997 0C21 POPEc 254      27.241  79.331  42.143  1.00  0.00           C
ATOM   6999 1C21 POPEc 254      26.750  77.961  41.723  1.00  0.00           C
ATOM   7002 2C21 POPEc 254      25.581  77.471  42.603  1.00  0.00           C
ATOM   7005 3C21 POPEc 254      25.901  77.461  44.113  1.00  0.00           C
ATOM   7008 4C21 POPEc 254      24.690  77.091  44.983  1.00  0.00           C
ATOM   7011 5C21 POPEc 254      25.001  77.321  46.463  1.00  0.00           C
ATOM   7014 6C21 POPEc 254      23.851  76.911  47.383  1.00  0.00           C
ATOM   7017 7C21 POPEc 254      24.041  77.421  48.823  1.00  0.00           C
ATOM   7020 8C21 POPEc 254      22.991  76.841  49.774  1.00  0.00           C
ATOM   7024  C33 POPEc 254      39.171  80.041  38.774  1.00  0.00           C
ATOM   7027  C34 POPEc 254      38.871  79.031  39.893  1.00  0.00           C
ATOM   7030  C35 POPEc 254      37.991  79.591  41.023  1.00  0.00           C
ATOM   7033  C36 POPEc 254      38.621  80.781  41.763  1.00  0.00           C
ATOM   7036  C37 POPEc 254      38.340  80.742  43.273  1.00  0.00           C
ATOM   7039  C38 POPEc 254      39.011  81.891  44.023  1.00  0.00           C
ATOM   7042  C39 POPEc 254      39.011  81.701  45.553  1.00  0.00           C
ATOM   7045 0C31 POPEc 254      39.861  82.761  46.253  1.00  0.00           C
ATOM   7048 1C31 POPEc 254      39.701  82.761  47.783  1.00  0.00           C
ATOM   7051 2C31 POPEc 254      40.661  83.761  48.463  1.00  0.00           C
ATOM   7054 3C31 POPEc 254      40.121  84.331  49.783  1.00  0.00           C
ATOM   7057 4C31 POPEc 254      40.492  83.501  51.024  1.00  0.00           C
ATOM   7060 5C31 POPEc 254      39.680  83.941  52.243  1.00  0.00           C
ATOM   7063 6C31 POPEc 254      40.230  83.491  53.594  1.00  0.00           C
ATOM   7067  NH3 POPEd 255      82.632  55.781  30.913  1.00  0.00           N
ATOM   7071  C12 POPEd 255      82.580  56.701  29.723  1.00  0.00           C
ATOM   7074  C11 POPEd 255      82.492  58.171  30.193  1.00  0.00           C
ATOM   7077  P   POPEd 255      80.500  59.771  30.803  1.00  0.00           P
ATOM   7078  O13 POPEd 255      80.510  60.291  29.423  1.00  0.00           O
ATOM   7079  O14 POPEd 255      79.201  59.541  31.463  1.00  0.00           O
ATOM   7080  O11 POPEd 255      81.361  60.721  31.763  1.00  0.00           O
ATOM   7081  O12 POPEd 255      81.251  58.371  30.873  1.00  0.00           O
ATOM   7082  C1  POPEd 255      81.610  60.301  33.113  1.00  0.00           C
ATOM   7085  C2  POPEd 255      82.501  61.291  33.923  1.00  0.00           C
ATOM   7087  O21 POPEd 255      82.860  60.691  35.183  1.00  0.00           O
ATOM   7088  C21 POPEd 255      82.011  60.631  36.183  1.00  0.00           C
ATOM   7089  O22 POPEd 255      80.862  61.041  36.193  1.00  0.00           O
ATOM   7090  C22 POPEd 255      82.720  59.941  37.363  1.00  0.00           C
ATOM   7093  C3  POPEd 255      81.890  62.731  34.053  1.00  0.00           C
ATOM   7096  O31 POPEd 255      82.271  63.461  35.243  1.00  0.00           O
ATOM   7097  C31 POPEd 255      83.550  63.791  35.343  1.00  0.00           C
ATOM   7098  O32 POPEd 255      84.410  63.551  34.513  1.00  0.00           O
ATOM   7099  C32 POPEd 255      83.812  64.431  36.703  1.00  0.00           C
ATOM   7102  C23 POPEd 255      81.881  59.841  38.653  1.00  0.00           C
ATOM   7105  C24 POPEd 255      82.252  58.651  39.563  1.00  0.00           C
ATOM   7108  C25 POPEd 255      83.561  58.811  40.353  1.00  0.00           C
ATOM   7111  C26 POPEd 255      83.451  59.531  41.703  1.00  0.00           C
ATOM   7114  C27 POPEd 255      84.751  59.411  42.524  1.00  0.00           C
ATOM   7117  C28 POPEd 255      84.711  60.141  43.883  1.00  0.00           C
ATOM   7120  C29 POPEd 255      86.041  60.061  44.603  1.00  0.00           C
ATOM   7122 0C21 POPEd 255      86.312  59.351  45.723  1.00  0.00           C
ATOM   7124 1C21 POPEd 255      85.331  58.471  46.443  1.00  0.00           C
ATOM   7127 2C21 POPEd 255      85.910  57.191  47.103  1.00  0.00           C
ATOM   7130 3C21 POPEd 255      86.330  57.411  48.573  1.00  0.00           C
ATOM   7133 4C21 POPEd 255      86.350  56.121  49.403  1.00  0.00           C
ATOM   7136 5C21 POPEd 255      86.831  56.311  50.853  1.00  0.00           C
ATOM   7139 6C21 POPEd 255      86.270  57.571  51.533  1.00  0.00           C
ATOM   7142 7C21 POPEd 255      86.822  57.811  52.943  1.00  0.00           C
ATOM   7145 8C21 POPEd 255      86.361  59.141  53.533  1.00  0.00           C
ATOM   7149  C33 POPEd 255      84.891  63.631  37.483  1.00  0.00           C
ATOM   7152  C34 POPEd 255      85.141  64.162  38.904  1.00  0.00           C
ATOM   7155  C35 POPEd 255      83.992  63.911  39.883  1.00  0.00           C
ATOM   7158  C36 POPEd 255      84.391  64.221  41.323  1.00  0.00           C
ATOM   7161  C37 POPEd 255      83.321  63.811  42.343  1.00  0.00           C
ATOM   7164  C38 POPEd 255      83.751  64.031  43.803  1.00  0.00           C
ATOM   7167  C39 POPEd 255      83.502  65.471  44.283  1.00  0.00           C
ATOM   7170 0C31 POPEd 255      83.782  65.661  45.773  1.00  0.00           C
ATOM   7173 1C31 POPEd 255      83.231  67.001  46.283  1.00  0.00           C
ATOM   7176 2C31 POPEd 255      83.490  67.272  47.763  1.00  0.00           C
ATOM   7179 3C31 POPEd 255      84.950  67.651  48.073  1.00  0.00           C
ATOM   7182 4C31 POPEd 255      85.181  67.791  49.583  1.00  0.00           C
ATOM   7185 5C31 POPEd 255      86.111  68.941  49.963  1.00  0.00           C
ATOM   7188 6C31 POPEd 255      86.151  69.181  51.473  1.00  0.00           C
ATOM   7192  NH3 POPEe 256      28.391 113.342  37.654  1.00  0.00           N
ATOM   7196  C12 POPEe 256      26.981 113.121  37.183  1.00  0.00           C
ATOM   7199  C11 POPEe 256      26.251 114.471  37.074  1.00  0.00           C
ATOM   7202  P   POPEe 256      26.111 116.731  38.324  1.00  0.00           P
ATOM   7203  O13 POPEe 256      27.372 117.272  37.783  1.00  0.00           O
ATOM   7204  O14 POPEe 256      24.881 117.071  37.553  1.00  0.00           O
ATOM   7205  O11 POPEe 256      25.921 117.191  39.823  1.00  0.00           O
ATOM   7206  O12 POPEe 256      26.241 115.151  38.333  1.00  0.00           O
ATOM   7207  C1  POPEe 256      25.360 116.331  40.824  1.00  0.00           C
ATOM   7210  C2  POPEe 256      25.021 117.121  42.123  1.00  0.00           C
ATOM   7212  O21 POPEe 256      25.161 116.231  43.254  1.00  0.00           O
ATOM   7213  C21 POPEe 256      25.340 116.852  44.403  1.00  0.00           C
ATOM   7214  O22 POPEe 256      25.541 118.041  44.553  1.00  0.00           O
ATOM   7215  C22 POPEe 256      25.321 115.851  45.553  1.00  0.00           C
ATOM   7218  C3  POPEe 256      23.571 117.682  42.004  1.00  0.00           C
ATOM   7221  O31 POPEe 256      23.170 118.631  43.013  1.00  0.00           O
ATOM   7222  C31 POPEe 256      22.472 118.121  44.023  1.00  0.00           C
ATOM   7223  O32 POPEe 256      22.360 116.931  44.283  1.00  0.00           O
ATOM   7224  C32 POPEe 256      21.801 119.221  44.833  1.00  0.00           C
ATOM   7227  C23 POPEe 256      25.811 116.561  46.833  1.00  0.00           C
ATOM   7230  C24 POPEe 256      25.921 115.671  48.073  1.00  0.00           C
ATOM   7233  C25 POPEe 256      24.920 116.041  49.183  1.00  0.00           C
ATOM   7236  C26 POPEe 256      25.351 115.501  50.563  1.00  0.00           C
ATOM   7239  C27 POPEe 256      24.341 115.831  51.673  1.00  0.00           C
ATOM   7242  C28 POPEe 256      24.881 115.602  53.093  1.00  0.00           C
ATOM   7245  C29 POPEe 256      25.860 116.671  53.533  1.00  0.00           C
ATOM   7247 0C21 POPEe 256      26.141 117.011  54.803  1.00  0.00           C
ATOM   7249 1C21 POPEe 256      25.600 116.321  56.033  1.00  0.00           C
ATOM   7252 2C21 POPEe 256      26.660 116.141  57.143  1.00  0.00           C
ATOM   7255 3C21 POPEe 256      27.061 117.431  57.883  1.00  0.00           C
ATOM   7258 4C21 POPEe 256      27.531 117.121  59.313  1.00  0.00           C
ATOM   7261 5C21 POPEe 256      28.000 118.342  60.113  1.00  0.00           C
ATOM   7264 6C21 POPEe 256      28.100 118.031  61.613  1.00  0.00           C
ATOM   7267 7C21 POPEe 256      28.520 119.231  62.463  1.00  0.00           C
ATOM   7270 8C21 POPEe 256      28.530 118.932  63.973  1.00  0.00           C
ATOM   7274  C33 POPEe 256      22.041 119.031  46.344  1.00  0.00           C
ATOM   7277  C34 POPEe 256      22.620 120.291  46.983  1.00  0.00           C
ATOM   7280  C35 POPEe 256      22.860 120.202  48.493  1.00  0.00           C
ATOM   7283  C36 POPEe 256      21.570 120.371  49.303  1.00  0.00           C
ATOM   7286  C37 POPEe 256      21.461 119.441  50.523  1.00  0.00           C
ATOM   7289  C38 POPEe 256      21.201 117.981  50.133  1.00  0.00           C
ATOM   7292  C39 POPEe 256      20.691 117.162  51.333  1.00  0.00           C
ATOM   7295 0C31 POPEe 256      19.680 116.081  50.933  1.00  0.00           C
ATOM   7298 1C31 POPEe 256      18.910 115.521  52.134  1.00  0.00           C
ATOM   7301 2C31 POPEe 256      17.590 114.871  51.703  1.00  0.00           C
ATOM   7304 3C31 POPEe 256      16.551 114.801  52.823  1.00  0.00           C
ATOM   7307 4C31 POPEe 256      16.721 113.591  53.763  1.00  0.00           C
ATOM   7310 5C31 POPEe 256      15.621 113.571  54.833  1.00  0.00           C
ATOM   7313 6C31 POPEe 256      15.611 112.291  55.663  1.00  0.00           C
ATOM   7317  NH3 POPEf 257      39.581 106.001  33.393  1.00  0.00           N
ATOM   7321  C12 POPEf 257      40.050 104.772  32.693  1.00  0.00           C
ATOM   7324  C11 POPEf 257      41.461 104.971  32.123  1.00  0.00           C
ATOM   7327  P   POPEf 257      42.571 102.641  31.553  1.00  0.00           P
ATOM   7328  O13 POPEf 257      41.672 101.531  31.153  1.00  0.00           O
ATOM   7329  O14 POPEf 257      43.891 102.721  30.893  1.00  0.00           O
ATOM   7330  O11 POPEf 257      42.750 102.702  33.123  1.00  0.00           O
ATOM   7331  O12 POPEf 257      41.750 103.932  31.203  1.00  0.00           O
ATOM   7332  C1  POPEf 257      41.861 102.092  34.043  1.00  0.00           C
ATOM   7335  C2  POPEf 257      42.521 100.941  34.853  1.00  0.00           C
ATOM   7337  O21 POPEf 257      41.602 100.661  35.923  1.00  0.00           O
ATOM   7338  C21 POPEf 257      41.632  99.431  36.423  1.00  0.00           C
ATOM   7339  O22 POPEf 257      42.370  98.531  36.113  1.00  0.00           O
ATOM   7340  C22 POPEf 257      40.521  99.321  37.473  1.00  0.00           C
ATOM   7343  C3  POPEf 257      43.941 101.371  35.363  1.00  0.00           C
ATOM   7346  O31 POPEf 257      44.551 100.412  36.263  1.00  0.00           O
ATOM   7347  C31 POPEf 257      44.340 100.651  37.553  1.00  0.00           C
ATOM   7348  O32 POPEf 257      43.690 101.572  38.013  1.00  0.00           O
ATOM   7349  C32 POPEf 257      44.910  99.492  38.373  1.00  0.00           C
ATOM   7352  C23 POPEf 257      40.430  97.901  38.073  1.00  0.00           C
ATOM   7355  C24 POPEf 257      39.041  97.611  38.653  1.00  0.00           C
ATOM   7358  C25 POPEf 257      38.750  98.431  39.913  1.00  0.00           C
ATOM   7361  C26 POPEf 257      38.601  97.611  41.203  1.00  0.00           C
ATOM   7364  C27 POPEf 257      38.151  98.481  42.393  1.00  0.00           C
ATOM   7367  C28 POPEf 257      37.991  97.772  43.753  1.00  0.00           C
ATOM   7370  C29 POPEf 257      37.391  96.391  43.723  1.00  0.00           C
ATOM   7372 0C21 POPEf 257      36.320  95.912  44.403  1.00  0.00           C
ATOM   7374 1C21 POPEf 257      35.402  96.662  45.343  1.00  0.00           C
ATOM   7377 2C21 POPEf 257      33.941  96.211  45.123  1.00  0.00           C
ATOM   7380 3C21 POPEf 257      32.940  96.951  46.013  1.00  0.00           C
ATOM   7383 4C21 POPEf 257      31.481  96.461  45.863  1.00  0.00           C
ATOM   7386 5C21 POPEf 257      30.901  96.432  44.443  1.00  0.00           C
ATOM   7389 6C21 POPEf 257      29.371  96.391  44.493  1.00  0.00           C
ATOM   7392 7C21 POPEf 257      28.701  96.382  43.123  1.00  0.00           C
ATOM   7395 8C21 POPEf 257      27.171  96.452  43.213  1.00  0.00           C
ATOM   7399  C33 POPEf 257      44.762  99.701  39.903  1.00  0.00           C
ATOM   7402  C34 POPEf 257      45.152  98.441  40.684  1.00  0.00           C
ATOM   7405  C35 POPEf 257      44.972  98.551  42.203  1.00  0.00           C
ATOM   7408  C36 POPEf 257      43.521  98.821  42.654  1.00  0.00           C
ATOM   7411  C37 POPEf 257      43.382  98.662  44.173  1.00  0.00           C
ATOM   7414  C38 POPEf 257      42.041  99.171  44.713  1.00  0.00           C
ATOM   7417  C39 POPEf 257      41.941  99.061  46.243  1.00  0.00           C
ATOM   7420 0C31 POPEf 257      43.091  99.791  46.953  1.00  0.00           C
ATOM   7423 1C31 POPEf 257      42.840 100.041  48.443  1.00  0.00           C
ATOM   7426 2C31 POPEf 257      44.021 100.781  49.093  1.00  0.00           C
ATOM   7429 3C31 POPEf 257      43.792 101.151  50.563  1.00  0.00           C
ATOM   7432 4C31 POPEf 257      42.781 102.291  50.723  1.00  0.00           C
ATOM   7435 5C31 POPEf 257      42.480 102.611  52.183  1.00  0.00           C
ATOM   7438 6C31 POPEf 257      41.542 103.801  52.353  1.00  0.00           C
ATOM   7442  NH3 POPEg 258      26.901  57.131  70.853  1.00  0.00           N
ATOM   7446  C12 POPEg 258      27.190  55.741  70.383  1.00  0.00           C
ATOM   7449  C11 POPEg 258      27.951  54.931  71.443  1.00  0.00           C
ATOM   7452  P   POPEg 258      28.000  52.271  71.574  1.00  0.00           P
ATOM   7453  O13 POPEg 258      26.581  52.161  71.933  1.00  0.00           O
ATOM   7454  O14 POPEg 258      29.041  52.031  72.593  1.00  0.00           O
ATOM   7455  O11 POPEg 258      28.351  51.261  70.414  1.00  0.00           O
ATOM   7456  O12 POPEg 258      28.261  53.661  70.893  1.00  0.00           O
ATOM   7457  C1  POPEg 258      27.930  51.501  69.074  1.00  0.00           C
ATOM   7460  C2  POPEg 258      28.941  52.381  68.283  1.00  0.00           C
ATOM   7462  O21 POPEg 258      28.270  52.791  67.093  1.00  0.00           O
ATOM   7463  C21 POPEg 258      28.811  53.871  66.573  1.00  0.00           C
ATOM   7464  O22 POPEg 258      29.621  54.611  67.114  1.00  0.00           O
ATOM   7465  C22 POPEg 258      28.281  54.031  65.143  1.00  0.00           C
ATOM   7468  C3  POPEg 258      30.270  51.651  67.964  1.00  0.00           C
ATOM   7471  O31 POPEg 258      30.042  50.311  67.503  1.00  0.00           O
ATOM   7472  C31 POPEg 258      29.731  50.191  66.223  1.00  0.00           C
ATOM   7473  O32 POPEg 258      29.872  51.051  65.363  1.00  0.00           O
ATOM   7474  C32 POPEg 258      29.020  48.861  66.033  1.00  0.00           C
ATOM   7477  C23 POPEg 258      29.301  54.761  64.253  1.00  0.00           C
ATOM   7480  C24 POPEg 258      28.830  54.911  62.803  1.00  0.00           C
ATOM   7483  C25 POPEg 258      28.891  53.611  61.993  1.00  0.00           C
ATOM   7486  C26 POPEg 258      30.250  53.371  61.313  1.00  0.00           C
ATOM   7489  C27 POPEg 258      30.150  52.311  60.203  1.00  0.00           C
ATOM   7492  C28 POPEg 258      31.281  52.411  59.163  1.00  0.00           C
ATOM   7495  C29 POPEg 258      30.981  51.531  57.984  1.00  0.00           C
ATOM   7497 0C21 POPEg 258      30.351  51.881  56.843  1.00  0.00           C
ATOM   7499 1C21 POPEg 258      29.850  53.261  56.493  1.00  0.00           C
ATOM   7502 2C21 POPEg 258      28.351  53.501  56.763  1.00  0.00           C
ATOM   7505 3C21 POPEg 258      27.420  52.771  55.793  1.00  0.00           C
ATOM   7508 4C21 POPEg 258      25.950  53.151  56.024  1.00  0.00           C
ATOM   7511 5C21 POPEg 258      25.021  52.611  54.933  1.00  0.00           C
ATOM   7514 6C21 POPEg 258      24.891  51.081  54.953  1.00  0.00           C
ATOM   7517 7C21 POPEg 258      23.911  50.551  53.893  1.00  0.00           C
ATOM   7520 8C21 POPEg 258      23.800  49.031  53.933  1.00  0.00           C
ATOM   7524  C33 POPEg 258      29.401  48.151  64.723  1.00  0.00           C
ATOM   7527  C34 POPEg 258      28.291  47.221  64.243  1.00  0.00           C
ATOM   7530  C35 POPEg 258      28.641  46.561  62.903  1.00  0.00           C
ATOM   7533  C36 POPEg 258      28.440  47.501  61.703  1.00  0.00           C
ATOM   7536  C37 POPEg 258      29.190  47.001  60.463  1.00  0.00           C
ATOM   7539  C38 POPEg 258      29.651  48.141  59.543  1.00  0.00           C
ATOM   7542  C39 POPEg 258      30.521  47.641  58.393  1.00  0.00           C
ATOM   7545 0C31 POPEg 258      29.721  47.111  57.204  1.00  0.00           C
ATOM   7548 1C31 POPEg 258      30.640  46.771  56.024  1.00  0.00           C
ATOM   7551 2C31 POPEg 258      29.910  46.381  54.733  1.00  0.00           C
ATOM   7554 3C31 POPEg 258      29.061  47.511  54.093  1.00  0.00           C
ATOM   7557 4C31 POPEg 258      29.831  48.821  53.883  1.00  0.00           C
ATOM   7560 5C31 POPEg 258      29.061  49.831  53.013  1.00  0.00           C
ATOM   7563 6C31 POPEg 258      29.801  51.161  52.833  1.00  0.00           C
ATOM   7567  NH3 POPEh 259     113.471  89.251  73.263  1.00  0.00           N
ATOM   7571  C12 POPEh 259     114.841  89.162  73.873  1.00  0.00           C
ATOM   7574  C11 POPEh 259     115.451  90.551  74.183  1.00  0.00           C
ATOM   7577  P   POPEh 259     117.771  89.781  75.153  1.00  0.00           P
ATOM   7578  O13 POPEh 259     117.050  89.592  76.433  1.00  0.00           O
ATOM   7579  O14 POPEh 259     119.120  90.371  75.183  1.00  0.00           O
ATOM   7580  O11 POPEh 259     117.910  88.391  74.433  1.00  0.00           O
ATOM   7581  O12 POPEh 259     116.881  90.561  74.113  1.00  0.00           O
ATOM   7582  C1  POPEh 259     118.020  88.191  73.023  1.00  0.00           C
ATOM   7585  C2  POPEh 259     119.471  88.391  72.523  1.00  0.00           C
ATOM   7587  O21 POPEh 259     119.611  87.931  71.164  1.00  0.00           O
ATOM   7588  C21 POPEh 259     119.550  86.641  70.893  1.00  0.00           C
ATOM   7589  O22 POPEh 259     119.462  85.731  71.703  1.00  0.00           O
ATOM   7590  C22 POPEh 259     119.621  86.471  69.383  1.00  0.00           C
ATOM   7593  C3  POPEh 259     120.541  87.791  73.493  1.00  0.00           C
ATOM   7596  O31 POPEh 259     121.822  87.632  72.883  1.00  0.00           O
ATOM   7597  C31 POPEh 259     122.471  88.761  72.593  1.00  0.00           C
ATOM   7598  O32 POPEh 259     122.111  89.871  72.923  1.00  0.00           O
ATOM   7599  C32 POPEh 259     123.742  88.391  71.834  1.00  0.00           C
ATOM   7602  C23 POPEh 259     118.440  87.171  68.703  1.00  0.00           C
ATOM   7605  C24 POPEh 259     118.641  87.391  67.193  1.00  0.00           C
ATOM   7608  C25 POPEh 259     117.382  88.021  66.593  1.00  0.00           C
ATOM   7611  C26 POPEh 259     117.641  88.901  65.383  1.00  0.00           C
ATOM   7614  C27 POPEh 259     116.340  89.421  64.763  1.00  0.00           C
ATOM   7617  C28 POPEh 259     116.581  90.501  63.693  1.00  0.00           C
ATOM   7620  C29 POPEh 259     117.021  91.811  64.283  1.00  0.00           C
ATOM   7622 0C21 POPEh 259     116.900  93.011  63.693  1.00  0.00           C
ATOM   7624 1C21 POPEh 259     116.330  93.281  62.323  1.00  0.00           C
ATOM   7627 2C21 POPEh 259     115.062  94.151  62.383  1.00  0.00           C
ATOM   7630 3C21 POPEh 259     114.531  94.451  60.973  1.00  0.00           C
ATOM   7633 4C21 POPEh 259     113.231  95.272  60.973  1.00  0.00           C
ATOM   7636 5C21 POPEh 259     112.761  95.541  59.533  1.00  0.00           C
ATOM   7639 6C21 POPEh 259     111.410  96.261  59.463  1.00  0.00           C
ATOM   7642 7C21 POPEh 259     111.031  96.621  58.023  1.00  0.00           C
ATOM   7645 8C21 POPEh 259     109.660  97.291  57.893  1.00  0.00           C
ATOM   7649  C33 POPEh 259     123.830  89.041  70.433  1.00  0.00           C
ATOM   7652  C34 POPEh 259     124.981  90.051  70.373  1.00  0.00           C
ATOM   7655  C35 POPEh 259     125.181  90.651  68.983  1.00  0.00           C
ATOM   7658  C36 POPEh 259     125.611  89.611  67.943  1.00  0.00           C
ATOM   7661  C37 POPEh 259     125.951  90.281  66.603  1.00  0.00           C
ATOM   7664  C38 POPEh 259     126.330  89.271  65.523  1.00  0.00           C
ATOM   7667  C39 POPEh 259     126.800  89.971  64.253  1.00  0.00           C
ATOM   7670 0C31 POPEh 259     127.221  88.991  63.163  1.00  0.00           C
ATOM   7673 1C31 POPEh 259     127.641  89.731  61.883  1.00  0.00           C
ATOM   7676 2C31 POPEh 259     128.051  88.781  60.763  1.00  0.00           C
ATOM   7679 3C31 POPEh 259     128.001  89.441  59.383  1.00  0.00           C
ATOM   7682 4C31 POPEh 259     128.992  90.602  59.213  1.00  0.00           C
ATOM   7685 5C31 POPEh 259     128.861  91.251  57.833  1.00  0.00           C
ATOM   7688 6C31 POPEh 259     129.962  92.281  57.553  1.00  0.00           C
ATOM   7692  NH3 POPEi 260      31.431  62.551  31.203  1.00  0.00           N
ATOM   7696  C12 POPEi 260      32.431  62.971  30.173  1.00  0.00           C
ATOM   7699  C11 POPEi 260      31.811  63.001  28.774  1.00  0.00           C
ATOM   7702  P   POPEi 260      29.241  63.621  28.543  1.00  0.00           P
ATOM   7703  O13 POPEi 260      28.520  64.851  28.183  1.00  0.00           O
ATOM   7704  O14 POPEi 260      29.141  62.491  27.593  1.00  0.00           O
ATOM   7705  O11 POPEi 260      28.851  63.191  30.033  1.00  0.00           O
ATOM   7706  O12 POPEi 260      30.781  63.991  28.693  1.00  0.00           O
ATOM   7707  C1  POPEi 260      27.472  63.321  30.443  1.00  0.00           C
ATOM   7710  C2  POPEi 260      27.320  63.691  31.943  1.00  0.00           C
ATOM   7712  O21 POPEi 260      27.101  62.521  32.763  1.00  0.00           O
ATOM   7713  C21 POPEi 260      28.191  61.971  33.263  1.00  0.00           C
ATOM   7714  O22 POPEi 260      29.341  62.301  32.993  1.00  0.00           O
ATOM   7715  C22 POPEi 260      27.831  60.961  34.353  1.00  0.00           C
ATOM   7718  C3  POPEi 260      26.090  64.621  32.163  1.00  0.00           C
ATOM   7721  O31 POPEi 260      25.921  64.971  33.563  1.00  0.00           O
ATOM   7722  C31 POPEi 260      26.850  65.831  33.993  1.00  0.00           C
ATOM   7723  O32 POPEi 260      27.550  66.501  33.273  1.00  0.00           O
ATOM   7724  C32 POPEi 260      26.882  65.831  35.523  1.00  0.00           C
ATOM   7727  C23 POPEi 260      29.041  60.711  35.283  1.00  0.00           C
ATOM   7730  C24 POPEi 260      28.660  60.571  36.763  1.00  0.00           C
ATOM   7733  C25 POPEi 260      29.920  60.611  37.643  1.00  0.00           C
ATOM   7736  C26 POPEi 260      29.661  60.361  39.133  1.00  0.00           C
ATOM   7739  C27 POPEi 260      30.950  60.001  39.883  1.00  0.00           C
ATOM   7742  C28 POPEi 260      30.700  59.461  41.303  1.00  0.00           C
ATOM   7745  C29 POPEi 260      30.331  60.511  42.313  1.00  0.00           C
ATOM   7747 0C21 POPEi 260      30.991  60.811  43.453  1.00  0.00           C
ATOM   7749 1C21 POPEi 260      32.242  60.111  43.943  1.00  0.00           C
ATOM   7752 2C21 POPEi 260      33.521  60.431  43.143  1.00  0.00           C
ATOM   7755 3C21 POPEi 260      34.101  61.831  43.383  1.00  0.00           C
ATOM   7758 4C21 POPEi 260      35.300  62.081  42.463  1.00  0.00           C
ATOM   7761 5C21 POPEi 260      36.271  63.171  42.953  1.00  0.00           C
ATOM   7764 6C21 POPEi 260      35.851  64.601  42.623  1.00  0.00           C
ATOM   7767 7C21 POPEi 260      36.941  65.601  43.073  1.00  0.00           C
ATOM   7770 8C21 POPEi 260      36.590  67.061  42.783  1.00  0.00           C
ATOM   7774  C33 POPEi 260      27.101  64.441  36.163  1.00  0.00           C
ATOM   7777  C34 POPEi 260      27.171  64.491  37.693  1.00  0.00           C
ATOM   7780  C35 POPEi 260      25.851  64.951  38.343  1.00  0.00           C
ATOM   7783  C36 POPEi 260      25.811  64.801  39.863  1.00  0.00           C
ATOM   7786  C37 POPEi 260      24.350  64.691  40.343  1.00  0.00           C
ATOM   7789  C38 POPEi 260      24.141  64.791  41.853  1.00  0.00           C
ATOM   7792  C39 POPEi 260      24.051  66.251  42.323  1.00  0.00           C
ATOM   7795 0C31 POPEi 260      23.771  66.381  43.823  1.00  0.00           C
ATOM   7798 1C31 POPEi 260      23.461  67.831  44.234  1.00  0.00           C
ATOM   7801 2C31 POPEi 260      23.511  68.031  45.754  1.00  0.00           C
ATOM   7804 3C31 POPEi 260      24.590  69.021  46.223  1.00  0.00           C
ATOM   7807 4C31 POPEi 260      26.011  68.731  45.713  1.00  0.00           C
ATOM   7810 5C31 POPEi 260      27.061  69.621  46.404  1.00  0.00           C
ATOM   7813 6C31 POPEi 260      28.461  69.461  45.824  1.00  0.00           C
ATOM   7817  NH3 POPEj 261     126.881  16.401  31.463  1.00  0.00           N
ATOM   7821  C12 POPEj 261     126.001  15.871  30.363  1.00  0.00           C
ATOM   7824  C11 POPEj 261     124.621  15.521  30.933  1.00  0.00           C
ATOM   7827  P   POPEj 261     122.071  15.691  30.553  1.00  0.00           P
ATOM   7828  O13 POPEj 261     121.562  17.001  31.013  1.00  0.00           O
ATOM   7829  O14 POPEj 261     121.231  14.961  29.583  1.00  0.00           O
ATOM   7830  O11 POPEj 261     122.251  14.741  31.783  1.00  0.00           O
ATOM   7831  O12 POPEj 261     123.570  15.821  30.024  1.00  0.00           O
ATOM   7832  C1  POPEj 261     121.371  14.651  32.903  1.00  0.00           C
ATOM   7835  C2  POPEj 261     122.190  14.121  34.103  1.00  0.00           C
ATOM   7837  O21 POPEj 261     121.480  14.381  35.313  1.00  0.00           O
ATOM   7838  C21 POPEj 261     121.422  13.531  36.344  1.00  0.00           C
ATOM   7839  O22 POPEj 261     121.151  13.861  37.483  1.00  0.00           O
ATOM   7840  C22 POPEj 261     121.680  12.061  36.003  1.00  0.00           C
ATOM   7843  C3  POPEj 261     123.570  14.851  34.113  1.00  0.00           C
ATOM   7846  O31 POPEj 261     124.341  14.681  35.313  1.00  0.00           O
ATOM   7847  C31 POPEj 261     125.501  15.381  35.253  1.00  0.00           C
ATOM   7848  O32 POPEj 261     125.852  16.051  34.283  1.00  0.00           O
ATOM   7849  C32 POPEj 261     126.321  15.161  36.523  1.00  0.00           C
ATOM   7852  C23 POPEj 261     121.451  11.161  37.243  1.00  0.00           C
ATOM   7855  C24 POPEj 261     121.531   9.671  36.923  1.00  0.00           C
ATOM   7858  C25 POPEj 261     121.492   8.771  38.163  1.00  0.00           C
ATOM   7861  C26 POPEj 261     122.822   8.601  38.914  1.00  0.00           C
ATOM   7864  C27 POPEj 261     122.742   7.431  39.913  1.00  0.00           C
ATOM   7867  C28 POPEj 261     124.062   7.201  40.663  1.00  0.00           C
ATOM   7870  C29 POPEj 261     124.021   5.981  41.553  1.00  0.00           C
ATOM   7872 0C21 POPEj 261     124.241   5.921  42.873  1.00  0.00           C
ATOM   7874 1C21 POPEj 261     124.561   7.071  43.813  1.00  0.00           C
ATOM   7877 2C21 POPEj 261     123.900   6.851  45.193  1.00  0.00           C
ATOM   7880 3C21 POPEj 261     124.571   5.741  46.013  1.00  0.00           C
ATOM   7883 4C21 POPEj 261     123.791   5.431  47.293  1.00  0.00           C
ATOM   7886 5C21 POPEj 261     124.561   4.561  48.293  1.00  0.00           C
ATOM   7889 6C21 POPEj 261     124.891   3.161  47.773  1.00  0.00           C
ATOM   7892 7C21 POPEj 261     126.101   2.551  48.503  1.00  0.00           C
ATOM   7895 8C21 POPEj 261     126.461   1.151  48.003  1.00  0.00           C
ATOM   7899  C33 POPEj 261     126.921  16.431  37.203  1.00  0.00           C
ATOM   7902  C34 POPEj 261     125.882  17.271  37.963  1.00  0.00           C
ATOM   7905  C35 POPEj 261     126.260  17.681  39.403  1.00  0.00           C
ATOM   7908  C36 POPEj 261     127.471  18.591  39.543  1.00  0.00           C
ATOM   7911  C37 POPEj 261     127.910  18.731  41.013  1.00  0.00           C
ATOM   7914  C38 POPEj 261     129.251  19.451  41.163  1.00  0.00           C
ATOM   7917  C39 POPEj 261     129.102  20.961  41.393  1.00  0.00           C
ATOM   7920 0C31 POPEj 261     129.051  21.341  42.873  1.00  0.00           C
ATOM   7923 1C31 POPEj 261     128.482  22.741  43.133  1.00  0.00           C
ATOM   7926 2C31 POPEj 261     129.451  23.691  43.863  1.00  0.00           C
ATOM   7929 3C31 POPEj 261     129.742  23.311  45.333  1.00  0.00           C
ATOM   7932 4C31 POPEj 261     128.831  24.031  46.333  1.00  0.00           C
ATOM   7935 5C31 POPEj 261     129.102  23.611  47.783  1.00  0.00           C
ATOM   7938 6C31 POPEj 261     128.461  24.541  48.823  1.00  0.00           C
ATOM   7942  NH3 POPEk 262      35.280 109.662  79.583  1.00  0.00           N
ATOM   7946  C12 POPEk 262      36.300 108.821  80.313  1.00  0.00           C
ATOM   7949  C11 POPEk 262      37.640 108.781  79.573  1.00  0.00           C
ATOM   7952  P   POPEk 262      38.992 106.491  79.463  1.00  0.00           P
ATOM   7953  O13 POPEk 262      40.261 106.761  78.773  1.00  0.00           O
ATOM   7954  O14 POPEk 262      38.992 105.431  80.493  1.00  0.00           O
ATOM   7955  O11 POPEk 262      37.831 106.181  78.414  1.00  0.00           O
ATOM   7956  O12 POPEk 262      38.511 107.831  80.183  1.00  0.00           O
ATOM   7957  C1  POPEk 262      38.061 105.081  77.503  1.00  0.00           C
ATOM   7960  C2  POPEk 262      36.811 104.721  76.664  1.00  0.00           C
ATOM   7962  O21 POPEk 262      37.261 104.111  75.433  1.00  0.00           O
ATOM   7963  C21 POPEk 262      36.480 103.181  74.883  1.00  0.00           C
ATOM   7964  O22 POPEk 262      35.491 102.691  75.394  1.00  0.00           O
ATOM   7965  C22 POPEk 262      37.011 102.912  73.463  1.00  0.00           C
ATOM   7968  C3  POPEk 262      35.981 105.991  76.323  1.00  0.00           C
ATOM   7971  O31 POPEk 262      34.921 105.681  75.383  1.00  0.00           O
ATOM   7972  C31 POPEk 262      33.691 105.971  75.763  1.00  0.00           C
ATOM   7973  O32 POPEk 262      33.360 106.821  76.563  1.00  0.00           O
ATOM   7974  C32 POPEk 262      32.750 105.031  74.994  1.00  0.00           C
ATOM   7977  C23 POPEk 262      36.610 101.651  72.634  1.00  0.00           C
ATOM   7980  C24 POPEk 262      37.151 101.811  71.193  1.00  0.00           C
ATOM   7983  C25 POPEk 262      37.151 100.581  70.263  1.00  0.00           C
ATOM   7986  C26 POPEk 262      37.521 100.951  68.803  1.00  0.00           C
ATOM   7989  C27 POPEk 262      38.151  99.801  67.993  1.00  0.00           C
ATOM   7992  C28 POPEk 262      38.140 100.051  66.463  1.00  0.00           C
ATOM   7995  C29 POPEk 262      39.071  99.131  65.713  1.00  0.00           C
ATOM   7997 0C21 POPEk 262      39.861  99.431  64.663  1.00  0.00           C
ATOM   7999 1C21 POPEk 262      39.931 100.761  63.953  1.00  0.00           C
ATOM   8002 2C21 POPEk 262      39.090 100.771  62.664  1.00  0.00           C
ATOM   8005 3C21 POPEk 262      37.610 100.441  62.903  1.00  0.00           C
ATOM   8008 4C21 POPEk 262      36.760 100.531  61.633  1.00  0.00           C
ATOM   8011 5C21 POPEk 262      35.351  99.971  61.823  1.00  0.00           C
ATOM   8014 6C21 POPEk 262      34.431 100.361  60.663  1.00  0.00           C
ATOM   8017 7C21 POPEk 262      33.070  99.662  60.713  1.00  0.00           C
ATOM   8020 8C21 POPEk 262      32.090 100.261  59.704  1.00  0.00           C
ATOM   8024  C33 POPEk 262      32.750 105.251  73.463  1.00  0.00           C
ATOM   8027  C34 POPEk 262      32.101 104.092  72.704  1.00  0.00           C
ATOM   8030  C35 POPEk 262      32.161 104.212  71.164  1.00  0.00           C
ATOM   8033  C36 POPEk 262      33.601 104.221  70.643  1.00  0.00           C
ATOM   8036  C37 POPEk 262      33.722 104.301  69.113  1.00  0.00           C
ATOM   8039  C38 POPEk 262      35.172 104.551  68.683  1.00  0.00           C
ATOM   8042  C39 POPEk 262      35.300 105.161  67.283  1.00  0.00           C
ATOM   8045 0C31 POPEk 262      35.011 104.191  66.133  1.00  0.00           C
ATOM   8048 1C31 POPEk 262      35.110 104.861  64.763  1.00  0.00           C
ATOM   8051 2C31 POPEk 262      34.590 103.971  63.623  1.00  0.00           C
ATOM   8054 3C31 POPEk 262      34.441 104.711  62.283  1.00  0.00           C
ATOM   8057 4C31 POPEk 262      35.781 104.992  61.583  1.00  0.00           C
ATOM   8060 5C31 POPEk 262      35.601 105.851  60.323  1.00  0.00           C
ATOM   8063 6C31 POPEk 262      36.910 106.111  59.564  1.00  0.00           C
ATOM   8067  NH3 POPEl 263     101.221  92.391  30.233  1.00  0.00           N
ATOM   8071  C12 POPEl 263     100.441  93.561  30.753  1.00  0.00           C
ATOM   8074  C11 POPEl 263     100.430  94.781  29.813  1.00  0.00           C
ATOM   8077  P   POPEl 263      98.041  95.731  29.223  1.00  0.00           P
ATOM   8078  O13 POPEl 263      96.800  95.081  28.733  1.00  0.00           O
ATOM   8079  O14 POPEl 263      98.430  97.001  28.563  1.00  0.00           O
ATOM   8080  O11 POPEl 263      98.020  95.912  30.793  1.00  0.00           O
ATOM   8081  O12 POPEl 263      99.270  94.751  28.963  1.00  0.00           O
ATOM   8082  C1  POPEl 263      97.831  97.211  31.373  1.00  0.00           C
ATOM   8085  C2  POPEl 263      97.261  97.121  32.823  1.00  0.00           C
ATOM   8087  O21 POPEl 263      97.411  98.401  33.453  1.00  0.00           O
ATOM   8088  C21 POPEl 263      96.330  99.121  33.603  1.00  0.00           C
ATOM   8089  O22 POPEl 263      95.191  98.821  33.263  1.00  0.00           O
ATOM   8090  C22 POPEl 263      96.691 100.481  34.213  1.00  0.00           C
ATOM   8093  C3  POPEl 263      97.951  96.061  33.713  1.00  0.00           C
ATOM   8096  O31 POPEl 263      97.121  95.871  34.873  1.00  0.00           O
ATOM   8097  C31 POPEl 263      97.061  94.711  35.484  1.00  0.00           C
ATOM   8098  O32 POPEl 263      97.771  93.742  35.313  1.00  0.00           O
ATOM   8099  C32 POPEl 263      95.871  94.731  36.453  1.00  0.00           C
ATOM   8102  C23 POPEl 263      97.672 100.501  35.413  1.00  0.00           C
ATOM   8105  C24 POPEl 263      97.201 101.511  36.473  1.00  0.00           C
ATOM   8108  C25 POPEl 263      98.221 101.921  37.543  1.00  0.00           C
ATOM   8111  C26 POPEl 263      97.600 102.951  38.503  1.00  0.00           C
ATOM   8114  C27 POPEl 263      98.391 104.271  38.603  1.00  0.00           C
ATOM   8117  C28 POPEl 263      97.590 105.401  39.263  1.00  0.00           C
ATOM   8120  C29 POPEl 263      98.281 106.751  39.183  1.00  0.00           C
ATOM   8122 0C21 POPEl 263      97.730 107.891  38.713  1.00  0.00           C
ATOM   8124 1C21 POPEl 263      96.312 108.041  38.233  1.00  0.00           C
ATOM   8127 2C21 POPEl 263      95.641 109.391  38.553  1.00  0.00           C
ATOM   8130 3C21 POPEl 263      95.480 109.662  40.063  1.00  0.00           C
ATOM   8133 4C21 POPEl 263      94.462 110.771  40.363  1.00  0.00           C
ATOM   8136 5C21 POPEl 263      93.072 110.251  40.733  1.00  0.00           C
ATOM   8139 6C21 POPEl 263      92.980 109.662  42.153  1.00  0.00           C
ATOM   8142 7C21 POPEl 263      91.551 109.241  42.524  1.00  0.00           C
ATOM   8145 8C21 POPEl 263      91.431 108.501  43.863  1.00  0.00           C
ATOM   8149  C33 POPEl 263      95.181  96.111  36.603  1.00  0.00           C
ATOM   8152  C34 POPEl 263      95.891  97.071  37.573  1.00  0.00           C
ATOM   8155  C35 POPEl 263      95.721  96.681  39.043  1.00  0.00           C
ATOM   8158  C36 POPEl 263      94.270  96.761  39.543  1.00  0.00           C
ATOM   8161  C37 POPEl 263      94.132  96.172  40.943  1.00  0.00           C
ATOM   8164  C38 POPEl 263      92.701  96.251  41.473  1.00  0.00           C
ATOM   8167  C39 POPEl 263      92.590  95.691  42.883  1.00  0.00           C
ATOM   8170 0C31 POPEl 263      91.281  94.951  43.153  1.00  0.00           C
ATOM   8173 1C31 POPEl 263      91.251  94.331  44.553  1.00  0.00           C
ATOM   8176 2C31 POPEl 263      89.992  93.511  44.813  1.00  0.00           C
ATOM   8179 3C31 POPEl 263      89.960  92.851  46.203  1.00  0.00           C
ATOM   8182 4C31 POPEl 263      91.091  91.841  46.423  1.00  0.00           C
ATOM   8185 5C31 POPEl 263      91.011  91.151  47.793  1.00  0.00           C
ATOM   8188 6C31 POPEl 263      92.211  90.251  48.073  1.00  0.00           C
ATOM   8192  NH3 POPEm 264     120.480  92.171  73.773  1.00  0.00           N
ATOM   8196  C12 POPEm 264     119.281  92.871  73.154  1.00  0.00           C
ATOM   8199  C11 POPEm 264     118.511  93.641  74.263  1.00  0.00           C
ATOM   8202  P   POPEm 264     117.281  95.931  74.603  1.00  0.00           P
ATOM   8203  O13 POPEm 264     115.840  96.221  74.754  1.00  0.00           O
ATOM   8204  O14 POPEm 264     118.102  96.022  75.823  1.00  0.00           O
ATOM   8205  O11 POPEm 264     117.930  97.071  73.734  1.00  0.00           O
ATOM   8206  O12 POPEm 264     117.600  94.621  73.744  1.00  0.00           O
ATOM   8207  C1  POPEm 264     118.480  96.841  72.433  1.00  0.00           C
ATOM   8210  C2  POPEm 264     117.341  96.731  71.403  1.00  0.00           C
ATOM   8212  O21 POPEm 264     117.771  96.751  70.033  1.00  0.00           O
ATOM   8213  C21 POPEm 264     118.781  96.031  69.583  1.00  0.00           C
ATOM   8214  O22 POPEm 264     119.400  95.171  70.173  1.00  0.00           O
ATOM   8215  C22 POPEm 264     119.051  96.511  68.154  1.00  0.00           C
ATOM   8218  C3  POPEm 264     116.291  97.871  71.594  1.00  0.00           C
ATOM   8221  O31 POPEm 264     116.521  98.981  70.693  1.00  0.00           O
ATOM   8222  C31 POPEm 264     115.811  98.932  69.583  1.00  0.00           C
ATOM   8223  O32 POPEm 264     114.971  98.091  69.303  1.00  0.00           O
ATOM   8224  C32 POPEm 264     116.181 100.071  68.633  1.00  0.00           C
ATOM   8227  C23 POPEm 264     119.241  95.371  67.134  1.00  0.00           C
ATOM   8230  C24 POPEm 264     119.251  95.901  65.684  1.00  0.00           C
ATOM   8233  C25 POPEm 264     120.641  96.191  65.113  1.00  0.00           C
ATOM   8236  C26 POPEm 264     121.181  97.621  65.303  1.00  0.00           C
ATOM   8239  C27 POPEm 264     122.510  97.772  64.543  1.00  0.00           C
ATOM   8242  C28 POPEm 264     123.010  99.221  64.303  1.00  0.00           C
ATOM   8245  C29 POPEm 264     123.891  99.731  65.413  1.00  0.00           C
ATOM   8247 0C21 POPEm 264     124.830 100.691  65.393  1.00  0.00           C
ATOM   8249 1C21 POPEm 264     125.301 101.611  64.273  1.00  0.00           C
ATOM   8252 2C21 POPEm 264     124.501 101.721  62.963  1.00  0.00           C
ATOM   8255 3C21 POPEm 264     125.071 102.761  61.983  1.00  0.00           C
ATOM   8258 4C21 POPEm 264     124.311 102.772  60.653  1.00  0.00           C
ATOM   8261 5C21 POPEm 264     124.971 103.591  59.543  1.00  0.00           C
ATOM   8264 6C21 POPEm 264     124.751 105.101  59.663  1.00  0.00           C
ATOM   8267 7C21 POPEm 264     124.971 105.842  58.333  1.00  0.00           C
ATOM   8270 8C21 POPEm 264     124.451 107.281  58.353  1.00  0.00           C
ATOM   8274  C33 POPEm 264     117.141  99.571  67.533  1.00  0.00           C
ATOM   8277  C34 POPEm 264     117.370 100.571  66.383  1.00  0.00           C
ATOM   8280  C35 POPEm 264     116.691 100.182  65.063  1.00  0.00           C
ATOM   8283  C36 POPEm 264     117.650  99.791  63.914  1.00  0.00           C
ATOM   8286  C37 POPEm 264     117.031 100.141  62.543  1.00  0.00           C
ATOM   8289  C38 POPEm 264     117.910  99.871  61.313  1.00  0.00           C
ATOM   8292  C39 POPEm 264     117.891  98.391  60.893  1.00  0.00           C
ATOM   8295 0C31 POPEm 264     118.882  98.051  59.763  1.00  0.00           C
ATOM   8298 1C31 POPEm 264     118.821  96.572  59.363  1.00  0.00           C
ATOM   8301 2C31 POPEm 264     120.041  96.102  58.563  1.00  0.00           C
ATOM   8304 3C31 POPEm 264     120.312  96.931  57.303  1.00  0.00           C
ATOM   8307 4C31 POPEm 264     121.340  96.251  56.403  1.00  0.00           C
ATOM   8310 5C31 POPEm 264     121.620  97.021  55.113  1.00  0.00           C
ATOM   8313 6C31 POPEm 264     122.681  96.341  54.253  1.00  0.00           C
ATOM   8317  NH3 POPEn 265      95.441  60.691  31.713  1.00  0.00           N
ATOM   8321  C12 POPEn 265      94.690  59.991  30.613  1.00  0.00           C
ATOM   8324  C11 POPEn 265      93.260  60.541  30.453  1.00  0.00           C
ATOM   8327  P   POPEn 265      90.882  59.501  30.484  1.00  0.00           P
ATOM   8328  O13 POPEn 265      90.550  60.881  30.913  1.00  0.00           O
ATOM   8329  O14 POPEn 265      89.992  58.931  29.453  1.00  0.00           O
ATOM   8330  O11 POPEn 265      90.921  58.571  31.753  1.00  0.00           O
ATOM   8331  O12 POPEn 265      92.361  59.531  29.943  1.00  0.00           O
ATOM   8332  C1  POPEn 265      92.081  58.501  32.594  1.00  0.00           C
ATOM   8335  C2  POPEn 265      91.741  57.711  33.873  1.00  0.00           C
ATOM   8337  O21 POPEn 265      92.422  58.081  35.083  1.00  0.00           O
ATOM   8338  C21 POPEn 265      93.641  58.561  35.154  1.00  0.00           C
ATOM   8339  O22 POPEn 265      94.381  58.841  34.223  1.00  0.00           O
ATOM   8340  C22 POPEn 265      94.072  58.641  36.633  1.00  0.00           C
ATOM   8343  C3  POPEn 265      91.781  56.171  33.623  1.00  0.00           C
ATOM   8346  O31 POPEn 265      91.101  55.461  34.693  1.00  0.00           O
ATOM   8347  C31 POPEn 265      91.841  55.412  35.793  1.00  0.00           C
ATOM   8348  O32 POPEn 265      93.061  55.541  35.833  1.00  0.00           O
ATOM   8349  C32 POPEn 265      90.930  55.301  37.023  1.00  0.00           C
ATOM   8352  C23 POPEn 265      94.081  60.061  37.273  1.00  0.00           C
ATOM   8355  C24 POPEn 265      94.830  60.121  38.613  1.00  0.00           C
ATOM   8358  C25 POPEn 265      95.121  61.551  39.113  1.00  0.00           C
ATOM   8361  C26 POPEn 265      96.441  61.691  39.893  1.00  0.00           C
ATOM   8364  C27 POPEn 265      96.501  62.941  40.783  1.00  0.00           C
ATOM   8367  C28 POPEn 265      97.930  63.261  41.263  1.00  0.00           C
ATOM   8370  C29 POPEn 265      98.001  64.191  42.453  1.00  0.00           C
ATOM   8372 0C21 POPEn 265      97.851  63.841  43.743  1.00  0.00           C
ATOM   8374 1C21 POPEn 265      97.562  62.451  44.253  1.00  0.00           C
ATOM   8377 2C21 POPEn 265      98.050  62.161  45.693  1.00  0.00           C
ATOM   8380 3C21 POPEn 265      99.571  62.011  45.803  1.00  0.00           C
ATOM   8383 4C21 POPEn 265     100.051  61.561  47.203  1.00  0.00           C
ATOM   8386 5C21 POPEn 265     101.551  61.221  47.203  1.00  0.00           C
ATOM   8389 6C21 POPEn 265     102.050  60.611  48.533  1.00  0.00           C
ATOM   8392 7C21 POPEn 265     103.531  60.181  48.454  1.00  0.00           C
ATOM   8395 8C21 POPEn 265     104.151  59.741  49.783  1.00  0.00           C
ATOM   8399  C33 POPEn 265      91.721  55.551  38.324  1.00  0.00           C
ATOM   8402  C34 POPEn 265      90.852  55.611  39.583  1.00  0.00           C
ATOM   8405  C35 POPEn 265      91.680  55.521  40.873  1.00  0.00           C
ATOM   8408  C36 POPEn 265      92.691  56.671  40.943  1.00  0.00           C
ATOM   8411  C37 POPEn 265      93.361  56.861  42.313  1.00  0.00           C
ATOM   8414  C38 POPEn 265      94.062  58.231  42.343  1.00  0.00           C
ATOM   8417  C39 POPEn 265      94.931  58.491  43.563  1.00  0.00           C
ATOM   8420 0C31 POPEn 265      94.171  58.571  44.893  1.00  0.00           C
ATOM   8423 1C31 POPEn 265      95.121  59.031  46.013  1.00  0.00           C
ATOM   8426 2C31 POPEn 265      94.510  58.891  47.413  1.00  0.00           C
ATOM   8429 3C31 POPEn 265      95.480  59.321  48.533  1.00  0.00           C
ATOM   8432 4C31 POPEn 265      96.760  58.481  48.563  1.00  0.00           C
ATOM   8435 5C31 POPEn 265      97.650  58.781  49.774  1.00  0.00           C
ATOM   8438 6C31 POPEn 265      98.951  57.981  49.774  1.00  0.00           C
ATOM   8442  NH3 POPEo 266      28.900   8.151  33.324  1.00  0.00           N
ATOM   8446  C12 POPEo 266      29.761   7.231  32.493  1.00  0.00           C
ATOM   8449  C11 POPEo 266      30.291   7.961  31.253  1.00  0.00           C
ATOM   8452  P   POPEo 266      32.681   7.301  30.484  1.00  0.00           P
ATOM   8453  O13 POPEo 266      33.291   6.291  29.593  1.00  0.00           O
ATOM   8454  O14 POPEo 266      32.940   8.731  30.233  1.00  0.00           O
ATOM   8455  O11 POPEo 266      32.980   6.971  32.013  1.00  0.00           O
ATOM   8456  O12 POPEo 266      31.111   7.091  30.473  1.00  0.00           O
ATOM   8457  C1  POPEo 266      34.292   6.751  32.553  1.00  0.00           C
ATOM   8460  C2  POPEo 266      34.610   7.601  33.833  1.00  0.00           C
ATOM   8462  O21 POPEo 266      33.871   7.121  34.973  1.00  0.00           O
ATOM   8463  C21 POPEo 266      34.491   7.251  36.143  1.00  0.00           C
ATOM   8464  O22 POPEo 266      35.691   7.471  36.303  1.00  0.00           O
ATOM   8465  C22 POPEo 266      33.521   7.191  37.323  1.00  0.00           C
ATOM   8468  C3  POPEo 266      34.331   9.111  33.593  1.00  0.00           C
ATOM   8471  O31 POPEo 266      34.011   9.821  34.803  1.00  0.00           O
ATOM   8472  C31 POPEo 266      34.742  10.871  35.123  1.00  0.00           C
ATOM   8473  O32 POPEo 266      35.751  11.251  34.563  1.00  0.00           O
ATOM   8474  C32 POPEo 266      34.030  11.581  36.263  1.00  0.00           C
ATOM   8477  C23 POPEo 266      33.922   8.201  38.443  1.00  0.00           C
ATOM   8480  C24 POPEo 266      32.761   8.491  39.403  1.00  0.00           C
ATOM   8483  C25 POPEo 266      33.051   8.081  40.853  1.00  0.00           C
ATOM   8486  C26 POPEo 266      31.901   8.411  41.823  1.00  0.00           C
ATOM   8489  C27 POPEo 266      32.201   7.921  43.243  1.00  0.00           C
ATOM   8492  C28 POPEo 266      31.151   8.361  44.273  1.00  0.00           C
ATOM   8495  C29 POPEo 266      31.441   7.691  45.603  1.00  0.00           C
ATOM   8497 0C21 POPEo 266      30.632   6.891  46.313  1.00  0.00           C
ATOM   8499 1C21 POPEo 266      29.201   6.491  46.003  1.00  0.00           C
ATOM   8502 2C21 POPEo 266      28.200   7.071  47.013  1.00  0.00           C
ATOM   8505 3C21 POPEo 266      28.371   6.551  48.454  1.00  0.00           C
ATOM   8508 4C21 POPEo 266      27.591   7.361  49.504  1.00  0.00           C
ATOM   8511 5C21 POPEo 266      26.070   7.131  49.504  1.00  0.00           C
ATOM   8514 6C21 POPEo 266      25.611   6.051  50.493  1.00  0.00           C
ATOM   8517 7C21 POPEo 266      25.661   6.491  51.963  1.00  0.00           C
ATOM   8520 8C21 POPEo 266      25.211   5.401  52.923  1.00  0.00           C
ATOM   8524  C33 POPEo 266      34.951  12.251  37.303  1.00  0.00           C
ATOM   8527  C34 POPEo 266      34.311  13.551  37.833  1.00  0.00           C
ATOM   8530  C35 POPEo 266      32.860  13.411  38.313  1.00  0.00           C
ATOM   8533  C36 POPEo 266      32.681  12.601  39.593  1.00  0.00           C
ATOM   8536  C37 POPEo 266      33.121  13.381  40.824  1.00  0.00           C
ATOM   8539  C38 POPEo 266      32.840  12.591  42.103  1.00  0.00           C
ATOM   8542  C39 POPEo 266      33.111  13.441  43.333  1.00  0.00           C
ATOM   8545 0C31 POPEo 266      33.151  12.581  44.593  1.00  0.00           C
ATOM   8548 1C31 POPEo 266      33.492  13.401  45.833  1.00  0.00           C
ATOM   8551 2C31 POPEo 266      33.711  12.481  47.033  1.00  0.00           C
ATOM   8554 3C31 POPEo 266      33.722  13.211  48.384  1.00  0.00           C
ATOM   8557 4C31 POPEo 266      32.410  13.961  48.643  1.00  0.00           C
ATOM   8560 5C31 POPEo 266      32.151  14.231  50.123  1.00  0.00           C
ATOM   8563 6C31 POPEo 266      30.961  15.161  50.303  1.00  0.00           C
ATOM   8567  NH3 POPEp 267       4.981 101.452  33.333  1.00  0.00           N
ATOM   8571  C12 POPEp 267       3.798 101.801  34.183  1.00  0.00           C
ATOM   8574  C11 POPEp 267       3.928 103.242  34.703  1.00  0.00           C
ATOM   8577  P   POPEp 267       3.378 104.931  32.753  1.00  0.00           P
ATOM   8578  O13 POPEp 267       4.038 105.021  31.433  1.00  0.00           O
ATOM   8579  O14 POPEp 267       2.068 104.251  32.823  1.00  0.00           O
ATOM   8580  O11 POPEp 267       3.318 106.351  33.453  1.00  0.00           O
ATOM   8581  O12 POPEp 267       4.371 104.151  33.683  1.00  0.00           O
ATOM   8582  C1  POPEp 267       3.258 106.481  34.893  1.00  0.00           C
ATOM   8585  C2  POPEp 267       3.728 107.891  35.373  1.00  0.00           C
ATOM   8587  O21 POPEp 267       4.241 107.962  36.703  1.00  0.00           O
ATOM   8588  C21 POPEp 267       3.688 107.341  37.713  1.00  0.00           C
ATOM   8589  O22 POPEp 267       2.788 106.522  37.693  1.00  0.00           O
ATOM   8590  C22 POPEp 267       4.271 107.962  38.993  1.00  0.00           C
ATOM   8593  C3  POPEp 267       2.708 109.031  35.154  1.00  0.00           C
ATOM   8596  O31 POPEp 267       3.368 110.311  35.234  1.00  0.00           O
ATOM   8597  C31 POPEp 267       3.308 111.172  36.263  1.00  0.00           C
ATOM   8598  O32 POPEp 267       3.918 112.231  36.283  1.00  0.00           O
ATOM   8599  C32 POPEp 267       2.398 110.761  37.433  1.00  0.00           C
ATOM   8602  C23 POPEp 267       3.338 107.881  40.213  1.00  0.00           C
ATOM   8605  C24 POPEp 267       3.798 108.731  41.393  1.00  0.00           C
ATOM   8608  C25 POPEp 267       2.947 108.481  42.633  1.00  0.00           C
ATOM   8611  C26 POPEp 267       3.578 109.111  43.873  1.00  0.00           C
ATOM   8614  C27 POPEp 267       2.858 108.751  45.173  1.00  0.00           C
ATOM   8617  C28 POPEp 267       3.598 109.331  46.393  1.00  0.00           C
ATOM   8620  C29 POPEp 267       2.648 109.811  47.453  1.00  0.00           C
ATOM   8622 0C21 POPEp 267       2.628 109.511  48.763  1.00  0.00           C
ATOM   8624 1C21 POPEp 267       3.588 108.621  49.504  1.00  0.00           C
ATOM   8627 2C21 POPEp 267       2.898 107.441  50.213  1.00  0.00           C
ATOM   8630 3C21 POPEp 267       1.878 107.901  51.263  1.00  0.00           C
ATOM   8633 4C21 POPEp 267       1.627 106.852  52.344  1.00  0.00           C
ATOM   8636 5C21 POPEp 267       2.708 106.801  53.433  1.00  0.00           C
ATOM   8639 6C21 POPEp 267       2.368 105.691  54.423  1.00  0.00           C
ATOM   8642 7C21 POPEp 267       3.438 105.331  55.453  1.00  0.00           C
ATOM   8645 8C21 POPEp 267       3.078 104.001  56.113  1.00  0.00           C
ATOM   8649  C33 POPEp 267       2.687 111.611  38.693  1.00  0.00           C
ATOM   8652  C34 POPEp 267       1.608 111.501  39.773  1.00  0.00           C
ATOM   8655  C35 POPEp 267       1.908 112.481  40.913  1.00  0.00           C
ATOM   8658  C36 POPEp 267       1.208 112.141  42.233  1.00  0.00           C
ATOM   8661  C37 POPEp 267       1.828 112.941  43.393  1.00  0.00           C
ATOM   8664  C38 POPEp 267       1.548 112.361  44.783  1.00  0.00           C
ATOM   8667  C39 POPEp 267       0.138 112.691  45.283  1.00  0.00           C
ATOM   8670 0C31 POPEp 267      -0.222 111.951  46.583  1.00  0.00           C
ATOM   8673 1C31 POPEp 267      -1.672 112.191  47.004  1.00  0.00           C
ATOM   8676 2C31 POPEp 267      -2.092 111.501  48.303  1.00  0.00           C
ATOM   8679 3C31 POPEp 267      -3.552 111.852  48.613  1.00  0.00           C
ATOM   8682 4C31 POPEp 267      -4.052 111.261  49.933  1.00  0.00           C
ATOM   8685 5C31 POPEp 267      -5.562 111.421  50.103  1.00  0.00           C
ATOM   8688 6C31 POPEp 267      -6.092 110.842  51.423  1.00  0.00           C
ATOM   8692  NH3 POPEq 268     128.061  93.311  29.523  1.00  0.00           N
ATOM   8696  C12 POPEq 268     127.481  93.371  28.133  1.00  0.00           C
ATOM   8699  C11 POPEq 268     126.120  92.682  27.993  1.00  0.00           C
ATOM   8702  P   POPEq 268     127.040  90.191  27.883  1.00  0.00           P
ATOM   8703  O13 POPEq 268     126.691  89.871  26.483  1.00  0.00           O
ATOM   8704  O14 POPEq 268     128.440  90.581  28.113  1.00  0.00           O
ATOM   8705  O11 POPEq 268     126.721  88.971  28.873  1.00  0.00           O
ATOM   8706  O12 POPEq 268     126.101  91.331  28.433  1.00  0.00           O
ATOM   8707  C1  POPEq 268     127.201  89.221  30.223  1.00  0.00           C
ATOM   8710  C2  POPEq 268     126.951  88.071  31.263  1.00  0.00           C
ATOM   8712  O21 POPEq 268     127.531  88.401  32.543  1.00  0.00           O
ATOM   8713  C21 POPEq 268     128.871  88.481  32.623  1.00  0.00           C
ATOM   8714  O22 POPEq 268     129.652  88.511  31.693  1.00  0.00           O
ATOM   8715  C22 POPEq 268     129.261  88.561  34.093  1.00  0.00           C
ATOM   8718  C3  POPEq 268     127.361  86.641  30.843  1.00  0.00           C
ATOM   8721  O31 POPEq 268     126.770  85.671  31.743  1.00  0.00           O
ATOM   8722  C31 POPEq 268     127.541  85.171  32.713  1.00  0.00           C
ATOM   8723  O32 POPEq 268     128.682  85.531  32.984  1.00  0.00           O
ATOM   8724  C32 POPEq 268     126.712  84.141  33.483  1.00  0.00           C
ATOM   8727  C23 POPEq 268     130.742  88.191  34.313  1.00  0.00           C
ATOM   8730  C24 POPEq 268     131.761  89.341  34.263  1.00  0.00           C
ATOM   8733  C25 POPEq 268     131.680  90.351  35.413  1.00  0.00           C
ATOM   8736  C26 POPEq 268     131.761  89.751  36.823  1.00  0.00           C
ATOM   8739  C27 POPEq 268     131.701  90.842  37.903  1.00  0.00           C
ATOM   8742  C28 POPEq 268     131.751  90.301  39.343  1.00  0.00           C
ATOM   8745  C29 POPEq 268     133.074  89.671  39.703  1.00  0.00           C
ATOM   8747 0C21 POPEq 268     134.225  90.351  39.903  1.00  0.00           C
ATOM   8749 1C21 POPEq 268     134.384  91.841  39.813  1.00  0.00           C
ATOM   8752 2C21 POPEq 268     135.544  92.441  40.623  1.00  0.00           C
ATOM   8755 3C21 POPEq 268     135.445  92.261  42.153  1.00  0.00           C
ATOM   8758 4C21 POPEq 268     136.214  93.361  42.893  1.00  0.00           C
ATOM   8761 5C21 POPEq 268     136.445  93.091  44.393  1.00  0.00           C
ATOM   8764 6C21 POPEq 268     135.865  94.181  45.303  1.00  0.00           C
ATOM   8767 7C21 POPEq 268     136.184  93.932  46.783  1.00  0.00           C
ATOM   8770 8C21 POPEq 268     135.475  94.881  47.753  1.00  0.00           C
ATOM   8774  C33 POPEq 268     126.992  84.131  35.003  1.00  0.00           C
ATOM   8777  C34 POPEq 268     126.210  83.031  35.743  1.00  0.00           C
ATOM   8780  C35 POPEq 268     126.391  83.141  37.253  1.00  0.00           C
ATOM   8783  C36 POPEq 268     125.290  82.441  38.063  1.00  0.00           C
ATOM   8786  C37 POPEq 268     125.391  82.751  39.563  1.00  0.00           C
ATOM   8789  C38 POPEq 268     124.031  82.691  40.273  1.00  0.00           C
ATOM   8792  C39 POPEq 268     123.410  81.291  40.283  1.00  0.00           C
ATOM   8795 0C31 POPEq 268     121.870  81.271  40.293  1.00  0.00           C
ATOM   8798 1C31 POPEq 268     121.330  80.412  39.133  1.00  0.00           C
ATOM   8801 2C31 POPEq 268     119.800  80.291  39.073  1.00  0.00           C
ATOM   8804 3C31 POPEq 268     119.241  79.611  40.333  1.00  0.00           C
ATOM   8807 4C31 POPEq 268     117.730  79.401  40.313  1.00  0.00           C
ATOM   8810 5C31 POPEq 268     117.251  78.321  39.333  1.00  0.00           C
ATOM   8813 6C31 POPEq 268     115.831  77.851  39.643  1.00  0.00           C
ATOM   8817  NH3 POPEr 269      80.811  78.051  30.973  1.00  0.00           N
ATOM   8821  C12 POPEr 269      82.030  78.201  30.123  1.00  0.00           C
ATOM   8824  C11 POPEr 269      81.712  78.291  28.623  1.00  0.00           C
ATOM   8827  P   POPEr 269      83.931  78.361  27.143  1.00  0.00           P
ATOM   8828  O13 POPEr 269      83.331  77.331  26.253  1.00  0.00           O
ATOM   8829  O14 POPEr 269      84.761  79.441  26.593  1.00  0.00           O
ATOM   8830  O11 POPEr 269      84.651  77.631  28.363  1.00  0.00           O
ATOM   8831  O12 POPEr 269      82.742  79.031  27.963  1.00  0.00           O
ATOM   8832  C1  POPEr 269      85.462  78.391  29.263  1.00  0.00           C
ATOM   8835  C2  POPEr 269      85.660  77.581  30.563  1.00  0.00           C
ATOM   8837  O21 POPEr 269      86.181  78.421  31.603  1.00  0.00           O
ATOM   8838  C21 POPEr 269      85.401  78.662  32.633  1.00  0.00           C
ATOM   8839  O22 POPEr 269      84.180  78.522  32.683  1.00  0.00           O
ATOM   8840  C22 POPEr 269      86.242  78.991  33.863  1.00  0.00           C
ATOM   8843  C3  POPEr 269      86.651  76.401  30.353  1.00  0.00           C
ATOM   8846  O31 POPEr 269      86.760  75.661  31.583  1.00  0.00           O
ATOM   8847  C31 POPEr 269      87.951  75.661  32.173  1.00  0.00           C
ATOM   8848  O32 POPEr 269      88.970  76.141  31.713  1.00  0.00           O
ATOM   8849  C32 POPEr 269      87.831  75.101  33.573  1.00  0.00           C
ATOM   8852  C23 POPEr 269      85.811  78.181  35.113  1.00  0.00           C
ATOM   8855  C24 POPEr 269      86.870  78.251  36.223  1.00  0.00           C
ATOM   8858  C25 POPEr 269      86.620  77.261  37.373  1.00  0.00           C
ATOM   8861  C26 POPEr 269      85.550  77.701  38.363  1.00  0.00           C
ATOM   8864  C27 POPEr 269      85.480  76.741  39.563  1.00  0.00           C
ATOM   8867  C28 POPEr 269      84.471  77.141  40.653  1.00  0.00           C
ATOM   8870  C29 POPEr 269      84.851  78.382  41.423  1.00  0.00           C
ATOM   8872 0C21 POPEr 269      84.632  78.641  42.734  1.00  0.00           C
ATOM   8874 1C21 POPEr 269      83.992  77.731  43.743  1.00  0.00           C
ATOM   8877 2C21 POPEr 269      84.771  77.651  45.063  1.00  0.00           C
ATOM   8880 3C21 POPEr 269      86.260  77.331  44.853  1.00  0.00           C
ATOM   8883 4C21 POPEr 269      86.971  76.971  46.153  1.00  0.00           C
ATOM   8886 5C21 POPEr 269      88.480  76.861  45.953  1.00  0.00           C
ATOM   8889 6C21 POPEr 269      89.201  76.511  47.253  1.00  0.00           C
ATOM   8892 7C21 POPEr 269      90.721  76.471  47.093  1.00  0.00           C
ATOM   8895 8C21 POPEr 269      91.451  76.251  48.423  1.00  0.00           C
ATOM   8899  C33 POPEr 269      89.160  74.541  34.103  1.00  0.00           C
ATOM   8902  C34 POPEr 269      88.961  74.011  35.523  1.00  0.00           C
ATOM   8905  C35 POPEr 269      90.001  72.971  35.963  1.00  0.00           C
ATOM   8908  C36 POPEr 269      91.070  73.461  36.963  1.00  0.00           C
ATOM   8911  C37 POPEr 269      90.940  72.781  38.333  1.00  0.00           C
ATOM   8914  C38 POPEr 269      91.951  73.251  39.383  1.00  0.00           C
ATOM   8917  C39 POPEr 269      91.590  74.651  39.883  1.00  0.00           C
ATOM   8920 0C31 POPEr 269      92.132  75.022  41.274  1.00  0.00           C
ATOM   8923 1C31 POPEr 269      91.651  76.431  41.643  1.00  0.00           C
ATOM   8926 2C31 POPEr 269      91.971  76.891  43.083  1.00  0.00           C
ATOM   8929 3C31 POPEr 269      91.540  78.351  43.343  1.00  0.00           C
ATOM   8932 4C31 POPEr 269      92.370  79.391  42.573  1.00  0.00           C
ATOM   8935 5C31 POPEr 269      91.701  80.771  42.503  1.00  0.00           C
ATOM   8938 6C31 POPEr 269      92.401  81.731  41.533  1.00  0.00           C
ATOM   8942  NH3 POPEs 270     100.360 126.981  70.663  1.00  0.00           N
ATOM   8946  C12 POPEs 270     101.721 126.581  71.164  1.00  0.00           C
ATOM   8949  C11 POPEs 270     101.730 125.091  71.473  1.00  0.00           C
ATOM   8952  P   POPEs 270     103.231 123.121  72.093  1.00  0.00           P
ATOM   8953  O13 POPEs 270     104.361 122.822  73.003  1.00  0.00           O
ATOM   8954  O14 POPEs 270     101.910 122.511  72.363  1.00  0.00           O
ATOM   8955  O11 POPEs 270     103.591 122.682  70.604  1.00  0.00           O
ATOM   8956  O12 POPEs 270     103.031 124.681  71.953  1.00  0.00           O
ATOM   8957  C1  POPEs 270     104.742 121.852  70.373  1.00  0.00           C
ATOM   8960  C2  POPEs 270     104.492 120.721  69.323  1.00  0.00           C
ATOM   8962  O21 POPEs 270     104.830 121.172  67.984  1.00  0.00           O
ATOM   8963  C21 POPEs 270     105.160 120.132  67.193  1.00  0.00           C
ATOM   8964  O22 POPEs 270     104.971 118.961  67.463  1.00  0.00           O
ATOM   8965  C22 POPEs 270     105.930 120.621  65.973  1.00  0.00           C
ATOM   8968  C3  POPEs 270     103.031 120.161  69.474  1.00  0.00           C
ATOM   8971  O31 POPEs 270     102.851 118.751  69.183  1.00  0.00           O
ATOM   8972  C31 POPEs 270     103.541 117.951  70.013  1.00  0.00           C
ATOM   8973  O32 POPEs 270     104.201 118.351  70.963  1.00  0.00           O
ATOM   8974  C32 POPEs 270     103.340 116.471  69.684  1.00  0.00           C
ATOM   8977  C23 POPEs 270     106.721 119.481  65.273  1.00  0.00           C
ATOM   8980  C24 POPEs 270     108.190 119.881  65.073  1.00  0.00           C
ATOM   8983  C25 POPEs 270     109.062 118.851  64.333  1.00  0.00           C
ATOM   8986  C26 POPEs 270     108.710 118.691  62.843  1.00  0.00           C
ATOM   8989  C27 POPEs 270     109.690 117.741  62.143  1.00  0.00           C
ATOM   8992  C28 POPEs 270     109.251 117.311  60.723  1.00  0.00           C
ATOM   8995  C29 POPEs 270     109.581 118.301  59.643  1.00  0.00           C
ATOM   8997 0C21 POPEs 270     110.581 118.151  58.753  1.00  0.00           C
ATOM   8999 1C21 POPEs 270     111.562 117.001  58.743  1.00  0.00           C
ATOM   9002 2C21 POPEs 270     112.691 117.171  57.713  1.00  0.00           C
ATOM   9005 3C21 POPEs 270     112.242 116.951  56.263  1.00  0.00           C
ATOM   9008 4C21 POPEs 270     112.980 117.842  55.263  1.00  0.00           C
ATOM   9011 5C21 POPEs 270     114.471 117.531  55.094  1.00  0.00           C
ATOM   9014 6C21 POPEs 270     115.181 118.672  54.353  1.00  0.00           C
ATOM   9017 7C21 POPEs 270     116.620 118.371  53.933  1.00  0.00           C
ATOM   9020 8C21 POPEs 270     117.370 119.651  53.563  1.00  0.00           C
ATOM   9024  C33 POPEs 270     104.521 115.831  68.903  1.00  0.00           C
ATOM   9027  C34 POPEs 270     104.081 115.091  67.613  1.00  0.00           C
ATOM   9030  C35 POPEs 270     103.421 116.061  66.623  1.00  0.00           C
ATOM   9033  C36 POPEs 270     102.991 115.471  65.273  1.00  0.00           C
ATOM   9036  C37 POPEs 270     101.992 116.452  64.634  1.00  0.00           C
ATOM   9039  C38 POPEs 270     101.870 116.401  63.123  1.00  0.00           C
ATOM   9042  C39 POPEs 270     101.061 115.211  62.583  1.00  0.00           C
ATOM   9045 0C31 POPEs 270     100.891 115.361  61.073  1.00  0.00           C
ATOM   9048 1C31 POPEs 270     100.290 114.131  60.383  1.00  0.00           C
ATOM   9051 2C31 POPEs 270     100.531 114.181  58.873  1.00  0.00           C
ATOM   9054 3C31 POPEs 270      99.431 114.961  58.133  1.00  0.00           C
ATOM   9057 4C31 POPEs 270      98.251 114.041  57.813  1.00  0.00           C
ATOM   9060 5C31 POPEs 270      97.242 114.611  56.813  1.00  0.00           C
ATOM   9063 6C31 POPEs 270      96.461 113.481  56.123  1.00  0.00           C
ATOM   9067  NH3 POPEt 271      70.172  39.661  34.673  1.00  0.00           N
ATOM   9071  C12 POPEt 271      71.571  40.101  34.363  1.00  0.00           C
ATOM   9074  C11 POPEt 271      72.261  39.091  33.423  1.00  0.00           C
ATOM   9077  P   POPEt 271      74.432  37.711  33.563  1.00  0.00           P
ATOM   9078  O13 POPEt 271      73.821  36.901  32.483  1.00  0.00           O
ATOM   9079  O14 POPEt 271      75.892  37.901  33.533  1.00  0.00           O
ATOM   9080  O11 POPEt 271      74.071  37.041  34.963  1.00  0.00           O
ATOM   9081  O12 POPEt 271      73.680  39.111  33.633  1.00  0.00           O
ATOM   9082  C1  POPEt 271      74.922  37.341  36.083  1.00  0.00           C
ATOM   9085  C2  POPEt 271      74.132  37.541  37.403  1.00  0.00           C
ATOM   9087  O21 POPEt 271      74.491  36.551  38.383  1.00  0.00           O
ATOM   9088  C21 POPEt 271      73.751  35.461  38.453  1.00  0.00           C
ATOM   9089  O22 POPEt 271      73.141  34.931  37.533  1.00  0.00           O
ATOM   9090  C22 POPEt 271      73.812  34.961  39.883  1.00  0.00           C
ATOM   9093  C3  POPEt 271      72.602  37.761  37.233  1.00  0.00           C
ATOM   9096  O31 POPEt 271      71.981  37.811  38.533  1.00  0.00           O
ATOM   9097  C31 POPEt 271      70.852  38.491  38.643  1.00  0.00           C
ATOM   9098  O32 POPEt 271      70.312  39.131  37.763  1.00  0.00           O
ATOM   9099  C32 POPEt 271      70.432  38.401  40.113  1.00  0.00           C
ATOM   9102  C23 POPEt 271      72.462  34.431  40.433  1.00  0.00           C
ATOM   9105  C24 POPEt 271      72.571  34.101  41.923  1.00  0.00           C
ATOM   9108  C25 POPEt 271      73.812  33.251  42.273  1.00  0.00           C
ATOM   9111  C26 POPEt 271      73.680  32.451  43.563  1.00  0.00           C
ATOM   9114  C27 POPEt 271      73.231  33.281  44.773  1.00  0.00           C
ATOM   9117  C28 POPEt 271      73.001  32.391  46.003  1.00  0.00           C
ATOM   9120  C29 POPEt 271      72.410  33.161  47.163  1.00  0.00           C
ATOM   9122 0C21 POPEt 271      71.312  32.851  47.873  1.00  0.00           C
ATOM   9124 1C21 POPEt 271      70.410  31.661  47.654  1.00  0.00           C
ATOM   9127 2C21 POPEt 271      70.590  30.561  48.713  1.00  0.00           C
ATOM   9130 3C21 POPEt 271      69.892  30.851  50.053  1.00  0.00           C
ATOM   9133 4C21 POPEt 271      69.602  29.541  50.793  1.00  0.00           C
ATOM   9136 5C21 POPEt 271      69.182  29.711  52.263  1.00  0.00           C
ATOM   9139 6C21 POPEt 271      70.382  29.681  53.223  1.00  0.00           C
ATOM   9142 7C21 POPEt 271      69.980  29.331  54.653  1.00  0.00           C
ATOM   9145 8C21 POPEt 271      71.180  29.181  55.593  1.00  0.00           C
ATOM   9149  C33 POPEt 271      68.961  38.801  40.383  1.00  0.00           C
ATOM   9152  C34 POPEt 271      68.561  38.641  41.863  1.00  0.00           C
ATOM   9155  C35 POPEt 271      67.102  39.031  42.123  1.00  0.00           C
ATOM   9158  C36 POPEt 271      66.602  38.681  43.533  1.00  0.00           C
ATOM   9161  C37 POPEt 271      65.081  38.921  43.693  1.00  0.00           C
ATOM   9164  C38 POPEt 271      64.351  37.781  44.413  1.00  0.00           C
ATOM   9167  C39 POPEt 271      64.730  37.611  45.893  1.00  0.00           C
ATOM   9170 0C31 POPEt 271      64.070  36.361  46.484  1.00  0.00           C
ATOM   9173 1C31 POPEt 271      64.550  36.001  47.903  1.00  0.00           C
ATOM   9176 2C31 POPEt 271      64.102  34.591  48.303  1.00  0.00           C
ATOM   9179 3C31 POPEt 271      64.761  34.051  49.574  1.00  0.00           C
ATOM   9182 4C31 POPEt 271      65.021  32.541  49.483  1.00  0.00           C
ATOM   9185 5C31 POPEt 271      65.641  31.951  50.754  1.00  0.00           C
ATOM   9188 6C31 POPEt 271      65.921  30.451  50.633  1.00  0.00           C
ATOM   9192  NH3 POPEu 272      87.831  81.441  29.873  1.00  0.00           N
ATOM   9196  C12 POPEu 272      88.770  82.352  30.613  1.00  0.00           C
ATOM   9199  C11 POPEu 272      89.331  83.461  29.723  1.00  0.00           C
ATOM   9202  P   POPEu 272      91.590  83.991  30.944  1.00  0.00           P
ATOM   9203  O13 POPEu 272      91.760  82.521  30.793  1.00  0.00           O
ATOM   9204  O14 POPEu 272      92.590  84.852  30.283  1.00  0.00           O
ATOM   9205  O11 POPEu 272      91.501  84.341  32.483  1.00  0.00           O
ATOM   9206  O12 POPEu 272      90.121  84.361  30.484  1.00  0.00           O
ATOM   9207  C1  POPEu 272      92.611  84.671  33.313  1.00  0.00           C
ATOM   9210  C2  POPEu 272      92.031  84.912  34.743  1.00  0.00           C
ATOM   9212  O21 POPEu 272      92.971  84.951  35.833  1.00  0.00           O
ATOM   9213  C21 POPEu 272      94.191  85.431  35.743  1.00  0.00           C
ATOM   9214  O22 POPEu 272      94.771  85.811  34.743  1.00  0.00           O
ATOM   9215  C22 POPEu 272      94.820  85.412  37.153  1.00  0.00           C
ATOM   9218  C3  POPEu 272      90.951  83.831  35.063  1.00  0.00           C
ATOM   9221  O31 POPEu 272      90.410  83.932  36.414  1.00  0.00           O
ATOM   9222  C31 POPEu 272      89.721  82.822  36.753  1.00  0.00           C
ATOM   9223  O32 POPEu 272      89.621  81.831  36.043  1.00  0.00           O
ATOM   9224  C32 POPEu 272      89.040  82.971  38.093  1.00  0.00           C
ATOM   9227  C23 POPEu 272      93.970  85.971  38.333  1.00  0.00           C
ATOM   9230  C24 POPEu 272      94.300  85.261  39.653  1.00  0.00           C
ATOM   9233  C25 POPEu 272      93.812  85.941  40.943  1.00  0.00           C
ATOM   9236  C26 POPEu 272      94.171  85.101  42.173  1.00  0.00           C
ATOM   9239  C27 POPEu 272      93.710  85.711  43.513  1.00  0.00           C
ATOM   9242  C28 POPEu 272      94.260  84.941  44.733  1.00  0.00           C
ATOM   9245  C29 POPEu 272      93.922  83.471  44.743  1.00  0.00           C
ATOM   9247 0C21 POPEu 272      94.771  82.431  44.883  1.00  0.00           C
ATOM   9249 1C21 POPEu 272      96.270  82.481  45.083  1.00  0.00           C
ATOM   9252 2C21 POPEu 272      96.701  81.911  46.443  1.00  0.00           C
ATOM   9255 3C21 POPEu 272      96.151  82.682  47.654  1.00  0.00           C
ATOM   9258 4C21 POPEu 272      96.721  82.221  49.013  1.00  0.00           C
ATOM   9261 5C21 POPEu 272      95.961  81.061  49.683  1.00  0.00           C
ATOM   9264 6C21 POPEu 272      96.091  79.701  48.984  1.00  0.00           C
ATOM   9267 7C21 POPEu 272      95.611  78.541  49.873  1.00  0.00           C
ATOM   9270 8C21 POPEu 272      95.760  77.161  49.234  1.00  0.00           C
ATOM   9274  C33 POPEu 272      87.930  81.901  38.223  1.00  0.00           C
ATOM   9277  C34 POPEu 272      87.071  82.051  39.473  1.00  0.00           C
ATOM   9280  C35 POPEu 272      87.801  81.572  40.723  1.00  0.00           C
ATOM   9283  C36 POPEu 272      87.040  81.841  42.023  1.00  0.00           C
ATOM   9286  C37 POPEu 272      87.840  81.312  43.213  1.00  0.00           C
ATOM   9289  C38 POPEu 272      87.201  81.601  44.574  1.00  0.00           C
ATOM   9292  C39 POPEu 272      87.991  80.981  45.733  1.00  0.00           C
ATOM   9295 0C31 POPEu 272      89.370  81.611  45.943  1.00  0.00           C
ATOM   9298 1C31 POPEu 272      90.281  80.751  46.843  1.00  0.00           C
ATOM   9301 2C31 POPEu 272      91.572  81.471  47.263  1.00  0.00           C
ATOM   9304 3C31 POPEu 272      91.361  82.691  48.184  1.00  0.00           C
ATOM   9307 4C31 POPEu 272      90.690  82.331  49.513  1.00  0.00           C
ATOM   9310 5C31 POPEu 272      89.191  82.651  49.593  1.00  0.00           C
ATOM   9313 6C31 POPEu 272      88.550  82.101  50.884  1.00  0.00           C
ATOM   9317  NH3 POPEv 273      90.771  24.481  73.434  1.00  0.00           N
ATOM   9321  C12 POPEv 273      91.231  25.241  74.643  1.00  0.00           C
ATOM   9324  C11 POPEv 273      90.921  26.731  74.513  1.00  0.00           C
ATOM   9327  P   POPEv 273      91.132  28.861  75.993  1.00  0.00           P
ATOM   9328  O13 POPEv 273      89.811  28.881  76.664  1.00  0.00           O
ATOM   9329  O14 POPEv 273      92.271  29.451  76.714  1.00  0.00           O
ATOM   9330  O11 POPEv 273      90.961  29.531  74.573  1.00  0.00           O
ATOM   9331  O12 POPEv 273      91.492  27.371  75.643  1.00  0.00           O
ATOM   9332  C1  POPEv 273      92.061  30.191  73.933  1.00  0.00           C
ATOM   9335  C2  POPEv 273      91.721  30.621  72.463  1.00  0.00           C
ATOM   9337  O21 POPEv 273      92.621  31.621  71.943  1.00  0.00           O
ATOM   9338  C21 POPEv 273      92.281  32.901  71.983  1.00  0.00           C
ATOM   9339  O22 POPEv 273      91.572  33.441  72.813  1.00  0.00           O
ATOM   9340  C22 POPEv 273      92.870  33.631  70.763  1.00  0.00           C
ATOM   9343  C3  POPEv 273      90.211  30.941  72.283  1.00  0.00           C
ATOM   9346  O31 POPEv 273      89.922  31.581  71.033  1.00  0.00           O
ATOM   9347  C31 POPEv 273      88.922  31.101  70.324  1.00  0.00           C
ATOM   9348  O32 POPEv 273      88.311  30.071  70.543  1.00  0.00           O
ATOM   9349  C32 POPEv 273      88.521  32.151  69.293  1.00  0.00           C
ATOM   9352  C23 POPEv 273      91.811  34.471  70.023  1.00  0.00           C
ATOM   9355  C24 POPEv 273      92.411  35.521  69.083  1.00  0.00           C
ATOM   9358  C25 POPEv 273      92.962  34.931  67.774  1.00  0.00           C
ATOM   9361  C26 POPEv 273      93.190  36.021  66.714  1.00  0.00           C
ATOM   9364  C27 POPEv 273      93.632  35.431  65.373  1.00  0.00           C
ATOM   9367  C28 POPEv 273      93.710  36.501  64.273  1.00  0.00           C
ATOM   9370  C29 POPEv 273      94.101  35.881  62.963  1.00  0.00           C
ATOM   9372 0C21 POPEv 273      94.361  36.531  61.823  1.00  0.00           C
ATOM   9374 1C21 POPEv 273      94.391  38.031  61.603  1.00  0.00           C
ATOM   9377 2C21 POPEv 273      95.541  38.441  60.663  1.00  0.00           C
ATOM   9380 3C21 POPEv 273      95.331  37.961  59.213  1.00  0.00           C
ATOM   9383 4C21 POPEv 273      96.610  37.861  58.384  1.00  0.00           C
ATOM   9386 5C21 POPEv 273      97.010  39.201  57.763  1.00  0.00           C
ATOM   9389 6C21 POPEv 273      97.991  39.031  56.603  1.00  0.00           C
ATOM   9392 7C21 POPEv 273      98.300  40.361  55.923  1.00  0.00           C
ATOM   9395 8C21 POPEv 273      99.281  40.201  54.763  1.00  0.00           C
ATOM   9399  C33 POPEv 273      89.001  31.781  67.873  1.00  0.00           C
ATOM   9402  C34 POPEv 273      88.511  32.811  66.843  1.00  0.00           C
ATOM   9405  C35 POPEv 273      88.461  32.261  65.413  1.00  0.00           C
ATOM   9408  C36 POPEv 273      87.851  33.281  64.453  1.00  0.00           C
ATOM   9411  C37 POPEv 273      87.980  32.901  62.973  1.00  0.00           C
ATOM   9414  C38 POPEv 273      87.261  33.931  62.093  1.00  0.00           C
ATOM   9417  C39 POPEv 273      87.742  33.951  60.633  1.00  0.00           C
ATOM   9420 0C31 POPEv 273      86.940  33.051  59.693  1.00  0.00           C
ATOM   9423 1C31 POPEv 273      87.501  33.111  58.273  1.00  0.00           C
ATOM   9426 2C31 POPEv 273      86.811  32.161  57.283  1.00  0.00           C
ATOM   9429 3C31 POPEv 273      87.672  31.931  56.033  1.00  0.00           C
ATOM   9432 4C31 POPEv 273      87.921  33.191  55.193  1.00  0.00           C
ATOM   9435 5C31 POPEv 273      89.251  33.121  54.434  1.00  0.00           C
ATOM   9438 6C31 POPEv 273      89.621  34.381  53.653  1.00  0.00           C
ATOM   9442  NH3 POPEw 274      54.832 112.241  73.893  1.00  0.00           N
ATOM   9446  C12 POPEw 274      53.420 111.951  74.343  1.00  0.00           C
ATOM   9449  C11 POPEw 274      53.070 110.511  73.933  1.00  0.00           C
ATOM   9452  P   POPEw 274      51.082 108.841  74.253  1.00  0.00           P
ATOM   9453  O13 POPEw 274      51.550 107.962  73.174  1.00  0.00           O
ATOM   9454  O14 POPEw 274      51.440 108.431  75.623  1.00  0.00           O
ATOM   9455  O11 POPEw 274      49.530 109.022  74.103  1.00  0.00           O
ATOM   9456  O12 POPEw 274      51.672 110.291  74.013  1.00  0.00           O
ATOM   9457  C1  POPEw 274      48.951 110.182  73.524  1.00  0.00           C
ATOM   9460  C2  POPEw 274      48.792 110.111  71.974  1.00  0.00           C
ATOM   9462  O21 POPEw 274      50.032 109.922  71.263  1.00  0.00           O
ATOM   9463  C21 POPEw 274      50.891 110.912  71.213  1.00  0.00           C
ATOM   9464  O22 POPEw 274      50.751 112.031  71.683  1.00  0.00           O
ATOM   9465  C22 POPEw 274      52.151 110.471  70.443  1.00  0.00           C
ATOM   9468  C3  POPEw 274      47.901 111.271  71.443  1.00  0.00           C
ATOM   9471  O31 POPEw 274      47.251 110.882  70.223  1.00  0.00           O
ATOM   9472  C31 POPEw 274      46.131 110.221  70.363  1.00  0.00           C
ATOM   9473  O32 POPEw 274      45.541 109.981  71.413  1.00  0.00           O
ATOM   9474  C32 POPEw 274      45.640 109.751  69.004  1.00  0.00           C
ATOM   9477  C23 POPEw 274      51.970 110.311  68.923  1.00  0.00           C
ATOM   9480  C24 POPEw 274      53.312 110.041  68.213  1.00  0.00           C
ATOM   9483  C25 POPEw 274      53.280 110.261  66.693  1.00  0.00           C
ATOM   9486  C26 POPEw 274      52.472 109.201  65.913  1.00  0.00           C
ATOM   9489  C27 POPEw 274      52.381 109.492  64.403  1.00  0.00           C
ATOM   9492  C28 POPEw 274      51.472 108.491  63.653  1.00  0.00           C
ATOM   9495  C29 POPEw 274      52.100 107.181  63.283  1.00  0.00           C
ATOM   9497 0C21 POPEw 274      51.840 106.481  62.163  1.00  0.00           C
ATOM   9499 1C21 POPEw 274      50.871 106.861  61.063  1.00  0.00           C
ATOM   9502 2C21 POPEw 274      49.390 106.821  61.503  1.00  0.00           C
ATOM   9505 3C21 POPEw 274      48.420 106.771  60.313  1.00  0.00           C
ATOM   9508 4C21 POPEw 274      46.950 106.831  60.763  1.00  0.00           C
ATOM   9511 5C21 POPEw 274      45.920 106.691  59.643  1.00  0.00           C
ATOM   9514 6C21 POPEw 274      46.082 105.421  58.803  1.00  0.00           C
ATOM   9517 7C21 POPEw 274      44.972 105.291  57.763  1.00  0.00           C
ATOM   9520 8C21 POPEw 274      45.422 104.541  56.513  1.00  0.00           C
ATOM   9524  C33 POPEw 274      44.120 109.611  69.033  1.00  0.00           C
ATOM   9527  C34 POPEw 274      43.550 109.092  67.713  1.00  0.00           C
ATOM   9530  C35 POPEw 274      42.071 109.471  67.593  1.00  0.00           C
ATOM   9533  C36 POPEw 274      41.360 108.841  66.403  1.00  0.00           C
ATOM   9536  C37 POPEw 274      40.521 109.891  65.663  1.00  0.00           C
ATOM   9539  C38 POPEw 274      39.641 109.291  64.564  1.00  0.00           C
ATOM   9542  C39 POPEw 274      40.461 108.812  63.363  1.00  0.00           C
ATOM   9545 0C31 POPEw 274      39.581 108.201  62.274  1.00  0.00           C
ATOM   9548 1C31 POPEw 274      40.370 107.851  61.003  1.00  0.00           C
ATOM   9551 2C31 POPEw 274      40.871 109.081  60.243  1.00  0.00           C
ATOM   9554 3C31 POPEw 274      41.640 108.721  58.963  1.00  0.00           C
ATOM   9557 4C31 POPEw 274      40.761 108.111  57.863  1.00  0.00           C
ATOM   9560 5C31 POPEw 274      41.581 107.711  56.623  1.00  0.00           C
ATOM   9563 6C31 POPEw 274      40.751 107.111  55.493  1.00  0.00           C
ATOM   9567  NH3 POPEx 275      35.242  31.281  76.203  1.00  0.00           N
ATOM   9571  C12 POPEx 275      35.751  31.491  77.603  1.00  0.00           C
ATOM   9574  C11 POPEx 275      36.882  30.491  77.903  1.00  0.00           C
ATOM   9577  P   POPEx 275      35.851  28.061  77.403  1.00  0.00           P
ATOM   9578  O13 POPEx 275      35.340  27.051  78.353  1.00  0.00           O
ATOM   9579  O14 POPEx 275      34.891  28.621  76.413  1.00  0.00           O
ATOM   9580  O11 POPEx 275      37.141  27.521  76.623  1.00  0.00           O
ATOM   9581  O12 POPEx 275      36.401  29.221  78.303  1.00  0.00           O
ATOM   9582  C1  POPEx 275      36.931  26.381  75.753  1.00  0.00           C
ATOM   9585  C2  POPEx 275      36.550  26.841  74.313  1.00  0.00           C
ATOM   9587  O21 POPEx 275      36.331  25.711  73.443  1.00  0.00           O
ATOM   9588  C21 POPEx 275      35.210  25.751  72.693  1.00  0.00           C
ATOM   9589  O22 POPEx 275      34.260  26.491  72.894  1.00  0.00           O
ATOM   9590  C22 POPEx 275      35.370  24.841  71.463  1.00  0.00           C
ATOM   9593  C3  POPEx 275      37.770  27.691  73.823  1.00  0.00           C
ATOM   9596  O31 POPEx 275      37.710  28.051  72.433  1.00  0.00           O
ATOM   9597  C31 POPEx 275      38.901  28.381  71.943  1.00  0.00           C
ATOM   9598  O32 POPEx 275      39.921  28.581  72.593  1.00  0.00           O
ATOM   9599  C32 POPEx 275      38.831  28.391  70.423  1.00  0.00           C
ATOM   9602  C23 POPEx 275      34.230  23.811  71.253  1.00  0.00           C
ATOM   9605  C24 POPEx 275      34.120  23.301  69.803  1.00  0.00           C
ATOM   9608  C25 POPEx 275      35.300  22.441  69.313  1.00  0.00           C
ATOM   9611  C26 POPEx 275      35.191  22.101  67.813  1.00  0.00           C
ATOM   9614  C27 POPEx 275      36.441  21.411  67.243  1.00  0.00           C
ATOM   9617  C28 POPEx 275      36.401  21.191  65.713  1.00  0.00           C
ATOM   9620  C29 POPEx 275      37.631  20.461  65.234  1.00  0.00           C
ATOM   9622 0C21 POPEx 275      37.691  19.421  64.373  1.00  0.00           C
ATOM   9624 1C21 POPEx 275      36.541  18.741  63.683  1.00  0.00           C
ATOM   9627 2C21 POPEx 275      36.261  19.301  62.283  1.00  0.00           C
ATOM   9630 3C21 POPEx 275      35.131  18.541  61.573  1.00  0.00           C
ATOM   9633 4C21 POPEx 275      34.561  19.271  60.343  1.00  0.00           C
ATOM   9636 5C21 POPEx 275      35.551  19.461  59.193  1.00  0.00           C
ATOM   9639 6C21 POPEx 275      34.891  20.171  58.003  1.00  0.00           C
ATOM   9642 7C21 POPEx 275      35.860  20.511  56.863  1.00  0.00           C
ATOM   9645 8C21 POPEx 275      35.181  21.261  55.703  1.00  0.00           C
ATOM   9649  C33 POPEx 275      37.570  27.741  69.793  1.00  0.00           C
ATOM   9652  C34 POPEx 275      37.681  27.731  68.263  1.00  0.00           C
ATOM   9655  C35 POPEx 275      36.441  27.201  67.543  1.00  0.00           C
ATOM   9658  C36 POPEx 275      36.811  26.311  66.353  1.00  0.00           C
ATOM   9661  C37 POPEx 275      35.570  25.871  65.573  1.00  0.00           C
ATOM   9664  C38 POPEx 275      35.870  24.951  64.393  1.00  0.00           C
ATOM   9667  C39 POPEx 275      34.571  24.301  63.883  1.00  0.00           C
ATOM   9670 0C31 POPEx 275      34.680  23.761  62.453  1.00  0.00           C
ATOM   9673 1C31 POPEx 275      33.300  23.481  61.823  1.00  0.00           C
ATOM   9676 2C31 POPEx 275      33.411  23.281  60.313  1.00  0.00           C
ATOM   9679 3C31 POPEx 275      32.071  23.071  59.593  1.00  0.00           C
ATOM   9682 4C31 POPEx 275      32.280  22.711  58.113  1.00  0.00           C
ATOM   9685 5C31 POPEx 275      31.181  23.211  57.163  1.00  0.00           C
ATOM   9688 6C31 POPEx 275      31.431  22.781  55.713  1.00  0.00           C
ATOM   9692  NH3 POPEy 276      85.861  90.681  73.553  1.00  0.00           N
ATOM   9696  C12 POPEy 276      85.712  89.341  72.863  1.00  0.00           C
ATOM   9699  C11 POPEy 276      84.400  88.611  73.244  1.00  0.00           C
ATOM   9702  P   POPEy 276      82.941  86.511  72.693  1.00  0.00           P
ATOM   9703  O13 POPEy 276      82.941  85.621  73.873  1.00  0.00           O
ATOM   9704  O14 POPEy 276      81.770  87.381  72.463  1.00  0.00           O
ATOM   9705  O11 POPEy 276      83.091  85.481  71.513  1.00  0.00           O
ATOM   9706  O12 POPEy 276      84.300  87.341  72.603  1.00  0.00           O
ATOM   9707  C1  POPEy 276      83.041  85.781  70.143  1.00  0.00           C
ATOM   9710  C2  POPEy 276      82.330  84.632  69.373  1.00  0.00           C
ATOM   9712  O21 POPEy 276      83.121  84.231  68.233  1.00  0.00           O
ATOM   9713  C21 POPEy 276      83.231  84.861  67.064  1.00  0.00           C
ATOM   9714  O22 POPEy 276      83.870  84.401  66.123  1.00  0.00           O
ATOM   9715  C22 POPEy 276      82.590  86.242  66.983  1.00  0.00           C
ATOM   9718  C3  POPEy 276      80.790  84.841  69.133  1.00  0.00           C
ATOM   9721  O31 POPEy 276      80.352  84.141  67.953  1.00  0.00           O
ATOM   9722  C31 POPEy 276      79.062  84.011  67.593  1.00  0.00           C
ATOM   9723  O32 POPEy 276      78.742  83.621  66.484  1.00  0.00           O
ATOM   9724  C32 POPEy 276      78.041  84.281  68.703  1.00  0.00           C
ATOM   9727  C23 POPEy 276      82.971  86.931  65.663  1.00  0.00           C
ATOM   9730  C24 POPEy 276      82.760  88.431  65.733  1.00  0.00           C
ATOM   9733  C25 POPEy 276      82.941  89.092  64.363  1.00  0.00           C
ATOM   9736  C26 POPEy 276      81.712  88.901  63.463  1.00  0.00           C
ATOM   9739  C27 POPEy 276      81.701  89.881  62.293  1.00  0.00           C
ATOM   9742  C28 POPEy 276      80.361  89.811  61.543  1.00  0.00           C
ATOM   9745  C29 POPEy 276      80.382  90.671  60.303  1.00  0.00           C
ATOM   9747 0C21 POPEy 276      80.920  90.311  59.133  1.00  0.00           C
ATOM   9749 1C21 POPEy 276      81.620  89.001  58.823  1.00  0.00           C
ATOM   9752 2C21 POPEy 276      80.800  88.181  57.813  1.00  0.00           C
ATOM   9755 3C21 POPEy 276      79.481  87.651  58.384  1.00  0.00           C
ATOM   9758 4C21 POPEy 276      78.521  87.132  57.313  1.00  0.00           C
ATOM   9761 5C21 POPEy 276      77.072  87.451  57.673  1.00  0.00           C
ATOM   9764 6C21 POPEy 276      76.071  87.051  56.593  1.00  0.00           C
ATOM   9767 7C21 POPEy 276      74.660  87.531  56.934  1.00  0.00           C
ATOM   9770 8C21 POPEy 276      73.660  87.311  55.793  1.00  0.00           C
ATOM   9774  C33 POPEy 276      77.711  85.781  68.963  1.00  0.00           C
ATOM   9777  C34 POPEy 276      76.220  86.091  68.763  1.00  0.00           C
ATOM   9780  C35 POPEy 276      75.830  87.531  69.164  1.00  0.00           C
ATOM   9783  C36 POPEy 276      76.261  88.591  68.143  1.00  0.00           C
ATOM   9786  C37 POPEy 276      75.892  90.021  68.563  1.00  0.00           C
ATOM   9789  C38 POPEy 276      76.461  91.061  67.603  1.00  0.00           C
ATOM   9792  C39 POPEy 276      76.461  92.511  68.113  1.00  0.00           C
ATOM   9795 0C31 POPEy 276      76.791  93.451  66.943  1.00  0.00           C
ATOM   9798 1C31 POPEy 276      77.150  94.912  67.243  1.00  0.00           C
ATOM   9801 2C31 POPEy 276      77.242  95.681  65.913  1.00  0.00           C
ATOM   9804 3C31 POPEy 276      77.541  97.181  66.043  1.00  0.00           C
ATOM   9807 4C31 POPEy 276      77.641  97.881  64.673  1.00  0.00           C
ATOM   9810 5C31 POPEy 276      76.382  97.791  63.803  1.00  0.00           C
ATOM   9813 6C31 POPEy 276      76.410  98.711  62.583  1.00  0.00           C
ATOM   9817  NH3 POPEz 277      -0.692  38.081  71.904  1.00  0.00           N
ATOM   9821  C12 POPEz 277       0.598  38.001  72.693  1.00  0.00           C
ATOM   9824  C11 POPEz 277       1.758  37.541  71.793  1.00  0.00           C
ATOM   9827  P   POPEz 277       4.291  37.361  71.513  1.00  0.00           P
ATOM   9828  O13 POPEz 277       5.541  37.741  72.204  1.00  0.00           O
ATOM   9829  O14 POPEz 277       4.261  36.001  70.963  1.00  0.00           O
ATOM   9830  O11 POPEz 277       4.061  38.451  70.394  1.00  0.00           O
ATOM   9831  O12 POPEz 277       3.028  37.631  72.453  1.00  0.00           O
ATOM   9832  C1  POPEz 277       4.851  38.381  69.214  1.00  0.00           C
ATOM   9835  C2  POPEz 277       4.211  39.291  68.133  1.00  0.00           C
ATOM   9837  O21 POPEz 277       4.421  38.741  66.813  1.00  0.00           O
ATOM   9838  C21 POPEz 277       3.668  37.671  66.573  1.00  0.00           C
ATOM   9839  O22 POPEz 277       2.948  37.101  67.383  1.00  0.00           O
ATOM   9840  C22 POPEz 277       3.788  37.271  65.113  1.00  0.00           C
ATOM   9843  C3  POPEz 277       4.751  40.741  68.224  1.00  0.00           C
ATOM   9846  O31 POPEz 277       4.351  41.511  67.073  1.00  0.00           O
ATOM   9847  C31 POPEz 277       3.358  42.351  67.204  1.00  0.00           C
ATOM   9848  O32 POPEz 277       2.668  42.551  68.193  1.00  0.00           O
ATOM   9849  C32 POPEz 277       3.168  43.081  65.873  1.00  0.00           C
ATOM   9852  C23 POPEz 277       2.878  36.061  64.833  1.00  0.00           C
ATOM   9855  C24 POPEz 277       3.008  35.561  63.403  1.00  0.00           C
ATOM   9858  C25 POPEz 277       4.151  34.561  63.283  1.00  0.00           C
ATOM   9861  C26 POPEz 277       4.911  34.681  61.973  1.00  0.00           C
ATOM   9864  C27 POPEz 277       5.741  33.421  61.713  1.00  0.00           C
ATOM   9867  C28 POPEz 277       6.831  33.631  60.653  1.00  0.00           C
ATOM   9870  C29 POPEz 277       6.291  33.971  59.293  1.00  0.00           C
ATOM   9872 0C21 POPEz 277       6.971  34.641  58.353  1.00  0.00           C
ATOM   9874 1C21 POPEz 277       8.401  35.121  58.463  1.00  0.00           C
ATOM   9877 2C21 POPEz 277       8.501  36.641  58.703  1.00  0.00           C
ATOM   9880 3C21 POPEz 277       7.791  37.461  57.613  1.00  0.00           C
ATOM   9883 4C21 POPEz 277       8.191  38.941  57.573  1.00  0.00           C
ATOM   9886 5C21 POPEz 277       7.811  39.731  58.833  1.00  0.00           C
ATOM   9889 6C21 POPEz 277       7.931  41.241  58.594  1.00  0.00           C
ATOM   9892 7C21 POPEz 277       7.501  42.101  59.783  1.00  0.00           C
ATOM   9895 8C21 POPEz 277       7.591  43.601  59.493  1.00  0.00           C
ATOM   9899  C33 POPEz 277       1.848  42.691  65.183  1.00  0.00           C
ATOM   9902  C34 POPEz 277       1.658  43.361  63.813  1.00  0.00           C
ATOM   9905  C35 POPEz 277       2.608  42.831  62.723  1.00  0.00           C
ATOM   9908  C36 POPEz 277       2.448  43.601  61.393  1.00  0.00           C
ATOM   9911  C37 POPEz 277       3.318  43.061  60.234  1.00  0.00           C
ATOM   9914  C38 POPEz 277       3.228  43.951  58.984  1.00  0.00           C
ATOM   9917  C39 POPEz 277       3.918  43.411  57.703  1.00  0.00           C
ATOM   9920 0C31 POPEz 277       3.178  42.281  56.973  1.00  0.00           C
ATOM   9923 1C31 POPEz 277       3.458  42.191  55.463  1.00  0.00           C
ATOM   9926 2C31 POPEz 277       2.668  41.051  54.793  1.00  0.00           C
ATOM   9929 3C31 POPEz 277       2.538  41.181  53.263  1.00  0.00           C
ATOM   9932 4C31 POPEz 277       3.858  41.401  52.513  1.00  0.00           C
ATOM   9935 5C31 POPEz 277       3.668  41.391  50.983  1.00  0.00           C
ATOM   9938 6C31 POPEz 277       4.941  41.741  50.193  1.00  0.00           C
ATOM   9942  NH3 POPE0 278     115.132  97.731  28.453  1.00  0.00           N
ATOM   9946  C12 POPE0 278     115.191  98.911  27.524  1.00  0.00           C
ATOM   9949  C11 POPE0 278     114.550 100.161  28.133  1.00  0.00           C
ATOM   9952  P   POPE0 278     113.751 102.521  27.283  1.00  0.00           P
ATOM   9953  O13 POPE0 278     114.641 103.691  27.353  1.00  0.00           O
ATOM   9954  O14 POPE0 278     112.761 102.531  26.173  1.00  0.00           O
ATOM   9955  O11 POPE0 278     112.980 102.241  28.653  1.00  0.00           O
ATOM   9956  O12 POPE0 278     114.621 101.191  27.163  1.00  0.00           O
ATOM   9957  C1  POPE0 278     113.020 103.111  29.793  1.00  0.00           C
ATOM   9960  C2  POPE0 278     111.900 102.751  30.843  1.00  0.00           C
ATOM   9962  O21 POPE0 278     111.781 103.781  31.843  1.00  0.00           O
ATOM   9963  C21 POPE0 278     112.621 103.812  32.863  1.00  0.00           C
ATOM   9964  O22 POPE0 278     113.681 103.231  32.963  1.00  0.00           O
ATOM   9965  C22 POPE0 278     111.971 104.671  33.984  1.00  0.00           C
ATOM   9968  C3  POPE0 278     112.040 101.321  31.463  1.00  0.00           C
ATOM   9971  O31 POPE0 278     111.371 101.191  32.753  1.00  0.00           O
ATOM   9972  C31 POPE0 278     110.121 100.761  32.743  1.00  0.00           C
ATOM   9973  O32 POPE0 278     109.501 100.381  31.763  1.00  0.00           O
ATOM   9974  C32 POPE0 278     109.571 100.811  34.183  1.00  0.00           C
ATOM   9977  C23 POPE0 278     112.251 104.241  35.453  1.00  0.00           C
ATOM   9980  C24 POPE0 278     111.141 104.721  36.414  1.00  0.00           C
ATOM   9983  C25 POPE0 278     111.581 105.191  37.813  1.00  0.00           C
ATOM   9986  C26 POPE0 278     112.001 104.121  38.833  1.00  0.00           C
ATOM   9989  C27 POPE0 278     112.251 104.772  40.213  1.00  0.00           C
ATOM   9992  C28 POPE0 278     112.580 103.801  41.383  1.00  0.00           C
ATOM   9995  C29 POPE0 278     113.980 103.261  41.344  1.00  0.00           C
ATOM   9997 0C21 POPE0 278     114.841 103.161  42.373  1.00  0.00           C
ATOM   9999 1C21 POPE0 278     114.621 103.522  43.823  1.00  0.00           C
ATOM  10002 2C21 POPE0 278     113.591 102.641  44.543  1.00  0.00           C
ATOM  10005 3C21 POPE0 278     113.700 102.711  46.083  1.00  0.00           C
ATOM  10008 4C21 POPE0 278     112.492 102.041  46.743  1.00  0.00           C
ATOM  10011 5C21 POPE0 278     112.541 101.871  48.263  1.00  0.00           C
ATOM  10014 6C21 POPE0 278     112.701 103.191  49.023  1.00  0.00           C
ATOM  10017 7C21 POPE0 278     112.261 103.061  50.484  1.00  0.00           C
ATOM  10020 8C21 POPE0 278     112.431 104.352  51.274  1.00  0.00           C
ATOM  10024  C33 POPE0 278     108.061 100.431  34.283  1.00  0.00           C
ATOM  10027  C34 POPE0 278     107.351 100.921  35.563  1.00  0.00           C
ATOM  10030  C35 POPE0 278     107.460  99.971  36.763  1.00  0.00           C
ATOM  10033  C36 POPE0 278     106.470 100.311  37.893  1.00  0.00           C
ATOM  10036  C37 POPE0 278     106.811  99.581  39.203  1.00  0.00           C
ATOM  10039  C38 POPE0 278     105.701  99.592  40.273  1.00  0.00           C
ATOM  10042  C39 POPE0 278     105.251 100.981  40.733  1.00  0.00           C
ATOM  10045 0C31 POPE0 278     105.382 101.201  42.243  1.00  0.00           C
ATOM  10048 1C31 POPE0 278     104.761 102.531  42.654  1.00  0.00           C
ATOM  10051 2C31 POPE0 278     104.981 102.912  44.123  1.00  0.00           C
ATOM  10054 3C31 POPE0 278     104.201 104.191  44.463  1.00  0.00           C
ATOM  10057 4C31 POPE0 278     104.451 104.711  45.883  1.00  0.00           C
ATOM  10060 5C31 POPE0 278     103.710 106.022  46.133  1.00  0.00           C
ATOM  10063 6C31 POPE0 278     103.951 106.601  47.524  1.00  0.00           C
ATOM  10067  NH3 POPE1 279      44.050  19.631  32.533  1.00  0.00           N
ATOM  10071  C12 POPE1 279      44.042  20.941  31.793  1.00  0.00           C
ATOM  10074  C11 POPE1 279      43.261  21.991  32.613  1.00  0.00           C
ATOM  10077  P   POPE1 279      44.902  23.941  31.934  1.00  0.00           P
ATOM  10078  O13 POPE1 279      45.222  23.651  30.523  1.00  0.00           O
ATOM  10079  O14 POPE1 279      44.832  25.371  32.343  1.00  0.00           O
ATOM  10080  O11 POPE1 279      45.891  23.151  32.863  1.00  0.00           O
ATOM  10081  O12 POPE1 279      43.480  23.341  32.243  1.00  0.00           O
ATOM  10082  C1  POPE1 279      45.770  23.141  34.273  1.00  0.00           C
ATOM  10085  C2  POPE1 279      47.020  23.771  34.923  1.00  0.00           C
ATOM  10087  O21 POPE1 279      47.151  23.251  36.253  1.00  0.00           O
ATOM  10088  C21 POPE1 279      46.261  23.611  37.153  1.00  0.00           C
ATOM  10089  O22 POPE1 279      45.320  24.371  36.993  1.00  0.00           O
ATOM  10090  C22 POPE1 279      46.640  22.961  38.483  1.00  0.00           C
ATOM  10093  C3  POPE1 279      47.051  25.331  34.803  1.00  0.00           C
ATOM  10096  O31 POPE1 279      48.241  25.911  35.373  1.00  0.00           O
ATOM  10097  C31 POPE1 279      48.200  26.221  36.673  1.00  0.00           C
ATOM  10098  O32 POPE1 279      48.940  25.711  37.493  1.00  0.00           O
ATOM  10099  C32 POPE1 279      47.192  27.331  36.983  1.00  0.00           C
ATOM  10102  C23 POPE1 279      46.480  23.921  39.673  1.00  0.00           C
ATOM  10105  C24 POPE1 279      45.471  23.401  40.703  1.00  0.00           C
ATOM  10108  C25 POPE1 279      45.190  24.451  41.773  1.00  0.00           C
ATOM  10111  C26 POPE1 279      43.980  24.151  42.664  1.00  0.00           C
ATOM  10114  C27 POPE1 279      44.000  22.761  43.324  1.00  0.00           C
ATOM  10117  C28 POPE1 279      42.922  22.591  44.413  1.00  0.00           C
ATOM  10120  C29 POPE1 279      43.161  23.421  45.653  1.00  0.00           C
ATOM  10122 0C21 POPE1 279      42.901  23.061  46.923  1.00  0.00           C
ATOM  10124 1C21 POPE1 279      42.281  21.781  47.393  1.00  0.00           C
ATOM  10127 2C21 POPE1 279      41.021  22.061  48.243  1.00  0.00           C
ATOM  10130 3C21 POPE1 279      40.541  20.801  48.953  1.00  0.00           C
ATOM  10133 4C21 POPE1 279      39.281  21.021  49.803  1.00  0.00           C
ATOM  10136 5C21 POPE1 279      39.011  19.861  50.773  1.00  0.00           C
ATOM  10139 6C21 POPE1 279      38.971  18.481  50.094  1.00  0.00           C
ATOM  10142 7C21 POPE1 279      38.800  17.331  51.083  1.00  0.00           C
ATOM  10145 8C21 POPE1 279      38.741  15.961  50.413  1.00  0.00           C
ATOM  10149  C33 POPE1 279      47.561  28.191  38.223  1.00  0.00           C
ATOM  10152  C34 POPE1 279      46.391  29.101  38.643  1.00  0.00           C
ATOM  10155  C35 POPE1 279      46.640  30.121  39.773  1.00  0.00           C
ATOM  10158  C36 POPE1 279      47.121  29.531  41.113  1.00  0.00           C
ATOM  10161  C37 POPE1 279      46.900  30.461  42.333  1.00  0.00           C
ATOM  10164  C38 POPE1 279      45.440  30.871  42.623  1.00  0.00           C
ATOM  10167  C39 POPE1 279      45.271  31.601  43.973  1.00  0.00           C
ATOM  10170 0C31 POPE1 279      43.792  31.761  44.383  1.00  0.00           C
ATOM  10173 1C31 POPE1 279      43.590  32.291  45.813  1.00  0.00           C
ATOM  10176 2C31 POPE1 279      43.080  33.741  45.893  1.00  0.00           C
ATOM  10179 3C31 POPE1 279      44.031  34.771  45.273  1.00  0.00           C
ATOM  10182 4C31 POPE1 279      43.631  36.221  45.563  1.00  0.00           C
ATOM  10185 5C31 POPE1 279      44.751  37.201  45.193  1.00  0.00           C
ATOM  10188 6C31 POPE1 279      44.371  38.671  45.353  1.00  0.00           C
ATOM  10192  NH3 POPE2 280      30.510  77.181  77.803  1.00  0.00           N
ATOM  10196  C12 POPE2 280      31.960  77.031  77.533  1.00  0.00           C
ATOM  10199  C11 POPE2 280      32.651  78.361  77.743  1.00  0.00           C
ATOM  10202  P   POPE2 280      32.882  80.141  79.564  1.00  0.00           P
ATOM  10203  O13 POPE2 280      31.971  80.781  80.524  1.00  0.00           O
ATOM  10204  O14 POPE2 280      34.180  79.611  80.033  1.00  0.00           O
ATOM  10205  O11 POPE2 280      33.090  81.081  78.303  1.00  0.00           O
ATOM  10206  O12 POPE2 280      32.141  78.901  78.963  1.00  0.00           O
ATOM  10207  C1  POPE2 280      34.222  81.961  78.263  1.00  0.00           C
ATOM  10210  C2  POPE2 280      34.951  81.931  76.883  1.00  0.00           C
ATOM  10212  O21 POPE2 280      34.030  81.911  75.773  1.00  0.00           O
ATOM  10213  C21 POPE2 280      33.251  82.951  75.643  1.00  0.00           C
ATOM  10214  O22 POPE2 280      33.191  83.941  76.363  1.00  0.00           O
ATOM  10215  C22 POPE2 280      32.431  82.761  74.363  1.00  0.00           C
ATOM  10218  C3  POPE2 280      35.860  80.681  76.784  1.00  0.00           C
ATOM  10221  O31 POPE2 280      36.401  80.561  75.443  1.00  0.00           O
ATOM  10222  C31 POPE2 280      36.230  79.391  74.863  1.00  0.00           C
ATOM  10223  O32 POPE2 280      35.840  78.361  75.414  1.00  0.00           O
ATOM  10224  C32 POPE2 280      36.511  79.471  73.364  1.00  0.00           C
ATOM  10227  C23 POPE2 280      32.910  83.721  73.253  1.00  0.00           C
ATOM  10230  C24 POPE2 280      32.031  83.651  71.994  1.00  0.00           C
ATOM  10233  C25 POPE2 280      32.681  84.321  70.773  1.00  0.00           C
ATOM  10236  C26 POPE2 280      31.741  84.391  69.564  1.00  0.00           C
ATOM  10239  C27 POPE2 280      32.480  84.811  68.273  1.00  0.00           C
ATOM  10242  C28 POPE2 280      31.610  85.272  67.083  1.00  0.00           C
ATOM  10245  C29 POPE2 280      30.791  84.191  66.443  1.00  0.00           C
ATOM  10247 0C21 POPE2 280      30.161  84.291  65.253  1.00  0.00           C
ATOM  10249 1C21 POPE2 280      30.141  85.481  64.323  1.00  0.00           C
ATOM  10252 2C21 POPE2 280      31.030  85.211  63.103  1.00  0.00           C
ATOM  10255 3C21 POPE2 280      31.020  86.291  61.993  1.00  0.00           C
ATOM  10258 4C21 POPE2 280      31.292  87.711  62.503  1.00  0.00           C
ATOM  10261 5C21 POPE2 280      32.201  88.561  61.613  1.00  0.00           C
ATOM  10264 6C21 POPE2 280      31.660  88.781  60.193  1.00  0.00           C
ATOM  10267 7C21 POPE2 280      32.401  89.912  59.473  1.00  0.00           C
ATOM  10270 8C21 POPE2 280      31.960  90.121  58.023  1.00  0.00           C
ATOM  10274  C33 POPE2 280      36.261  80.831  72.673  1.00  0.00           C
ATOM  10277  C34 POPE2 280      36.181  80.671  71.143  1.00  0.00           C
ATOM  10280  C35 POPE2 280      37.461  80.151  70.484  1.00  0.00           C
ATOM  10283  C36 POPE2 280      37.171  79.511  69.113  1.00  0.00           C
ATOM  10286  C37 POPE2 280      38.421  79.091  68.333  1.00  0.00           C
ATOM  10289  C38 POPE2 280      38.061  78.581  66.924  1.00  0.00           C
ATOM  10292  C39 POPE2 280      39.271  78.201  66.063  1.00  0.00           C
ATOM  10295 0C31 POPE2 280      38.931  77.731  64.634  1.00  0.00           C
ATOM  10298 1C31 POPE2 280      40.191  77.691  63.753  1.00  0.00           C
ATOM  10301 2C31 POPE2 280      39.961  77.151  62.344  1.00  0.00           C
ATOM  10304 3C31 POPE2 280      41.241  77.132  61.503  1.00  0.00           C
ATOM  10307 4C31 POPE2 280      41.041  76.611  60.073  1.00  0.00           C
ATOM  10310 5C31 POPE2 280      42.361  76.501  59.293  1.00  0.00           C
ATOM  10313 6C31 POPE2 280      42.201  75.891  57.903  1.00  0.00           C
ATOM  10317  NH3 POPE3 281       6.950  98.221  75.773  1.00  0.00           N
ATOM  10321  C12 POPE3 281       6.240  97.361  76.773  1.00  0.00           C
ATOM  10324  C11 POPE3 281       6.631  95.871  76.703  1.00  0.00           C
ATOM  10327  P   POPE3 281       9.181  95.751  76.053  1.00  0.00           P
ATOM  10328  O13 POPE3 281       9.561  97.171  76.013  1.00  0.00           O
ATOM  10329  O14 POPE3 281      10.191  94.721  76.403  1.00  0.00           O
ATOM  10330  O11 POPE3 281       8.461  95.441  74.693  1.00  0.00           O
ATOM  10331  O12 POPE3 281       7.981  95.631  77.064  1.00  0.00           O
ATOM  10332  C1  POPE3 281       9.131  95.541  73.434  1.00  0.00           C
ATOM  10335  C2  POPE3 281       9.280  94.111  72.863  1.00  0.00           C
ATOM  10337  O21 POPE3 281      10.251  94.061  71.803  1.00  0.00           O
ATOM  10338  C21 POPE3 281       9.891  94.162  70.543  1.00  0.00           C
ATOM  10339  O22 POPE3 281       8.801  94.501  70.113  1.00  0.00           O
ATOM  10340  C22 POPE3 281      11.110  93.801  69.684  1.00  0.00           C
ATOM  10343  C3  POPE3 281       7.891  93.481  72.564  1.00  0.00           C
ATOM  10346  O31 POPE3 281       8.041  92.281  71.784  1.00  0.00           O
ATOM  10347  C31 POPE3 281       6.900  91.721  71.473  1.00  0.00           C
ATOM  10348  O32 POPE3 281       5.841  91.891  72.053  1.00  0.00           O
ATOM  10349  C32 POPE3 281       7.081  90.901  70.213  1.00  0.00           C
ATOM  10352  C23 POPE3 281      11.081  94.411  68.273  1.00  0.00           C
ATOM  10355  C24 POPE3 281      10.221  93.651  67.243  1.00  0.00           C
ATOM  10358  C25 POPE3 281      10.640  92.181  67.044  1.00  0.00           C
ATOM  10361  C26 POPE3 281      10.191  91.631  65.684  1.00  0.00           C
ATOM  10364  C27 POPE3 281      10.651  90.182  65.463  1.00  0.00           C
ATOM  10367  C28 POPE3 281      10.241  89.601  64.093  1.00  0.00           C
ATOM  10370  C29 POPE3 281      10.711  88.171  63.973  1.00  0.00           C
ATOM  10372 0C21 POPE3 281      11.260  87.601  62.893  1.00  0.00           C
ATOM  10374 1C21 POPE3 281      11.461  88.221  61.533  1.00  0.00           C
ATOM  10377 2C21 POPE3 281      12.001  87.231  60.463  1.00  0.00           C
ATOM  10380 3C21 POPE3 281      13.481  86.881  60.684  1.00  0.00           C
ATOM  10383 4C21 POPE3 281      14.011  85.701  59.853  1.00  0.00           C
ATOM  10386 5C21 POPE3 281      15.411  85.291  60.333  1.00  0.00           C
ATOM  10389 6C21 POPE3 281      15.991  84.022  59.713  1.00  0.00           C
ATOM  10392 7C21 POPE3 281      17.360  83.672  60.323  1.00  0.00           C
ATOM  10395 8C21 POPE3 281      17.881  82.281  59.973  1.00  0.00           C
ATOM  10399  C33 POPE3 281       5.871  89.971  70.023  1.00  0.00           C
ATOM  10402  C34 POPE3 281       5.930  89.151  68.734  1.00  0.00           C
ATOM  10405  C35 POPE3 281       5.751  89.961  67.443  1.00  0.00           C
ATOM  10408  C36 POPE3 281       5.811  89.041  66.223  1.00  0.00           C
ATOM  10411  C37 POPE3 281       5.981  89.811  64.914  1.00  0.00           C
ATOM  10414  C38 POPE3 281       6.231  88.851  63.743  1.00  0.00           C
ATOM  10417  C39 POPE3 281       6.581  89.611  62.453  1.00  0.00           C
ATOM  10420 0C31 POPE3 281       7.180  88.691  61.383  1.00  0.00           C
ATOM  10423 1C31 POPE3 281       7.791  89.511  60.243  1.00  0.00           C
ATOM  10426 2C31 POPE3 281       8.491  88.681  59.173  1.00  0.00           C
ATOM  10429 3C31 POPE3 281       7.611  88.371  57.963  1.00  0.00           C
ATOM  10432 4C31 POPE3 281       8.450  87.801  56.823  1.00  0.00           C
ATOM  10435 5C31 POPE3 281       7.661  87.501  55.553  1.00  0.00           C
ATOM  10438 6C31 POPE3 281       8.561  86.931  54.463  1.00  0.00           C
ATOM  10442  NH3 POPE4 282      45.650  38.421  71.454  1.00  0.00           N
ATOM  10446  C12 POPE4 282      45.770  37.221  72.363  1.00  0.00           C
ATOM  10449  C11 POPE4 282      44.902  37.431  73.594  1.00  0.00           C
ATOM  10452  P   POPE4 282      42.870  39.131  73.443  1.00  0.00           P
ATOM  10453  O13 POPE4 282      41.422  38.941  73.664  1.00  0.00           O
ATOM  10454  O14 POPE4 282      43.660  39.881  74.453  1.00  0.00           O
ATOM  10455  O11 POPE4 282      43.121  39.821  72.044  1.00  0.00           O
ATOM  10456  O12 POPE4 282      43.561  37.741  73.193  1.00  0.00           O
ATOM  10457  C1  POPE4 282      42.081  40.601  71.433  1.00  0.00           C
ATOM  10460  C2  POPE4 282      41.890  40.101  69.994  1.00  0.00           C
ATOM  10462  O21 POPE4 282      43.010  40.591  69.223  1.00  0.00           O
ATOM  10463  C21 POPE4 282      43.611  39.711  68.454  1.00  0.00           C
ATOM  10464  O22 POPE4 282      43.421  38.501  68.463  1.00  0.00           O
ATOM  10465  C22 POPE4 282      44.621  40.481  67.593  1.00  0.00           C
ATOM  10468  C3  POPE4 282      40.562  40.591  69.354  1.00  0.00           C
ATOM  10471  O31 POPE4 282      40.430  40.071  68.003  1.00  0.00           O
ATOM  10472  C31 POPE4 282      39.812  38.901  67.894  1.00  0.00           C
ATOM  10473  O32 POPE4 282      39.241  38.291  68.783  1.00  0.00           O
ATOM  10474  C32 POPE4 282      40.121  38.331  66.503  1.00  0.00           C
ATOM  10477  C23 POPE4 282      44.660  40.041  66.113  1.00  0.00           C
ATOM  10480  C24 POPE4 282      45.601  40.961  65.313  1.00  0.00           C
ATOM  10483  C25 POPE4 282      46.031  40.391  63.963  1.00  0.00           C
ATOM  10486  C26 POPE4 282      46.960  41.361  63.213  1.00  0.00           C
ATOM  10489  C27 POPE4 282      47.961  40.691  62.263  1.00  0.00           C
ATOM  10492  C28 POPE4 282      48.722  41.671  61.344  1.00  0.00           C
ATOM  10495  C29 POPE4 282      49.481  42.721  62.123  1.00  0.00           C
ATOM  10497 0C21 POPE4 282      50.681  43.251  61.833  1.00  0.00           C
ATOM  10499 1C21 POPE4 282      51.562  42.951  60.643  1.00  0.00           C
ATOM  10502 2C21 POPE4 282      51.721  44.231  59.813  1.00  0.00           C
ATOM  10505 3C21 POPE4 282      52.750  44.111  58.683  1.00  0.00           C
ATOM  10508 4C21 POPE4 282      52.911  45.451  57.963  1.00  0.00           C
ATOM  10511 5C21 POPE4 282      53.852  45.381  56.753  1.00  0.00           C
ATOM  10514 6C21 POPE4 282      55.341  45.241  57.123  1.00  0.00           C
ATOM  10517 7C21 POPE4 282      56.241  45.431  55.893  1.00  0.00           C
ATOM  10520 8C21 POPE4 282      57.680  44.951  56.073  1.00  0.00           C
ATOM  10524  C33 POPE4 282      40.261  39.431  65.423  1.00  0.00           C
ATOM  10527  C34 POPE4 282      40.152  38.901  63.993  1.00  0.00           C
ATOM  10530  C35 POPE4 282      40.500  39.981  62.963  1.00  0.00           C
ATOM  10533  C36 POPE4 282      41.991  40.011  62.603  1.00  0.00           C
ATOM  10536  C37 POPE4 282      42.281  39.341  61.243  1.00  0.00           C
ATOM  10539  C38 POPE4 282      43.771  39.091  61.043  1.00  0.00           C
ATOM  10542  C39 POPE4 282      44.161  38.631  59.634  1.00  0.00           C
ATOM  10545 0C31 POPE4 282      45.640  38.231  59.583  1.00  0.00           C
ATOM  10548 1C31 POPE4 282      46.090  37.631  58.243  1.00  0.00           C
ATOM  10551 2C31 POPE4 282      47.581  37.251  58.273  1.00  0.00           C
ATOM  10554 3C31 POPE4 282      47.981  36.151  57.283  1.00  0.00           C
ATOM  10557 4C31 POPE4 282      47.690  36.481  55.814  1.00  0.00           C
ATOM  10560 5C31 POPE4 282      48.070  35.311  54.893  1.00  0.00           C
ATOM  10563 6C31 POPE4 282      47.590  35.481  53.443  1.00  0.00           C
ATOM  10567  NH3 POPE5 283     124.510  77.412  72.564  1.00  0.00           N
ATOM  10571  C12 POPE5 283     123.511  77.211  71.463  1.00  0.00           C
ATOM  10574  C11 POPE5 283     122.061  77.301  71.983  1.00  0.00           C
ATOM  10577  P   POPE5 283     119.711  76.391  71.203  1.00  0.00           P
ATOM  10578  O13 POPE5 283     119.081  75.081  71.483  1.00  0.00           O
ATOM  10579  O14 POPE5 283     119.171  77.601  71.854  1.00  0.00           O
ATOM  10580  O11 POPE5 283     119.690  76.581  69.634  1.00  0.00           O
ATOM  10581  O12 POPE5 283     121.270  76.231  71.493  1.00  0.00           O
ATOM  10582  C1  POPE5 283     120.811  77.221  69.033  1.00  0.00           C
ATOM  10585  C2  POPE5 283     120.561  77.501  67.543  1.00  0.00           C
ATOM  10587  O21 POPE5 283     121.730  77.931  66.834  1.00  0.00           O
ATOM  10588  C21 POPE5 283     122.641  78.741  67.263  1.00  0.00           C
ATOM  10589  O22 POPE5 283     122.812  79.181  68.393  1.00  0.00           O
ATOM  10590  C22 POPE5 283     123.601  79.021  66.103  1.00  0.00           C
ATOM  10593  C3  POPE5 283     119.370  78.481  67.333  1.00  0.00           C
ATOM  10596  O31 POPE5 283     119.201  78.851  65.954  1.00  0.00           O
ATOM  10597  C31 POPE5 283     119.870  79.952  65.593  1.00  0.00           C
ATOM  10598  O32 POPE5 283     120.480  80.681  66.363  1.00  0.00           O
ATOM  10599  C32 POPE5 283     119.781  80.171  64.083  1.00  0.00           C
ATOM  10602  C23 POPE5 283     124.911  79.671  66.573  1.00  0.00           C
ATOM  10605  C24 POPE5 283     126.120  79.391  65.673  1.00  0.00           C
ATOM  10608  C25 POPE5 283     126.221  80.331  64.473  1.00  0.00           C
ATOM  10611  C26 POPE5 283     127.460  80.001  63.633  1.00  0.00           C
ATOM  10614  C27 POPE5 283     127.180  79.041  62.484  1.00  0.00           C
ATOM  10617  C28 POPE5 283     128.451  78.691  61.703  1.00  0.00           C
ATOM  10620  C29 POPE5 283     128.132  78.091  60.363  1.00  0.00           C
ATOM  10622 0C21 POPE5 283     128.300  78.681  59.163  1.00  0.00           C
ATOM  10624 1C21 POPE5 283     128.852  80.071  58.933  1.00  0.00           C
ATOM  10627 2C21 POPE5 283     130.280  80.022  58.353  1.00  0.00           C
ATOM  10630 3C21 POPE5 283     130.292  80.011  56.823  1.00  0.00           C
ATOM  10633 4C21 POPE5 283     131.641  79.621  56.203  1.00  0.00           C
ATOM  10636 5C21 POPE5 283     131.572  79.772  54.673  1.00  0.00           C
ATOM  10639 6C21 POPE5 283     132.550  78.912  53.863  1.00  0.00           C
ATOM  10642 7C21 POPE5 283     132.111  78.811  52.383  1.00  0.00           C
ATOM  10645 8C21 POPE5 283     132.921  77.831  51.543  1.00  0.00           C
ATOM  10649  C33 POPE5 283     119.180  81.551  63.743  1.00  0.00           C
ATOM  10652  C34 POPE5 283     118.580  81.592  62.333  1.00  0.00           C
ATOM  10655  C35 POPE5 283     117.650  82.781  62.103  1.00  0.00           C
ATOM  10658  C36 POPE5 283     118.361  84.141  62.243  1.00  0.00           C
ATOM  10661  C37 POPE5 283     117.571  85.311  61.623  1.00  0.00           C
ATOM  10664  C38 POPE5 283     118.382  86.611  61.653  1.00  0.00           C
ATOM  10667  C39 POPE5 283     117.590  87.871  61.243  1.00  0.00           C
ATOM  10670 0C31 POPE5 283     117.061  87.851  59.803  1.00  0.00           C
ATOM  10673 1C31 POPE5 283     116.581  89.241  59.333  1.00  0.00           C
ATOM  10676 2C31 POPE5 283     115.591  89.171  58.163  1.00  0.00           C
ATOM  10679 3C31 POPE5 283     115.271  90.531  57.533  1.00  0.00           C
ATOM  10682 4C31 POPE5 283     116.431  91.061  56.673  1.00  0.00           C
ATOM  10685 5C31 POPE5 283     115.980  92.041  55.583  1.00  0.00           C
ATOM  10688 6C31 POPE5 283     117.111  92.422  54.613  1.00  0.00           C
ATOM  10692  NH3 POPE6 284      30.661  72.592  30.773  1.00  0.00           N
ATOM  10696  C12 POPE6 284      30.661  71.431  31.743  1.00  0.00           C
ATOM  10699  C11 POPE6 284      30.911  71.901  33.193  1.00  0.00           C
ATOM  10702  P   POPE6 284      29.160  73.842  33.553  1.00  0.00           P
ATOM  10703  O13 POPE6 284      28.800  73.871  32.123  1.00  0.00           O
ATOM  10704  O14 POPE6 284      30.110  74.841  34.063  1.00  0.00           O
ATOM  10705  O11 POPE6 284      27.851  73.901  34.423  1.00  0.00           O
ATOM  10706  O12 POPE6 284      29.741  72.412  33.833  1.00  0.00           O
ATOM  10707  C1  POPE6 284      27.401  72.771  35.164  1.00  0.00           C
ATOM  10710  C2  POPE6 284      28.191  72.631  36.484  1.00  0.00           C
ATOM  10712  O21 POPE6 284      27.721  71.501  37.243  1.00  0.00           O
ATOM  10713  C21 POPE6 284      28.690  70.941  37.943  1.00  0.00           C
ATOM  10714  O22 POPE6 284      29.881  71.001  37.693  1.00  0.00           O
ATOM  10715  C22 POPE6 284      28.100  70.221  39.143  1.00  0.00           C
ATOM  10718  C3  POPE6 284      28.010  73.912  37.323  1.00  0.00           C
ATOM  10721  O31 POPE6 284      28.530  73.791  38.653  1.00  0.00           O
ATOM  10722  C31 POPE6 284      29.820  74.071  38.783  1.00  0.00           C
ATOM  10723  O32 POPE6 284      30.621  74.261  37.883  1.00  0.00           O
ATOM  10724  C32 POPE6 284      30.181  74.011  40.263  1.00  0.00           C
ATOM  10727  C23 POPE6 284      29.160  69.461  39.953  1.00  0.00           C
ATOM  10730  C24 POPE6 284      28.722  69.261  41.404  1.00  0.00           C
ATOM  10733  C25 POPE6 284      29.651  68.351  42.223  1.00  0.00           C
ATOM  10736  C26 POPE6 284      30.801  69.071  42.943  1.00  0.00           C
ATOM  10739  C27 POPE6 284      31.441  68.171  44.013  1.00  0.00           C
ATOM  10742  C28 POPE6 284      31.971  68.921  45.253  1.00  0.00           C
ATOM  10745  C29 POPE6 284      33.451  69.211  45.223  1.00  0.00           C
ATOM  10747 0C21 POPE6 284      34.390  68.471  45.843  1.00  0.00           C
ATOM  10749 1C21 POPE6 284      34.141  67.191  46.593  1.00  0.00           C
ATOM  10752 2C21 POPE6 284      35.331  66.231  46.493  1.00  0.00           C
ATOM  10755 3C21 POPE6 284      35.042  64.881  47.163  1.00  0.00           C
ATOM  10758 4C21 POPE6 284      36.222  63.891  47.043  1.00  0.00           C
ATOM  10761 5C21 POPE6 284      35.831  62.461  47.453  1.00  0.00           C
ATOM  10764 6C21 POPE6 284      36.590  61.381  46.683  1.00  0.00           C
ATOM  10767 7C21 POPE6 284      36.000  59.981  46.903  1.00  0.00           C
ATOM  10770 8C21 POPE6 284      36.530  58.971  45.893  1.00  0.00           C
ATOM  10774  C33 POPE6 284      31.351  73.031  40.493  1.00  0.00           C
ATOM  10777  C34 POPE6 284      31.260  72.351  41.853  1.00  0.00           C
ATOM  10780  C35 POPE6 284      31.471  73.321  43.023  1.00  0.00           C
ATOM  10783  C36 POPE6 284      31.500  72.631  44.393  1.00  0.00           C
ATOM  10786  C37 POPE6 284      32.171  73.511  45.463  1.00  0.00           C
ATOM  10789  C38 POPE6 284      32.511  72.761  46.763  1.00  0.00           C
ATOM  10792  C39 POPE6 284      31.281  72.301  47.543  1.00  0.00           C
ATOM  10795 0C31 POPE6 284      31.641  71.541  48.823  1.00  0.00           C
ATOM  10798 1C31 POPE6 284      30.391  71.031  49.553  1.00  0.00           C
ATOM  10801 2C31 POPE6 284      30.691  70.131  50.763  1.00  0.00           C
ATOM  10804 3C31 POPE6 284      31.222  70.891  51.983  1.00  0.00           C
ATOM  10807 4C31 POPE6 284      31.230  70.022  53.254  1.00  0.00           C
ATOM  10810 5C31 POPE6 284      31.641  70.791  54.513  1.00  0.00           C
ATOM  10813 6C31 POPE6 284      31.641  69.931  55.783  1.00  0.00           C
ATOM  10817  NH3 POPE7 285     118.440  72.531  72.193  1.00  0.00           N
ATOM  10821  C12 POPE7 285     117.102  72.371  72.883  1.00  0.00           C
ATOM  10824  C11 POPE7 285     115.971  73.011  72.053  1.00  0.00           C
ATOM  10827  P   POPE7 285     113.922  71.412  71.974  1.00  0.00           P
ATOM  10828  O13 POPE7 285     114.701  70.201  72.293  1.00  0.00           O
ATOM  10829  O14 POPE7 285     112.510  71.401  72.433  1.00  0.00           O
ATOM  10830  O11 POPE7 285     113.992  71.551  70.433  1.00  0.00           O
ATOM  10831  O12 POPE7 285     114.680  72.671  72.564  1.00  0.00           O
ATOM  10832  C1  POPE7 285     113.471  72.571  69.603  1.00  0.00           C
ATOM  10835  C2  POPE7 285     112.991  71.911  68.294  1.00  0.00           C
ATOM  10837  O21 POPE7 285     113.471  72.662  67.173  1.00  0.00           O
ATOM  10838  C21 POPE7 285     112.822  72.981  66.103  1.00  0.00           C
ATOM  10839  O22 POPE7 285     111.610  73.031  65.923  1.00  0.00           O
ATOM  10840  C22 POPE7 285     113.900  73.242  65.033  1.00  0.00           C
ATOM  10843  C3  POPE7 285     111.521  71.412  68.323  1.00  0.00           C
ATOM  10846  O31 POPE7 285     111.441  70.171  67.573  1.00  0.00           O
ATOM  10847  C31 POPE7 285     110.301  69.971  66.924  1.00  0.00           C
ATOM  10848  O32 POPE7 285     109.230  70.491  67.193  1.00  0.00           O
ATOM  10849  C32 POPE7 285     110.581  69.111  65.693  1.00  0.00           C
ATOM  10852  C23 POPE7 285     113.421  73.651  63.623  1.00  0.00           C
ATOM  10855  C24 POPE7 285     114.370  73.111  62.543  1.00  0.00           C
ATOM  10858  C25 POPE7 285     114.462  74.011  61.293  1.00  0.00           C
ATOM  10861  C26 POPE7 285     115.541  73.551  60.313  1.00  0.00           C
ATOM  10864  C27 POPE7 285     115.572  74.401  59.023  1.00  0.00           C
ATOM  10867  C28 POPE7 285     116.480  73.851  57.903  1.00  0.00           C
ATOM  10870  C29 POPE7 285     115.940  72.631  57.183  1.00  0.00           C
ATOM  10872 0C21 POPE7 285     114.981  72.651  56.234  1.00  0.00           C
ATOM  10874 1C21 POPE7 285     114.251  73.891  55.773  1.00  0.00           C
ATOM  10877 2C21 POPE7 285     113.361  73.721  54.523  1.00  0.00           C
ATOM  10880 3C21 POPE7 285     114.141  73.641  53.203  1.00  0.00           C
ATOM  10883 4C21 POPE7 285     113.451  74.411  52.074  1.00  0.00           C
ATOM  10886 5C21 POPE7 285     112.050  73.901  51.703  1.00  0.00           C
ATOM  10889 6C21 POPE7 285     111.590  74.501  50.373  1.00  0.00           C
ATOM  10892 7C21 POPE7 285     110.211  74.001  49.923  1.00  0.00           C
ATOM  10895 8C21 POPE7 285     109.870  74.461  48.493  1.00  0.00           C
ATOM  10899  C33 POPE7 285     111.260  69.971  64.603  1.00  0.00           C
ATOM  10902  C34 POPE7 285     111.951  69.191  63.473  1.00  0.00           C
ATOM  10905  C35 POPE7 285     111.141  68.041  62.863  1.00  0.00           C
ATOM  10908  C36 POPE7 285     109.811  68.451  62.223  1.00  0.00           C
ATOM  10911  C37 POPE7 285     108.882  67.241  62.053  1.00  0.00           C
ATOM  10914  C38 POPE7 285     107.450  67.611  61.643  1.00  0.00           C
ATOM  10917  C39 POPE7 285     106.410  66.481  61.783  1.00  0.00           C
ATOM  10920 0C31 POPE7 285     106.971  65.101  62.143  1.00  0.00           C
ATOM  10923 1C31 POPE7 285     105.871  64.021  62.274  1.00  0.00           C
ATOM  10926 2C31 POPE7 285     105.230  63.651  60.933  1.00  0.00           C
ATOM  10929 3C31 POPE7 285     104.471  62.321  60.973  1.00  0.00           C
ATOM  10932 4C31 POPE7 285     104.400  61.621  59.613  1.00  0.00           C
ATOM  10935 5C31 POPE7 285     104.291  60.091  59.723  1.00  0.00           C
ATOM  10938 6C31 POPE7 285     104.341  59.391  58.363  1.00  0.00           C
ATOM  10942  NH3 POPE8 286      22.331 107.521  38.023  1.00  0.00           N
ATOM  10946  C12 POPE8 286      22.510 107.751  36.563  1.00  0.00           C
ATOM  10949  C11 POPE8 286      23.810 107.111  36.043  1.00  0.00           C
ATOM  10952  P   POPE8 286      25.451 108.751  37.353  1.00  0.00           P
ATOM  10953  O13 POPE8 286      24.980 109.772  36.393  1.00  0.00           O
ATOM  10954  O14 POPE8 286      26.890 108.691  37.673  1.00  0.00           O
ATOM  10955  O11 POPE8 286      24.610 108.921  38.693  1.00  0.00           O
ATOM  10956  O12 POPE8 286      24.972 107.341  36.843  1.00  0.00           O
ATOM  10957  C1  POPE8 286      24.891 108.131  39.853  1.00  0.00           C
ATOM  10960  C2  POPE8 286      26.061 108.662  40.723  1.00  0.00           C
ATOM  10962  O21 POPE8 286      25.670 108.531  42.103  1.00  0.00           O
ATOM  10963  C21 POPE8 286      25.821 107.341  42.654  1.00  0.00           C
ATOM  10964  O22 POPE8 286      26.441 106.401  42.163  1.00  0.00           O
ATOM  10965  C22 POPE8 286      25.042 107.281  43.963  1.00  0.00           C
ATOM  10968  C3  POPE8 286      26.431 110.151  40.453  1.00  0.00           C
ATOM  10971  O31 POPE8 286      27.491 110.581  41.323  1.00  0.00           O
ATOM  10972  C31 POPE8 286      27.860 111.841  41.173  1.00  0.00           C
ATOM  10973  O32 POPE8 286      27.691 112.521  40.183  1.00  0.00           O
ATOM  10974  C32 POPE8 286      28.491 112.291  42.483  1.00  0.00           C
ATOM  10977  C23 POPE8 286      25.640 106.351  45.033  1.00  0.00           C
ATOM  10980  C24 POPE8 286      26.831 107.001  45.743  1.00  0.00           C
ATOM  10983  C25 POPE8 286      27.361 106.211  46.943  1.00  0.00           C
ATOM  10986  C26 POPE8 286      26.411 106.261  48.153  1.00  0.00           C
ATOM  10989  C27 POPE8 286      26.760 105.231  49.234  1.00  0.00           C
ATOM  10992  C28 POPE8 286      25.700 105.251  50.353  1.00  0.00           C
ATOM  10995  C29 POPE8 286      25.831 104.092  51.313  1.00  0.00           C
ATOM  10997 0C21 POPE8 286      26.030 104.171  52.633  1.00  0.00           C
ATOM  10999 1C21 POPE8 286      26.181 105.441  53.423  1.00  0.00           C
ATOM  11002 2C21 POPE8 286      27.650 105.921  53.483  1.00  0.00           C
ATOM  11005 3C21 POPE8 286      28.561 105.051  54.363  1.00  0.00           C
ATOM  11008 4C21 POPE8 286      30.050 105.351  54.133  1.00  0.00           C
ATOM  11011 5C21 POPE8 286      31.000 104.421  54.883  1.00  0.00           C
ATOM  11014 6C21 POPE8 286      30.940 104.571  56.414  1.00  0.00           C
ATOM  11017 7C21 POPE8 286      32.090 103.841  57.123  1.00  0.00           C
ATOM  11020 8C21 POPE8 286      32.261 104.231  58.594  1.00  0.00           C
ATOM  11024  C33 POPE8 286      27.431 112.671  43.553  1.00  0.00           C
ATOM  11027  C34 POPE8 286      26.281 111.651  43.693  1.00  0.00           C
ATOM  11030  C35 POPE8 286      25.340 111.891  44.873  1.00  0.00           C
ATOM  11033  C36 POPE8 286      25.781 111.162  46.143  1.00  0.00           C
ATOM  11036  C37 POPE8 286      24.901 111.421  47.383  1.00  0.00           C
ATOM  11039  C38 POPE8 286      25.031 110.281  48.403  1.00  0.00           C
ATOM  11042  C39 POPE8 286      24.690 110.641  49.863  1.00  0.00           C
ATOM  11045 0C31 POPE8 286      23.291 111.251  50.103  1.00  0.00           C
ATOM  11048 1C31 POPE8 286      23.020 111.501  51.603  1.00  0.00           C
ATOM  11051 2C31 POPE8 286      21.690 112.241  51.853  1.00  0.00           C
ATOM  11054 3C31 POPE8 286      21.292 112.361  53.333  1.00  0.00           C
ATOM  11057 4C31 POPE8 286      21.941 113.551  54.063  1.00  0.00           C
ATOM  11060 5C31 POPE8 286      21.381 113.761  55.473  1.00  0.00           C
ATOM  11063 6C31 POPE8 286      21.820 115.071  56.133  1.00  0.00           C
ATOM  11067  NH3 POPE9 287      76.451  23.001  73.723  1.00  0.00           N
ATOM  11071  C12 POPE9 287      75.731  22.471  74.953  1.00  0.00           C
ATOM  11074  C11 POPE9 287      74.312  23.051  75.073  1.00  0.00           C
ATOM  11077  P   POPE9 287      71.991  22.131  75.853  1.00  0.00           P
ATOM  11078  O13 POPE9 287      71.730  21.211  74.723  1.00  0.00           O
ATOM  11079  O14 POPE9 287      71.370  21.681  77.123  1.00  0.00           O
ATOM  11080  O11 POPE9 287      71.480  23.591  75.433  1.00  0.00           O
ATOM  11081  O12 POPE9 287      73.561  22.281  76.033  1.00  0.00           O
ATOM  11082  C1  POPE9 287      71.132  23.901  74.063  1.00  0.00           C
ATOM  11085  C2  POPE9 287      70.940  25.441  73.873  1.00  0.00           C
ATOM  11087  O21 POPE9 287      70.641  25.761  72.494  1.00  0.00           O
ATOM  11088  C21 POPE9 287      69.970  26.911  72.333  1.00  0.00           C
ATOM  11089  O22 POPE9 287      69.382  27.511  73.224  1.00  0.00           O
ATOM  11090  C22 POPE9 287      70.062  27.321  70.843  1.00  0.00           C
ATOM  11093  C3  POPE9 287      72.181  26.231  74.373  1.00  0.00           C
ATOM  11096  O31 POPE9 287      72.861  27.001  73.353  1.00  0.00           O
ATOM  11097  C31 POPE9 287      73.791  26.391  72.623  1.00  0.00           C
ATOM  11098  O32 POPE9 287      74.160  25.241  72.754  1.00  0.00           O
ATOM  11099  C32 POPE9 287      74.281  27.401  71.583  1.00  0.00           C
ATOM  11102  C23 POPE9 287      68.800  27.981  70.243  1.00  0.00           C
ATOM  11105  C24 POPE9 287      69.021  29.421  69.734  1.00  0.00           C
ATOM  11108  C25 POPE9 287      69.882  29.581  68.473  1.00  0.00           C
ATOM  11111  C26 POPE9 287      69.190  29.131  67.164  1.00  0.00           C
ATOM  11114  C27 POPE9 287      69.811  29.761  65.903  1.00  0.00           C
ATOM  11117  C28 POPE9 287      69.242  29.231  64.564  1.00  0.00           C
ATOM  11120  C29 POPE9 287      67.760  29.451  64.403  1.00  0.00           C
ATOM  11122 0C21 POPE9 287      67.150  30.281  63.524  1.00  0.00           C
ATOM  11124 1C21 POPE9 287      67.812  31.211  62.543  1.00  0.00           C
ATOM  11127 2C21 POPE9 287      67.901  30.651  61.103  1.00  0.00           C
ATOM  11130 3C21 POPE9 287      66.542  30.431  60.413  1.00  0.00           C
ATOM  11133 4C21 POPE9 287      66.690  30.351  58.883  1.00  0.00           C
ATOM  11136 5C21 POPE9 287      65.390  30.631  58.113  1.00  0.00           C
ATOM  11139 6C21 POPE9 287      65.612  30.691  56.593  1.00  0.00           C
ATOM  11142 7C21 POPE9 287      64.291  30.751  55.803  1.00  0.00           C
ATOM  11145 8C21 POPE9 287      64.502  30.691  54.283  1.00  0.00           C
ATOM  11149  C33 POPE9 287      75.520  26.891  70.823  1.00  0.00           C
ATOM  11152  C34 POPE9 287      75.050  25.991  69.684  1.00  0.00           C
ATOM  11155  C35 POPE9 287      76.160  25.331  68.884  1.00  0.00           C
ATOM  11158  C36 POPE9 287      75.580  24.951  67.523  1.00  0.00           C
ATOM  11161  C37 POPE9 287      76.521  24.181  66.593  1.00  0.00           C
ATOM  11164  C38 POPE9 287      75.781  23.871  65.293  1.00  0.00           C
ATOM  11167  C39 POPE9 287      76.440  22.791  64.443  1.00  0.00           C
ATOM  11170 0C31 POPE9 287      77.690  23.261  63.683  1.00  0.00           C
ATOM  11173 1C31 POPE9 287      78.072  22.221  62.613  1.00  0.00           C
ATOM  11176 2C31 POPE9 287      79.211  22.641  61.673  1.00  0.00           C
ATOM  11179 3C31 POPE9 287      79.340  21.691  60.473  1.00  0.00           C
ATOM  11182 4C31 POPE9 287      79.771  20.261  60.833  1.00  0.00           C
ATOM  11185 5C31 POPE9 287      79.621  19.271  59.673  1.00  0.00           C
ATOM  11188 6C31 POPE9 287      79.951  17.821  60.053  1.00  0.00           C
ATOM  11192  NH3 POPE  288     106.551  39.131  72.533  1.00  0.00           N
ATOM  11196  C12 POPE  288     107.761  39.991  72.844  1.00  0.00           C
ATOM  11199  C11 POPE  288     109.040  39.511  72.123  1.00  0.00           C
ATOM  11202  P   POPE  288     111.641  39.741  72.383  1.00  0.00           P
ATOM  11203  O13 POPE  288     111.730  38.651  71.363  1.00  0.00           O
ATOM  11204  O14 POPE  288     112.081  39.391  73.744  1.00  0.00           O
ATOM  11205  O11 POPE  288     112.510  40.961  71.873  1.00  0.00           O
ATOM  11206  O12 POPE  288     110.172  40.351  72.433  1.00  0.00           O
ATOM  11207  C1  POPE  288     112.711  41.191  70.473  1.00  0.00           C
ATOM  11210  C2  POPE  288     112.141  42.571  70.053  1.00  0.00           C
ATOM  11212  O21 POPE  288     111.691  42.501  68.683  1.00  0.00           O
ATOM  11213  C21 POPE  288     110.441  42.041  68.524  1.00  0.00           C
ATOM  11214  O22 POPE  288     109.690  41.721  69.424  1.00  0.00           O
ATOM  11215  C22 POPE  288     110.080  42.001  67.044  1.00  0.00           C
ATOM  11218  C3  POPE  288     113.231  43.671  70.254  1.00  0.00           C
ATOM  11221  O31 POPE  288     113.601  44.321  69.013  1.00  0.00           O
ATOM  11222  C31 POPE  288     112.822  45.331  68.693  1.00  0.00           C
ATOM  11223  O32 POPE  288     112.040  45.891  69.443  1.00  0.00           O
ATOM  11224  C32 POPE  288     112.882  45.571  67.184  1.00  0.00           C
ATOM  11227  C23 POPE  288     108.580  42.321  66.854  1.00  0.00           C
ATOM  11230  C24 POPE  288     108.242  43.781  67.193  1.00  0.00           C
ATOM  11233  C25 POPE  288     108.751  44.791  66.153  1.00  0.00           C
ATOM  11236  C26 POPE  288     108.041  44.681  64.803  1.00  0.00           C
ATOM  11239  C27 POPE  288     107.781  46.071  64.223  1.00  0.00           C
ATOM  11242  C28 POPE  288     106.900  46.041  62.973  1.00  0.00           C
ATOM  11245  C29 POPE  288     106.301  47.401  62.763  1.00  0.00           C
ATOM  11247 0C21 POPE  288     105.290  47.641  61.934  1.00  0.00           C
ATOM  11249 1C21 POPE  288     104.781  46.621  60.954  1.00  0.00           C
ATOM  11252 2C21 POPE  288     103.751  47.211  59.984  1.00  0.00           C
ATOM  11255 3C21 POPE  288     103.321  46.171  58.943  1.00  0.00           C
ATOM  11258 4C21 POPE  288     102.901  46.821  57.623  1.00  0.00           C
ATOM  11261 5C21 POPE  288     101.581  47.601  57.703  1.00  0.00           C
ATOM  11264 6C21 POPE  288     100.351  46.691  57.773  1.00  0.00           C
ATOM  11267 7C21 POPE  288      99.051  47.451  58.053  1.00  0.00           C
ATOM  11270 8C21 POPE  288      97.831  46.531  58.093  1.00  0.00           C
ATOM  11274  C33 POPE  288     112.882  47.061  66.803  1.00  0.00           C
ATOM  11277  C34 POPE  288     112.541  47.301  65.323  1.00  0.00           C
ATOM  11280  C35 POPE  288     113.430  46.511  64.363  1.00  0.00           C
ATOM  11283  C36 POPE  288     113.451  47.091  62.943  1.00  0.00           C
ATOM  11286  C37 POPE  288     114.632  46.561  62.123  1.00  0.00           C
ATOM  11289  C38 POPE  288     114.940  47.471  60.923  1.00  0.00           C
ATOM  11292  C39 POPE  288     116.260  47.131  60.223  1.00  0.00           C
ATOM  11295 0C31 POPE  288     116.601  48.191  59.173  1.00  0.00           C
ATOM  11298 1C31 POPE  288     117.891  47.891  58.384  1.00  0.00           C
ATOM  11301 2C31 POPE  288     117.951  48.691  57.074  1.00  0.00           C
ATOM  11304 3C31 POPE  288     118.141  50.211  57.253  1.00  0.00           C
ATOM  11307 4C31 POPE  288     119.590  50.611  57.573  1.00  0.00           C
ATOM  11310 5C31 POPE  288     119.851  52.101  57.313  1.00  0.00           C
ATOM  11313 6C31 POPE  288     121.321  52.501  57.484  1.00  0.00           C
ATOM  11317  NH3 POPE  289      18.690  45.191  30.473  1.00  0.00           N
ATOM  11321  C12 POPE  289      17.911  44.511  29.393  1.00  0.00           C
ATOM  11324  C11 POPE  289      18.131  43.001  29.443  1.00  0.00           C
ATOM  11327  P   POPE  289      16.961  40.721  29.113  1.00  0.00           P
ATOM  11328  O13 POPE  289      16.501  40.151  27.843  1.00  0.00           O
ATOM  11329  O14 POPE  289      18.280  40.271  29.603  1.00  0.00           O
ATOM  11330  O11 POPE  289      15.881  40.421  30.233  1.00  0.00           O
ATOM  11331  O12 POPE  289      16.971  42.291  28.983  1.00  0.00           O
ATOM  11332  C1  POPE  289      15.591  41.371  31.274  1.00  0.00           C
ATOM  11335  C2  POPE  289      15.751  40.781  32.703  1.00  0.00           C
ATOM  11337  O21 POPE  289      15.771  41.871  33.663  1.00  0.00           O
ATOM  11338  C21 POPE  289      15.331  41.541  34.893  1.00  0.00           C
ATOM  11339  O22 POPE  289      14.821  40.481  35.183  1.00  0.00           O
ATOM  11340  C22 POPE  289      15.561  42.701  35.873  1.00  0.00           C
ATOM  11343  C3  POPE  289      17.071  39.971  32.783  1.00  0.00           C
ATOM  11346  O31 POPE  289      17.391  39.641  34.143  1.00  0.00           O
ATOM  11347  C31 POPE  289      18.671  39.571  34.413  1.00  0.00           C
ATOM  11348  O32 POPE  289      19.561  39.551  33.563  1.00  0.00           O
ATOM  11349  C32 POPE  289      18.851  39.421  35.913  1.00  0.00           C
ATOM  11352  C23 POPE  289      14.411  42.841  36.913  1.00  0.00           C
ATOM  11355  C24 POPE  289      14.771  43.761  38.093  1.00  0.00           C
ATOM  11358  C25 POPE  289      13.610  43.881  39.103  1.00  0.00           C
ATOM  11361  C26 POPE  289      13.860  44.831  40.293  1.00  0.00           C
ATOM  11364  C27 POPE  289      12.661  44.841  41.263  1.00  0.00           C
ATOM  11367  C28 POPE  289      12.910  45.551  42.613  1.00  0.00           C
ATOM  11370  C29 POPE  289      12.791  47.051  42.553  1.00  0.00           C
ATOM  11372 0C21 POPE  289      11.791  47.811  43.063  1.00  0.00           C
ATOM  11374 1C21 POPE  289      10.551  47.341  43.774  1.00  0.00           C
ATOM  11377 2C21 POPE  289      10.461  47.811  45.243  1.00  0.00           C
ATOM  11380 3C21 POPE  289       9.950  49.251  45.433  1.00  0.00           C
ATOM  11383 4C21 POPE  289       9.751  49.691  46.903  1.00  0.00           C
ATOM  11386 5C21 POPE  289      11.051  49.781  47.743  1.00  0.00           C
ATOM  11389 6C21 POPE  289      11.481  48.451  48.384  1.00  0.00           C
ATOM  11392 7C21 POPE  289      10.801  48.141  49.723  1.00  0.00           C
ATOM  11395 8C21 POPE  289      11.081  46.711  50.173  1.00  0.00           C
ATOM  11399  C33 POPE  289      19.500  40.651  36.583  1.00  0.00           C
ATOM  11402  C34 POPE  289      19.881  40.351  38.033  1.00  0.00           C
ATOM  11405  C35 POPE  289      18.931  40.931  39.083  1.00  0.00           C
ATOM  11408  C36 POPE  289      18.961  42.471  39.133  1.00  0.00           C
ATOM  11411  C37 POPE  289      18.110  43.031  40.273  1.00  0.00           C
ATOM  11414  C38 POPE  289      18.061  44.561  40.253  1.00  0.00           C
ATOM  11417  C39 POPE  289      18.430  45.191  41.593  1.00  0.00           C
ATOM  11420 0C31 POPE  289      17.471  44.871  42.743  1.00  0.00           C
ATOM  11423 1C31 POPE  289      18.030  45.412  44.063  1.00  0.00           C
ATOM  11426 2C31 POPE  289      17.071  45.221  45.234  1.00  0.00           C
ATOM  11429 3C31 POPE  289      17.700  45.681  46.553  1.00  0.00           C
ATOM  11432 4C31 POPE  289      16.850  45.261  47.753  1.00  0.00           C
ATOM  11435 5C31 POPE  289      17.631  45.231  49.063  1.00  0.00           C
ATOM  11438 6C31 POPE  289      16.850  44.521  50.173  1.00  0.00           C
ATOM  11442  NH3 POPE  290      41.651  81.641  33.573  1.00  0.00           N
ATOM  11446  C12 POPE  290      42.011  80.501  32.664  1.00  0.00           C
ATOM  11449  C11 POPE  290      42.771  79.391  33.383  1.00  0.00           C
ATOM  11452  P   POPE  290      45.250  78.581  33.453  1.00  0.00           P
ATOM  11453  O13 POPE  290      44.832  77.351  32.763  1.00  0.00           O
ATOM  11454  O14 POPE  290      46.562  79.081  32.984  1.00  0.00           O
ATOM  11455  O11 POPE  290      45.401  78.301  35.013  1.00  0.00           O
ATOM  11456  O12 POPE  290      44.161  79.721  33.403  1.00  0.00           O
ATOM  11457  C1  POPE  290      44.530  77.321  35.613  1.00  0.00           C
ATOM  11460  C2  POPE  290      44.050  77.671  37.063  1.00  0.00           C
ATOM  11462  O21 POPE  290      42.722  77.151  37.203  1.00  0.00           O
ATOM  11463  C21 POPE  290      42.631  76.011  37.843  1.00  0.00           C
ATOM  11464  O22 POPE  290      43.521  75.451  38.463  1.00  0.00           O
ATOM  11465  C22 POPE  290      41.230  75.401  37.693  1.00  0.00           C
ATOM  11468  C3  POPE  290      44.000  79.181  37.403  1.00  0.00           C
ATOM  11471  O31 POPE  290      43.582  79.341  38.783  1.00  0.00           O
ATOM  11472  C31 POPE  290      44.102  80.391  39.423  1.00  0.00           C
ATOM  11473  O32 POPE  290      44.781  81.261  38.904  1.00  0.00           O
ATOM  11474  C32 POPE  290      43.782  80.361  40.923  1.00  0.00           C
ATOM  11477  C23 POPE  290      40.812  74.701  39.003  1.00  0.00           C
ATOM  11480  C24 POPE  290      40.541  75.731  40.103  1.00  0.00           C
ATOM  11483  C25 POPE  290      40.280  75.141  41.484  1.00  0.00           C
ATOM  11486  C26 POPE  290      39.831  76.251  42.443  1.00  0.00           C
ATOM  11489  C27 POPE  290      39.541  75.811  43.873  1.00  0.00           C
ATOM  11492  C28 POPE  290      38.950  76.961  44.703  1.00  0.00           C
ATOM  11495  C29 POPE  290      38.251  76.491  45.953  1.00  0.00           C
ATOM  11497 0C21 POPE  290      38.660  76.641  47.223  1.00  0.00           C
ATOM  11499 1C21 POPE  290      39.931  77.281  47.703  1.00  0.00           C
ATOM  11502 2C21 POPE  290      39.661  78.581  48.493  1.00  0.00           C
ATOM  11505 3C21 POPE  290      38.992  78.341  49.863  1.00  0.00           C
ATOM  11508 4C21 POPE  290      38.831  79.621  50.684  1.00  0.00           C
ATOM  11511 5C21 POPE  290      38.200  79.331  52.053  1.00  0.00           C
ATOM  11514 6C21 POPE  290      37.882  80.571  52.893  1.00  0.00           C
ATOM  11517 7C21 POPE  290      36.480  81.121  52.603  1.00  0.00           C
ATOM  11520 8C21 POPE  290      36.121  82.391  53.393  1.00  0.00           C
ATOM  11524  C33 POPE  290      42.742  79.291  41.363  1.00  0.00           C
ATOM  11527  C34 POPE  290      42.192  79.561  42.773  1.00  0.00           C
ATOM  11530  C35 POPE  290      43.150  79.231  43.923  1.00  0.00           C
ATOM  11533  C36 POPE  290      43.561  77.751  43.973  1.00  0.00           C
ATOM  11536  C37 POPE  290      44.180  77.361  45.323  1.00  0.00           C
ATOM  11539  C38 POPE  290      44.632  75.891  45.363  1.00  0.00           C
ATOM  11542  C39 POPE  290      45.222  75.461  46.723  1.00  0.00           C
ATOM  11545 0C31 POPE  290      44.242  75.731  47.863  1.00  0.00           C
ATOM  11548 1C31 POPE  290      44.571  75.011  49.183  1.00  0.00           C
ATOM  11551 2C31 POPE  290      43.620  75.431  50.303  1.00  0.00           C
ATOM  11554 3C31 POPE  290      43.811  76.881  50.783  1.00  0.00           C
ATOM  11557 4C31 POPE  290      42.750  77.311  51.803  1.00  0.00           C
ATOM  11560 5C31 POPE  290      42.951  78.741  52.303  1.00  0.00           C
ATOM  11563 6C31 POPE  290      42.111  79.061  53.543  1.00  0.00           C
ATOM  11567  NH3 POPE  291      73.231  13.411  78.773  1.00  0.00           N
ATOM  11571  C12 POPE  291      72.062  13.881  77.964  1.00  0.00           C
ATOM  11574  C11 POPE  291      71.602  15.261  78.423  1.00  0.00           C
ATOM  11577  P   POPE  291      69.470  16.741  77.923  1.00  0.00           P
ATOM  11578  O13 POPE  291      69.090  16.561  79.343  1.00  0.00           O
ATOM  11579  O14 POPE  291      69.941  18.091  77.533  1.00  0.00           O
ATOM  11580  O11 POPE  291      68.271  16.281  77.003  1.00  0.00           O
ATOM  11581  O12 POPE  291      70.590  15.721  77.533  1.00  0.00           O
ATOM  11582  C1  POPE  291      68.392  15.181  76.083  1.00  0.00           C
ATOM  11585  C2  POPE  291      67.392  15.331  74.893  1.00  0.00           C
ATOM  11587  O21 POPE  291      67.462  14.251  73.933  1.00  0.00           O
ATOM  11588  C21 POPE  291      68.590  14.011  73.283  1.00  0.00           C
ATOM  11589  O22 POPE  291      69.621  14.641  73.343  1.00  0.00           O
ATOM  11590  C22 POPE  291      68.440  12.701  72.503  1.00  0.00           C
ATOM  11593  C3  POPE  291      67.492  16.721  74.214  1.00  0.00           C
ATOM  11596  O31 POPE  291      66.422  16.841  73.244  1.00  0.00           O
ATOM  11597  C31 POPE  291      66.781  17.041  71.994  1.00  0.00           C
ATOM  11598  O32 POPE  291      67.922  17.021  71.553  1.00  0.00           O
ATOM  11599  C32 POPE  291      65.510  17.261  71.164  1.00  0.00           C
ATOM  11602  C23 POPE  291      67.800  12.841  71.103  1.00  0.00           C
ATOM  11605  C24 POPE  291      67.610  11.461  70.464  1.00  0.00           C
ATOM  11608  C25 POPE  291      66.431  11.351  69.483  1.00  0.00           C
ATOM  11611  C26 POPE  291      66.660  11.991  68.113  1.00  0.00           C
ATOM  11614  C27 POPE  291      65.492  11.761  67.143  1.00  0.00           C
ATOM  11617  C28 POPE  291      65.752  12.411  65.773  1.00  0.00           C
ATOM  11620  C29 POPE  291      64.852  11.831  64.704  1.00  0.00           C
ATOM  11622 0C21 POPE  291      64.291  12.481  63.664  1.00  0.00           C
ATOM  11624 1C21 POPE  291      64.421  13.951  63.343  1.00  0.00           C
ATOM  11627 2C21 POPE  291      65.660  14.311  62.503  1.00  0.00           C
ATOM  11630 3C21 POPE  291      65.812  13.541  61.183  1.00  0.00           C
ATOM  11633 4C21 POPE  291      67.090  13.921  60.403  1.00  0.00           C
ATOM  11636 5C21 POPE  291      67.212  15.411  60.013  1.00  0.00           C
ATOM  11639 6C21 POPE  291      66.191  15.861  58.963  1.00  0.00           C
ATOM  11642 7C21 POPE  291      66.180  17.381  58.774  1.00  0.00           C
ATOM  11645 8C21 POPE  291      65.382  17.841  57.553  1.00  0.00           C
ATOM  11649  C33 POPE  291      65.671  16.931  69.664  1.00  0.00           C
ATOM  11652  C34 POPE  291      65.601  15.431  69.334  1.00  0.00           C
ATOM  11655  C35 POPE  291      64.231  14.771  69.583  1.00  0.00           C
ATOM  11658  C36 POPE  291      63.080  15.481  68.843  1.00  0.00           C
ATOM  11661  C37 POPE  291      61.882  14.561  68.594  1.00  0.00           C
ATOM  11664  C38 POPE  291      60.551  15.321  68.454  1.00  0.00           C
ATOM  11667  C39 POPE  291      60.292  15.811  67.033  1.00  0.00           C
ATOM  11670 0C31 POPE  291      59.021  16.671  66.893  1.00  0.00           C
ATOM  11673 1C31 POPE  291      58.992  17.441  65.573  1.00  0.00           C
ATOM  11676 2C31 POPE  291      57.690  18.221  65.373  1.00  0.00           C
ATOM  11679 3C31 POPE  291      57.800  19.331  64.323  1.00  0.00           C
ATOM  11682 4C31 POPE  291      58.020  18.851  62.873  1.00  0.00           C
ATOM  11685 5C31 POPE  291      58.181  20.041  61.913  1.00  0.00           C
ATOM  11688 6C31 POPE  291      58.200  19.681  60.433  1.00  0.00           C
ATOM  11692  NH3 POPE  292      11.641  18.511  75.043  1.00  0.00           N
ATOM  11696  C12 POPE  292      12.610  17.771  75.923  1.00  0.00           C
ATOM  11699  C11 POPE  292      13.971  17.561  75.254  1.00  0.00           C
ATOM  11702  P   POPE  292      16.211  17.241  76.664  1.00  0.00           P
ATOM  11703  O13 POPE  292      15.951  17.971  77.903  1.00  0.00           O
ATOM  11704  O14 POPE  292      17.041  16.021  76.784  1.00  0.00           O
ATOM  11705  O11 POPE  292      16.791  18.181  75.553  1.00  0.00           O
ATOM  11706  O12 POPE  292      14.811  16.761  76.083  1.00  0.00           O
ATOM  11707  C1  POPE  292      17.151  17.651  74.284  1.00  0.00           C
ATOM  11710  C2  POPE  292      18.551  18.161  73.933  1.00  0.00           C
ATOM  11712  O21 POPE  292      18.961  17.571  72.693  1.00  0.00           O
ATOM  11713  C21 POPE  292      19.360  16.321  72.643  1.00  0.00           C
ATOM  11714  O22 POPE  292      19.391  15.521  73.563  1.00  0.00           O
ATOM  11715  C22 POPE  292      19.821  16.001  71.223  1.00  0.00           C
ATOM  11718  C3  POPE  292      19.571  18.021  75.103  1.00  0.00           C
ATOM  11721  O31 POPE  292      20.941  18.241  74.693  1.00  0.00           O
ATOM  11722  C31 POPE  292      21.260  19.501  74.413  1.00  0.00           C
ATOM  11723  O32 POPE  292      20.591  20.481  74.634  1.00  0.00           O
ATOM  11724  C32 POPE  292      22.591  19.471  73.693  1.00  0.00           C
ATOM  11727  C23 POPE  292      19.180  16.861  70.113  1.00  0.00           C
ATOM  11730  C24 POPE  292      19.981  16.761  68.814  1.00  0.00           C
ATOM  11733  C25 POPE  292      19.350  17.491  67.623  1.00  0.00           C
ATOM  11736  C26 POPE  292      20.241  17.391  66.383  1.00  0.00           C
ATOM  11739  C27 POPE  292      19.521  17.731  65.073  1.00  0.00           C
ATOM  11742  C28 POPE  292      20.430  17.461  63.853  1.00  0.00           C
ATOM  11745  C29 POPE  292      19.671  17.571  62.553  1.00  0.00           C
ATOM  11747 0C21 POPE  292      19.830  16.761  61.484  1.00  0.00           C
ATOM  11749 1C21 POPE  292      20.850  15.651  61.393  1.00  0.00           C
ATOM  11752 2C21 POPE  292      20.850  14.931  60.033  1.00  0.00           C
ATOM  11755 3C21 POPE  292      19.721  13.901  59.873  1.00  0.00           C
ATOM  11758 4C21 POPE  292      19.671  13.291  58.463  1.00  0.00           C
ATOM  11761 5C21 POPE  292      19.551  11.751  58.454  1.00  0.00           C
ATOM  11764 6C21 POPE  292      20.881  11.051  58.763  1.00  0.00           C
ATOM  11767 7C21 POPE  292      20.801   9.521  58.643  1.00  0.00           C
ATOM  11770 8C21 POPE  292      22.160   8.831  58.833  1.00  0.00           C
ATOM  11774  C33 POPE  292      23.121  20.871  73.343  1.00  0.00           C
ATOM  11777  C34 POPE  292      24.471  20.781  72.634  1.00  0.00           C
ATOM  11780  C35 POPE  292      24.331  20.051  71.293  1.00  0.00           C
ATOM  11783  C36 POPE  292      25.561  20.111  70.394  1.00  0.00           C
ATOM  11786  C37 POPE  292      25.261  19.361  69.094  1.00  0.00           C
ATOM  11789  C38 POPE  292      26.471  19.291  68.154  1.00  0.00           C
ATOM  11792  C39 POPE  292      27.121  17.901  68.113  1.00  0.00           C
ATOM  11795 0C31 POPE  292      26.230  16.861  67.424  1.00  0.00           C
ATOM  11798 1C31 POPE  292      26.931  15.511  67.173  1.00  0.00           C
ATOM  11801 2C31 POPE  292      26.400  14.811  65.913  1.00  0.00           C
ATOM  11804 3C31 POPE  292      24.920  14.431  65.973  1.00  0.00           C
ATOM  11807 4C31 POPE  292      24.390  13.971  64.613  1.00  0.00           C
ATOM  11810 5C31 POPE  292      23.100  13.141  64.704  1.00  0.00           C
ATOM  11813 6C31 POPE  292      22.641  12.581  63.363  1.00  0.00           C
ATOM  11817  NH3 POPE  293      25.751  53.641  30.313  1.00  0.00           N
ATOM  11821  C12 POPE  293      24.831  53.921  31.473  1.00  0.00           C
ATOM  11824  C11 POPE  293      24.041  55.221  31.243  1.00  0.00           C
ATOM  11827  P   POPE  293      22.151  56.641  32.363  1.00  0.00           P
ATOM  11828  O13 POPE  293      22.301  57.651  33.433  1.00  0.00           O
ATOM  11829  O14 POPE  293      22.020  57.111  30.953  1.00  0.00           O
ATOM  11830  O11 POPE  293      21.001  55.621  32.693  1.00  0.00           O
ATOM  11831  O12 POPE  293      23.371  55.621  32.443  1.00  0.00           O
ATOM  11832  C1  POPE  293      20.591  55.371  34.043  1.00  0.00           C
ATOM  11835  C2  POPE  293      20.061  53.921  34.163  1.00  0.00           C
ATOM  11837  O21 POPE  293      19.551  53.661  35.484  1.00  0.00           O
ATOM  11838  C21 POPE  293      18.371  54.191  35.783  1.00  0.00           C
ATOM  11839  O22 POPE  293      17.601  54.751  35.024  1.00  0.00           O
ATOM  11840  C22 POPE  293      18.231  54.151  37.303  1.00  0.00           C
ATOM  11843  C3  POPE  293      21.181  52.871  33.893  1.00  0.00           C
ATOM  11846  O31 POPE  293      20.670  51.521  34.003  1.00  0.00           O
ATOM  11847  C31 POPE  293      21.211  50.531  34.723  1.00  0.00           C
ATOM  11848  O32 POPE  293      20.741  49.401  34.763  1.00  0.00           O
ATOM  11849  C32 POPE  293      22.461  50.861  35.513  1.00  0.00           C
ATOM  11852  C23 POPE  293      16.841  53.971  37.923  1.00  0.00           C
ATOM  11855  C24 POPE  293      16.920  54.411  39.403  1.00  0.00           C
ATOM  11858  C25 POPE  293      17.961  53.661  40.243  1.00  0.00           C
ATOM  11861  C26 POPE  293      17.801  53.961  41.743  1.00  0.00           C
ATOM  11864  C27 POPE  293      19.030  53.571  42.573  1.00  0.00           C
ATOM  11867  C28 POPE  293      18.831  53.861  44.073  1.00  0.00           C
ATOM  11870  C29 POPE  293      20.021  53.421  44.873  1.00  0.00           C
ATOM  11872 0C21 POPE  293      20.411  53.911  46.063  1.00  0.00           C
ATOM  11874 1C21 POPE  293      19.731  54.981  46.883  1.00  0.00           C
ATOM  11877 2C21 POPE  293      19.780  54.641  48.384  1.00  0.00           C
ATOM  11880 3C21 POPE  293      19.280  55.781  49.283  1.00  0.00           C
ATOM  11883 4C21 POPE  293      19.411  55.431  50.773  1.00  0.00           C
ATOM  11886 5C21 POPE  293      18.851  56.501  51.713  1.00  0.00           C
ATOM  11889 6C21 POPE  293      17.340  56.371  51.953  1.00  0.00           C
ATOM  11892 7C21 POPE  293      16.831  57.311  53.063  1.00  0.00           C
ATOM  11895 8C21 POPE  293      16.101  56.581  54.193  1.00  0.00           C
ATOM  11899  C33 POPE  293      22.131  51.391  36.934  1.00  0.00           C
ATOM  11902  C34 POPE  293      23.381  51.901  37.643  1.00  0.00           C
ATOM  11905  C35 POPE  293      23.251  52.031  39.163  1.00  0.00           C
ATOM  11908  C36 POPE  293      24.511  52.651  39.783  1.00  0.00           C
ATOM  11911  C37 POPE  293      24.490  52.621  41.313  1.00  0.00           C
ATOM  11914  C38 POPE  293      25.321  53.751  41.953  1.00  0.00           C
ATOM  11917  C39 POPE  293      25.530  53.581  43.463  1.00  0.00           C
ATOM  11920 0C31 POPE  293      24.260  53.141  44.213  1.00  0.00           C
ATOM  11923 1C31 POPE  293      24.431  53.151  45.743  1.00  0.00           C
ATOM  11926 2C31 POPE  293      24.090  54.521  46.363  1.00  0.00           C
ATOM  11929 3C31 POPE  293      23.561  54.381  47.793  1.00  0.00           C
ATOM  11932 4C31 POPE  293      24.641  54.221  48.853  1.00  0.00           C
ATOM  11935 5C31 POPE  293      24.000  53.921  50.213  1.00  0.00           C
ATOM  11938 6C31 POPE  293      25.001  53.901  51.363  1.00  0.00           C
ATOM  11942  NH3 POPE  294     122.061  20.181  72.153  1.00  0.00           N
ATOM  11946  C12 POPE  294     121.492  18.811  71.873  1.00  0.00           C
ATOM  11949  C11 POPE  294     120.100  18.641  72.494  1.00  0.00           C
ATOM  11952  P   POPE  294     119.981  16.051  72.613  1.00  0.00           P
ATOM  11953  O13 POPE  294     118.910  15.041  72.513  1.00  0.00           O
ATOM  11954  O14 POPE  294     120.572  16.151  73.963  1.00  0.00           O
ATOM  11955  O11 POPE  294     121.141  15.691  71.583  1.00  0.00           O
ATOM  11956  O12 POPE  294     119.440  17.441  72.114  1.00  0.00           O
ATOM  11957  C1  POPE  294     120.751  15.541  70.204  1.00  0.00           C
ATOM  11960  C2  POPE  294     121.900  15.971  69.243  1.00  0.00           C
ATOM  11962  O21 POPE  294     121.382  16.101  67.914  1.00  0.00           O
ATOM  11963  C21 POPE  294     120.671  17.201  67.713  1.00  0.00           C
ATOM  11964  O22 POPE  294     120.441  18.051  68.553  1.00  0.00           O
ATOM  11965  C22 POPE  294     120.191  17.251  66.274  1.00  0.00           C
ATOM  11968  C3  POPE  294     123.081  14.951  69.263  1.00  0.00           C
ATOM  11971  O31 POPE  294     123.492  14.561  67.933  1.00  0.00           O
ATOM  11972  C31 POPE  294     124.440  15.281  67.353  1.00  0.00           C
ATOM  11973  O32 POPE  294     125.132  16.121  67.914  1.00  0.00           O
ATOM  11974  C32 POPE  294     124.571  14.861  65.884  1.00  0.00           C
ATOM  11977  C23 POPE  294     119.811  18.701  65.893  1.00  0.00           C
ATOM  11980  C24 POPE  294     119.680  18.871  64.373  1.00  0.00           C
ATOM  11983  C25 POPE  294     119.410  20.331  63.993  1.00  0.00           C
ATOM  11986  C26 POPE  294     119.540  20.551  62.484  1.00  0.00           C
ATOM  11989  C27 POPE  294     119.431  22.021  62.083  1.00  0.00           C
ATOM  11992  C28 POPE  294     119.260  22.291  60.573  1.00  0.00           C
ATOM  11995  C29 POPE  294     119.160  23.781  60.393  1.00  0.00           C
ATOM  11997 0C21 POPE  294     118.770  24.461  59.303  1.00  0.00           C
ATOM  11999 1C21 POPE  294     118.391  23.871  57.973  1.00  0.00           C
ATOM  12002 2C21 POPE  294     119.651  23.541  57.153  1.00  0.00           C
ATOM  12005 3C21 POPE  294     119.361  23.281  55.673  1.00  0.00           C
ATOM  12008 4C21 POPE  294     120.620  22.771  54.963  1.00  0.00           C
[truncated: 1,771,903 more chars]
