# Supplementary material for: Characterizing Membrane Association and Periplasmic Transfer of Bacterial Lipoproteins through Molecular Dynamics Simulations
Source: Structure. 2020 Apr 7;28(4):475–487.e3. doi: 10.1016/j.str.2020.01.012 (PMC7139219; doi:10.1016/j.str.2020.01.012)
Supplement: Data S1. Final Coordinates from Simulations (Y–Z), Related to Figure 3 [file mmc3.zip › Y-Z/YGER-5-atomistic.pdb]

TITLE     Protein
REMARK    THIS IS A SIMULATION BOX
CRYST1  129.107  129.107  137.344  90.00  90.00  90.00 P 1           1
MODEL        1
ATOM      1  N   CYSTA   1      75.299  52.129  71.342  1.00  0.00           N
ATOM      3  CA  CYSTA   1      74.259  53.078  71.652  1.00  0.00           C
ATOM      5  C   CYSTA   1      73.968  52.948  73.122  1.00  0.00           C
ATOM      6  O   CYSTA   1      74.788  52.549  73.952  1.00  0.00           O
ATOM      7  CB  CYSTA   1      74.428  54.589  71.242  1.00  0.00           C
ATOM     10  SG  CYSTA   1      72.909  55.588  71.332  1.00  0.00           S
ATOM     11  C1  CYSTA   1      72.698  55.868  69.532  1.00  0.00           C
ATOM     14  CA1 CYSTA   1      76.238  52.409  70.442  1.00  0.00           C
ATOM     15  OA1 CYSTA   1      76.818  53.479  70.512  1.00  0.00           O
ATOM     16  CA2 CYSTA   1      76.458  51.488  69.292  1.00  0.00           C
ATOM     19  C11 CYSTA   1      71.428  56.688  69.192  1.00  0.00           C
ATOM     21  O11 CYSTA   1      71.418  57.878  69.972  1.00  0.00           O
ATOM     22  CX1 CYSTA   1      72.168  58.979  69.732  1.00  0.00           C
ATOM     23  OX1 CYSTA   1      72.449  59.769  70.612  1.00  0.00           O
ATOM     24  CX2 CYSTA   1      72.579  59.249  68.272  1.00  0.00           C
ATOM     27  C12 CYSTA   1      70.149  55.799  69.422  1.00  0.00           C
ATOM     30  O12 CYSTA   1      68.948  56.459  69.842  1.00  0.00           O
ATOM     31  CD1 CYSTA   1      68.059  57.059  69.052  1.00  0.00           C
ATOM     32  OD1 CYSTA   1      66.869  57.089  69.292  1.00  0.00           O
ATOM     33  CD2 CYSTA   1      68.738  57.989  68.012  1.00  0.00           C
ATOM     36  CA3 CYSTA   1      75.809  52.078  68.012  1.00  0.00           C
ATOM     39  CA4 CYSTA   1      74.899  51.078  67.302  1.00  0.00           C
ATOM     42  CA5 CYSTA   1      73.638  51.698  66.672  1.00  0.00           C
ATOM     45  CA6 CYSTA   1      73.899  52.409  65.342  1.00  0.00           C
ATOM     48  CA7 CYSTA   1      73.309  51.649  64.162  1.00  0.00           C
ATOM     51  CA8 CYSTA   1      73.839  52.129  62.812  1.00  0.00           C
ATOM     54  CA9 CYSTA   1      73.129  51.399  61.652  1.00  0.00           C
ATOM     57 0CA1 CYSTA   1      71.978  52.208  61.042  1.00  0.00           C
ATOM     60 1CA1 CYSTA   1      72.299  52.608  59.602  1.00  0.00           C
ATOM     63 2CA1 CYSTA   1      71.418  53.729  59.042  1.00  0.00           C
ATOM     66 3CA1 CYSTA   1      72.189  54.598  58.042  1.00  0.00           C
ATOM     69 4CA1 CYSTA   1      72.168  54.078  56.592  1.00  0.00           C
ATOM     72 5CA1 CYSTA   1      70.998  54.618  55.782  1.00  0.00           C
ATOM     75 6CA1 CYSTA   1      71.318  54.828  54.302  1.00  0.00           C
ATOM     79  CD3 CYSTA   1      68.958  57.618  66.512  1.00  0.00           C
ATOM     82  CD4 CYSTA   1      69.579  56.288  66.092  1.00  0.00           C
ATOM     85  CD5 CYSTA   1      69.918  56.308  64.592  1.00  0.00           C
ATOM     88  CD6 CYSTA   1      68.709  55.979  63.702  1.00  0.00           C
ATOM     91  CD7 CYSTA   1      68.579  54.458  63.562  1.00  0.00           C
ATOM     94  CD8 CYSTA   1      67.479  53.998  62.602  1.00  0.00           C
ATOM     97  CD9 CYSTA   1      67.558  52.479  62.492  1.00  0.00           C
ATOM    100 0CD1 CYSTA   1      67.278  51.868  61.102  1.00  0.00           C
ATOM    103 1CD1 CYSTA   1      68.098  50.578  61.002  1.00  0.00           C
ATOM    106 2CD1 CYSTA   1      67.948  49.758  59.722  1.00  0.00           C
ATOM    109 3CD1 CYSTA   1      68.849  48.508  59.802  1.00  0.00           C
ATOM    112 4CD1 CYSTA   1      70.279  48.718  59.282  1.00  0.00           C
ATOM    115 5CD1 CYSTA   1      71.329  48.069  60.202  1.00  0.00           C
ATOM    118 6CD1 CYSTA   1      72.698  47.859  59.542  1.00  0.00           C
ATOM    122  CX3 CYSTA   1      71.739  60.409  67.652  1.00  0.00           C
ATOM    125  CX4 CYSTA   1      72.369  60.988  66.382  1.00  0.00           C
ATOM    128  CX5 CYSTA   1      71.399  61.828  65.522  1.00  0.00           C
ATOM    131  CX6 CYSTA   1      70.329  60.958  64.872  1.00  0.00           C
ATOM    134  CX7 CYSTA   1      69.468  61.599  63.762  1.00  0.00           C
ATOM    137  CX8 CYSTA   1      68.348  60.578  63.422  1.00  0.00           C
ATOM    140  CX9 CYSTA   1      67.399  60.828  62.282  1.00  0.00           C
ATOM    142 0CX1 CYSTA   1      66.079  60.569  62.292  1.00  0.00           C
ATOM    144 1CX1 CYSTA   1      65.279  60.079  63.482  1.00  0.00           C
ATOM    147 2CX1 CYSTA   1      65.008  58.559  63.622  1.00  0.00           C
ATOM    150 3CX1 CYSTA   1      65.138  58.129  65.092  1.00  0.00           C
ATOM    153 4CX1 CYSTA   1      64.788  56.659  65.402  1.00  0.00           C
ATOM    156 5CX1 CYSTA   1      65.649  56.129  66.552  1.00  0.00           C
ATOM    159 6CX1 CYSTA   1      65.149  54.858  67.252  1.00  0.00           C
ATOM    162 7CX1 CYSTA   1      66.269  54.029  67.912  1.00  0.00           C
ATOM    165 8CX1 CYSTA   1      65.778  52.698  68.492  1.00  0.00           C
ATOM    169  N   SER A   2      72.708  53.188  73.462  1.00  0.00           N
ATOM    171  CA  SER A   2      72.108  52.628  74.622  1.00  0.00           C
ATOM    173  CB  SER A   2      71.409  53.639  75.572  1.00  0.00           C
ATOM    176  OG  SER A   2      71.019  54.819  74.882  1.00  0.00           O
ATOM    178  C   SER A   2      71.108  51.618  74.202  1.00  0.00           C
ATOM    179  O   SER A   2      70.268  51.849  73.342  1.00  0.00           O
ATOM    180  N   GLY A   3      71.159  50.469  74.872  1.00  0.00           N
ATOM    182  CA  GLY A   3      69.998  49.629  75.002  1.00  0.00           C
ATOM    185  C   GLY A   3      69.988  48.429  74.112  1.00  0.00           C
ATOM    186  O   GLY A   3      70.879  48.249  73.292  1.00  0.00           O
ATOM    187  N   SER A   4      68.948  47.579  74.242  1.00  0.00           N
ATOM    189  CA  SER A   4      68.028  47.628  75.382  1.00  0.00           C
ATOM    191  CB  SER A   4      66.588  47.108  75.162  1.00  0.00           C
ATOM    194  OG  SER A   4      66.518  45.889  74.442  1.00  0.00           O
ATOM    196  C   SER A   4      68.718  47.139  76.652  1.00  0.00           C
ATOM    197  O   SER A   4      69.858  46.688  76.612  1.00  0.00           O
ATOM    198  N   LYS A   5      68.108  47.348  77.822  1.00  0.00           N
ATOM    200  CA  LYS A   5      68.808  47.028  79.052  1.00  0.00           C
ATOM    202  CB  LYS A   5      68.659  45.549  79.392  1.00  0.00           C
ATOM    205  CG  LYS A   5      67.218  45.038  79.342  1.00  0.00           C
ATOM    208  CD  LYS A   5      67.138  43.559  79.732  1.00  0.00           C
ATOM    211  CE  LYS A   5      65.809  42.979  79.272  1.00  0.00           C
ATOM    214  NZ  LYS A   5      65.829  41.539  79.492  1.00  0.00           N
ATOM    218  C   LYS A   5      68.379  47.979  80.152  1.00  0.00           C
ATOM    219  O   LYS A   5      67.568  47.659  81.012  1.00  0.00           O
ATOM    220  N   SER A   6      68.799  49.239  79.982  1.00  0.00           N
ATOM    222  CA  SER A   6      67.998  50.388  80.362  1.00  0.00           C
ATOM    224  CB  SER A   6      67.178  50.879  79.142  1.00  0.00           C
ATOM    227  OG  SER A   6      67.989  51.618  78.222  1.00  0.00           O
ATOM    229  C   SER A   6      67.199  50.479  81.672  1.00  0.00           C
ATOM    230  O   SER A   6      65.978  50.399  81.662  1.00  0.00           O
ATOM    231  N   SER A   7      67.899  50.769  82.812  1.00  0.00           N
ATOM    233  CA  SER A   7      67.459  51.028  84.202  1.00  0.00           C
ATOM    235  CB  SER A   7      67.428  52.458  84.872  1.00  0.00           C
ATOM    238  OG  SER A   7      66.188  53.188  84.832  1.00  0.00           O
ATOM    240  C   SER A   7      66.358  50.118  84.542  1.00  0.00           C
ATOM    241  O   SER A   7      65.169  50.429  84.492  1.00  0.00           O
ATOM    242  N   ASP A   8      66.838  48.878  84.722  1.00  0.00           N
ATOM    244  CA  ASP A   8      66.369  47.688  85.352  1.00  0.00           C
ATOM    246  CB  ASP A   8      67.599  46.758  85.682  1.00  0.00           C
ATOM    249  CG  ASP A   8      68.839  46.768  84.792  1.00  0.00           C
ATOM    250  OD1 ASP A   8      69.839  46.089  85.172  1.00  0.00           O
ATOM    251  OD2 ASP A   8      68.899  47.479  83.762  1.00  0.00           O
ATOM    252  C   ASP A   8      65.138  47.059  84.722  1.00  0.00           C
ATOM    253  O   ASP A   8      64.839  45.889  84.942  1.00  0.00           O
ATOM    254  N   THR A   9      64.318  47.849  84.012  1.00  0.00           N
ATOM    256  CA  THR A   9      62.968  47.439  83.632  1.00  0.00           C
ATOM    258  CB  THR A   9      61.918  47.888  84.672  1.00  0.00           C
ATOM    260  OG1 THR A   9      61.069  46.819  85.032  1.00  0.00           O
ATOM    262  CG2 THR A   9      60.978  49.039  84.242  1.00  0.00           C
ATOM    266  C   THR A   9      62.619  48.018  82.292  1.00  0.00           C
ATOM    267  O   THR A   9      61.739  47.528  81.582  1.00  0.00           O
ATOM    268  N   GLY A  10      63.298  49.109  81.882  1.00  0.00           N
ATOM    270  CA  GLY A  10      62.939  49.819  80.662  1.00  0.00           C
ATOM    273  C   GLY A  10      63.548  49.159  79.482  1.00  0.00           C
ATOM    274  O   GLY A  10      64.759  49.208  79.272  1.00  0.00           O
ATOM    275  N   THR A  11      62.759  48.569  78.612  1.00  0.00           N
ATOM    277  CA  THR A  11      63.309  48.049  77.382  1.00  0.00           C
ATOM    279  CB  THR A  11      63.138  46.568  77.142  1.00  0.00           C
ATOM    281  OG1 THR A  11      61.799  46.139  77.242  1.00  0.00           O
ATOM    283  CG2 THR A  11      63.919  45.868  78.252  1.00  0.00           C
ATOM    287  C   THR A  11      62.799  48.969  76.322  1.00  0.00           C
ATOM    288  O   THR A  11      61.859  49.729  76.522  1.00  0.00           O
ATOM    289  N   TYR A  12      63.599  49.039  75.262  1.00  0.00           N
ATOM    291  CA  TYR A  12      63.649  50.118  74.312  1.00  0.00           C
ATOM    293  CB  TYR A  12      62.308  50.708  73.762  1.00  0.00           C
ATOM    296  CG  TYR A  12      61.878  49.679  72.782  1.00  0.00           C
ATOM    297  CD1 TYR A  12      62.358  49.788  71.472  1.00  0.00           C
ATOM    299  CE1 TYR A  12      62.308  48.678  70.622  1.00  0.00           C
ATOM    301  CZ  TYR A  12      61.739  47.488  71.072  1.00  0.00           C
ATOM    302  OH  TYR A  12      61.608  46.358  70.262  1.00  0.00           O
ATOM    304  CD2 TYR A  12      61.318  48.479  73.222  1.00  0.00           C
ATOM    306  CE2 TYR A  12      61.258  47.379  72.372  1.00  0.00           C
ATOM    308  C   TYR A  12      64.699  51.129  74.592  1.00  0.00           C
ATOM    309  O   TYR A  12      65.248  51.248  75.692  1.00  0.00           O
ATOM    310  N   SER A  13      65.058  51.828  73.532  1.00  0.00           N
ATOM    312  CA  SER A  13      66.139  52.758  73.482  1.00  0.00           C
ATOM    314  CB  SER A  13      67.378  52.278  72.722  1.00  0.00           C
ATOM    317  OG  SER A  13      67.049  51.739  71.442  1.00  0.00           O
ATOM    319  C   SER A  13      65.509  53.938  72.822  1.00  0.00           C
ATOM    320  O   SER A  13      64.658  53.818  71.952  1.00  0.00           O
ATOM    321  N   GLY A  14      65.819  55.128  73.292  1.00  0.00           N
ATOM    323  CA  GLY A  14      66.949  55.469  74.122  1.00  0.00           C
ATOM    326  C   GLY A  14      67.538  56.568  73.352  1.00  0.00           C
ATOM    327  O   GLY A  14      68.519  56.368  72.662  1.00  0.00           O
ATOM    328  N   SER A  15      66.949  57.769  73.422  1.00  0.00           N
ATOM    330  CA  SER A  15      66.019  58.199  74.462  1.00  0.00           C
ATOM    332  CB  SER A  15      66.178  59.729  74.662  1.00  0.00           C
ATOM    335  OG  SER A  15      67.488  59.998  75.172  1.00  0.00           O
ATOM    337  C   SER A  15      64.569  57.608  74.642  1.00  0.00           C
ATOM    338  O   SER A  15      64.299  57.148  75.742  1.00  0.00           O
ATOM    339  N   VAL A  16      63.628  57.509  73.642  1.00  0.00           N
ATOM    341  CA  VAL A  16      62.199  56.989  73.652  1.00  0.00           C
ATOM    343  CB  VAL A  16      61.788  55.539  74.032  1.00  0.00           C
ATOM    345  CG1 VAL A  16      61.498  54.749  72.742  1.00  0.00           C
ATOM    349  CG2 VAL A  16      62.739  54.708  74.902  1.00  0.00           C
ATOM    353  C   VAL A  16      60.899  57.888  73.472  1.00  0.00           C
ATOM    354  O   VAL A  16      60.588  58.179  72.332  1.00  0.00           O
ATOM    355  N   TYR A  17      60.058  58.309  74.482  1.00  0.00           N
ATOM    357  CA  TYR A  17      58.788  59.068  74.212  1.00  0.00           C
ATOM    359  CB  TYR A  17      57.419  58.519  74.762  1.00  0.00           C
ATOM    362  CG  TYR A  17      56.258  59.408  74.292  1.00  0.00           C
ATOM    363  CD1 TYR A  17      55.778  59.289  72.982  1.00  0.00           C
ATOM    365  CE1 TYR A  17      54.878  60.229  72.452  1.00  0.00           C
ATOM    367  CZ  TYR A  17      54.418  61.278  73.242  1.00  0.00           C
ATOM    368  OH  TYR A  17      53.488  62.218  72.752  1.00  0.00           O
ATOM    370  CD2 TYR A  17      55.778  60.479  75.072  1.00  0.00           C
ATOM    372  CE2 TYR A  17      54.849  61.399  74.562  1.00  0.00           C
ATOM    374  C   TYR A  17      58.878  60.479  74.772  1.00  0.00           C
ATOM    375  O   TYR A  17      58.948  60.679  75.982  1.00  0.00           O
ATOM    376  N   THR A  18      58.939  61.479  73.892  1.00  0.00           N
ATOM    378  CA  THR A  18      59.348  62.839  74.222  1.00  0.00           C
ATOM    380  CB  THR A  18      59.899  63.538  72.992  1.00  0.00           C
ATOM    382  OG1 THR A  18      60.419  64.809  73.322  1.00  0.00           O
ATOM    384  CG2 THR A  18      58.779  63.708  71.962  1.00  0.00           C
ATOM    388  C   THR A  18      58.278  63.659  74.912  1.00  0.00           C
ATOM    389  O   THR A  18      57.088  63.368  74.782  1.00  0.00           O
ATOM    390  N   VAL A  19      58.649  64.688  75.712  1.00  0.00           N
ATOM    392  CA  VAL A  19      57.669  65.508  76.382  1.00  0.00           C
ATOM    394  CB  VAL A  19      57.968  65.678  77.862  1.00  0.00           C
ATOM    396  CG1 VAL A  19      58.998  66.769  78.162  1.00  0.00           C
ATOM    400  CG2 VAL A  19      56.659  65.979  78.592  1.00  0.00           C
ATOM    404  C   VAL A  19      57.549  66.839  75.672  1.00  0.00           C
ATOM    405  O   VAL A  19      58.529  67.428  75.212  1.00  0.00           O
ATOM    406  N   LYS A  20      56.318  67.348  75.562  1.00  0.00           N
ATOM    408  CA  LYS A  20      56.118  68.709  75.122  1.00  0.00           C
ATOM    410  CB  LYS A  20      55.019  68.828  74.052  1.00  0.00           C
ATOM    413  CG  LYS A  20      55.489  68.148  72.762  1.00  0.00           C
ATOM    416  CD  LYS A  20      54.329  67.979  71.802  1.00  0.00           C
ATOM    419  CE  LYS A  20      54.748  67.139  70.612  1.00  0.00           C
ATOM    422  NZ  LYS A  20      53.558  66.898  69.812  1.00  0.00           N
ATOM    426  C   LYS A  20      55.829  69.559  76.312  1.00  0.00           C
ATOM    427  O   LYS A  20      55.588  69.089  77.422  1.00  0.00           O
ATOM    428  N   ARG A  21      55.949  70.868  76.132  1.00  0.00           N
ATOM    430  CA  ARG A  21      55.778  71.778  77.232  1.00  0.00           C
ATOM    432  CB  ARG A  21      56.419  73.138  76.962  1.00  0.00           C
ATOM    435  CG  ARG A  21      56.308  74.118  78.152  1.00  0.00           C
ATOM    438  CD  ARG A  21      57.259  75.318  78.112  1.00  0.00           C
ATOM    441  NE  ARG A  21      57.149  75.958  76.762  1.00  0.00           N
ATOM    443  CZ  ARG A  21      57.939  75.729  75.722  1.00  0.00           C
ATOM    444  NH1 ARG A  21      58.928  74.858  75.782  1.00  0.00           N
ATOM    447  NH2 ARG A  21      57.768  76.378  74.592  1.00  0.00           N
ATOM    450  C   ARG A  21      54.348  71.919  77.702  1.00  0.00           C
ATOM    451  O   ARG A  21      53.399  72.019  76.932  1.00  0.00           O
ATOM    452  N   GLY A  22      54.169  71.919  79.032  1.00  0.00           N
ATOM    454  CA  GLY A  22      52.858  72.098  79.622  1.00  0.00           C
ATOM    457  C   GLY A  22      52.209  70.769  79.832  1.00  0.00           C
ATOM    458  O   GLY A  22      51.048  70.678  80.242  1.00  0.00           O
ATOM    459  N   ASP A  23      52.948  69.688  79.562  1.00  0.00           N
ATOM    461  CA  ASP A  23      52.468  68.358  79.732  1.00  0.00           C
ATOM    463  CB  ASP A  23      53.138  67.379  78.722  1.00  0.00           C
ATOM    466  CG  ASP A  23      52.788  67.659  77.262  1.00  0.00           C
ATOM    467  OD1 ASP A  23      51.759  68.339  76.982  1.00  0.00           O
ATOM    468  OD2 ASP A  23      53.459  67.028  76.402  1.00  0.00           O
ATOM    469  C   ASP A  23      52.519  67.849  81.182  1.00  0.00           C
ATOM    470  O   ASP A  23      53.358  68.208  82.012  1.00  0.00           O
ATOM    471  N   THR A  24      51.549  66.979  81.482  1.00  0.00           N
ATOM    473  CA  THR A  24      51.419  66.229  82.722  1.00  0.00           C
ATOM    475  CB  THR A  24      49.998  66.270  83.282  1.00  0.00           C
ATOM    477  OG1 THR A  24      49.068  65.638  82.402  1.00  0.00           O
ATOM    479  CG2 THR A  24      49.548  67.718  83.422  1.00  0.00           C
ATOM    483  C   THR A  24      51.739  64.799  82.352  1.00  0.00           C
ATOM    484  O   THR A  24      51.568  64.428  81.192  1.00  0.00           O
ATOM    485  N   LEU A  25      52.139  63.948  83.322  1.00  0.00           N
ATOM    487  CA  LEU A  25      52.549  62.549  83.142  1.00  0.00           C
ATOM    489  CB  LEU A  25      52.638  61.758  84.492  1.00  0.00           C
ATOM    492  CG  LEU A  25      53.628  62.269  85.552  1.00  0.00           C
ATOM    494  CD1 LEU A  25      55.038  62.439  84.972  1.00  0.00           C
ATOM    498  CD2 LEU A  25      53.128  63.549  86.232  1.00  0.00           C
ATOM    502  C   LEU A  25      51.558  61.749  82.332  1.00  0.00           C
ATOM    503  O   LEU A  25      51.908  60.848  81.582  1.00  0.00           O
ATOM    504  N   TYR A  26      50.279  62.089  82.522  1.00  0.00           N
ATOM    506  CA  TYR A  26      49.149  61.488  81.882  1.00  0.00           C
ATOM    508  CB  TYR A  26      47.888  62.179  82.472  1.00  0.00           C
ATOM    511  CG  TYR A  26      46.649  61.389  82.192  1.00  0.00           C
ATOM    512  CD1 TYR A  26      46.579  60.038  82.572  1.00  0.00           C
ATOM    514  CE1 TYR A  26      45.418  59.289  82.372  1.00  0.00           C
ATOM    516  CZ  TYR A  26      44.299  59.898  81.802  1.00  0.00           C
ATOM    517  OH  TYR A  26      43.108  59.188  81.562  1.00  0.00           O
ATOM    519  CD2 TYR A  26      45.518  61.989  81.622  1.00  0.00           C
ATOM    521  CE2 TYR A  26      44.349  61.248  81.442  1.00  0.00           C
ATOM    523  C   TYR A  26      49.168  61.628  80.362  1.00  0.00           C
ATOM    524  O   TYR A  26      48.939  60.669  79.652  1.00  0.00           O
ATOM    525  N   ARG A  27      49.509  62.839  79.852  1.00  0.00           N
ATOM    527  CA  ARG A  27      49.629  63.069  78.422  1.00  0.00           C
ATOM    529  CB  ARG A  27      49.949  64.538  78.102  1.00  0.00           C
ATOM    532  CG  ARG A  27      48.908  65.528  78.632  1.00  0.00           C
ATOM    535  CD  ARG A  27      49.279  66.968  78.272  1.00  0.00           C
ATOM    538  NE  ARG A  27      48.468  67.938  79.072  1.00  0.00           N
ATOM    540  CZ  ARG A  27      48.438  69.229  78.762  1.00  0.00           C
ATOM    541  NH1 ARG A  27      49.288  69.718  77.882  1.00  0.00           N
ATOM    544  NH2 ARG A  27      47.549  70.038  79.292  1.00  0.00           N
ATOM    547  C   ARG A  27      50.698  62.218  77.762  1.00  0.00           C
ATOM    548  O   ARG A  27      50.468  61.638  76.712  1.00  0.00           O
ATOM    549  N   ILE A  28      51.878  62.118  78.412  1.00  0.00           N
ATOM    551  CA  ILE A  28      53.009  61.329  77.972  1.00  0.00           C
ATOM    553  CB  ILE A  28      54.189  61.519  78.942  1.00  0.00           C
ATOM    555  CG2 ILE A  28      55.248  60.419  78.742  1.00  0.00           C
ATOM    559  CG1 ILE A  28      54.829  62.919  78.872  1.00  0.00           C
ATOM    562  CD  ILE A  28      54.058  63.948  79.702  1.00  0.00           C
ATOM    566  C   ILE A  28      52.698  59.858  77.932  1.00  0.00           C
ATOM    567  O   ILE A  28      52.968  59.138  76.972  1.00  0.00           O
ATOM    568  N   SER A  29      52.158  59.359  79.042  1.00  0.00           N
ATOM    570  CA  SER A  29      52.098  57.938  79.262  1.00  0.00           C
ATOM    572  CB  SER A  29      52.048  57.639  80.782  1.00  0.00           C
ATOM    575  OG  SER A  29      53.168  58.188  81.472  1.00  0.00           O
ATOM    577  C   SER A  29      50.908  57.328  78.532  1.00  0.00           C
ATOM    578  O   SER A  29      50.968  56.178  78.112  1.00  0.00           O
ATOM    579  N   ARG A  30      49.858  58.148  78.252  1.00  0.00           N
ATOM    581  CA  ARG A  30      48.818  57.859  77.272  1.00  0.00           C
ATOM    583  CB  ARG A  30      47.778  59.008  77.192  1.00  0.00           C
ATOM    586  CG  ARG A  30      46.709  58.998  78.292  1.00  0.00           C
ATOM    589  CD  ARG A  30      45.728  60.168  78.152  1.00  0.00           C
ATOM    592  NE  ARG A  30      44.369  59.679  78.562  1.00  0.00           N
ATOM    594  CZ  ARG A  30      43.259  60.368  78.402  1.00  0.00           C
ATOM    595  NH1 ARG A  30      43.268  61.649  78.082  1.00  0.00           N
ATOM    598  NH2 ARG A  30      42.088  59.778  78.532  1.00  0.00           N
ATOM    601  C   ARG A  30      49.329  57.618  75.862  1.00  0.00           C
ATOM    602  O   ARG A  30      48.908  56.679  75.192  1.00  0.00           O
ATOM    603  N   THR A  31      50.259  58.479  75.402  1.00  0.00           N
ATOM    605  CA  THR A  31      50.879  58.299  74.102  1.00  0.00           C
ATOM    607  CB  THR A  31      51.599  59.538  73.592  1.00  0.00           C
ATOM    609  OG1 THR A  31      50.899  60.739  73.842  1.00  0.00           O
ATOM    611  CG2 THR A  31      51.739  59.449  72.072  1.00  0.00           C
ATOM    615  C   THR A  31      51.878  57.148  74.062  1.00  0.00           C
ATOM    616  O   THR A  31      52.069  56.508  73.032  1.00  0.00           O
ATOM    617  N   THR A  32      52.508  56.819  75.222  1.00  0.00           N
ATOM    619  CA  THR A  32      53.529  55.778  75.332  1.00  0.00           C
ATOM    621  CB  THR A  32      54.329  55.858  76.652  1.00  0.00           C
ATOM    623  OG1 THR A  32      54.959  57.129  76.852  1.00  0.00           O
ATOM    625  CG2 THR A  32      55.479  54.828  76.722  1.00  0.00           C
ATOM    629  C   THR A  32      52.909  54.379  75.222  1.00  0.00           C
ATOM    630  O   THR A  32      53.589  53.358  75.092  1.00  0.00           O
ATOM    631  N   GLY A  33      51.568  54.258  75.302  1.00  0.00           N
ATOM    633  CA  GLY A  33      50.868  52.989  75.202  1.00  0.00           C
ATOM    636  C   GLY A  33      50.858  52.278  76.522  1.00  0.00           C
ATOM    637  O   GLY A  33      50.788  51.059  76.612  1.00  0.00           O
ATOM    638  N   THR A  34      50.968  53.059  77.612  1.00  0.00           N
ATOM    640  CA  THR A  34      50.798  52.538  78.962  1.00  0.00           C
ATOM    642  CB  THR A  34      51.468  53.379  80.052  1.00  0.00           C
ATOM    644  OG1 THR A  34      52.878  53.458  79.912  1.00  0.00           O
ATOM    646  CG2 THR A  34      51.199  52.799  81.452  1.00  0.00           C
ATOM    650  C   THR A  34      49.318  52.558  79.252  1.00  0.00           C
ATOM    651  O   THR A  34      48.709  53.618  79.172  1.00  0.00           O
ATOM    652  N   SER A  35      48.718  51.399  79.592  1.00  0.00           N
ATOM    654  CA  SER A  35      47.298  51.259  79.942  1.00  0.00           C
ATOM    656  CB  SER A  35      47.088  49.979  80.792  1.00  0.00           C
ATOM    659  OG  SER A  35      45.759  49.778  81.302  1.00  0.00           O
ATOM    661  C   SER A  35      46.619  52.398  80.682  1.00  0.00           C
ATOM    662  O   SER A  35      47.048  52.758  81.772  1.00  0.00           O
ATOM    663  N   VAL A  36      45.518  52.969  80.142  1.00  0.00           N
ATOM    665  CA  VAL A  36      44.899  54.179  80.672  1.00  0.00           C
ATOM    667  CB  VAL A  36      43.768  54.749  79.792  1.00  0.00           C
ATOM    669  CG1 VAL A  36      42.489  53.889  79.822  1.00  0.00           C
ATOM    673  CG2 VAL A  36      43.438  56.199  80.202  1.00  0.00           C
ATOM    677  C   VAL A  36      44.448  54.049  82.112  1.00  0.00           C
ATOM    678  O   VAL A  36      44.559  54.988  82.902  1.00  0.00           O
ATOM    679  N   LYS A  37      43.958  52.868  82.512  1.00  0.00           N
ATOM    681  CA  LYS A  37      43.739  52.589  83.902  1.00  0.00           C
ATOM    683  CB  LYS A  37      42.968  51.248  84.012  1.00  0.00           C
ATOM    686  CG  LYS A  37      41.498  51.448  83.632  1.00  0.00           C
ATOM    689  CD  LYS A  37      40.669  50.168  83.572  1.00  0.00           C
ATOM    692  CE  LYS A  37      39.218  50.508  83.212  1.00  0.00           C
ATOM    695  NZ  LYS A  37      38.419  49.319  82.882  1.00  0.00           N
ATOM    699  C   LYS A  37      44.968  52.659  84.792  1.00  0.00           C
ATOM    700  O   LYS A  37      44.928  53.269  85.852  1.00  0.00           O
ATOM    701  N   GLU A  38      46.108  52.098  84.372  1.00  0.00           N
ATOM    703  CA  GLU A  38      47.389  52.159  85.052  1.00  0.00           C
ATOM    705  CB  GLU A  38      48.408  51.189  84.392  1.00  0.00           C
ATOM    708  CG  GLU A  38      48.169  49.688  84.722  1.00  0.00           C
ATOM    711  CD  GLU A  38      46.709  49.299  84.902  1.00  0.00           C
ATOM    712  OE1 GLU A  38      45.929  49.278  83.902  1.00  0.00           O
ATOM    713  OE2 GLU A  38      46.288  49.068  86.072  1.00  0.00           O
ATOM    714  C   GLU A  38      47.928  53.569  85.172  1.00  0.00           C
ATOM    715  O   GLU A  38      48.418  54.019  86.202  1.00  0.00           O
ATOM    716  N   LEU A  39      47.739  54.379  84.122  1.00  0.00           N
ATOM    718  CA  LEU A  39      48.018  55.809  84.162  1.00  0.00           C
ATOM    720  CB  LEU A  39      47.529  56.488  82.872  1.00  0.00           C
ATOM    723  CG  LEU A  39      48.138  55.918  81.622  1.00  0.00           C
ATOM    725  CD1 LEU A  39      47.718  56.729  80.402  1.00  0.00           C
ATOM    729  CD2 LEU A  39      49.649  55.909  81.772  1.00  0.00           C
ATOM    733  C   LEU A  39      47.308  56.549  85.272  1.00  0.00           C
ATOM    734  O   LEU A  39      47.858  57.439  85.912  1.00  0.00           O
ATOM    735  N   ALA A  40      46.058  56.139  85.522  1.00  0.00           N
ATOM    737  CA  ALA A  40      45.138  56.758  86.442  1.00  0.00           C
ATOM    739  CB  ALA A  40      43.739  56.218  86.102  1.00  0.00           C
ATOM    743  C   ALA A  40      45.488  56.469  87.892  1.00  0.00           C
ATOM    744  O   ALA A  40      44.828  56.938  88.822  1.00  0.00           O
ATOM    745  N   ARG A  41      46.549  55.669  88.122  1.00  0.00           N
ATOM    747  CA  ARG A  41      47.118  55.429  89.422  1.00  0.00           C
ATOM    749  CB  ARG A  41      47.428  53.928  89.622  1.00  0.00           C
ATOM    752  CG  ARG A  41      46.229  53.018  89.972  1.00  0.00           C
ATOM    755  CD  ARG A  41      45.079  52.938  88.952  1.00  0.00           C
ATOM    758  NE  ARG A  41      44.989  51.558  88.392  1.00  0.00           N
ATOM    760  CZ  ARG A  41      43.979  51.089  87.682  1.00  0.00           C
ATOM    761  NH1 ARG A  41      42.869  51.768  87.482  1.00  0.00           N
ATOM    764  NH2 ARG A  41      44.058  49.879  87.162  1.00  0.00           N
ATOM    767  C   ARG A  41      48.389  56.238  89.612  1.00  0.00           C
ATOM    768  O   ARG A  41      48.949  56.238  90.702  1.00  0.00           O
ATOM    769  N   LEU A  42      48.838  56.999  88.602  1.00  0.00           N
ATOM    771  CA  LEU A  42      50.038  57.799  88.702  1.00  0.00           C
ATOM    773  CB  LEU A  42      51.139  57.379  87.702  1.00  0.00           C
ATOM    776  CG  LEU A  42      51.409  55.858  87.562  1.00  0.00           C
ATOM    778  CD1 LEU A  42      52.349  55.629  86.372  1.00  0.00           C
ATOM    782  CD2 LEU A  42      51.989  55.219  88.832  1.00  0.00           C
ATOM    786  C   LEU A  42      49.668  59.239  88.442  1.00  0.00           C
ATOM    787  O   LEU A  42      48.899  59.578  87.552  1.00  0.00           O
ATOM    788  N   ASN A  43      50.218  60.149  89.252  1.00  0.00           N
ATOM    790  CA  ASN A  43      49.928  61.549  89.102  1.00  0.00           C
ATOM    792  CB  ASN A  43      48.459  61.868  89.522  1.00  0.00           C
ATOM    795  CG  ASN A  43      48.158  63.368  89.612  1.00  0.00           C
ATOM    796  OD1 ASN A  43      48.459  64.118  88.682  1.00  0.00           O
ATOM    797  ND2 ASN A  43      47.588  63.818  90.742  1.00  0.00           N
ATOM    800  C   ASN A  43      51.009  62.269  89.872  1.00  0.00           C
ATOM    801  O   ASN A  43      51.698  61.679  90.702  1.00  0.00           O
ATOM    802  N   GLY A  44      51.188  63.569  89.562  1.00  0.00           N
ATOM    804  CA  GLY A  44      52.108  64.438  90.262  1.00  0.00           C
ATOM    807  C   GLY A  44      51.419  65.349  91.222  1.00  0.00           C
ATOM    808  O   GLY A  44      50.218  65.269  91.482  1.00  0.00           O
ATOM    809  N   ILE A  45      52.209  66.248  91.812  1.00  0.00           N
ATOM    811  CA  ILE A  45      51.748  67.319  92.662  1.00  0.00           C
ATOM    813  CB  ILE A  45      52.748  67.559  93.792  1.00  0.00           C
ATOM    815  CG2 ILE A  45      54.119  67.868  93.172  1.00  0.00           C
ATOM    819  CG1 ILE A  45      52.259  68.608  94.812  1.00  0.00           C
ATOM    822  CD  ILE A  45      53.149  68.849  96.032  1.00  0.00           C
ATOM    826  C   ILE A  45      51.529  68.549  91.802  1.00  0.00           C
ATOM    827  O   ILE A  45      52.288  68.818  90.872  1.00  0.00           O
ATOM    828  N   SER A  46      50.479  69.328  92.082  1.00  0.00           N
ATOM    830  CA  SER A  46      50.268  70.699  91.622  1.00  0.00           C
ATOM    832  CB  SER A  46      48.989  71.229  92.292  1.00  0.00           C
ATOM    835  OG  SER A  46      48.309  72.118  91.432  1.00  0.00           O
ATOM    837  C   SER A  46      51.439  71.648  91.952  1.00  0.00           C
ATOM    838  O   SER A  46      52.269  71.248  92.762  1.00  0.00           O
ATOM    839  N   PRO A  47      51.579  72.898  91.512  1.00  0.00           N
ATOM    840  CD  PRO A  47      51.448  73.989  92.502  1.00  0.00           C
ATOM    843  CA  PRO A  47      52.589  73.309  90.502  1.00  0.00           C
ATOM    845  CB  PRO A  47      52.529  74.839  90.552  1.00  0.00           C
ATOM    848  CG  PRO A  47      52.358  75.128  92.042  1.00  0.00           C
ATOM    851  C   PRO A  47      54.058  72.888  90.512  1.00  0.00           C
ATOM    852  O   PRO A  47      54.579  73.188  89.442  1.00  0.00           O
ATOM    853  N   PRO A  48      54.889  72.319  91.402  1.00  0.00           N
ATOM    854  CD  PRO A  48      54.909  72.559  92.832  1.00  0.00           C
ATOM    857  CA  PRO A  48      56.118  71.629  91.022  1.00  0.00           C
ATOM    859  CB  PRO A  48      56.399  70.718  92.242  1.00  0.00           C
ATOM    862  CG  PRO A  48      55.509  71.270  93.382  1.00  0.00           C
ATOM    865  C   PRO A  48      56.118  70.889  89.692  1.00  0.00           C
ATOM    866  O   PRO A  48      55.169  70.188  89.382  1.00  0.00           O
ATOM    867  N   TYR A  49      57.178  71.089  88.882  1.00  0.00           N
ATOM    869  CA  TYR A  49      57.308  70.438  87.592  1.00  0.00           C
ATOM    871  CB  TYR A  49      58.569  70.879  86.822  1.00  0.00           C
ATOM    874  CG  TYR A  49      58.569  72.358  86.582  1.00  0.00           C
ATOM    875  CD1 TYR A  49      59.288  73.208  87.442  1.00  0.00           C
ATOM    877  CE1 TYR A  49      59.388  74.578  87.162  1.00  0.00           C
ATOM    879  CZ  TYR A  49      58.748  75.118  86.052  1.00  0.00           C
ATOM    880  OH  TYR A  49      58.888  76.498  85.812  1.00  0.00           O
ATOM    882  CD2 TYR A  49      57.919  72.919  85.472  1.00  0.00           C
ATOM    884  CE2 TYR A  49      57.989  74.299  85.222  1.00  0.00           C
ATOM    886  C   TYR A  49      57.389  68.949  87.792  1.00  0.00           C
ATOM    887  O   TYR A  49      58.158  68.458  88.612  1.00  0.00           O
ATOM    888  N   THR A  50      56.588  68.178  87.032  1.00  0.00           N
ATOM    890  CA  THR A  50      56.498  66.748  87.232  1.00  0.00           C
ATOM    892  CB  THR A  50      55.078  66.229  87.152  1.00  0.00           C
ATOM    894  OG1 THR A  50      54.418  66.618  85.952  1.00  0.00           O
ATOM    896  CG2 THR A  50      54.259  66.809  88.312  1.00  0.00           C
ATOM    900  C   THR A  50      57.368  66.038  86.232  1.00  0.00           C
ATOM    901  O   THR A  50      58.038  65.059  86.552  1.00  0.00           O
ATOM    902  N   ILE A  51      57.419  66.608  85.012  1.00  0.00           N
ATOM    904  CA  ILE A  51      58.329  66.318  83.922  1.00  0.00           C
ATOM    906  CB  ILE A  51      57.628  65.858  82.642  1.00  0.00           C
ATOM    908  CG2 ILE A  51      57.298  64.368  82.832  1.00  0.00           C
ATOM    912  CG1 ILE A  51      56.328  66.618  82.292  1.00  0.00           C
ATOM    915  CD  ILE A  51      56.568  67.969  81.602  1.00  0.00           C
ATOM    919  C   ILE A  51      59.229  67.529  83.682  1.00  0.00           C
ATOM    920  O   ILE A  51      58.909  68.659  84.022  1.00  0.00           O
ATOM    921  N   GLU A  52      60.409  67.309  83.072  1.00  0.00           N
ATOM    923  CA  GLU A  52      61.318  68.348  82.622  1.00  0.00           C
ATOM    925  CB  GLU A  52      62.748  67.758  82.812  1.00  0.00           C
ATOM    928  CG  GLU A  52      63.958  68.538  82.262  1.00  0.00           C
ATOM    931  CD  GLU A  52      65.268  67.788  82.462  1.00  0.00           C
ATOM    932  OE1 GLU A  52      65.318  66.849  83.292  1.00  0.00           O
ATOM    933  OE2 GLU A  52      66.279  68.208  81.842  1.00  0.00           O
ATOM    934  C   GLU A  52      60.879  68.858  81.232  1.00  0.00           C
ATOM    935  O   GLU A  52      59.858  68.398  80.722  1.00  0.00           O
ATOM    936  N   VAL A  53      61.498  69.889  80.582  1.00  0.00           N
ATOM    938  CA  VAL A  53      60.868  70.479  79.382  1.00  0.00           C
ATOM    940  CB  VAL A  53      60.949  72.008  79.332  1.00  0.00           C
ATOM    942  CG1 VAL A  53      60.099  72.628  80.432  1.00  0.00           C
ATOM    946  CG2 VAL A  53      62.409  72.488  79.422  1.00  0.00           C
ATOM    950  C   VAL A  53      61.458  70.059  78.062  1.00  0.00           C
ATOM    951  O   VAL A  53      60.988  70.508  77.022  1.00  0.00           O
ATOM    952  N   GLY A  54      62.529  69.258  78.042  1.00  0.00           N
ATOM    954  CA  GLY A  54      63.218  68.919  76.812  1.00  0.00           C
ATOM    957  C   GLY A  54      63.769  67.538  76.912  1.00  0.00           C
ATOM    958  O   GLY A  54      64.658  67.139  76.172  1.00  0.00           O
ATOM    959  N   GLN A  55      63.249  66.778  77.882  1.00  0.00           N
ATOM    961  CA  GLN A  55      63.548  65.388  78.002  1.00  0.00           C
ATOM    963  CB  GLN A  55      64.159  65.008  79.402  1.00  0.00           C
ATOM    966  CG  GLN A  55      63.329  64.568  80.652  1.00  0.00           C
ATOM    969  CD  GLN A  55      61.899  65.099  80.762  1.00  0.00           C
ATOM    970  OE1 GLN A  55      61.529  66.108  80.162  1.00  0.00           O
ATOM    971  NE2 GLN A  55      61.058  64.449  81.612  1.00  0.00           N
ATOM    974  C   GLN A  55      62.269  64.700  77.622  1.00  0.00           C
ATOM    975  O   GLN A  55      61.498  65.118  76.762  1.00  0.00           O
ATOM    976  N   LYS A  56      62.079  63.528  78.202  1.00  0.00           N
ATOM    978  CA  LYS A  56      61.369  62.468  77.602  1.00  0.00           C
ATOM    980  CB  LYS A  56      62.419  62.069  76.522  1.00  0.00           C
ATOM    983  CG  LYS A  56      62.168  60.938  75.582  1.00  0.00           C
ATOM    986  CD  LYS A  56      62.678  59.618  76.082  1.00  0.00           C
ATOM    989  CE  LYS A  56      61.888  58.998  77.192  1.00  0.00           C
ATOM    992  NZ  LYS A  56      62.149  57.558  77.292  1.00  0.00           N
ATOM    996  C   LYS A  56      61.108  61.589  78.842  1.00  0.00           C
ATOM    997  O   LYS A  56      61.869  61.659  79.802  1.00  0.00           O
ATOM    998  N   LEU A  57      60.058  60.739  78.882  1.00  0.00           N
ATOM   1000  CA  LEU A  57      59.819  59.839  80.002  1.00  0.00           C
ATOM   1002  CB  LEU A  57      58.348  59.958  80.402  1.00  0.00           C
ATOM   1005  CG  LEU A  57      57.888  59.109  81.602  1.00  0.00           C
ATOM   1007  CD1 LEU A  57      58.519  59.578  82.902  1.00  0.00           C
ATOM   1011  CD2 LEU A  57      56.358  59.149  81.722  1.00  0.00           C
ATOM   1015  C   LEU A  57      60.049  58.398  79.592  1.00  0.00           C
ATOM   1016  O   LEU A  57      59.518  57.938  78.582  1.00  0.00           O
ATOM   1017  N   LYS A  58      60.868  57.598  80.302  1.00  0.00           N
ATOM   1019  CA  LYS A  58      60.928  56.159  80.072  1.00  0.00           C
ATOM   1021  CB  LYS A  58      62.389  55.648  79.932  1.00  0.00           C
ATOM   1024  CG  LYS A  58      62.529  54.229  79.342  1.00  0.00           C
ATOM   1027  CD  LYS A  58      63.989  53.808  79.052  1.00  0.00           C
ATOM   1030  CE  LYS A  58      64.278  53.808  77.562  1.00  0.00           C
ATOM   1033  NZ  LYS A  58      65.668  53.438  77.252  1.00  0.00           N
ATOM   1037  C   LYS A  58      60.229  55.438  81.212  1.00  0.00           C
ATOM   1038  O   LYS A  58      60.049  55.968  82.302  1.00  0.00           O
ATOM   1039  N   LEU A  59      59.798  54.188  80.972  1.00  0.00           N
ATOM   1041  CA  LEU A  59      59.458  53.229  82.002  1.00  0.00           C
ATOM   1043  CB  LEU A  59      58.678  52.098  81.272  1.00  0.00           C
ATOM   1046  CG  LEU A  59      58.028  50.968  82.102  1.00  0.00           C
ATOM   1048  CD1 LEU A  59      57.558  51.428  83.482  1.00  0.00           C
ATOM   1052  CD2 LEU A  59      56.829  50.378  81.332  1.00  0.00           C
ATOM   1056  C   LEU A  59      60.668  52.849  82.902  1.00  0.00           C
ATOM   1057  O   LEU A  59      60.579  52.878  84.132  1.00  0.00           O
ATOM   1058  N   GLY A  60      61.859  52.579  82.312  1.00  0.00           N
ATOM   1060  CA  GLY A  60      63.189  52.498  82.962  1.00  0.00           C
ATOM   1063  C   GLY A  60      64.239  53.508  82.482  1.00  0.00           C
ATOM   1064  O   GLY A  60      64.049  54.718  82.562  1.00  0.00           O
ATOM   1065  N   GLY A  61      65.439  53.078  82.002  1.00  0.00           N
ATOM   1067  CA  GLY A  61      66.568  54.039  81.812  1.00  0.00           C
ATOM   1070  C   GLY A  61      67.919  53.618  81.202  1.00  0.00           C
ATOM   1071  O   GLY A  61      68.049  53.598  79.972  1.00  0.00           O
ATOM   1072  N   ALA A  62      68.968  53.328  82.022  1.00  0.00           N
ATOM   1074  CA  ALA A  62      70.308  52.828  81.652  1.00  0.00           C
ATOM   1076  CB  ALA A  62      71.329  53.909  82.062  1.00  0.00           C
ATOM   1080  C   ALA A  62      70.759  51.549  82.412  1.00  0.00           C
ATOM   1081  O   ALA A  62      70.608  51.479  83.632  1.00  0.00           O
ATOM   1082  N   LYS A  63      71.318  50.479  81.782  1.00  0.00           N
ATOM   1084  CA  LYS A  63      72.288  49.629  82.492  1.00  0.00           C
ATOM   1086  CB  LYS A  63      72.579  48.229  81.822  1.00  0.00           C
ATOM   1089  CG  LYS A  63      73.918  47.538  82.202  1.00  0.00           C
ATOM   1092  CD  LYS A  63      74.149  46.089  81.692  1.00  0.00           C
ATOM   1095  CE  LYS A  63      74.259  45.879  80.172  1.00  0.00           C
ATOM   1098  NZ  LYS A  63      74.699  44.499  79.852  1.00  0.00           N
ATOM   1102  C   LYS A  63      73.569  50.419  82.662  1.00  0.00           C
ATOM   1103  O   LYS A  63      74.088  50.669  83.752  1.00  0.00           O
ATOM   1104  N   SER A  64      74.018  50.929  81.522  1.00  0.00           N
ATOM   1106  CA  SER A  64      75.138  51.819  81.412  1.00  0.00           C
ATOM   1108  CB  SER A  64      76.448  51.139  81.802  1.00  0.00           C
ATOM   1111  OG  SER A  64      77.428  52.098  82.172  1.00  0.00           O
ATOM   1113  C   SER A  64      75.168  52.249  79.952  1.00  0.00           C
ATOM   1114  O   SER A  64      74.149  52.148  79.262  1.00  0.00           O
ATOM   1115  N   SER A  65      76.308  52.799  79.492  1.00  0.00           N
ATOM   1117  CA  SER A  65      76.399  53.559  78.262  1.00  0.00           C
ATOM   1119  CB  SER A  65      75.979  55.019  78.542  1.00  0.00           C
ATOM   1122  OG  SER A  65      76.778  55.648  79.542  1.00  0.00           O
ATOM   1124  C   SER A  65      77.799  53.538  77.652  1.00  0.00           C
ATOM   1125  O   SER A  65      78.808  53.449  78.362  1.00  0.00           O
ATOM   1126  N   SER A  66      77.899  53.629  76.302  1.00  0.00           N
ATOM   1128  CA  SER A  66      79.169  53.598  75.582  1.00  0.00           C
ATOM   1130  CB  SER A  66      79.338  52.339  74.692  1.00  0.00           C
ATOM   1133  OG  SER A  66      80.638  52.288  74.112  1.00  0.00           O
ATOM   1135  C   SER A  66      79.269  54.819  74.692  1.00  0.00           C
ATOM   1136  O   SER A  66      78.269  55.318  74.182  1.00  0.00           O
ATOM   1137  N   ILE A  67      80.489  55.359  74.492  1.00  0.00           N
ATOM   1139  CA  ILE A  67      80.718  56.539  73.662  1.00  0.00           C
ATOM   1141  CB  ILE A  67      80.879  57.818  74.482  1.00  0.00           C
ATOM   1143  CG2 ILE A  67      81.278  59.008  73.572  1.00  0.00           C
ATOM   1147  CG1 ILE A  67      79.608  58.148  75.302  1.00  0.00           C
ATOM   1150  CD  ILE A  67      78.418  58.589  74.452  1.00  0.00           C
ATOM   1154  C   ILE A  67      81.989  56.389  72.872  1.00  0.00           C
ATOM   1155  O   ILE A  67      83.068  56.208  73.452  1.00  0.00           O
ATOM   1156  N   THR A  68      81.949  56.558  71.542  1.00  0.00           N
ATOM   1158  CA  THR A  68      83.159  56.679  70.742  1.00  0.00           C
ATOM   1160  CB  THR A  68      82.998  56.558  69.242  1.00  0.00           C
ATOM   1162  OG1 THR A  68      82.118  55.508  68.972  1.00  0.00           O
ATOM   1164  CG2 THR A  68      84.329  56.178  68.592  1.00  0.00           C
ATOM   1168  C   THR A  68      83.858  57.989  70.972  1.00  0.00           C
ATOM   1169  O   THR A  68      83.319  59.078  70.832  1.00  0.00           O
ATOM   1170  N   ARG A  69      85.138  57.919  71.322  1.00  0.00           N
ATOM   1172  CA  ARG A  69      85.978  59.058  71.502  1.00  0.00           C
ATOM   1174  CB  ARG A  69      86.629  58.948  72.892  1.00  0.00           C
ATOM   1177  CG  ARG A  69      87.839  59.848  73.132  1.00  0.00           C
ATOM   1180  CD  ARG A  69      87.468  61.218  73.692  1.00  0.00           C
ATOM   1183  NE  ARG A  69      88.758  61.958  73.862  1.00  0.00           N
ATOM   1185  CZ  ARG A  69      89.729  61.568  74.682  1.00  0.00           C
ATOM   1186  NH1 ARG A  69      89.659  60.648  75.622  1.00  0.00           N
ATOM   1189  NH2 ARG A  69      90.879  62.179  74.632  1.00  0.00           N
ATOM   1192  C   ARG A  69      87.039  58.979  70.442  1.00  0.00           C
ATOM   1193  O   ARG A  69      87.918  58.129  70.512  1.00  0.00           O
ATOM   1194  N   LYS A  70      87.028  59.879  69.442  1.00  0.00           N
ATOM   1196  CA  LYS A  70      88.028  59.799  68.382  1.00  0.00           C
ATOM   1198  CB  LYS A  70      89.448  60.219  68.852  1.00  0.00           C
ATOM   1201  CG  LYS A  70      89.528  61.708  69.212  1.00  0.00           C
ATOM   1204  CD  LYS A  70      90.949  62.159  69.602  1.00  0.00           C
ATOM   1207  CE  LYS A  70      91.968  62.108  68.462  1.00  0.00           C
ATOM   1210  NZ  LYS A  70      91.759  63.218  67.512  1.00  0.00           N
ATOM   1214  C   LYS A  70      88.019  58.499  67.612  1.00  0.00           C
ATOM   1215  O   LYS A  70      87.118  58.288  66.802  1.00  0.00           O
ATOM   1216  N   SER A  71      88.989  57.598  67.872  1.00  0.00           N
ATOM   1218  CA  SER A  71      89.098  56.269  67.322  1.00  0.00           C
ATOM   1220  CB  SER A  71      90.549  56.038  66.822  1.00  0.00           C
ATOM   1223  OG  SER A  71      91.519  56.229  67.872  1.00  0.00           O
ATOM   1225  C   SER A  71      88.809  55.198  68.362  1.00  0.00           C
ATOM   1226  O   SER A  71      88.869  54.008  68.062  1.00  0.00           O
ATOM   1227  N   THR A  72      88.498  55.569  69.622  1.00  0.00           N
ATOM   1229  CA  THR A  72      88.488  54.618  70.722  1.00  0.00           C
ATOM   1231  CB  THR A  72      89.528  54.828  71.842  1.00  0.00           C
ATOM   1233  OG1 THR A  72      89.308  55.938  72.712  1.00  0.00           O
ATOM   1235  CG2 THR A  72      90.949  54.939  71.272  1.00  0.00           C
ATOM   1239  C   THR A  72      87.139  54.578  71.372  1.00  0.00           C
ATOM   1240  O   THR A  72      86.538  55.578  71.752  1.00  0.00           O
ATOM   1241  N   ALA A  73      86.598  53.368  71.542  1.00  0.00           N
ATOM   1243  CA  ALA A  73      85.358  53.208  72.252  1.00  0.00           C
ATOM   1245  CB  ALA A  73      84.728  51.879  71.892  1.00  0.00           C
ATOM   1249  C   ALA A  73      85.538  53.229  73.742  1.00  0.00           C
ATOM   1250  O   ALA A  73      86.349  52.498  74.332  1.00  0.00           O
ATOM   1251  N   LYS A  74      84.728  54.058  74.422  1.00  0.00           N
ATOM   1253  CA  LYS A  74      84.709  54.058  75.862  1.00  0.00           C
ATOM   1255  CB  LYS A  74      84.819  55.469  76.432  1.00  0.00           C
ATOM   1258  CG  LYS A  74      86.159  56.118  76.112  1.00  0.00           C
ATOM   1261  CD  LYS A  74      86.128  57.549  76.632  1.00  0.00           C
ATOM   1264  CE  LYS A  74      87.498  58.188  76.552  1.00  0.00           C
ATOM   1267  NZ  LYS A  74      87.438  59.438  77.302  1.00  0.00           N
ATOM   1271  C   LYS A  74      83.418  53.488  76.352  1.00  0.00           C
ATOM   1272  O   LYS A  74      82.348  54.068  76.182  1.00  0.00           O
ATOM   1273  N   SER A  75      83.508  52.348  77.032  1.00  0.00           N
ATOM   1275  CA  SER A  75      82.339  51.729  77.602  1.00  0.00           C
ATOM   1277  CB  SER A  75      82.138  50.269  77.142  1.00  0.00           C
ATOM   1280  OG  SER A  75      80.988  49.659  77.742  1.00  0.00           O
ATOM   1282  C   SER A  75      82.459  51.859  79.102  1.00  0.00           C
ATOM   1283  O   SER A  75      83.548  51.938  79.672  1.00  0.00           O
ATOM   1284  N   THR A  76      81.299  51.958  79.742  1.00  0.00           N
ATOM   1286  CA  THR A  76      81.128  51.958  81.172  1.00  0.00           C
ATOM   1288  CB  THR A  76      80.608  53.309  81.652  1.00  0.00           C
ATOM   1290  OG1 THR A  76      81.579  54.299  81.412  1.00  0.00           O
ATOM   1292  CG2 THR A  76      80.338  53.328  83.152  1.00  0.00           C
ATOM   1296  C   THR A  76      80.079  50.918  81.352  1.00  0.00           C
ATOM   1297  O   THR A  76      79.149  50.879  80.552  1.00  0.00           O
ATOM   1298  N   THR A  77      80.128  50.068  82.392  1.00  0.00           N
ATOM   1300  CA  THR A  77      79.138  49.008  82.612  1.00  0.00           C
ATOM   1302  CB  THR A  77      79.699  47.639  82.242  1.00  0.00           C
ATOM   1304  OG1 THR A  77      79.858  47.558  80.842  1.00  0.00           O
ATOM   1306  CG2 THR A  77      78.799  46.448  82.602  1.00  0.00           C
ATOM   1310  C   THR A  77      78.769  49.049  84.072  1.00  0.00           C
ATOM   1311  O   THR A  77      79.598  49.438  84.882  1.00  0.00           O
ATOM   1312  N   LYS A  78      77.528  48.678  84.472  1.00  0.00           N
ATOM   1314  CA  LYS A  78      77.149  48.589  85.872  1.00  0.00           C
ATOM   1316  CB  LYS A  78      75.619  48.759  86.042  1.00  0.00           C
ATOM   1319  CG  LYS A  78      75.089  49.159  87.442  1.00  0.00           C
ATOM   1322  CD  LYS A  78      75.568  50.499  88.042  1.00  0.00           C
ATOM   1325  CE  LYS A  78      76.108  51.568  87.082  1.00  0.00           C
ATOM   1328  NZ  LYS A  78      75.079  52.049  86.132  1.00  0.00           N
ATOM   1332  C   LYS A  78      77.558  47.229  86.392  1.00  0.00           C
ATOM   1333  O   LYS A  78      77.348  46.199  85.752  1.00  0.00           O
ATOM   1334  N   THR A  79      78.189  47.218  87.562  1.00  0.00           N
ATOM   1336  CA  THR A  79      78.619  46.008  88.202  1.00  0.00           C
ATOM   1338  CB  THR A  79      80.119  45.749  88.122  1.00  0.00           C
ATOM   1340  OG1 THR A  79      80.519  45.489  86.782  1.00  0.00           O
ATOM   1342  CG2 THR A  79      80.509  44.499  88.912  1.00  0.00           C
ATOM   1346  C   THR A  79      78.159  46.189  89.622  1.00  0.00           C
ATOM   1347  O   THR A  79      78.329  47.258  90.202  1.00  0.00           O
ATOM   1348  N   ALA A  80      77.479  45.198  90.192  1.00  0.00           N
ATOM   1350  CA  ALA A  80      76.888  45.308  91.492  1.00  0.00           C
ATOM   1352  CB  ALA A  80      75.358  45.308  91.332  1.00  0.00           C
ATOM   1356  C   ALA A  80      77.449  44.179  92.322  1.00  0.00           C
ATOM   1357  O   ALA A  80      77.659  43.078  91.822  1.00  0.00           O
ATOM   1358  N   SER A  81      77.799  44.449  93.592  1.00  0.00           N
ATOM   1360  CA  SER A  81      78.409  43.528  94.542  1.00  0.00           C
ATOM   1362  CB  SER A  81      79.939  43.249  94.362  1.00  0.00           C
ATOM   1365  OG  SER A  81      80.759  44.419  94.462  1.00  0.00           O
ATOM   1367  C   SER A  81      78.168  44.118  95.912  1.00  0.00           C
ATOM   1368  O   SER A  81      79.088  44.629  96.552  1.00  0.00           O
ATOM   1369  N   VAL A  82      76.899  44.169  96.332  1.00  0.00           N
ATOM   1371  CA  VAL A  82      76.378  44.819  97.532  1.00  0.00           C
ATOM   1373  CB  VAL A  82      77.129  44.528  98.842  1.00  0.00           C
ATOM   1375  CG1 VAL A  82      76.218  44.939 100.012  1.00  0.00           C
ATOM   1379  CG2 VAL A  82      77.468  43.028  98.952  1.00  0.00           C
ATOM   1383  C   VAL A  82      76.229  46.329  97.322  1.00  0.00           C
ATOM   1384  O   VAL A  82      75.149  46.908  97.332  1.00  0.00           O
ATOM   1385  N   THR A  83      77.378  46.979  97.052  1.00  0.00           N
ATOM   1387  CA  THR A  83      77.549  48.249  96.342  1.00  0.00           C
ATOM   1389  CB  THR A  83      79.029  48.699  96.382  1.00  0.00           C
ATOM   1391  OG1 THR A  83      79.239  50.049  95.962  1.00  0.00           O
ATOM   1393  CG2 THR A  83      79.559  48.589  97.822  1.00  0.00           C
ATOM   1397  C   THR A  83      77.199  48.069  94.882  1.00  0.00           C
ATOM   1398  O   THR A  83      77.649  47.069  94.322  1.00  0.00           O
ATOM   1399  N   PRO A  84      76.518  48.938  94.152  1.00  0.00           N
ATOM   1400  CD  PRO A  84      75.108  49.219  94.422  1.00  0.00           C
ATOM   1403  CA  PRO A  84      76.769  49.039  92.712  1.00  0.00           C
ATOM   1405  CB  PRO A  84      75.448  49.468  92.072  1.00  0.00           C
ATOM   1408  CG  PRO A  84      74.449  48.928  93.072  1.00  0.00           C
ATOM   1411  C   PRO A  84      77.829  50.038  92.392  1.00  0.00           C
ATOM   1412  O   PRO A  84      77.939  51.078  93.042  1.00  0.00           O
ATOM   1413  N   SER A  85      78.598  49.738  91.352  1.00  0.00           N
ATOM   1415  CA  SER A  85      79.629  50.599  90.842  1.00  0.00           C
ATOM   1417  CB  SER A  85      81.058  50.258  91.362  1.00  0.00           C
ATOM   1420  OG  SER A  85      81.229  50.639  92.732  1.00  0.00           O
ATOM   1422  C   SER A  85      79.568  50.528  89.332  1.00  0.00           C
ATOM   1423  O   SER A  85      78.729  49.858  88.732  1.00  0.00           O
ATOM   1424  N   SER A  86      80.439  51.278  88.642  1.00  0.00           N
ATOM   1426  CA  SER A  86      80.588  51.168  87.222  1.00  0.00           C
ATOM   1428  CB  SER A  86      79.799  52.229  86.412  1.00  0.00           C
ATOM   1431  OG  SER A  86      80.439  53.499  86.302  1.00  0.00           O
ATOM   1433  C   SER A  86      82.068  51.259  86.982  1.00  0.00           C
ATOM   1434  O   SER A  86      82.839  51.729  87.822  1.00  0.00           O
ATOM   1435  N   ALA A  87      82.489  50.729  85.832  1.00  0.00           N
ATOM   1437  CA  ALA A  87      83.858  50.549  85.472  1.00  0.00           C
ATOM   1439  CB  ALA A  87      84.448  49.319  86.172  1.00  0.00           C
ATOM   1443  C   ALA A  87      83.879  50.368  83.972  1.00  0.00           C
ATOM   1444  O   ALA A  87      82.879  49.979  83.362  1.00  0.00           O
ATOM   1445  N   VAL A  88      85.038  50.648  83.372  1.00  0.00           N
ATOM   1447  CA  VAL A  88      85.418  50.269  82.012  1.00  0.00           C
ATOM   1449  CB  VAL A  88      86.769  50.918  81.662  1.00  0.00           C
ATOM   1451  CG1 VAL A  88      87.839  50.508  82.682  1.00  0.00           C
ATOM   1455  CG2 VAL A  88      87.279  50.599  80.242  1.00  0.00           C
ATOM   1459  C   VAL A  88      85.458  48.748  81.832  1.00  0.00           C
ATOM   1460  O   VAL A  88      85.698  48.069  82.832  1.00  0.00           O
ATOM   1461  N   PRO A  89      85.269  48.109  80.682  1.00  0.00           N
ATOM   1462  CD  PRO A  89      84.588  48.668  79.512  1.00  0.00           C
ATOM   1465  CA  PRO A  89      85.528  46.679  80.462  1.00  0.00           C
ATOM   1467  CB  PRO A  89      85.448  46.488  78.942  1.00  0.00           C
ATOM   1470  CG  PRO A  89      85.168  47.878  78.342  1.00  0.00           C
ATOM   1473  C   PRO A  89      86.788  46.059  81.062  1.00  0.00           C
ATOM   1474  O   PRO A  89      86.818  44.848  81.242  1.00  0.00           O
ATOM   1475  N   LYS A  90      87.839  46.838  81.412  1.00  0.00           N
ATOM   1477  CA  LYS A  90      88.968  46.269  82.142  1.00  0.00           C
ATOM   1479  CB  LYS A  90      90.308  46.999  81.822  1.00  0.00           C
ATOM   1482  CG  LYS A  90      90.418  48.468  82.242  1.00  0.00           C
ATOM   1485  CD  LYS A  90      91.869  48.938  82.492  1.00  0.00           C
ATOM   1488  CE  LYS A  90      92.769  49.019  81.242  1.00  0.00           C
ATOM   1491  NZ  LYS A  90      93.218  47.688  80.772  1.00  0.00           N
ATOM   1495  C   LYS A  90      88.778  46.269  83.652  1.00  0.00           C
ATOM   1496  O   LYS A  90      89.699  45.889  84.382  1.00  0.00           O
ATOM   1497  N   SER A  91      87.619  46.719  84.182  1.00  0.00           N
ATOM   1499  CA  SER A  91      87.258  46.628  85.592  1.00  0.00           C
ATOM   1501  CB  SER A  91      87.269  45.188  86.162  1.00  0.00           C
ATOM   1504  OG  SER A  91      86.439  44.389  85.332  1.00  0.00           O
ATOM   1506  C   SER A  91      88.058  47.589  86.442  1.00  0.00           C
ATOM   1507  O   SER A  91      88.189  47.488  87.662  1.00  0.00           O
ATOM   1508  N   SER A  92      88.608  48.598  85.772  1.00  0.00           N
ATOM   1510  CA  SER A  92      89.248  49.738  86.382  1.00  0.00           C
ATOM   1512  CB  SER A  92      90.459  50.318  85.592  1.00  0.00           C
ATOM   1515  OG  SER A  92      91.538  49.398  85.592  1.00  0.00           O
ATOM   1517  C   SER A  92      88.228  50.839  86.512  1.00  0.00           C
ATOM   1518  O   SER A  92      87.179  50.879  85.872  1.00  0.00           O
ATOM   1519  N   TRP A  93      88.558  51.799  87.362  1.00  0.00           N
ATOM   1521  CA  TRP A  93      87.879  53.069  87.342  1.00  0.00           C
ATOM   1523  CB  TRP A  93      88.368  53.858  88.572  1.00  0.00           C
ATOM   1526  CG  TRP A  93      87.629  55.118  88.772  1.00  0.00           C
ATOM   1527  CD1 TRP A  93      88.149  56.368  88.682  1.00  0.00           C
ATOM   1529  NE1 TRP A  93      87.158  57.299  88.812  1.00  0.00           N
ATOM   1531  CE2 TRP A  93      85.968  56.659  88.962  1.00  0.00           C
ATOM   1532  CD2 TRP A  93      86.218  55.269  88.922  1.00  0.00           C
ATOM   1533  CE3 TRP A  93      85.168  54.359  89.042  1.00  0.00           C
ATOM   1535  CZ3 TRP A  93      83.899  54.858  89.262  1.00  0.00           C
ATOM   1537  CZ2 TRP A  93      84.699  57.159  89.172  1.00  0.00           C
ATOM   1539  CH2 TRP A  93      83.678  56.229  89.332  1.00  0.00           C
ATOM   1541  C   TRP A  93      88.009  53.899  86.032  1.00  0.00           C
ATOM   1542  O   TRP A  93      89.068  53.858  85.402  1.00  0.00           O
ATOM   1543  N   PRO A  94      86.999  54.668  85.582  1.00  0.00           N
ATOM   1544  CD  PRO A  94      85.619  54.169  85.632  1.00  0.00           C
ATOM   1547  CA  PRO A  94      87.158  55.528  84.402  1.00  0.00           C
ATOM   1549  CB  PRO A  94      85.698  55.828  83.962  1.00  0.00           C
ATOM   1552  CG  PRO A  94      84.808  55.349  85.122  1.00  0.00           C
ATOM   1555  C   PRO A  94      88.068  56.778  84.562  1.00  0.00           C
ATOM   1556  O   PRO A  94      88.899  56.879  83.642  1.00  0.00           O
ATOM   1557  N   PRO A  95      88.079  57.719  85.532  1.00  0.00           N
ATOM   1558  CD  PRO A  95      86.929  58.639  85.532  1.00  0.00           C
ATOM   1561  CA  PRO A  95      89.278  58.569  85.632  1.00  0.00           C
ATOM   1563  CB  PRO A  95      88.879  59.928  84.992  1.00  0.00           C
ATOM   1566  CG  PRO A  95      87.419  59.738  84.572  1.00  0.00           C
ATOM   1569  C   PRO A  95      89.649  58.778  87.082  1.00  0.00           C
ATOM   1570  O   PRO A  95      88.909  59.398  87.832  1.00  0.00           O
ATOM   1571  N   VAL A  96      90.818  58.309  87.532  1.00  0.00           N
ATOM   1573  CA  VAL A  96      91.218  58.299  88.932  1.00  0.00           C
ATOM   1575  CB  VAL A  96      92.528  57.509  88.992  1.00  0.00           C
ATOM   1577  CG1 VAL A  96      93.678  58.249  88.262  1.00  0.00           C
ATOM   1581  CG2 VAL A  96      92.909  57.129  90.432  1.00  0.00           C
ATOM   1585  C   VAL A  96      91.259  59.648  89.652  1.00  0.00           C
ATOM   1586  O   VAL A  96      91.089  59.769  90.862  1.00  0.00           O
ATOM   1587  N   GLY A  97      91.499  60.758  88.922  1.00  0.00           N
ATOM   1589  CA  GLY A  97      91.678  62.089  89.502  1.00  0.00           C
ATOM   1592  C   GLY A  97      90.509  63.018  89.462  1.00  0.00           C
ATOM   1593  O   GLY A  97      90.689  64.208  89.252  1.00  0.00           O
ATOM   1594  N   GLN A  98      89.278  62.528  89.712  1.00  0.00           N
ATOM   1596  CA  GLN A  98      88.038  63.249  89.432  1.00  0.00           C
ATOM   1598  CB  GLN A  98      86.778  62.479  89.912  1.00  0.00           C
ATOM   1601  CG  GLN A  98      86.668  61.019  89.442  1.00  0.00           C
ATOM   1604  CD  GLN A  98      86.909  60.068  90.622  1.00  0.00           C
ATOM   1605  OE1 GLN A  98      88.019  59.659  90.962  1.00  0.00           O
ATOM   1606  NE2 GLN A  98      85.799  59.769  91.332  1.00  0.00           N
ATOM   1609  C   GLN A  98      87.879  64.618  90.072  1.00  0.00           C
ATOM   1610  O   GLN A  98      87.258  65.519  89.522  1.00  0.00           O
ATOM   1611  N   ARG A  99      88.358  64.718  91.322  1.00  0.00           N
ATOM   1613  CA  ARG A  99      88.098  65.778  92.272  1.00  0.00           C
ATOM   1615  CB  ARG A  99      88.109  67.200  91.682  1.00  0.00           C
ATOM   1618  CG  ARG A  99      89.359  67.559  90.872  1.00  0.00           C
ATOM   1621  CD  ARG A  99      89.149  68.858  90.122  1.00  0.00           C
ATOM   1624  NE  ARG A  99      90.379  69.059  89.322  1.00  0.00           N
ATOM   1626  CZ  ARG A  99      90.448  68.818  88.022  1.00  0.00           C
ATOM   1627  NH1 ARG A  99      89.409  68.379  87.362  1.00  0.00           N
ATOM   1630  NH2 ARG A  99      91.608  69.019  87.452  1.00  0.00           N
ATOM   1633  C   ARG A  99      86.808  65.589  93.032  1.00  0.00           C
ATOM   1634  O   ARG A  99      86.479  66.378  93.912  1.00  0.00           O
ATOM   1635  N   CYS A 100      86.108  64.479  92.782  1.00  0.00           N
ATOM   1637  CA  CYS A 100      85.138  63.938  93.712  1.00  0.00           C
ATOM   1639  CB  CYS A 100      83.748  63.608  93.072  1.00  0.00           C
ATOM   1642  SG  CYS A 100      83.809  62.628  91.532  1.00  0.00           S
ATOM   1644  C   CYS A 100      85.759  62.769  94.412  1.00  0.00           C
ATOM   1645  O   CYS A 100      85.519  61.618  94.062  1.00  0.00           O
ATOM   1646  N   TRP A 101      86.598  63.028  95.432  1.00  0.00           N
ATOM   1648  CA  TRP A 101      87.279  61.989  96.162  1.00  0.00           C
ATOM   1650  CB  TRP A 101      88.748  62.358  96.502  1.00  0.00           C
ATOM   1653  CG  TRP A 101      89.598  62.989  95.452  1.00  0.00           C
ATOM   1654  CD1 TRP A 101      89.638  62.808  94.092  1.00  0.00           C
ATOM   1656  NE1 TRP A 101      90.768  63.409  93.592  1.00  0.00           N
ATOM   1658  CE2 TRP A 101      91.458  63.998  94.602  1.00  0.00           C
ATOM   1659  CD2 TRP A 101      90.728  63.788  95.792  1.00  0.00           C
ATOM   1660  CE3 TRP A 101      91.189  64.328  96.992  1.00  0.00           C
ATOM   1662  CZ3 TRP A 101      92.348  65.099  96.982  1.00  0.00           C
ATOM   1664  CZ2 TRP A 101      92.658  64.688  94.612  1.00  0.00           C
ATOM   1666  CH2 TRP A 101      93.068  65.288  95.812  1.00  0.00           C
ATOM   1668  C   TRP A 101      86.589  61.749  97.492  1.00  0.00           C
ATOM   1669  O   TRP A 101      86.918  60.788  98.192  1.00  0.00           O
ATOM   1670  N   LEU A 102      85.619  62.608  97.872  1.00  0.00           N
ATOM   1672  CA  LEU A 102      84.938  62.488  99.142  1.00  0.00           C
ATOM   1674  CB  LEU A 102      85.159  63.678 100.122  1.00  0.00           C
ATOM   1677  CG  LEU A 102      86.568  63.799 100.752  1.00  0.00           C
ATOM   1679  CD1 LEU A 102      87.108  62.458 101.282  1.00  0.00           C
ATOM   1683  CD2 LEU A 102      87.578  64.479  99.822  1.00  0.00           C
ATOM   1687  C   LEU A 102      83.459  62.328  98.902  1.00  0.00           C
ATOM   1688  O   LEU A 102      82.869  62.888  97.982  1.00  0.00           O
ATOM   1689  N   TRP A 103      82.818  61.529  99.762  1.00  0.00           N
ATOM   1691  CA  TRP A 103      81.378  61.508  99.902  1.00  0.00           C
ATOM   1693  CB  TRP A 103      80.909  60.328 100.782  1.00  0.00           C
ATOM   1696  CG  TRP A 103      81.349  59.008 100.232  1.00  0.00           C
ATOM   1697  CD1 TRP A 103      82.418  58.278 100.662  1.00  0.00           C
ATOM   1699  NE1 TRP A 103      82.619  57.188  99.842  1.00  0.00           N
ATOM   1701  CE2 TRP A 103      81.649  57.188  98.872  1.00  0.00           C
ATOM   1702  CD2 TRP A 103      80.829  58.319  99.082  1.00  0.00           C
ATOM   1703  CE3 TRP A 103      79.759  58.559  98.232  1.00  0.00           C
ATOM   1705  CZ3 TRP A 103      79.528  57.668  97.172  1.00  0.00           C
ATOM   1707  CZ2 TRP A 103      81.428  56.308  97.822  1.00  0.00           C
ATOM   1709  CH2 TRP A 103      80.358  56.568  96.972  1.00  0.00           C
ATOM   1711  C   TRP A 103      80.858  62.839 100.472  1.00  0.00           C
ATOM   1712  O   TRP A 103      81.489  63.379 101.382  1.00  0.00           O
ATOM   1713  N   PRO A 104      79.729  63.358 100.012  1.00  0.00           N
ATOM   1714  CD  PRO A 104      78.948  62.738  98.952  1.00  0.00           C
ATOM   1717  CA  PRO A 104      79.068  64.559 100.542  1.00  0.00           C
ATOM   1719  CB  PRO A 104      77.659  64.508  99.922  1.00  0.00           C
ATOM   1722  CG  PRO A 104      77.869  63.748  98.622  1.00  0.00           C
ATOM   1725  C   PRO A 104      78.979  64.688 102.042  1.00  0.00           C
ATOM   1726  O   PRO A 104      79.189  65.769 102.582  1.00  0.00           O
ATOM   1727  N   THR A 105      78.569  63.589 102.692  1.00  0.00           N
ATOM   1729  CA  THR A 105      78.168  63.598 104.072  1.00  0.00           C
ATOM   1731  CB  THR A 105      76.669  63.889 104.262  1.00  0.00           C
ATOM   1733  OG1 THR A 105      76.238  65.020 103.522  1.00  0.00           O
ATOM   1735  CG2 THR A 105      76.418  64.219 105.722  1.00  0.00           C
ATOM   1739  C   THR A 105      78.449  62.199 104.572  1.00  0.00           C
ATOM   1740  O   THR A 105      78.329  61.229 103.832  1.00  0.00           O
ATOM   1741  N   THR A 106      78.829  62.049 105.852  1.00  0.00           N
ATOM   1743  CA  THR A 106      78.689  60.809 106.632  1.00  0.00           C
ATOM   1745  CB  THR A 106      79.119  60.988 108.102  1.00  0.00           C
ATOM   1747  OG1 THR A 106      80.399  61.618 108.142  1.00  0.00           O
ATOM   1749  CG2 THR A 106      79.208  59.639 108.842  1.00  0.00           C
ATOM   1753  C   THR A 106      77.259  60.318 106.632  1.00  0.00           C
ATOM   1754  O   THR A 106      76.318  61.108 106.712  1.00  0.00           O
ATOM   1755  N   GLY A 107      76.978  59.019 106.522  1.00  0.00           N
ATOM   1757  CA  GLY A 107      75.579  58.618 106.622  1.00  0.00           C
ATOM   1760  C   GLY A 107      75.308  57.398 105.842  1.00  0.00           C
ATOM   1761  O   GLY A 107      75.979  57.089 104.872  1.00  0.00           O
ATOM   1762  N   LYS A 108      74.299  56.638 106.272  1.00  0.00           N
ATOM   1764  CA  LYS A 108      73.948  55.378 105.642  1.00  0.00           C
ATOM   1766  CB  LYS A 108      73.519  54.299 106.672  1.00  0.00           C
ATOM   1769  CG  LYS A 108      72.248  54.589 107.512  1.00  0.00           C
ATOM   1772  CD  LYS A 108      72.259  55.769 108.512  1.00  0.00           C
ATOM   1775  CE  LYS A 108      73.159  55.609 109.752  1.00  0.00           C
ATOM   1778  NZ  LYS A 108      74.589  55.708 109.412  1.00  0.00           N
ATOM   1782  C   LYS A 108      72.858  55.609 104.612  1.00  0.00           C
ATOM   1783  O   LYS A 108      72.019  56.469 104.752  1.00  0.00           O
ATOM   1784  N   VAL A 109      72.849  54.828 103.532  1.00  0.00           N
ATOM   1786  CA  VAL A 109      71.888  55.028 102.462  1.00  0.00           C
ATOM   1788  CB  VAL A 109      72.479  54.578 101.132  1.00  0.00           C
ATOM   1790  CG1 VAL A 109      72.519  53.059 100.992  1.00  0.00           C
ATOM   1794  CG2 VAL A 109      71.748  55.229  99.942  1.00  0.00           C
ATOM   1798  C   VAL A 109      70.528  54.398 102.802  1.00  0.00           C
ATOM   1799  O   VAL A 109      70.439  53.368 103.472  1.00  0.00           O
ATOM   1800  N   ILE A 110      69.428  55.009 102.352  1.00  0.00           N
ATOM   1802  CA  ILE A 110      68.098  54.408 102.432  1.00  0.00           C
ATOM   1804  CB  ILE A 110      67.038  55.368 102.992  1.00  0.00           C
ATOM   1806  CG2 ILE A 110      65.619  54.788 102.812  1.00  0.00           C
ATOM   1810  CG1 ILE A 110      67.308  55.618 104.482  1.00  0.00           C
ATOM   1813  CD  ILE A 110      66.568  56.838 105.042  1.00  0.00           C
ATOM   1817  C   ILE A 110      67.729  53.918 101.062  1.00  0.00           C
ATOM   1818  O   ILE A 110      67.589  52.719 100.832  1.00  0.00           O
ATOM   1819  N   MET A 111      67.619  54.839 100.102  1.00  0.00           N
ATOM   1821  CA  MET A 111      67.329  54.559  98.722  1.00  0.00           C
ATOM   1823  CB  MET A 111      66.089  55.289  98.182  1.00  0.00           C
ATOM   1826  CG  MET A 111      64.759  54.769  98.752  1.00  0.00           C
ATOM   1829  SD  MET A 111      64.429  52.999  98.482  1.00  0.00           S
ATOM   1830  CE  MET A 111      64.378  53.018  96.662  1.00  0.00           C
ATOM   1834  C   MET A 111      68.519  54.939  97.872  1.00  0.00           C
ATOM   1835  O   MET A 111      69.079  56.028  97.992  1.00  0.00           O
ATOM   1836  N   PRO A 112      68.939  54.089  96.972  1.00  0.00           N
ATOM   1837  CD  PRO A 112      68.619  52.649  96.952  1.00  0.00           C
ATOM   1840  CA  PRO A 112      69.839  54.489  95.922  1.00  0.00           C
ATOM   1842  CB  PRO A 112      70.468  53.148  95.522  1.00  0.00           C
ATOM   1845  CG  PRO A 112      69.399  52.089  95.772  1.00  0.00           C
ATOM   1848  C   PRO A 112      69.029  55.089  94.792  1.00  0.00           C
ATOM   1849  O   PRO A 112      67.818  54.879  94.742  1.00  0.00           O
ATOM   1850  N   TYR A 113      69.668  55.799  93.842  1.00  0.00           N
ATOM   1852  CA  TYR A 113      69.099  55.979  92.512  1.00  0.00           C
ATOM   1854  CB  TYR A 113      69.959  56.958  91.662  1.00  0.00           C
ATOM   1857  CG  TYR A 113      69.769  57.059  90.152  1.00  0.00           C
ATOM   1858  CD1 TYR A 113      69.839  55.979  89.242  1.00  0.00           C
ATOM   1860  CE1 TYR A 113      69.808  56.199  87.852  1.00  0.00           C
ATOM   1862  CZ  TYR A 113      69.649  57.488  87.342  1.00  0.00           C
ATOM   1863  OH  TYR A 113      69.659  57.729  85.952  1.00  0.00           O
ATOM   1865  CD2 TYR A 113      69.689  58.348  89.602  1.00  0.00           C
ATOM   1867  CE2 TYR A 113      69.559  58.569  88.232  1.00  0.00           C
ATOM   1869  C   TYR A 113      68.849  54.618  91.902  1.00  0.00           C
ATOM   1870  O   TYR A 113      69.629  53.678  92.072  1.00  0.00           O
ATOM   1871  N   SER A 114      67.689  54.419  91.272  1.00  0.00           N
ATOM   1873  CA  SER A 114      67.189  53.078  91.132  1.00  0.00           C
ATOM   1875  CB  SER A 114      65.988  52.769  92.062  1.00  0.00           C
ATOM   1878  OG  SER A 114      66.439  52.078  93.222  1.00  0.00           O
ATOM   1880  C   SER A 114      66.918  52.668  89.742  1.00  0.00           C
ATOM   1881  O   SER A 114      67.118  53.398  88.762  1.00  0.00           O
ATOM   1882  N   THR A 115      66.538  51.399  89.652  1.00  0.00           N
ATOM   1884  CA  THR A 115      66.489  50.669  88.422  1.00  0.00           C
ATOM   1886  CB  THR A 115      67.519  49.549  88.412  1.00  0.00           C
ATOM   1888  OG1 THR A 115      67.608  48.868  89.662  1.00  0.00           O
ATOM   1890  CG2 THR A 115      68.909  50.139  88.122  1.00  0.00           C
ATOM   1894  C   THR A 115      65.128  50.068  88.192  1.00  0.00           C
ATOM   1895  O   THR A 115      64.819  49.788  87.052  1.00  0.00           O
ATOM   1896  N   ALA A 116      64.248  49.828  89.192  1.00  0.00           N
ATOM   1898  CA  ALA A 116      63.049  49.068  88.892  1.00  0.00           C
ATOM   1900  CB  ALA A 116      62.468  48.458  90.192  1.00  0.00           C
ATOM   1904  C   ALA A 116      61.978  49.858  88.132  1.00  0.00           C
ATOM   1905  O   ALA A 116      62.118  50.238  86.972  1.00  0.00           O
ATOM   1906  N   ASP A 117      60.838  50.149  88.762  1.00  0.00           N
ATOM   1908  CA  ASP A 117      59.639  50.629  88.092  1.00  0.00           C
ATOM   1910  CB  ASP A 117      58.519  49.578  88.272  1.00  0.00           C
ATOM   1913  CG  ASP A 117      58.688  48.418  87.302  1.00  0.00           C
ATOM   1914  OD1 ASP A 117      59.728  47.719  87.312  1.00  0.00           O
ATOM   1915  OD2 ASP A 117      57.698  48.169  86.562  1.00  0.00           O
ATOM   1916  C   ASP A 117      59.239  52.008  88.612  1.00  0.00           C
ATOM   1917  O   ASP A 117      58.138  52.528  88.392  1.00  0.00           O
ATOM   1918  N   GLY A 118      60.159  52.678  89.322  1.00  0.00           N
ATOM   1920  CA  GLY A 118      59.979  54.029  89.842  1.00  0.00           C
ATOM   1923  C   GLY A 118      61.239  54.799  89.672  1.00  0.00           C
ATOM   1924  O   GLY A 118      62.319  54.219  89.672  1.00  0.00           O
ATOM   1925  N   GLY A 119      61.139  56.139  89.562  1.00  0.00           N
ATOM   1927  CA  GLY A 119      62.279  57.038  89.322  1.00  0.00           C
ATOM   1930  C   GLY A 119      62.718  57.849  90.512  1.00  0.00           C
ATOM   1931  O   GLY A 119      62.199  58.938  90.772  1.00  0.00           O
ATOM   1932  N   ASN A 120      63.779  57.389  91.202  1.00  0.00           N
ATOM   1934  CA  ASN A 120      64.559  58.208  92.122  1.00  0.00           C
ATOM   1936  CB  ASN A 120      65.068  57.589  93.472  1.00  0.00           C
ATOM   1939  CG  ASN A 120      64.259  56.389  93.912  1.00  0.00           C
ATOM   1940  OD1 ASN A 120      63.028  56.409  93.872  1.00  0.00           O
ATOM   1941  ND2 ASN A 120      64.938  55.289  94.302  1.00  0.00           N
ATOM   1944  C   ASN A 120      65.778  58.578  91.322  1.00  0.00           C
ATOM   1945  O   ASN A 120      66.498  57.698  90.842  1.00  0.00           O
ATOM   1946  N   LYS A 121      66.009  59.889  91.132  1.00  0.00           N
ATOM   1948  CA  LYS A 121      67.068  60.388  90.292  1.00  0.00           C
ATOM   1950  CB  LYS A 121      66.579  61.199  89.072  1.00  0.00           C
ATOM   1953  CG  LYS A 121      65.528  62.249  89.432  1.00  0.00           C
ATOM   1956  CD  LYS A 121      65.099  63.139  88.252  1.00  0.00           C
ATOM   1959  CE  LYS A 121      64.068  64.138  88.752  1.00  0.00           C
ATOM   1962  NZ  LYS A 121      63.659  65.139  87.752  1.00  0.00           N
ATOM   1966  C   LYS A 121      68.138  61.078  91.132  1.00  0.00           C
ATOM   1967  O   LYS A 121      68.858  61.968  90.702  1.00  0.00           O
ATOM   1968  N   GLY A 122      68.269  60.618  92.382  1.00  0.00           N
ATOM   1970  CA  GLY A 122      69.379  60.918  93.272  1.00  0.00           C
ATOM   1973  C   GLY A 122      69.369  59.839  94.312  1.00  0.00           C
ATOM   1974  O   GLY A 122      68.589  58.899  94.222  1.00  0.00           O
ATOM   1975  N   ILE A 123      70.259  59.958  95.302  1.00  0.00           N
ATOM   1977  CA  ILE A 123      70.549  58.959  96.312  1.00  0.00           C
ATOM   1979  CB  ILE A 123      72.049  58.598  96.402  1.00  0.00           C
ATOM   1981  CG2 ILE A 123      72.409  57.828  97.692  1.00  0.00           C
ATOM   1985  CG1 ILE A 123      72.528  57.748  95.212  1.00  0.00           C
ATOM   1988  CD  ILE A 123      72.479  58.449  93.872  1.00  0.00           C
ATOM   1992  C   ILE A 123      70.128  59.519  97.642  1.00  0.00           C
ATOM   1993  O   ILE A 123      70.468  60.648  97.982  1.00  0.00           O
ATOM   1994  N   ASP A 124      69.409  58.729  98.442  1.00  0.00           N
ATOM   1996  CA  ASP A 124      68.958  59.099  99.762  1.00  0.00           C
ATOM   1998  CB  ASP A 124      67.619  58.379 100.042  1.00  0.00           C
ATOM   2001  CG  ASP A 124      66.448  59.058  99.372  1.00  0.00           C
ATOM   2002  OD1 ASP A 124      66.568  60.238  98.992  1.00  0.00           O
ATOM   2003  OD2 ASP A 124      65.338  58.449  99.382  1.00  0.00           O
ATOM   2004  C   ASP A 124      69.979  58.678 100.812  1.00  0.00           C
ATOM   2005  O   ASP A 124      70.009  57.528 101.262  1.00  0.00           O
ATOM   2006  N   ILE A 125      70.839  59.608 101.262  1.00  0.00           N
ATOM   2008  CA  ILE A 125      71.729  59.429 102.382  1.00  0.00           C
ATOM   2010  CB  ILE A 125      72.989  60.299 102.312  1.00  0.00           C
ATOM   2012  CG2 ILE A 125      73.869  60.089 103.572  1.00  0.00           C
ATOM   2016  CG1 ILE A 125      73.818  60.038 101.022  1.00  0.00           C
ATOM   2019  CD  ILE A 125      73.449  60.979  99.862  1.00  0.00           C
ATOM   2023  C   ILE A 125      70.968  59.749 103.652  1.00  0.00           C
ATOM   2024  O   ILE A 125      70.659  60.909 103.932  1.00  0.00           O
ATOM   2025  N   SER A 126      70.659  58.738 104.482  1.00  0.00           N
ATOM   2027  CA  SER A 126      70.198  58.928 105.842  1.00  0.00           C
ATOM   2029  CB  SER A 126      69.738  57.618 106.532  1.00  0.00           C
ATOM   2032  OG  SER A 126      69.169  57.799 107.832  1.00  0.00           O
ATOM   2034  C   SER A 126      71.288  59.499 106.702  1.00  0.00           C
ATOM   2035  O   SER A 126      72.399  58.979 106.842  1.00  0.00           O
ATOM   2036  N   ALA A 127      70.928  60.559 107.402  1.00  0.00           N
ATOM   2038  CA  ALA A 127      71.669  60.938 108.552  1.00  0.00           C
ATOM   2040  CB  ALA A 127      72.829  61.879 108.192  1.00  0.00           C
ATOM   2044  C   ALA A 127      70.659  61.628 109.412  1.00  0.00           C
ATOM   2045  O   ALA A 127      69.629  62.059 108.902  1.00  0.00           O
ATOM   2046  N   PRO A 128      70.868  61.749 110.712  1.00  0.00           N
ATOM   2047  CD  PRO A 128      71.899  60.999 111.412  1.00  0.00           C
ATOM   2050  CA  PRO A 128      70.239  62.758 111.552  1.00  0.00           C
ATOM   2052  CB  PRO A 128      71.189  62.818 112.752  1.00  0.00           C
ATOM   2055  CG  PRO A 128      71.799  61.428 112.872  1.00  0.00           C
ATOM   2058  C   PRO A 128      70.058  64.148 110.972  1.00  0.00           C
ATOM   2059  O   PRO A 128      70.918  64.618 110.242  1.00  0.00           O
ATOM   2060  N   ARG A 129      68.989  64.879 111.322  1.00  0.00           N
ATOM   2062  CA  ARG A 129      68.948  66.288 111.022  1.00  0.00           C
ATOM   2064  CB  ARG A 129      67.568  66.938 111.232  1.00  0.00           C
ATOM   2067  CG  ARG A 129      67.149  67.078 112.702  1.00  0.00           C
ATOM   2070  CD  ARG A 129      65.708  67.549 112.852  1.00  0.00           C
ATOM   2073  NE  ARG A 129      65.538  67.799 114.322  1.00  0.00           N
ATOM   2075  CZ  ARG A 129      65.198  66.879 115.202  1.00  0.00           C
ATOM   2076  NH1 ARG A 129      64.909  65.638 114.852  1.00  0.00           N
ATOM   2079  NH2 ARG A 129      65.108  67.208 116.482  1.00  0.00           N
ATOM   2082  C   ARG A 129      69.998  66.999 111.822  1.00  0.00           C
ATOM   2083  O   ARG A 129      70.288  66.669 112.972  1.00  0.00           O
ATOM   2084  N   GLY A 130      70.649  67.989 111.192  1.00  0.00           N
ATOM   2086  CA  GLY A 130      71.729  68.709 111.842  1.00  0.00           C
ATOM   2089  C   GLY A 130      73.038  68.269 111.302  1.00  0.00           C
ATOM   2090  O   GLY A 130      74.038  68.949 111.482  1.00  0.00           O
ATOM   2091  N   THR A 131      73.038  67.129 110.562  1.00  0.00           N
ATOM   2093  CA  THR A 131      74.229  66.559 109.942  1.00  0.00           C
ATOM   2095  CB  THR A 131      74.018  65.178 109.322  1.00  0.00           C
ATOM   2097  OG1 THR A 131      73.519  64.278 110.292  1.00  0.00           O
ATOM   2099  CG2 THR A 131      75.349  64.589 108.852  1.00  0.00           C
ATOM   2103  C   THR A 131      74.808  67.479 108.882  1.00  0.00           C
ATOM   2104  O   THR A 131      74.108  67.828 107.922  1.00  0.00           O
ATOM   2105  N   PRO A 132      76.049  67.938 109.012  1.00  0.00           N
ATOM   2106  CD  PRO A 132      76.858  67.839 110.232  1.00  0.00           C
ATOM   2109  CA  PRO A 132      76.739  68.699 107.982  1.00  0.00           C
ATOM   2111  CB  PRO A 132      78.168  68.809 108.522  1.00  0.00           C
ATOM   2114  CG  PRO A 132      78.009  68.818 110.032  1.00  0.00           C
ATOM   2117  C   PRO A 132      76.799  68.159 106.572  1.00  0.00           C
ATOM   2118  O   PRO A 132      77.149  66.999 106.412  1.00  0.00           O
ATOM   2119  N   ILE A 133      76.558  68.979 105.542  1.00  0.00           N
ATOM   2121  CA  ILE A 133      76.678  68.538 104.162  1.00  0.00           C
ATOM   2123  CB  ILE A 133      75.379  68.788 103.432  1.00  0.00           C
ATOM   2125  CG2 ILE A 133      75.128  70.279 103.142  1.00  0.00           C
ATOM   2129  CG1 ILE A 133      75.279  68.028 102.112  1.00  0.00           C
ATOM   2132  CD  ILE A 133      73.899  68.309 101.532  1.00  0.00           C
ATOM   2136  C   ILE A 133      77.808  69.269 103.472  1.00  0.00           C
ATOM   2137  O   ILE A 133      77.968  70.479 103.622  1.00  0.00           O
ATOM   2138  N   TYR A 134      78.649  68.549 102.712  1.00  0.00           N
ATOM   2140  CA  TYR A 134      79.848  69.108 102.152  1.00  0.00           C
ATOM   2142  CB  TYR A 134      81.108  68.468 102.772  1.00  0.00           C
ATOM   2145  CG  TYR A 134      81.108  68.618 104.272  1.00  0.00           C
ATOM   2146  CD1 TYR A 134      81.468  69.839 104.862  1.00  0.00           C
ATOM   2148  CE1 TYR A 134      81.579  69.968 106.252  1.00  0.00           C
ATOM   2150  CZ  TYR A 134      81.299  68.878 107.072  1.00  0.00           C
ATOM   2151  OH  TYR A 134      81.409  68.998 108.482  1.00  0.00           O
ATOM   2153  CD2 TYR A 134      80.799  67.538 105.112  1.00  0.00           C
ATOM   2155  CE2 TYR A 134      80.879  67.669 106.502  1.00  0.00           C
ATOM   2157  C   TYR A 134      79.878  68.979 100.642  1.00  0.00           C
ATOM   2158  O   TYR A 134      79.329  68.059 100.022  1.00  0.00           O
ATOM   2159  N   ALA A 135      80.538  69.949  99.972  1.00  0.00           N
ATOM   2161  CA  ALA A 135      80.788  69.909  98.562  1.00  0.00           C
ATOM   2163  CB  ALA A 135      81.439  71.209  98.072  1.00  0.00           C
ATOM   2167  C   ALA A 135      81.629  68.729  98.122  1.00  0.00           C
ATOM   2168  O   ALA A 135      82.668  68.429  98.712  1.00  0.00           O
ATOM   2169  N   ALA A 136      81.159  68.019  97.072  1.00  0.00           N
ATOM   2171  CA  ALA A 136      81.769  66.788  96.622  1.00  0.00           C
ATOM   2173  CB  ALA A 136      80.728  66.008  95.792  1.00  0.00           C
ATOM   2177  C   ALA A 136      82.988  67.078  95.772  1.00  0.00           C
ATOM   2178  O   ALA A 136      83.888  66.248  95.652  1.00  0.00           O
ATOM   2179  N   GLY A 137      83.038  68.288  95.192  1.00  0.00           N
ATOM   2181  CA  GLY A 137      84.068  68.809  94.312  1.00  0.00           C
ATOM   2184  C   GLY A 137      84.119  70.288  94.552  1.00  0.00           C
ATOM   2185  O   GLY A 137      83.548  70.769  95.532  1.00  0.00           O
ATOM   2186  N   ALA A 138      84.788  71.078  93.682  1.00  0.00           N
ATOM   2188  CA  ALA A 138      84.989  72.488  93.932  1.00  0.00           C
ATOM   2190  CB  ALA A 138      86.479  72.779  94.092  1.00  0.00           C
ATOM   2194  C   ALA A 138      84.448  73.339  92.802  1.00  0.00           C
ATOM   2195  O   ALA A 138      85.059  73.538  91.762  1.00  0.00           O
ATOM   2196  N   GLY A 139      83.289  73.938  93.032  1.00  0.00           N
ATOM   2198  CA  GLY A 139      82.568  74.648  91.992  1.00  0.00           C
ATOM   2201  C   GLY A 139      82.089  75.979  92.422  1.00  0.00           C
ATOM   2202  O   GLY A 139      82.619  76.659  93.292  1.00  0.00           O
ATOM   2203  N   LYS A 140      80.998  76.378  91.772  1.00  0.00           N
ATOM   2205  CA  LYS A 140      80.369  77.630  92.042  1.00  0.00           C
ATOM   2207  CB  LYS A 140      80.489  78.458  90.742  1.00  0.00           C
ATOM   2210  CG  LYS A 140      80.379  79.968  90.952  1.00  0.00           C
ATOM   2213  CD  LYS A 140      81.588  80.518  91.712  1.00  0.00           C
ATOM   2216  CE  LYS A 140      81.608  82.038  91.862  1.00  0.00           C
ATOM   2219  NZ  LYS A 140      81.669  82.700  90.552  1.00  0.00           N
ATOM   2223  C   LYS A 140      78.939  77.288  92.332  1.00  0.00           C
ATOM   2224  O   LYS A 140      78.269  76.669  91.502  1.00  0.00           O
ATOM   2225  N   VAL A 141      78.399  77.630  93.532  1.00  0.00           N
ATOM   2227  CA  VAL A 141      76.968  77.529  93.752  1.00  0.00           C
ATOM   2229  CB  VAL A 141      76.479  77.659  95.192  1.00  0.00           C
ATOM   2231  CG1 VAL A 141      76.899  76.398  95.972  1.00  0.00           C
ATOM   2235  CG2 VAL A 141      77.028  78.929  95.852  1.00  0.00           C
ATOM   2239  C   VAL A 141      76.218  78.479  92.852  1.00  0.00           C
ATOM   2240  O   VAL A 141      76.588  79.638  92.692  1.00  0.00           O
ATOM   2241  N   VAL A 142      75.189  77.938  92.192  1.00  0.00           N
ATOM   2243  CA  VAL A 142      74.478  78.659  91.162  1.00  0.00           C
ATOM   2245  CB  VAL A 142      74.388  77.809  89.892  1.00  0.00           C
ATOM   2247  CG1 VAL A 142      75.759  77.879  89.192  1.00  0.00           C
ATOM   2251  CG2 VAL A 142      74.038  76.339  90.202  1.00  0.00           C
ATOM   2255  C   VAL A 142      73.119  79.069  91.692  1.00  0.00           C
ATOM   2256  O   VAL A 142      72.528  80.039  91.232  1.00  0.00           O
ATOM   2257  N   TYR A 143      72.628  78.339  92.712  1.00  0.00           N
ATOM   2259  CA  TYR A 143      71.308  78.559  93.242  1.00  0.00           C
ATOM   2261  CB  TYR A 143      70.178  77.779  92.502  1.00  0.00           C
ATOM   2264  CG  TYR A 143      70.089  78.208  91.072  1.00  0.00           C
ATOM   2265  CD1 TYR A 143      70.718  77.459  90.062  1.00  0.00           C
ATOM   2267  CE1 TYR A 143      70.668  77.898  88.732  1.00  0.00           C
ATOM   2269  CZ  TYR A 143      69.959  79.059  88.392  1.00  0.00           C
ATOM   2270  OH  TYR A 143      69.909  79.489  87.052  1.00  0.00           O
ATOM   2272  CD2 TYR A 143      69.338  79.339  90.722  1.00  0.00           C
ATOM   2274  CE2 TYR A 143      69.288  79.769  89.392  1.00  0.00           C
ATOM   2276  C   TYR A 143      71.248  78.078  94.662  1.00  0.00           C
ATOM   2277  O   TYR A 143      71.858  77.068  95.022  1.00  0.00           O
ATOM   2278  N   VAL A 144      70.428  78.758  95.472  1.00  0.00           N
ATOM   2280  CA  VAL A 144      70.108  78.339  96.812  1.00  0.00           C
ATOM   2282  CB  VAL A 144      71.138  78.799  97.842  1.00  0.00           C
ATOM   2284  CG1 VAL A 144      71.218  80.329  97.982  1.00  0.00           C
ATOM   2288  CG2 VAL A 144      70.858  78.159  99.212  1.00  0.00           C
ATOM   2292  C   VAL A 144      68.699  78.818  97.112  1.00  0.00           C
ATOM   2293  O   VAL A 144      68.218  79.828  96.582  1.00  0.00           O
ATOM   2294  N   GLY A 145      67.979  78.068  97.972  1.00  0.00           N
ATOM   2296  CA  GLY A 145      66.649  78.418  98.422  1.00  0.00           C
ATOM   2299  C   GLY A 145      65.509  77.879  97.592  1.00  0.00           C
ATOM   2300  O   GLY A 145      65.628  77.688  96.382  1.00  0.00           O
ATOM   2301  N   ASN A 146      64.359  77.630  98.272  1.00  0.00           N
ATOM   2303  CA  ASN A 146      63.098  77.148  97.732  1.00  0.00           C
ATOM   2305  CB  ASN A 146      63.228  75.988  96.682  1.00  0.00           C
ATOM   2308  CG  ASN A 146      62.759  76.489  95.342  1.00  0.00           C
ATOM   2309  OD1 ASN A 146      61.558  76.428  95.022  1.00  0.00           O
ATOM   2310  ND2 ASN A 146      63.709  76.949  94.522  1.00  0.00           N
ATOM   2313  C   ASN A 146      62.459  76.449  98.892  1.00  0.00           C
ATOM   2314  O   ASN A 146      63.049  75.489  99.352  1.00  0.00           O
ATOM   2315  N   GLN A 147      61.258  76.799  99.382  1.00  0.00           N
ATOM   2317  CA  GLN A 147      60.728  75.909 100.402  1.00  0.00           C
ATOM   2319  CB  GLN A 147      61.428  76.238 101.752  1.00  0.00           C
ATOM   2322  CG  GLN A 147      60.609  76.678 102.962  1.00  0.00           C
ATOM   2325  CD  GLN A 147      61.588  76.809 104.122  1.00  0.00           C
ATOM   2326  OE1 GLN A 147      62.098  77.889 104.422  1.00  0.00           O
ATOM   2327  NE2 GLN A 147      61.869  75.678 104.802  1.00  0.00           N
ATOM   2330  C   GLN A 147      59.218  75.848 100.392  1.00  0.00           C
ATOM   2331  O   GLN A 147      58.558  76.799  99.992  1.00  0.00           O
ATOM   2332  N   LEU A 148      58.688  74.648 100.722  1.00  0.00           N
ATOM   2334  CA  LEU A 148      57.308  74.199 100.612  1.00  0.00           C
ATOM   2336  CB  LEU A 148      56.269  75.318 100.922  1.00  0.00           C
ATOM   2339  CG  LEU A 148      54.808  74.898 101.202  1.00  0.00           C
ATOM   2341  CD1 LEU A 148      54.618  74.359 102.622  1.00  0.00           C
ATOM   2345  CD2 LEU A 148      53.869  76.089 100.952  1.00  0.00           C
ATOM   2349  C   LEU A 148      57.048  73.559  99.232  1.00  0.00           C
ATOM   2350  O   LEU A 148      55.908  73.249  98.862  1.00  0.00           O
ATOM   2351  N   ARG A 149      58.088  73.299  98.422  1.00  0.00           N
ATOM   2353  CA  ARG A 149      57.878  72.608  97.172  1.00  0.00           C
ATOM   2355  CB  ARG A 149      57.468  73.538  96.012  1.00  0.00           C
ATOM   2358  CG  ARG A 149      58.538  74.528  95.532  1.00  0.00           C
ATOM   2361  CD  ARG A 149      58.138  75.288  94.262  1.00  0.00           C
ATOM   2364  NE  ARG A 149      58.408  74.359  93.112  1.00  0.00           N
ATOM   2366  CZ  ARG A 149      59.598  74.248  92.532  1.00  0.00           C
ATOM   2367  NH1 ARG A 149      60.609  75.068  92.732  1.00  0.00           N
ATOM   2370  NH2 ARG A 149      59.808  73.278  91.662  1.00  0.00           N
ATOM   2373  C   ARG A 149      59.128  71.839  96.812  1.00  0.00           C
ATOM   2374  O   ARG A 149      60.239  72.249  97.132  1.00  0.00           O
ATOM   2375  N   GLY A 150      58.909  70.708  96.102  1.00  0.00           N
ATOM   2377  CA  GLY A 150      59.839  69.648  95.722  1.00  0.00           C
ATOM   2380  C   GLY A 150      61.299  69.979  95.592  1.00  0.00           C
ATOM   2381  O   GLY A 150      61.689  70.818  94.782  1.00  0.00           O
ATOM   2382  N   TYR A 151      62.098  69.278  96.412  1.00  0.00           N
ATOM   2384  CA  TYR A 151      63.519  69.359  96.662  1.00  0.00           C
ATOM   2386  CB  TYR A 151      64.369  69.758  95.462  1.00  0.00           C
ATOM   2389  CG  TYR A 151      64.369  68.748  94.382  1.00  0.00           C
ATOM   2390  CD1 TYR A 151      64.998  67.520  94.622  1.00  0.00           C
ATOM   2392  CE1 TYR A 151      65.248  66.659  93.552  1.00  0.00           C
ATOM   2394  CZ  TYR A 151      64.889  67.038  92.262  1.00  0.00           C
ATOM   2395  OH  TYR A 151      65.189  66.199  91.192  1.00  0.00           O
ATOM   2397  CD2 TYR A 151      63.939  69.089  93.092  1.00  0.00           C
ATOM   2399  CE2 TYR A 151      64.198  68.229  92.022  1.00  0.00           C
ATOM   2401  C   TYR A 151      63.909  70.248  97.832  1.00  0.00           C
ATOM   2402  O   TYR A 151      64.878  69.959  98.532  1.00  0.00           O
ATOM   2403  N   GLY A 152      63.149  71.339  98.082  1.00  0.00           N
ATOM   2405  CA  GLY A 152      63.149  72.068  99.342  1.00  0.00           C
ATOM   2408  C   GLY A 152      64.448  72.409 100.032  1.00  0.00           C
ATOM   2409  O   GLY A 152      65.078  71.589 100.692  1.00  0.00           O
ATOM   2410  N   ASN A 153      64.858  73.688  99.992  1.00  0.00           N
ATOM   2412  CA  ASN A 153      66.108  74.178 100.542  1.00  0.00           C
ATOM   2414  CB  ASN A 153      66.159  74.078 102.072  1.00  0.00           C
ATOM   2417  CG  ASN A 153      65.058  74.938 102.642  1.00  0.00           C
ATOM   2418  OD1 ASN A 153      64.618  75.938 102.072  1.00  0.00           O
ATOM   2419  ND2 ASN A 153      64.569  74.538 103.832  1.00  0.00           N
ATOM   2422  C   ASN A 153      67.278  73.488  99.912  1.00  0.00           C
ATOM   2423  O   ASN A 153      68.038  72.748 100.532  1.00  0.00           O
ATOM   2424  N   LEU A 154      67.468  73.718  98.612  1.00  0.00           N
ATOM   2426  CA  LEU A 154      68.569  73.118  97.912  1.00  0.00           C
ATOM   2428  CB  LEU A 154      68.329  72.769  96.422  1.00  0.00           C
ATOM   2431  CG  LEU A 154      67.079  71.949  96.092  1.00  0.00           C
ATOM   2433  CD1 LEU A 154      65.819  72.818  96.182  1.00  0.00           C
ATOM   2437  CD2 LEU A 154      67.308  71.358  94.682  1.00  0.00           C
ATOM   2441  C   LEU A 154      69.708  74.078  97.932  1.00  0.00           C
ATOM   2442  O   LEU A 154      69.549  75.279  98.142  1.00  0.00           O
ATOM   2443  N   ILE A 155      70.879  73.538  97.612  1.00  0.00           N
ATOM   2445  CA  ILE A 155      71.899  74.269  96.902  1.00  0.00           C
ATOM   2447  CB  ILE A 155      73.189  74.468  97.682  1.00  0.00           C
ATOM   2449  CG2 ILE A 155      72.838  75.078  99.052  1.00  0.00           C
ATOM   2453  CG1 ILE A 155      74.038  73.188  97.852  1.00  0.00           C
ATOM   2456  CD  ILE A 155      75.198  73.109  96.852  1.00  0.00           C
ATOM   2460  C   ILE A 155      72.129  73.479  95.632  1.00  0.00           C
ATOM   2461  O   ILE A 155      71.998  72.249  95.622  1.00  0.00           O
ATOM   2462  N   MET A 156      72.449  74.159  94.532  1.00  0.00           N
ATOM   2464  CA  MET A 156      72.948  73.499  93.342  1.00  0.00           C
ATOM   2466  CB  MET A 156      71.928  73.549  92.172  1.00  0.00           C
ATOM   2469  CG  MET A 156      72.399  72.739  90.942  1.00  0.00           C
ATOM   2472  SD  MET A 156      71.119  72.288  89.732  1.00  0.00           S
ATOM   2473  CE  MET A 156      70.788  73.928  89.022  1.00  0.00           C
ATOM   2477  C   MET A 156      74.288  74.118  93.012  1.00  0.00           C
ATOM   2478  O   MET A 156      74.458  75.339  93.082  1.00  0.00           O
ATOM   2479  N   ILE A 157      75.288  73.278  92.712  1.00  0.00           N
ATOM   2481  CA  ILE A 157      76.678  73.688  92.552  1.00  0.00           C
ATOM   2483  CB  ILE A 157      77.549  73.099  93.662  1.00  0.00           C
ATOM   2485  CG2 ILE A 157      77.818  71.608  93.422  1.00  0.00           C
ATOM   2489  CG1 ILE A 157      78.888  73.818  93.852  1.00  0.00           C
ATOM   2492  CD  ILE A 157      79.638  73.288  95.082  1.00  0.00           C
ATOM   2496  C   ILE A 157      77.138  73.239  91.182  1.00  0.00           C
ATOM   2497  O   ILE A 157      76.888  72.108  90.772  1.00  0.00           O
ATOM   2498  N   LYS A 158      77.799  74.108  90.402  1.00  0.00           N
ATOM   2500  CA  LYS A 158      78.339  73.709  89.132  1.00  0.00           C
ATOM   2502  CB  LYS A 158      78.038  74.758  88.042  1.00  0.00           C
ATOM   2505  CG  LYS A 158      78.449  74.339  86.622  1.00  0.00           C
ATOM   2508  CD  LYS A 158      77.989  75.379  85.592  1.00  0.00           C
ATOM   2511  CE  LYS A 158      78.309  74.998  84.152  1.00  0.00           C
ATOM   2514  NZ  LYS A 158      77.879  76.089  83.262  1.00  0.00           N
ATOM   2518  C   LYS A 158      79.829  73.468  89.272  1.00  0.00           C
ATOM   2519  O   LYS A 158      80.568  74.328  89.722  1.00  0.00           O
ATOM   2520  N   HIS A 159      80.288  72.258  88.902  1.00  0.00           N
ATOM   2522  CA  HIS A 159      81.649  71.809  89.132  1.00  0.00           C
ATOM   2524  CB  HIS A 159      81.689  70.288  89.422  1.00  0.00           C
ATOM   2527  ND1 HIS A 159      81.638  69.979  91.902  1.00  0.00           N
ATOM   2528  CG  HIS A 159      80.988  69.909  90.682  1.00  0.00           C
ATOM   2529  CE1 HIS A 159      80.769  69.499  92.772  1.00  0.00           C
ATOM   2531  NE2 HIS A 159      79.629  69.099  92.182  1.00  0.00           N
ATOM   2533  CD2 HIS A 159      79.759  69.359  90.842  1.00  0.00           C
ATOM   2535  C   HIS A 159      82.498  72.078  87.912  1.00  0.00           C
ATOM   2536  O   HIS A 159      83.569  71.498  87.752  1.00  0.00           O
ATOM   2537  N   SER A 160      82.028  72.958  87.012  1.00  0.00           N
ATOM   2539  CA  SER A 160      82.649  73.389  85.762  1.00  0.00           C
ATOM   2541  CB  SER A 160      84.168  73.699  85.792  1.00  0.00           C
ATOM   2544  OG  SER A 160      84.489  74.788  86.662  1.00  0.00           O
ATOM   2546  C   SER A 160      82.428  72.398  84.662  1.00  0.00           C
ATOM   2547  O   SER A 160      82.168  72.748  83.512  1.00  0.00           O
ATOM   2548  N   GLU A 161      82.549  71.108  85.012  1.00  0.00           N
ATOM   2550  CA  GLU A 161      83.128  70.078  84.192  1.00  0.00           C
ATOM   2552  CB  GLU A 161      83.958  69.199  85.162  1.00  0.00           C
ATOM   2555  CG  GLU A 161      84.829  68.109  84.482  1.00  0.00           C
ATOM   2558  CD  GLU A 161      86.229  67.998  85.072  1.00  0.00           C
ATOM   2559  OE1 GLU A 161      86.428  67.139  85.962  1.00  0.00           O
ATOM   2560  OE2 GLU A 161      87.129  68.779  84.662  1.00  0.00           O
ATOM   2561  C   GLU A 161      82.049  69.359  83.392  1.00  0.00           C
ATOM   2562  O   GLU A 161      82.159  68.199  83.012  1.00  0.00           O
ATOM   2563  N   ASP A 162      80.939  70.108  83.162  1.00  0.00           N
ATOM   2565  CA  ASP A 162      79.689  69.718  82.532  1.00  0.00           C
ATOM   2567  CB  ASP A 162      79.988  69.178  81.102  1.00  0.00           C
ATOM   2570  CG  ASP A 162      78.818  69.068  80.132  1.00  0.00           C
ATOM   2571  OD1 ASP A 162      77.708  68.608  80.472  1.00  0.00           O
ATOM   2572  OD2 ASP A 162      79.058  69.409  78.942  1.00  0.00           O
ATOM   2573  C   ASP A 162      78.849  68.949  83.552  1.00  0.00           C
ATOM   2574  O   ASP A 162      77.759  68.429  83.322  1.00  0.00           O
ATOM   2575  N   TYR A 163      79.338  69.008  84.802  1.00  0.00           N
ATOM   2577  CA  TYR A 163      78.849  68.389  85.992  1.00  0.00           C
ATOM   2579  CB  TYR A 163      80.019  67.659  86.702  1.00  0.00           C
ATOM   2582  CG  TYR A 163      80.288  66.349  86.022  1.00  0.00           C
ATOM   2583  CD1 TYR A 163      79.388  65.279  86.112  1.00  0.00           C
ATOM   2585  CE1 TYR A 163      79.618  64.099  85.382  1.00  0.00           C
ATOM   2587  CZ  TYR A 163      80.748  63.988  84.572  1.00  0.00           C
ATOM   2588  OH  TYR A 163      80.939  62.868  83.752  1.00  0.00           O
ATOM   2590  CD2 TYR A 163      81.458  66.188  85.272  1.00  0.00           C
ATOM   2592  CE2 TYR A 163      81.678  65.029  84.532  1.00  0.00           C
ATOM   2594  C   TYR A 163      78.269  69.449  86.912  1.00  0.00           C
ATOM   2595  O   TYR A 163      78.878  70.489  87.182  1.00  0.00           O
ATOM   2596  N   ILE A 164      77.049  69.199  87.422  1.00  0.00           N
ATOM   2598  CA  ILE A 164      76.358  70.008  88.402  1.00  0.00           C
ATOM   2600  CB  ILE A 164      75.388  70.918  87.642  1.00  0.00           C
ATOM   2602  CG2 ILE A 164      74.239  70.108  87.042  1.00  0.00           C
ATOM   2606  CG1 ILE A 164      74.878  72.108  88.472  1.00  0.00           C
ATOM   2609  CD  ILE A 164      74.049  73.109  87.642  1.00  0.00           C
ATOM   2613  C   ILE A 164      75.728  69.078  89.472  1.00  0.00           C
ATOM   2614  O   ILE A 164      75.028  68.099  89.172  1.00  0.00           O
ATOM   2615  N   THR A 165      75.979  69.309  90.792  1.00  0.00           N
ATOM   2617  CA  THR A 165      75.369  68.499  91.882  1.00  0.00           C
ATOM   2619  CB  THR A 165      76.278  67.858  92.962  1.00  0.00           C
ATOM   2621  OG1 THR A 165      77.159  68.738  93.622  1.00  0.00           O
ATOM   2623  CG2 THR A 165      77.199  66.839  92.312  1.00  0.00           C
ATOM   2627  C   THR A 165      74.348  69.349  92.592  1.00  0.00           C
ATOM   2628  O   THR A 165      74.559  70.538  92.822  1.00  0.00           O
ATOM   2629  N   ALA A 166      73.199  68.758  92.942  1.00  0.00           N
ATOM   2631  CA  ALA A 166      72.129  69.468  93.612  1.00  0.00           C
ATOM   2633  CB  ALA A 166      70.868  69.578  92.732  1.00  0.00           C
ATOM   2637  C   ALA A 166      71.799  68.729  94.892  1.00  0.00           C
ATOM   2638  O   ALA A 166      71.619  67.520  94.892  1.00  0.00           O
ATOM   2639  N   TYR A 167      71.799  69.438  96.022  1.00  0.00           N
ATOM   2641  CA  TYR A 167      71.718  68.839  97.332  1.00  0.00           C
ATOM   2643  CB  TYR A 167      72.858  69.299  98.302  1.00  0.00           C
ATOM   2646  CG  TYR A 167      74.259  69.099  97.772  1.00  0.00           C
ATOM   2647  CD1 TYR A 167      74.759  69.898  96.742  1.00  0.00           C
ATOM   2649  CE1 TYR A 167      76.069  69.758  96.282  1.00  0.00           C
ATOM   2651  CZ  TYR A 167      76.909  68.809  96.872  1.00  0.00           C
ATOM   2652  OH  TYR A 167      78.228  68.608  96.442  1.00  0.00           O
ATOM   2654  CD2 TYR A 167      75.128  68.148  98.352  1.00  0.00           C
ATOM   2656  CE2 TYR A 167      76.448  68.019  97.912  1.00  0.00           C
ATOM   2658  C   TYR A 167      70.419  69.309  97.922  1.00  0.00           C
ATOM   2659  O   TYR A 167      70.198  70.508  98.022  1.00  0.00           O
ATOM   2660  N   ALA A 168      69.528  68.379  98.292  1.00  0.00           N
ATOM   2662  CA  ALA A 168      68.138  68.669  98.542  1.00  0.00           C
ATOM   2664  CB  ALA A 168      67.308  68.138  97.372  1.00  0.00           C
ATOM   2668  C   ALA A 168      67.718  67.998  99.822  1.00  0.00           C
ATOM   2669  O   ALA A 168      68.358  67.049 100.272  1.00  0.00           O
ATOM   2670  N   HIS A 169      66.659  68.529 100.452  1.00  0.00           N
ATOM   2672  CA  HIS A 169      66.229  68.118 101.782  1.00  0.00           C
ATOM   2674  CB  HIS A 169      65.978  66.599 102.002  1.00  0.00           C
ATOM   2677  ND1 HIS A 169      63.928  65.758 100.812  1.00  0.00           N
ATOM   2678  CG  HIS A 169      65.288  65.950 100.852  1.00  0.00           C
ATOM   2679  CE1 HIS A 169      63.688  65.148  99.672  1.00  0.00           C
ATOM   2681  NE2 HIS A 169      64.829  64.879  99.002  1.00  0.00           N
ATOM   2683  CD2 HIS A 169      65.848  65.379  99.772  1.00  0.00           C
ATOM   2685  C   HIS A 169      67.138  68.709 102.842  1.00  0.00           C
ATOM   2686  O   HIS A 169      67.558  68.059 103.782  1.00  0.00           O
ATOM   2687  N   ASN A 170      67.498  70.008 102.732  1.00  0.00           N
ATOM   2689  CA  ASN A 170      68.348  70.629 103.732  1.00  0.00           C
ATOM   2691  CB  ASN A 170      69.478  71.508 103.132  1.00  0.00           C
ATOM   2694  CG  ASN A 170      70.379  70.669 102.232  1.00  0.00           C
ATOM   2695  OD1 ASN A 170      70.689  69.508 102.512  1.00  0.00           O
ATOM   2696  ND2 ASN A 170      70.818  71.248 101.102  1.00  0.00           N
ATOM   2699  C   ASN A 170      67.558  71.409 104.772  1.00  0.00           C
ATOM   2700  O   ASN A 170      66.608  72.159 104.522  1.00  0.00           O
ATOM   2701  N   ASP A 171      67.928  71.248 106.052  1.00  0.00           N
ATOM   2703  CA  ASP A 171      67.329  71.928 107.162  1.00  0.00           C
ATOM   2705  CB  ASP A 171      67.869  71.328 108.472  1.00  0.00           C
ATOM   2708  CG  ASP A 171      66.909  71.688 109.562  1.00  0.00           C
ATOM   2709  OD1 ASP A 171      67.329  72.319 110.562  1.00  0.00           O
ATOM   2710  OD2 ASP A 171      65.708  71.339 109.422  1.00  0.00           O
ATOM   2711  C   ASP A 171      67.519  73.438 107.112  1.00  0.00           C
ATOM   2712  O   ASP A 171      66.649  74.258 107.402  1.00  0.00           O
ATOM   2713  N   THR A 172      68.729  73.849 106.712  1.00  0.00           N
ATOM   2715  CA  THR A 172      69.119  75.239 106.722  1.00  0.00           C
ATOM   2717  CB  THR A 172      69.528  75.688 108.132  1.00  0.00           C
ATOM   2719  OG1 THR A 172      69.659  77.089 108.292  1.00  0.00           O
ATOM   2721  CG2 THR A 172      70.839  75.038 108.582  1.00  0.00           C
ATOM   2725  C   THR A 172      70.218  75.379 105.702  1.00  0.00           C
ATOM   2726  O   THR A 172      70.839  74.398 105.292  1.00  0.00           O
ATOM   2727  N   MET A 173      70.489  76.629 105.272  1.00  0.00           N
ATOM   2729  CA  MET A 173      71.649  76.979 104.482  1.00  0.00           C
ATOM   2731  CB  MET A 173      71.409  78.229 103.612  1.00  0.00           C
ATOM   2734  CG  MET A 173      70.178  78.199 102.702  1.00  0.00           C
ATOM   2737  SD  MET A 173      69.678  79.858 102.132  1.00  0.00           S
ATOM   2738  CE  MET A 173      71.318  80.558 101.762  1.00  0.00           C
ATOM   2742  C   MET A 173      72.779  77.348 105.412  1.00  0.00           C
ATOM   2743  O   MET A 173      72.579  77.618 106.592  1.00  0.00           O
ATOM   2744  N   LEU A 174      74.009  77.419 104.872  1.00  0.00           N
ATOM   2746  CA  LEU A 174      75.108  78.059 105.552  1.00  0.00           C
ATOM   2748  CB  LEU A 174      76.259  77.059 105.882  1.00  0.00           C
ATOM   2751  CG  LEU A 174      76.049  76.339 107.222  1.00  0.00           C
ATOM   2753  CD1 LEU A 174      75.028  75.199 107.122  1.00  0.00           C
ATOM   2757  CD2 LEU A 174      77.399  75.818 107.732  1.00  0.00           C
ATOM   2761  C   LEU A 174      75.568  79.299 104.812  1.00  0.00           C
ATOM   2762  O   LEU A 174      74.888  79.858 103.962  1.00  0.00           O
ATOM   2763  N   VAL A 175      76.759  79.799 105.192  1.00  0.00           N
ATOM   2765  CA  VAL A 175      77.269  81.138 105.022  1.00  0.00           C
ATOM   2767  CB  VAL A 175      78.569  81.239 105.832  1.00  0.00           C
ATOM   2769  CG1 VAL A 175      79.198  82.638 105.732  1.00  0.00           C
ATOM   2773  CG2 VAL A 175      78.239  80.919 107.312  1.00  0.00           C
ATOM   2777  C   VAL A 175      77.459  81.579 103.572  1.00  0.00           C
ATOM   2778  O   VAL A 175      77.339  82.778 103.272  1.00  0.00           O
ATOM   2779  N   ASN A 176      77.788  80.629 102.652  1.00  0.00           N
ATOM   2781  CA  ASN A 176      78.388  80.868 101.342  1.00  0.00           C
ATOM   2783  CB  ASN A 176      78.628  79.519 100.562  1.00  0.00           C
ATOM   2786  CG  ASN A 176      79.218  79.709  99.162  1.00  0.00           C
ATOM   2787  OD1 ASN A 176      78.549  80.159  98.232  1.00  0.00           O
ATOM   2788  ND2 ASN A 176      80.489  79.299  98.952  1.00  0.00           N
ATOM   2791  C   ASN A 176      77.599  81.828 100.472  1.00  0.00           C
ATOM   2792  O   ASN A 176      78.168  82.689  99.812  1.00  0.00           O
ATOM   2793  N   ASN A 177      76.259  81.679 100.462  1.00  0.00           N
ATOM   2795  CA  ASN A 177      75.349  82.398  99.582  1.00  0.00           C
ATOM   2797  CB  ASN A 177      75.299  83.918  99.892  1.00  0.00           C
ATOM   2800  CG  ASN A 177      74.618  84.168 101.232  1.00  0.00           C
ATOM   2801  OD1 ASN A 177      74.138  83.279 101.932  1.00  0.00           O
ATOM   2802  ND2 ASN A 177      74.549  85.459 101.602  1.00  0.00           N
ATOM   2805  C   ASN A 177      75.568  82.078  98.102  1.00  0.00           C
ATOM   2806  O   ASN A 177      75.288  80.968  97.652  1.00  0.00           O
ATOM   2807  N   GLY A 178      76.019  83.058  97.282  1.00  0.00           N
ATOM   2809  CA  GLY A 178      76.229  82.859  95.862  1.00  0.00           C
ATOM   2812  C   GLY A 178      77.668  82.988  95.492  1.00  0.00           C
ATOM   2813  O   GLY A 178      78.038  83.969  94.842  1.00  0.00           O
ATOM   2814  N   GLN A 179      78.549  82.029  95.872  1.00  0.00           N
ATOM   2816  CA  GLN A 179      79.988  82.208  95.802  1.00  0.00           C
ATOM   2818  CB  GLN A 179      80.549  82.799  97.122  1.00  0.00           C
ATOM   2821  CG  GLN A 179      79.899  84.168  97.472  1.00  0.00           C
ATOM   2824  CD  GLN A 179      80.318  84.779  98.802  1.00  0.00           C
ATOM   2825  OE1 GLN A 179      79.598  85.599  99.382  1.00  0.00           O
ATOM   2826  NE2 GLN A 179      81.509  84.379  99.312  1.00  0.00           N
ATOM   2829  C   GLN A 179      80.759  80.928  95.462  1.00  0.00           C
ATOM   2830  O   GLN A 179      80.208  79.839  95.272  1.00  0.00           O
ATOM   2831  N   SER A 180      82.089  81.059  95.302  1.00  0.00           N
ATOM   2833  CA  SER A 180      83.028  79.948  95.092  1.00  0.00           C
ATOM   2835  CB  SER A 180      84.478  80.408  94.812  1.00  0.00           C
ATOM   2838  OG  SER A 180      84.509  81.339  93.742  1.00  0.00           O
ATOM   2840  C   SER A 180      83.138  78.978  96.242  1.00  0.00           C
ATOM   2841  O   SER A 180      83.289  79.358  97.392  1.00  0.00           O
ATOM   2842  N   VAL A 181      83.128  77.678  95.942  1.00  0.00           N
ATOM   2844  CA  VAL A 181      83.068  76.638  96.942  1.00  0.00           C
ATOM   2846  CB  VAL A 181      81.629  76.178  97.162  1.00  0.00           C
ATOM   2848  CG1 VAL A 181      80.858  76.218  95.832  1.00  0.00           C
ATOM   2852  CG2 VAL A 181      81.518  74.788  97.802  1.00  0.00           C
ATOM   2856  C   VAL A 181      84.038  75.549  96.532  1.00  0.00           C
ATOM   2857  O   VAL A 181      84.409  75.409  95.372  1.00  0.00           O
ATOM   2858  N   LYS A 182      84.588  74.839  97.532  1.00  0.00           N
ATOM   2860  CA  LYS A 182      85.698  73.949  97.352  1.00  0.00           C
ATOM   2862  CB  LYS A 182      87.039  74.419  97.982  1.00  0.00           C
ATOM   2865  CG  LYS A 182      87.619  75.739  97.452  1.00  0.00           C
ATOM   2868  CD  LYS A 182      86.939  76.979  98.042  1.00  0.00           C
ATOM   2871  CE  LYS A 182      87.668  78.269  97.702  1.00  0.00           C
ATOM   2874  NZ  LYS A 182      86.918  79.409  98.252  1.00  0.00           N
ATOM   2878  C   LYS A 182      85.329  72.639  97.982  1.00  0.00           C
ATOM   2879  O   LYS A 182      84.429  72.599  98.822  1.00  0.00           O
ATOM   2880  N   ALA A 183      85.988  71.538  97.592  1.00  0.00           N
ATOM   2882  CA  ALA A 183      85.659  70.209  98.022  1.00  0.00           C
ATOM   2884  CB  ALA A 183      86.479  69.178  97.232  1.00  0.00           C
ATOM   2888  C   ALA A 183      85.848  69.998  99.522  1.00  0.00           C
ATOM   2889  O   ALA A 183      86.948  70.020 100.062  1.00  0.00           O
ATOM   2890  N   GLY A 184      84.728  69.758 100.242  1.00  0.00           N
ATOM   2892  CA  GLY A 184      84.709  69.729 101.702  1.00  0.00           C
ATOM   2895  C   GLY A 184      84.159  70.968 102.362  1.00  0.00           C
ATOM   2896  O   GLY A 184      84.009  71.008 103.582  1.00  0.00           O
ATOM   2897  N   GLN A 185      83.839  72.038 101.622  1.00  0.00           N
ATOM   2899  CA  GLN A 185      83.168  73.178 102.232  1.00  0.00           C
ATOM   2901  CB  GLN A 185      83.338  74.468 101.392  1.00  0.00           C
ATOM   2904  CG  GLN A 185      82.508  75.708 101.822  1.00  0.00           C
ATOM   2907  CD  GLN A 185      81.248  76.008 101.002  1.00  0.00           C
ATOM   2908  OE1 GLN A 185      81.119  77.139 100.532  1.00  0.00           O
ATOM   2909  NE2 GLN A 185      80.329  75.038 100.812  1.00  0.00           N
ATOM   2912  C   GLN A 185      81.708  72.898 102.602  1.00  0.00           C
ATOM   2913  O   GLN A 185      80.988  72.249 101.852  1.00  0.00           O
ATOM   2914  N   LYS A 186      81.238  73.409 103.762  1.00  0.00           N
ATOM   2916  CA  LYS A 186      79.909  73.059 104.252  1.00  0.00           C
ATOM   2918  CB  LYS A 186      79.839  73.148 105.802  1.00  0.00           C
ATOM   2921  CG  LYS A 186      78.569  72.498 106.372  1.00  0.00           C
ATOM   2924  CD  LYS A 186      78.449  72.538 107.912  1.00  0.00           C
ATOM   2927  CE  LYS A 186      76.978  72.379 108.312  1.00  0.00           C
ATOM   2930  NZ  LYS A 186      76.698  72.379 109.762  1.00  0.00           N
ATOM   2934  C   LYS A 186      78.858  73.989 103.672  1.00  0.00           C
ATOM   2935  O   LYS A 186      78.799  75.169 104.002  1.00  0.00           O
ATOM   2936  N   ILE A 187      77.979  73.488 102.772  1.00  0.00           N
ATOM   2938  CA  ILE A 187      77.049  74.388 102.082  1.00  0.00           C
ATOM   2940  CB  ILE A 187      76.599  73.909 100.702  1.00  0.00           C
ATOM   2942  CG2 ILE A 187      76.409  75.178  99.852  1.00  0.00           C
ATOM   2946  CG1 ILE A 187      77.558  72.938  99.982  1.00  0.00           C
ATOM   2949  CD  ILE A 187      77.319  71.459 100.302  1.00  0.00           C
ATOM   2953  C   ILE A 187      75.799  74.629 102.902  1.00  0.00           C
ATOM   2954  O   ILE A 187      75.178  75.699 102.852  1.00  0.00           O
ATOM   2955  N   ALA A 188      75.379  73.618 103.662  1.00  0.00           N
ATOM   2957  CA  ALA A 188      74.029  73.529 104.182  1.00  0.00           C
ATOM   2959  CB  ALA A 188      73.028  73.239 103.032  1.00  0.00           C
ATOM   2963  C   ALA A 188      74.009  72.488 105.292  1.00  0.00           C
ATOM   2964  O   ALA A 188      75.049  72.049 105.792  1.00  0.00           O
ATOM   2965  N   THR A 189      72.838  72.089 105.772  1.00  0.00           N
ATOM   2967  CA  THR A 189      72.739  71.118 106.852  1.00  0.00           C
ATOM   2969  CB  THR A 189      72.388  71.769 108.182  1.00  0.00           C
ATOM   2971  OG1 THR A 189      73.379  72.688 108.622  1.00  0.00           O
ATOM   2973  CG2 THR A 189      72.288  70.739 109.292  1.00  0.00           C
ATOM   2977  C   THR A 189      71.579  70.218 106.532  1.00  0.00           C
ATOM   2978  O   THR A 189      70.528  70.708 106.152  1.00  0.00           O
ATOM   2979  N   MET A 190      71.708  68.889 106.672  1.00  0.00           N
ATOM   2981  CA  MET A 190      70.659  67.938 106.322  1.00  0.00           C
ATOM   2983  CB  MET A 190      71.209  66.519 106.542  1.00  0.00           C
ATOM   2986  CG  MET A 190      70.498  65.479 105.692  1.00  0.00           C
ATOM   2989  SD  MET A 190      71.199  63.818 105.822  1.00  0.00           S
ATOM   2990  CE  MET A 190      72.919  64.169 105.372  1.00  0.00           C
ATOM   2994  C   MET A 190      69.348  68.068 107.122  1.00  0.00           C
ATOM   2995  O   MET A 190      69.358  68.309 108.332  1.00  0.00           O
ATOM   2996  N   GLY A 191      68.178  67.909 106.452  1.00  0.00           N
ATOM   2998  CA  GLY A 191      66.848  68.008 107.052  1.00  0.00           C
ATOM   3001  C   GLY A 191      65.778  67.218 106.332  1.00  0.00           C
ATOM   3002  O   GLY A 191      66.058  66.428 105.442  1.00  0.00           O
ATOM   3003  N   SER A 192      64.509  67.379 106.742  1.00  0.00           N
ATOM   3005  CA  SER A 192      63.379  66.608 106.212  1.00  0.00           C
ATOM   3007  CB  SER A 192      62.678  65.858 107.362  1.00  0.00           C
ATOM   3010  OG  SER A 192      61.718  64.919 106.892  1.00  0.00           O
ATOM   3012  C   SER A 192      62.368  67.508 105.512  1.00  0.00           C
ATOM   3013  O   SER A 192      61.149  67.409 105.712  1.00  0.00           O
ATOM   3014  N   THR A 193      62.838  68.418 104.632  1.00  0.00           N
ATOM   3016  CA  THR A 193      62.028  69.118 103.632  1.00  0.00           C
ATOM   3018  CB  THR A 193      62.788  70.258 102.922  1.00  0.00           C
ATOM   3020  OG1 THR A 193      63.389  69.848 101.712  1.00  0.00           O
ATOM   3022  CG2 THR A 193      63.939  70.769 103.782  1.00  0.00           C
ATOM   3026  C   THR A 193      61.448  68.089 102.682  1.00  0.00           C
ATOM   3027  O   THR A 193      62.038  67.038 102.532  1.00  0.00           O
ATOM   3028  N   ASP A 194      60.229  68.309 102.152  1.00  0.00           N
ATOM   3030  CA  ASP A 194      59.489  67.549 101.152  1.00  0.00           C
ATOM   3032  CB  ASP A 194      59.949  67.648  99.682  1.00  0.00           C
ATOM   3035  CG  ASP A 194      60.848  68.818  99.402  1.00  0.00           C
ATOM   3036  OD1 ASP A 194      60.448  69.998  99.522  1.00  0.00           O
ATOM   3037  OD2 ASP A 194      61.939  68.499  98.882  1.00  0.00           O
ATOM   3038  C   ASP A 194      59.159  66.089 101.422  1.00  0.00           C
ATOM   3039  O   ASP A 194      58.278  65.519 100.782  1.00  0.00           O
ATOM   3040  N   ALA A 195      59.909  65.469 102.352  1.00  0.00           N
ATOM   3042  CA  ALA A 195      60.128  64.059 102.482  1.00  0.00           C
ATOM   3044  CB  ALA A 195      61.608  63.708 102.222  1.00  0.00           C
ATOM   3048  C   ALA A 195      59.718  63.578 103.852  1.00  0.00           C
ATOM   3049  O   ALA A 195      59.268  64.318 104.732  1.00  0.00           O
ATOM   3050  N   ALA A 196      59.788  62.249 104.002  1.00  0.00           N
ATOM   3052  CA  ALA A 196      59.198  61.459 105.052  1.00  0.00           C
ATOM   3054  CB  ALA A 196      58.939  60.068 104.432  1.00  0.00           C
ATOM   3058  C   ALA A 196      60.138  61.259 106.222  1.00  0.00           C
ATOM   3059  O   ALA A 196      59.738  60.889 107.322  1.00  0.00           O
ATOM   3060  N   SER A 197      61.439  61.539 106.012  1.00  0.00           N
ATOM   3062  CA  SER A 197      62.438  61.299 107.022  1.00  0.00           C
ATOM   3064  CB  SER A 197      62.878  59.809 107.222  1.00  0.00           C
ATOM   3067  OG  SER A 197      63.519  59.198 106.082  1.00  0.00           O
ATOM   3069  C   SER A 197      63.599  62.168 106.702  1.00  0.00           C
ATOM   3070  O   SER A 197      63.718  62.668 105.582  1.00  0.00           O
ATOM   3071  N   VAL A 198      64.478  62.418 107.692  1.00  0.00           N
ATOM   3073  CA  VAL A 198      65.649  63.239 107.462  1.00  0.00           C
ATOM   3075  CB  VAL A 198      66.218  63.899 108.712  1.00  0.00           C
ATOM   3077  CG1 VAL A 198      66.599  62.859 109.792  1.00  0.00           C
ATOM   3081  CG2 VAL A 198      67.449  64.729 108.282  1.00  0.00           C
ATOM   3085  C   VAL A 198      66.708  62.488 106.702  1.00  0.00           C
ATOM   3086  O   VAL A 198      67.178  61.418 107.112  1.00  0.00           O
ATOM   3087  N   ARG A 199      67.079  63.028 105.542  1.00  0.00           N
ATOM   3089  CA  ARG A 199      68.028  62.428 104.672  1.00  0.00           C
ATOM   3091  CB  ARG A 199      67.449  61.389 103.682  1.00  0.00           C
ATOM   3094  CG  ARG A 199      66.178  60.648 104.122  1.00  0.00           C
ATOM   3097  CD  ARG A 199      65.468  60.168 102.872  1.00  0.00           C
ATOM   3100  NE  ARG A 199      64.369  59.249 103.252  1.00  0.00           N
ATOM   3102  CZ  ARG A 199      63.678  58.629 102.312  1.00  0.00           C
ATOM   3103  NH1 ARG A 199      63.488  59.179 101.132  1.00  0.00           N
ATOM   3106  NH2 ARG A 199      63.208  57.428 102.522  1.00  0.00           N
ATOM   3109  C   ARG A 199      68.528  63.569 103.842  1.00  0.00           C
ATOM   3110  O   ARG A 199      67.979  64.668 103.842  1.00  0.00           O
ATOM   3111  N   LEU A 200      69.568  63.299 103.072  1.00  0.00           N
ATOM   3113  CA  LEU A 200      69.988  64.118 101.992  1.00  0.00           C
ATOM   3115  CB  LEU A 200      71.498  64.368 102.072  1.00  0.00           C
ATOM   3118  CG  LEU A 200      72.199  64.839 100.782  1.00  0.00           C
ATOM   3120  CD1 LEU A 200      71.608  66.178 100.342  1.00  0.00           C
ATOM   3124  CD2 LEU A 200      73.709  64.879 101.012  1.00  0.00           C
ATOM   3128  C   LEU A 200      69.668  63.358 100.742  1.00  0.00           C
ATOM   3129  O   LEU A 200      70.089  62.218 100.572  1.00  0.00           O
ATOM   3130  N   HIS A 201      68.968  63.998  99.802  1.00  0.00           N
ATOM   3132  CA  HIS A 201      68.998  63.569  98.422  1.00  0.00           C
ATOM   3134  CB  HIS A 201      67.668  63.889  97.732  1.00  0.00           C
ATOM   3137  ND1 HIS A 201      67.339  62.108  96.072  1.00  0.00           N
ATOM   3138  CG  HIS A 201      67.459  63.450  96.342  1.00  0.00           C
ATOM   3139  CE1 HIS A 201      66.939  62.038  94.822  1.00  0.00           C
ATOM   3141  NE2 HIS A 201      66.818  63.269  94.272  1.00  0.00           N
ATOM   3143  CD2 HIS A 201      67.108  64.178  95.262  1.00  0.00           C
ATOM   3145  C   HIS A 201      70.198  64.219  97.752  1.00  0.00           C
ATOM   3146  O   HIS A 201      70.268  65.438  97.532  1.00  0.00           O
ATOM   3147  N   PHE A 202      71.229  63.409  97.432  1.00  0.00           N
ATOM   3149  CA  PHE A 202      72.339  63.829  96.602  1.00  0.00           C
ATOM   3151  CB  PHE A 202      73.699  63.208  97.062  1.00  0.00           C
ATOM   3154  CG  PHE A 202      74.869  63.648  96.192  1.00  0.00           C
ATOM   3155  CD1 PHE A 202      75.678  64.718  96.582  1.00  0.00           C
ATOM   3157  CE1 PHE A 202      76.769  65.139  95.792  1.00  0.00           C
ATOM   3159  CZ  PHE A 202      77.049  64.458  94.612  1.00  0.00           C
ATOM   3161  CD2 PHE A 202      75.168  62.989  94.992  1.00  0.00           C
ATOM   3163  CE2 PHE A 202      76.238  63.409  94.192  1.00  0.00           C
ATOM   3165  C   PHE A 202      71.998  63.409  95.182  1.00  0.00           C
ATOM   3166  O   PHE A 202      71.718  62.249  94.912  1.00  0.00           O
ATOM   3167  N   GLN A 203      72.049  64.339  94.222  1.00  0.00           N
ATOM   3169  CA  GLN A 203      71.759  63.988  92.852  1.00  0.00           C
ATOM   3171  CB  GLN A 203      70.308  64.349  92.422  1.00  0.00           C
ATOM   3174  CG  GLN A 203      70.038  65.858  92.162  1.00  0.00           C
ATOM   3177  CD  GLN A 203      68.649  66.148  91.612  1.00  0.00           C
ATOM   3178  OE1 GLN A 203      68.189  67.288  91.752  1.00  0.00           O
ATOM   3179  NE2 GLN A 203      68.049  65.218  90.862  1.00  0.00           N
ATOM   3182  C   GLN A 203      72.718  64.738  91.972  1.00  0.00           C
ATOM   3183  O   GLN A 203      73.149  65.848  92.282  1.00  0.00           O
ATOM   3184  N   ILE A 204      73.088  64.129  90.832  1.00  0.00           N
ATOM   3186  CA  ILE A 204      74.049  64.708  89.932  1.00  0.00           C
ATOM   3188  CB  ILE A 204      75.308  63.858  89.892  1.00  0.00           C
ATOM   3190  CG2 ILE A 204      75.248  62.698  88.882  1.00  0.00           C
ATOM   3194  CG1 ILE A 204      76.518  64.729  89.602  1.00  0.00           C
ATOM   3197  CD  ILE A 204      77.788  64.199  90.272  1.00  0.00           C
ATOM   3201  C   ILE A 204      73.428  64.848  88.572  1.00  0.00           C
ATOM   3202  O   ILE A 204      72.659  63.998  88.142  1.00  0.00           O
ATOM   3203  N   ARG A 205      73.699  65.958  87.882  1.00  0.00           N
ATOM   3205  CA  ARG A 205      73.309  66.069  86.492  1.00  0.00           C
ATOM   3207  CB  ARG A 205      72.319  67.229  86.182  1.00  0.00           C
ATOM   3210  CG  ARG A 205      71.079  67.409  87.092  1.00  0.00           C
ATOM   3213  CD  ARG A 205      71.318  68.159  88.422  1.00  0.00           C
ATOM   3216  NE  ARG A 205      70.038  68.229  89.222  1.00  0.00           N
ATOM   3218  CZ  ARG A 205      69.079  69.129  89.052  1.00  0.00           C
ATOM   3219  NH1 ARG A 205      69.079  69.968  88.042  1.00  0.00           N
ATOM   3222  NH2 ARG A 205      68.028  69.129  89.852  1.00  0.00           N
ATOM   3225  C   ARG A 205      74.589  66.218  85.672  1.00  0.00           C
ATOM   3226  O   ARG A 205      75.509  66.928  86.072  1.00  0.00           O
ATOM   3227  N   TYR A 206      74.668  65.559  84.502  1.00  0.00           N
ATOM   3229  CA  TYR A 206      75.668  65.879  83.512  1.00  0.00           C
ATOM   3231  CB  TYR A 206      76.498  64.618  83.172  1.00  0.00           C
ATOM   3234  CG  TYR A 206      77.558  64.898  82.142  1.00  0.00           C
ATOM   3235  CD1 TYR A 206      78.718  65.568  82.532  1.00  0.00           C
ATOM   3237  CE1 TYR A 206      79.748  65.809  81.622  1.00  0.00           C
ATOM   3239  CZ  TYR A 206      79.598  65.438  80.282  1.00  0.00           C
ATOM   3240  OH  TYR A 206      80.608  65.769  79.352  1.00  0.00           O
ATOM   3242  CD2 TYR A 206      77.409  64.528  80.792  1.00  0.00           C
ATOM   3244  CE2 TYR A 206      78.428  64.809  79.862  1.00  0.00           C
ATOM   3246  C   TYR A 206      74.899  66.349  82.302  1.00  0.00           C
ATOM   3247  O   TYR A 206      73.979  65.648  81.882  1.00  0.00           O
ATOM   3248  N   ARG A 207      75.178  67.520  81.702  1.00  0.00           N
ATOM   3250  CA  ARG A 207      74.399  67.998  80.552  1.00  0.00           C
ATOM   3252  CB  ARG A 207      74.748  67.179  79.272  1.00  0.00           C
ATOM   3255  CG  ARG A 207      74.009  67.498  77.952  1.00  0.00           C
ATOM   3258  CD  ARG A 207      73.079  66.398  77.402  1.00  0.00           C
ATOM   3261  NE  ARG A 207      73.948  65.269  76.922  1.00  0.00           N
ATOM   3263  CZ  ARG A 207      74.208  64.169  77.622  1.00  0.00           C
ATOM   3264  NH1 ARG A 207      73.649  63.909  78.782  1.00  0.00           N
ATOM   3267  NH2 ARG A 207      75.079  63.269  77.222  1.00  0.00           N
ATOM   3270  C   ARG A 207      72.899  68.178  80.842  1.00  0.00           C
ATOM   3271  O   ARG A 207      72.038  68.008  79.992  1.00  0.00           O
ATOM   3272  N   ALA A 208      72.579  68.468  82.122  1.00  0.00           N
ATOM   3274  CA  ALA A 208      71.259  68.529  82.722  1.00  0.00           C
ATOM   3276  CB  ALA A 208      70.288  69.428  81.922  1.00  0.00           C
ATOM   3280  C   ALA A 208      70.588  67.188  83.012  1.00  0.00           C
ATOM   3281  O   ALA A 208      69.608  67.118  83.742  1.00  0.00           O
ATOM   3282  N   THR A 209      71.159  66.069  82.512  1.00  0.00           N
ATOM   3284  CA  THR A 209      70.588  64.729  82.572  1.00  0.00           C
ATOM   3286  CB  THR A 209      71.019  63.808  81.412  1.00  0.00           C
ATOM   3288  OG1 THR A 209      70.068  62.808  81.102  1.00  0.00           O
ATOM   3290  CG2 THR A 209      72.278  62.969  81.622  1.00  0.00           C
ATOM   3294  C   THR A 209      70.909  64.108  83.922  1.00  0.00           C
ATOM   3295  O   THR A 209      72.068  64.029  84.342  1.00  0.00           O
ATOM   3296  N   ALA A 210      69.869  63.708  84.682  1.00  0.00           N
ATOM   3298  CA  ALA A 210      70.009  63.208  86.032  1.00  0.00           C
ATOM   3300  CB  ALA A 210      68.748  63.519  86.862  1.00  0.00           C
ATOM   3304  C   ALA A 210      70.288  61.719  86.042  1.00  0.00           C
ATOM   3305  O   ALA A 210      69.428  60.879  85.762  1.00  0.00           O
ATOM   3306  N   ILE A 211      71.538  61.418  86.362  1.00  0.00           N
ATOM   3308  CA  ILE A 211      72.189  60.118  86.302  1.00  0.00           C
ATOM   3310  CB  ILE A 211      73.479  60.178  85.492  1.00  0.00           C
ATOM   3312  CG2 ILE A 211      72.998  60.559  84.082  1.00  0.00           C
ATOM   3316  CG1 ILE A 211      74.509  61.199  86.052  1.00  0.00           C
ATOM   3319  CD  ILE A 211      75.668  61.549  85.112  1.00  0.00           C
ATOM   3323  C   ILE A 211      72.468  59.688  87.702  1.00  0.00           C
ATOM   3324  O   ILE A 211      72.329  60.489  88.622  1.00  0.00           O
ATOM   3325  N   ASP A 212      72.849  58.418  87.912  1.00  0.00           N
ATOM   3327  CA  ASP A 212      73.208  57.888  89.212  1.00  0.00           C
ATOM   3329  CB  ASP A 212      73.138  56.339  89.172  1.00  0.00           C
ATOM   3332  CG  ASP A 212      72.948  55.758  90.562  1.00  0.00           C
ATOM   3333  OD1 ASP A 212      73.449  56.399  91.522  1.00  0.00           O
ATOM   3334  OD2 ASP A 212      72.409  54.629  90.672  1.00  0.00           O
ATOM   3335  C   ASP A 212      74.629  58.319  89.602  1.00  0.00           C
ATOM   3336  O   ASP A 212      75.579  57.839  88.962  1.00  0.00           O
ATOM   3337  N   PRO A 213      74.869  59.159  90.612  1.00  0.00           N
ATOM   3338  CD  PRO A 213      73.869  60.049  91.202  1.00  0.00           C
ATOM   3341  CA  PRO A 213      76.189  59.398  91.152  1.00  0.00           C
ATOM   3343  CB  PRO A 213      76.038  60.739  91.872  1.00  0.00           C
ATOM   3346  CG  PRO A 213      74.589  60.729  92.352  1.00  0.00           C
ATOM   3349  C   PRO A 213      76.718  58.348  92.102  1.00  0.00           C
ATOM   3350  O   PRO A 213      77.459  58.729  93.002  1.00  0.00           O
ATOM   3351  N   LEU A 214      76.549  57.019  91.882  1.00  0.00           N
ATOM   3353  CA  LEU A 214      77.488  56.078  92.502  1.00  0.00           C
ATOM   3355  CB  LEU A 214      77.388  54.578  92.062  1.00  0.00           C
ATOM   3358  CG  LEU A 214      76.049  53.829  92.092  1.00  0.00           C
ATOM   3360  CD1 LEU A 214      75.099  54.278  93.202  1.00  0.00           C
ATOM   3364  CD2 LEU A 214      75.448  53.839  90.672  1.00  0.00           C
ATOM   3368  C   LEU A 214      78.918  56.438  92.082  1.00  0.00           C
ATOM   3369  O   LEU A 214      79.888  56.348  92.842  1.00  0.00           O
ATOM   3370  N   ARG A 215      79.038  56.799  90.792  1.00  0.00           N
ATOM   3372  CA  ARG A 215      80.259  56.908  90.032  1.00  0.00           C
ATOM   3374  CB  ARG A 215      80.229  55.898  88.872  1.00  0.00           C
ATOM   3377  CG  ARG A 215      80.428  54.398  89.212  1.00  0.00           C
ATOM   3380  CD  ARG A 215      80.629  53.839  90.642  1.00  0.00           C
ATOM   3383  NE  ARG A 215      81.518  54.608  91.562  1.00  0.00           N
ATOM   3385  CZ  ARG A 215      82.129  53.969  92.542  1.00  0.00           C
ATOM   3386  NH1 ARG A 215      82.979  53.008  92.272  1.00  0.00           N
ATOM   3389  NH2 ARG A 215      81.848  54.309  93.782  1.00  0.00           N
ATOM   3392  C   ARG A 215      80.549  58.299  89.492  1.00  0.00           C
ATOM   3393  O   ARG A 215      81.329  58.519  88.572  1.00  0.00           O
ATOM   3394  N   TYR A 216      79.939  59.278  90.132  1.00  0.00           N
ATOM   3396  CA  TYR A 216      80.239  60.658  89.842  1.00  0.00           C
ATOM   3398  CB  TYR A 216      79.099  61.269  88.992  1.00  0.00           C
ATOM   3401  CG  TYR A 216      78.928  60.559  87.652  1.00  0.00           C
ATOM   3402  CD1 TYR A 216      77.998  59.519  87.472  1.00  0.00           C
ATOM   3404  CE1 TYR A 216      77.779  58.948  86.202  1.00  0.00           C
ATOM   3406  CZ  TYR A 216      78.468  59.449  85.092  1.00  0.00           C
ATOM   3407  OH  TYR A 216      78.208  58.979  83.782  1.00  0.00           O
ATOM   3409  CD2 TYR A 216      79.668  60.979  86.542  1.00  0.00           C
ATOM   3411  CE2 TYR A 216      79.428  60.438  85.272  1.00  0.00           C
ATOM   3413  C   TYR A 216      80.519  61.269  91.222  1.00  0.00           C
ATOM   3414  O   TYR A 216      80.229  62.418  91.532  1.00  0.00           O
ATOM   3415  N   LEU A 217      81.128  60.388  92.062  1.00  0.00           N
ATOM   3417  CA  LEU A 217      81.458  60.429  93.462  1.00  0.00           C
ATOM   3419  CB  LEU A 217      80.239  60.058  94.342  1.00  0.00           C
ATOM   3422  CG  LEU A 217      79.278  61.238  94.632  1.00  0.00           C
ATOM   3424  CD1 LEU A 217      78.208  60.828  95.652  1.00  0.00           C
ATOM   3428  CD2 LEU A 217      80.019  62.479  95.142  1.00  0.00           C
ATOM   3432  C   LEU A 217      82.599  59.419  93.622  1.00  0.00           C
ATOM   3433  O   LEU A 217      82.839  58.699  92.642  1.00  0.00           O
ATOM   3434  N   PRO A 218      83.358  59.338  94.732  1.00  0.00           N
ATOM   3435  CD  PRO A 218      83.228  60.198  95.902  1.00  0.00           C
ATOM   3438  CA  PRO A 218      84.588  58.549  94.822  1.00  0.00           C
ATOM   3440  CB  PRO A 218      85.078  58.718  96.272  1.00  0.00           C
ATOM   3443  CG  PRO A 218      83.899  59.379  96.992  1.00  0.00           C
ATOM   3446  C   PRO A 218      84.528  57.078  94.462  1.00  0.00           C
ATOM   3447  O   PRO A 218      83.538  56.428  94.802  1.00  0.00           O
ATOM   3448  N   PRO A 219      85.549  56.508  93.842  1.00  0.00           N
ATOM   3449  CD  PRO A 219      86.829  57.098  93.452  1.00  0.00           C
ATOM   3452  CA  PRO A 219      85.528  55.118  93.502  1.00  0.00           C
ATOM   3454  CB  PRO A 219      86.299  55.118  92.192  1.00  0.00           C
ATOM   3457  CG  PRO A 219      87.388  56.178  92.362  1.00  0.00           C
ATOM   3460  C   PRO A 219      86.169  54.258  94.582  1.00  0.00           C
ATOM   3461  O   PRO A 219      87.298  54.468  95.022  1.00  0.00           O
ATOM   3462  N   GLN A 220      85.428  53.208  94.992  1.00  0.00           N
ATOM   3464  CA  GLN A 220      86.089  52.098  95.612  1.00  0.00           C
ATOM   3466  CB  GLN A 220      85.159  51.308  96.552  1.00  0.00           C
ATOM   3469  CG  GLN A 220      85.988  50.368  97.442  1.00  0.00           C
ATOM   3472  CD  GLN A 220      85.259  50.038  98.732  1.00  0.00           C
ATOM   3473  OE1 GLN A 220      84.119  49.578  98.732  1.00  0.00           O
ATOM   3474  NE2 GLN A 220      85.939  50.248  99.892  1.00  0.00           N
ATOM   3477  C   GLN A 220      86.519  51.229  94.452  1.00  0.00           C
ATOM   3478  O   GLN A 220      85.718  50.979  93.552  1.00  0.00           O
ATOM   3479  N   GLY A 221      87.808  50.839  94.402  1.00  0.00           N
ATOM   3481  CA  GLY A 221      88.299  50.028  93.292  1.00  0.00           C
ATOM   3484  C   GLY A 221      87.748  48.639  93.282  1.00  0.00           C
ATOM   3485  O   GLY A 221      86.939  48.249  94.122  1.00  0.00           O
ATOM   3486  N   SER A 222      88.198  47.839  92.312  1.00  0.00           N
ATOM   3488  CA  SER A 222      87.659  46.519  92.032  1.00  0.00           C
ATOM   3490  CB  SER A 222      88.348  45.918  90.782  1.00  0.00           C
ATOM   3493  OG  SER A 222      89.769  45.858  90.942  1.00  0.00           O
ATOM   3495  C   SER A 222      87.739  45.528  93.192  1.00  0.00           C
ATOM   3496  O   SER A 222      86.829  44.749  93.482  1.00  0.00           O
ATOM   3497  N   LYS A 223      88.849  45.539  93.932  1.00  0.00           N
ATOM   3499  CA  LYS A 223      88.989  44.589  95.012  1.00  0.00           C
ATOM   3501  CB  LYS A 223      89.668  43.328  94.442  1.00  0.00           C
ATOM   3504  CG  LYS A 223      89.829  42.168  95.432  1.00  0.00           C
ATOM   3507  CD  LYS A 223      90.829  41.118  94.922  1.00  0.00           C
ATOM   3510  CE  LYS A 223      92.269  41.339  95.392  1.00  0.00           C
ATOM   3513  NZ  LYS A 223      92.759  42.698  95.062  1.00  0.00           N
ATOM   3517  C   LYS A 223      89.748  45.149  96.212  1.00  0.00           C
ATOM   3518  O   LYS A 223      90.979  44.988  96.262  1.00  0.00           O
ATOM   3519  N   PRO A 224      89.079  45.749  97.202  1.00  0.00           N
ATOM   3520  CD  PRO A 224      87.718  46.259  96.972  1.00  0.00           C
ATOM   3523  CA  PRO A 224      89.729  46.479  98.302  1.00  0.00           C
ATOM   3525  CB  PRO A 224      88.558  47.269  98.962  1.00  0.00           C
ATOM   3528  CG  PRO A 224      87.269  46.778  98.322  1.00  0.00           C
ATOM   3531  C   PRO A 224      90.428  45.669  99.392  1.00  0.00           C
ATOM   3532  O   PRO A 224      90.608  46.208 100.482  1.00  0.00           O
ATOM   3533  N   LYS A 225      90.789  44.379  99.192  1.00  0.00           N
ATOM   3535  CA  LYS A 225      90.899  43.479 100.332  1.00  0.00           C
ATOM   3537  CB  LYS A 225      89.559  42.659 100.372  1.00  0.00           C
ATOM   3540  CG  LYS A 225      88.849  42.379 101.722  1.00  0.00           C
ATOM   3543  CD  LYS A 225      89.478  42.929 103.012  1.00  0.00           C
ATOM   3546  CE  LYS A 225      90.448  41.958 103.692  1.00  0.00           C
ATOM   3549  NZ  LYS A 225      91.108  42.649 104.812  1.00  0.00           N
ATOM   3553  C   LYS A 225      92.108  42.558 100.212  1.00  0.00           C
ATOM   3554  O   LYS A 225      91.978  41.339 100.262  1.00  0.00           O
ATOM   3555  N   CYS A 226      93.339  43.099 100.022  1.00  0.00           N
ATOM   3557  CA  CYS A 226      94.448  42.299  99.532  1.00  0.00           C
ATOM   3559  CB  CYS A 226      94.788  42.649  98.052  1.00  0.00           C
ATOM   3562  SG  CYS A 226      95.088  44.429  97.752  1.00  0.00           S
ATOM   3564  C   CYS A 226      95.748  42.389 100.372  1.00  0.00           C
ATOM   3565  OT1 CYS A 226      96.499  43.389 100.242  1.00  0.00           O
ATOM   3566  OT2 CYS A 226      96.028  41.399 101.102  1.00  0.00           O
ATOM   3567  NH3 POPEB 227      99.699  65.909  69.992  1.00  0.00           N
ATOM   3571  C12 POPEB 227      98.368  66.389  70.532  1.00  0.00           C
ATOM   3574  C11 POPEB 227      97.879  67.659  69.812  1.00  0.00           C
ATOM   3577  P   POPEB 227      96.449  69.700  70.742  1.00  0.00           P
ATOM   3578  O13 POPEB 227      95.149  70.188  70.192  1.00  0.00           O
ATOM   3579  O14 POPEB 227      96.538  69.659  72.222  1.00  0.00           O
ATOM   3580  O11 POPEB 227      97.679  70.469  70.122  1.00  0.00           O
ATOM   3581  O12 POPEB 227      96.629  68.169  70.312  1.00  0.00           O
ATOM   3582  C1  POPEB 227      97.718  71.199  68.892  1.00  0.00           C
ATOM   3585  C2  POPEB 227      98.009  70.299  67.652  1.00  0.00           C
ATOM   3587  O21 POPEB 227      99.248  70.678  67.032  1.00  0.00           O
ATOM   3588  C21 POPEB 227     100.339  70.148  67.582  1.00  0.00           C
ATOM   3589  O22 POPEB 227     100.358  69.199  68.342  1.00  0.00           O
ATOM   3590  C22 POPEB 227     101.548  70.979  67.132  1.00  0.00           C
ATOM   3593  C3  POPEB 227      96.869  70.288  66.612  1.00  0.00           C
ATOM   3596  O31 POPEB 227      96.589  68.968  66.082  1.00  0.00           O
ATOM   3597  C31 POPEB 227      97.608  68.309  65.562  1.00  0.00           C
ATOM   3598  O32 POPEB 227      98.358  67.559  66.172  1.00  0.00           O
ATOM   3599  C32 POPEB 227      97.658  68.519  64.062  1.00  0.00           C
ATOM   3602  C23 POPEB 227     102.819  70.568  67.892  1.00  0.00           C
ATOM   3605  C24 POPEB 227     103.439  69.339  67.232  1.00  0.00           C
ATOM   3608  C25 POPEB 227     104.618  68.738  68.002  1.00  0.00           C
ATOM   3611  C26 POPEB 227     105.189  67.568  67.192  1.00  0.00           C
ATOM   3614  C27 POPEB 227     106.639  67.208  67.532  1.00  0.00           C
ATOM   3617  C28 POPEB 227     107.248  66.328  66.432  1.00  0.00           C
ATOM   3620  C29 POPEB 227     107.138  64.848  66.722  1.00  0.00           C
ATOM   3622 0C21 POPEB 227     108.058  63.918  66.412  1.00  0.00           C
ATOM   3624 1C21 POPEB 227     109.388  64.178  65.722  1.00  0.00           C
ATOM   3627 2C21 POPEB 227     109.338  64.229  64.182  1.00  0.00           C
ATOM   3630 3C21 POPEB 227     110.739  64.398  63.572  1.00  0.00           C
ATOM   3633 4C21 POPEB 227     110.839  64.318  62.042  1.00  0.00           C
ATOM   3636 5C21 POPEB 227     110.438  65.599  61.272  1.00  0.00           C
ATOM   3639 6C21 POPEB 227     110.538  65.438  59.742  1.00  0.00           C
ATOM   3642 7C21 POPEB 227     110.189  66.688  58.932  1.00  0.00           C
ATOM   3645 8C21 POPEB 227     110.409  66.549  57.422  1.00  0.00           C
ATOM   3649  C33 POPEB 227      96.439  67.868  63.392  1.00  0.00           C
ATOM   3652  C34 POPEB 227      96.369  68.199  61.902  1.00  0.00           C
ATOM   3655  C35 POPEB 227      95.049  67.718  61.292  1.00  0.00           C
ATOM   3658  C36 POPEB 227      94.979  67.958  59.782  1.00  0.00           C
ATOM   3661  C37 POPEB 227      93.698  67.358  59.192  1.00  0.00           C
ATOM   3664  C38 POPEB 227      93.508  67.748  57.722  1.00  0.00           C
ATOM   3667  C39 POPEB 227      92.759  69.078  57.592  1.00  0.00           C
ATOM   3670 0C31 POPEB 227      93.388  69.979  56.532  1.00  0.00           C
ATOM   3673 1C31 POPEB 227      92.568  71.248  56.292  1.00  0.00           C
ATOM   3676 2C31 POPEB 227      93.309  72.279  55.432  1.00  0.00           C
ATOM   3679 3C31 POPEB 227      93.838  71.729  54.092  1.00  0.00           C
ATOM   3682 4C31 POPEB 227      92.728  71.248  53.152  1.00  0.00           C
ATOM   3685 5C31 POPEB 227      93.268  70.669  51.842  1.00  0.00           C
ATOM   3688 6C31 POPEB 227      92.159  70.188  50.902  1.00  0.00           C
ATOM   3692  NH3 POPEC 228      81.278 118.088  31.132  1.00  0.00           N
ATOM   3696  C12 POPEC 228      81.038 116.738  31.722  1.00  0.00           C
ATOM   3699  C11 POPEC 228      80.229 115.868  30.732  1.00  0.00           C
ATOM   3702  P   POPEC 228      78.138 115.049  31.982  1.00  0.00           P
ATOM   3703  O13 POPEC 228      77.079 114.818  30.972  1.00  0.00           O
ATOM   3704  O14 POPEC 228      78.119 116.388  32.612  1.00  0.00           O
ATOM   3705  O11 POPEC 228      77.909 113.988  33.122  1.00  0.00           O
ATOM   3706  O12 POPEC 228      79.598 114.769  31.392  1.00  0.00           O
ATOM   3707  C1  POPEC 228      78.829 112.979  33.522  1.00  0.00           C
ATOM   3710  C2  POPEC 228      79.668 113.379  34.762  1.00  0.00           C
ATOM   3712  O21 POPEC 228      78.738 113.918  35.702  1.00  0.00           O
ATOM   3713  C21 POPEC 228      79.049 114.468  36.872  1.00  0.00           C
ATOM   3714  O22 POPEC 228      78.399 115.359  37.392  1.00  0.00           O
ATOM   3715  C22 POPEC 228      80.138 113.699  37.632  1.00  0.00           C
ATOM   3718  C3  POPEC 228      80.788 114.379  34.342  1.00  0.00           C
ATOM   3721  O31 POPEC 228      81.958 114.288  35.192  1.00  0.00           O
ATOM   3722  C31 POPEC 228      83.119 114.028  34.592  1.00  0.00           C
ATOM   3723  O32 POPEC 228      83.278 113.708  33.422  1.00  0.00           O
ATOM   3724  C32 POPEC 228      84.248 114.258  35.582  1.00  0.00           C
ATOM   3727  C23 POPEC 228      79.858 113.729  39.162  1.00  0.00           C
ATOM   3730  C24 POPEC 228      81.069 113.339  40.022  1.00  0.00           C
ATOM   3733  C25 POPEC 228      80.759 113.288  41.532  1.00  0.00           C
ATOM   3736  C26 POPEC 228      79.699 112.258  41.952  1.00  0.00           C
ATOM   3739  C27 POPEC 228      78.748 112.799  43.022  1.00  0.00           C
ATOM   3742  C28 POPEC 228      77.678 111.758  43.392  1.00  0.00           C
ATOM   3745  C29 POPEC 228      76.638 112.328  44.332  1.00  0.00           C
ATOM   3747 0C21 POPEC 228      75.899 111.609  45.202  1.00  0.00           C
ATOM   3749 1C21 POPEC 228      75.998 110.130  45.412  1.00  0.00           C
ATOM   3752 2C21 POPEC 228      75.659 109.678  46.842  1.00  0.00           C
ATOM   3755 3C21 POPEC 228      76.568 110.249  47.932  1.00  0.00           C
ATOM   3758 4C21 POPEC 228      76.168 109.788  49.332  1.00  0.00           C
ATOM   3761 5C21 POPEC 228      76.588 110.779  50.432  1.00  0.00           C
ATOM   3764 6C21 POPEC 228      76.329 110.219  51.842  1.00  0.00           C
ATOM   3767 7C21 POPEC 228      76.058 111.310  52.882  1.00  0.00           C
ATOM   3770 8C21 POPEC 228      75.769 110.758  54.272  1.00  0.00           C
ATOM   3774  C33 POPEC 228      84.159 113.309  36.792  1.00  0.00           C
ATOM   3777  C34 POPEC 228      85.068 113.759  37.942  1.00  0.00           C
ATOM   3780  C35 POPEC 228      85.008 112.778  39.122  1.00  0.00           C
ATOM   3783  C36 POPEC 228      85.978 113.129  40.252  1.00  0.00           C
ATOM   3786  C37 POPEC 228      85.868 112.078  41.362  1.00  0.00           C
ATOM   3789  C38 POPEC 228      86.848 112.279  42.522  1.00  0.00           C
ATOM   3792  C39 POPEC 228      86.428 113.358  43.532  1.00  0.00           C
ATOM   3795 0C31 POPEC 228      87.378 113.368  44.742  1.00  0.00           C
ATOM   3798 1C31 POPEC 228      86.878 114.188  45.932  1.00  0.00           C
ATOM   3801 2C31 POPEC 228      87.799 114.028  47.152  1.00  0.00           C
ATOM   3804 3C31 POPEC 228      87.449 112.789  47.992  1.00  0.00           C
ATOM   3807 4C31 POPEC 228      88.429 112.549  49.142  1.00  0.00           C
ATOM   3810 5C31 POPEC 228      88.079 111.289  49.942  1.00  0.00           C
ATOM   3813 6C31 POPEC 228      88.998 111.059  51.142  1.00  0.00           C
ATOM   3817  NH3 POPED 229      25.929 106.978  27.422  1.00  0.00           N
ATOM   3821  C12 POPED 229      25.188 107.299  26.152  1.00  0.00           C
ATOM   3824  C11 POPED 229      25.009 108.818  25.972  1.00  0.00           C
ATOM   3827  P   POPED 229      23.839 110.928  26.862  1.00  0.00           P
ATOM   3828  O13 POPED 229      25.009 111.558  27.522  1.00  0.00           O
ATOM   3829  O14 POPED 229      23.438 111.399  25.522  1.00  0.00           O
ATOM   3830  O11 POPED 229      22.599 111.129  27.802  1.00  0.00           O
ATOM   3831  O12 POPED 229      24.058 109.349  26.922  1.00  0.00           O
ATOM   3832  C1  POPED 229      22.158 112.489  27.952  1.00  0.00           C
ATOM   3835  C2  POPED 229      21.079 112.630  29.062  1.00  0.00           C
ATOM   3837  O21 POPED 229      21.259 111.579  30.042  1.00  0.00           O
ATOM   3838  C21 POPED 229      20.798 111.919  31.242  1.00  0.00           C
ATOM   3839  O22 POPED 229      20.478 113.048  31.572  1.00  0.00           O
ATOM   3840  C22 POPED 229      20.708 110.688  32.132  1.00  0.00           C
ATOM   3843  C3  POPED 229      19.649 112.568  28.462  1.00  0.00           C
ATOM   3846  O31 POPED 229      18.679 113.228  29.302  1.00  0.00           O
ATOM   3847  C31 POPED 229      17.598 112.560  29.682  1.00  0.00           C
ATOM   3848  O32 POPED 229      17.298 111.418  29.382  1.00  0.00           O
ATOM   3849  C32 POPED 229      16.808 113.409  30.672  1.00  0.00           C
ATOM   3852  C23 POPED 229      20.749 111.078  33.622  1.00  0.00           C
ATOM   3855  C24 POPED 229      20.419 109.898  34.542  1.00  0.00           C
ATOM   3858  C25 POPED 229      20.378 110.289  36.032  1.00  0.00           C
ATOM   3861  C26 POPED 229      19.428 111.450  36.332  1.00  0.00           C
ATOM   3864  C27 POPED 229      19.068 111.598  37.812  1.00  0.00           C
ATOM   3867  C28 POPED 229      18.189 112.848  38.032  1.00  0.00           C
ATOM   3870  C29 POPED 229      17.678 113.029  39.432  1.00  0.00           C
ATOM   3872 0C21 POPED 229      16.458 113.489  39.752  1.00  0.00           C
ATOM   3874 1C21 POPED 229      15.378 113.918  38.792  1.00  0.00           C
ATOM   3877 2C21 POPED 229      13.978 113.958  39.432  1.00  0.00           C
ATOM   3880 3C21 POPED 229      13.018 114.928  38.732  1.00  0.00           C
ATOM   3883 4C21 POPED 229      11.708 115.068  39.522  1.00  0.00           C
ATOM   3886 5C21 POPED 229      10.909 116.348  39.252  1.00  0.00           C
ATOM   3889 6C21 POPED 229      10.508 116.579  37.792  1.00  0.00           C
ATOM   3892 7C21 POPED 229       9.558 117.778  37.652  1.00  0.00           C
ATOM   3895 8C21 POPED 229       9.388 118.298  36.232  1.00  0.00           C
ATOM   3899  C33 POPED 229      16.138 112.539  31.762  1.00  0.00           C
ATOM   3902  C34 POPED 229      15.269 113.379  32.702  1.00  0.00           C
ATOM   3905  C35 POPED 229      14.388 112.568  33.672  1.00  0.00           C
ATOM   3908  C36 POPED 229      15.149 111.679  34.672  1.00  0.00           C
ATOM   3911  C37 POPED 229      14.198 111.108  35.742  1.00  0.00           C
ATOM   3914  C38 POPED 229      14.848 110.109  36.712  1.00  0.00           C
ATOM   3917  C39 POPED 229      14.739 108.638  36.272  1.00  0.00           C
ATOM   3920 0C31 POPED 229      13.329 108.029  36.352  1.00  0.00           C
ATOM   3923 1C31 POPED 229      12.888 107.598  37.762  1.00  0.00           C
ATOM   3926 2C31 POPED 229      13.558 106.310  38.272  1.00  0.00           C
ATOM   3929 3C31 POPED 229      13.058 105.949  39.682  1.00  0.00           C
ATOM   3932 4C31 POPED 229      13.329 104.499  40.102  1.00  0.00           C
ATOM   3935 5C31 POPED 229      12.769 104.198  41.502  1.00  0.00           C
ATOM   3938 6C31 POPED 229      12.698 102.719  41.852  1.00  0.00           C
ATOM   3942  NH3 POPEE 230      36.229  23.708  30.112  1.00  0.00           N
ATOM   3946  C12 POPEE 230      35.869  22.278  30.392  1.00  0.00           C
ATOM   3949  C11 POPEE 230      34.788  21.788  29.432  1.00  0.00           C
ATOM   3952  P   POPEE 230      33.278  19.839  30.372  1.00  0.00           P
ATOM   3953  O13 POPEE 230      32.149  20.159  29.492  1.00  0.00           O
ATOM   3954  O14 POPEE 230      33.459  18.419  30.772  1.00  0.00           O
ATOM   3955  O11 POPEE 230      33.189  20.788  31.632  1.00  0.00           O
ATOM   3956  O12 POPEE 230      34.598  20.378  29.642  1.00  0.00           O
ATOM   3957  C1  POPEE 230      32.239  21.878  31.642  1.00  0.00           C
ATOM   3960  C2  POPEE 230      32.729  22.969  32.622  1.00  0.00           C
ATOM   3962  O21 POPEE 230      31.939  22.859  33.812  1.00  0.00           O
ATOM   3963  C21 POPEE 230      32.618  22.838  34.932  1.00  0.00           C
ATOM   3964  O22 POPEE 230      33.838  22.868  35.062  1.00  0.00           O
ATOM   3965  C22 POPEE 230      31.628  22.778  36.082  1.00  0.00           C
ATOM   3968  C3  POPEE 230      32.608  24.418  32.062  1.00  0.00           C
ATOM   3971  O31 POPEE 230      33.128  25.399  32.992  1.00  0.00           O
ATOM   3972  C31 POPEE 230      34.458  25.489  33.022  1.00  0.00           C
ATOM   3973  O32 POPEE 230      35.218  24.909  32.262  1.00  0.00           O
ATOM   3974  C32 POPEE 230      34.928  26.378  34.172  1.00  0.00           C
ATOM   3977  C23 POPEE 230      32.258  23.238  37.412  1.00  0.00           C
ATOM   3980  C24 POPEE 230      31.249  23.898  38.342  1.00  0.00           C
ATOM   3983  C25 POPEE 230      31.779  24.009  39.772  1.00  0.00           C
ATOM   3986  C26 POPEE 230      31.078  22.999  40.692  1.00  0.00           C
ATOM   3989  C27 POPEE 230      31.668  22.949  42.102  1.00  0.00           C
ATOM   3992  C28 POPEE 230      30.708  22.208  43.042  1.00  0.00           C
ATOM   3995  C29 POPEE 230      31.298  21.938  44.402  1.00  0.00           C
ATOM   3997 0C21 POPEE 230      30.588  21.658  45.502  1.00  0.00           C
ATOM   3999 1C21 POPEE 230      29.089  21.528  45.582  1.00  0.00           C
ATOM   4002 2C21 POPEE 230      28.459  22.389  46.692  1.00  0.00           C
ATOM   4005 3C21 POPEE 230      28.389  23.889  46.352  1.00  0.00           C
ATOM   4008 4C21 POPEE 230      27.368  24.639  47.222  1.00  0.00           C
ATOM   4011 5C21 POPEE 230      27.659  24.569  48.722  1.00  0.00           C
ATOM   4014 6C21 POPEE 230      26.549  25.219  49.552  1.00  0.00           C
ATOM   4017 7C21 POPEE 230      26.838  25.178  51.052  1.00  0.00           C
ATOM   4020 8C21 POPEE 230      25.728  25.849  51.872  1.00  0.00           C
ATOM   4024  C33 POPEE 230      34.138  27.698  34.342  1.00  0.00           C
ATOM   4027  C34 POPEE 230      34.378  28.328  35.712  1.00  0.00           C
ATOM   4030  C35 POPEE 230      33.589  27.628  36.832  1.00  0.00           C
ATOM   4033  C36 POPEE 230      33.759  28.299  38.192  1.00  0.00           C
ATOM   4036  C37 POPEE 230      32.678  27.848  39.172  1.00  0.00           C
ATOM   4039  C38 POPEE 230      32.808  28.449  40.572  1.00  0.00           C
ATOM   4042  C39 POPEE 230      33.788  27.689  41.482  1.00  0.00           C
ATOM   4045 0C31 POPEE 230      33.538  27.989  42.972  1.00  0.00           C
ATOM   4048 1C31 POPEE 230      34.528  27.288  43.912  1.00  0.00           C
ATOM   4051 2C31 POPEE 230      34.259  27.578  45.402  1.00  0.00           C
ATOM   4054 3C31 POPEE 230      33.159  26.708  46.022  1.00  0.00           C
ATOM   4057 4C31 POPEE 230      32.939  26.999  47.512  1.00  0.00           C
ATOM   4060 5C31 POPEE 230      32.039  25.968  48.212  1.00  0.00           C
ATOM   4063 6C31 POPEE 230      31.868  26.219  49.712  1.00  0.00           C
ATOM   4067  NH3 POPEF 231      83.888  52.668  31.012  1.00  0.00           N
ATOM   4071  C12 POPEF 231      83.189  52.948  29.712  1.00  0.00           C
ATOM   4074  C11 POPEF 231      82.909  54.449  29.522  1.00  0.00           C
ATOM   4077  P   POPEF 231      80.839  54.998  27.982  1.00  0.00           P
ATOM   4078  O13 POPEF 231      80.678  56.448  28.222  1.00  0.00           O
ATOM   4079  O14 POPEF 231      80.428  54.589  26.622  1.00  0.00           O
ATOM   4080  O11 POPEF 231      80.028  54.219  29.102  1.00  0.00           O
ATOM   4081  O12 POPEF 231      82.378  54.688  28.222  1.00  0.00           O
ATOM   4082  C1  POPEF 231      78.729  54.699  29.492  1.00  0.00           C
ATOM   4085  C2  POPEF 231      78.449  54.559  31.022  1.00  0.00           C
ATOM   4087  O21 POPEF 231      77.098  54.988  31.272  1.00  0.00           O
ATOM   4088  C21 POPEF 231      76.888  56.288  31.342  1.00  0.00           C
ATOM   4089  O22 POPEF 231      77.479  57.159  30.712  1.00  0.00           O
ATOM   4090  C22 POPEF 231      76.028  56.578  32.572  1.00  0.00           C
ATOM   4093  C3  POPEF 231      79.478  55.269  31.962  1.00  0.00           C
ATOM   4096  O31 POPEF 231      78.839  55.658  33.212  1.00  0.00           O
ATOM   4097  C31 POPEF 231      79.538  56.479  33.992  1.00  0.00           C
ATOM   4098  O32 POPEF 231      80.699  56.799  33.772  1.00  0.00           O
ATOM   4099  C32 POPEF 231      78.649  57.098  35.072  1.00  0.00           C
ATOM   4102  C23 POPEF 231      74.509  56.729  32.372  1.00  0.00           C
ATOM   4105  C24 POPEF 231      73.939  57.409  33.622  1.00  0.00           C
ATOM   4108  C25 POPEF 231      72.418  57.299  33.802  1.00  0.00           C
ATOM   4111  C26 POPEF 231      72.009  57.579  35.252  1.00  0.00           C
ATOM   4114  C27 POPEF 231      70.748  58.449  35.382  1.00  0.00           C
ATOM   4117  C28 POPEF 231      70.349  58.678  36.862  1.00  0.00           C
ATOM   4120  C29 POPEF 231      69.568  57.519  37.402  1.00  0.00           C
ATOM   4122 0C21 POPEF 231      68.979  57.439  38.602  1.00  0.00           C
ATOM   4124 1C21 POPEF 231      69.009  58.449  39.712  1.00  0.00           C
ATOM   4127 2C21 POPEF 231      69.239  57.799  41.102  1.00  0.00           C
ATOM   4130 3C21 POPEF 231      70.538  56.999  41.212  1.00  0.00           C
ATOM   4133 4C21 POPEF 231      70.778  56.368  42.592  1.00  0.00           C
ATOM   4136 5C21 POPEF 231      71.069  57.379  43.712  1.00  0.00           C
ATOM   4139 6C21 POPEF 231      71.568  56.679  44.982  1.00  0.00           C
ATOM   4142 7C21 POPEF 231      71.649  57.568  46.222  1.00  0.00           C
ATOM   4145 8C21 POPEF 231      70.399  57.498  47.102  1.00  0.00           C
ATOM   4149  C33 POPEF 231      78.678  58.659  35.132  1.00  0.00           C
ATOM   4152  C34 POPEF 231      77.739  59.198  36.232  1.00  0.00           C
ATOM   4155  C35 POPEF 231      77.909  60.679  36.662  1.00  0.00           C
ATOM   4158  C36 POPEF 231      79.329  61.049  37.102  1.00  0.00           C
ATOM   4161  C37 POPEF 231      79.458  61.908  38.362  1.00  0.00           C
ATOM   4164  C38 POPEF 231      80.939  62.049  38.772  1.00  0.00           C
ATOM   4167  C39 POPEF 231      81.209  62.989  39.952  1.00  0.00           C
ATOM   4170 0C31 POPEF 231      81.428  62.269  41.292  1.00  0.00           C
ATOM   4173 1C31 POPEF 231      81.848  63.258  42.392  1.00  0.00           C
ATOM   4176 2C31 POPEF 231      82.019  62.608  43.782  1.00  0.00           C
ATOM   4179 3C31 POPEF 231      82.508  63.598  44.852  1.00  0.00           C
ATOM   4182 4C31 POPEF 231      81.409  64.549  45.352  1.00  0.00           C
ATOM   4185 5C31 POPEF 231      81.928  65.549  46.392  1.00  0.00           C
ATOM   4188 6C31 POPEF 231      80.829  66.358  47.062  1.00  0.00           C
ATOM   4192  NH3 POPEG 232      27.968 128.125  32.792  1.00  0.00           N
ATOM   4196  C12 POPEG 232      29.358 128.076  32.192  1.00  0.00           C
ATOM   4199  C11 POPEG 232      30.429 128.535  33.212  1.00  0.00           C
ATOM   4202  P   POPEG 232      30.369 130.546  34.932  1.00  0.00           P
ATOM   4203  O13 POPEG 232      30.529 132.005  34.832  1.00  0.00           O
ATOM   4204  O14 POPEG 232      29.169 130.046  35.622  1.00  0.00           O
ATOM   4205  O11 POPEG 232      31.679 129.885  35.532  1.00  0.00           O
ATOM   4206  O12 POPEG 232      30.369 129.945  33.442  1.00  0.00           O
ATOM   4207  C1  POPEG 232      32.439 130.505  36.572  1.00  0.00           C
ATOM   4210  C2  POPEG 232      32.088 129.906  37.962  1.00  0.00           C
ATOM   4212  O21 POPEG 232      31.849 130.986  38.902  1.00  0.00           O
ATOM   4213  C21 POPEG 232      31.058 130.605  39.902  1.00  0.00           C
ATOM   4214  O22 POPEG 232      30.439 129.565  39.962  1.00  0.00           O
ATOM   4215  C22 POPEG 232      31.119 131.605  41.032  1.00  0.00           C
ATOM   4218  C3  POPEG 232      33.189 128.925  38.502  1.00  0.00           C
ATOM   4221  O31 POPEG 232      32.909 128.445  39.832  1.00  0.00           O
ATOM   4222  C31 POPEG 232      33.868 128.415  40.742  1.00  0.00           C
ATOM   4223  O32 POPEG 232      35.049 128.645  40.542  1.00  0.00           O
ATOM   4224  C32 POPEG 232      33.228 128.076  42.102  1.00  0.00           C
ATOM   4227  C23 POPEG 232      30.269 131.055  42.192  1.00  0.00           C
ATOM   4230  C24 POPEG 232      30.509 131.826  43.472  1.00  0.00           C
ATOM   4233  C25 POPEG 232      29.888 131.145  44.692  1.00  0.00           C
ATOM   4236  C26 POPEG 232      28.368 131.186  44.692  1.00  0.00           C
ATOM   4239  C27 POPEG 232      27.808 130.805  46.072  1.00  0.00           C
ATOM   4242  C28 POPEG 232      26.349 131.245  46.202  1.00  0.00           C
ATOM   4245  C29 POPEG 232      25.829 131.145  47.612  1.00  0.00           C
ATOM   4247 0C21 POPEG 232      24.558 131.415  47.962  1.00  0.00           C
ATOM   4249 1C21 POPEG 232      23.468 131.855  47.012  1.00  0.00           C
ATOM   4252 2C21 POPEG 232      22.458 130.736  46.672  1.00  0.00           C
ATOM   4255 3C21 POPEG 232      22.509 130.236  45.212  1.00  0.00           C
ATOM   4258 4C21 POPEG 232      22.188 131.285  44.132  1.00  0.00           C
ATOM   4261 5C21 POPEG 232      20.819 131.986  44.252  1.00  0.00           C
ATOM   4264 6C21 POPEG 232      19.608 131.035  44.222  1.00  0.00           C
ATOM   4267 7C21 POPEG 232      18.298 131.816  44.052  1.00  0.00           C
ATOM   4270 8C21 POPEG 232      17.028 130.986  44.232  1.00  0.00           C
ATOM   4274  C33 POPEG 232      34.218 127.865  43.262  1.00  0.00           C
ATOM   4277  C34 POPEG 232      33.578 127.205  44.502  1.00  0.00           C
ATOM   4280  C35 POPEG 232      34.588 127.065  45.652  1.00  0.00           C
ATOM   4283  C36 POPEG 232      34.128 126.226  46.852  1.00  0.00           C
ATOM   4286  C37 POPEG 232      35.178 125.189  47.282  1.00  0.00           C
ATOM   4289  C38 POPEG 232      36.319 125.718  48.172  1.00  0.00           C
ATOM   4292  C39 POPEG 232      37.239 124.549  48.582  1.00  0.00           C
ATOM   4295 0C31 POPEG 232      38.259 124.848  49.692  1.00  0.00           C
ATOM   4298 1C31 POPEG 232      39.099 123.618  50.072  1.00  0.00           C
ATOM   4301 2C31 POPEG 232      38.268 122.428  50.592  1.00  0.00           C
ATOM   4304 3C31 POPEG 232      39.088 121.218  51.042  1.00  0.00           C
ATOM   4307 4C31 POPEG 232      39.958 121.468  52.282  1.00  0.00           C
ATOM   4310 5C31 POPEG 232      40.439 120.159  52.912  1.00  0.00           C
ATOM   4313 6C31 POPEG 232      41.338 120.349  54.142  1.00  0.00           C
ATOM   4317  NH3 POPEH 233     127.269  59.029  28.732  1.00  0.00           N
ATOM   4321  C12 POPEH 233     126.318  59.078  27.572  1.00  0.00           C
ATOM   4324  C11 POPEH 233     124.898  58.689  28.042  1.00  0.00           C
ATOM   4327  P   POPEH 233     123.479  56.799  29.132  1.00  0.00           P
ATOM   4328  O13 POPEH 233     122.369  57.678  28.702  1.00  0.00           O
ATOM   4329  O14 POPEH 233     123.439  55.359  28.822  1.00  0.00           O
ATOM   4330  O11 POPEH 233     123.479  57.059  30.692  1.00  0.00           O
ATOM   4331  O12 POPEH 233     124.878  57.398  28.672  1.00  0.00           O
ATOM   4332  C1  POPEH 233     124.019  56.199  31.682  1.00  0.00           C
ATOM   4335  C2  POPEH 233     123.589  56.649  33.102  1.00  0.00           C
ATOM   4337  O21 POPEH 233     124.218  55.769  34.052  1.00  0.00           O
ATOM   4338  C21 POPEH 233     124.468  56.329  35.242  1.00  0.00           C
ATOM   4339  O22 POPEH 233     124.399  57.519  35.502  1.00  0.00           O
ATOM   4340  C22 POPEH 233     124.829  55.248  36.262  1.00  0.00           C
ATOM   4343  C3  POPEH 233     122.039  56.628  33.292  1.00  0.00           C
ATOM   4346  O31 POPEH 233     121.618  57.409  34.432  1.00  0.00           O
ATOM   4347  C31 POPEH 233     121.079  58.608  34.182  1.00  0.00           C
ATOM   4348  O32 POPEH 233     120.778  59.008  33.072  1.00  0.00           O
ATOM   4349  C32 POPEH 233     120.949  59.438  35.452  1.00  0.00           C
ATOM   4352  C23 POPEH 233     124.009  55.438  37.562  1.00  0.00           C
ATOM   4355  C24 POPEH 233     124.468  54.549  38.732  1.00  0.00           C
ATOM   4358  C25 POPEH 233     123.528  54.659  39.942  1.00  0.00           C
ATOM   4361  C26 POPEH 233     124.019  55.629  41.042  1.00  0.00           C
ATOM   4364  C27 POPEH 233     122.918  55.858  42.092  1.00  0.00           C
ATOM   4367  C28 POPEH 233     123.409  56.299  43.482  1.00  0.00           C
ATOM   4370  C29 POPEH 233     122.218  56.508  44.392  1.00  0.00           C
ATOM   4372 0C21 POPEH 233     122.258  56.659  45.722  1.00  0.00           C
ATOM   4374 1C21 POPEH 233     123.508  56.659  46.572  1.00  0.00           C
ATOM   4377 2C21 POPEH 233     123.149  56.708  48.062  1.00  0.00           C
ATOM   4380 3C21 POPEH 233     124.388  56.749  48.972  1.00  0.00           C
ATOM   4383 4C21 POPEH 233     123.999  56.749  50.462  1.00  0.00           C
ATOM   4386 5C21 POPEH 233     125.208  56.849  51.402  1.00  0.00           C
ATOM   4389 6C21 POPEH 233     124.799  56.919  52.882  1.00  0.00           C
ATOM   4392 7C21 POPEH 233     126.008  57.059  53.812  1.00  0.00           C
ATOM   4395 8C21 POPEH 233     125.678  56.898  55.302  1.00  0.00           C
ATOM   4399  C33 POPEH 233     122.159  59.249  36.402  1.00  0.00           C
ATOM   4402  C34 POPEH 233     122.018  59.949  37.752  1.00  0.00           C
ATOM   4405  C35 POPEH 233     120.839  59.419  38.572  1.00  0.00           C
ATOM   4408  C36 POPEH 233     121.169  59.338  40.072  1.00  0.00           C
ATOM   4411  C37 POPEH 233     119.948  59.099  40.962  1.00  0.00           C
ATOM   4414  C38 POPEH 233     120.149  59.608  42.392  1.00  0.00           C
ATOM   4417  C39 POPEH 233     118.869  59.499  43.242  1.00  0.00           C
ATOM   4420 0C31 POPEH 233     118.879  58.299  44.182  1.00  0.00           C
ATOM   4423 1C31 POPEH 233     117.549  58.129  44.922  1.00  0.00           C
ATOM   4426 2C31 POPEH 233     117.689  57.698  46.392  1.00  0.00           C
ATOM   4429 3C31 POPEH 233     118.278  58.788  47.282  1.00  0.00           C
ATOM   4432 4C31 POPEH 233     117.909  58.589  48.762  1.00  0.00           C
ATOM   4435 5C31 POPEH 233     117.699  59.918  49.502  1.00  0.00           C
ATOM   4438 6C31 POPEH 233     117.098  59.749  50.902  1.00  0.00           C
ATOM   4442  NH3 POPEI 234      33.478  38.678  28.672  1.00  0.00           N
ATOM   4446  C12 POPEI 234      34.718  38.208  27.952  1.00  0.00           C
ATOM   4449  C11 POPEI 234      35.579  37.339  28.892  1.00  0.00           C
ATOM   4452  P   POPEI 234      33.998  35.999  30.522  1.00  0.00           P
ATOM   4453  O13 POPEI 234      34.399  37.039  31.492  1.00  0.00           O
ATOM   4454  O14 POPEI 234      32.599  36.098  30.042  1.00  0.00           O
ATOM   4455  O11 POPEI 234      34.238  34.528  31.062  1.00  0.00           O
ATOM   4456  O12 POPEI 234      34.919  36.128  29.262  1.00  0.00           O
ATOM   4457  C1  POPEI 234      34.019  34.249  32.442  1.00  0.00           C
ATOM   4460  C2  POPEI 234      35.358  34.008  33.182  1.00  0.00           C
ATOM   4462  O21 POPEI 234      35.058  33.768  34.562  1.00  0.00           O
ATOM   4463  C21 POPEI 234      34.698  34.769  35.342  1.00  0.00           C
ATOM   4464  O22 POPEI 234      34.739  35.958  35.092  1.00  0.00           O
ATOM   4465  C22 POPEI 234      34.249  34.139  36.662  1.00  0.00           C
ATOM   4468  C3  POPEI 234      36.439  35.098  32.922  1.00  0.00           C
ATOM   4471  O31 POPEI 234      37.439  35.089  33.952  1.00  0.00           O
ATOM   4472  C31 POPEI 234      37.908  36.288  34.222  1.00  0.00           C
ATOM   4473  O32 POPEI 234      38.058  37.188  33.422  1.00  0.00           O
ATOM   4474  C32 POPEI 234      37.908  36.458  35.732  1.00  0.00           C
ATOM   4477  C23 POPEI 234      34.909  34.758  37.912  1.00  0.00           C
ATOM   4480  C24 POPEI 234      34.238  34.229  39.192  1.00  0.00           C
ATOM   4483  C25 POPEI 234      35.058  34.449  40.472  1.00  0.00           C
ATOM   4486  C26 POPEI 234      35.139  33.159  41.322  1.00  0.00           C
ATOM   4489  C27 POPEI 234      35.669  33.398  42.742  1.00  0.00           C
ATOM   4492  C28 POPEI 234      37.198  33.519  42.852  1.00  0.00           C
ATOM   4495  C29 POPEI 234      37.888  32.179  42.662  1.00  0.00           C
ATOM   4497 0C21 POPEI 234      38.308  31.339  43.622  1.00  0.00           C
ATOM   4499 1C21 POPEI 234      38.178  31.539  45.112  1.00  0.00           C
ATOM   4502 2C21 POPEI 234      37.098  30.618  45.712  1.00  0.00           C
ATOM   4505 3C21 POPEI 234      37.079  30.668  47.252  1.00  0.00           C
ATOM   4508 4C21 POPEI 234      36.268  29.518  47.872  1.00  0.00           C
ATOM   4511 5C21 POPEI 234      36.588  29.299  49.362  1.00  0.00           C
ATOM   4514 6C21 POPEI 234      36.229  30.499  50.242  1.00  0.00           C
ATOM   4517 7C21 POPEI 234      36.619  30.289  51.712  1.00  0.00           C
ATOM   4520 8C21 POPEI 234      36.239  31.479  52.592  1.00  0.00           C
ATOM   4524  C33 POPEI 234      39.228  36.128  36.422  1.00  0.00           C
ATOM   4527  C34 POPEI 234      38.959  36.188  37.922  1.00  0.00           C
ATOM   4530  C35 POPEI 234      40.149  35.769  38.772  1.00  0.00           C
ATOM   4533  C36 POPEI 234      39.788  35.819  40.252  1.00  0.00           C
ATOM   4536  C37 POPEI 234      41.029  35.618  41.132  1.00  0.00           C
ATOM   4539  C38 POPEI 234      40.768  35.828  42.622  1.00  0.00           C
ATOM   4542  C39 POPEI 234      40.279  37.249  42.932  1.00  0.00           C
ATOM   4545 0C31 POPEI 234      40.308  37.578  44.422  1.00  0.00           C
ATOM   4548 1C31 POPEI 234      39.779  38.979  44.742  1.00  0.00           C
ATOM   4551 2C31 POPEI 234      40.108  39.389  46.182  1.00  0.00           C
ATOM   4554 3C31 POPEI 234      39.428  40.679  46.642  1.00  0.00           C
ATOM   4557 4C31 POPEI 234      39.948  41.098  48.022  1.00  0.00           C
ATOM   4560 5C31 POPEI 234      39.268  42.339  48.602  1.00  0.00           C
ATOM   4563 6C31 POPEI 234      39.968  42.828  49.882  1.00  0.00           C
ATOM   4567  NH3 POPEJ 235      37.119   9.889  73.912  1.00  0.00           N
ATOM   4571  C12 POPEJ 235      37.678  11.059  74.652  1.00  0.00           C
ATOM   4574  C11 POPEJ 235      38.519  11.929  73.722  1.00  0.00           C
ATOM   4577  P   POPEJ 235      39.358  14.418  73.832  1.00  0.00           P
ATOM   4578  O13 POPEJ 235      38.159  15.259  74.002  1.00  0.00           O
ATOM   4579  O14 POPEJ 235      40.618  14.949  74.372  1.00  0.00           O
ATOM   4580  O11 POPEJ 235      39.598  14.168  72.292  1.00  0.00           O
ATOM   4581  O12 POPEJ 235      39.049  13.018  74.472  1.00  0.00           O
ATOM   4582  C1  POPEJ 235      38.659  14.348  71.232  1.00  0.00           C
ATOM   4585  C2  POPEJ 235      39.349  13.979  69.892  1.00  0.00           C
ATOM   4587  O21 POPEJ 235      38.498  14.268  68.772  1.00  0.00           O
ATOM   4588  C21 POPEJ 235      37.799  13.378  68.112  1.00  0.00           C
ATOM   4589  O22 POPEJ 235      37.599  12.219  68.402  1.00  0.00           O
ATOM   4590  C22 POPEJ 235      37.269  14.088  66.872  1.00  0.00           C
ATOM   4593  C3  POPEJ 235      40.028  12.569  69.962  1.00  0.00           C
ATOM   4596  O31 POPEJ 235      41.149  12.428  69.072  1.00  0.00           O
ATOM   4597  C31 POPEJ 235      42.279  12.988  69.492  1.00  0.00           C
ATOM   4598  O32 POPEJ 235      42.378  13.889  70.322  1.00  0.00           O
ATOM   4599  C32 POPEJ 235      43.449  12.278  68.822  1.00  0.00           C
ATOM   4602  C23 POPEJ 235      36.288  13.248  66.042  1.00  0.00           C
ATOM   4605  C24 POPEJ 235      35.818  14.038  64.812  1.00  0.00           C
ATOM   4608  C25 POPEJ 235      34.909  13.239  63.872  1.00  0.00           C
ATOM   4611  C26 POPEJ 235      35.599  12.009  63.292  1.00  0.00           C
ATOM   4614  C27 POPEJ 235      34.748  11.329  62.212  1.00  0.00           C
ATOM   4617  C28 POPEJ 235      35.318   9.958  61.812  1.00  0.00           C
ATOM   4620  C29 POPEJ 235      36.588   9.928  61.002  1.00  0.00           C
ATOM   4622 0C21 POPEJ 235      36.728  10.349  59.732  1.00  0.00           C
ATOM   4624 1C21 POPEJ 235      35.628  10.969  58.912  1.00  0.00           C
ATOM   4627 2C21 POPEJ 235      35.989  11.158  57.432  1.00  0.00           C
ATOM   4630 3C21 POPEJ 235      34.919  11.998  56.712  1.00  0.00           C
ATOM   4633 4C21 POPEJ 235      35.329  12.449  55.302  1.00  0.00           C
ATOM   4636 5C21 POPEJ 235      34.259  13.358  54.682  1.00  0.00           C
ATOM   4639 6C21 POPEJ 235      34.538  13.728  53.222  1.00  0.00           C
ATOM   4642 7C21 POPEJ 235      33.268  14.168  52.492  1.00  0.00           C
ATOM   4645 8C21 POPEJ 235      33.459  14.339  50.982  1.00  0.00           C
ATOM   4649  C33 POPEJ 235      43.759  10.989  69.612  1.00  0.00           C
ATOM   4652  C34 POPEJ 235      44.878  10.149  69.002  1.00  0.00           C
ATOM   4655  C35 POPEJ 235      45.058   8.849  69.802  1.00  0.00           C
ATOM   4658  C36 POPEJ 235      45.899   7.818  69.042  1.00  0.00           C
ATOM   4661  C37 POPEJ 235      45.949   6.449  69.722  1.00  0.00           C
ATOM   4664  C38 POPEJ 235      46.948   5.498  69.052  1.00  0.00           C
ATOM   4667  C39 POPEJ 235      46.968   5.628  67.522  1.00  0.00           C
ATOM   4670 0C31 POPEJ 235      47.878   4.639  66.812  1.00  0.00           C
ATOM   4673 1C31 POPEJ 235      47.888   4.878  65.292  1.00  0.00           C
ATOM   4676 2C31 POPEJ 235      48.718   3.819  64.552  1.00  0.00           C
ATOM   4679 3C31 POPEJ 235      48.548   3.859  63.032  1.00  0.00           C
ATOM   4682 4C31 POPEJ 235      49.009   5.168  62.382  1.00  0.00           C
ATOM   4685 5C31 POPEJ 235      49.288   4.998  60.882  1.00  0.00           C
ATOM   4688 6C31 POPEJ 235      49.629   6.309  60.162  1.00  0.00           C
ATOM   4692  NH3 POPEK 236     108.939 122.659  29.182  1.00  0.00           N
ATOM   4696  C12 POPEK 236     109.448 123.839  29.962  1.00  0.00           C
ATOM   4699  C11 POPEK 236     109.198 125.118  29.152  1.00  0.00           C
ATOM   4702  P   POPEK 236     109.058 127.066  30.932  1.00  0.00           P
ATOM   4703  O13 POPEK 236     109.979 128.127  31.372  1.00  0.00           O
ATOM   4704  O14 POPEK 236     107.689 127.475  30.572  1.00  0.00           O
ATOM   4705  O11 POPEK 236     108.999 125.949  32.052  1.00  0.00           O
ATOM   4706  O12 POPEK 236     109.758 126.266  29.762  1.00  0.00           O
ATOM   4707  C1  POPEK 236     108.669 126.236  33.402  1.00  0.00           C
ATOM   4710  C2  POPEK 236     109.878 125.968  34.352  1.00  0.00           C
ATOM   4712  O21 POPEK 236     109.448 126.076  35.722  1.00  0.00           O
ATOM   4713  C21 POPEK 236     108.669 125.079  36.102  1.00  0.00           C
ATOM   4714  O22 POPEK 236     108.558 123.988  35.572  1.00  0.00           O
ATOM   4715  C22 POPEK 236     107.718 125.588  37.202  1.00  0.00           C
ATOM   4718  C3  POPEK 236     111.028 126.965  34.052  1.00  0.00           C
ATOM   4721  O31 POPEK 236     112.218 126.675  34.812  1.00  0.00           O
ATOM   4722  C31 POPEK 236     112.619 127.556  35.712  1.00  0.00           C
ATOM   4723  O32 POPEK 236     112.059 128.615  35.972  1.00  0.00           O
ATOM   4724  C32 POPEK 236     113.899 127.066  36.382  1.00  0.00           C
ATOM   4727  C23 POPEK 236     107.988 125.019  38.612  1.00  0.00           C
ATOM   4730  C24 POPEK 236     107.168 123.759  38.942  1.00  0.00           C
ATOM   4733  C25 POPEK 236     106.998 123.529  40.462  1.00  0.00           C
ATOM   4736  C26 POPEK 236     106.058 124.538  41.132  1.00  0.00           C
ATOM   4739  C27 POPEK 236     106.209 124.618  42.662  1.00  0.00           C
ATOM   4742  C28 POPEK 236     105.608 125.928  43.202  1.00  0.00           C
ATOM   4745  C29 POPEK 236     105.708 126.066  44.702  1.00  0.00           C
ATOM   4747 0C21 POPEK 236     104.758 126.506  45.542  1.00  0.00           C
ATOM   4749 1C21 POPEK 236     103.348 126.936  45.212  1.00  0.00           C
ATOM   4752 2C21 POPEK 236     102.288 126.355  46.182  1.00  0.00           C
ATOM   4755 3C21 POPEK 236     102.409 126.896  47.612  1.00  0.00           C
ATOM   4758 4C21 POPEK 236     101.418 126.266  48.612  1.00  0.00           C
ATOM   4761 5C21 POPEK 236     101.799 124.818  48.982  1.00  0.00           C
ATOM   4764 6C21 POPEK 236     101.159 124.359  50.302  1.00  0.00           C
ATOM   4767 7C21 POPEK 236     101.688 122.999  50.752  1.00  0.00           C
ATOM   4770 8C21 POPEK 236     101.358 122.679  52.212  1.00  0.00           C
ATOM   4774  C33 POPEK 236     113.689 126.465  37.792  1.00  0.00           C
ATOM   4777  C34 POPEK 236     114.689 125.319  37.992  1.00  0.00           C
ATOM   4780  C35 POPEK 236     114.699 124.699  39.392  1.00  0.00           C
ATOM   4783  C36 POPEK 236     115.728 125.270  40.382  1.00  0.00           C
ATOM   4786  C37 POPEK 236     115.329 124.928  41.822  1.00  0.00           C
ATOM   4789  C38 POPEK 236     114.378 125.989  42.372  1.00  0.00           C
ATOM   4792  C39 POPEK 236     113.589 125.569  43.612  1.00  0.00           C
ATOM   4795 0C31 POPEK 236     114.439 125.149  44.822  1.00  0.00           C
ATOM   4798 1C31 POPEK 236     113.669 125.418  46.122  1.00  0.00           C
ATOM   4801 2C31 POPEK 236     114.198 124.659  47.342  1.00  0.00           C
ATOM   4804 3C31 POPEK 236     113.268 124.809  48.562  1.00  0.00           C
ATOM   4807 4C31 POPEK 236     113.488 126.096  49.382  1.00  0.00           C
ATOM   4810 5C31 POPEK 236     112.528 126.166  50.572  1.00  0.00           C
ATOM   4813 6C31 POPEK 236     112.658 127.446  51.402  1.00  0.00           C
ATOM   4817  NH3 POPEL 237      28.839 113.449  29.092  1.00  0.00           N
ATOM   4821  C12 POPEL 237      28.858 112.618  27.842  1.00  0.00           C
ATOM   4824  C11 POPEL 237      28.418 111.178  28.122  1.00  0.00           C
ATOM   4827  P   POPEL 237      29.239 109.008  26.842  1.00  0.00           P
ATOM   4828  O13 POPEL 237      28.298 108.029  27.432  1.00  0.00           O
ATOM   4829  O14 POPEL 237      29.639 108.799  25.442  1.00  0.00           O
ATOM   4830  O11 POPEL 237      30.538 109.148  27.772  1.00  0.00           O
ATOM   4831  O12 POPEL 237      28.569 110.408  26.952  1.00  0.00           O
ATOM   4832  C1  POPEL 237      30.488 108.479  29.042  1.00  0.00           C
ATOM   4835  C2  POPEL 237      31.768 108.748  29.882  1.00  0.00           C
ATOM   4837  O21 POPEL 237      31.619 108.508  31.292  1.00  0.00           O
ATOM   4838  C21 POPEL 237      31.149 107.358  31.742  1.00  0.00           C
ATOM   4839  O22 POPEL 237      30.488 106.539  31.132  1.00  0.00           O
ATOM   4840  C22 POPEL 237      31.598 107.178  33.192  1.00  0.00           C
ATOM   4843  C3  POPEL 237      32.269 110.219  29.732  1.00  0.00           C
ATOM   4846  O31 POPEL 237      33.289 110.529  30.722  1.00  0.00           O
ATOM   4847  C31 POPEL 237      32.788 111.029  31.842  1.00  0.00           C
ATOM   4848  O32 POPEL 237      31.619 111.269  32.062  1.00  0.00           O
ATOM   4849  C32 POPEL 237      33.858 111.218  32.912  1.00  0.00           C
ATOM   4852  C23 POPEL 237      32.409 105.889  33.412  1.00  0.00           C
ATOM   4855  C24 POPEL 237      32.999 105.788  34.832  1.00  0.00           C
ATOM   4858  C25 POPEL 237      31.919 105.699  35.922  1.00  0.00           C
ATOM   4861  C26 POPEL 237      32.448 105.299  37.312  1.00  0.00           C
ATOM   4864  C27 POPEL 237      31.298 105.138  38.312  1.00  0.00           C
ATOM   4867  C28 POPEL 237      31.738 104.729  39.742  1.00  0.00           C
ATOM   4870  C29 POPEL 237      30.518 104.389  40.552  1.00  0.00           C
ATOM   4872 0C21 POPEL 237      30.369 104.459  41.882  1.00  0.00           C
ATOM   4874 1C21 POPEL 237      31.438 104.818  42.872  1.00  0.00           C
ATOM   4877 2C21 POPEL 237      31.078 104.419  44.312  1.00  0.00           C
ATOM   4880 3C21 POPEL 237      32.288 104.519  45.252  1.00  0.00           C
ATOM   4883 4C21 POPEL 237      32.098 105.429  46.472  1.00  0.00           C
ATOM   4886 5C21 POPEL 237      33.159 106.539  46.532  1.00  0.00           C
ATOM   4889 6C21 POPEL 237      33.259 107.199  47.912  1.00  0.00           C
ATOM   4892 7C21 POPEL 237      34.388 108.228  47.982  1.00  0.00           C
ATOM   4895 8C21 POPEL 237      35.018 108.318  49.372  1.00  0.00           C
ATOM   4899  C33 POPEL 237      35.189 111.779  32.412  1.00  0.00           C
ATOM   4902  C34 POPEL 237      36.128 112.169  33.562  1.00  0.00           C
ATOM   4905  C35 POPEL 237      36.459 111.008  34.522  1.00  0.00           C
ATOM   4908  C36 POPEL 237      37.718 111.248  35.362  1.00  0.00           C
ATOM   4911  C37 POPEL 237      37.888 110.208  36.472  1.00  0.00           C
ATOM   4914  C38 POPEL 237      39.018 110.518  37.462  1.00  0.00           C
ATOM   4917  C39 POPEL 237      38.788 109.828  38.812  1.00  0.00           C
ATOM   4920 0C31 POPEL 237      39.899 110.089  39.832  1.00  0.00           C
ATOM   4923 1C31 POPEL 237      39.568 109.529  41.222  1.00  0.00           C
ATOM   4926 2C31 POPEL 237      40.748 109.648  42.202  1.00  0.00           C
ATOM   4929 3C31 POPEL 237      40.489 109.028  43.582  1.00  0.00           C
ATOM   4932 4C31 POPEL 237      39.338 109.678  44.372  1.00  0.00           C
ATOM   4935 5C31 POPEL 237      39.228 109.139  45.812  1.00  0.00           C
ATOM   4938 6C31 POPEL 237      38.038 109.699  46.592  1.00  0.00           C
ATOM   4942  NH3 POPEM 238      50.119  44.429  34.062  1.00  0.00           N
ATOM   4946  C12 POPEM 238      48.779  43.778  33.772  1.00  0.00           C
ATOM   4949  C11 POPEM 238      48.908  42.339  33.202  1.00  0.00           C
ATOM   4952  P   POPEM 238      51.218  41.259  33.812  1.00  0.00           P
ATOM   4953  O13 POPEM 238      51.489  39.918  33.262  1.00  0.00           O
ATOM   4954  O14 POPEM 238      51.678  42.449  33.062  1.00  0.00           O
ATOM   4955  O11 POPEM 238      51.759  41.368  35.302  1.00  0.00           O
ATOM   4956  O12 POPEM 238      49.658  41.469  34.052  1.00  0.00           O
ATOM   4957  C1  POPEM 238      51.759  40.248  36.202  1.00  0.00           C
ATOM   4960  C2  POPEM 238      50.568  40.269  37.212  1.00  0.00           C
ATOM   4962  O21 POPEM 238      50.959  39.508  38.382  1.00  0.00           O
ATOM   4963  C21 POPEM 238      50.679  40.038  39.562  1.00  0.00           C
ATOM   4964  O22 POPEM 238      50.119  41.108  39.742  1.00  0.00           O
ATOM   4965  C22 POPEM 238      51.188  39.099  40.662  1.00  0.00           C
ATOM   4968  C3  POPEM 238      49.288  39.639  36.582  1.00  0.00           C
ATOM   4971  O31 POPEM 238      48.309  39.229  37.562  1.00  0.00           O
ATOM   4972  C31 POPEM 238      47.358  40.049  38.052  1.00  0.00           C
ATOM   4973  O32 POPEM 238      46.608  39.718  38.952  1.00  0.00           O
ATOM   4974  C32 POPEM 238      47.269  41.409  37.342  1.00  0.00           C
ATOM   4977  C23 POPEM 238      50.169  38.608  41.712  1.00  0.00           C
ATOM   4980  C24 POPEM 238      49.748  39.708  42.682  1.00  0.00           C
ATOM   4983  C25 POPEM 238      49.318  39.159  44.042  1.00  0.00           C
ATOM   4986  C26 POPEM 238      50.458  38.499  44.862  1.00  0.00           C
ATOM   4989  C27 POPEM 238      51.678  39.398  45.072  1.00  0.00           C
ATOM   4992  C28 POPEM 238      52.589  38.868  46.192  1.00  0.00           C
ATOM   4995  C29 POPEM 238      53.748  39.769  46.482  1.00  0.00           C
ATOM   4997 0C21 POPEM 238      54.318  39.988  47.672  1.00  0.00           C
ATOM   4999 1C21 POPEM 238      53.909  39.368  48.992  1.00  0.00           C
ATOM   5002 2C21 POPEM 238      53.459  40.458  49.982  1.00  0.00           C
ATOM   5005 3C21 POPEM 238      54.618  41.308  50.502  1.00  0.00           C
ATOM   5008 4C21 POPEM 238      54.108  42.468  51.362  1.00  0.00           C
ATOM   5011 5C21 POPEM 238      55.208  43.188  52.142  1.00  0.00           C
ATOM   5014 6C21 POPEM 238      54.639  43.948  53.342  1.00  0.00           C
ATOM   5017 7C21 POPEM 238      55.708  44.758  54.092  1.00  0.00           C
ATOM   5020 8C21 POPEM 238      55.198  45.318  55.412  1.00  0.00           C
ATOM   5024  C33 POPEM 238      46.378  42.449  38.062  1.00  0.00           C
ATOM   5027  C34 POPEM 238      47.118  43.208  39.172  1.00  0.00           C
ATOM   5030  C35 POPEM 238      47.098  42.528  40.552  1.00  0.00           C
ATOM   5033  C36 POPEM 238      48.099  43.169  41.522  1.00  0.00           C
ATOM   5036  C37 POPEM 238      47.829  42.849  43.002  1.00  0.00           C
ATOM   5039  C38 POPEM 238      48.968  43.328  43.902  1.00  0.00           C
ATOM   5042  C39 POPEM 238      48.669  43.118  45.382  1.00  0.00           C
ATOM   5045 0C31 POPEM 238      49.779  43.689  46.282  1.00  0.00           C
ATOM   5048 1C31 POPEM 238      49.559  43.389  47.762  1.00  0.00           C
ATOM   5051 2C31 POPEM 238      50.649  44.008  48.632  1.00  0.00           C
ATOM   5054 3C31 POPEM 238      50.558  43.578  50.102  1.00  0.00           C
ATOM   5057 4C31 POPEM 238      49.418  44.258  50.862  1.00  0.00           C
ATOM   5060 5C31 POPEM 238      49.318  43.769  52.312  1.00  0.00           C
ATOM   5063 6C31 POPEM 238      48.348  44.589  53.162  1.00  0.00           C
ATOM   5067  NH3 POPEN 239      70.769 107.918  75.142  1.00  0.00           N
ATOM   5071  C12 POPEN 239      70.388 109.098  75.992  1.00  0.00           C
ATOM   5074  C11 POPEN 239      69.519 110.109  75.202  1.00  0.00           C
ATOM   5077  P   POPEN 239      67.329 110.060  76.642  1.00  0.00           P
ATOM   5078  O13 POPEN 239      67.829 109.168  77.712  1.00  0.00           O
ATOM   5079  O14 POPEN 239      66.369 111.089  77.062  1.00  0.00           O
ATOM   5080  O11 POPEN 239      66.778 109.168  75.452  1.00  0.00           O
ATOM   5081  O12 POPEN 239      68.579 110.809  76.022  1.00  0.00           O
ATOM   5082  C1  POPEN 239      66.239 109.699  74.252  1.00  0.00           C
ATOM   5085  C2  POPEN 239      66.549 108.748  73.062  1.00  0.00           C
ATOM   5087  O21 POPEN 239      66.759 109.538  71.882  1.00  0.00           O
ATOM   5088  C21 POPEN 239      67.979 109.489  71.392  1.00  0.00           C
ATOM   5089  O22 POPEN 239      68.948 108.999  71.952  1.00  0.00           O
ATOM   5090  C22 POPEN 239      68.019 110.109  69.992  1.00  0.00           C
ATOM   5093  C3  POPEN 239      65.448 107.689  72.772  1.00  0.00           C
ATOM   5096  O31 POPEN 239      65.739 106.999  71.522  1.00  0.00           O
ATOM   5097  C31 POPEN 239      64.979 107.348  70.472  1.00  0.00           C
ATOM   5098  O32 POPEN 239      64.009 108.078  70.522  1.00  0.00           O
ATOM   5099  C32 POPEN 239      65.588 106.779  69.192  1.00  0.00           C
ATOM   5102  C23 POPEN 239      69.309 109.748  69.202  1.00  0.00           C
ATOM   5105  C24 POPEN 239      69.288 110.159  67.712  1.00  0.00           C
ATOM   5108  C25 POPEN 239      68.549 109.148  66.822  1.00  0.00           C
ATOM   5111  C26 POPEN 239      68.888 109.279  65.322  1.00  0.00           C
ATOM   5114  C27 POPEN 239      68.379 110.569  64.652  1.00  0.00           C
ATOM   5117  C28 POPEN 239      68.569 110.538  63.122  1.00  0.00           C
ATOM   5120  C29 POPEN 239      67.989 111.749  62.442  1.00  0.00           C
ATOM   5122 0C21 POPEN 239      67.659 111.838  61.132  1.00  0.00           C
ATOM   5124 1C21 POPEN 239      67.869 110.749  60.112  1.00  0.00           C
ATOM   5127 2C21 POPEN 239      67.199 111.008  58.752  1.00  0.00           C
ATOM   5130 3C21 POPEN 239      67.678 112.279  58.032  1.00  0.00           C
ATOM   5133 4C21 POPEN 239      67.319 112.279  56.542  1.00  0.00           C
ATOM   5136 5C21 POPEN 239      67.628 113.608  55.832  1.00  0.00           C
ATOM   5139 6C21 POPEN 239      67.339 113.538  54.332  1.00  0.00           C
ATOM   5142 7C21 POPEN 239      67.628 114.839  53.572  1.00  0.00           C
ATOM   5145 8C21 POPEN 239      67.038 114.858  52.172  1.00  0.00           C
ATOM   5149  C33 POPEN 239      65.078 107.509  67.932  1.00  0.00           C
ATOM   5152  C34 POPEN 239      65.448 106.779  66.642  1.00  0.00           C
ATOM   5155  C35 POPEN 239      65.058 107.598  65.412  1.00  0.00           C
ATOM   5158  C36 POPEN 239      65.288 106.849  64.092  1.00  0.00           C
ATOM   5161  C37 POPEN 239      64.798 107.638  62.872  1.00  0.00           C
ATOM   5164  C38 POPEN 239      64.968 106.868  61.572  1.00  0.00           C
ATOM   5167  C39 POPEN 239      64.559 107.689  60.342  1.00  0.00           C
ATOM   5170 0C31 POPEN 239      64.878 106.938  59.042  1.00  0.00           C
ATOM   5173 1C31 POPEN 239      64.538 107.738  57.782  1.00  0.00           C
ATOM   5176 2C31 POPEN 239      65.218 107.139  56.552  1.00  0.00           C
ATOM   5179 3C31 POPEN 239      64.868 107.829  55.232  1.00  0.00           C
ATOM   5182 4C31 POPEN 239      65.329 106.978  54.042  1.00  0.00           C
ATOM   5185 5C31 POPEN 239      65.159 107.659  52.672  1.00  0.00           C
ATOM   5188 6C31 POPEN 239      66.139 108.810  52.462  1.00  0.00           C
ATOM   5192  NH3 POPEO 240      31.048  73.309  72.772  1.00  0.00           N
ATOM   5196  C12 POPEO 240      32.098  72.309  73.212  1.00  0.00           C
ATOM   5199  C11 POPEO 240      32.098  70.999  72.392  1.00  0.00           C
ATOM   5202  P   POPEO 240      33.228  68.648  72.622  1.00  0.00           P
ATOM   5203  O13 POPEO 240      34.579  68.078  72.862  1.00  0.00           O
ATOM   5204  O14 POPEO 240      32.098  68.078  73.382  1.00  0.00           O
ATOM   5205  O11 POPEO 240      32.929  68.479  71.062  1.00  0.00           O
ATOM   5206  O12 POPEO 240      33.248  70.218  72.782  1.00  0.00           O
ATOM   5207  C1  POPEO 240      33.958  68.878  70.142  1.00  0.00           C
ATOM   5210  C2  POPEO 240      34.888  67.718  69.702  1.00  0.00           C
ATOM   5212  O21 POPEO 240      35.038  67.769  68.272  1.00  0.00           O
ATOM   5213  C21 POPEO 240      35.928  68.648  67.842  1.00  0.00           C
ATOM   5214  O22 POPEO 240      36.718  69.258  68.542  1.00  0.00           O
ATOM   5215  C22 POPEO 240      35.759  68.858  66.332  1.00  0.00           C
ATOM   5218  C3  POPEO 240      34.358  66.309  70.102  1.00  0.00           C
ATOM   5221  O31 POPEO 240      35.239  65.279  69.632  1.00  0.00           O
ATOM   5222  C31 POPEO 240      35.028  64.589  68.502  1.00  0.00           C
ATOM   5223  O32 POPEO 240      35.908  64.029  67.872  1.00  0.00           O
ATOM   5224  C32 POPEO 240      33.548  64.379  68.112  1.00  0.00           C
ATOM   5227  C23 POPEO 240      37.079  68.748  65.532  1.00  0.00           C
ATOM   5230  C24 POPEO 240      36.909  68.858  64.002  1.00  0.00           C
ATOM   5233  C25 POPEO 240      37.128  70.258  63.402  1.00  0.00           C
ATOM   5236  C26 POPEO 240      37.489  70.199  61.902  1.00  0.00           C
ATOM   5239  C27 POPEO 240      37.759  71.568  61.262  1.00  0.00           C
ATOM   5242  C28 POPEO 240      38.358  71.578  59.842  1.00  0.00           C
ATOM   5245  C29 POPEO 240      39.869  71.589  59.892  1.00  0.00           C
ATOM   5247 0C21 POPEO 240      40.718  70.879  59.142  1.00  0.00           C
ATOM   5249 1C21 POPEO 240      40.349  69.928  58.042  1.00  0.00           C
ATOM   5252 2C21 POPEO 240      41.428  69.819  56.952  1.00  0.00           C
ATOM   5255 3C21 POPEO 240      41.538  71.049  56.032  1.00  0.00           C
ATOM   5258 4C21 POPEO 240      42.599  70.828  54.942  1.00  0.00           C
ATOM   5261 5C21 POPEO 240      42.939  72.089  54.132  1.00  0.00           C
ATOM   5264 6C21 POPEO 240      41.768  72.589  53.272  1.00  0.00           C
ATOM   5267 7C21 POPEO 240      42.068  73.928  52.572  1.00  0.00           C
ATOM   5270 8C21 POPEO 240      40.838  74.479  51.842  1.00  0.00           C
ATOM   5274  C33 POPEO 240      32.899  65.458  67.202  1.00  0.00           C
ATOM   5277  C34 POPEO 240      31.378  65.248  67.072  1.00  0.00           C
ATOM   5280  C35 POPEO 240      30.938  64.419  65.862  1.00  0.00           C
ATOM   5283  C36 POPEO 240      31.019  65.209  64.542  1.00  0.00           C
ATOM   5286  C37 POPEO 240      30.748  64.328  63.322  1.00  0.00           C
ATOM   5289  C38 POPEO 240      30.999  65.038  61.992  1.00  0.00           C
ATOM   5292  C39 POPEO 240      31.078  64.068  60.802  1.00  0.00           C
ATOM   5295 0C31 POPEO 240      29.858  63.139  60.702  1.00  0.00           C
ATOM   5298 1C31 POPEO 240      29.728  62.488  59.312  1.00  0.00           C
ATOM   5301 2C31 POPEO 240      29.159  63.438  58.252  1.00  0.00           C
ATOM   5304 3C31 POPEO 240      27.628  63.629  58.322  1.00  0.00           C
ATOM   5307 4C31 POPEO 240      26.849  62.379  57.882  1.00  0.00           C
ATOM   5310 5C31 POPEO 240      25.359  62.649  57.692  1.00  0.00           C
ATOM   5313 6C31 POPEO 240      24.569  61.399  57.302  1.00  0.00           C
ATOM   5317  NH3 POPEP 241      21.948  98.969  27.562  1.00  0.00           N
ATOM   5321  C12 POPEP 241      20.788  99.468  28.372  1.00  0.00           C
ATOM   5324  C11 POPEP 241      20.908  99.049  29.862  1.00  0.00           C
ATOM   5327  P   POPEP 241      19.909  96.609  29.682  1.00  0.00           P
ATOM   5328  O13 POPEP 241      18.718  97.409  29.312  1.00  0.00           O
ATOM   5329  O14 POPEP 241      20.468  95.749  28.622  1.00  0.00           O
ATOM   5330  O11 POPEP 241      19.628  95.828  31.032  1.00  0.00           O
ATOM   5331  O12 POPEP 241      21.048  97.649  30.072  1.00  0.00           O
ATOM   5332  C1  POPEP 241      18.768  96.418  32.012  1.00  0.00           C
ATOM   5335  C2  POPEP 241      19.288  96.098  33.432  1.00  0.00           C
ATOM   5337  O21 POPEP 241      18.338  96.598  34.402  1.00  0.00           O
ATOM   5338  C21 POPEP 241      18.378  95.979  35.582  1.00  0.00           C
ATOM   5339  O22 POPEP 241      18.978  94.939  35.802  1.00  0.00           O
ATOM   5340  C22 POPEP 241      17.518  96.738  36.622  1.00  0.00           C
ATOM   5343  C3  POPEP 241      20.659  96.798  33.612  1.00  0.00           C
ATOM   5346  O31 POPEP 241      21.239  96.528  34.892  1.00  0.00           O
ATOM   5347  C31 POPEP 241      22.338  95.798  34.922  1.00  0.00           C
ATOM   5348  O32 POPEP 241      22.869  95.249  33.972  1.00  0.00           O
ATOM   5349  C32 POPEP 241      22.929  95.828  36.322  1.00  0.00           C
ATOM   5352  C23 POPEP 241      17.659  96.269  38.092  1.00  0.00           C
ATOM   5355  C24 POPEP 241      18.338  97.318  38.992  1.00  0.00           C
ATOM   5358  C25 POPEP 241      18.978  96.738  40.272  1.00  0.00           C
ATOM   5361  C26 POPEP 241      18.078  96.758  41.512  1.00  0.00           C
ATOM   5364  C27 POPEP 241      18.739  96.008  42.692  1.00  0.00           C
ATOM   5367  C28 POPEP 241      17.899  95.968  43.992  1.00  0.00           C
ATOM   5370  C29 POPEP 241      17.778  97.299  44.692  1.00  0.00           C
ATOM   5372 0C21 POPEP 241      18.518  97.770  45.712  1.00  0.00           C
ATOM   5374 1C21 POPEP 241      19.669  97.078  46.412  1.00  0.00           C
ATOM   5377 2C21 POPEP 241      19.518  96.989  47.952  1.00  0.00           C
ATOM   5380 3C21 POPEP 241      19.758  98.318  48.692  1.00  0.00           C
ATOM   5383 4C21 POPEP 241      19.798  98.158  50.222  1.00  0.00           C
ATOM   5386 5C21 POPEP 241      20.228  99.459  50.932  1.00  0.00           C
ATOM   5389 6C21 POPEP 241      20.308  99.349  52.462  1.00  0.00           C
ATOM   5392 7C21 POPEP 241      20.659 100.699  53.112  1.00  0.00           C
ATOM   5395 8C21 POPEP 241      20.708 100.669  54.642  1.00  0.00           C
ATOM   5399  C33 POPEP 241      23.608  97.188  36.592  1.00  0.00           C
ATOM   5402  C34 POPEP 241      22.618  98.318  36.932  1.00  0.00           C
ATOM   5405  C35 POPEP 241      22.198  98.339  38.402  1.00  0.00           C
ATOM   5408  C36 POPEP 241      23.319  98.888  39.272  1.00  0.00           C
ATOM   5411  C37 POPEP 241      22.939  99.028  40.732  1.00  0.00           C
ATOM   5414  C38 POPEP 241      24.148  99.428  41.562  1.00  0.00           C
ATOM   5417  C39 POPEP 241      23.878  99.279  43.052  1.00  0.00           C
ATOM   5420 0C31 POPEP 241      25.038  99.739  43.932  1.00  0.00           C
ATOM   5423 1C31 POPEP 241      24.618  99.678  45.402  1.00  0.00           C
ATOM   5426 2C31 POPEP 241      25.678 100.229  46.362  1.00  0.00           C
ATOM   5429 3C31 POPEP 241      25.159 100.359  47.802  1.00  0.00           C
ATOM   5432 4C31 POPEP 241      24.699  99.020  48.392  1.00  0.00           C
ATOM   5435 5C31 POPEP 241      24.159  99.158  49.822  1.00  0.00           C
ATOM   5438 6C31 POPEP 241      23.649  97.839  50.392  1.00  0.00           C
ATOM   5442  NH3 POPEQ 242      48.519  63.878  72.532  1.00  0.00           N
ATOM   5446  C12 POPEQ 242      49.569  64.828  73.012  1.00  0.00           C
ATOM   5449  C11 POPEQ 242      50.899  64.458  72.342  1.00  0.00           C
ATOM   5452  P   POPEQ 242      50.658  63.028  70.132  1.00  0.00           P
ATOM   5453  O13 POPEQ 242      49.839  62.098  70.942  1.00  0.00           O
ATOM   5454  O14 POPEQ 242      50.138  63.379  68.792  1.00  0.00           O
ATOM   5455  O11 POPEQ 242      52.149  62.579  70.012  1.00  0.00           O
ATOM   5456  O12 POPEQ 242      50.759  64.409  70.922  1.00  0.00           O
ATOM   5457  C1  POPEQ 242      53.208  63.499  69.712  1.00  0.00           C
ATOM   5460  C2  POPEQ 242      54.029  63.099  68.442  1.00  0.00           C
ATOM   5462  O21 POPEQ 242      54.489  64.188  67.602  1.00  0.00           O
ATOM   5463  C21 POPEQ 242      53.639  65.059  67.102  1.00  0.00           C
ATOM   5464  O22 POPEQ 242      52.498  65.269  67.492  1.00  0.00           O
ATOM   5465  C22 POPEQ 242      54.348  65.918  66.052  1.00  0.00           C
ATOM   5468  C3  POPEQ 242      53.319  62.049  67.562  1.00  0.00           C
ATOM   5471  O31 POPEQ 242      54.288  61.229  66.912  1.00  0.00           O
ATOM   5472  C31 POPEQ 242      54.178  61.038  65.612  1.00  0.00           C
ATOM   5473  O32 POPEQ 242      53.558  61.719  64.822  1.00  0.00           O
ATOM   5474  C32 POPEQ 242      54.909  59.729  65.332  1.00  0.00           C
ATOM   5477  C23 POPEQ 242      53.439  66.989  65.412  1.00  0.00           C
ATOM   5480  C24 POPEQ 242      54.239  68.249  65.042  1.00  0.00           C
ATOM   5483  C25 POPEQ 242      53.348  69.398  64.532  1.00  0.00           C
ATOM   5486  C26 POPEQ 242      54.169  70.629  64.132  1.00  0.00           C
ATOM   5489  C27 POPEQ 242      53.338  71.928  64.132  1.00  0.00           C
ATOM   5492  C28 POPEQ 242      54.138  73.169  63.692  1.00  0.00           C
ATOM   5495  C29 POPEQ 242      54.378  73.188  62.202  1.00  0.00           C
ATOM   5497 0C21 POPEQ 242      53.928  74.099  61.312  1.00  0.00           C
ATOM   5499 1C21 POPEQ 242      53.068  75.288  61.632  1.00  0.00           C
ATOM   5502 2C21 POPEQ 242      53.909  76.568  61.812  1.00  0.00           C
ATOM   5505 3C21 POPEQ 242      53.068  77.809  62.152  1.00  0.00           C
ATOM   5508 4C21 POPEQ 242      53.909  79.069  62.362  1.00  0.00           C
ATOM   5511 5C21 POPEQ 242      54.788  79.428  61.152  1.00  0.00           C
ATOM   5514 6C21 POPEQ 242      55.518  80.758  61.342  1.00  0.00           C
ATOM   5517 7C21 POPEQ 242      56.439  81.098  60.162  1.00  0.00           C
ATOM   5520 8C21 POPEQ 242      57.218  82.388  60.392  1.00  0.00           C
ATOM   5524  C33 POPEQ 242      55.019  59.349  63.832  1.00  0.00           C
ATOM   5527  C34 POPEQ 242      54.678  57.868  63.602  1.00  0.00           C
ATOM   5530  C35 POPEQ 242      54.979  57.398  62.172  1.00  0.00           C
ATOM   5533  C36 POPEQ 242      56.448  57.549  61.762  1.00  0.00           C
ATOM   5536  C37 POPEQ 242      56.818  56.719  60.522  1.00  0.00           C
ATOM   5539  C38 POPEQ 242      58.239  57.028  60.042  1.00  0.00           C
ATOM   5542  C39 POPEQ 242      58.748  56.089  58.942  1.00  0.00           C
ATOM   5545 0C31 POPEQ 242      58.068  56.278  57.582  1.00  0.00           C
ATOM   5548 1C31 POPEQ 242      58.729  55.419  56.492  1.00  0.00           C
ATOM   5551 2C31 POPEQ 242      57.998  55.448  55.142  1.00  0.00           C
ATOM   5554 3C31 POPEQ 242      58.699  54.549  54.122  1.00  0.00           C
ATOM   5557 4C31 POPEQ 242      57.958  54.389  52.792  1.00  0.00           C
ATOM   5560 5C31 POPEQ 242      58.529  53.218  51.972  1.00  0.00           C
ATOM   5563 6C31 POPEQ 242      57.838  52.999  50.632  1.00  0.00           C
ATOM   5567  NH3 POPER 243      36.979  34.688  75.392  1.00  0.00           N
ATOM   5571  C12 POPER 243      35.878  35.688  75.142  1.00  0.00           C
ATOM   5574  C11 POPER 243      35.139  35.328  73.842  1.00  0.00           C
ATOM   5577  P   POPER 243      35.299  32.889  72.932  1.00  0.00           P
ATOM   5578  O13 POPER 243      36.739  32.848  73.242  1.00  0.00           O
ATOM   5579  O14 POPER 243      34.528  31.639  73.082  1.00  0.00           O
ATOM   5580  O11 POPER 243      35.049  33.609  71.542  1.00  0.00           O
ATOM   5581  O12 POPER 243      34.698  33.969  73.892  1.00  0.00           O
ATOM   5582  C1  POPER 243      34.068  33.149  70.612  1.00  0.00           C
ATOM   5585  C2  POPER 243      34.728  32.648  69.302  1.00  0.00           C
ATOM   5587  O21 POPER 243      33.899  31.579  68.852  1.00  0.00           O
ATOM   5588  C21 POPER 243      32.999  31.799  67.922  1.00  0.00           C
ATOM   5589  O22 POPER 243      32.858  32.839  67.292  1.00  0.00           O
ATOM   5590  C22 POPER 243      32.068  30.578  67.882  1.00  0.00           C
ATOM   5593  C3  POPER 243      36.178  32.129  69.522  1.00  0.00           C
ATOM   5596  O31 POPER 243      36.798  31.858  68.252  1.00  0.00           O
ATOM   5597  C31 POPER 243      38.058  32.199  68.062  1.00  0.00           C
ATOM   5598  O32 POPER 243      38.919  32.328  68.922  1.00  0.00           O
ATOM   5599  C32 POPER 243      38.198  32.668  66.612  1.00  0.00           C
ATOM   5602  C23 POPER 243      32.028  29.848  66.522  1.00  0.00           C
ATOM   5605  C24 POPER 243      31.149  28.579  66.562  1.00  0.00           C
ATOM   5608  C25 POPER 243      31.078  27.859  65.212  1.00  0.00           C
ATOM   5611  C26 POPER 243      30.108  28.509  64.202  1.00  0.00           C
ATOM   5614  C27 POPER 243      29.919  27.628  62.962  1.00  0.00           C
ATOM   5617  C28 POPER 243      28.739  28.019  62.062  1.00  0.00           C
ATOM   5620  C29 POPER 243      28.968  29.258  61.232  1.00  0.00           C
ATOM   5622 0C21 POPER 243      29.128  29.288  59.892  1.00  0.00           C
ATOM   5624 1C21 POPER 243      29.159  28.098  58.972  1.00  0.00           C
ATOM   5627 2C21 POPER 243      27.818  27.868  58.252  1.00  0.00           C
ATOM   5630 3C21 POPER 243      27.489  28.969  57.232  1.00  0.00           C
ATOM   5633 4C21 POPER 243      26.209  28.698  56.422  1.00  0.00           C
ATOM   5636 5C21 POPER 243      24.938  28.719  57.282  1.00  0.00           C
ATOM   5639 6C21 POPER 243      23.649  28.698  56.442  1.00  0.00           C
ATOM   5642 7C21 POPER 243      22.409  29.069  57.272  1.00  0.00           C
ATOM   5645 8C21 POPER 243      21.128  29.158  56.452  1.00  0.00           C
ATOM   5649  C33 POPER 243      37.088  33.698  66.332  1.00  0.00           C
ATOM   5652  C34 POPER 243      36.979  34.188  64.892  1.00  0.00           C
ATOM   5655  C35 POPER 243      35.959  35.328  64.902  1.00  0.00           C
ATOM   5658  C36 POPER 243      35.638  35.938  63.552  1.00  0.00           C
ATOM   5661  C37 POPER 243      34.658  37.098  63.782  1.00  0.00           C
ATOM   5664  C38 POPER 243      34.489  38.108  62.632  1.00  0.00           C
ATOM   5667  C39 POPER 243      35.808  38.708  62.142  1.00  0.00           C
ATOM   5670 0C31 POPER 243      36.259  38.089  60.822  1.00  0.00           C
ATOM   5673 1C31 POPER 243      37.748  38.269  60.532  1.00  0.00           C
ATOM   5676 2C31 POPER 243      38.128  37.668  59.172  1.00  0.00           C
ATOM   5679 3C31 POPER 243      37.768  38.589  58.002  1.00  0.00           C
ATOM   5682 4C31 POPER 243      37.678  37.839  56.662  1.00  0.00           C
ATOM   5685 5C31 POPER 243      37.388  38.778  55.492  1.00  0.00           C
ATOM   5688 6C31 POPER 243      37.209  38.059  54.162  1.00  0.00           C
ATOM   5692  NH3 POPES 244       4.051  55.128  29.832  1.00  0.00           N
ATOM   5696  C12 POPES 244       3.551  55.699  28.532  1.00  0.00           C
ATOM   5699  C11 POPES 244       3.741  57.229  28.472  1.00  0.00           C
ATOM   5702  P   POPES 244       1.422  58.199  27.412  1.00  0.00           P
ATOM   5703  O13 POPES 244       1.162  58.979  26.182  1.00  0.00           O
ATOM   5704  O14 POPES 244       0.642  56.968  27.652  1.00  0.00           O
ATOM   5705  O11 POPES 244       1.031  59.159  28.612  1.00  0.00           O
ATOM   5706  O12 POPES 244       2.961  57.849  27.462  1.00  0.00           O
ATOM   5707  C1  POPES 244       1.892  59.718  29.582  1.00  0.00           C
ATOM   5710  C2  POPES 244       1.562  59.159  30.992  1.00  0.00           C
ATOM   5712  O21 POPES 244       2.782  59.188  31.752  1.00  0.00           O
ATOM   5713  C21 POPES 244       2.622  59.179  33.062  1.00  0.00           C
ATOM   5714  O22 POPES 244       1.571  59.268  33.652  1.00  0.00           O
ATOM   5715  C22 POPES 244       3.992  58.969  33.712  1.00  0.00           C
ATOM   5718  C3  POPES 244       0.992  57.698  30.882  1.00  0.00           C
ATOM   5721  O31 POPES 244       0.642  57.098  32.142  1.00  0.00           O
ATOM   5722  C31 POPES 244       1.392  56.089  32.562  1.00  0.00           C
ATOM   5723  O32 POPES 244       2.472  55.739  32.102  1.00  0.00           O
ATOM   5724  C32 POPES 244       0.542  55.388  33.622  1.00  0.00           C
ATOM   5727  C23 POPES 244       3.922  58.829  35.242  1.00  0.00           C
ATOM   5730  C24 POPES 244       5.301  58.979  35.892  1.00  0.00           C
ATOM   5733  C25 POPES 244       5.852  60.419  35.862  1.00  0.00           C
ATOM   5736  C26 POPES 244       6.082  61.008  37.272  1.00  0.00           C
ATOM   5739  C27 POPES 244       6.881  62.319  37.252  1.00  0.00           C
ATOM   5742  C28 POPES 244       8.262  62.229  37.952  1.00  0.00           C
ATOM   5745  C29 POPES 244       9.232  61.299  37.262  1.00  0.00           C
ATOM   5747 0C21 POPES 244      10.489  61.019  37.642  1.00  0.00           C
ATOM   5749 1C21 POPES 244      11.209  61.578  38.852  1.00  0.00           C
ATOM   5752 2C21 POPES 244      12.469  62.379  38.472  1.00  0.00           C
ATOM   5755 3C21 POPES 244      12.168  63.569  37.542  1.00  0.00           C
ATOM   5758 4C21 POPES 244      13.329  64.568  37.382  1.00  0.00           C
ATOM   5761 5C21 POPES 244      12.929  65.708  36.442  1.00  0.00           C
ATOM   5764 6C21 POPES 244      13.958  66.828  36.282  1.00  0.00           C
ATOM   5767 7C21 POPES 244      13.339  68.089  35.652  1.00  0.00           C
ATOM   5770 8C21 POPES 244      14.358  69.159  35.242  1.00  0.00           C
ATOM   5774  C33 POPES 244       1.202  54.429  34.622  1.00  0.00           C
ATOM   5777  C34 POPES 244       0.061  53.899  35.522  1.00  0.00           C
ATOM   5780  C35 POPES 244       0.382  53.868  37.022  1.00  0.00           C
ATOM   5783  C36 POPES 244      -0.739  53.229  37.862  1.00  0.00           C
ATOM   5786  C37 POPES 244      -0.358  53.169  39.342  1.00  0.00           C
ATOM   5789  C38 POPES 244      -1.418  52.618  40.292  1.00  0.00           C
ATOM   5792  C39 POPES 244      -1.088  52.828  41.782  1.00  0.00           C
ATOM   5795 0C31 POPES 244       0.282  52.269  42.232  1.00  0.00           C
ATOM   5798 1C31 POPES 244       0.452  52.339  43.752  1.00  0.00           C
ATOM   5801 2C31 POPES 244       1.812  51.828  44.262  1.00  0.00           C
ATOM   5804 3C31 POPES 244       1.942  50.299  44.252  1.00  0.00           C
ATOM   5807 4C31 POPES 244       3.271  49.809  44.832  1.00  0.00           C
ATOM   5810 5C31 POPES 244       3.492  48.309  44.622  1.00  0.00           C
ATOM   5813 6C31 POPES 244       4.762  47.779  45.292  1.00  0.00           C
ATOM   5817  NH3 POPET 245      95.929   7.239  73.412  1.00  0.00           N
ATOM   5821  C12 POPET 245      95.678   8.708  73.532  1.00  0.00           C
ATOM   5824  C11 POPET 245      95.329   9.079  74.972  1.00  0.00           C
ATOM   5827  P   POPET 245      94.498  11.529  75.222  1.00  0.00           P
ATOM   5828  O13 POPET 245      93.628  11.178  76.362  1.00  0.00           O
ATOM   5829  O14 POPET 245      95.168  12.849  75.332  1.00  0.00           O
ATOM   5830  O11 POPET 245      93.739  11.438  73.842  1.00  0.00           O
ATOM   5831  O12 POPET 245      95.628  10.458  75.132  1.00  0.00           O
ATOM   5832  C1  POPET 245      93.058  12.599  73.332  1.00  0.00           C
ATOM   5835  C2  POPET 245      92.308  12.219  72.022  1.00  0.00           C
ATOM   5837  O21 POPET 245      91.358  13.179  71.522  1.00  0.00           O
ATOM   5838  C21 POPET 245      91.449  14.479  71.662  1.00  0.00           C
ATOM   5839  O22 POPET 245      92.329  15.118  72.202  1.00  0.00           O
ATOM   5840  C22 POPET 245      90.278  15.108  70.882  1.00  0.00           C
ATOM   5843  C3  POPET 245      91.579  10.839  72.232  1.00  0.00           C
ATOM   5846  O31 POPET 245      90.498  10.618  71.302  1.00  0.00           O
ATOM   5847  C31 POPET 245      89.308  11.089  71.682  1.00  0.00           C
ATOM   5848  O32 POPET 245      88.958  11.399  72.812  1.00  0.00           O
ATOM   5849  C32 POPET 245      88.488  11.308  70.402  1.00  0.00           C
ATOM   5852  C23 POPET 245      90.669  15.378  69.412  1.00  0.00           C
ATOM   5855  C24 POPET 245      89.528  15.928  68.532  1.00  0.00           C
ATOM   5858  C25 POPET 245      89.928  15.999  67.042  1.00  0.00           C
ATOM   5861  C26 POPET 245      88.788  16.509  66.152  1.00  0.00           C
ATOM   5864  C27 POPET 245      89.119  16.528  64.642  1.00  0.00           C
ATOM   5867  C28 POPET 245      87.968  17.169  63.822  1.00  0.00           C
ATOM   5870  C29 POPET 245      88.348  17.618  62.432  1.00  0.00           C
ATOM   5872 0C21 POPET 245      87.829  17.169  61.262  1.00  0.00           C
ATOM   5874 1C21 POPET 245      86.759  16.128  61.082  1.00  0.00           C
ATOM   5877 2C21 POPET 245      85.759  16.429  59.942  1.00  0.00           C
ATOM   5880 3C21 POPET 245      86.318  16.149  58.542  1.00  0.00           C
ATOM   5883 4C21 POPET 245      85.299  16.399  57.412  1.00  0.00           C
ATOM   5886 5C21 POPET 245      84.968  15.158  56.572  1.00  0.00           C
ATOM   5889 6C21 POPET 245      86.089  14.759  55.592  1.00  0.00           C
ATOM   5892 7C21 POPET 245      85.718  13.559  54.712  1.00  0.00           C
ATOM   5895 8C21 POPET 245      86.638  13.369  53.502  1.00  0.00           C
ATOM   5899  C33 POPET 245      87.079  11.909  70.622  1.00  0.00           C
ATOM   5902  C34 POPET 245      86.558  12.759  69.442  1.00  0.00           C
ATOM   5905  C35 POPET 245      86.269  12.059  68.102  1.00  0.00           C
ATOM   5908  C36 POPET 245      85.778  13.078  67.052  1.00  0.00           C
ATOM   5911  C37 POPET 245      86.148  12.738  65.602  1.00  0.00           C
ATOM   5914  C38 POPET 245      85.778  13.858  64.612  1.00  0.00           C
ATOM   5917  C39 POPET 245      84.369  13.749  64.022  1.00  0.00           C
ATOM   5920 0C31 POPET 245      84.248  12.658  62.942  1.00  0.00           C
ATOM   5923 1C31 POPET 245      82.958  12.788  62.122  1.00  0.00           C
ATOM   5926 2C31 POPET 245      82.869  11.738  61.002  1.00  0.00           C
ATOM   5929 3C31 POPET 245      81.729  11.989  60.002  1.00  0.00           C
ATOM   5932 4C31 POPET 245      81.989  13.179  59.072  1.00  0.00           C
ATOM   5935 5C31 POPET 245      80.848  13.398  58.062  1.00  0.00           C
ATOM   5938 6C31 POPET 245      81.119  14.549  57.102  1.00  0.00           C
ATOM   5942  NH3 POPEU 246      94.659  27.689  33.092  1.00  0.00           N
ATOM   5946  C12 POPEU 246      94.649  29.139  33.462  1.00  0.00           C
ATOM   5949  C11 POPEU 246      96.089  29.669  33.582  1.00  0.00           C
ATOM   5952  P   POPEU 246      96.138  32.328  33.712  1.00  0.00           P
ATOM   5953  O13 POPEU 246      97.299  33.149  33.282  1.00  0.00           O
ATOM   5954  O14 POPEU 246      94.778  32.898  33.632  1.00  0.00           O
ATOM   5955  O11 POPEU 246      96.408  31.958  35.222  1.00  0.00           O
ATOM   5956  O12 POPEU 246      96.239  30.938  32.962  1.00  0.00           O
ATOM   5957  C1  POPEU 246      95.958  32.819  36.272  1.00  0.00           C
ATOM   5960  C2  POPEU 246      96.218  32.139  37.642  1.00  0.00           C
ATOM   5962  O21 POPEU 246      97.638  32.049  37.912  1.00  0.00           O
ATOM   5963  C21 POPEU 246      98.329  33.179  37.912  1.00  0.00           C
ATOM   5964  O22 POPEU 246      99.269  33.409  37.162  1.00  0.00           O
ATOM   5965  C22 POPEU 246      97.858  34.128  39.032  1.00  0.00           C
ATOM   5968  C3  POPEU 246      95.549  30.719  37.692  1.00  0.00           C
ATOM   5971  O31 POPEU 246      96.349  29.669  38.272  1.00  0.00           O
ATOM   5972  C31 POPEU 246      96.489  29.809  39.582  1.00  0.00           C
ATOM   5973  O32 POPEU 246      96.128  30.779  40.242  1.00  0.00           O
ATOM   5974  C32 POPEU 246      97.208  28.579  40.152  1.00  0.00           C
ATOM   5977  C23 POPEU 246      99.028  34.729  39.882  1.00  0.00           C
ATOM   5980  C24 POPEU 246      98.978  36.258  40.082  1.00  0.00           C
ATOM   5983  C25 POPEU 246      98.189  36.729  41.312  1.00  0.00           C
ATOM   5986  C26 POPEU 246      99.048  36.669  42.582  1.00  0.00           C
ATOM   5989  C27 POPEU 246      98.348  37.129  43.872  1.00  0.00           C
ATOM   5992  C28 POPEU 246      99.178  36.749  45.112  1.00  0.00           C
ATOM   5995  C29 POPEU 246      98.579  37.148  46.442  1.00  0.00           C
ATOM   5997 0C21 POPEU 246      99.218  37.719  47.492  1.00  0.00           C
ATOM   5999 1C21 POPEU 246     100.678  38.078  47.572  1.00  0.00           C
ATOM   6002 2C21 POPEU 246     101.388  37.629  48.872  1.00  0.00           C
ATOM   6005 3C21 POPEU 246     101.079  38.479  50.112  1.00  0.00           C
ATOM   6008 4C21 POPEU 246     102.059  38.208  51.272  1.00  0.00           C
ATOM   6011 5C21 POPEU 246     101.818  39.128  52.492  1.00  0.00           C
ATOM   6014 6C21 POPEU 246     102.879  38.969  53.602  1.00  0.00           C
ATOM   6017 7C21 POPEU 246     102.658  39.918  54.782  1.00  0.00           C
ATOM   6020 8C21 POPEU 246     103.818  40.058  55.782  1.00  0.00           C
ATOM   6024  C33 POPEU 246      97.299  28.598  41.692  1.00  0.00           C
ATOM   6027  C34 POPEU 246      98.108  27.429  42.272  1.00  0.00           C
ATOM   6030  C35 POPEU 246      97.778  27.178  43.752  1.00  0.00           C
ATOM   6033  C36 POPEU 246      98.558  26.009  44.352  1.00  0.00           C
ATOM   6036  C37 POPEU 246      97.868  25.419  45.582  1.00  0.00           C
ATOM   6039  C38 POPEU 246      98.838  24.778  46.592  1.00  0.00           C
ATOM   6042  C39 POPEU 246      99.568  23.538  46.062  1.00  0.00           C
ATOM   6045 0C31 POPEU 246     100.638  23.059  47.042  1.00  0.00           C
ATOM   6048 1C31 POPEU 246     100.809  21.528  47.042  1.00  0.00           C
ATOM   6051 2C31 POPEU 246     101.958  21.068  47.942  1.00  0.00           C
ATOM   6054 3C31 POPEU 246     103.368  21.219  47.352  1.00  0.00           C
ATOM   6057 4C31 POPEU 246     103.608  20.359  46.102  1.00  0.00           C
ATOM   6060 5C31 POPEU 246     105.038  20.489  45.552  1.00  0.00           C
ATOM   6063 6C31 POPEU 246     105.088  20.478  44.022  1.00  0.00           C
ATOM   6067  NH3 POPEV 247     113.809  32.769  75.172  1.00  0.00           N
ATOM   6071  C12 POPEV 247     115.308  32.859  75.182  1.00  0.00           C
ATOM   6074  C11 POPEV 247     115.949  32.789  73.792  1.00  0.00           C
ATOM   6077  P   POPEV 247     118.429  33.479  74.502  1.00  0.00           P
ATOM   6078  O13 POPEV 247     118.558  34.679  73.652  1.00  0.00           O
ATOM   6079  O14 POPEV 247     118.119  33.688  75.942  1.00  0.00           O
ATOM   6080  O11 POPEV 247     119.778  32.648  74.322  1.00  0.00           O
ATOM   6081  O12 POPEV 247     117.339  32.508  73.902  1.00  0.00           O
ATOM   6082  C1  POPEV 247     120.339  32.389  73.012  1.00  0.00           C
ATOM   6085  C2  POPEV 247     120.288  30.889  72.582  1.00  0.00           C
ATOM   6087  O21 POPEV 247     120.858  30.719  71.272  1.00  0.00           O
ATOM   6088  C21 POPEV 247     122.179  30.738  71.182  1.00  0.00           C
ATOM   6089  O22 POPEV 247     122.968  30.849  72.102  1.00  0.00           O
ATOM   6090  C22 POPEV 247     122.629  30.668  69.712  1.00  0.00           C
ATOM   6093  C3  POPEV 247     118.809  30.408  72.572  1.00  0.00           C
ATOM   6096  O31 POPEV 247     118.638  29.079  72.052  1.00  0.00           O
ATOM   6097  C31 POPEV 247     117.649  28.898  71.192  1.00  0.00           C
ATOM   6098  O32 POPEV 247     117.028  29.769  70.592  1.00  0.00           O
ATOM   6099  C32 POPEV 247     117.248  27.429  71.212  1.00  0.00           C
ATOM   6102  C23 POPEV 247     122.229  29.378  68.962  1.00  0.00           C
ATOM   6105  C24 POPEV 247     122.649  29.429  67.482  1.00  0.00           C
ATOM   6108  C25 POPEV 247     122.329  28.139  66.722  1.00  0.00           C
ATOM   6111  C26 POPEV 247     122.378  28.279  65.182  1.00  0.00           C
ATOM   6114  C27 POPEV 247     120.979  28.468  64.572  1.00  0.00           C
ATOM   6117  C28 POPEV 247     120.939  28.368  63.032  1.00  0.00           C
ATOM   6120  C29 POPEV 247     121.528  29.588  62.352  1.00  0.00           C
ATOM   6122 0C21 POPEV 247     121.849  29.688  61.052  1.00  0.00           C
ATOM   6124 1C21 POPEV 247     121.678  28.618  60.002  1.00  0.00           C
ATOM   6127 2C21 POPEV 247     120.918  29.139  58.772  1.00  0.00           C
ATOM   6130 3C21 POPEV 247     119.458  29.538  59.082  1.00  0.00           C
ATOM   6133 4C21 POPEV 247     118.648  29.938  57.832  1.00  0.00           C
ATOM   6136 5C21 POPEV 247     119.168  31.208  57.152  1.00  0.00           C
ATOM   6139 6C21 POPEV 247     118.528  31.458  55.772  1.00  0.00           C
ATOM   6142 7C21 POPEV 247     119.338  32.438  54.922  1.00  0.00           C
ATOM   6145 8C21 POPEV 247     118.739  32.729  53.552  1.00  0.00           C
ATOM   6149  C33 POPEV 247     117.269  26.739  69.822  1.00  0.00           C
ATOM   6152  C34 POPEV 247     118.678  26.309  69.392  1.00  0.00           C
ATOM   6155  C35 POPEV 247     118.659  25.208  68.332  1.00  0.00           C
ATOM   6158  C36 POPEV 247     118.278  25.719  66.932  1.00  0.00           C
ATOM   6161  C37 POPEV 247     118.368  24.618  65.862  1.00  0.00           C
ATOM   6164  C38 POPEV 247     118.519  25.159  64.442  1.00  0.00           C
ATOM   6167  C39 POPEV 247     117.238  25.159  63.592  1.00  0.00           C
ATOM   6170 0C31 POPEV 247     117.538  25.698  62.192  1.00  0.00           C
ATOM   6173 1C31 POPEV 247     116.418  25.478  61.162  1.00  0.00           C
ATOM   6176 2C31 POPEV 247     116.829  25.989  59.772  1.00  0.00           C
ATOM   6179 3C31 POPEV 247     115.848  25.578  58.672  1.00  0.00           C
ATOM   6182 4C31 POPEV 247     116.108  24.179  58.112  1.00  0.00           C
ATOM   6185 5C31 POPEV 247     115.079  23.799  57.042  1.00  0.00           C
ATOM   6188 6C31 POPEV 247     115.298  22.399  56.472  1.00  0.00           C
ATOM   6192  NH3 POPEW 248      83.179  84.020  70.402  1.00  0.00           N
ATOM   6196  C12 POPEW 248      84.658  84.158  70.192  1.00  0.00           C
ATOM   6199  C11 POPEW 248      85.329  84.799  71.432  1.00  0.00           C
ATOM   6202  P   POPEW 248      87.858  84.428  70.672  1.00  0.00           P
ATOM   6203  O13 POPEW 248      89.089  84.559  71.482  1.00  0.00           O
ATOM   6204  O14 POPEW 248      87.388  83.058  70.442  1.00  0.00           O
ATOM   6205  O11 POPEW 248      87.968  85.109  69.242  1.00  0.00           O
ATOM   6206  O12 POPEW 248      86.668  85.278  71.272  1.00  0.00           O
ATOM   6207  C1  POPEW 248      89.208  85.398  68.592  1.00  0.00           C
ATOM   6210  C2  POPEW 248      89.629  84.298  67.572  1.00  0.00           C
ATOM   6212  O21 POPEW 248      88.628  84.128  66.552  1.00  0.00           O
ATOM   6213  C21 POPEW 248      88.869  84.618  65.352  1.00  0.00           C
ATOM   6214  O22 POPEW 248      89.788  85.378  65.062  1.00  0.00           O
ATOM   6215  C22 POPEW 248      87.829  84.069  64.372  1.00  0.00           C
ATOM   6218  C3  POPEW 248      89.848  82.929  68.262  1.00  0.00           C
ATOM   6221  O31 POPEW 248      90.868  82.159  67.612  1.00  0.00           O
ATOM   6222  C31 POPEW 248      90.509  81.359  66.622  1.00  0.00           C
ATOM   6223  O32 POPEW 248      89.388  81.259  66.152  1.00  0.00           O
ATOM   6224  C32 POPEW 248      91.759  80.648  66.132  1.00  0.00           C
ATOM   6227  C23 POPEW 248      88.399  83.759  62.952  1.00  0.00           C
ATOM   6230  C24 POPEW 248      87.298  83.438  61.922  1.00  0.00           C
ATOM   6233  C25 POPEW 248      86.799  84.688  61.192  1.00  0.00           C
ATOM   6236  C26 POPEW 248      87.638  85.019  59.942  1.00  0.00           C
ATOM   6239  C27 POPEW 248      87.479  86.469  59.452  1.00  0.00           C
ATOM   6242  C28 POPEW 248      88.268  86.788  58.172  1.00  0.00           C
ATOM   6245  C29 POPEW 248      88.299  88.279  57.932  1.00  0.00           C
ATOM   6247 0C21 POPEW 248      88.949  88.918  56.952  1.00  0.00           C
ATOM   6249 1C21 POPEW 248      89.748  88.309  55.832  1.00  0.00           C
ATOM   6252 2C21 POPEW 248      89.159  88.638  54.452  1.00  0.00           C
ATOM   6255 3C21 POPEW 248      87.848  87.878  54.162  1.00  0.00           C
ATOM   6258 4C21 POPEW 248      87.339  88.109  52.732  1.00  0.00           C
ATOM   6261 5C21 POPEW 248      86.458  86.959  52.222  1.00  0.00           C
ATOM   6264 6C21 POPEW 248      87.288  85.749  51.772  1.00  0.00           C
ATOM   6267 7C21 POPEW 248      86.439  84.618  51.182  1.00  0.00           C
ATOM   6270 8C21 POPEW 248      87.269  83.638  50.352  1.00  0.00           C
ATOM   6274  C33 POPEW 248      92.668  81.598  65.322  1.00  0.00           C
ATOM   6277  C34 POPEW 248      92.398  81.520  63.812  1.00  0.00           C
ATOM   6280  C35 POPEW 248      93.449  82.279  63.012  1.00  0.00           C
ATOM   6283  C36 POPEW 248      93.218  82.248  61.492  1.00  0.00           C
ATOM   6286  C37 POPEW 248      94.378  82.938  60.772  1.00  0.00           C
ATOM   6289  C38 POPEW 248      94.218  83.118  59.262  1.00  0.00           C
ATOM   6292  C39 POPEW 248      94.098  81.798  58.492  1.00  0.00           C
ATOM   6295 0C31 POPEW 248      94.299  81.978  56.982  1.00  0.00           C
ATOM   6298 1C31 POPEW 248      93.468  80.979  56.182  1.00  0.00           C
ATOM   6301 2C31 POPEW 248      93.739  81.038  54.672  1.00  0.00           C
ATOM   6304 3C31 POPEW 248      94.989  80.249  54.272  1.00  0.00           C
ATOM   6307 4C31 POPEW 248      95.158  80.130  52.752  1.00  0.00           C
ATOM   6310 5C31 POPEW 248      96.288  79.168  52.362  1.00  0.00           C
ATOM   6313 6C31 POPEW 248      96.198  78.678  50.912  1.00  0.00           C
ATOM   6317  NH3 POPEX 249      75.678  14.439  74.472  1.00  0.00           N
ATOM   6321  C12 POPEX 249      76.678  14.549  75.582  1.00  0.00           C
ATOM   6324  C11 POPEX 249      76.339  13.549  76.732  1.00  0.00           C
ATOM   6327  P   POPEX 249      75.068  11.208  76.922  1.00  0.00           P
ATOM   6328  O13 POPEX 249      75.708  10.259  77.852  1.00  0.00           O
ATOM   6329  O14 POPEX 249      73.909  11.989  77.392  1.00  0.00           O
ATOM   6330  O11 POPEX 249      74.549  10.409  75.652  1.00  0.00           O
ATOM   6331  O12 POPEX 249      76.149  12.198  76.282  1.00  0.00           O
ATOM   6332  C1  POPEX 249      74.538  11.149  74.422  1.00  0.00           C
ATOM   6335  C2  POPEX 249      73.939  10.349  73.242  1.00  0.00           C
ATOM   6337  O21 POPEX 249      72.909  11.108  72.592  1.00  0.00           O
ATOM   6338  C21 POPEX 249      73.379  12.119  71.872  1.00  0.00           C
ATOM   6339  O22 POPEX 249      74.538  12.499  71.862  1.00  0.00           O
ATOM   6340  C22 POPEX 249      72.238  12.738  71.072  1.00  0.00           C
ATOM   6343  C3  POPEX 249      73.409   8.948  73.642  1.00  0.00           C
ATOM   6346  O31 POPEX 249      72.468   8.378  72.722  1.00  0.00           O
ATOM   6347  C31 POPEX 249      72.678   8.148  71.412  1.00  0.00           C
ATOM   6348  O32 POPEX 249      71.778   7.849  70.642  1.00  0.00           O
ATOM   6349  C32 POPEX 249      74.149   8.118  70.972  1.00  0.00           C
ATOM   6352  C23 POPEX 249      72.509  12.779  69.552  1.00  0.00           C
ATOM   6355  C24 POPEX 249      71.278  13.168  68.712  1.00  0.00           C
ATOM   6358  C25 POPEX 249      70.419  14.259  69.372  1.00  0.00           C
ATOM   6361  C26 POPEX 249      69.288  14.799  68.492  1.00  0.00           C
ATOM   6364  C27 POPEX 249      68.248  15.528  69.362  1.00  0.00           C
ATOM   6367  C28 POPEX 249      67.288  16.408  68.542  1.00  0.00           C
ATOM   6370  C29 POPEX 249      66.029  16.719  69.312  1.00  0.00           C
ATOM   6372 0C21 POPEX 249      65.518  17.918  69.652  1.00  0.00           C
ATOM   6374 1C21 POPEX 249      66.038  19.309  69.392  1.00  0.00           C
ATOM   6377 2C21 POPEX 249      65.019  20.198  68.652  1.00  0.00           C
ATOM   6380 3C21 POPEX 249      63.688  20.348  69.402  1.00  0.00           C
ATOM   6383 4C21 POPEX 249      62.708  21.309  68.722  1.00  0.00           C
ATOM   6386 5C21 POPEX 249      61.399  21.469  69.512  1.00  0.00           C
ATOM   6389 6C21 POPEX 249      60.388  22.348  68.772  1.00  0.00           C
ATOM   6392 7C21 POPEX 249      59.038  22.448  69.502  1.00  0.00           C
ATOM   6395 8C21 POPEX 249      58.068  23.419  68.832  1.00  0.00           C
ATOM   6399  C33 POPEX 249      74.559   9.259  70.002  1.00  0.00           C
ATOM   6402  C34 POPEX 249      76.058   9.598  70.102  1.00  0.00           C
ATOM   6405  C35 POPEX 249      76.468  10.919  69.432  1.00  0.00           C
ATOM   6408  C36 POPEX 249      76.199  10.999  67.932  1.00  0.00           C
ATOM   6411  C37 POPEX 249      76.989   9.958  67.132  1.00  0.00           C
ATOM   6414  C38 POPEX 249      76.769  10.029  65.612  1.00  0.00           C
ATOM   6417  C39 POPEX 249      77.549  11.139  64.912  1.00  0.00           C
ATOM   6420 0C31 POPEX 249      77.528  10.939  63.392  1.00  0.00           C
ATOM   6423 1C31 POPEX 249      78.619  11.719  62.642  1.00  0.00           C
ATOM   6426 2C31 POPEX 249      78.138  13.028  62.012  1.00  0.00           C
ATOM   6429 3C31 POPEX 249      77.208  12.788  60.812  1.00  0.00           C
ATOM   6432 4C31 POPEX 249      77.068  14.018  59.912  1.00  0.00           C
ATOM   6435 5C31 POPEX 249      76.518  13.658  58.532  1.00  0.00           C
ATOM   6438 6C31 POPEX 249      76.509  14.858  57.582  1.00  0.00           C
ATOM   6442  NH3 POPEY 250     117.108  41.669  31.902  1.00  0.00           N
ATOM   6446  C12 POPEY 250     116.738  40.909  30.652  1.00  0.00           C
ATOM   6449  C11 POPEY 250     115.498  40.028  30.872  1.00  0.00           C
ATOM   6452  P   POPEY 250     114.209  37.919  30.162  1.00  0.00           P
ATOM   6453  O13 POPEY 250     113.169  38.398  31.102  1.00  0.00           O
ATOM   6454  O14 POPEY 250     113.759  37.159  28.962  1.00  0.00           O
ATOM   6455  O11 POPEY 250     115.068  36.868  30.982  1.00  0.00           O
ATOM   6456  O12 POPEY 250     115.288  39.058  29.822  1.00  0.00           O
ATOM   6457  C1  POPEY 250     115.428  37.069  32.352  1.00  0.00           C
ATOM   6460  C2  POPEY 250     115.659  35.719  33.082  1.00  0.00           C
ATOM   6462  O21 POPEY 250     115.099  35.729  34.412  1.00  0.00           O
ATOM   6463  C21 POPEY 250     115.789  36.458  35.292  1.00  0.00           C
ATOM   6464  O22 POPEY 250     116.608  37.319  35.042  1.00  0.00           O
ATOM   6465  C22 POPEY 250     115.438  35.968  36.702  1.00  0.00           C
ATOM   6468  C3  POPEY 250     117.149  35.229  33.082  1.00  0.00           C
ATOM   6471  O31 POPEY 250     117.409  34.258  34.112  1.00  0.00           O
ATOM   6472  C31 POPEY 250     116.888  33.059  33.942  1.00  0.00           C
ATOM   6473  O32 POPEY 250     116.148  32.719  33.032  1.00  0.00           O
ATOM   6474  C32 POPEY 250     117.238  32.218  35.162  1.00  0.00           C
ATOM   6477  C23 POPEY 250     114.378  36.868  37.372  1.00  0.00           C
ATOM   6480  C24 POPEY 250     113.638  36.198  38.542  1.00  0.00           C
ATOM   6483  C25 POPEY 250     114.358  36.299  39.892  1.00  0.00           C
ATOM   6486  C26 POPEY 250     113.498  35.729  41.022  1.00  0.00           C
ATOM   6489  C27 POPEY 250     114.229  35.668  42.382  1.00  0.00           C
ATOM   6492  C28 POPEY 250     113.329  35.129  43.512  1.00  0.00           C
ATOM   6495  C29 POPEY 250     114.058  34.868  44.802  1.00  0.00           C
ATOM   6497 0C21 POPEY 250     113.908  35.538  45.962  1.00  0.00           C
ATOM   6499 1C21 POPEY 250     113.038  36.739  46.242  1.00  0.00           C
ATOM   6502 2C21 POPEY 250     111.759  36.449  47.052  1.00  0.00           C
ATOM   6505 3C21 POPEY 250     110.588  35.918  46.212  1.00  0.00           C
ATOM   6508 4C21 POPEY 250     109.338  35.688  47.062  1.00  0.00           C
ATOM   6511 5C21 POPEY 250     108.169  35.049  46.312  1.00  0.00           C
ATOM   6514 6C21 POPEY 250     106.978  34.708  47.222  1.00  0.00           C
ATOM   6517 7C21 POPEY 250     105.799  34.078  46.462  1.00  0.00           C
ATOM   6520 8C21 POPEY 250     104.679  33.578  47.382  1.00  0.00           C
ATOM   6524  C33 POPEY 250     117.028  30.719  34.932  1.00  0.00           C
ATOM   6527  C34 POPEY 250     117.518  29.868  36.112  1.00  0.00           C
ATOM   6530  C35 POPEY 250     116.579  29.868  37.332  1.00  0.00           C
ATOM   6533  C36 POPEY 250     117.199  29.128  38.522  1.00  0.00           C
ATOM   6536  C37 POPEY 250     116.169  28.848  39.622  1.00  0.00           C
ATOM   6539  C38 POPEY 250     116.759  28.868  41.032  1.00  0.00           C
ATOM   6542  C39 POPEY 250     115.708  28.649  42.132  1.00  0.00           C
ATOM   6545 0C31 POPEY 250     116.138  29.228  43.502  1.00  0.00           C
ATOM   6548 1C31 POPEY 250     115.988  30.758  43.572  1.00  0.00           C
ATOM   6551 2C31 POPEY 250     116.079  31.309  45.002  1.00  0.00           C
ATOM   6554 3C31 POPEY 250     114.758  31.258  45.782  1.00  0.00           C
ATOM   6557 4C31 POPEY 250     114.839  31.819  47.212  1.00  0.00           C
ATOM   6560 5C31 POPEY 250     113.458  32.188  47.782  1.00  0.00           C
ATOM   6563 6C31 POPEY 250     113.449  32.328  49.302  1.00  0.00           C
ATOM   6567  NH3 POPEZ 251      14.249   6.309  28.902  1.00  0.00           N
ATOM   6571  C12 POPEZ 251      13.449   6.848  30.032  1.00  0.00           C
ATOM   6574  C11 POPEZ 251      12.098   7.279  29.492  1.00  0.00           C
ATOM   6577  P   POPEZ 251      10.138   8.819  30.102  1.00  0.00           P
ATOM   6578  O13 POPEZ 251      10.399  10.188  29.592  1.00  0.00           O
ATOM   6579  O14 POPEZ 251       9.351   7.878  29.272  1.00  0.00           O
ATOM   6580  O11 POPEZ 251       9.558   8.929  31.572  1.00  0.00           O
ATOM   6581  O12 POPEZ 251      11.528   8.159  30.432  1.00  0.00           O
ATOM   6582  C1  POPEZ 251      10.058   8.199  32.702  1.00  0.00           C
ATOM   6585  C2  POPEZ 251      10.918   9.038  33.702  1.00  0.00           C
ATOM   6587  O21 POPEZ 251      11.478   8.148  34.702  1.00  0.00           O
ATOM   6588  C21 POPEZ 251      12.678   8.479  35.172  1.00  0.00           C
ATOM   6589  O22 POPEZ 251      13.368   9.398  34.782  1.00  0.00           O
ATOM   6590  C22 POPEZ 251      13.069   7.478  36.272  1.00  0.00           C
ATOM   6593  C3  POPEZ 251      10.029  10.118  34.412  1.00  0.00           C
ATOM   6596  O31 POPEZ 251      10.819  11.099  35.142  1.00  0.00           O
ATOM   6597  C31 POPEZ 251      10.198  11.668  36.182  1.00  0.00           C
ATOM   6598  O32 POPEZ 251       9.121  11.319  36.642  1.00  0.00           O
ATOM   6599  C32 POPEZ 251      11.079  12.818  36.702  1.00  0.00           C
ATOM   6602  C23 POPEZ 251      13.178   8.118  37.672  1.00  0.00           C
ATOM   6605  C24 POPEZ 251      13.569   7.069  38.732  1.00  0.00           C
ATOM   6608  C25 POPEZ 251      13.818   7.649  40.132  1.00  0.00           C
ATOM   6611  C26 POPEZ 251      12.659   7.408  41.102  1.00  0.00           C
ATOM   6614  C27 POPEZ 251      12.689   8.318  42.332  1.00  0.00           C
ATOM   6617  C28 POPEZ 251      11.279   8.538  42.932  1.00  0.00           C
ATOM   6620  C29 POPEZ 251      10.658   7.288  43.502  1.00  0.00           C
ATOM   6622 0C21 POPEZ 251      10.289   7.109  44.772  1.00  0.00           C
ATOM   6624 1C21 POPEZ 251      10.448   8.139  45.862  1.00  0.00           C
ATOM   6627 2C21 POPEZ 251       9.569   7.898  47.102  1.00  0.00           C
ATOM   6630 3C21 POPEZ 251       9.798   6.539  47.752  1.00  0.00           C
ATOM   6633 4C21 POPEZ 251       9.408   6.518  49.232  1.00  0.00           C
ATOM   6636 5C21 POPEZ 251       9.281   5.099  49.772  1.00  0.00           C
ATOM   6639 6C21 POPEZ 251      10.619   4.458  50.142  1.00  0.00           C
ATOM   6642 7C21 POPEZ 251      10.448   3.049  50.712  1.00  0.00           C
ATOM   6645 8C21 POPEZ 251       9.868   2.048  49.712  1.00  0.00           C
ATOM   6649  C33 POPEZ 251      10.529  13.589  37.932  1.00  0.00           C
ATOM   6652  C34 POPEZ 251      10.779  12.809  39.232  1.00  0.00           C
ATOM   6655  C35 POPEZ 251      10.498  13.559  40.542  1.00  0.00           C
ATOM   6658  C36 POPEZ 251      10.848  12.688  41.762  1.00  0.00           C
ATOM   6661  C37 POPEZ 251      10.678  13.369  43.122  1.00  0.00           C
ATOM   6664  C38 POPEZ 251      10.988  12.418  44.292  1.00  0.00           C
ATOM   6667  C39 POPEZ 251      11.029  13.118  45.652  1.00  0.00           C
ATOM   6670 0C31 POPEZ 251      11.548  12.189  46.752  1.00  0.00           C
ATOM   6673 1C31 POPEZ 251      11.939  12.918  48.052  1.00  0.00           C
ATOM   6676 2C31 POPEZ 251      12.848  12.028  48.922  1.00  0.00           C
ATOM   6679 3C31 POPEZ 251      13.388  12.708  50.192  1.00  0.00           C
ATOM   6682 4C31 POPEZ 251      12.348  12.829  51.312  1.00  0.00           C
ATOM   6685 5C31 POPEZ 251      12.989  12.958  52.692  1.00  0.00           C
ATOM   6688 6C31 POPEZ 251      12.008  13.009  53.862  1.00  0.00           C
ATOM   6692  NH3 POPEa 252      10.418 103.598  71.292  1.00  0.00           N
ATOM   6696  C12 POPEa 252       9.132 104.389  71.292  1.00  0.00           C
ATOM   6699  C11 POPEa 252       7.902 103.589  71.702  1.00  0.00           C
ATOM   6702  P   POPEa 252       5.301 103.969  71.462  1.00  0.00           P
ATOM   6703  O13 POPEa 252       5.032 102.938  72.492  1.00  0.00           O
ATOM   6704  O14 POPEa 252       4.421 105.149  71.442  1.00  0.00           O
ATOM   6705  O11 POPEa 252       5.242 103.309  70.032  1.00  0.00           O
ATOM   6706  O12 POPEa 252       6.792 104.468  71.592  1.00  0.00           O
ATOM   6707  C1  POPEa 252       5.671 103.988  68.862  1.00  0.00           C
ATOM   6710  C2  POPEa 252       4.502 104.699  68.122  1.00  0.00           C
ATOM   6712  O21 POPEa 252       4.491 104.209  66.762  1.00  0.00           O
ATOM   6713  C21 POPEa 252       3.422 103.559  66.332  1.00  0.00           C
ATOM   6714  O22 POPEa 252       2.392 103.349  66.952  1.00  0.00           O
ATOM   6715  C22 POPEa 252       3.752 103.038  64.942  1.00  0.00           C
ATOM   6718  C3  POPEa 252       4.702 106.248  68.122  1.00  0.00           C
ATOM   6721  O31 POPEa 252       3.912 106.908  67.102  1.00  0.00           O
ATOM   6722  C31 POPEa 252       4.532 107.409  66.042  1.00  0.00           C
ATOM   6723  O32 POPEa 252       5.732 107.479  65.862  1.00  0.00           O
ATOM   6724  C32 POPEa 252       3.472 107.789  65.012  1.00  0.00           C
ATOM   6727  C23 POPEa 252       2.841 103.568  63.822  1.00  0.00           C
ATOM   6730  C24 POPEa 252       3.662 103.810  62.542  1.00  0.00           C
ATOM   6733  C25 POPEa 252       2.812 103.918  61.272  1.00  0.00           C
ATOM   6736  C26 POPEa 252       2.262 102.560  60.832  1.00  0.00           C
ATOM   6739  C27 POPEa 252       0.961 102.679  60.032  1.00  0.00           C
ATOM   6742  C28 POPEa 252       0.201 101.348  59.972  1.00  0.00           C
ATOM   6745  C29 POPEa 252      -1.119 101.520  59.272  1.00  0.00           C
ATOM   6747 0C21 POPEa 252      -1.408 101.359  57.962  1.00  0.00           C
ATOM   6749 1C21 POPEa 252      -0.538 100.949  56.802  1.00  0.00           C
ATOM   6752 2C21 POPEa 252       0.931 100.529  56.972  1.00  0.00           C
ATOM   6755 3C21 POPEa 252       1.602 100.208  55.632  1.00  0.00           C
ATOM   6758 4C21 POPEa 252       2.522 101.348  55.182  1.00  0.00           C
ATOM   6761 5C21 POPEa 252       2.812 101.339  53.682  1.00  0.00           C
ATOM   6764 6C21 POPEa 252       3.592 102.598  53.292  1.00  0.00           C
ATOM   6767 7C21 POPEa 252       3.722 102.778  51.782  1.00  0.00           C
ATOM   6770 8C21 POPEa 252       4.351 104.118  51.392  1.00  0.00           C
ATOM   6774  C33 POPEa 252       4.001 108.258  63.632  1.00  0.00           C
ATOM   6777  C34 POPEa 252       3.702 109.739  63.372  1.00  0.00           C
ATOM   6780  C35 POPEa 252       4.121 110.200  61.972  1.00  0.00           C
ATOM   6783  C36 POPEa 252       2.941 110.200  60.992  1.00  0.00           C
ATOM   6786  C37 POPEa 252       3.352 109.958  59.542  1.00  0.00           C
ATOM   6789  C38 POPEa 252       2.152 110.028  58.582  1.00  0.00           C
ATOM   6792  C39 POPEa 252       2.421 109.468  57.182  1.00  0.00           C
ATOM   6795 0C31 POPEa 252       3.612 110.138  56.492  1.00  0.00           C
ATOM   6798 1C31 POPEa 252       3.822 109.688  55.042  1.00  0.00           C
ATOM   6801 2C31 POPEa 252       5.271 109.939  54.612  1.00  0.00           C
ATOM   6804 3C31 POPEa 252       5.682 109.338  53.262  1.00  0.00           C
ATOM   6807 4C31 POPEa 252       5.371 110.238  52.062  1.00  0.00           C
ATOM   6810 5C31 POPEa 252       5.382 109.459  50.742  1.00  0.00           C
ATOM   6813 6C31 POPEa 252       4.941 110.289  49.532  1.00  0.00           C
ATOM   6817  NH3 POPEb 253      94.928  66.599  72.502  1.00  0.00           N
ATOM   6821  C12 POPEb 253      93.869  67.549  71.972  1.00  0.00           C
ATOM   6824  C11 POPEb 253      92.509  67.288  72.632  1.00  0.00           C
ATOM   6827  P   POPEb 253      90.269  68.218  71.572  1.00  0.00           P
ATOM   6828  O13 POPEb 253      89.098  68.188  72.482  1.00  0.00           O
ATOM   6829  O14 POPEb 253      90.358  69.278  70.562  1.00  0.00           O
ATOM   6830  O11 POPEb 253      90.389  66.788  70.882  1.00  0.00           O
ATOM   6831  O12 POPEb 253      91.608  68.348  72.402  1.00  0.00           O
ATOM   6832  C1  POPEb 253      89.718  66.549  69.632  1.00  0.00           C
ATOM   6835  C2  POPEb 253      88.159  66.409  69.732  1.00  0.00           C
ATOM   6837  O21 POPEb 253      87.788  65.148  69.102  1.00  0.00           O
ATOM   6838  C21 POPEb 253      86.498  64.919  68.892  1.00  0.00           C
ATOM   6839  O22 POPEb 253      85.568  65.559  69.322  1.00  0.00           O
ATOM   6840  C22 POPEb 253      86.349  63.759  67.902  1.00  0.00           C
ATOM   6843  C3  POPEb 253      87.428  67.669  69.152  1.00  0.00           C
ATOM   6846  O31 POPEb 253      87.288  67.618  67.702  1.00  0.00           O
ATOM   6847  C31 POPEb 253      86.058  67.909  67.232  1.00  0.00           C
ATOM   6848  O32 POPEb 253      85.089  68.178  67.902  1.00  0.00           O
ATOM   6849  C32 POPEb 253      86.069  67.818  65.702  1.00  0.00           C
ATOM   6852  C23 POPEb 253      87.398  63.759  66.762  1.00  0.00           C
ATOM   6855  C24 POPEb 253      87.079  62.688  65.722  1.00  0.00           C
ATOM   6858  C25 POPEb 253      88.149  62.488  64.642  1.00  0.00           C
ATOM   6861  C26 POPEb 253      87.748  61.348  63.692  1.00  0.00           C
ATOM   6864  C27 POPEb 253      88.799  60.999  62.632  1.00  0.00           C
ATOM   6867  C28 POPEb 253      88.198  60.128  61.492  1.00  0.00           C
ATOM   6870  C29 POPEb 253      89.248  59.359  60.732  1.00  0.00           C
ATOM   6872 0C21 POPEb 253      89.959  59.758  59.672  1.00  0.00           C
ATOM   6874 1C21 POPEb 253      89.878  61.098  58.972  1.00  0.00           C
ATOM   6877 2C21 POPEb 253      89.778  60.918  57.452  1.00  0.00           C
ATOM   6880 3C21 POPEb 253      88.468  60.269  56.982  1.00  0.00           C
ATOM   6883 4C21 POPEb 253      88.368  60.238  55.452  1.00  0.00           C
ATOM   6886 5C21 POPEb 253      86.978  59.828  54.922  1.00  0.00           C
ATOM   6889 6C21 POPEb 253      86.788  58.319  54.762  1.00  0.00           C
ATOM   6892 7C21 POPEb 253      85.479  57.989  54.042  1.00  0.00           C
ATOM   6895 8C21 POPEb 253      85.239  56.488  53.852  1.00  0.00           C
ATOM   6899  C33 POPEb 253      85.468  66.529  65.082  1.00  0.00           C
ATOM   6902  C34 POPEb 253      85.929  66.328  63.632  1.00  0.00           C
ATOM   6905  C35 POPEb 253      85.409  65.038  62.972  1.00  0.00           C
ATOM   6908  C36 POPEb 253      85.718  64.979  61.462  1.00  0.00           C
ATOM   6911  C37 POPEb 253      85.708  63.549  60.882  1.00  0.00           C
ATOM   6914  C38 POPEb 253      84.318  62.888  60.782  1.00  0.00           C
ATOM   6917  C39 POPEb 253      83.529  63.368  59.552  1.00  0.00           C
ATOM   6920 0C31 POPEb 253      83.329  62.299  58.472  1.00  0.00           C
ATOM   6923 1C31 POPEb 253      82.869  62.919  57.142  1.00  0.00           C
ATOM   6926 2C31 POPEb 253      82.788  61.958  55.942  1.00  0.00           C
ATOM   6929 3C31 POPEb 253      81.669  60.909  56.022  1.00  0.00           C
ATOM   6932 4C31 POPEb 253      81.399  60.258  54.652  1.00  0.00           C
ATOM   6935 5C31 POPEb 253      80.399  59.099  54.712  1.00  0.00           C
ATOM   6938 6C31 POPEb 253      79.998  58.569  53.332  1.00  0.00           C
ATOM   6942  NH3 POPEc 254       2.351  72.858  24.652  1.00  0.00           N
ATOM   6946  C12 POPEc 254       2.312  71.968  23.432  1.00  0.00           C
ATOM   6949  C11 POPEc 254       3.632  72.068  22.632  1.00  0.00           C
ATOM   6952  P   POPEc 254       4.491  69.659  22.032  1.00  0.00           P
ATOM   6953  O13 POPEc 254       5.911  69.979  22.352  1.00  0.00           O
ATOM   6954  O14 POPEc 254       4.232  68.549  21.092  1.00  0.00           O
ATOM   6955  O11 POPEc 254       3.772  69.349  23.392  1.00  0.00           O
ATOM   6956  O12 POPEc 254       3.752  71.008  21.662  1.00  0.00           O
ATOM   6957  C1  POPEc 254       4.132  68.249  24.212  1.00  0.00           C
ATOM   6960  C2  POPEc 254       5.332  68.648  25.092  1.00  0.00           C
ATOM   6962  O21 POPEc 254       5.502  67.769  26.212  1.00  0.00           O
ATOM   6963  C21 POPEc 254       4.661  67.868  27.242  1.00  0.00           C
ATOM   6964  O22 POPEc 254       3.682  68.578  27.312  1.00  0.00           O
ATOM   6965  C22 POPEc 254       5.222  67.038  28.382  1.00  0.00           C
ATOM   6968  C3  POPEc 254       5.262  70.169  25.482  1.00  0.00           C
ATOM   6971  O31 POPEc 254       6.152  70.519  26.552  1.00  0.00           O
ATOM   6972  C31 POPEc 254       6.112  71.828  26.812  1.00  0.00           C
ATOM   6973  O32 POPEc 254       5.692  72.678  26.052  1.00  0.00           O
ATOM   6974  C32 POPEc 254       6.632  72.049  28.232  1.00  0.00           C
ATOM   6977  C23 POPEc 254       5.531  67.949  29.582  1.00  0.00           C
ATOM   6980  C24 POPEc 254       6.551  67.309  30.522  1.00  0.00           C
ATOM   6983  C25 POPEc 254       6.921  68.258  31.652  1.00  0.00           C
ATOM   6986  C26 POPEc 254       7.871  67.618  32.662  1.00  0.00           C
ATOM   6989  C27 POPEc 254       7.882  68.389  33.992  1.00  0.00           C
ATOM   6992  C28 POPEc 254       8.052  67.449  35.192  1.00  0.00           C
ATOM   6995  C29 POPEc 254       7.812  68.188  36.482  1.00  0.00           C
ATOM   6997 0C21 POPEc 254       8.621  68.188  37.542  1.00  0.00           C
ATOM   6999 1C21 POPEc 254       9.889  67.389  37.662  1.00  0.00           C
ATOM   7002 2C21 POPEc 254      10.229  67.008  39.112  1.00  0.00           C
ATOM   7005 3C21 POPEc 254       9.172  66.118  39.772  1.00  0.00           C
ATOM   7008 4C21 POPEc 254       9.408  65.858  41.262  1.00  0.00           C
ATOM   7011 5C21 POPEc 254       9.322  67.148  42.082  1.00  0.00           C
ATOM   7014 6C21 POPEc 254       9.362  66.879  43.582  1.00  0.00           C
ATOM   7017 7C21 POPEc 254       9.222  68.169  44.402  1.00  0.00           C
ATOM   7020 8C21 POPEc 254       9.528  67.928  45.872  1.00  0.00           C
ATOM   7024  C33 POPEc 254       5.472  72.419  29.182  1.00  0.00           C
ATOM   7027  C34 POPEc 254       5.762  72.008  30.632  1.00  0.00           C
ATOM   7030  C35 POPEc 254       6.901  72.818  31.262  1.00  0.00           C
ATOM   7033  C36 POPEc 254       6.971  72.639  32.782  1.00  0.00           C
ATOM   7036  C37 POPEc 254       7.712  73.809  33.452  1.00  0.00           C
ATOM   7039  C38 POPEc 254       8.341  73.429  34.792  1.00  0.00           C
ATOM   7042  C39 POPEc 254       9.808  72.989  34.642  1.00  0.00           C
ATOM   7045 0C31 POPEc 254      10.538  72.938  35.982  1.00  0.00           C
ATOM   7048 1C31 POPEc 254      12.059  72.799  35.822  1.00  0.00           C
ATOM   7051 2C31 POPEc 254      12.778  72.828  37.182  1.00  0.00           C
ATOM   7054 3C31 POPEc 254      12.588  71.538  37.982  1.00  0.00           C
ATOM   7057 4C31 POPEc 254      12.819  71.719  39.492  1.00  0.00           C
ATOM   7060 5C31 POPEc 254      12.529  70.419  40.252  1.00  0.00           C
ATOM   7063 6C31 POPEc 254      12.649  70.578  41.772  1.00  0.00           C
ATOM   7067  NH3 POPEd 255      87.979  28.419  35.162  1.00  0.00           N
ATOM   7071  C12 POPEd 255      87.519  28.918  33.812  1.00  0.00           C
ATOM   7074  C11 POPEd 255      88.439  30.049  33.322  1.00  0.00           C
ATOM   7077  P   POPEd 255      90.979  30.549  32.822  1.00  0.00           P
ATOM   7078  O13 POPEd 255      91.668  30.018  31.622  1.00  0.00           O
ATOM   7079  O14 POPEd 255      90.519  31.948  32.872  1.00  0.00           O
ATOM   7080  O11 POPEd 255      91.899  30.299  34.062  1.00  0.00           O
ATOM   7081  O12 POPEd 255      89.769  29.558  33.182  1.00  0.00           O
ATOM   7082  C1  POPEd 255      91.399  30.429  35.372  1.00  0.00           C
ATOM   7085  C2  POPEd 255      92.248  31.448  36.182  1.00  0.00           C
ATOM   7087  O21 POPEd 255      92.448  31.019  37.532  1.00  0.00           O
ATOM   7088  C21 POPEd 255      91.439  30.519  38.222  1.00  0.00           C
ATOM   7089  O22 POPEd 255      90.278  30.408  37.872  1.00  0.00           O
ATOM   7090  C22 POPEd 255      92.009  30.059  39.562  1.00  0.00           C
ATOM   7093  C3  POPEd 255      91.759  32.929  36.142  1.00  0.00           C
ATOM   7096  O31 POPEd 255      91.668  33.488  37.472  1.00  0.00           O
ATOM   7097  C31 POPEd 255      92.778  34.069  37.942  1.00  0.00           C
ATOM   7098  O32 POPEd 255      93.558  34.738  37.282  1.00  0.00           O
ATOM   7099  C32 POPEd 255      93.029  33.528  39.352  1.00  0.00           C
ATOM   7102  C23 POPEd 255      90.939  29.479  40.492  1.00  0.00           C
ATOM   7105  C24 POPEd 255      91.268  29.778  41.952  1.00  0.00           C
ATOM   7108  C25 POPEd 255      92.549  29.088  42.432  1.00  0.00           C
ATOM   7111  C26 POPEd 255      92.808  29.469  43.882  1.00  0.00           C
ATOM   7114  C27 POPEd 255      93.978  28.719  44.512  1.00  0.00           C
ATOM   7117  C28 POPEd 255      94.238  29.208  45.942  1.00  0.00           C
ATOM   7120  C29 POPEd 255      95.239  28.299  46.602  1.00  0.00           C
ATOM   7122 0C21 POPEd 255      95.269  27.938  47.892  1.00  0.00           C
ATOM   7124 1C21 POPEd 255      94.358  28.398  49.002  1.00  0.00           C
ATOM   7127 2C21 POPEd 255      93.439  27.288  49.532  1.00  0.00           C
ATOM   7130 3C21 POPEd 255      94.178  26.049  50.062  1.00  0.00           C
ATOM   7133 4C21 POPEd 255      93.198  24.999  50.602  1.00  0.00           C
ATOM   7136 5C21 POPEd 255      93.818  23.598  50.732  1.00  0.00           C
ATOM   7139 6C21 POPEd 255      92.808  22.618  51.342  1.00  0.00           C
ATOM   7142 7C21 POPEd 255      93.159  21.149  51.092  1.00  0.00           C
ATOM   7145 8C21 POPEd 255      92.079  20.168  51.542  1.00  0.00           C
ATOM   7149  C33 POPEd 255      93.968  34.328  40.292  1.00  0.00           C
ATOM   7152  C34 POPEd 255      94.048  33.688  41.692  1.00  0.00           C
ATOM   7155  C35 POPEd 255      95.368  33.949  42.432  1.00  0.00           C
ATOM   7158  C36 POPEd 255      95.389  33.479  43.902  1.00  0.00           C
ATOM   7161  C37 POPEd 255      94.979  34.598  44.872  1.00  0.00           C
ATOM   7164  C38 POPEd 255      94.829  34.179  46.342  1.00  0.00           C
ATOM   7167  C39 POPEd 255      94.439  35.368  47.242  1.00  0.00           C
ATOM   7170 0C31 POPEd 255      94.159  35.049  48.722  1.00  0.00           C
ATOM   7173 1C31 POPEd 255      95.339  34.429  49.472  1.00  0.00           C
ATOM   7176 2C31 POPEd 255      95.049  34.218  50.962  1.00  0.00           C
ATOM   7179 3C31 POPEd 255      94.769  35.528  51.712  1.00  0.00           C
ATOM   7182 4C31 POPEd 255      94.589  35.339  53.222  1.00  0.00           C
ATOM   7185 5C31 POPEd 255      94.369  36.669  53.962  1.00  0.00           C
ATOM   7188 6C31 POPEd 255      93.908  36.488  55.412  1.00  0.00           C
ATOM   7192  NH3 POPEe 256      49.998  30.519  30.182  1.00  0.00           N
ATOM   7196  C12 POPEe 256      50.029  29.608  31.382  1.00  0.00           C
ATOM   7199  C11 POPEe 256      48.748  28.758  31.462  1.00  0.00           C
ATOM   7202  P   POPEe 256      49.079  26.268  32.172  1.00  0.00           P
ATOM   7203  O13 POPEe 256      47.878  25.679  31.532  1.00  0.00           O
ATOM   7204  O14 POPEe 256      50.378  26.159  31.472  1.00  0.00           O
ATOM   7205  O11 POPEe 256      49.288  25.608  33.592  1.00  0.00           O
ATOM   7206  O12 POPEe 256      48.818  27.799  32.512  1.00  0.00           O
ATOM   7207  C1  POPEe 256      48.289  25.578  34.612  1.00  0.00           C
ATOM   7210  C2  POPEe 256      48.968  25.348  35.992  1.00  0.00           C
ATOM   7212  O21 POPEe 256      47.979  25.489  37.052  1.00  0.00           O
ATOM   7213  C21 POPEe 256      48.259  24.799  38.162  1.00  0.00           C
ATOM   7214  O22 POPEe 256      49.138  23.969  38.272  1.00  0.00           O
ATOM   7215  C22 POPEe 256      47.358  25.238  39.322  1.00  0.00           C
ATOM   7218  C3  POPEe 256      50.119  26.378  36.202  1.00  0.00           C
ATOM   7221  O31 POPEe 256      51.149  25.879  37.072  1.00  0.00           O
ATOM   7222  C31 POPEe 256      51.058  26.208  38.342  1.00  0.00           C
ATOM   7223  O32 POPEe 256      50.218  26.948  38.822  1.00  0.00           O
ATOM   7224  C32 POPEe 256      52.108  25.438  39.122  1.00  0.00           C
ATOM   7227  C23 POPEe 256      47.718  24.508  40.652  1.00  0.00           C
ATOM   7230  C24 POPEe 256      47.298  25.268  41.922  1.00  0.00           C
ATOM   7233  C25 POPEe 256      47.538  24.448  43.212  1.00  0.00           C
ATOM   7236  C26 POPEe 256      47.678  25.308  44.482  1.00  0.00           C
ATOM   7239  C27 POPEe 256      47.039  24.669  45.722  1.00  0.00           C
ATOM   7242  C28 POPEe 256      47.568  25.268  47.042  1.00  0.00           C
ATOM   7245  C29 POPEe 256      46.869  24.799  48.292  1.00  0.00           C
ATOM   7247 0C21 POPEe 256      46.928  23.568  48.842  1.00  0.00           C
ATOM   7249 1C21 POPEe 256      47.699  22.389  48.302  1.00  0.00           C
ATOM   7252 2C21 POPEe 256      46.748  21.299  47.752  1.00  0.00           C
ATOM   7255 3C21 POPEe 256      45.978  20.569  48.852  1.00  0.00           C
ATOM   7258 4C21 POPEe 256      45.169  19.368  48.352  1.00  0.00           C
ATOM   7261 5C21 POPEe 256      44.668  18.519  49.532  1.00  0.00           C
ATOM   7264 6C21 POPEe 256      44.089  17.159  49.132  1.00  0.00           C
ATOM   7267 7C21 POPEe 256      43.689  16.348  50.382  1.00  0.00           C
ATOM   7270 8C21 POPEe 256      43.569  14.849  50.142  1.00  0.00           C
ATOM   7274  C33 POPEe 256      52.998  26.378  39.962  1.00  0.00           C
ATOM   7277  C34 POPEe 256      53.628  25.698  41.172  1.00  0.00           C
ATOM   7280  C35 POPEe 256      52.578  25.089  42.112  1.00  0.00           C
ATOM   7283  C36 POPEe 256      53.119  25.008  43.532  1.00  0.00           C
ATOM   7286  C37 POPEe 256      52.059  24.678  44.572  1.00  0.00           C
ATOM   7289  C38 POPEe 256      52.589  25.018  45.972  1.00  0.00           C
ATOM   7292  C39 POPEe 256      51.498  25.059  47.032  1.00  0.00           C
ATOM   7295 0C31 POPEe 256      52.048  25.559  48.372  1.00  0.00           C
ATOM   7298 1C31 POPEe 256      50.928  25.968  49.322  1.00  0.00           C
ATOM   7301 2C31 POPEe 256      51.439  26.699  50.572  1.00  0.00           C
ATOM   7304 3C31 POPEe 256      50.308  27.429  51.312  1.00  0.00           C
ATOM   7307 4C31 POPEe 256      49.299  26.469  51.942  1.00  0.00           C
ATOM   7310 5C31 POPEe 256      48.009  27.178  52.382  1.00  0.00           C
ATOM   7313 6C31 POPEe 256      47.088  26.249  53.172  1.00  0.00           C
ATOM   7317  NH3 POPEf 257       6.182 121.239  25.792  1.00  0.00           N
ATOM   7321  C12 POPEf 257       5.701 122.589  26.272  1.00  0.00           C
ATOM   7324  C11 POPEf 257       5.841 123.638  25.152  1.00  0.00           C
ATOM   7327  P   POPEf 257       5.891 125.998  26.502  1.00  0.00           P
ATOM   7328  O13 POPEf 257       6.622 127.055  25.772  1.00  0.00           O
ATOM   7329  O14 POPEf 257       4.731 126.476  27.272  1.00  0.00           O
ATOM   7330  O11 POPEf 257       6.901 125.189  27.432  1.00  0.00           O
ATOM   7331  O12 POPEf 257       5.351 124.919  25.482  1.00  0.00           O
ATOM   7332  C1  POPEf 257       7.841 125.989  28.172  1.00  0.00           C
ATOM   7335  C2  POPEf 257       8.291 125.278  29.462  1.00  0.00           C
ATOM   7337  O21 POPEf 257       9.091 126.236  30.172  1.00  0.00           O
ATOM   7338  C21 POPEf 257       9.102 126.085  31.472  1.00  0.00           C
ATOM   7339  O22 POPEf 257       8.491 125.238  32.112  1.00  0.00           O
ATOM   7340  C22 POPEf 257      10.058 127.115  32.072  1.00  0.00           C
ATOM   7343  C3  POPEf 257       9.142 124.008  29.162  1.00  0.00           C
ATOM   7346  O31 POPEf 257      10.058 123.678  30.242  1.00  0.00           O
ATOM   7347  C31 POPEf 257       9.758 122.618  30.962  1.00  0.00           C
ATOM   7348  O32 POPEf 257       8.931 121.768  30.662  1.00  0.00           O
ATOM   7349  C32 POPEf 257      10.608 122.589  32.232  1.00  0.00           C
ATOM   7352  C23 POPEf 257       9.362 127.966  33.152  1.00  0.00           C
ATOM   7355  C24 POPEf 257      10.328 128.396  34.262  1.00  0.00           C
ATOM   7358  C25 POPEf 257      10.278 127.465  35.482  1.00  0.00           C
ATOM   7361  C26 POPEf 257       9.011 127.726  36.322  1.00  0.00           C
ATOM   7364  C27 POPEf 257       8.791 126.656  37.402  1.00  0.00           C
ATOM   7367  C28 POPEf 257       7.511 126.907  38.212  1.00  0.00           C
ATOM   7370  C29 POPEf 257       7.652 128.085  39.142  1.00  0.00           C
ATOM   7372 0C21 POPEf 257       7.421 128.105  40.462  1.00  0.00           C
ATOM   7374 1C21 POPEf 257       6.991 126.945  41.332  1.00  0.00           C
ATOM   7377 2C21 POPEf 257       7.691 126.877  42.702  1.00  0.00           C
ATOM   7380 3C21 POPEf 257       9.182 126.495  42.612  1.00  0.00           C
ATOM   7383 4C21 POPEf 257       9.829 126.285  43.992  1.00  0.00           C
ATOM   7386 5C21 POPEf 257      11.329 126.635  44.032  1.00  0.00           C
ATOM   7389 6C21 POPEf 257      12.218 125.769  43.122  1.00  0.00           C
ATOM   7392 7C21 POPEf 257      13.628 126.346  42.942  1.00  0.00           C
ATOM   7395 8C21 POPEf 257      14.598 125.408  42.212  1.00  0.00           C
ATOM   7399  C33 POPEf 257       9.768 122.428  33.522  1.00  0.00           C
ATOM   7402  C34 POPEf 257      10.608 122.288  34.802  1.00  0.00           C
ATOM   7405  C35 POPEf 257      11.649 123.409  34.962  1.00  0.00           C
ATOM   7408  C36 POPEf 257      12.308 123.449  36.352  1.00  0.00           C
ATOM   7411  C37 POPEf 257      13.438 124.489  36.382  1.00  0.00           C
ATOM   7414  C38 POPEf 257      13.678 125.149  37.742  1.00  0.00           C
ATOM   7417  C39 POPEf 257      14.579 126.385  37.612  1.00  0.00           C
ATOM   7420 0C31 POPEf 257      15.128 126.886  38.962  1.00  0.00           C
ATOM   7423 1C31 POPEf 257      15.918 128.195  38.832  1.00  0.00           C
ATOM   7426 2C31 POPEf 257      16.079 128.936  40.172  1.00  0.00           C
ATOM   7429 3C31 POPEf 257      17.529 129.116  40.642  1.00  0.00           C
ATOM   7432 4C31 POPEf 257      18.429 129.975  39.732  1.00  0.00           C
ATOM   7435 5C31 POPEf 257      19.708 130.385  40.482  1.00  0.00           C
ATOM   7438 6C31 POPEf 257      20.728 131.135  39.642  1.00  0.00           C
ATOM   7442  NH3 POPEg 258     104.338 120.949  68.762  1.00  0.00           N
ATOM   7446  C12 POPEg 258     104.649 121.409  70.142  1.00  0.00           C
ATOM   7449  C11 POPEg 258     106.089 121.089  70.492  1.00  0.00           C
ATOM   7452  P   POPEg 258     107.819 121.539  72.382  1.00  0.00           P
ATOM   7453  O13 POPEg 258     108.589 122.729  71.972  1.00  0.00           O
ATOM   7454  O14 POPEg 258     107.718 121.269  73.832  1.00  0.00           O
ATOM   7455  O11 POPEg 258     108.479 120.299  71.632  1.00  0.00           O
ATOM   7456  O12 POPEg 258     106.369 121.648  71.762  1.00  0.00           O
ATOM   7457  C1  POPEg 258     109.458 120.538  70.622  1.00  0.00           C
ATOM   7460  C2  POPEg 258     109.839 119.229  69.862  1.00  0.00           C
ATOM   7462  O21 POPEg 258     110.498 119.589  68.632  1.00  0.00           O
ATOM   7463  C21 POPEg 258     109.738 120.079  67.682  1.00  0.00           C
ATOM   7464  O22 POPEg 258     108.519 120.039  67.622  1.00  0.00           O
ATOM   7465  C22 POPEg 258     110.568 120.758  66.602  1.00  0.00           C
ATOM   7468  C3  POPEg 258     108.598 118.269  69.742  1.00  0.00           C
ATOM   7471  O31 POPEg 258     108.729 117.309  68.662  1.00  0.00           O
ATOM   7472  C31 POPEg 258     107.549 116.808  68.292  1.00  0.00           C
ATOM   7473  O32 POPEg 258     106.478 117.078  68.802  1.00  0.00           O
ATOM   7474  C32 POPEg 258     107.708 115.968  67.032  1.00  0.00           C
ATOM   7477  C23 POPEg 258     111.888 120.118  66.112  1.00  0.00           C
ATOM   7480  C24 POPEg 258     112.388 121.038  65.002  1.00  0.00           C
ATOM   7483  C25 POPEg 258     113.348 120.378  64.022  1.00  0.00           C
ATOM   7486  C26 POPEg 258     114.159 121.429  63.262  1.00  0.00           C
ATOM   7489  C27 POPEg 258     115.249 120.809  62.392  1.00  0.00           C
ATOM   7492  C28 POPEg 258     115.949 121.879  61.542  1.00  0.00           C
ATOM   7495  C29 POPEg 258     117.079 121.248  60.772  1.00  0.00           C
ATOM   7497 0C21 POPEg 258     117.179 121.119  59.442  1.00  0.00           C
ATOM   7499 1C21 POPEg 258     116.189 121.598  58.422  1.00  0.00           C
ATOM   7502 2C21 POPEg 258     116.659 121.178  57.022  1.00  0.00           C
ATOM   7505 3C21 POPEg 258     115.839 121.838  55.912  1.00  0.00           C
ATOM   7508 4C21 POPEg 258     116.418 121.528  54.532  1.00  0.00           C
ATOM   7511 5C21 POPEg 258     115.689 122.248  53.402  1.00  0.00           C
ATOM   7514 6C21 POPEg 258     116.369 122.008  52.042  1.00  0.00           C
ATOM   7517 7C21 POPEg 258     115.748 122.839  50.912  1.00  0.00           C
ATOM   7520 8C21 POPEg 258     116.198 122.379  49.522  1.00  0.00           C
ATOM   7524  C33 POPEg 258     106.358 115.798  66.272  1.00  0.00           C
ATOM   7527  C34 POPEg 258     106.528 115.149  64.892  1.00  0.00           C
ATOM   7530  C35 POPEg 258     107.168 116.049  63.822  1.00  0.00           C
ATOM   7533  C36 POPEg 258     106.218 116.458  62.682  1.00  0.00           C
ATOM   7536  C37 POPEg 258     106.978 116.889  61.422  1.00  0.00           C
ATOM   7539  C38 POPEg 258     106.089 117.388  60.272  1.00  0.00           C
ATOM   7542  C39 POPEg 258     106.849 117.528  58.942  1.00  0.00           C
ATOM   7545 0C31 POPEg 258     108.138 118.368  59.042  1.00  0.00           C
ATOM   7548 1C31 POPEg 258     108.929 118.419  57.722  1.00  0.00           C
ATOM   7551 2C31 POPEg 258     110.168 119.298  57.862  1.00  0.00           C
ATOM   7554 3C31 POPEg 258     111.209 119.109  56.752  1.00  0.00           C
ATOM   7557 4C31 POPEg 258     112.108 117.878  56.962  1.00  0.00           C
ATOM   7560 5C31 POPEg 258     113.468 118.029  56.262  1.00  0.00           C
ATOM   7563 6C31 POPEg 258     114.539 117.089  56.822  1.00  0.00           C
ATOM   7567  NH3 POPEh 259       6.372  33.348  75.292  1.00  0.00           N
ATOM   7571  C12 POPEh 259       5.181  33.089  74.402  1.00  0.00           C
ATOM   7574  C11 POPEh 259       5.362  31.788  73.622  1.00  0.00           C
ATOM   7577  P   POPEh 259       6.542  29.669  74.692  1.00  0.00           P
ATOM   7578  O13 POPEh 259       7.262  30.108  75.912  1.00  0.00           O
ATOM   7579  O14 POPEh 259       5.981  28.299  74.622  1.00  0.00           O
ATOM   7580  O11 POPEh 259       7.392  30.008  73.412  1.00  0.00           O
ATOM   7581  O12 POPEh 259       5.382  30.688  74.522  1.00  0.00           O
ATOM   7582  C1  POPEh 259       8.582  29.418  72.942  1.00  0.00           C
ATOM   7585  C2  POPEh 259       8.452  29.149  71.402  1.00  0.00           C
ATOM   7587  O21 POPEh 259       9.679  28.958  70.672  1.00  0.00           O
ATOM   7588  C21 POPEh 259      10.569  28.118  71.152  1.00  0.00           C
ATOM   7589  O22 POPEh 259      10.529  27.538  72.222  1.00  0.00           O
ATOM   7590  C22 POPEh 259      11.729  27.958  70.152  1.00  0.00           C
ATOM   7593  C3  POPEh 259       7.732  30.308  70.662  1.00  0.00           C
ATOM   7596  O31 POPEh 259       6.352  30.069  70.352  1.00  0.00           O
ATOM   7597  C31 POPEh 259       5.952  29.139  69.472  1.00  0.00           C
ATOM   7598  O32 POPEh 259       4.762  28.889  69.312  1.00  0.00           O
ATOM   7599  C32 POPEh 259       7.021  28.449  68.612  1.00  0.00           C
ATOM   7602  C23 POPEh 259      11.528  26.969  68.962  1.00  0.00           C
ATOM   7605  C24 POPEh 259      11.519  27.589  67.552  1.00  0.00           C
ATOM   7608  C25 POPEh 259      11.149  26.539  66.482  1.00  0.00           C
ATOM   7611  C26 POPEh 259      10.789  27.088  65.082  1.00  0.00           C
ATOM   7614  C27 POPEh 259      11.888  26.988  64.002  1.00  0.00           C
ATOM   7617  C28 POPEh 259      11.508  26.149  62.752  1.00  0.00           C
ATOM   7620  C29 POPEh 259      10.359  26.688  61.932  1.00  0.00           C
ATOM   7622 0C21 POPEh 259      10.169  26.628  60.592  1.00  0.00           C
ATOM   7624 1C21 POPEh 259      11.069  25.998  59.542  1.00  0.00           C
ATOM   7627 2C21 POPEh 259      11.128  26.728  58.172  1.00  0.00           C
ATOM   7630 3C21 POPEh 259      11.989  28.008  58.192  1.00  0.00           C
ATOM   7633 4C21 POPEh 259      12.378  28.559  56.802  1.00  0.00           C
ATOM   7636 5C21 POPEh 259      11.178  28.788  55.862  1.00  0.00           C
ATOM   7639 6C21 POPEh 259      11.469  29.678  54.642  1.00  0.00           C
ATOM   7642 7C21 POPEh 259      10.229  29.778  53.732  1.00  0.00           C
ATOM   7645 8C21 POPEh 259      10.339  30.788  52.582  1.00  0.00           C
ATOM   7649  C33 POPEh 259       6.402  27.899  67.302  1.00  0.00           C
ATOM   7652  C34 POPEh 259       7.432  27.528  66.232  1.00  0.00           C
ATOM   7655  C35 POPEh 259       6.892  27.648  64.782  1.00  0.00           C
ATOM   7658  C36 POPEh 259       6.802  29.109  64.322  1.00  0.00           C
ATOM   7661  C37 POPEh 259       6.442  29.328  62.842  1.00  0.00           C
ATOM   7664  C38 POPEh 259       6.372  30.828  62.522  1.00  0.00           C
ATOM   7667  C39 POPEh 259       6.121  31.168  61.042  1.00  0.00           C
ATOM   7670 0C31 POPEh 259       7.181  30.578  60.092  1.00  0.00           C
ATOM   7673 1C31 POPEh 259       7.032  31.089  58.652  1.00  0.00           C
ATOM   7676 2C31 POPEh 259       7.922  30.329  57.662  1.00  0.00           C
ATOM   7679 3C31 POPEh 259       7.322  28.998  57.202  1.00  0.00           C
ATOM   7682 4C31 POPEh 259       6.171  29.179  56.202  1.00  0.00           C
ATOM   7685 5C31 POPEh 259       5.802  27.838  55.572  1.00  0.00           C
ATOM   7688 6C31 POPEh 259       4.742  27.889  54.482  1.00  0.00           C
ATOM   7692  NH3 POPEi 260      17.339  45.858  30.222  1.00  0.00           N
ATOM   7696  C12 POPEi 260      17.258  44.848  31.332  1.00  0.00           C
ATOM   7699  C11 POPEi 260      17.748  43.488  30.832  1.00  0.00           C
ATOM   7702  P   POPEi 260      18.298  41.078  31.482  1.00  0.00           P
ATOM   7703  O13 POPEi 260      18.438  41.019  30.012  1.00  0.00           O
ATOM   7704  O14 POPEi 260      19.468  40.679  32.302  1.00  0.00           O
ATOM   7705  O11 POPEi 260      17.009  40.279  31.982  1.00  0.00           O
ATOM   7706  O12 POPEi 260      17.918  42.568  31.922  1.00  0.00           O
ATOM   7707  C1  POPEi 260      16.849  40.108  33.402  1.00  0.00           C
ATOM   7710  C2  POPEi 260      15.708  39.089  33.732  1.00  0.00           C
ATOM   7712  O21 POPEi 260      15.418  39.058  35.142  1.00  0.00           O
ATOM   7713  C21 POPEi 260      16.359  38.659  35.962  1.00  0.00           C
ATOM   7714  O22 POPEi 260      17.448  38.229  35.652  1.00  0.00           O
ATOM   7715  C22 POPEi 260      15.829  38.699  37.402  1.00  0.00           C
ATOM   7718  C3  POPEi 260      16.008  37.699  33.092  1.00  0.00           C
ATOM   7721  O31 POPEi 260      15.378  36.539  33.682  1.00  0.00           O
ATOM   7722  C31 POPEi 260      14.058  36.409  33.672  1.00  0.00           C
ATOM   7723  O32 POPEi 260      13.268  37.269  33.322  1.00  0.00           O
ATOM   7724  C32 POPEi 260      13.709  34.948  34.072  1.00  0.00           C
ATOM   7727  C23 POPEi 260      16.939  38.328  38.412  1.00  0.00           C
ATOM   7730  C24 POPEi 260      16.428  38.219  39.862  1.00  0.00           C
ATOM   7733  C25 POPEi 260      17.548  37.828  40.832  1.00  0.00           C
ATOM   7736  C26 POPEi 260      17.399  38.488  42.212  1.00  0.00           C
ATOM   7739  C27 POPEi 260      18.638  38.238  43.082  1.00  0.00           C
ATOM   7742  C28 POPEi 260      18.529  38.858  44.492  1.00  0.00           C
ATOM   7745  C29 POPEi 260      19.888  39.289  44.992  1.00  0.00           C
ATOM   7747 0C21 POPEi 260      20.168  40.299  45.832  1.00  0.00           C
ATOM   7749 1C21 POPEi 260      19.189  41.208  46.532  1.00  0.00           C
ATOM   7752 2C21 POPEi 260      19.399  41.208  48.062  1.00  0.00           C
ATOM   7755 3C21 POPEi 260      20.768  41.749  48.502  1.00  0.00           C
ATOM   7758 4C21 POPEi 260      20.958  41.819  50.022  1.00  0.00           C
ATOM   7761 5C21 POPEi 260      22.329  42.409  50.372  1.00  0.00           C
ATOM   7764 6C21 POPEi 260      22.729  42.249  51.852  1.00  0.00           C
ATOM   7767 7C21 POPEi 260      24.249  42.179  52.022  1.00  0.00           C
ATOM   7770 8C21 POPEi 260      24.699  42.069  53.482  1.00  0.00           C
ATOM   7774  C33 POPEi 260      12.598  34.749  35.142  1.00  0.00           C
ATOM   7777  C34 POPEi 260      13.058  34.169  36.502  1.00  0.00           C
ATOM   7780  C35 POPEi 260      11.919  33.429  37.242  1.00  0.00           C
ATOM   7783  C36 POPEi 260      12.249  33.108  38.712  1.00  0.00           C
ATOM   7786  C37 POPEi 260      11.138  32.278  39.392  1.00  0.00           C
ATOM   7789  C38 POPEi 260      11.279  32.028  40.912  1.00  0.00           C
ATOM   7792  C39 POPEi 260      11.029  33.238  41.842  1.00  0.00           C
ATOM   7795 0C31 POPEi 260       9.899  34.179  41.422  1.00  0.00           C
ATOM   7798 1C31 POPEi 260       9.459  35.108  42.562  1.00  0.00           C
ATOM   7801 2C31 POPEi 260       8.631  36.319  42.082  1.00  0.00           C
ATOM   7804 3C31 POPEi 260       7.811  36.969  43.202  1.00  0.00           C
ATOM   7807 4C31 POPEi 260       8.622  37.299  44.462  1.00  0.00           C
ATOM   7810 5C31 POPEi 260       7.832  38.108  45.492  1.00  0.00           C
ATOM   7813 6C31 POPEi 260       8.642  38.488  46.732  1.00  0.00           C
ATOM   7817  NH3 POPEj 261      91.159   1.409  33.512  1.00  0.00           N
ATOM   7821  C12 POPEj 261      92.238   1.368  32.472  1.00  0.00           C
ATOM   7824  C11 POPEj 261      93.628   1.529  33.132  1.00  0.00           C
ATOM   7827  P   POPEj 261      93.239   4.039  33.932  1.00  0.00           P
ATOM   7828  O13 POPEj 261      91.769   3.949  34.082  1.00  0.00           O
ATOM   7829  O14 POPEj 261      93.759   4.569  32.652  1.00  0.00           O
ATOM   7830  O11 POPEj 261      93.858   4.848  35.132  1.00  0.00           O
ATOM   7831  O12 POPEj 261      93.768   2.558  34.112  1.00  0.00           O
ATOM   7832  C1  POPEj 261      94.419   4.288  36.312  1.00  0.00           C
ATOM   7835  C2  POPEj 261      93.768   4.819  37.632  1.00  0.00           C
ATOM   7837  O21 POPEj 261      93.759   3.728  38.592  1.00  0.00           O
ATOM   7838  C21 POPEj 261      94.618   3.909  39.592  1.00  0.00           C
ATOM   7839  O22 POPEj 261      94.428   4.599  40.572  1.00  0.00           O
ATOM   7840  C22 POPEj 261      95.988   3.339  39.192  1.00  0.00           C
ATOM   7843  C3  POPEj 261      92.339   5.359  37.372  1.00  0.00           C
ATOM   7846  O31 POPEj 261      91.769   6.119  38.472  1.00  0.00           O
ATOM   7847  C31 POPEj 261      92.189   7.389  38.512  1.00  0.00           C
ATOM   7848  O32 POPEj 261      93.178   7.818  37.932  1.00  0.00           O
ATOM   7849  C32 POPEj 261      91.209   8.269  39.292  1.00  0.00           C
ATOM   7852  C23 POPEj 261      96.659   2.388  40.212  1.00  0.00           C
ATOM   7855  C24 POPEj 261      97.248   3.079  41.452  1.00  0.00           C
ATOM   7858  C25 POPEj 261      98.088   2.118  42.302  1.00  0.00           C
ATOM   7861  C26 POPEj 261      98.358   2.659  43.712  1.00  0.00           C
ATOM   7864  C27 POPEj 261      99.388   1.838  44.502  1.00  0.00           C
ATOM   7867  C28 POPEj 261      99.048   1.759  46.002  1.00  0.00           C
ATOM   7870  C29 POPEj 261     100.158   1.138  46.812  1.00  0.00           C
ATOM   7872 0C21 POPEj 261     101.069   1.809  47.552  1.00  0.00           C
ATOM   7874 1C21 POPEj 261     101.189   3.309  47.692  1.00  0.00           C
ATOM   7877 2C21 POPEj 261     102.608   3.819  47.392  1.00  0.00           C
ATOM   7880 3C21 POPEj 261     103.598   3.569  48.532  1.00  0.00           C
ATOM   7883 4C21 POPEj 261     105.009   4.128  48.252  1.00  0.00           C
ATOM   7886 5C21 POPEj 261     105.858   4.139  49.522  1.00  0.00           C
ATOM   7889 6C21 POPEj 261     107.358   4.339  49.292  1.00  0.00           C
ATOM   7892 7C21 POPEj 261     108.079   4.718  50.602  1.00  0.00           C
ATOM   7895 8C21 POPEj 261     109.589   4.829  50.462  1.00  0.00           C
ATOM   7899  C33 POPEj 261      91.079   9.669  38.612  1.00  0.00           C
ATOM   7902  C34 POPEj 261      90.599  10.848  39.482  1.00  0.00           C
ATOM   7905  C35 POPEj 261      91.189  10.848  40.892  1.00  0.00           C
ATOM   7908  C36 POPEj 261      91.108  12.178  41.682  1.00  0.00           C
ATOM   7911  C37 POPEj 261      89.718  12.438  42.282  1.00  0.00           C
ATOM   7914  C38 POPEj 261      89.679  13.569  43.342  1.00  0.00           C
ATOM   7917  C39 POPEj 261      90.329  13.189  44.692  1.00  0.00           C
ATOM   7920 0C31 POPEj 261      90.138  14.238  45.802  1.00  0.00           C
ATOM   7923 1C31 POPEj 261      90.669  13.728  47.152  1.00  0.00           C
ATOM   7926 2C31 POPEj 261      90.799  14.769  48.282  1.00  0.00           C
ATOM   7929 3C31 POPEj 261      89.478  15.338  48.822  1.00  0.00           C
ATOM   7932 4C31 POPEj 261      89.649  16.089  50.152  1.00  0.00           C
ATOM   7935 5C31 POPEj 261      88.358  16.788  50.612  1.00  0.00           C
ATOM   7938 6C31 POPEj 261      88.459  17.428  52.002  1.00  0.00           C
ATOM   7942  NH3 POPEk 262      62.048  36.229  75.832  1.00  0.00           N
ATOM   7946  C12 POPEk 262      62.558  37.589  76.212  1.00  0.00           C
ATOM   7949  C11 POPEk 262      64.079  37.569  76.472  1.00  0.00           C
ATOM   7952  P   POPEk 262      64.288  40.198  76.692  1.00  0.00           P
ATOM   7953  O13 POPEk 262      63.079  40.718  77.372  1.00  0.00           O
ATOM   7954  O14 POPEk 262      65.549  40.909  76.922  1.00  0.00           O
ATOM   7955  O11 POPEk 262      64.029  40.068  75.162  1.00  0.00           O
ATOM   7956  O12 POPEk 262      64.499  38.718  77.192  1.00  0.00           O
ATOM   7957  C1  POPEk 262      65.159  40.219  74.302  1.00  0.00           C
ATOM   7960  C2  POPEk 262      64.759  39.839  72.872  1.00  0.00           C
ATOM   7962  O21 POPEk 262      65.518  40.688  71.992  1.00  0.00           O
ATOM   7963  C21 POPEk 262      65.798  40.149  70.832  1.00  0.00           C
ATOM   7964  O22 POPEk 262      65.489  39.029  70.442  1.00  0.00           O
ATOM   7965  C22 POPEk 262      66.498  41.199  69.972  1.00  0.00           C
ATOM   7968  C3  POPEk 262      63.218  40.038  72.672  1.00  0.00           C
ATOM   7971  O31 POPEk 262      62.768  39.499  71.432  1.00  0.00           O
ATOM   7972  C31 POPEk 262      62.678  40.279  70.402  1.00  0.00           C
ATOM   7973  O32 POPEk 262      62.858  41.479  70.352  1.00  0.00           O
ATOM   7974  C32 POPEk 262      62.279  39.349  69.262  1.00  0.00           C
ATOM   7977  C23 POPEk 262      68.009  41.269  70.252  1.00  0.00           C
ATOM   7980  C24 POPEk 262      68.818  41.889  69.112  1.00  0.00           C
ATOM   7983  C25 POPEk 262      69.418  40.839  68.162  1.00  0.00           C
ATOM   7986  C26 POPEk 262      68.368  40.128  67.292  1.00  0.00           C
ATOM   7989  C27 POPEk 262      68.909  38.988  66.422  1.00  0.00           C
ATOM   7992  C28 POPEk 262      69.608  37.909  67.272  1.00  0.00           C
ATOM   7995  C29 POPEk 262      69.649  36.549  66.642  1.00  0.00           C
ATOM   7997 0C21 POPEk 262      70.678  36.019  65.962  1.00  0.00           C
ATOM   7999 1C21 POPEk 262      71.978  36.699  65.642  1.00  0.00           C
ATOM   8002 2C21 POPEk 262      73.218  36.008  66.252  1.00  0.00           C
ATOM   8005 3C21 POPEk 262      73.799  34.828  65.452  1.00  0.00           C
ATOM   8008 4C21 POPEk 262      72.958  33.538  65.462  1.00  0.00           C
ATOM   8011 5C21 POPEk 262      73.808  32.269  65.652  1.00  0.00           C
ATOM   8014 6C21 POPEk 262      74.869  32.098  64.552  1.00  0.00           C
ATOM   8017 7C21 POPEk 262      75.649  30.788  64.662  1.00  0.00           C
ATOM   8020 8C21 POPEk 262      76.778  30.688  63.642  1.00  0.00           C
ATOM   8024  C33 POPEk 262      61.899  40.089  67.982  1.00  0.00           C
ATOM   8027  C34 POPEk 262      61.169  39.198  66.982  1.00  0.00           C
ATOM   8030  C35 POPEk 262      59.668  39.089  67.232  1.00  0.00           C
ATOM   8033  C36 POPEk 262      58.968  38.538  65.982  1.00  0.00           C
ATOM   8036  C37 POPEk 262      57.468  38.289  66.192  1.00  0.00           C
ATOM   8039  C38 POPEk 262      56.708  38.308  64.852  1.00  0.00           C
ATOM   8042  C39 POPEk 262      57.059  37.139  63.912  1.00  0.00           C
ATOM   8045 0C31 POPEk 262      57.279  37.598  62.462  1.00  0.00           C
ATOM   8048 1C31 POPEk 262      57.319  36.409  61.492  1.00  0.00           C
ATOM   8051 2C31 POPEk 262      57.549  36.819  60.022  1.00  0.00           C
ATOM   8054 3C31 POPEk 262      58.948  37.378  59.752  1.00  0.00           C
ATOM   8057 4C31 POPEk 262      59.239  37.499  58.252  1.00  0.00           C
ATOM   8060 5C31 POPEk 262      60.649  38.008  57.942  1.00  0.00           C
ATOM   8063 6C31 POPEk 262      60.959  38.038  56.442  1.00  0.00           C
ATOM   8067  NH3 POPEl 263     123.488  82.428  25.822  1.00  0.00           N
ATOM   8071  C12 POPEl 263     122.089  82.169  26.312  1.00  0.00           C
ATOM   8074  C11 POPEl 263     121.349  81.218  25.342  1.00  0.00           C
ATOM   8077  P   POPEl 263     118.899  81.598  26.182  1.00  0.00           P
ATOM   8078  O13 POPEl 263     119.279  83.008  25.892  1.00  0.00           O
ATOM   8079  O14 POPEl 263     117.749  81.038  25.462  1.00  0.00           O
ATOM   8080  O11 POPEl 263     118.698  81.380  27.752  1.00  0.00           O
ATOM   8081  O12 POPEl 263     120.158  80.688  25.922  1.00  0.00           O
ATOM   8082  C1  POPEl 263     118.218  82.468  28.542  1.00  0.00           C
ATOM   8085  C2  POPEl 263     119.358  83.479  28.872  1.00  0.00           C
ATOM   8087  O21 POPEl 263     119.668  83.358  30.272  1.00  0.00           O
ATOM   8088  C21 POPEl 263     120.958  83.209  30.572  1.00  0.00           C
ATOM   8089  O22 POPEl 263     121.888  83.199  29.782  1.00  0.00           O
ATOM   8090  C22 POPEl 263     121.058  82.898  32.062  1.00  0.00           C
ATOM   8093  C3  POPEl 263     118.968  84.949  28.472  1.00  0.00           C
ATOM   8096  O31 POPEl 263     118.788  85.839  29.582  1.00  0.00           O
ATOM   8097  C31 POPEl 263     117.739  85.798  30.412  1.00  0.00           C
ATOM   8098  O32 POPEl 263     117.778  86.208  31.552  1.00  0.00           O
ATOM   8099  C32 POPEl 263     116.458  85.219  29.782  1.00  0.00           C
ATOM   8102  C23 POPEl 263     120.909  84.118  33.002  1.00  0.00           C
ATOM   8105  C24 POPEl 263     121.169  83.689  34.462  1.00  0.00           C
ATOM   8108  C25 POPEl 263     121.008  84.839  35.462  1.00  0.00           C
ATOM   8111  C26 POPEl 263     121.629  84.499  36.822  1.00  0.00           C
ATOM   8114  C27 POPEl 263     121.408  85.618  37.852  1.00  0.00           C
ATOM   8117  C28 POPEl 263     121.909  85.229  39.262  1.00  0.00           C
ATOM   8120  C29 POPEl 263     123.409  85.270  39.382  1.00  0.00           C
ATOM   8122 0C21 POPEl 263     124.058  85.469  40.542  1.00  0.00           C
ATOM   8124 1C21 POPEl 263     123.379  85.629  41.872  1.00  0.00           C
ATOM   8127 2C21 POPEl 263     124.329  85.569  43.082  1.00  0.00           C
ATOM   8130 3C21 POPEl 263     125.278  86.768  43.142  1.00  0.00           C
ATOM   8133 4C21 POPEl 263     126.079  86.849  44.442  1.00  0.00           C
ATOM   8136 5C21 POPEl 263     127.428  87.509  44.192  1.00  0.00           C
ATOM   8139 6C21 POPEl 263     128.299  87.609  45.452  1.00  0.00           C
ATOM   8142 7C21 POPEl 263     129.778  87.630  45.102  1.00  0.00           C
ATOM   8145 8C21 POPEl 263     130.668  87.638  46.342  1.00  0.00           C
ATOM   8149  C33 POPEl 263     115.208  85.599  30.602  1.00  0.00           C
ATOM   8152  C34 POPEl 263     113.968  84.788  30.182  1.00  0.00           C
ATOM   8155  C35 POPEl 263     112.749  84.949  31.102  1.00  0.00           C
ATOM   8158  C36 POPEl 263     113.038  84.608  32.572  1.00  0.00           C
ATOM   8161  C37 POPEl 263     111.788  84.349  33.442  1.00  0.00           C
ATOM   8164  C38 POPEl 263     111.429  85.518  34.382  1.00  0.00           C
ATOM   8167  C39 POPEl 263     110.379  85.168  35.442  1.00  0.00           C
ATOM   8170 0C31 POPEl 263     108.958  85.009  34.882  1.00  0.00           C
ATOM   8173 1C31 POPEl 263     108.498  83.549  34.772  1.00  0.00           C
ATOM   8176 2C31 POPEl 263     107.278  83.409  33.862  1.00  0.00           C
ATOM   8179 3C31 POPEl 263     107.089  82.008  33.282  1.00  0.00           C
ATOM   8182 4C31 POPEl 263     105.939  81.999  32.282  1.00  0.00           C
ATOM   8185 5C31 POPEl 263     105.958  80.798  31.332  1.00  0.00           C
ATOM   8188 6C31 POPEl 263     105.689  81.248  29.892  1.00  0.00           C
ATOM   8192  NH3 POPEm 264      41.568  16.229  72.102  1.00  0.00           N
ATOM   8196  C12 POPEm 264      42.009  17.579  71.622  1.00  0.00           C
ATOM   8199  C11 POPEm 264      41.119  18.649  72.262  1.00  0.00           C
ATOM   8202  P   POPEm 264      38.768  19.118  71.132  1.00  0.00           P
ATOM   8203  O13 POPEm 264      37.419  18.519  71.192  1.00  0.00           O
ATOM   8204  O14 POPEm 264      38.858  20.569  71.392  1.00  0.00           O
ATOM   8205  O11 POPEm 264      39.439  18.878  69.722  1.00  0.00           O
ATOM   8206  O12 POPEm 264      39.728  18.319  72.102  1.00  0.00           O
ATOM   8207  C1  POPEm 264      39.158  17.878  68.742  1.00  0.00           C
ATOM   8210  C2  POPEm 264      39.829  18.188  67.352  1.00  0.00           C
ATOM   8212  O21 POPEm 264      39.409  19.469  66.852  1.00  0.00           O
ATOM   8213  C21 POPEm 264      40.198  20.499  67.122  1.00  0.00           C
ATOM   8214  O22 POPEm 264      41.208  20.478  67.802  1.00  0.00           O
ATOM   8215  C22 POPEm 264      39.649  21.749  66.452  1.00  0.00           C
ATOM   8218  C3  POPEm 264      39.479  17.148  66.242  1.00  0.00           C
ATOM   8221  O31 POPEm 264      40.069  17.489  64.972  1.00  0.00           O
ATOM   8222  C31 POPEm 264      39.248  17.868  63.982  1.00  0.00           C
ATOM   8223  O32 POPEm 264      39.158  18.998  63.552  1.00  0.00           O
ATOM   8224  C32 POPEm 264      38.448  16.688  63.432  1.00  0.00           C
ATOM   8227  C23 POPEm 264      40.169  22.029  65.022  1.00  0.00           C
ATOM   8230  C24 POPEm 264      39.489  23.299  64.492  1.00  0.00           C
ATOM   8233  C25 POPEm 264      39.928  23.739  63.092  1.00  0.00           C
ATOM   8236  C26 POPEm 264      39.209  25.028  62.712  1.00  0.00           C
ATOM   8239  C27 POPEm 264      39.318  25.458  61.242  1.00  0.00           C
ATOM   8242  C28 POPEm 264      40.628  26.198  60.932  1.00  0.00           C
ATOM   8245  C29 POPEm 264      40.669  26.609  59.482  1.00  0.00           C
ATOM   8247 0C21 POPEm 264      41.739  27.078  58.812  1.00  0.00           C
ATOM   8249 1C21 POPEm 264      43.099  27.318  59.402  1.00  0.00           C
ATOM   8252 2C21 POPEm 264      43.998  28.089  58.412  1.00  0.00           C
ATOM   8255 3C21 POPEm 264      44.498  27.218  57.242  1.00  0.00           C
ATOM   8258 4C21 POPEm 264      44.539  27.938  55.892  1.00  0.00           C
ATOM   8261 5C21 POPEm 264      45.619  29.028  55.752  1.00  0.00           C
ATOM   8264 6C21 POPEm 264      45.518  29.699  54.372  1.00  0.00           C
ATOM   8267 7C21 POPEm 264      46.479  30.868  54.182  1.00  0.00           C
ATOM   8270 8C21 POPEm 264      46.259  31.609  52.862  1.00  0.00           C
ATOM   8274  C33 POPEm 264      37.698  17.059  62.122  1.00  0.00           C
ATOM   8277  C34 POPEm 264      36.768  15.958  61.612  1.00  0.00           C
ATOM   8280  C35 POPEm 264      37.489  14.689  61.122  1.00  0.00           C
ATOM   8283  C36 POPEm 264      38.159  14.858  59.752  1.00  0.00           C
ATOM   8286  C37 POPEm 264      39.588  14.309  59.692  1.00  0.00           C
ATOM   8289  C38 POPEm 264      40.169  14.188  58.272  1.00  0.00           C
ATOM   8292  C39 POPEm 264      40.399  15.549  57.602  1.00  0.00           C
ATOM   8295 0C31 POPEm 264      41.058  15.409  56.212  1.00  0.00           C
ATOM   8298 1C31 POPEm 264      40.239  16.069  55.092  1.00  0.00           C
ATOM   8301 2C31 POPEm 264      40.968  16.069  53.742  1.00  0.00           C
ATOM   8304 3C31 POPEm 264      40.049  16.338  52.542  1.00  0.00           C
ATOM   8307 4C31 POPEm 264      39.169  15.128  52.162  1.00  0.00           C
ATOM   8310 5C31 POPEm 264      38.338  15.388  50.902  1.00  0.00           C
ATOM   8313 6C31 POPEm 264      37.518  14.179  50.442  1.00  0.00           C
ATOM   8317  NH3 POPEn 265      59.998  20.059  30.322  1.00  0.00           N
ATOM   8321  C12 POPEn 265      59.899  21.358  31.062  1.00  0.00           C
ATOM   8324  C11 POPEn 265      60.588  22.479  30.282  1.00  0.00           C
ATOM   8327  P   POPEn 265      62.689  23.628  31.302  1.00  0.00           P
ATOM   8328  O13 POPEn 265      64.088  23.819  30.852  1.00  0.00           O
ATOM   8329  O14 POPEn 265      61.859  24.848  31.282  1.00  0.00           O
ATOM   8330  O11 POPEn 265      62.729  23.059  32.762  1.00  0.00           O
ATOM   8331  O12 POPEn 265      62.009  22.448  30.472  1.00  0.00           O
ATOM   8332  C1  POPEn 265      62.928  21.679  33.062  1.00  0.00           C
ATOM   8335  C2  POPEn 265      63.958  21.439  34.212  1.00  0.00           C
ATOM   8337  O21 POPEn 265      63.569  22.159  35.392  1.00  0.00           O
ATOM   8338  C21 POPEn 265      64.029  23.368  35.622  1.00  0.00           C
ATOM   8339  O22 POPEn 265      64.608  24.109  34.842  1.00  0.00           O
ATOM   8340  C22 POPEn 265      63.839  23.659  37.112  1.00  0.00           C
ATOM   8343  C3  POPEn 265      65.468  21.598  33.832  1.00  0.00           C
ATOM   8346  O31 POPEn 265      66.248  21.509  35.042  1.00  0.00           O
ATOM   8347  C31 POPEn 265      67.339  20.768  35.052  1.00  0.00           C
ATOM   8348  O32 POPEn 265      67.939  20.348  34.082  1.00  0.00           O
ATOM   8349  C32 POPEn 265      67.678  20.458  36.522  1.00  0.00           C
ATOM   8352  C23 POPEn 265      65.029  23.159  37.942  1.00  0.00           C
ATOM   8355  C24 POPEn 265      65.169  23.839  39.312  1.00  0.00           C
ATOM   8358  C25 POPEn 265      63.979  23.628  40.252  1.00  0.00           C
ATOM   8361  C26 POPEn 265      64.189  24.358  41.592  1.00  0.00           C
ATOM   8364  C27 POPEn 265      63.179  23.928  42.662  1.00  0.00           C
ATOM   8367  C28 POPEn 265      63.428  24.578  44.042  1.00  0.00           C
ATOM   8370  C29 POPEn 265      62.878  23.778  45.202  1.00  0.00           C
ATOM   8372 0C21 POPEn 265      62.079  24.208  46.192  1.00  0.00           C
ATOM   8374 1C21 POPEn 265      61.558  25.608  46.422  1.00  0.00           C
ATOM   8377 2C21 POPEn 265      61.339  25.958  47.902  1.00  0.00           C
ATOM   8380 3C21 POPEn 265      60.279  25.078  48.592  1.00  0.00           C
ATOM   8383 4C21 POPEn 265      60.019  25.469  50.042  1.00  0.00           C
ATOM   8386 5C21 POPEn 265      58.968  24.578  50.742  1.00  0.00           C
ATOM   8389 6C21 POPEn 265      57.538  24.708  50.192  1.00  0.00           C
ATOM   8392 7C21 POPEn 265      56.498  24.829  51.312  1.00  0.00           C
ATOM   8395 8C21 POPEn 265      55.049  24.678  50.832  1.00  0.00           C
ATOM   8399  C33 POPEn 265      66.608  19.558  37.172  1.00  0.00           C
ATOM   8402  C34 POPEn 265      66.879  19.208  38.642  1.00  0.00           C
ATOM   8405  C35 POPEn 265      66.448  20.308  39.622  1.00  0.00           C
ATOM   8408  C36 POPEn 265      66.659  19.989  41.112  1.00  0.00           C
ATOM   8411  C37 POPEn 265      66.388  21.229  41.972  1.00  0.00           C
ATOM   8414  C38 POPEn 265      66.829  21.139  43.442  1.00  0.00           C
ATOM   8417  C39 POPEn 265      65.819  20.478  44.392  1.00  0.00           C
ATOM   8420 0C31 POPEn 265      66.069  20.898  45.852  1.00  0.00           C
ATOM   8423 1C31 POPEn 265      65.189  20.148  46.862  1.00  0.00           C
ATOM   8426 2C31 POPEn 265      65.218  20.729  48.292  1.00  0.00           C
ATOM   8429 3C31 POPEn 265      66.619  21.089  48.822  1.00  0.00           C
ATOM   8432 4C31 POPEn 265      66.579  21.389  50.332  1.00  0.00           C
ATOM   8435 5C31 POPEn 265      67.829  22.108  50.842  1.00  0.00           C
ATOM   8438 6C31 POPEn 265      67.818  22.318  52.352  1.00  0.00           C
ATOM   8442  NH3 POPEo 266      97.329   7.099  31.342  1.00  0.00           N
ATOM   8446  C12 POPEo 266      98.579   6.238  31.332  1.00  0.00           C
ATOM   8449  C11 POPEo 266      98.348   4.748  31.702  1.00  0.00           C
ATOM   8452  P   POPEo 266      99.738   2.569  31.022  1.00  0.00           P
ATOM   8453  O13 POPEo 266     100.888   2.449  30.112  1.00  0.00           O
ATOM   8454  O14 POPEo 266      98.458   2.219  30.382  1.00  0.00           O
ATOM   8455  O11 POPEo 266      99.979   1.659  32.292  1.00  0.00           O
ATOM   8456  O12 POPEo 266      99.608   4.058  31.602  1.00  0.00           O
ATOM   8457  C1  POPEo 266     100.269   2.118  33.612  1.00  0.00           C
ATOM   8460  C2  POPEo 266      99.489   1.289  34.662  1.00  0.00           C
ATOM   8462  O21 POPEo 266      99.468   1.928  35.952  1.00  0.00           O
ATOM   8463  C21 POPEo 266     100.599   2.199  36.572  1.00  0.00           C
ATOM   8464  O22 POPEo 266     101.729   1.948  36.202  1.00  0.00           O
ATOM   8465  C22 POPEo 266     100.249   2.938  37.872  1.00  0.00           C
ATOM   8468  C3  POPEo 266      99.919  -0.192  34.762  1.00  0.00           C
ATOM   8471  O31 POPEo 266      99.048  -0.891  35.682  1.00  0.00           O
ATOM   8472  C31 POPEo 266      98.009  -1.541  35.142  1.00  0.00           C
ATOM   8473  O32 POPEo 266      97.889  -1.802  33.962  1.00  0.00           O
ATOM   8474  C32 POPEo 266      96.968  -1.941  36.192  1.00  0.00           C
ATOM   8477  C23 POPEo 266     101.418   3.079  38.882  1.00  0.00           C
ATOM   8480  C24 POPEo 266     100.979   3.949  40.072  1.00  0.00           C
ATOM   8483  C25 POPEo 266     101.989   4.018  41.232  1.00  0.00           C
ATOM   8486  C26 POPEo 266     101.668   5.159  42.212  1.00  0.00           C
ATOM   8489  C27 POPEo 266     102.409   5.038  43.542  1.00  0.00           C
ATOM   8492  C28 POPEo 266     102.378   6.319  44.412  1.00  0.00           C
ATOM   8495  C29 POPEo 266     101.028   6.609  45.032  1.00  0.00           C
ATOM   8497 0C21 POPEo 266     100.768   7.148  46.252  1.00  0.00           C
ATOM   8499 1C21 POPEo 266     101.698   7.699  47.322  1.00  0.00           C
ATOM   8502 2C21 POPEo 266     103.108   8.248  46.992  1.00  0.00           C
ATOM   8505 3C21 POPEo 266     103.108   9.418  46.002  1.00  0.00           C
ATOM   8508 4C21 POPEo 266     104.518   9.809  45.542  1.00  0.00           C
ATOM   8511 5C21 POPEo 266     104.478  10.729  44.312  1.00  0.00           C
ATOM   8514 6C21 POPEo 266     105.829  11.339  43.952  1.00  0.00           C
ATOM   8517 7C21 POPEo 266     105.799  12.009  42.572  1.00  0.00           C
ATOM   8520 8C21 POPEo 266     107.028  12.868  42.272  1.00  0.00           C
ATOM   8524  C33 POPEo 266      96.928  -1.092  37.482  1.00  0.00           C
ATOM   8527  C34 POPEo 266      98.038  -1.331  38.522  1.00  0.00           C
ATOM   8530  C35 POPEo 266      98.128  -2.761  39.062  1.00  0.00           C
ATOM   8533  C36 POPEo 266      97.258  -3.022  40.302  1.00  0.00           C
ATOM   8536  C37 POPEo 266      97.959  -2.641  41.622  1.00  0.00           C
ATOM   8539  C38 POPEo 266      97.588  -3.618  42.742  1.00  0.00           C
ATOM   8542  C39 POPEo 266      98.418  -3.439  44.022  1.00  0.00           C
ATOM   8545 0C31 POPEo 266      98.079  -4.538  45.032  1.00  0.00           C
ATOM   8548 1C31 POPEo 266      98.788  -4.398  46.382  1.00  0.00           C
ATOM   8551 2C31 POPEo 266      98.589  -5.619  47.292  1.00  0.00           C
ATOM   8554 3C31 POPEo 266      97.129  -5.919  47.642  1.00  0.00           C
ATOM   8557 4C31 POPEo 266      96.968  -7.299  48.282  1.00  0.00           C
ATOM   8560 5C31 POPEo 266      95.498  -7.708  48.442  1.00  0.00           C
ATOM   8563 6C31 POPEo 266      95.319  -9.149  48.892  1.00  0.00           C
ATOM   8567  NH3 POPEp 267      98.999 107.229  25.222  1.00  0.00           N
ATOM   8571  C12 POPEp 267      99.799 106.528  24.162  1.00  0.00           C
ATOM   8574  C11 POPEp 267      99.898 107.328  22.852  1.00  0.00           C
ATOM   8577  P   POPEp 267     101.888 106.199  21.522  1.00  0.00           P
ATOM   8578  O13 POPEp 267     102.168 104.748  21.482  1.00  0.00           O
ATOM   8579  O14 POPEp 267     102.358 106.999  20.362  1.00  0.00           O
ATOM   8580  O11 POPEp 267     102.588 106.798  22.782  1.00  0.00           O
ATOM   8581  O12 POPEp 267     100.368 106.479  21.822  1.00  0.00           O
ATOM   8582  C1  POPEp 267     103.888 107.388  22.732  1.00  0.00           C
ATOM   8585  C2  POPEp 267     104.559 107.108  24.092  1.00  0.00           C
ATOM   8587  O21 POPEp 267     103.788 107.428  25.262  1.00  0.00           O
ATOM   8588  C21 POPEp 267     102.909 108.368  25.322  1.00  0.00           C
ATOM   8589  O22 POPEp 267     102.599 109.209  24.512  1.00  0.00           O
ATOM   8590  C22 POPEp 267     102.248 108.298  26.702  1.00  0.00           C
ATOM   8593  C3  POPEp 267     105.968 107.700  24.292  1.00  0.00           C
ATOM   8596  O31 POPEp 267     106.499 107.118  25.502  1.00  0.00           O
ATOM   8597  C31 POPEp 267     107.629 107.700  25.892  1.00  0.00           C
ATOM   8598  O32 POPEp 267     108.278 108.489  25.222  1.00  0.00           O
ATOM   8599  C32 POPEp 267     108.019 107.139  27.262  1.00  0.00           C
ATOM   8602  C23 POPEp 267     102.398 106.938  27.442  1.00  0.00           C
ATOM   8605  C24 POPEp 267     101.089 106.450  28.062  1.00  0.00           C
ATOM   8608  C25 POPEp 267     100.468 107.379  29.092  1.00  0.00           C
ATOM   8611  C26 POPEp 267     101.079 107.148  30.482  1.00  0.00           C
ATOM   8614  C27 POPEp 267     100.358 107.938  31.582  1.00  0.00           C
ATOM   8617  C28 POPEp 267     101.329 108.479  32.642  1.00  0.00           C
ATOM   8620  C29 POPEp 267     102.079 107.388  33.372  1.00  0.00           C
ATOM   8622 0C21 POPEp 267     102.009 107.129  34.692  1.00  0.00           C
ATOM   8624 1C21 POPEp 267     101.169 107.848  35.712  1.00  0.00           C
ATOM   8627 2C21 POPEp 267     101.659 109.279  36.002  1.00  0.00           C
ATOM   8630 3C21 POPEp 267     101.138 109.818  37.342  1.00  0.00           C
ATOM   8633 4C21 POPEp 267     101.439 111.318  37.472  1.00  0.00           C
ATOM   8636 5C21 POPEp 267     100.949 111.898  38.802  1.00  0.00           C
ATOM   8639 6C21 POPEp 267     100.708 113.409  38.692  1.00  0.00           C
ATOM   8642 7C21 POPEp 267     100.228 114.039  40.002  1.00  0.00           C
ATOM   8645 8C21 POPEp 267      99.598 115.418  39.782  1.00  0.00           C
ATOM   8649  C33 POPEp 267     107.448 107.979  28.432  1.00  0.00           C
ATOM   8652  C34 POPEp 267     106.049 107.568  28.912  1.00  0.00           C
ATOM   8655  C35 POPEp 267     105.538 108.419  30.102  1.00  0.00           C
ATOM   8658  C36 POPEp 267     106.229 108.078  31.432  1.00  0.00           C
ATOM   8661  C37 POPEp 267     105.868 109.028  32.582  1.00  0.00           C
ATOM   8664  C38 POPEp 267     106.919 109.049  33.702  1.00  0.00           C
ATOM   8667  C39 POPEp 267     106.519 109.818  34.972  1.00  0.00           C
ATOM   8670 0C31 POPEp 267     105.739 108.950  35.962  1.00  0.00           C
ATOM   8673 1C31 POPEp 267     105.689 109.548  37.382  1.00  0.00           C
ATOM   8676 2C31 POPEp 267     104.829 108.699  38.332  1.00  0.00           C
ATOM   8679 3C31 POPEp 267     104.668 109.298  39.732  1.00  0.00           C
ATOM   8682 4C31 POPEp 267     105.909 109.158  40.622  1.00  0.00           C
ATOM   8685 5C31 POPEp 267     105.628 109.568  42.072  1.00  0.00           C
ATOM   8688 6C31 POPEp 267     106.799 109.298  43.022  1.00  0.00           C
ATOM   8692  NH3 POPEq 268     109.518  33.238  33.852  1.00  0.00           N
ATOM   8696  C12 POPEq 268     109.118  33.359  35.302  1.00  0.00           C
ATOM   8699  C11 POPEq 268     109.439  34.749  35.872  1.00  0.00           C
ATOM   8702  P   POPEq 268     107.559  36.218  34.692  1.00  0.00           P
ATOM   8703  O13 POPEq 268     107.879  35.468  33.452  1.00  0.00           O
ATOM   8704  O14 POPEq 268     107.749  37.688  34.712  1.00  0.00           O
ATOM   8705  O11 POPEq 268     106.049  35.958  35.032  1.00  0.00           O
ATOM   8706  O12 POPEq 268     108.309  35.598  35.912  1.00  0.00           O
ATOM   8707  C1  POPEq 268     105.649  35.438  36.302  1.00  0.00           C
ATOM   8710  C2  POPEq 268     105.839  36.398  37.522  1.00  0.00           C
ATOM   8712  O21 POPEq 268     105.459  35.679  38.702  1.00  0.00           O
ATOM   8713  C21 POPEq 268     106.429  35.018  39.302  1.00  0.00           C
ATOM   8714  O22 POPEq 268     107.588  34.948  38.932  1.00  0.00           O
ATOM   8715  C22 POPEq 268     105.839  34.299  40.512  1.00  0.00           C
ATOM   8718  C3  POPEq 268     104.939  37.659  37.392  1.00  0.00           C
ATOM   8721  O31 POPEq 268     105.189  38.668  38.402  1.00  0.00           O
ATOM   8722  C31 POPEq 268     104.539  38.528  39.552  1.00  0.00           C
ATOM   8723  O32 POPEq 268     103.869  37.578  39.902  1.00  0.00           O
ATOM   8724  C32 POPEq 268     104.689  39.819  40.382  1.00  0.00           C
ATOM   8727  C23 POPEq 268     106.888  33.458  41.262  1.00  0.00           C
ATOM   8730  C24 POPEq 268     107.879  34.328  42.052  1.00  0.00           C
ATOM   8733  C25 POPEq 268     109.279  33.718  42.152  1.00  0.00           C
ATOM   8736  C26 POPEq 268     109.288  32.378  42.892  1.00  0.00           C
ATOM   8739  C27 POPEq 268     110.708  31.828  43.072  1.00  0.00           C
ATOM   8742  C28 POPEq 268     110.708  30.478  43.792  1.00  0.00           C
ATOM   8745  C29 POPEq 268     112.108  29.938  43.912  1.00  0.00           C
ATOM   8747 0C21 POPEq 268     112.448  28.758  44.472  1.00  0.00           C
ATOM   8749 1C21 POPEq 268     111.509  27.778  45.122  1.00  0.00           C
ATOM   8752 2C21 POPEq 268     112.149  27.159  46.372  1.00  0.00           C
ATOM   8755 3C21 POPEq 268     112.369  28.149  47.522  1.00  0.00           C
ATOM   8758 4C21 POPEq 268     112.568  27.429  48.852  1.00  0.00           C
ATOM   8761 5C21 POPEq 268     112.858  28.379  50.022  1.00  0.00           C
ATOM   8764 6C21 POPEq 268     112.509  27.759  51.372  1.00  0.00           C
ATOM   8767 7C21 POPEq 268     113.119  28.489  52.572  1.00  0.00           C
ATOM   8770 8C21 POPEq 268     112.619  27.938  53.912  1.00  0.00           C
ATOM   8774  C33 POPEq 268     103.788  39.799  41.642  1.00  0.00           C
ATOM   8777  C34 POPEq 268     103.888  41.098  42.452  1.00  0.00           C
ATOM   8780  C35 POPEq 268     102.909  41.148  43.642  1.00  0.00           C
ATOM   8783  C36 POPEq 268     103.278  42.278  44.602  1.00  0.00           C
ATOM   8786  C37 POPEq 268     102.179  42.678  45.592  1.00  0.00           C
ATOM   8789  C38 POPEq 268     102.689  43.818  46.492  1.00  0.00           C
ATOM   8792  C39 POPEq 268     101.618  44.499  47.342  1.00  0.00           C
ATOM   8795 0C31 POPEq 268     102.208  45.708  48.072  1.00  0.00           C
ATOM   8798 1C31 POPEq 268     101.178  46.399  48.972  1.00  0.00           C
ATOM   8801 2C31 POPEq 268     101.759  47.608  49.702  1.00  0.00           C
ATOM   8804 3C31 POPEq 268     100.759  48.208  50.702  1.00  0.00           C
ATOM   8807 4C31 POPEq 268      99.539  48.858  50.042  1.00  0.00           C
ATOM   8810 5C31 POPEq 268      98.498  49.338  51.072  1.00  0.00           C
ATOM   8813 6C31 POPEq 268      97.229  49.879  50.412  1.00  0.00           C
ATOM   8817  NH3 POPEr 269      58.358  35.008  32.722  1.00  0.00           N
ATOM   8821  C12 POPEr 269      59.278  36.049  32.132  1.00  0.00           C
ATOM   8824  C11 POPEr 269      58.888  36.428  30.692  1.00  0.00           C
ATOM   8827  P   POPEr 269      59.159  39.039  30.412  1.00  0.00           P
ATOM   8828  O13 POPEr 269      58.158  39.109  31.492  1.00  0.00           O
ATOM   8829  O14 POPEr 269      58.758  39.578  29.102  1.00  0.00           O
ATOM   8830  O11 POPEr 269      60.439  39.828  30.892  1.00  0.00           O
ATOM   8831  O12 POPEr 269      59.668  37.538  30.242  1.00  0.00           O
ATOM   8832  C1  POPEr 269      60.598  40.168  32.272  1.00  0.00           C
ATOM   8835  C2  POPEr 269      61.999  39.769  32.782  1.00  0.00           C
ATOM   8837  O21 POPEr 269      62.098  40.258  34.122  1.00  0.00           O
ATOM   8838  C21 POPEr 269      61.498  39.528  35.042  1.00  0.00           C
ATOM   8839  O22 POPEr 269      60.939  38.458  34.882  1.00  0.00           O
ATOM   8840  C22 POPEr 269      61.729  40.198  36.372  1.00  0.00           C
ATOM   8843  C3  POPEr 269      63.119  40.368  31.872  1.00  0.00           C
ATOM   8846  O31 POPEr 269      64.029  41.259  32.552  1.00  0.00           O
ATOM   8847  C31 POPEr 269      64.938  40.639  33.302  1.00  0.00           C
ATOM   8848  O32 POPEr 269      65.068  39.429  33.392  1.00  0.00           O
ATOM   8849  C32 POPEr 269      65.788  41.679  34.032  1.00  0.00           C
ATOM   8852  C23 POPEr 269      62.928  39.508  37.052  1.00  0.00           C
ATOM   8855  C24 POPEr 269      63.298  40.209  38.352  1.00  0.00           C
ATOM   8858  C25 POPEr 269      64.378  39.449  39.102  1.00  0.00           C
ATOM   8861  C26 POPEr 269      64.808  40.209  40.352  1.00  0.00           C
ATOM   8864  C27 POPEr 269      65.978  39.519  41.062  1.00  0.00           C
ATOM   8867  C28 POPEr 269      66.498  40.388  42.212  1.00  0.00           C
ATOM   8870  C29 POPEr 269      67.638  39.688  42.922  1.00  0.00           C
ATOM   8872 0C21 POPEr 269      68.928  40.038  42.812  1.00  0.00           C
ATOM   8874 1C21 POPEr 269      69.428  41.168  41.962  1.00  0.00           C
ATOM   8877 2C21 POPEr 269      70.958  41.288  42.032  1.00  0.00           C
ATOM   8880 3C21 POPEr 269      71.698  40.219  41.232  1.00  0.00           C
ATOM   8883 4C21 POPEr 269      73.218  40.368  41.352  1.00  0.00           C
ATOM   8886 5C21 POPEr 269      73.958  39.138  40.822  1.00  0.00           C
ATOM   8889 6C21 POPEr 269      75.439  39.169  41.182  1.00  0.00           C
ATOM   8892 7C21 POPEr 269      76.089  37.799  41.062  1.00  0.00           C
ATOM   8895 8C21 POPEr 269      77.479  37.769  41.682  1.00  0.00           C
ATOM   8899  C33 POPEr 269      65.829  41.469  35.562  1.00  0.00           C
ATOM   8902  C34 POPEr 269      66.549  42.639  36.252  1.00  0.00           C
ATOM   8905  C35 POPEr 269      66.608  42.528  37.782  1.00  0.00           C
ATOM   8908  C36 POPEr 269      67.089  43.839  38.422  1.00  0.00           C
ATOM   8911  C37 POPEr 269      67.079  43.818  39.962  1.00  0.00           C
ATOM   8914  C38 POPEr 269      67.059  45.229  40.552  1.00  0.00           C
ATOM   8917  C39 POPEr 269      66.968  45.289  42.082  1.00  0.00           C
ATOM   8920 0C31 POPEr 269      66.838  46.739  42.602  1.00  0.00           C
ATOM   8923 1C31 POPEr 269      66.879  46.809  44.142  1.00  0.00           C
ATOM   8926 2C31 POPEr 269      66.579  48.188  44.742  1.00  0.00           C
ATOM   8929 3C31 POPEr 269      67.628  49.268  44.442  1.00  0.00           C
ATOM   8932 4C31 POPEr 269      67.339  50.609  45.142  1.00  0.00           C
ATOM   8935 5C31 POPEr 269      68.278  51.739  44.672  1.00  0.00           C
ATOM   8938 6C31 POPEr 269      68.009  53.088  45.332  1.00  0.00           C
ATOM   8942  NH3 POPEs 270      83.519  67.258  70.332  1.00  0.00           N
ATOM   8946  C12 POPEs 270      83.299  67.348  71.812  1.00  0.00           C
ATOM   8949  C11 POPEs 270      84.649  67.520  72.532  1.00  0.00           C
ATOM   8952  P   POPEs 270      85.339  65.038  72.672  1.00  0.00           P
ATOM   8953  O13 POPEs 270      86.608  64.288  72.612  1.00  0.00           O
ATOM   8954  O14 POPEs 270      84.699  65.108  74.002  1.00  0.00           O
ATOM   8955  O11 POPEs 270      84.318  64.428  71.642  1.00  0.00           O
ATOM   8956  O12 POPEs 270      85.579  66.498  72.142  1.00  0.00           O
ATOM   8957  C1  POPEs 270      84.138  63.008  71.572  1.00  0.00           C
ATOM   8960  C2  POPEs 270      82.818  62.628  70.842  1.00  0.00           C
ATOM   8962  O21 POPEs 270      83.088  62.618  69.422  1.00  0.00           O
ATOM   8963  C21 POPEs 270      82.259  61.819  68.752  1.00  0.00           C
ATOM   8964  O22 POPEs 270      81.439  61.069  69.252  1.00  0.00           O
ATOM   8965  C22 POPEs 270      82.428  62.089  67.262  1.00  0.00           C
ATOM   8968  C3  POPEs 270      81.649  63.589  71.212  1.00  0.00           C
ATOM   8971  O31 POPEs 270      80.659  63.708  70.172  1.00  0.00           O
ATOM   8972  C31 POPEs 270      80.598  64.868  69.542  1.00  0.00           C
ATOM   8973  O32 POPEs 270      81.209  65.879  69.842  1.00  0.00           O
ATOM   8974  C32 POPEs 270      79.629  64.749  68.392  1.00  0.00           C
ATOM   8977  C23 POPEs 270      83.109  60.929  66.512  1.00  0.00           C
ATOM   8980  C24 POPEs 270      83.519  61.399  65.112  1.00  0.00           C
ATOM   8983  C25 POPEs 270      84.208  60.318  64.272  1.00  0.00           C
ATOM   8986  C26 POPEs 270      83.239  59.389  63.532  1.00  0.00           C
ATOM   8989  C27 POPEs 270      84.009  58.418  62.632  1.00  0.00           C
ATOM   8992  C28 POPEs 270      83.128  57.579  61.682  1.00  0.00           C
ATOM   8995  C29 POPEs 270      82.668  58.288  60.442  1.00  0.00           C
ATOM   8997 0C21 POPEs 270      83.459  58.729  59.442  1.00  0.00           C
ATOM   8999 1C21 POPEs 270      84.968  58.678  59.362  1.00  0.00           C
ATOM   9002 2C21 POPEs 270      85.519  57.748  58.262  1.00  0.00           C
ATOM   9005 3C21 POPEs 270      85.698  56.299  58.742  1.00  0.00           C
ATOM   9008 4C21 POPEs 270      86.379  55.409  57.692  1.00  0.00           C
ATOM   9011 5C21 POPEs 270      87.899  55.299  57.872  1.00  0.00           C
ATOM   9014 6C21 POPEs 270      88.599  54.758  56.622  1.00  0.00           C
ATOM   9017 7C21 POPEs 270      90.009  54.219  56.892  1.00  0.00           C
ATOM   9020 8C21 POPEs 270      90.628  53.519  55.682  1.00  0.00           C
ATOM   9024  C33 POPEs 270      78.358  65.568  68.672  1.00  0.00           C
ATOM   9027  C34 POPEs 270      77.208  65.148  67.772  1.00  0.00           C
ATOM   9030  C35 POPEs 270      77.248  65.718  66.362  1.00  0.00           C
ATOM   9033  C36 POPEs 270      75.858  65.609  65.762  1.00  0.00           C
ATOM   9036  C37 POPEs 270      75.739  66.199  64.362  1.00  0.00           C
ATOM   9039  C38 POPEs 270      74.288  66.589  64.072  1.00  0.00           C
ATOM   9042  C39 POPEs 270      74.009  66.909  62.612  1.00  0.00           C
ATOM   9045 0C31 POPEs 270      74.478  68.318  62.212  1.00  0.00           C
ATOM   9048 1C31 POPEs 270      74.038  68.678  60.802  1.00  0.00           C
ATOM   9051 2C31 POPEs 270      74.278  70.148  60.462  1.00  0.00           C
ATOM   9054 3C31 POPEs 270      73.979  70.528  59.002  1.00  0.00           C
ATOM   9057 4C31 POPEs 270      72.668  69.938  58.452  1.00  0.00           C
ATOM   9060 5C31 POPEs 270      72.358  70.409  57.032  1.00  0.00           C
ATOM   9063 6C31 POPEs 270      71.028  69.889  56.482  1.00  0.00           C
ATOM   9067  NH3 POPEt 271      54.998  30.059  33.452  1.00  0.00           N
ATOM   9071  C12 POPEt 271      55.189  29.829  31.982  1.00  0.00           C
ATOM   9074  C11 POPEt 271      56.089  30.909  31.402  1.00  0.00           C
ATOM   9077  P   POPEt 271      58.468  31.208  32.542  1.00  0.00           P
ATOM   9078  O13 POPEt 271      59.548  30.248  32.762  1.00  0.00           O
ATOM   9079  O14 POPEt 271      58.818  32.518  31.942  1.00  0.00           O
ATOM   9080  O11 POPEt 271      57.599  31.378  33.872  1.00  0.00           O
ATOM   9081  O12 POPEt 271      57.428  30.528  31.632  1.00  0.00           O
ATOM   9082  C1  POPEt 271      58.268  31.988  34.992  1.00  0.00           C
ATOM   9085  C2  POPEt 271      57.689  31.598  36.392  1.00  0.00           C
ATOM   9087  O21 POPEt 271      58.408  32.109  37.542  1.00  0.00           O
ATOM   9088  C21 POPEt 271      59.499  32.848  37.512  1.00  0.00           C
ATOM   9089  O22 POPEt 271      60.138  33.208  36.542  1.00  0.00           O
ATOM   9090  C22 POPEt 271      59.878  33.299  38.932  1.00  0.00           C
ATOM   9093  C3  POPEt 271      57.459  30.069  36.572  1.00  0.00           C
ATOM   9096  O31 POPEt 271      56.529  29.759  37.642  1.00  0.00           O
ATOM   9097  C31 POPEt 271      55.259  29.918  37.322  1.00  0.00           C
ATOM   9098  O32 POPEt 271      54.839  30.299  36.242  1.00  0.00           O
ATOM   9099  C32 POPEt 271      54.359  29.599  38.512  1.00  0.00           C
ATOM   9102  C23 POPEt 271      59.779  32.208  40.022  1.00  0.00           C
ATOM   9105  C24 POPEt 271      58.399  32.139  40.672  1.00  0.00           C
ATOM   9108  C25 POPEt 271      58.358  31.239  41.922  1.00  0.00           C
ATOM   9111  C26 POPEt 271      58.878  31.938  43.192  1.00  0.00           C
ATOM   9114  C27 POPEt 271      58.849  31.019  44.422  1.00  0.00           C
ATOM   9117  C28 POPEt 271      59.278  31.699  45.742  1.00  0.00           C
ATOM   9120  C29 POPEt 271      60.689  32.218  45.662  1.00  0.00           C
ATOM   9122 0C21 POPEt 271      61.188  33.339  46.222  1.00  0.00           C
ATOM   9124 1C21 POPEt 271      60.479  34.309  47.132  1.00  0.00           C
ATOM   9127 2C21 POPEt 271      61.388  34.878  48.252  1.00  0.00           C
ATOM   9130 3C21 POPEt 271      62.449  35.868  47.732  1.00  0.00           C
ATOM   9133 4C21 POPEt 271      63.389  36.428  48.802  1.00  0.00           C
ATOM   9136 5C21 POPEt 271      62.759  37.508  49.702  1.00  0.00           C
ATOM   9139 6C21 POPEt 271      63.788  38.069  50.702  1.00  0.00           C
ATOM   9142 7C21 POPEt 271      63.208  39.078  51.702  1.00  0.00           C
ATOM   9145 8C21 POPEt 271      64.248  39.538  52.732  1.00  0.00           C
ATOM   9149  C33 POPEt 271      54.979  30.049  39.862  1.00  0.00           C
ATOM   9152  C34 POPEt 271      53.948  30.178  40.982  1.00  0.00           C
ATOM   9155  C35 POPEt 271      54.489  30.989  42.172  1.00  0.00           C
ATOM   9158  C36 POPEt 271      53.379  31.679  42.982  1.00  0.00           C
ATOM   9161  C37 POPEt 271      53.909  32.549  44.132  1.00  0.00           C
ATOM   9164  C38 POPEt 271      54.949  31.819  44.992  1.00  0.00           C
ATOM   9167  C39 POPEt 271      54.968  32.249  46.472  1.00  0.00           C
ATOM   9170 0C31 POPEt 271      53.709  31.799  47.232  1.00  0.00           C
ATOM   9173 1C31 POPEt 271      53.878  31.868  48.752  1.00  0.00           C
ATOM   9176 2C31 POPEt 271      52.549  31.749  49.502  1.00  0.00           C
ATOM   9179 3C31 POPEt 271      52.729  31.899  51.012  1.00  0.00           C
ATOM   9182 4C31 POPEt 271      51.409  32.069  51.772  1.00  0.00           C
ATOM   9185 5C31 POPEt 271      51.628  32.489  53.232  1.00  0.00           C
ATOM   9188 6C31 POPEt 271      50.338  32.738  54.012  1.00  0.00           C
ATOM   9192  NH3 POPEu 272     109.608  50.839  31.442  1.00  0.00           N
ATOM   9196  C12 POPEu 272     110.028  52.278  31.412  1.00  0.00           C
ATOM   9199  C11 POPEu 272     111.468  52.428  30.862  1.00  0.00           C
ATOM   9202  P   POPEu 272     112.788  50.409  31.912  1.00  0.00           P
ATOM   9203  O13 POPEu 272     112.348  49.679  30.722  1.00  0.00           O
ATOM   9204  O14 POPEu 272     114.209  50.318  32.252  1.00  0.00           O
ATOM   9205  O11 POPEu 272     111.829  50.038  33.132  1.00  0.00           O
ATOM   9206  O12 POPEu 272     112.448  51.938  31.772  1.00  0.00           O
ATOM   9207  C1  POPEu 272     111.729  48.668  33.532  1.00  0.00           C
ATOM   9210  C2  POPEu 272     110.899  48.479  34.842  1.00  0.00           C
ATOM   9212  O21 POPEu 272     111.748  48.598  36.012  1.00  0.00           O
ATOM   9213  C21 POPEu 272     111.119  49.039  37.102  1.00  0.00           C
ATOM   9214  O22 POPEu 272     109.979  49.479  37.122  1.00  0.00           O
ATOM   9215  C22 POPEu 272     112.028  48.928  38.322  1.00  0.00           C
ATOM   9218  C3  POPEu 272     110.228  47.089  34.912  1.00  0.00           C
ATOM   9221  O31 POPEu 272     108.908  47.179  35.492  1.00  0.00           O
ATOM   9222  C31 POPEu 272     108.739  46.778  36.752  1.00  0.00           C
ATOM   9223  O32 POPEu 272     109.608  46.248  37.452  1.00  0.00           O
ATOM   9224  C32 POPEu 272     107.308  47.148  37.122  1.00  0.00           C
ATOM   9227  C23 POPEu 272     111.268  49.019  39.672  1.00  0.00           C
ATOM   9230  C24 POPEu 272     111.358  47.758  40.532  1.00  0.00           C
ATOM   9233  C25 POPEu 272     110.619  47.919  41.872  1.00  0.00           C
ATOM   9236  C26 POPEu 272     110.728  46.719  42.822  1.00  0.00           C
ATOM   9239  C27 POPEu 272     112.149  46.479  43.372  1.00  0.00           C
ATOM   9242  C28 POPEu 272     112.358  46.819  44.862  1.00  0.00           C
ATOM   9245  C29 POPEu 272     113.519  46.028  45.442  1.00  0.00           C
ATOM   9247 0C21 POPEu 272     113.439  44.988  46.292  1.00  0.00           C
ATOM   9249 1C21 POPEu 272     112.149  44.449  46.852  1.00  0.00           C
ATOM   9252 2C21 POPEu 272     112.138  43.948  48.302  1.00  0.00           C
ATOM   9255 3C21 POPEu 272     110.739  44.208  48.862  1.00  0.00           C
ATOM   9258 4C21 POPEu 272     110.448  43.689  50.262  1.00  0.00           C
ATOM   9261 5C21 POPEu 272     109.149  44.309  50.782  1.00  0.00           C
ATOM   9264 6C21 POPEu 272     109.349  45.618  51.552  1.00  0.00           C
ATOM   9267 7C21 POPEu 272     108.099  45.999  52.372  1.00  0.00           C
ATOM   9270 8C21 POPEu 272     108.409  46.859  53.592  1.00  0.00           C
ATOM   9274  C33 POPEu 272     106.849  46.868  38.572  1.00  0.00           C
ATOM   9277  C34 POPEu 272     105.998  48.018  39.132  1.00  0.00           C
ATOM   9280  C35 POPEu 272     106.869  49.208  39.582  1.00  0.00           C
ATOM   9283  C36 POPEu 272     106.579  49.598  41.032  1.00  0.00           C
ATOM   9286  C37 POPEu 272     107.619  50.528  41.682  1.00  0.00           C
ATOM   9289  C38 POPEu 272     107.339  50.699  43.182  1.00  0.00           C
ATOM   9292  C39 POPEu 272     108.379  51.479  44.012  1.00  0.00           C
ATOM   9295 0C31 POPEu 272     109.778  50.858  44.022  1.00  0.00           C
ATOM   9298 1C31 POPEu 272     110.708  51.519  45.052  1.00  0.00           C
ATOM   9301 2C31 POPEu 272     112.089  51.889  44.472  1.00  0.00           C
ATOM   9304 3C31 POPEu 272     112.968  52.668  45.452  1.00  0.00           C
ATOM   9307 4C31 POPEu 272     114.299  53.099  44.822  1.00  0.00           C
ATOM   9310 5C31 POPEu 272     115.119  54.058  45.692  1.00  0.00           C
ATOM   9313 6C31 POPEu 272     116.538  54.258  45.162  1.00  0.00           C
ATOM   9317  NH3 POPEv 273     101.668  42.579  73.982  1.00  0.00           N
ATOM   9321  C12 POPEv 273     101.759  42.299  75.452  1.00  0.00           C
ATOM   9324  C11 POPEv 273     102.778  41.199  75.822  1.00  0.00           C
ATOM   9327  P   POPEv 273     101.218  39.149  75.892  1.00  0.00           P
ATOM   9328  O13 POPEv 273     101.509  38.948  77.332  1.00  0.00           O
ATOM   9329  O14 POPEv 273     100.018  39.898  75.492  1.00  0.00           O
ATOM   9330  O11 POPEv 273     101.309  37.808  75.062  1.00  0.00           O
ATOM   9331  O12 POPEv 273     102.459  39.918  75.282  1.00  0.00           O
ATOM   9332  C1  POPEv 273     100.409  37.598  73.952  1.00  0.00           C
ATOM   9335  C2  POPEv 273     100.909  38.289  72.652  1.00  0.00           C
ATOM   9337  O21 POPEv 273      99.878  38.308  71.632  1.00  0.00           O
ATOM   9338  C21 POPEv 273      99.718  39.468  70.992  1.00  0.00           C
ATOM   9339  O22 POPEv 273     100.269  40.528  71.272  1.00  0.00           O
ATOM   9340  C22 POPEv 273      98.809  39.278  69.772  1.00  0.00           C
ATOM   9343  C3  POPEv 273     102.149  37.518  72.152  1.00  0.00           C
ATOM   9346  O31 POPEv 273     102.549  38.008  70.862  1.00  0.00           O
ATOM   9347  C31 POPEv 273     103.829  38.139  70.612  1.00  0.00           C
ATOM   9348  O32 POPEv 273     104.748  37.989  71.402  1.00  0.00           O
ATOM   9349  C32 POPEv 273     103.949  38.429  69.112  1.00  0.00           C
ATOM   9352  C23 POPEv 273      98.178  40.549  69.142  1.00  0.00           C
ATOM   9355  C24 POPEv 273      96.659  40.629  69.352  1.00  0.00           C
ATOM   9358  C25 POPEv 273      95.909  41.649  68.482  1.00  0.00           C
ATOM   9361  C26 POPEv 273      95.949  41.368  66.962  1.00  0.00           C
ATOM   9364  C27 POPEv 273      96.948  42.258  66.192  1.00  0.00           C
ATOM   9367  C28 POPEv 273      96.788  42.229  64.652  1.00  0.00           C
ATOM   9370  C29 POPEv 273      96.948  40.858  64.032  1.00  0.00           C
ATOM   9372 0C21 POPEv 273      97.638  40.539  62.922  1.00  0.00           C
ATOM   9374 1C21 POPEv 273      98.429  41.479  62.052  1.00  0.00           C
ATOM   9377 2C21 POPEv 273      99.708  40.848  61.452  1.00  0.00           C
ATOM   9380 3C21 POPEv 273     100.479  41.898  60.622  1.00  0.00           C
ATOM   9383 4C21 POPEv 273     101.718  41.389  59.872  1.00  0.00           C
ATOM   9386 5C21 POPEv 273     102.909  41.089  60.782  1.00  0.00           C
ATOM   9389 6C21 POPEv 273     104.238  41.069  60.012  1.00  0.00           C
ATOM   9392 7C21 POPEv 273     105.278  40.118  60.622  1.00  0.00           C
ATOM   9395 8C21 POPEv 273     106.698  40.368  60.112  1.00  0.00           C
ATOM   9399  C33 POPEv 273     104.218  37.159  68.262  1.00  0.00           C
ATOM   9402  C34 POPEv 273     103.379  37.159  66.972  1.00  0.00           C
ATOM   9405  C35 POPEv 273     103.598  35.958  66.042  1.00  0.00           C
ATOM   9408  C36 POPEv 273     104.888  36.098  65.222  1.00  0.00           C
ATOM   9411  C37 POPEv 273     104.788  35.528  63.792  1.00  0.00           C
ATOM   9414  C38 POPEv 273     104.608  36.609  62.712  1.00  0.00           C
ATOM   9417  C39 POPEv 273     103.248  37.328  62.712  1.00  0.00           C
ATOM   9420 0C31 POPEv 273     102.129  36.519  62.052  1.00  0.00           C
ATOM   9423 1C31 POPEv 273     100.909  37.378  61.672  1.00  0.00           C
ATOM   9426 2C31 POPEv 273      99.888  36.628  60.802  1.00  0.00           C
ATOM   9429 3C31 POPEv 273     100.278  36.558  59.312  1.00  0.00           C
ATOM   9432 4C31 POPEv 273      99.689  37.719  58.482  1.00  0.00           C
ATOM   9435 5C31 POPEv 273      99.948  37.569  56.982  1.00  0.00           C
ATOM   9438 6C31 POPEv 273      99.349  38.718  56.162  1.00  0.00           C
ATOM   9442  NH3 POPEw 274     114.089 120.060  70.222  1.00  0.00           N
ATOM   9446  C12 POPEw 274     113.689 118.759  69.562  1.00  0.00           C
ATOM   9449  C11 POPEw 274     113.299 117.668  70.572  1.00  0.00           C
ATOM   9452  P   POPEw 274     112.979 115.089  69.932  1.00  0.00           P
ATOM   9453  O13 POPEw 274     113.589 114.718  71.222  1.00  0.00           O
ATOM   9454  O14 POPEw 274     111.759 114.328  69.602  1.00  0.00           O
ATOM   9455  O11 POPEw 274     113.989 114.958  68.732  1.00  0.00           O
ATOM   9456  O12 POPEw 274     112.588 116.628  69.922  1.00  0.00           O
ATOM   9457  C1  POPEw 274     113.638 115.529  67.462  1.00  0.00           C
ATOM   9460  C2  POPEw 274     113.659 114.538  66.262  1.00  0.00           C
ATOM   9462  O21 POPEw 274     112.988 115.249  65.202  1.00  0.00           O
ATOM   9463  C21 POPEw 274     113.569 115.270  64.032  1.00  0.00           C
ATOM   9464  O22 POPEw 274     114.689 114.898  63.742  1.00  0.00           O
ATOM   9465  C22 POPEw 274     112.568 115.879  63.052  1.00  0.00           C
ATOM   9468  C3  POPEw 274     112.879 113.218  66.512  1.00  0.00           C
ATOM   9471  O31 POPEw 274     112.448 112.579  65.282  1.00  0.00           O
ATOM   9472  C31 POPEw 274     111.159 112.679  64.992  1.00  0.00           C
ATOM   9473  O32 POPEw 274     110.319 113.279  65.632  1.00  0.00           O
ATOM   9474  C32 POPEw 274     110.888 111.838  63.732  1.00  0.00           C
ATOM   9477  C23 POPEw 274     112.588 115.179  61.682  1.00  0.00           C
ATOM   9480  C24 POPEw 274     111.349 115.569  60.872  1.00  0.00           C
ATOM   9483  C25 POPEw 274     111.259 114.818  59.542  1.00  0.00           C
ATOM   9486  C26 POPEw 274     109.808 114.708  59.072  1.00  0.00           C
ATOM   9489  C27 POPEw 274     109.679 113.969  57.742  1.00  0.00           C
ATOM   9492  C28 POPEw 274     108.208 113.648  57.422  1.00  0.00           C
ATOM   9495  C29 POPEw 274     108.068 113.069  56.042  1.00  0.00           C
ATOM   9497 0C21 POPEw 274     107.689 113.739  54.932  1.00  0.00           C
ATOM   9499 1C21 POPEw 274     107.378 115.208  54.862  1.00  0.00           C
ATOM   9502 2C21 POPEw 274     108.099 115.938  53.712  1.00  0.00           C
ATOM   9505 3C21 POPEw 274     109.608 115.658  53.612  1.00  0.00           C
ATOM   9508 4C21 POPEw 274     110.308 116.648  52.652  1.00  0.00           C
ATOM   9511 5C21 POPEw 274     111.799 116.359  52.422  1.00  0.00           C
ATOM   9514 6C21 POPEw 274     112.448 117.449  51.542  1.00  0.00           C
ATOM   9517 7C21 POPEw 274     113.869 117.089  51.102  1.00  0.00           C
ATOM   9520 8C21 POPEw 274     114.559 118.188  50.292  1.00  0.00           C
ATOM   9524  C33 POPEw 274     109.399 111.798  63.332  1.00  0.00           C
ATOM   9527  C34 POPEw 274     109.209 111.479  61.842  1.00  0.00           C
ATOM   9530  C35 POPEw 274     107.739 111.289  61.422  1.00  0.00           C
ATOM   9533  C36 POPEw 274     106.808 112.479  61.712  1.00  0.00           C
ATOM   9536  C37 POPEw 274     105.418 112.269  61.082  1.00  0.00           C
ATOM   9539  C38 POPEw 274     104.279 113.069  61.722  1.00  0.00           C
ATOM   9542  C39 POPEw 274     102.909 112.560  61.252  1.00  0.00           C
ATOM   9545 0C31 POPEw 274     101.718 113.178  62.002  1.00  0.00           C
ATOM   9548 1C31 POPEw 274     100.368 112.829  61.352  1.00  0.00           C
ATOM   9551 2C31 POPEw 274      99.168 113.018  62.292  1.00  0.00           C
ATOM   9554 3C31 POPEw 274      98.968 114.449  62.812  1.00  0.00           C
ATOM   9557 4C31 POPEw 274      97.798 114.529  63.802  1.00  0.00           C
ATOM   9560 5C31 POPEw 274      97.629 115.898  64.462  1.00  0.00           C
ATOM   9563 6C31 POPEw 274      96.509 115.938  65.502  1.00  0.00           C
ATOM   9567  NH3 POPEx 275      26.048 126.206  72.742  1.00  0.00           N
ATOM   9571  C12 POPEx 275      26.549 126.145  74.162  1.00  0.00           C
ATOM   9574  C11 POPEx 275      26.239 124.758  74.792  1.00  0.00           C
ATOM   9577  P   POPEx 275      27.529 123.188  73.122  1.00  0.00           P
ATOM   9578  O13 POPEx 275      28.628 123.328  74.082  1.00  0.00           O
ATOM   9579  O14 POPEx 275      27.319 121.838  72.572  1.00  0.00           O
ATOM   9580  O11 POPEx 275      27.688 124.268  71.942  1.00  0.00           O
ATOM   9581  O12 POPEx 275      26.228 123.678  73.852  1.00  0.00           O
ATOM   9582  C1  POPEx 275      28.958 124.338  71.262  1.00  0.00           C
ATOM   9585  C2  POPEx 275      29.028 125.488  70.202  1.00  0.00           C
ATOM   9587  O21 POPEx 275      29.839 125.098  69.072  1.00  0.00           O
ATOM   9588  C21 POPEx 275      31.029 125.569  68.752  1.00  0.00           C
ATOM   9589  O22 POPEx 275      31.679 126.425  69.312  1.00  0.00           O
ATOM   9590  C22 POPEx 275      31.528 124.788  67.522  1.00  0.00           C
ATOM   9593  C3  POPEx 275      29.329 126.886  70.842  1.00  0.00           C
ATOM   9596  O31 POPEx 275      28.998 127.945  69.922  1.00  0.00           O
ATOM   9597  C31 POPEx 275      27.729 128.296  69.922  1.00  0.00           C
ATOM   9598  O32 POPEx 275      26.888 127.936  70.742  1.00  0.00           O
ATOM   9599  C32 POPEx 275      27.428 129.205  68.732  1.00  0.00           C
ATOM   9602  C23 POPEx 275      32.218 125.669  66.442  1.00  0.00           C
ATOM   9605  C24 POPEx 275      32.358 124.898  65.122  1.00  0.00           C
ATOM   9608  C25 POPEx 275      33.329 125.508  64.102  1.00  0.00           C
ATOM   9611  C26 POPEx 275      32.678 126.525  63.152  1.00  0.00           C
ATOM   9614  C27 POPEx 275      33.468 126.646  61.842  1.00  0.00           C
ATOM   9617  C28 POPEx 275      32.729 127.425  60.742  1.00  0.00           C
ATOM   9620  C29 POPEx 275      33.208 127.355  59.302  1.00  0.00           C
ATOM   9622 0C21 POPEx 275      34.198 126.635  58.712  1.00  0.00           C
ATOM   9624 1C21 POPEx 275      35.178 125.658  59.302  1.00  0.00           C
ATOM   9627 2C21 POPEx 275      34.669 124.209  59.482  1.00  0.00           C
ATOM   9630 3C21 POPEx 275      34.878 123.269  58.282  1.00  0.00           C
ATOM   9633 4C21 POPEx 275      34.179 123.718  56.992  1.00  0.00           C
ATOM   9636 5C21 POPEx 275      33.519 122.568  56.222  1.00  0.00           C
ATOM   9639 6C21 POPEx 275      32.678 123.058  55.032  1.00  0.00           C
ATOM   9642 7C21 POPEx 275      31.749 121.968  54.482  1.00  0.00           C
ATOM   9645 8C21 POPEx 275      30.488 122.509  53.812  1.00  0.00           C
ATOM   9649  C33 POPEx 275      26.978 128.396  67.492  1.00  0.00           C
ATOM   9652  C34 POPEx 275      28.088 128.215  66.442  1.00  0.00           C
ATOM   9655  C35 POPEx 275      28.198 129.426  65.502  1.00  0.00           C
ATOM   9658  C36 POPEx 275      29.078 129.186  64.262  1.00  0.00           C
ATOM   9661  C37 POPEx 275      28.768 130.245  63.182  1.00  0.00           C
ATOM   9664  C38 POPEx 275      29.548 130.105  61.872  1.00  0.00           C
ATOM   9667  C39 POPEx 275      28.989 131.066  60.802  1.00  0.00           C
ATOM   9670 0C31 POPEx 275      29.688 130.956  59.442  1.00  0.00           C
ATOM   9673 1C31 POPEx 275      29.058 131.877  58.372  1.00  0.00           C
ATOM   9676 2C31 POPEx 275      29.688 131.686  56.992  1.00  0.00           C
ATOM   9679 3C31 POPEx 275      29.008 132.486  55.872  1.00  0.00           C
ATOM   9682 4C31 POPEx 275      29.228 134.006  55.982  1.00  0.00           C
ATOM   9685 5C31 POPEx 275      28.599 134.776  54.812  1.00  0.00           C
ATOM   9688 6C31 POPEx 275      28.948 136.266  54.812  1.00  0.00           C
ATOM   9692  NH3 POPEy 276      11.418  62.139  71.042  1.00  0.00           N
ATOM   9696  C12 POPEy 276      11.418  60.828  71.752  1.00  0.00           C
ATOM   9699  C11 POPEy 276      11.138  59.749  70.702  1.00  0.00           C
ATOM   9702  P   POPEy 276       8.991  58.278  70.982  1.00  0.00           P
ATOM   9703  O13 POPEy 276       8.741  56.849  71.282  1.00  0.00           O
ATOM   9704  O14 POPEy 276       8.071  59.289  71.552  1.00  0.00           O
ATOM   9705  O11 POPEy 276       8.941  58.519  69.432  1.00  0.00           O
ATOM   9706  O12 POPEy 276      10.489  58.639  71.322  1.00  0.00           O
ATOM   9707  C1  POPEy 276       9.709  57.738  68.522  1.00  0.00           C
ATOM   9710  C2  POPEy 276       8.902  56.488  68.132  1.00  0.00           C
ATOM   9712  O21 POPEy 276       9.618  55.758  67.132  1.00  0.00           O
ATOM   9713  C21 POPEy 276       9.818  56.078  65.852  1.00  0.00           C
ATOM   9714  O22 POPEy 276      10.658  55.508  65.162  1.00  0.00           O
ATOM   9715  C22 POPEy 276       8.921  57.159  65.252  1.00  0.00           C
ATOM   9718  C3  POPEy 276       7.392  56.789  67.862  1.00  0.00           C
ATOM   9721  O31 POPEy 276       6.751  55.639  67.292  1.00  0.00           O
ATOM   9722  C31 POPEy 276       5.601  55.898  66.682  1.00  0.00           C
ATOM   9723  O32 POPEy 276       5.101  57.008  66.592  1.00  0.00           O
ATOM   9724  C32 POPEy 276       5.081  54.629  66.032  1.00  0.00           C
ATOM   9727  C23 POPEy 276       9.381  57.528  63.822  1.00  0.00           C
ATOM   9730  C24 POPEy 276       8.331  58.379  63.092  1.00  0.00           C
ATOM   9733  C25 POPEy 276       8.891  59.128  61.882  1.00  0.00           C
ATOM   9736  C26 POPEy 276       9.201  58.218  60.692  1.00  0.00           C
ATOM   9739  C27 POPEy 276      10.689  57.948  60.492  1.00  0.00           C
ATOM   9742  C28 POPEy 276      10.918  57.008  59.302  1.00  0.00           C
ATOM   9745  C29 POPEy 276      12.238  57.238  58.632  1.00  0.00           C
ATOM   9747 0C21 POPEy 276      12.778  56.459  57.692  1.00  0.00           C
ATOM   9749 1C21 POPEy 276      12.159  55.188  57.162  1.00  0.00           C
ATOM   9752 2C21 POPEy 276      13.218  54.359  56.452  1.00  0.00           C
ATOM   9755 3C21 POPEy 276      14.218  53.668  57.392  1.00  0.00           C
ATOM   9758 4C21 POPEy 276      15.518  53.309  56.662  1.00  0.00           C
ATOM   9761 5C21 POPEy 276      16.508  52.488  57.502  1.00  0.00           C
ATOM   9764 6C21 POPEy 276      16.958  53.158  58.802  1.00  0.00           C
ATOM   9767 7C21 POPEy 276      18.218  52.488  59.372  1.00  0.00           C
ATOM   9770 8C21 POPEy 276      18.569  52.938  60.792  1.00  0.00           C
ATOM   9774  C33 POPEy 276       6.101  53.959  65.072  1.00  0.00           C
ATOM   9777  C34 POPEy 276       5.781  54.128  63.582  1.00  0.00           C
ATOM   9780  C35 POPEy 276       5.521  55.578  63.122  1.00  0.00           C
ATOM   9783  C36 POPEy 276       5.351  55.679  61.592  1.00  0.00           C
ATOM   9786  C37 POPEy 276       5.061  57.089  61.062  1.00  0.00           C
ATOM   9789  C38 POPEy 276       5.061  57.139  59.532  1.00  0.00           C
ATOM   9792  C39 POPEy 276       4.911  58.538  58.922  1.00  0.00           C
ATOM   9795 0C31 POPEy 276       6.221  59.338  58.952  1.00  0.00           C
ATOM   9798 1C31 POPEy 276       6.041  60.858  58.832  1.00  0.00           C
ATOM   9801 2C31 POPEy 276       7.381  61.618  58.792  1.00  0.00           C
ATOM   9804 3C31 POPEy 276       7.741  62.098  57.382  1.00  0.00           C
ATOM   9807 4C31 POPEy 276       9.091  62.828  57.342  1.00  0.00           C
ATOM   9810 5C31 POPEy 276       9.372  63.508  56.002  1.00  0.00           C
ATOM   9813 6C31 POPEy 276      10.758  64.178  55.932  1.00  0.00           C
ATOM   9817  NH3 POPEz 277     109.839 100.079  69.492  1.00  0.00           N
ATOM   9821  C12 POPEz 277     109.869  98.769  70.202  1.00  0.00           C
ATOM   9824  C11 POPEz 277     111.169  98.018  69.912  1.00  0.00           C
ATOM   9827  P   POPEz 277     110.339  95.569  70.372  1.00  0.00           P
ATOM   9828  O13 POPEz 277     111.239  94.428  70.112  1.00  0.00           O
ATOM   9829  O14 POPEz 277     109.388  95.429  71.492  1.00  0.00           O
ATOM   9830  O11 POPEz 277     109.568  96.019  69.042  1.00  0.00           O
ATOM   9831  O12 POPEz 277     111.248  96.838  70.692  1.00  0.00           O
ATOM   9832  C1  POPEz 277     109.858  95.429  67.772  1.00  0.00           C
ATOM   9835  C2  POPEz 277     108.558  95.149  66.952  1.00  0.00           C
ATOM   9837  O21 POPEz 277     108.809  94.079  66.022  1.00  0.00           O
ATOM   9838  C21 POPEz 277     109.549  94.368  64.962  1.00  0.00           C
ATOM   9839  O22 POPEz 277     110.028  95.448  64.662  1.00  0.00           O
ATOM   9840  C22 POPEz 277     109.769  93.109  64.152  1.00  0.00           C
ATOM   9843  C3  POPEz 277     107.928  96.439  66.312  1.00  0.00           C
ATOM   9846  O31 POPEz 277     107.018  96.119  65.232  1.00  0.00           O
ATOM   9847  C31 POPEz 277     106.869  96.868  64.132  1.00  0.00           C
ATOM   9848  O32 POPEz 277     106.148  96.549  63.192  1.00  0.00           O
ATOM   9849  C32 POPEz 277     107.638  98.188  64.142  1.00  0.00           C
ATOM   9852  C23 POPEz 277     111.038  93.148  63.272  1.00  0.00           C
ATOM   9855  C24 POPEz 277     111.769  91.808  63.212  1.00  0.00           C
ATOM   9858  C25 POPEz 277     111.318  90.928  62.042  1.00  0.00           C
ATOM   9861  C26 POPEz 277     111.639  91.488  60.652  1.00  0.00           C
ATOM   9864  C27 POPEz 277     111.759  90.398  59.562  1.00  0.00           C
ATOM   9867  C28 POPEz 277     112.998  90.609  58.682  1.00  0.00           C
ATOM   9870  C29 POPEz 277     112.928  91.879  57.882  1.00  0.00           C
ATOM   9872 0C21 POPEz 277     113.608  92.129  56.742  1.00  0.00           C
ATOM   9874 1C21 POPEz 277     114.539  91.189  56.042  1.00  0.00           C
ATOM   9877 2C21 POPEz 277     113.768  90.569  54.872  1.00  0.00           C
ATOM   9880 3C21 POPEz 277     114.629  89.618  54.052  1.00  0.00           C
ATOM   9883 4C21 POPEz 277     113.799  88.909  52.982  1.00  0.00           C
ATOM   9886 5C21 POPEz 277     114.629  87.938  52.152  1.00  0.00           C
ATOM   9889 6C21 POPEz 277     113.829  87.379  50.982  1.00  0.00           C
ATOM   9892 7C21 POPEz 277     114.598  86.348  50.172  1.00  0.00           C
ATOM   9895 8C21 POPEz 277     113.818  85.828  48.972  1.00  0.00           C
ATOM   9899  C33 POPEz 277     107.538  98.939  62.792  1.00  0.00           C
ATOM   9902  C34 POPEz 277     108.348  98.199  61.722  1.00  0.00           C
ATOM   9905  C35 POPEz 277     108.689  99.008  60.472  1.00  0.00           C
ATOM   9908  C36 POPEz 277     107.518  99.338  59.532  1.00  0.00           C
ATOM   9911  C37 POPEz 277     107.968 100.249  58.372  1.00  0.00           C
ATOM   9914  C38 POPEz 277     106.838 100.849  57.532  1.00  0.00           C
ATOM   9917  C39 POPEz 277     107.238 102.208  56.922  1.00  0.00           C
ATOM   9920 0C31 POPEz 277     108.409 102.139  55.912  1.00  0.00           C
ATOM   9923 1C31 POPEz 277     108.788 103.529  55.372  1.00  0.00           C
ATOM   9926 2C31 POPEz 277     109.738 103.489  54.172  1.00  0.00           C
ATOM   9929 3C31 POPEz 277     109.869 104.848  53.472  1.00  0.00           C
ATOM   9932 4C31 POPEz 277     110.929 104.869  52.362  1.00  0.00           C
ATOM   9935 5C31 POPEz 277     110.759 106.029  51.382  1.00  0.00           C
ATOM   9938 6C31 POPEz 277     111.858 106.098  50.322  1.00  0.00           C
ATOM   9942  NH3 POPE0 278      68.928  14.409  30.812  1.00  0.00           N
ATOM   9946  C12 POPE0 278      69.629  15.089  29.672  1.00  0.00           C
ATOM   9949  C11 POPE0 278      70.759  14.208  29.092  1.00  0.00           C
ATOM   9952  P   POPE0 278      72.308  16.299  28.202  1.00  0.00           P
ATOM   9953  O13 POPE0 278      71.199  17.258  28.382  1.00  0.00           O
ATOM   9954  O14 POPE0 278      73.149  16.458  27.002  1.00  0.00           O
ATOM   9955  O11 POPE0 278      73.259  16.438  29.442  1.00  0.00           O
ATOM   9956  O12 POPE0 278      71.649  14.868  28.192  1.00  0.00           O
ATOM   9957  C1  POPE0 278      72.998  15.748  30.642  1.00  0.00           C
ATOM   9960  C2  POPE0 278      73.668  16.438  31.852  1.00  0.00           C
ATOM   9962  O21 POPE0 278      73.699  15.528  32.952  1.00  0.00           O
ATOM   9963  C21 POPE0 278      72.589  14.868  33.252  1.00  0.00           C
ATOM   9964  O22 POPE0 278      71.448  15.198  32.992  1.00  0.00           O
ATOM   9965  C22 POPE0 278      72.998  13.569  33.922  1.00  0.00           C
ATOM   9968  C3  POPE0 278      73.049  17.809  32.242  1.00  0.00           C
ATOM   9971  O31 POPE0 278      73.958  18.609  33.022  1.00  0.00           O
ATOM   9972  C31 POPE0 278      74.129  18.378  34.332  1.00  0.00           C
ATOM   9973  O32 POPE0 278      75.218  18.358  34.872  1.00  0.00           O
ATOM   9974  C32 POPE0 278      72.808  18.198  35.112  1.00  0.00           C
ATOM   9977  C23 POPE0 278      72.009  12.428  33.632  1.00  0.00           C
ATOM   9980  C24 POPE0 278      72.558  11.099  34.152  1.00  0.00           C
ATOM   9983  C25 POPE0 278      71.509  10.238  34.862  1.00  0.00           C
ATOM   9986  C26 POPE0 278      71.439  10.639  36.342  1.00  0.00           C
ATOM   9989  C27 POPE0 278      70.168  10.158  37.042  1.00  0.00           C
ATOM   9992  C28 POPE0 278      70.259  10.388  38.552  1.00  0.00           C
ATOM   9995  C29 POPE0 278      69.018   9.849  39.222  1.00  0.00           C
ATOM   9997 0C21 POPE0 278      68.159  10.528  40.002  1.00  0.00           C
ATOM   9999 1C21 POPE0 278      68.259  11.979  40.412  1.00  0.00           C
ATOM  10002 2C21 POPE0 278      67.189  12.299  41.472  1.00  0.00           C
ATOM  10005 3C21 POPE0 278      67.129  13.779  41.902  1.00  0.00           C
ATOM  10008 4C21 POPE0 278      68.079  14.188  43.032  1.00  0.00           C
ATOM  10011 5C21 POPE0 278      67.759  15.618  43.512  1.00  0.00           C
ATOM  10014 6C21 POPE0 278      68.579  16.069  44.722  1.00  0.00           C
ATOM  10017 7C21 POPE0 278      68.178  17.479  45.192  1.00  0.00           C
ATOM  10020 8C21 POPE0 278      68.839  17.909  46.502  1.00  0.00           C
ATOM  10024  C33 POPE0 278      73.068  18.149  36.642  1.00  0.00           C
ATOM  10027  C34 POPE0 278      71.888  18.649  37.502  1.00  0.00           C
ATOM  10030  C35 POPE0 278      72.138  18.398  38.992  1.00  0.00           C
ATOM  10033  C36 POPE0 278      71.149  19.088  39.932  1.00  0.00           C
ATOM  10036  C37 POPE0 278      71.428  18.739  41.412  1.00  0.00           C
ATOM  10039  C38 POPE0 278      70.659  19.588  42.432  1.00  0.00           C
ATOM  10042  C39 POPE0 278      71.299  20.958  42.742  1.00  0.00           C
ATOM  10045 0C31 POPE0 278      70.888  21.518  44.112  1.00  0.00           C
ATOM  10048 1C31 POPE0 278      70.038  22.799  44.072  1.00  0.00           C
ATOM  10051 2C31 POPE0 278      69.208  23.028  45.352  1.00  0.00           C
ATOM  10054 3C31 POPE0 278      69.949  23.609  46.572  1.00  0.00           C
ATOM  10057 4C31 POPE0 278      70.879  22.639  47.322  1.00  0.00           C
ATOM  10060 5C31 POPE0 278      70.168  21.358  47.772  1.00  0.00           C
ATOM  10063 6C31 POPE0 278      71.019  20.438  48.652  1.00  0.00           C
ATOM  10067  NH3 POPE1 279      -0.868  98.859  26.622  1.00  0.00           N
ATOM  10071  C12 POPE1 279       0.312  99.499  25.942  1.00  0.00           C
ATOM  10074  C11 POPE1 279       1.582  98.619  25.962  1.00  0.00           C
ATOM  10077  P   POPE1 279       0.872  96.089  25.642  1.00  0.00           P
ATOM  10078  O13 POPE1 279      -0.588  96.138  25.512  1.00  0.00           O
ATOM  10079  O14 POPE1 279       1.591  94.949  25.012  1.00  0.00           O
ATOM  10080  O11 POPE1 279       1.212  96.189  27.182  1.00  0.00           O
ATOM  10081  O12 POPE1 279       1.451  97.449  25.132  1.00  0.00           O
ATOM  10082  C1  POPE1 279       1.451  95.009  27.952  1.00  0.00           C
ATOM  10085  C2  POPE1 279       1.822  95.378  29.412  1.00  0.00           C
ATOM  10087  O21 POPE1 279       1.611  94.328  30.362  1.00  0.00           O
ATOM  10088  C21 POPE1 279       0.402  93.839  30.572  1.00  0.00           C
ATOM  10089  O22 POPE1 279      -0.579  94.020  29.872  1.00  0.00           O
ATOM  10090  C22 POPE1 279       0.361  93.088  31.902  1.00  0.00           C
ATOM  10093  C3  POPE1 279       1.181  96.729  29.882  1.00  0.00           C
ATOM  10096  O31 POPE1 279       1.522  96.968  31.272  1.00  0.00           O
ATOM  10097  C31 POPE1 279       2.242  98.038  31.582  1.00  0.00           C
ATOM  10098  O32 POPE1 279       2.442  98.988  30.852  1.00  0.00           O
ATOM  10099  C32 POPE1 279       2.712  97.948  33.022  1.00  0.00           C
ATOM  10102  C23 POPE1 279      -0.389  93.918  32.952  1.00  0.00           C
ATOM  10105  C24 POPE1 279      -0.289  93.379  34.382  1.00  0.00           C
ATOM  10108  C25 POPE1 279      -0.868  94.379  35.382  1.00  0.00           C
ATOM  10111  C26 POPE1 279      -1.128  93.789  36.772  1.00  0.00           C
ATOM  10114  C27 POPE1 279      -1.628  94.869  37.742  1.00  0.00           C
ATOM  10117  C28 POPE1 279      -1.918  94.338  39.162  1.00  0.00           C
ATOM  10120  C29 POPE1 279      -3.189  93.529  39.242  1.00  0.00           C
ATOM  10122 0C21 POPE1 279      -4.288  93.839  39.962  1.00  0.00           C
ATOM  10124 1C21 POPE1 279      -4.469  95.068  40.812  1.00  0.00           C
ATOM  10127 2C21 POPE1 279      -3.558  95.130  42.062  1.00  0.00           C
ATOM  10130 3C21 POPE1 279      -3.949  94.158  43.182  1.00  0.00           C
ATOM  10133 4C21 POPE1 279      -2.999  94.268  44.382  1.00  0.00           C
ATOM  10136 5C21 POPE1 279      -3.578  93.699  45.682  1.00  0.00           C
ATOM  10139 6C21 POPE1 279      -3.918  92.218  45.632  1.00  0.00           C
ATOM  10142 7C21 POPE1 279      -4.738  91.798  46.852  1.00  0.00           C
ATOM  10145 8C21 POPE1 279      -5.389  90.429  46.682  1.00  0.00           C
ATOM  10149  C33 POPE1 279       2.742  96.508  33.592  1.00  0.00           C
ATOM  10152  C34 POPE1 279       2.802  96.539  35.112  1.00  0.00           C
ATOM  10155  C35 POPE1 279       3.082  95.189  35.752  1.00  0.00           C
ATOM  10158  C36 POPE1 279       2.701  95.219  37.242  1.00  0.00           C
ATOM  10161  C37 POPE1 279       3.141  93.969  38.012  1.00  0.00           C
ATOM  10164  C38 POPE1 279       2.832  94.098  39.512  1.00  0.00           C
ATOM  10167  C39 POPE1 279       2.951  92.789  40.292  1.00  0.00           C
ATOM  10170 0C31 POPE1 279       4.311  92.089  40.172  1.00  0.00           C
ATOM  10173 1C31 POPE1 279       4.361  90.769  40.952  1.00  0.00           C
ATOM  10176 2C31 POPE1 279       4.621  89.538  40.062  1.00  0.00           C
ATOM  10179 3C31 POPE1 279       3.611  88.389  40.272  1.00  0.00           C
ATOM  10182 4C31 POPE1 279       3.722  87.679  41.622  1.00  0.00           C
ATOM  10185 5C31 POPE1 279       2.852  86.418  41.682  1.00  0.00           C
ATOM  10188 6C31 POPE1 279       3.072  85.558  42.932  1.00  0.00           C
ATOM  10192  NH3 POPE2 280      56.048  31.708  76.832  1.00  0.00           N
ATOM  10196  C12 POPE2 280      55.959  31.398  75.372  1.00  0.00           C
ATOM  10199  C11 POPE2 280      55.329  30.018  75.222  1.00  0.00           C
ATOM  10202  P   POPE2 280      56.808  28.828  73.452  1.00  0.00           P
ATOM  10203  O13 POPE2 280      57.989  29.699  73.662  1.00  0.00           O
ATOM  10204  O14 POPE2 280      56.838  27.489  74.032  1.00  0.00           O
ATOM  10205  O11 POPE2 280      56.498  28.749  71.912  1.00  0.00           O
ATOM  10206  O12 POPE2 280      55.479  29.558  73.892  1.00  0.00           O
ATOM  10207  C1  POPE2 280      56.649  29.979  71.202  1.00  0.00           C
ATOM  10210  C2  POPE2 280      55.718  29.938  69.972  1.00  0.00           C
ATOM  10212  O21 POPE2 280      56.199  30.858  68.982  1.00  0.00           O
ATOM  10213  C21 POPE2 280      57.298  30.449  68.392  1.00  0.00           C
ATOM  10214  O22 POPE2 280      57.808  29.348  68.552  1.00  0.00           O
ATOM  10215  C22 POPE2 280      57.869  31.539  67.512  1.00  0.00           C
ATOM  10218  C3  POPE2 280      54.248  30.208  70.372  1.00  0.00           C
ATOM  10221  O31 POPE2 280      53.858  31.579  70.102  1.00  0.00           O
ATOM  10222  C31 POPE2 280      53.509  31.788  68.832  1.00  0.00           C
ATOM  10223  O32 POPE2 280      53.228  30.919  68.022  1.00  0.00           O
ATOM  10224  C32 POPE2 280      53.498  33.299  68.592  1.00  0.00           C
ATOM  10227  C23 POPE2 280      57.958  31.009  66.072  1.00  0.00           C
ATOM  10230  C24 POPE2 280      58.748  31.929  65.162  1.00  0.00           C
ATOM  10233  C25 POPE2 280      58.639  31.458  63.712  1.00  0.00           C
ATOM  10236  C26 POPE2 280      59.538  32.249  62.762  1.00  0.00           C
ATOM  10239  C27 POPE2 280      59.208  31.979  61.292  1.00  0.00           C
ATOM  10242  C28 POPE2 280      60.218  32.668  60.362  1.00  0.00           C
ATOM  10245  C29 POPE2 280      60.149  32.168  58.942  1.00  0.00           C
ATOM  10247 0C21 POPE2 280      61.178  31.679  58.212  1.00  0.00           C
ATOM  10249 1C21 POPE2 280      62.619  31.558  58.642  1.00  0.00           C
ATOM  10252 2C21 POPE2 280      63.599  32.319  57.732  1.00  0.00           C
ATOM  10255 3C21 POPE2 280      63.869  31.598  56.402  1.00  0.00           C
ATOM  10258 4C21 POPE2 280      64.899  32.319  55.512  1.00  0.00           C
ATOM  10261 5C21 POPE2 280      66.308  32.348  56.112  1.00  0.00           C
ATOM  10264 6C21 POPE2 280      67.319  33.028  55.172  1.00  0.00           C
ATOM  10267 7C21 POPE2 280      68.759  32.958  55.672  1.00  0.00           C
ATOM  10270 8C21 POPE2 280      69.748  33.488  54.642  1.00  0.00           C
ATOM  10274  C33 POPE2 280      53.288  33.698  67.122  1.00  0.00           C
ATOM  10277  C34 POPE2 280      54.598  33.698  66.312  1.00  0.00           C
ATOM  10280  C35 POPE2 280      54.429  34.069  64.822  1.00  0.00           C
ATOM  10283  C36 POPE2 280      53.569  35.319  64.572  1.00  0.00           C
ATOM  10286  C37 POPE2 280      53.338  35.589  63.082  1.00  0.00           C
ATOM  10289  C38 POPE2 280      51.989  36.258  62.802  1.00  0.00           C
ATOM  10292  C39 POPE2 280      51.669  36.438  61.312  1.00  0.00           C
ATOM  10295 0C31 POPE2 280      51.448  35.118  60.562  1.00  0.00           C
ATOM  10298 1C31 POPE2 280      51.239  35.269  59.042  1.00  0.00           C
ATOM  10301 2C31 POPE2 280      50.108  36.218  58.642  1.00  0.00           C
ATOM  10304 3C31 POPE2 280      49.598  35.938  57.222  1.00  0.00           C
ATOM  10307 4C31 POPE2 280      48.799  37.098  56.612  1.00  0.00           C
ATOM  10310 5C31 POPE2 280      48.338  36.799  55.172  1.00  0.00           C
ATOM  10313 6C31 POPE2 280      47.729  37.999  54.442  1.00  0.00           C
ATOM  10317  NH3 POPE3 281      67.899  17.458  74.372  1.00  0.00           N
ATOM  10321  C12 POPE3 281      69.288  17.208  73.872  1.00  0.00           C
ATOM  10324  C11 POPE3 281      70.288  17.258  75.042  1.00  0.00           C
ATOM  10327  P   POPE3 281      72.339  15.729  74.452  1.00  0.00           P
ATOM  10328  O13 POPE3 281      71.329  14.648  74.492  1.00  0.00           O
ATOM  10329  O14 POPE3 281      73.449  15.618  75.422  1.00  0.00           O
ATOM  10330  O11 POPE3 281      72.948  15.769  73.022  1.00  0.00           O
ATOM  10331  O12 POPE3 281      71.638  17.118  74.612  1.00  0.00           O
ATOM  10332  C1  POPE3 281      72.319  16.378  71.892  1.00  0.00           C
ATOM  10335  C2  POPE3 281      72.628  17.909  71.822  1.00  0.00           C
ATOM  10337  O21 POPE3 281      72.049  18.578  70.682  1.00  0.00           O
ATOM  10338  C21 POPE3 281      72.248  18.128  69.452  1.00  0.00           C
ATOM  10339  O22 POPE3 281      72.858  17.128  69.122  1.00  0.00           O
ATOM  10340  C22 POPE3 281      71.599  19.058  68.442  1.00  0.00           C
ATOM  10343  C3  POPE3 281      74.138  18.248  72.012  1.00  0.00           C
ATOM  10346  O31 POPE3 281      74.979  17.729  70.972  1.00  0.00           O
ATOM  10347  C31 POPE3 281      75.598  16.579  71.192  1.00  0.00           C
ATOM  10348  O32 POPE3 281      75.638  15.958  72.242  1.00  0.00           O
ATOM  10349  C32 POPE3 281      76.318  16.169  69.912  1.00  0.00           C
ATOM  10352  C23 POPE3 281      72.308  18.918  67.082  1.00  0.00           C
ATOM  10355  C24 POPE3 281      71.669  19.729  65.952  1.00  0.00           C
ATOM  10358  C25 POPE3 281      70.388  19.118  65.382  1.00  0.00           C
ATOM  10361  C26 POPE3 281      70.619  18.069  64.292  1.00  0.00           C
ATOM  10364  C27 POPE3 281      71.138  18.659  62.972  1.00  0.00           C
ATOM  10367  C28 POPE3 281      71.369  17.549  61.932  1.00  0.00           C
ATOM  10370  C29 POPE3 281      72.038  18.069  60.682  1.00  0.00           C
ATOM  10372 0C21 POPE3 281      71.608  17.899  59.422  1.00  0.00           C
ATOM  10374 1C21 POPE3 281      70.338  17.208  59.002  1.00  0.00           C
ATOM  10377 2C21 POPE3 281      69.769  17.848  57.722  1.00  0.00           C
ATOM  10380 3C21 POPE3 281      70.559  17.419  56.472  1.00  0.00           C
ATOM  10383 4C21 POPE3 281      70.549  18.448  55.352  1.00  0.00           C
ATOM  10386 5C21 POPE3 281      71.549  19.588  55.582  1.00  0.00           C
ATOM  10389 6C21 POPE3 281      71.409  20.708  54.562  1.00  0.00           C
ATOM  10392 7C21 POPE3 281      72.369  21.868  54.852  1.00  0.00           C
ATOM  10395 8C21 POPE3 281      72.229  23.049  53.892  1.00  0.00           C
ATOM  10399  C33 POPE3 281      75.479  15.179  69.082  1.00  0.00           C
ATOM  10402  C34 POPE3 281      75.468  15.498  67.582  1.00  0.00           C
ATOM  10405  C35 POPE3 281      74.759  14.389  66.792  1.00  0.00           C
ATOM  10408  C36 POPE3 281      74.439  14.749  65.332  1.00  0.00           C
ATOM  10411  C37 POPE3 281      74.129  13.478  64.522  1.00  0.00           C
ATOM  10414  C38 POPE3 281      73.409  13.749  63.182  1.00  0.00           C
ATOM  10417  C39 POPE3 281      71.939  14.168  63.312  1.00  0.00           C
ATOM  10420 0C31 POPE3 281      71.038  13.139  64.012  1.00  0.00           C
ATOM  10423 1C31 POPE3 281      69.559  13.528  64.042  1.00  0.00           C
ATOM  10426 2C31 POPE3 281      68.748  13.128  62.792  1.00  0.00           C
ATOM  10429 3C31 POPE3 281      68.528  14.268  61.782  1.00  0.00           C
ATOM  10432 4C31 POPE3 281      67.308  13.998  60.882  1.00  0.00           C
ATOM  10435 5C31 POPE3 281      67.138  15.038  59.762  1.00  0.00           C
ATOM  10438 6C31 POPE3 281      65.908  14.769  58.892  1.00  0.00           C
ATOM  10442  NH3 POPE4 282      20.569 115.049  71.842  1.00  0.00           N
ATOM  10446  C12 POPE4 282      21.579 114.788  70.752  1.00  0.00           C
ATOM  10449  C11 POPE4 282      21.458 113.358  70.212  1.00  0.00           C
ATOM  10452  P   POPE4 282      22.338 111.278  71.722  1.00  0.00           P
ATOM  10453  O13 POPE4 282      23.579 111.749  72.402  1.00  0.00           O
ATOM  10454  O14 POPE4 282      21.439 110.398  72.502  1.00  0.00           O
ATOM  10455  O11 POPE4 282      22.739 110.588  70.362  1.00  0.00           O
ATOM  10456  O12 POPE4 282      21.439 112.479  71.302  1.00  0.00           O
ATOM  10457  C1  POPE4 282      21.788 110.068  69.442  1.00  0.00           C
ATOM  10460  C2  POPE4 282      22.419 110.060  68.022  1.00  0.00           C
ATOM  10462  O21 POPE4 282      21.378 109.739  67.072  1.00  0.00           O
ATOM  10463  C21 POPE4 282      21.558 110.359  65.912  1.00  0.00           C
ATOM  10464  O22 POPE4 282      22.518 111.029  65.582  1.00  0.00           O
ATOM  10465  C22 POPE4 282      20.319 110.149  65.032  1.00  0.00           C
ATOM  10468  C3  POPE4 282      23.599 109.058  67.962  1.00  0.00           C
ATOM  10471  O31 POPE4 282      24.109 108.880  66.612  1.00  0.00           O
ATOM  10472  C31 POPE4 282      25.378 108.489  66.602  1.00  0.00           C
ATOM  10473  O32 POPE4 282      26.058 108.288  67.592  1.00  0.00           O
ATOM  10474  C32 POPE4 282      25.959 108.398  65.172  1.00  0.00           C
ATOM  10477  C23 POPE4 282      20.369 111.008  63.752  1.00  0.00           C
ATOM  10480  C24 POPE4 282      19.089 110.928  62.912  1.00  0.00           C
ATOM  10483  C25 POPE4 282      19.028 109.708  61.962  1.00  0.00           C
ATOM  10486  C26 POPE4 282      18.829 110.138  60.502  1.00  0.00           C
ATOM  10489  C27 POPE4 282      18.928 108.979  59.492  1.00  0.00           C
ATOM  10492  C28 POPE4 282      18.628 109.398  58.032  1.00  0.00           C
ATOM  10495  C29 POPE4 282      19.658 110.319  57.432  1.00  0.00           C
ATOM  10497 0C21 POPE4 282      20.128 110.308  56.162  1.00  0.00           C
ATOM  10499 1C21 POPE4 282      19.728 109.398  55.032  1.00  0.00           C
ATOM  10502 2C21 POPE4 282      19.228 110.208  53.812  1.00  0.00           C
ATOM  10505 3C21 POPE4 282      19.089 109.359  52.542  1.00  0.00           C
ATOM  10508 4C21 POPE4 282      18.708 110.219  51.322  1.00  0.00           C
ATOM  10511 5C21 POPE4 282      18.628 109.438  50.002  1.00  0.00           C
ATOM  10514 6C21 POPE4 282      17.588 108.309  50.012  1.00  0.00           C
ATOM  10517 7C21 POPE4 282      17.179 107.878  48.592  1.00  0.00           C
ATOM  10520 8C21 POPE4 282      16.279 106.648  48.582  1.00  0.00           C
ATOM  10524  C33 POPE4 282      25.398 109.398  64.132  1.00  0.00           C
ATOM  10527  C34 POPE4 282      26.508 109.989  63.232  1.00  0.00           C
ATOM  10530  C35 POPE4 282      27.319 108.979  62.402  1.00  0.00           C
ATOM  10533  C36 POPE4 282      26.778 108.789  60.972  1.00  0.00           C
ATOM  10536  C37 POPE4 282      27.599 107.799  60.132  1.00  0.00           C
ATOM  10539  C38 POPE4 282      26.878 107.309  58.852  1.00  0.00           C
ATOM  10542  C39 POPE4 282      26.288 108.438  57.992  1.00  0.00           C
ATOM  10545 0C31 POPE4 282      27.308 109.519  57.612  1.00  0.00           C
ATOM  10548 1C31 POPE4 282      26.708 110.709  56.862  1.00  0.00           C
ATOM  10551 2C31 POPE4 282      26.558 110.448  55.362  1.00  0.00           C
ATOM  10554 3C31 POPE4 282      25.108 110.308  54.912  1.00  0.00           C
ATOM  10557 4C31 POPE4 282      25.009 109.928  53.432  1.00  0.00           C
ATOM  10560 5C31 POPE4 282      23.558 109.799  52.952  1.00  0.00           C
ATOM  10563 6C31 POPE4 282      23.449 109.508  51.452  1.00  0.00           C
ATOM  10567  NH3 POPE5 283      39.079  33.438  71.992  1.00  0.00           N
ATOM  10571  C12 POPE5 283      40.399  32.769  72.252  1.00  0.00           C
ATOM  10574  C11 POPE5 283      41.468  33.839  72.542  1.00  0.00           C
ATOM  10577  P   POPE5 283      40.498  35.508  74.462  1.00  0.00           P
ATOM  10578  O13 POPE5 283      39.108  35.229  74.022  1.00  0.00           O
ATOM  10579  O14 POPE5 283      40.768  35.549  75.912  1.00  0.00           O
ATOM  10580  O11 POPE5 283      40.899  36.868  73.832  1.00  0.00           O
ATOM  10581  O12 POPE5 283      41.389  34.389  73.842  1.00  0.00           O
ATOM  10582  C1  POPE5 283      41.788  37.139  72.772  1.00  0.00           C
ATOM  10585  C2  POPE5 283      41.048  37.398  71.432  1.00  0.00           C
ATOM  10587  O21 POPE5 283      41.669  38.499  70.762  1.00  0.00           O
ATOM  10588  C21 POPE5 283      42.918  38.278  70.382  1.00  0.00           C
ATOM  10589  O22 POPE5 283      43.478  37.199  70.352  1.00  0.00           O
ATOM  10590  C22 POPE5 283      43.508  39.608  69.892  1.00  0.00           C
ATOM  10593  C3  POPE5 283      39.538  37.719  71.592  1.00  0.00           C
ATOM  10596  O31 POPE5 283      38.908  37.859  70.302  1.00  0.00           O
ATOM  10597  C31 POPE5 283      38.628  36.749  69.662  1.00  0.00           C
ATOM  10598  O32 POPE5 283      38.718  35.608  70.102  1.00  0.00           O
ATOM  10599  C32 POPE5 283      38.239  37.139  68.222  1.00  0.00           C
ATOM  10602  C23 POPE5 283      44.138  39.438  68.492  1.00  0.00           C
ATOM  10605  C24 POPE5 283      43.138  39.029  67.402  1.00  0.00           C
ATOM  10608  C25 POPE5 283      43.818  38.379  66.202  1.00  0.00           C
ATOM  10611  C26 POPE5 283      44.019  39.319  65.012  1.00  0.00           C
ATOM  10614  C27 POPE5 283      44.979  38.718  63.972  1.00  0.00           C
ATOM  10617  C28 POPE5 283      45.329  39.708  62.852  1.00  0.00           C
ATOM  10620  C29 POPE5 283      46.299  39.118  61.872  1.00  0.00           C
ATOM  10622 0C21 POPE5 283      46.239  39.239  60.532  1.00  0.00           C
ATOM  10624 1C21 POPE5 283      45.208  40.058  59.802  1.00  0.00           C
ATOM  10627 2C21 POPE5 283      45.649  40.429  58.372  1.00  0.00           C
ATOM  10630 3C21 POPE5 283      44.588  41.288  57.662  1.00  0.00           C
ATOM  10633 4C21 POPE5 283      45.088  41.889  56.342  1.00  0.00           C
ATOM  10636 5C21 POPE5 283      45.189  40.868  55.212  1.00  0.00           C
ATOM  10639 6C21 POPE5 283      45.748  41.488  53.922  1.00  0.00           C
ATOM  10642 7C21 POPE5 283      45.628  40.559  52.712  1.00  0.00           C
ATOM  10645 8C21 POPE5 283      46.338  41.098  51.472  1.00  0.00           C
ATOM  10649  C33 POPE5 283      39.468  37.398  67.322  1.00  0.00           C
ATOM  10652  C34 POPE5 283      39.298  36.889  65.882  1.00  0.00           C
ATOM  10655  C35 POPE5 283      40.568  37.078  65.032  1.00  0.00           C
ATOM  10658  C36 POPE5 283      40.378  36.699  63.552  1.00  0.00           C
ATOM  10661  C37 POPE5 283      41.608  37.008  62.692  1.00  0.00           C
ATOM  10664  C38 POPE5 283      41.378  36.648  61.212  1.00  0.00           C
ATOM  10667  C39 POPE5 283      42.568  36.929  60.292  1.00  0.00           C
ATOM  10670 0C31 POPE5 283      42.218  36.639  58.822  1.00  0.00           C
ATOM  10673 1C31 POPE5 283      43.399  36.778  57.862  1.00  0.00           C
ATOM  10676 2C31 POPE5 283      42.968  37.118  56.422  1.00  0.00           C
ATOM  10679 3C31 POPE5 283      41.919  36.168  55.822  1.00  0.00           C
ATOM  10682 4C31 POPE5 283      41.678  36.469  54.342  1.00  0.00           C
ATOM  10685 5C31 POPE5 283      40.649  35.549  53.682  1.00  0.00           C
ATOM  10688 6C31 POPE5 283      40.548  35.789  52.172  1.00  0.00           C
ATOM  10692  NH3 POPE6 284     118.729  74.248  28.172  1.00  0.00           N
ATOM  10696  C12 POPE6 284     119.139  72.818  27.952  1.00  0.00           C
ATOM  10699  C11 POPE6 284     120.038  72.688  26.712  1.00  0.00           C
ATOM  10702  P   POPE6 284     120.949  74.788  25.392  1.00  0.00           P
ATOM  10703  O13 POPE6 284     121.558  74.199  24.182  1.00  0.00           O
ATOM  10704  O14 POPE6 284     119.579  75.299  25.212  1.00  0.00           O
ATOM  10705  O11 POPE6 284     121.919  75.889  25.982  1.00  0.00           O
ATOM  10706  O12 POPE6 284     120.939  73.758  26.582  1.00  0.00           O
ATOM  10707  C1  POPE6 284     122.928  75.559  26.952  1.00  0.00           C
ATOM  10710  C2  POPE6 284     122.909  76.529  28.162  1.00  0.00           C
ATOM  10712  O21 POPE6 284     123.128  75.848  29.402  1.00  0.00           O
ATOM  10713  C21 POPE6 284     122.179  75.178  30.022  1.00  0.00           C
ATOM  10714  O22 POPE6 284     121.069  74.898  29.592  1.00  0.00           O
ATOM  10715  C22 POPE6 284     122.689  74.879  31.442  1.00  0.00           C
ATOM  10718  C3  POPE6 284     121.688  77.498  28.202  1.00  0.00           C
ATOM  10721  O31 POPE6 284     121.878  78.450  29.282  1.00  0.00           O
ATOM  10722  C31 POPE6 284     120.899  78.549  30.162  1.00  0.00           C
ATOM  10723  O32 POPE6 284     119.819  77.979  30.112  1.00  0.00           O
ATOM  10724  C32 POPE6 284     121.288  79.519  31.282  1.00  0.00           C
ATOM  10727  C23 POPE6 284     122.409  73.438  31.932  1.00  0.00           C
ATOM  10730  C24 POPE6 284     122.889  73.159  33.372  1.00  0.00           C
ATOM  10733  C25 POPE6 284     122.049  73.858  34.452  1.00  0.00           C
ATOM  10736  C26 POPE6 284     122.819  74.129  35.752  1.00  0.00           C
ATOM  10739  C27 POPE6 284     122.208  75.299  36.552  1.00  0.00           C
ATOM  10742  C28 POPE6 284     123.138  75.839  37.662  1.00  0.00           C
ATOM  10745  C29 POPE6 284     123.239  74.909  38.842  1.00  0.00           C
ATOM  10747 0C21 POPE6 284     123.248  75.258  40.142  1.00  0.00           C
ATOM  10749 1C21 POPE6 284     123.198  76.648  40.722  1.00  0.00           C
ATOM  10752 2C21 POPE6 284     122.049  76.828  41.742  1.00  0.00           C
ATOM  10755 3C21 POPE6 284     122.208  75.958  42.992  1.00  0.00           C
ATOM  10758 4C21 POPE6 284     121.138  76.248  44.062  1.00  0.00           C
ATOM  10761 5C21 POPE6 284     121.629  75.988  45.492  1.00  0.00           C
ATOM  10764 6C21 POPE6 284     122.118  77.269  46.192  1.00  0.00           C
ATOM  10767 7C21 POPE6 284     122.329  77.068  47.702  1.00  0.00           C
ATOM  10770 8C21 POPE6 284     122.489  78.379  48.472  1.00  0.00           C
ATOM  10774  C33 POPE6 284     121.548  78.779  32.602  1.00  0.00           C
ATOM  10777  C34 POPE6 284     121.468  79.688  33.842  1.00  0.00           C
ATOM  10780  C35 POPE6 284     121.649  78.859  35.122  1.00  0.00           C
ATOM  10783  C36 POPE6 284     121.189  79.539  36.422  1.00  0.00           C
ATOM  10786  C37 POPE6 284     122.229  80.469  37.062  1.00  0.00           C
ATOM  10789  C38 POPE6 284     121.998  80.599  38.572  1.00  0.00           C
ATOM  10792  C39 POPE6 284     123.159  81.289  39.312  1.00  0.00           C
ATOM  10795 0C31 POPE6 284     123.128  80.998  40.822  1.00  0.00           C
ATOM  10798 1C31 POPE6 284     124.358  81.549  41.552  1.00  0.00           C
ATOM  10801 2C31 POPE6 284     124.448  81.098  43.022  1.00  0.00           C
ATOM  10804 3C31 POPE6 284     123.248  81.520  43.872  1.00  0.00           C
ATOM  10807 4C31 POPE6 284     123.508  81.380  45.382  1.00  0.00           C
ATOM  10810 5C31 POPE6 284     122.288  81.738  46.222  1.00  0.00           C
ATOM  10813 6C31 POPE6 284     122.619  81.959  47.702  1.00  0.00           C
ATOM  10817  NH3 POPE7 285      67.168 113.638  76.822  1.00  0.00           N
ATOM  10821  C12 POPE7 285      66.739 115.089  76.732  1.00  0.00           C
ATOM  10824  C11 POPE7 285      65.268 115.258  76.332  1.00  0.00           C
ATOM  10827  P   POPE7 285      65.259 117.859  76.752  1.00  0.00           P
ATOM  10828  O13 POPE7 285      64.499 117.778  78.012  1.00  0.00           O
ATOM  10829  O14 POPE7 285      66.708 118.078  76.852  1.00  0.00           O
ATOM  10830  O11 POPE7 285      64.639 118.969  75.812  1.00  0.00           O
ATOM  10831  O12 POPE7 285      65.008 116.569  75.872  1.00  0.00           O
ATOM  10832  C1  POPE7 285      63.329 118.759  75.272  1.00  0.00           C
ATOM  10835  C2  POPE7 285      62.888 120.049  74.532  1.00  0.00           C
ATOM  10837  O21 POPE7 285      61.558 119.949  73.972  1.00  0.00           O
ATOM  10838  C21 POPE7 285      61.439 119.268  72.842  1.00  0.00           C
ATOM  10839  O22 POPE7 285      62.178 118.409  72.442  1.00  0.00           O
ATOM  10840  C22 POPE7 285      60.248 119.788  72.022  1.00  0.00           C
ATOM  10843  C3  POPE7 285      63.948 120.499  73.492  1.00  0.00           C
ATOM  10846  O31 POPE7 285      63.418 121.609  72.742  1.00  0.00           O
ATOM  10847  C31 POPE7 285      64.288 122.188  71.972  1.00  0.00           C
ATOM  10848  O32 POPE7 285      65.419 121.808  71.732  1.00  0.00           O
ATOM  10849  C32 POPE7 285      63.589 123.358  71.282  1.00  0.00           C
ATOM  10852  C23 POPE7 285      60.549 119.639  70.512  1.00  0.00           C
ATOM  10855  C24 POPE7 285      59.608 120.429  69.582  1.00  0.00           C
ATOM  10858  C25 POPE7 285      60.218 120.548  68.172  1.00  0.00           C
ATOM  10861  C26 POPE7 285      59.239 121.019  67.092  1.00  0.00           C
ATOM  10864  C27 POPE7 285      58.259 119.909  66.682  1.00  0.00           C
ATOM  10867  C28 POPE7 285      57.689 120.098  65.262  1.00  0.00           C
ATOM  10870  C29 POPE7 285      56.729 118.979  64.932  1.00  0.00           C
ATOM  10872 0C21 POPE7 285      56.799 118.148  63.882  1.00  0.00           C
ATOM  10874 1C21 POPE7 285      57.799 118.178  62.762  1.00  0.00           C
ATOM  10877 2C21 POPE7 285      57.238 117.398  61.562  1.00  0.00           C
ATOM  10880 3C21 POPE7 285      58.119 117.489  60.312  1.00  0.00           C
ATOM  10883 4C21 POPE7 285      57.409 116.989  59.052  1.00  0.00           C
ATOM  10886 5C21 POPE7 285      56.729 115.618  59.192  1.00  0.00           C
ATOM  10889 6C21 POPE7 285      56.269 115.159  57.812  1.00  0.00           C
ATOM  10892 7C21 POPE7 285      55.318 113.958  57.742  1.00  0.00           C
ATOM  10895 8C21 POPE7 285      54.889 113.619  56.312  1.00  0.00           C
ATOM  10899  C33 POPE7 285      62.218 122.948  70.712  1.00  0.00           C
ATOM  10902  C34 POPE7 285      61.739 123.799  69.542  1.00  0.00           C
ATOM  10905  C35 POPE7 285      62.698 123.769  68.342  1.00  0.00           C
ATOM  10908  C36 POPE7 285      62.069 124.389  67.102  1.00  0.00           C
ATOM  10911  C37 POPE7 285      62.928 124.139  65.862  1.00  0.00           C
ATOM  10914  C38 POPE7 285      62.178 124.478  64.572  1.00  0.00           C
ATOM  10917  C39 POPE7 285      63.038 124.229  63.332  1.00  0.00           C
ATOM  10920 0C31 POPE7 285      62.269 124.529  62.042  1.00  0.00           C
ATOM  10923 1C31 POPE7 285      63.189 124.538  60.812  1.00  0.00           C
ATOM  10926 2C31 POPE7 285      62.438 124.258  59.512  1.00  0.00           C
ATOM  10929 3C31 POPE7 285      62.149 122.758  59.322  1.00  0.00           C
ATOM  10932 4C31 POPE7 285      60.848 122.498  58.572  1.00  0.00           C
ATOM  10935 5C31 POPE7 285      60.638 121.008  58.262  1.00  0.00           C
ATOM  10938 6C31 POPE7 285      59.248 120.709  57.702  1.00  0.00           C
ATOM  10942  NH3 POPE8 286      94.439  94.148  25.892  1.00  0.00           N
ATOM  10946  C12 POPE8 286      94.778  92.799  25.362  1.00  0.00           C
ATOM  10949  C11 POPE8 286      93.549  91.879  25.312  1.00  0.00           C
ATOM  10952  P   POPE8 286      94.869  89.629  24.962  1.00  0.00           P
ATOM  10953  O13 POPE8 286      94.579  88.409  24.202  1.00  0.00           O
ATOM  10954  O14 POPE8 286      96.248  90.168  25.022  1.00  0.00           O
ATOM  10955  O11 POPE8 286      94.358  89.359  26.412  1.00  0.00           O
ATOM  10956  O12 POPE8 286      93.849  90.749  24.512  1.00  0.00           O
ATOM  10957  C1  POPE8 286      95.249  89.359  27.532  1.00  0.00           C
ATOM  10960  C2  POPE8 286      94.489  88.929  28.822  1.00  0.00           C
ATOM  10962  O21 POPE8 286      95.208  87.829  29.422  1.00  0.00           O
ATOM  10963  C21 POPE8 286      95.389  87.898  30.732  1.00  0.00           C
ATOM  10964  O22 POPE8 286      94.998  88.789  31.462  1.00  0.00           O
ATOM  10965  C22 POPE8 286      96.229  86.688  31.162  1.00  0.00           C
ATOM  10968  C3  POPE8 286      93.049  88.449  28.522  1.00  0.00           C
ATOM  10971  O31 POPE8 286      92.319  88.099  29.722  1.00  0.00           O
ATOM  10972  C31 POPE8 286      91.759  89.158  30.302  1.00  0.00           C
ATOM  10973  O32 POPE8 286      91.829  90.308  29.912  1.00  0.00           O
ATOM  10974  C32 POPE8 286      90.998  88.689  31.542  1.00  0.00           C
ATOM  10977  C23 POPE8 286      96.878  86.838  32.562  1.00  0.00           C
ATOM  10980  C24 POPE8 286      98.189  86.038  32.652  1.00  0.00           C
ATOM  10983  C25 POPE8 286      99.048  86.380  33.882  1.00  0.00           C
ATOM  10986  C26 POPE8 286      98.388  86.098  35.242  1.00  0.00           C
ATOM  10989  C27 POPE8 286      99.399  86.178  36.402  1.00  0.00           C
ATOM  10992  C28 POPE8 286      98.879  85.779  37.812  1.00  0.00           C
ATOM  10995  C29 POPE8 286      98.379  84.359  37.852  1.00  0.00           C
ATOM  10997 0C21 POPE8 286      97.708  83.759  38.852  1.00  0.00           C
ATOM  10999 1C21 POPE8 286      97.319  84.359  40.182  1.00  0.00           C
ATOM  11002 2C21 POPE8 286      98.289  83.918  41.292  1.00  0.00           C
ATOM  11005 3C21 POPE8 286      97.839  84.258  42.722  1.00  0.00           C
ATOM  11008 4C21 POPE8 286      98.999  84.028  43.702  1.00  0.00           C
ATOM  11011 5C21 POPE8 286      98.778  84.459  45.152  1.00  0.00           C
ATOM  11014 6C21 POPE8 286      97.839  83.598  46.002  1.00  0.00           C
ATOM  11017 7C21 POPE8 286      97.819  84.109  47.452  1.00  0.00           C
ATOM  11020 8C21 POPE8 286      96.899  83.328  48.392  1.00  0.00           C
ATOM  11024  C33 POPE8 286      90.129  89.799  32.162  1.00  0.00           C
ATOM  11027  C34 POPE8 286      89.839  89.538  33.642  1.00  0.00           C
ATOM  11030  C35 POPE8 286      89.159  90.718  34.352  1.00  0.00           C
ATOM  11033  C36 POPE8 286      90.079  91.928  34.552  1.00  0.00           C
ATOM  11036  C37 POPE8 286      89.329  93.148  35.092  1.00  0.00           C
ATOM  11039  C38 POPE8 286      90.099  94.468  34.932  1.00  0.00           C
ATOM  11042  C39 POPE8 286      90.759  94.949  36.232  1.00  0.00           C
ATOM  11045 0C31 POPE8 286      91.878  94.020  36.692  1.00  0.00           C
ATOM  11048 1C31 POPE8 286      92.358  94.298  38.122  1.00  0.00           C
ATOM  11051 2C31 POPE8 286      93.189  95.569  38.292  1.00  0.00           C
ATOM  11054 3C31 POPE8 286      93.748  95.609  39.722  1.00  0.00           C
ATOM  11057 4C31 POPE8 286      94.858  96.639  39.972  1.00  0.00           C
ATOM  11060 5C31 POPE8 286      95.538  96.368  41.322  1.00  0.00           C
ATOM  11063 6C31 POPE8 286      96.738  97.269  41.612  1.00  0.00           C
ATOM  11067  NH3 POPE9 287      50.658  17.628  73.542  1.00  0.00           N
ATOM  11071  C12 POPE9 287      51.139  17.469  72.122  1.00  0.00           C
ATOM  11074  C11 POPE9 287      52.589  17.929  71.952  1.00  0.00           C
ATOM  11077  P   POPE9 287      54.128  16.368  70.472  1.00  0.00           P
ATOM  11078  O13 POPE9 287      55.399  17.019  70.112  1.00  0.00           O
ATOM  11079  O14 POPE9 287      54.119  15.498  71.662  1.00  0.00           O
ATOM  11080  O11 POPE9 287      53.488  15.539  69.302  1.00  0.00           O
ATOM  11081  O12 POPE9 287      53.049  17.479  70.682  1.00  0.00           O
ATOM  11082  C1  POPE9 287      53.869  15.739  67.952  1.00  0.00           C
ATOM  11085  C2  POPE9 287      55.149  14.949  67.612  1.00  0.00           C
ATOM  11087  O21 POPE9 287      55.498  15.179  66.232  1.00  0.00           O
ATOM  11088  C21 POPE9 287      54.829  14.538  65.292  1.00  0.00           C
ATOM  11089  O22 POPE9 287      53.839  13.849  65.442  1.00  0.00           O
ATOM  11090  C22 POPE9 287      55.549  14.749  63.952  1.00  0.00           C
ATOM  11093  C3  POPE9 287      55.019  13.448  68.022  1.00  0.00           C
ATOM  11096  O31 POPE9 287      55.998  12.618  67.352  1.00  0.00           O
ATOM  11097  C31 POPE9 287      55.549  11.408  67.042  1.00  0.00           C
ATOM  11098  O32 POPE9 287      54.499  10.919  67.422  1.00  0.00           O
ATOM  11099  C32 POPE9 287      56.529  10.748  66.072  1.00  0.00           C
ATOM  11102  C23 POPE9 287      55.338  13.538  63.022  1.00  0.00           C
ATOM  11105  C24 POPE9 287      56.428  13.398  61.942  1.00  0.00           C
ATOM  11108  C25 POPE9 287      56.269  14.339  60.742  1.00  0.00           C
ATOM  11111  C26 POPE9 287      57.158  13.899  59.572  1.00  0.00           C
ATOM  11114  C27 POPE9 287      57.038  14.788  58.312  1.00  0.00           C
ATOM  11117  C28 POPE9 287      57.669  14.149  57.052  1.00  0.00           C
ATOM  11120  C29 POPE9 287      56.829  13.009  56.552  1.00  0.00           C
ATOM  11122 0C21 POPE9 287      56.859  12.389  55.362  1.00  0.00           C
ATOM  11124 1C21 POPE9 287      57.759  12.628  54.172  1.00  0.00           C
ATOM  11127 2C21 POPE9 287      57.858  14.059  53.612  1.00  0.00           C
ATOM  11130 3C21 POPE9 287      58.158  14.038  52.102  1.00  0.00           C
ATOM  11133 4C21 POPE9 287      58.669  15.378  51.562  1.00  0.00           C
ATOM  11136 5C21 POPE9 287      58.839  15.438  50.042  1.00  0.00           C
ATOM  11139 6C21 POPE9 287      59.738  14.318  49.482  1.00  0.00           C
ATOM  11142 7C21 POPE9 287      60.099  14.509  48.002  1.00  0.00           C
ATOM  11145 8C21 POPE9 287      60.978  13.378  47.462  1.00  0.00           C
ATOM  11149  C33 POPE9 287      56.089   9.318  65.672  1.00  0.00           C
ATOM  11152  C34 POPE9 287      56.968   8.719  64.562  1.00  0.00           C
ATOM  11155  C35 POPE9 287      56.778   9.368  63.182  1.00  0.00           C
ATOM  11158  C36 POPE9 287      57.358   8.498  62.072  1.00  0.00           C
ATOM  11161  C37 POPE9 287      57.358   9.149  60.682  1.00  0.00           C
ATOM  11164  C38 POPE9 287      58.608   8.708  59.902  1.00  0.00           C
ATOM  11167  C39 POPE9 287      58.739   9.289  58.482  1.00  0.00           C
ATOM  11170 0C31 POPE9 287      57.968   8.469  57.442  1.00  0.00           C
ATOM  11173 1C31 POPE9 287      58.278   8.908  56.012  1.00  0.00           C
ATOM  11176 2C31 POPE9 287      57.589   8.038  54.962  1.00  0.00           C
ATOM  11179 3C31 POPE9 287      58.389   6.758  54.682  1.00  0.00           C
ATOM  11182 4C31 POPE9 287      57.748   5.859  53.622  1.00  0.00           C
ATOM  11185 5C31 POPE9 287      58.538   4.559  53.492  1.00  0.00           C
ATOM  11188 6C31 POPE9 287      58.218   3.788  52.222  1.00  0.00           C
ATOM  11192  NH3 POPE  288      14.338 104.039  69.182  1.00  0.00           N
ATOM  11196  C12 POPE  288      15.808 104.258  68.952  1.00  0.00           C
ATOM  11199  C11 POPE  288      16.489 104.968  70.152  1.00  0.00           C
ATOM  11202  P   POPE  288      18.838 104.098  69.412  1.00  0.00           P
ATOM  11203  O13 POPE  288      18.329 102.799  69.932  1.00  0.00           O
ATOM  11204  O14 POPE  288      20.259 104.419  69.672  1.00  0.00           O
ATOM  11205  O11 POPE  288      18.579 104.069  67.852  1.00  0.00           O
ATOM  11206  O12 POPE  288      17.869 105.238  69.922  1.00  0.00           O
ATOM  11207  C1  POPE  288      18.819 105.219  67.032  1.00  0.00           C
ATOM  11210  C2  POPE  288      19.518 104.858  65.682  1.00  0.00           C
ATOM  11212  O21 POPE  288      18.579 104.888  64.592  1.00  0.00           O
ATOM  11213  C21 POPE  288      18.868 105.718  63.592  1.00  0.00           C
ATOM  11214  O22 POPE  288      19.779 106.539  63.602  1.00  0.00           O
ATOM  11215  C22 POPE  288      17.918 105.488  62.412  1.00  0.00           C
ATOM  11218  C3  POPE  288      20.208 103.468  65.712  1.00  0.00           C
ATOM  11221  O31 POPE  288      20.779 103.169  64.422  1.00  0.00           O
ATOM  11222  C31 POPE  288      21.938 103.759  64.192  1.00  0.00           C
ATOM  11223  O32 POPE  288      22.748 104.098  65.042  1.00  0.00           O
ATOM  11224  C32 POPE  288      22.069 104.079  62.702  1.00  0.00           C
ATOM  11227  C23 POPE  288      18.679 105.319  61.082  1.00  0.00           C
ATOM  11230  C24 POPE  288      17.828 104.839  59.892  1.00  0.00           C
ATOM  11233  C25 POPE  288      18.599 105.039  58.582  1.00  0.00           C
ATOM  11236  C26 POPE  288      17.828 104.659  57.312  1.00  0.00           C
ATOM  11239  C27 POPE  288      18.259 105.529  56.112  1.00  0.00           C
ATOM  11242  C28 POPE  288      17.748 105.049  54.742  1.00  0.00           C
ATOM  11245  C29 POPE  288      16.248 104.998  54.672  1.00  0.00           C
ATOM  11247 0C21 POPE  288      15.508 103.999  54.162  1.00  0.00           C
ATOM  11249 1C21 POPE  288      16.038 102.749  53.492  1.00  0.00           C
ATOM  11252 2C21 POPE  288      15.218 102.358  52.262  1.00  0.00           C
ATOM  11255 3C21 POPE  288      15.798 101.108  51.582  1.00  0.00           C
ATOM  11258 4C21 POPE  288      14.848 100.469  50.572  1.00  0.00           C
ATOM  11261 5C21 POPE  288      15.369  99.128  50.072  1.00  0.00           C
ATOM  11264 6C21 POPE  288      14.308  98.358  49.272  1.00  0.00           C
ATOM  11267 7C21 POPE  288      14.848  97.038  48.712  1.00  0.00           C
ATOM  11270 8C21 POPE  288      13.868  96.380  47.752  1.00  0.00           C
ATOM  11274  C33 POPE  288      22.638 105.508  62.552  1.00  0.00           C
ATOM  11277  C34 POPE  288      22.258 106.269  61.272  1.00  0.00           C
ATOM  11280  C35 POPE  288      22.589 105.578  59.942  1.00  0.00           C
ATOM  11283  C36 POPE  288      22.329 106.458  58.712  1.00  0.00           C
ATOM  11286  C37 POPE  288      22.878 105.839  57.412  1.00  0.00           C
ATOM  11289  C38 POPE  288      22.659 106.709  56.162  1.00  0.00           C
ATOM  11292  C39 POPE  288      23.278 106.119  54.882  1.00  0.00           C
ATOM  11295 0C31 POPE  288      24.819 106.098  54.912  1.00  0.00           C
ATOM  11298 1C31 POPE  288      25.439 105.868  53.512  1.00  0.00           C
ATOM  11301 2C31 POPE  288      26.899 106.339  53.392  1.00  0.00           C
ATOM  11304 3C31 POPE  288      27.349 106.429  51.922  1.00  0.00           C
ATOM  11307 4C31 POPE  288      28.379 107.539  51.652  1.00  0.00           C
ATOM  11310 5C31 POPE  288      28.599 107.749  50.142  1.00  0.00           C
ATOM  11313 6C31 POPE  288      29.358 109.028  49.782  1.00  0.00           C
ATOM  11317  NH3 POPE  289      60.349  27.958  33.702  1.00  0.00           N
ATOM  11321  C12 POPE  289      59.308  26.868  33.582  1.00  0.00           C
ATOM  11324  C11 POPE  289      58.018  27.368  32.902  1.00  0.00           C
ATOM  11327  P   POPE  289      55.908  26.149  33.902  1.00  0.00           P
ATOM  11328  O13 POPE  289      55.419  27.489  34.322  1.00  0.00           O
ATOM  11329  O14 POPE  289      54.878  25.208  33.402  1.00  0.00           O
ATOM  11330  O11 POPE  289      56.708  25.469  35.072  1.00  0.00           O
ATOM  11331  O12 POPE  289      57.018  26.339  32.792  1.00  0.00           O
ATOM  11332  C1  POPE  289      57.459  24.269  34.872  1.00  0.00           C
ATOM  11335  C2  POPE  289      57.269  23.368  36.102  1.00  0.00           C
ATOM  11337  O21 POPE  289      58.329  22.409  36.262  1.00  0.00           O
ATOM  11338  C21 POPE  289      59.418  22.889  36.822  1.00  0.00           C
ATOM  11339  O22 POPE  289      59.798  24.039  36.792  1.00  0.00           O
ATOM  11340  C22 POPE  289      59.909  21.839  37.832  1.00  0.00           C
ATOM  11343  C3  POPE  289      55.918  22.618  36.032  1.00  0.00           C
ATOM  11346  O31 POPE  289      55.708  21.749  37.162  1.00  0.00           O
ATOM  11347  C31 POPE  289      55.259  22.339  38.252  1.00  0.00           C
ATOM  11348  O32 POPE  289      54.878  23.498  38.322  1.00  0.00           O
ATOM  11349  C32 POPE  289      55.299  21.328  39.402  1.00  0.00           C
ATOM  11352  C23 POPE  289      59.509  22.299  39.252  1.00  0.00           C
ATOM  11355  C24 POPE  289      59.759  21.278  40.362  1.00  0.00           C
ATOM  11358  C25 POPE  289      59.329  21.839  41.722  1.00  0.00           C
ATOM  11361  C26 POPE  289      59.448  20.868  42.912  1.00  0.00           C
ATOM  11364  C27 POPE  289      59.268  21.609  44.242  1.00  0.00           C
ATOM  11367  C28 POPE  289      58.968  20.719  45.462  1.00  0.00           C
ATOM  11370  C29 POPE  289      58.678  21.609  46.652  1.00  0.00           C
ATOM  11372 0C21 POPE  289      59.338  21.649  47.832  1.00  0.00           C
ATOM  11374 1C21 POPE  289      60.489  20.768  48.242  1.00  0.00           C
ATOM  11377 2C21 POPE  289      60.959  21.079  49.682  1.00  0.00           C
ATOM  11380 3C21 POPE  289      61.999  20.069  50.182  1.00  0.00           C
ATOM  11383 4C21 POPE  289      62.689  20.528  51.482  1.00  0.00           C
ATOM  11386 5C21 POPE  289      63.478  19.438  52.222  1.00  0.00           C
ATOM  11389 6C21 POPE  289      64.448  19.999  53.282  1.00  0.00           C
ATOM  11392 7C21 POPE  289      65.138  18.918  54.112  1.00  0.00           C
ATOM  11395 8C21 POPE  289      66.229  19.469  55.032  1.00  0.00           C
ATOM  11399  C33 POPE  289      55.108  21.969  40.782  1.00  0.00           C
ATOM  11402  C34 POPE  289      55.159  20.928  41.912  1.00  0.00           C
ATOM  11405  C35 POPE  289      54.748  21.539  43.252  1.00  0.00           C
ATOM  11408  C36 POPE  289      54.618  20.519  44.382  1.00  0.00           C
ATOM  11411  C37 POPE  289      54.049  21.168  45.652  1.00  0.00           C
ATOM  11414  C38 POPE  289      53.948  20.219  46.852  1.00  0.00           C
ATOM  11417  C39 POPE  289      55.308  19.639  47.262  1.00  0.00           C
ATOM  11420 0C31 POPE  289      55.399  19.339  48.762  1.00  0.00           C
ATOM  11423 1C31 POPE  289      56.829  18.988  49.202  1.00  0.00           C
ATOM  11426 2C31 POPE  289      57.018  18.928  50.722  1.00  0.00           C
ATOM  11429 3C31 POPE  289      56.939  20.308  51.382  1.00  0.00           C
ATOM  11432 4C31 POPE  289      56.948  20.248  52.912  1.00  0.00           C
ATOM  11435 5C31 POPE  289      56.619  21.609  53.542  1.00  0.00           C
ATOM  11438 6C31 POPE  289      56.439  21.558  55.062  1.00  0.00           C
ATOM  11442  NH3 POPE  290      82.778  78.089  26.862  1.00  0.00           N
ATOM  11446  C12 POPE  290      84.058  78.880  26.902  1.00  0.00           C
ATOM  11449  C11 POPE  290      83.778  80.348  27.272  1.00  0.00           C
ATOM  11452  P   POPE  290      81.799  81.579  28.452  1.00  0.00           P
ATOM  11453  O13 POPE  290      82.259  82.829  29.072  1.00  0.00           O
ATOM  11454  O14 POPE  290      81.209  81.668  27.082  1.00  0.00           O
ATOM  11455  O11 POPE  290      80.678  80.898  29.342  1.00  0.00           O
ATOM  11456  O12 POPE  290      82.939  80.479  28.422  1.00  0.00           O
ATOM  11457  C1  POPE  290      80.748  80.879  30.782  1.00  0.00           C
ATOM  11460  C2  POPE  290      79.649  81.758  31.452  1.00  0.00           C
ATOM  11462  O21 POPE  290      80.128  82.199  32.732  1.00  0.00           O
ATOM  11463  C21 POPE  290      80.108  81.418  33.782  1.00  0.00           C
ATOM  11464  O22 POPE  290      79.738  80.258  33.842  1.00  0.00           O
ATOM  11465  C22 POPE  290      80.689  82.258  34.952  1.00  0.00           C
ATOM  11468  C3  POPE  290      78.208  81.159  31.512  1.00  0.00           C
ATOM  11471  O31 POPE  290      77.378  81.879  32.452  1.00  0.00           O
ATOM  11472  C31 POPE  290      76.069  81.668  32.372  1.00  0.00           C
ATOM  11473  O32 POPE  290      75.528  80.979  31.512  1.00  0.00           O
ATOM  11474  C32 POPE  290      75.329  82.519  33.422  1.00  0.00           C
ATOM  11477  C23 POPE  290      80.379  81.819  36.402  1.00  0.00           C
ATOM  11480  C24 POPE  290      80.689  82.959  37.392  1.00  0.00           C
ATOM  11483  C25 POPE  290      79.988  82.799  38.752  1.00  0.00           C
ATOM  11486  C26 POPE  290      80.329  83.918  39.742  1.00  0.00           C
ATOM  11489  C27 POPE  290      79.528  83.769  41.052  1.00  0.00           C
ATOM  11492  C28 POPE  290      79.788  84.888  42.072  1.00  0.00           C
ATOM  11495  C29 POPE  290      78.829  84.769  43.232  1.00  0.00           C
ATOM  11497 0C21 POPE  290      79.038  84.118  44.392  1.00  0.00           C
ATOM  11499 1C21 POPE  290      80.299  83.379  44.792  1.00  0.00           C
ATOM  11502 2C21 POPE  290      81.038  84.079  45.952  1.00  0.00           C
ATOM  11505 3C21 POPE  290      80.308  84.089  47.302  1.00  0.00           C
ATOM  11508 4C21 POPE  290      80.049  82.700  47.912  1.00  0.00           C
ATOM  11511 5C21 POPE  290      81.299  82.038  48.512  1.00  0.00           C
ATOM  11514 6C21 POPE  290      81.529  82.428  49.972  1.00  0.00           C
ATOM  11517 7C21 POPE  290      82.578  81.549  50.672  1.00  0.00           C
ATOM  11520 8C21 POPE  290      82.689  81.859  52.172  1.00  0.00           C
ATOM  11524  C33 POPE  290      74.348  81.749  34.352  1.00  0.00           C
ATOM  11527  C34 POPE  290      73.619  82.638  35.372  1.00  0.00           C
ATOM  11530  C35 POPE  290      72.919  81.849  36.492  1.00  0.00           C
ATOM  11533  C36 POPE  290      71.378  81.859  36.392  1.00  0.00           C
ATOM  11536  C37 POPE  290      70.638  81.208  37.582  1.00  0.00           C
ATOM  11539  C38 POPE  290      71.089  81.758  38.952  1.00  0.00           C
ATOM  11542  C39 POPE  290      70.138  81.380  40.102  1.00  0.00           C
ATOM  11545 0C31 POPE  290      70.799  80.438  41.122  1.00  0.00           C
ATOM  11548 1C31 POPE  290      69.878  80.039  42.292  1.00  0.00           C
ATOM  11551 2C31 POPE  290      69.468  81.229  43.162  1.00  0.00           C
ATOM  11554 3C31 POPE  290      68.799  80.828  44.482  1.00  0.00           C
ATOM  11557 4C31 POPE  290      68.399  82.029  45.352  1.00  0.00           C
ATOM  11560 5C31 POPE  290      69.568  82.959  45.682  1.00  0.00           C
ATOM  11563 6C31 POPE  290      69.269  84.128  46.622  1.00  0.00           C
ATOM  11567  NH3 POPE  291      85.428  22.309  74.062  1.00  0.00           N
ATOM  11571  C12 POPE  291      86.209  23.549  74.462  1.00  0.00           C
ATOM  11574  C11 POPE  291      87.689  23.258  74.802  1.00  0.00           C
ATOM  11577  P   POPE  291      87.258  21.418  76.622  1.00  0.00           P
ATOM  11578  O13 POPE  291      87.998  20.819  77.732  1.00  0.00           O
ATOM  11579  O14 POPE  291      85.799  21.618  76.732  1.00  0.00           O
ATOM  11580  O11 POPE  291      87.479  20.569  75.312  1.00  0.00           O
ATOM  11581  O12 POPE  291      87.918  22.778  76.142  1.00  0.00           O
ATOM  11582  C1  POPE  291      88.239  19.358  75.422  1.00  0.00           C
ATOM  11585  C2  POPE  291      88.168  18.538  74.112  1.00  0.00           C
ATOM  11587  O21 POPE  291      89.028  19.139  73.122  1.00  0.00           O
ATOM  11588  C21 POPE  291      90.179  18.508  72.912  1.00  0.00           C
ATOM  11589  O22 POPE  291      90.549  17.489  73.472  1.00  0.00           O
ATOM  11590  C22 POPE  291      90.899  19.128  71.712  1.00  0.00           C
ATOM  11593  C3  POPE  291      86.689  18.448  73.602  1.00  0.00           C
ATOM  11596  O31 POPE  291      86.598  18.288  72.172  1.00  0.00           O
ATOM  11597  C31 POPE  291      86.409  19.389  71.472  1.00  0.00           C
ATOM  11598  O32 POPE  291      86.248  20.519  71.932  1.00  0.00           O
ATOM  11599  C32 POPE  291      86.399  19.028  69.992  1.00  0.00           C
ATOM  11602  C23 POPE  291      89.928  19.839  70.712  1.00  0.00           C
ATOM  11605  C24 POPE  291      90.628  20.419  69.472  1.00  0.00           C
ATOM  11608  C25 POPE  291      90.879  19.368  68.382  1.00  0.00           C
ATOM  11611  C26 POPE  291      91.779  19.889  67.242  1.00  0.00           C
ATOM  11614  C27 POPE  291      92.428  18.739  66.472  1.00  0.00           C
ATOM  11617  C28 POPE  291      93.678  19.149  65.672  1.00  0.00           C
ATOM  11620  C29 POPE  291      93.368  19.769  64.332  1.00  0.00           C
ATOM  11622 0C21 POPE  291      93.838  19.389  63.132  1.00  0.00           C
ATOM  11624 1C21 POPE  291      94.808  18.269  62.812  1.00  0.00           C
ATOM  11627 2C21 POPE  291      94.209  17.229  61.842  1.00  0.00           C
ATOM  11630 3C21 POPE  291      95.269  16.268  61.292  1.00  0.00           C
ATOM  11633 4C21 POPE  291      94.738  15.338  60.192  1.00  0.00           C
ATOM  11636 5C21 POPE  291      95.718  14.208  59.832  1.00  0.00           C
ATOM  11639 6C21 POPE  291      95.149  13.239  58.802  1.00  0.00           C
ATOM  11642 7C21 POPE  291      96.038  12.019  58.572  1.00  0.00           C
ATOM  11645 8C21 POPE  291      95.568  11.128  57.412  1.00  0.00           C
ATOM  11649  C33 POPE  291      86.629  20.238  69.042  1.00  0.00           C
ATOM  11652  C34 POPE  291      85.939  20.038  67.682  1.00  0.00           C
ATOM  11655  C35 POPE  291      86.899  20.028  66.482  1.00  0.00           C
ATOM  11658  C36 POPE  291      87.449  21.398  66.052  1.00  0.00           C
ATOM  11661  C37 POPE  291      88.218  21.268  64.732  1.00  0.00           C
ATOM  11664  C38 POPE  291      88.909  22.559  64.282  1.00  0.00           C
ATOM  11667  C39 POPE  291      90.079  22.278  63.322  1.00  0.00           C
ATOM  11670 0C31 POPE  291      89.659  21.769  61.932  1.00  0.00           C
ATOM  11673 1C31 POPE  291      90.899  21.358  61.112  1.00  0.00           C
ATOM  11676 2C31 POPE  291      90.649  21.278  59.602  1.00  0.00           C
ATOM  11679 3C31 POPE  291      89.878  20.038  59.122  1.00  0.00           C
ATOM  11682 4C31 POPE  291      89.699  20.078  57.592  1.00  0.00           C
ATOM  11685 5C31 POPE  291      88.968  18.858  57.022  1.00  0.00           C
ATOM  11688 6C31 POPE  291      88.208  19.158  55.722  1.00  0.00           C
ATOM  11692  NH3 POPE  292     121.608 107.258  65.012  1.00  0.00           N
ATOM  11696  C12 POPE  292     123.019 107.479  65.512  1.00  0.00           C
ATOM  11699  C11 POPE  292     123.068 107.948  66.982  1.00  0.00           C
ATOM  11702  P   POPE  292     120.759 108.669  68.022  1.00  0.00           P
ATOM  11703  O13 POPE  292     120.179 107.519  67.302  1.00  0.00           O
ATOM  11704  O14 POPE  292     120.979 108.578  69.482  1.00  0.00           O
ATOM  11705  O11 POPE  292     119.909 109.949  67.732  1.00  0.00           O
ATOM  11706  O12 POPE  292     122.138 108.999  67.312  1.00  0.00           O
ATOM  11707  C1  POPE  292     118.968 110.089  66.652  1.00  0.00           C
ATOM  11710  C2  POPE  292     119.478 111.098  65.582  1.00  0.00           C
ATOM  11712  O21 POPE  292     118.869 110.798  64.312  1.00  0.00           O
ATOM  11713  C21 POPE  292     117.668 111.329  64.162  1.00  0.00           C
ATOM  11714  O22 POPE  292     117.118 112.089  64.932  1.00  0.00           O
ATOM  11715  C22 POPE  292     117.018 110.749  62.902  1.00  0.00           C
ATOM  11718  C3  POPE  292     121.008 110.979  65.432  1.00  0.00           C
ATOM  11721  O31 POPE  292     121.528 111.738  64.322  1.00  0.00           O
ATOM  11722  C31 POPE  292     121.818 111.019  63.232  1.00  0.00           C
ATOM  11723  O32 POPE  292     121.998 109.799  63.222  1.00  0.00           O
ATOM  11724  C32 POPE  292     121.939 111.959  62.042  1.00  0.00           C
ATOM  11727  C23 POPE  292     115.968 111.688  62.272  1.00  0.00           C
ATOM  11730  C24 POPE  292     116.589 112.839  61.462  1.00  0.00           C
ATOM  11733  C25 POPE  292     117.559 112.348  60.372  1.00  0.00           C
ATOM  11736  C26 POPE  292     117.388 113.058  59.012  1.00  0.00           C
ATOM  11739  C27 POPE  292     117.918 114.499  58.952  1.00  0.00           C
ATOM  11742  C28 POPE  292     117.339 115.299  57.772  1.00  0.00           C
ATOM  11745  C29 POPE  292     117.629 114.648  56.442  1.00  0.00           C
ATOM  11747 0C21 POPE  292     118.268 115.208  55.392  1.00  0.00           C
ATOM  11749 1C21 POPE  292     118.809 116.609  55.332  1.00  0.00           C
ATOM  11752 2C21 POPE  292     119.919 116.808  54.282  1.00  0.00           C
ATOM  11755 3C21 POPE  292     120.018 118.288  53.902  1.00  0.00           C
ATOM  11758 4C21 POPE  292     121.418 118.739  53.472  1.00  0.00           C
ATOM  11761 5C21 POPE  292     121.499 120.258  53.292  1.00  0.00           C
ATOM  11764 6C21 POPE  292     120.759 120.758  52.042  1.00  0.00           C
ATOM  11767 7C21 POPE  292     120.778 122.288  51.922  1.00  0.00           C
ATOM  11770 8C21 POPE  292     120.079 122.799  50.662  1.00  0.00           C
ATOM  11774  C33 POPE  292     121.569 111.318  60.672  1.00  0.00           C
ATOM  11777  C34 POPE  292     121.678 112.328  59.532  1.00  0.00           C
ATOM  11780  C35 POPE  292     122.018 111.709  58.162  1.00  0.00           C
ATOM  11783  C36 POPE  292     120.858 110.998  57.452  1.00  0.00           C
ATOM  11786  C37 POPE  292     120.269 111.808  56.282  1.00  0.00           C
ATOM  11789  C38 POPE  292     119.409 110.938  55.352  1.00  0.00           C
ATOM  11792  C39 POPE  292     119.038 111.609  54.022  1.00  0.00           C
ATOM  11795 0C31 POPE  292     118.208 110.658  53.142  1.00  0.00           C
ATOM  11798 1C31 POPE  292     117.879 111.199  51.742  1.00  0.00           C
ATOM  11801 2C31 POPE  292     116.909 110.249  51.022  1.00  0.00           C
ATOM  11804 3C31 POPE  292     116.349 110.798  49.702  1.00  0.00           C
ATOM  11807 4C31 POPE  292     115.259 109.879  49.132  1.00  0.00           C
ATOM  11810 5C31 POPE  292     114.448 110.518  48.002  1.00  0.00           C
ATOM  11813 6C31 POPE  292     113.289 109.648  47.522  1.00  0.00           C
ATOM  11817  NH3 POPE  293      67.199  85.949  27.002  1.00  0.00           N
ATOM  11821  C12 POPE  293      67.449  87.358  26.482  1.00  0.00           C
ATOM  11824  C11 POPE  293      66.909  88.468  27.412  1.00  0.00           C
ATOM  11827  P   POPE  293      67.649  90.968  27.932  1.00  0.00           P
ATOM  11828  O13 POPE  293      68.608  91.879  27.272  1.00  0.00           O
ATOM  11829  O14 POPE  293      66.399  91.589  28.422  1.00  0.00           O
ATOM  11830  O11 POPE  293      68.418  90.278  29.122  1.00  0.00           O
ATOM  11831  O12 POPE  293      67.299  89.758  26.952  1.00  0.00           O
ATOM  11832  C1  POPE  293      69.769  89.818  28.892  1.00  0.00           C
ATOM  11835  C2  POPE  293      70.559  89.758  30.212  1.00  0.00           C
ATOM  11837  O21 POPE  293      69.959  88.739  31.012  1.00  0.00           O
ATOM  11838  C21 POPE  293      70.728  88.218  31.952  1.00  0.00           C
ATOM  11839  O22 POPE  293      71.949  88.318  32.042  1.00  0.00           O
ATOM  11840  C22 POPE  293      69.829  87.528  32.962  1.00  0.00           C
ATOM  11843  C3  POPE  293      70.458  91.138  30.932  1.00  0.00           C
ATOM  11846  O31 POPE  293      71.299  91.208  32.102  1.00  0.00           O
ATOM  11847  C31 POPE  293      70.888  92.099  33.002  1.00  0.00           C
ATOM  11848  O32 POPE  293      69.918  92.839  32.852  1.00  0.00           O
ATOM  11849  C32 POPE  293      71.799  92.038  34.242  1.00  0.00           C
ATOM  11852  C23 POPE  293      70.568  86.908  34.162  1.00  0.00           C
ATOM  11855  C24 POPE  293      69.659  86.819  35.392  1.00  0.00           C
ATOM  11858  C25 POPE  293      69.808  85.499  36.152  1.00  0.00           C
ATOM  11861  C26 POPE  293      68.968  85.469  37.432  1.00  0.00           C
ATOM  11864  C27 POPE  293      69.788  85.868  38.672  1.00  0.00           C
ATOM  11867  C28 POPE  293      68.979  85.678  39.972  1.00  0.00           C
ATOM  11870  C29 POPE  293      69.829  85.168  41.102  1.00  0.00           C
ATOM  11872 0C21 POPE  293      69.589  85.299  42.422  1.00  0.00           C
ATOM  11874 1C21 POPE  293      68.439  85.998  43.082  1.00  0.00           C
ATOM  11877 2C21 POPE  293      68.979  86.959  44.162  1.00  0.00           C
ATOM  11880 3C21 POPE  293      67.869  87.549  45.042  1.00  0.00           C
ATOM  11883 4C21 POPE  293      68.428  88.249  46.282  1.00  0.00           C
ATOM  11886 5C21 POPE  293      67.329  88.969  47.082  1.00  0.00           C
ATOM  11889 6C21 POPE  293      67.788  89.398  48.472  1.00  0.00           C
ATOM  11892 7C21 POPE  293      66.678  90.089  49.272  1.00  0.00           C
ATOM  11895 8C21 POPE  293      67.068  90.398  50.722  1.00  0.00           C
ATOM  11899  C33 POPE  293      71.838  90.639  34.902  1.00  0.00           C
ATOM  11902  C34 POPE  293      72.568  90.588  36.262  1.00  0.00           C
ATOM  11905  C35 POPE  293      74.079  90.898  36.172  1.00  0.00           C
ATOM  11908  C36 POPE  293      74.998  89.758  36.652  1.00  0.00           C
ATOM  11911  C37 POPE  293      74.939  88.489  35.782  1.00  0.00           C
ATOM  11914  C38 POPE  293      75.918  87.409  36.252  1.00  0.00           C
ATOM  11917  C39 POPE  293      75.338  86.499  37.352  1.00  0.00           C
ATOM  11920 0C31 POPE  293      76.399  85.529  37.882  1.00  0.00           C
ATOM  11923 1C31 POPE  293      75.839  84.338  38.672  1.00  0.00           C
ATOM  11926 2C31 POPE  293      75.198  84.758  39.992  1.00  0.00           C
ATOM  11929 3C31 POPE  293      74.778  83.559  40.852  1.00  0.00           C
ATOM  11932 4C31 POPE  293      73.918  84.008  42.032  1.00  0.00           C
ATOM  11935 5C31 POPE  293      73.718  82.908  43.082  1.00  0.00           C
ATOM  11938 6C31 POPE  293      72.808  83.368  44.212  1.00  0.00           C
ATOM  11942  NH3 POPE  294      26.428  47.319  73.352  1.00  0.00           N
ATOM  11946  C12 POPE  294      27.509  46.558  74.092  1.00  0.00           C
ATOM  11949  C11 POPE  294      27.909  45.229  73.392  1.00  0.00           C
ATOM  11952  P   POPE  294      30.518  45.009  73.962  1.00  0.00           P
ATOM  11953  O13 POPE  294      30.628  46.389  74.482  1.00  0.00           O
ATOM  11954  O14 POPE  294      31.338  43.969  74.612  1.00  0.00           O
ATOM  11955  O11 POPE  294      30.899  45.079  72.432  1.00  0.00           O
ATOM  11956  O12 POPE  294      28.998  44.549  74.022  1.00  0.00           O
ATOM  11957  C1  POPE  294      31.948  45.958  71.992  1.00  0.00           C
ATOM  11960  C2  POPE  294      31.419  46.849  70.842  1.00  0.00           C
ATOM  11962  O21 POPE  294      30.908  46.049  69.772  1.00  0.00           O
ATOM  11963  C21 POPE  294      31.788  45.489  68.972  1.00  0.00           C
ATOM  11964  O22 POPE  294      33.009  45.438  69.122  1.00  0.00           O
ATOM  11965  C22 POPE  294      31.019  45.049  67.742  1.00  0.00           C
ATOM  11968  C3  POPE  294      32.279  48.049  70.352  1.00  0.00           C
ATOM  11971  O31 POPE  294      31.579  48.729  69.282  1.00  0.00           O
ATOM  11972  C31 POPE  294      32.319  49.309  68.352  1.00  0.00           C
ATOM  11973  O32 POPE  294      33.538  49.319  68.292  1.00  0.00           O
ATOM  11974  C32 POPE  294      31.399  49.949  67.302  1.00  0.00           C
ATOM  11977  C23 POPE  294      31.948  44.618  66.602  1.00  0.00           C
ATOM  11980  C24 POPE  294      31.218  44.008  65.412  1.00  0.00           C
ATOM  11983  C25 POPE  294      32.209  43.508  64.362  1.00  0.00           C
ATOM  11986  C26 POPE  294      31.558  42.719  63.232  1.00  0.00           C
ATOM  11989  C27 POPE  294      32.509  41.679  62.642  1.00  0.00           C
ATOM  11992  C28 POPE  294      31.788  40.648  61.752  1.00  0.00           C
ATOM  11995  C29 POPE  294      31.268  41.318  60.522  1.00  0.00           C
ATOM  11997 0C21 POPE  294      31.819  41.269  59.292  1.00  0.00           C
ATOM  11999 1C21 POPE  294      33.048  40.508  58.872  1.00  0.00           C
ATOM  12002 2C21 POPE  294      32.678  39.328  57.952  1.00  0.00           C
ATOM  12005 3C21 POPE  294      33.878  38.818  57.152  1.00  0.00           C
ATOM  12008 4C21 POPE  294      33.548  37.618  56.242  1.00  0.00           C
[truncated: 1,771,903 more chars]
