# Supplementary material for: Characterizing Membrane Association and Periplasmic Transfer of Bacterial Lipoproteins through Molecular Dynamics Simulations
Source: Structure. 2020 Apr 7;28(4):475–487.e3. doi: 10.1016/j.str.2020.01.012 (PMC7139219; doi:10.1016/j.str.2020.01.012)
Supplement: Data S1. Final Coordinates from Simulations (Y–Z), Related to Figure 3 [file mmc3.zip › Y-Z/YGHG-1-atomistic.pdb]

TITLE     Protein
REMARK    THIS IS A SIMULATION BOX
CRYST1  129.422  129.422  113.335  90.00  90.00  90.00 P 1           1
MODEL        1
ATOM      1  N   CYSTA   1      77.071  57.441  67.792  1.00  0.00           N
ATOM      3  CA  CYSTA   1      77.381  56.051  68.073  1.00  0.00           C
ATOM      5  C   CYSTA   1      77.371  55.711  69.563  1.00  0.00           C
ATOM      6  O   CYSTA   1      76.661  56.331  70.362  1.00  0.00           O
ATOM      7  CB  CYSTA   1      78.701  55.651  67.283  1.00  0.00           C
ATOM     10  SG  CYSTA   1      78.871  53.941  66.632  1.00  0.00           S
ATOM     11  C1  CYSTA   1      79.211  54.291  64.863  1.00  0.00           C
ATOM     14  CA1 CYSTA   1      77.991  58.391  67.952  1.00  0.00           C
ATOM     15  OA1 CYSTA   1      78.601  58.451  69.003  1.00  0.00           O
ATOM     16  CA2 CYSTA   1      78.391  59.281  66.823  1.00  0.00           C
ATOM     19  C11 CYSTA   1      79.371  53.091  63.862  1.00  0.00           C
ATOM     21  O11 CYSTA   1      78.121  52.401  63.682  1.00  0.00           O
ATOM     22  CX1 CYSTA   1      78.111  51.091  63.862  1.00  0.00           C
ATOM     23  OX1 CYSTA   1      78.461  50.481  64.863  1.00  0.00           O
ATOM     24  CX2 CYSTA   1      77.881  50.451  62.472  1.00  0.00           C
ATOM     27  C12 CYSTA   1      80.651  52.211  64.102  1.00  0.00           C
ATOM     30  O12 CYSTA   1      80.671  50.991  63.313  1.00  0.00           O
ATOM     31  CD1 CYSTA   1      81.771  50.251  63.472  1.00  0.00           C
ATOM     32  OD1 CYSTA   1      82.861  50.691  63.752  1.00  0.00           O
ATOM     33  CD2 CYSTA   1      81.451  48.771  63.213  1.00  0.00           C
ATOM     36  CA3 CYSTA   1      77.301  60.261  66.412  1.00  0.00           C
ATOM     39  CA4 CYSTA   1      77.501  60.711  64.962  1.00  0.00           C
ATOM     42  CA5 CYSTA   1      76.171  60.721  64.202  1.00  0.00           C
ATOM     45  CA6 CYSTA   1      75.551  59.331  64.022  1.00  0.00           C
ATOM     48  CA7 CYSTA   1      74.811  59.351  62.702  1.00  0.00           C
ATOM     51  CA8 CYSTA   1      73.891  58.171  62.362  1.00  0.00           C
ATOM     54  CA9 CYSTA   1      72.901  58.601  61.262  1.00  0.00           C
ATOM     57 0CA1 CYSTA   1      73.561  59.341  60.082  1.00  0.00           C
ATOM     60 1CA1 CYSTA   1      72.551  60.191  59.302  1.00  0.00           C
ATOM     63 2CA1 CYSTA   1      73.241  61.141  58.302  1.00  0.00           C
ATOM     66 3CA1 CYSTA   1      72.211  61.831  57.392  1.00  0.00           C
ATOM     69 4CA1 CYSTA   1      72.211  61.271  55.962  1.00  0.00           C
ATOM     72 5CA1 CYSTA   1      72.851  62.241  54.972  1.00  0.00           C
ATOM     75 6CA1 CYSTA   1      72.881  61.731  53.532  1.00  0.00           C
ATOM     79  CD3 CYSTA   1      81.971  48.321  61.833  1.00  0.00           C
ATOM     82  CD4 CYSTA   1      81.151  48.831  60.643  1.00  0.00           C
ATOM     85  CD5 CYSTA   1      81.951  48.721  59.333  1.00  0.00           C
ATOM     88  CD6 CYSTA   1      81.141  48.281  58.102  1.00  0.00           C
ATOM     91  CD7 CYSTA   1      80.751  49.491  57.262  1.00  0.00           C
ATOM     94  CD8 CYSTA   1      79.931  49.291  55.972  1.00  0.00           C
ATOM     97  CD9 CYSTA   1      79.491  50.721  55.643  1.00  0.00           C
ATOM    100 0CD1 CYSTA   1      78.811  51.131  54.333  1.00  0.00           C
ATOM    103 1CD1 CYSTA   1      78.881  52.661  54.403  1.00  0.00           C
ATOM    106 2CD1 CYSTA   1      78.061  53.551  53.462  1.00  0.00           C
ATOM    109 3CD1 CYSTA   1      78.491  55.011  53.722  1.00  0.00           C
ATOM    112 4CD1 CYSTA   1      77.361  55.971  54.142  1.00  0.00           C
ATOM    115 5CD1 CYSTA   1      77.951  57.221  54.812  1.00  0.00           C
ATOM    118 6CD1 CYSTA   1      76.911  58.291  55.153  1.00  0.00           C
ATOM    122  CX3 CYSTA   1      76.511  49.811  62.283  1.00  0.00           C
ATOM    125  CX4 CYSTA   1      76.121  49.621  60.813  1.00  0.00           C
ATOM    128  CX5 CYSTA   1      76.861  48.491  60.072  1.00  0.00           C
ATOM    131  CX6 CYSTA   1      75.871  47.851  59.092  1.00  0.00           C
ATOM    134  CX7 CYSTA   1      76.401  46.861  58.043  1.00  0.00           C
ATOM    137  CX8 CYSTA   1      75.171  46.381  57.252  1.00  0.00           C
ATOM    140  CX9 CYSTA   1      75.111  46.141  55.772  1.00  0.00           C
ATOM    142 0CX1 CYSTA   1      75.991  45.701  54.862  1.00  0.00           C
ATOM    144 1CX1 CYSTA   1      77.431  45.281  54.953  1.00  0.00           C
ATOM    147 2CX1 CYSTA   1      78.061  45.691  53.602  1.00  0.00           C
ATOM    150 3CX1 CYSTA   1      79.341  44.961  53.202  1.00  0.00           C
ATOM    153 4CX1 CYSTA   1      79.691  45.311  51.742  1.00  0.00           C
ATOM    156 5CX1 CYSTA   1      80.871  44.541  51.152  1.00  0.00           C
ATOM    159 6CX1 CYSTA   1      82.171  44.781  51.922  1.00  0.00           C
ATOM    162 7CX1 CYSTA   1      83.381  44.101  51.283  1.00  0.00           C
ATOM    165 8CX1 CYSTA   1      84.671  44.341  52.072  1.00  0.00           C
ATOM    169  N   ALA A   2      78.101  54.661  69.982  1.00  0.00           N
ATOM    171  CA  ALA A   2      78.111  54.201  71.352  1.00  0.00           C
ATOM    173  CB  ALA A   2      78.221  52.671  71.442  1.00  0.00           C
ATOM    177  C   ALA A   2      79.261  54.811  72.133  1.00  0.00           C
ATOM    178  O   ALA A   2      80.381  54.901  71.643  1.00  0.00           O
ATOM    179  N   SER A   3      79.041  55.321  73.362  1.00  0.00           N
ATOM    181  CA  SER A   3      78.111  54.771  74.323  1.00  0.00           C
ATOM    183  CB  SER A   3      78.761  53.681  75.243  1.00  0.00           C
ATOM    186  OG  SER A   3      79.081  54.081  76.583  1.00  0.00           O
ATOM    188  C   SER A   3      77.441  55.911  75.072  1.00  0.00           C
ATOM    189  O   SER A   3      78.121  56.771  75.643  1.00  0.00           O
ATOM    190  N   HIS A   4      76.101  56.011  75.102  1.00  0.00           N
ATOM    192  CA  HIS A   4      75.211  55.111  74.402  1.00  0.00           C
ATOM    194  CB  HIS A   4      74.981  53.751  75.143  1.00  0.00           C
ATOM    197  ND1 HIS A   4      76.231  53.261  77.272  1.00  0.00           N
ATOM    198  CG  HIS A   4      75.081  53.731  76.654  1.00  0.00           C
ATOM    199  CE1 HIS A   4      75.851  52.891  78.482  1.00  0.00           C
ATOM    201  NE2 HIS A   4      74.531  53.111  78.673  1.00  0.00           N
ATOM    203  CD2 HIS A   4      74.031  53.661  77.512  1.00  0.00           C
ATOM    205  C   HIS A   4      73.931  55.741  73.962  1.00  0.00           C
ATOM    206  O   HIS A   4      72.941  55.721  74.692  1.00  0.00           O
ATOM    207  N   ASN A   5      73.891  56.241  72.712  1.00  0.00           N
ATOM    209  CA  ASN A   5      72.701  56.821  72.112  1.00  0.00           C
ATOM    211  CB  ASN A   5      73.031  57.851  71.012  1.00  0.00           C
ATOM    214  CG  ASN A   5      73.791  59.021  71.652  1.00  0.00           C
ATOM    215  OD1 ASN A   5      74.751  58.841  72.402  1.00  0.00           O
ATOM    216  ND2 ASN A   5      73.351  60.281  71.402  1.00  0.00           N
ATOM    219  C   ASN A   5      71.771  55.751  71.562  1.00  0.00           C
ATOM    220  O   ASN A   5      70.561  55.961  71.493  1.00  0.00           O
ATOM    221  N   GLU A   6      72.321  54.571  71.293  1.00  0.00           N
ATOM    223  CA  GLU A   6      71.661  53.301  71.033  1.00  0.00           C
ATOM    225  CB  GLU A   6      72.831  52.301  70.862  1.00  0.00           C
ATOM    228  CG  GLU A   6      72.931  51.531  69.522  1.00  0.00           C
ATOM    231  CD  GLU A   6      74.241  50.751  69.434  1.00  0.00           C
ATOM    232  OE1 GLU A   6      75.281  51.281  69.932  1.00  0.00           O
ATOM    233  OE2 GLU A   6      74.251  49.631  68.863  1.00  0.00           O
ATOM    234  C   GLU A   6      70.711  52.921  72.192  1.00  0.00           C
ATOM    235  O   GLU A   6      69.491  52.871  72.052  1.00  0.00           O
ATOM    236  N   ASN A   7      71.271  52.761  73.424  1.00  0.00           N
ATOM    238  CA  ASN A   7      70.511  52.631  74.662  1.00  0.00           C
ATOM    240  CB  ASN A   7      71.341  51.971  75.833  1.00  0.00           C
ATOM    243  CG  ASN A   7      70.661  51.931  77.213  1.00  0.00           C
ATOM    244  OD1 ASN A   7      70.111  50.931  77.662  1.00  0.00           O
ATOM    245  ND2 ASN A   7      70.741  53.041  77.992  1.00  0.00           N
ATOM    248  C   ASN A   7      69.771  53.891  75.072  1.00  0.00           C
ATOM    249  O   ASN A   7      68.681  53.811  75.632  1.00  0.00           O
ATOM    250  N   ALA A   8      70.291  55.111  74.842  1.00  0.00           N
ATOM    252  CA  ALA A   8      69.611  56.341  75.212  1.00  0.00           C
ATOM    254  CB  ALA A   8      70.541  57.551  75.222  1.00  0.00           C
ATOM    258  C   ALA A   8      68.411  56.701  74.353  1.00  0.00           C
ATOM    259  O   ALA A   8      67.481  57.331  74.853  1.00  0.00           O
ATOM    260  N   SER A   9      68.351  56.271  73.082  1.00  0.00           N
ATOM    262  CA  SER A   9      67.121  56.291  72.302  1.00  0.00           C
ATOM    264  CB  SER A   9      67.341  55.841  70.833  1.00  0.00           C
ATOM    267  OG  SER A   9      66.191  56.101  70.023  1.00  0.00           O
ATOM    269  C   SER A   9      66.041  55.441  72.942  1.00  0.00           C
ATOM    270  O   SER A   9      64.901  55.861  73.152  1.00  0.00           O
ATOM    271  N   LEU A  10      66.421  54.231  73.393  1.00  0.00           N
ATOM    273  CA  LEU A  10      65.601  53.411  74.253  1.00  0.00           C
ATOM    275  CB  LEU A  10      66.181  51.981  74.312  1.00  0.00           C
ATOM    278  CG  LEU A  10      66.091  51.161  73.003  1.00  0.00           C
ATOM    280  CD1 LEU A  10      65.811  49.701  73.362  1.00  0.00           C
ATOM    284  CD2 LEU A  10      65.061  51.621  71.942  1.00  0.00           C
ATOM    288  C   LEU A  10      65.311  53.961  75.652  1.00  0.00           C
ATOM    289  O   LEU A  10      64.191  53.841  76.173  1.00  0.00           O
ATOM    290  N   LEU A  11      66.281  54.611  76.332  1.00  0.00           N
ATOM    292  CA  LEU A  11      66.081  55.271  77.602  1.00  0.00           C
ATOM    294  CB  LEU A  11      67.391  55.911  78.132  1.00  0.00           C
ATOM    297  CG  LEU A  11      67.401  56.081  79.674  1.00  0.00           C
ATOM    299  CD1 LEU A  11      67.721  54.731  80.284  1.00  0.00           C
ATOM    303  CD2 LEU A  11      68.411  57.091  80.222  1.00  0.00           C
ATOM    307  C   LEU A  11      65.061  56.381  77.503  1.00  0.00           C
ATOM    308  O   LEU A  11      64.161  56.521  78.322  1.00  0.00           O
ATOM    309  N   ALA A  12      65.211  57.201  76.443  1.00  0.00           N
ATOM    311  CA  ALA A  12      64.331  58.261  76.043  1.00  0.00           C
ATOM    313  CB  ALA A  12      65.001  59.081  74.923  1.00  0.00           C
ATOM    317  C   ALA A  12      62.951  57.771  75.643  1.00  0.00           C
ATOM    318  O   ALA A  12      61.951  58.321  76.103  1.00  0.00           O
ATOM    319  N   LYS A  13      62.821  56.681  74.842  1.00  0.00           N
ATOM    321  CA  LYS A  13      61.511  56.081  74.662  1.00  0.00           C
ATOM    323  CB  LYS A  13      61.561  54.881  73.684  1.00  0.00           C
ATOM    326  CG  LYS A  13      60.191  54.471  73.103  1.00  0.00           C
ATOM    329  CD  LYS A  13      59.141  53.881  74.063  1.00  0.00           C
ATOM    332  CE  LYS A  13      57.771  53.691  73.424  1.00  0.00           C
ATOM    335  NZ  LYS A  13      57.621  52.401  72.762  1.00  0.00           N
ATOM    339  C   LYS A  13      60.931  55.601  75.973  1.00  0.00           C
ATOM    340  O   LYS A  13      59.811  55.981  76.303  1.00  0.00           O
ATOM    341  N   LYS A  14      61.681  54.851  76.802  1.00  0.00           N
ATOM    343  CA  LYS A  14      61.121  54.341  78.044  1.00  0.00           C
ATOM    345  CB  LYS A  14      62.131  53.501  78.852  1.00  0.00           C
ATOM    348  CG  LYS A  14      61.481  52.861  80.103  1.00  0.00           C
ATOM    351  CD  LYS A  14      62.431  51.941  80.872  1.00  0.00           C
ATOM    354  CE  LYS A  14      63.611  52.631  81.572  1.00  0.00           C
ATOM    357  NZ  LYS A  14      63.201  53.481  82.714  1.00  0.00           N
ATOM    361  C   LYS A  14      60.621  55.441  78.962  1.00  0.00           C
ATOM    362  O   LYS A  14      59.521  55.361  79.502  1.00  0.00           O
ATOM    363  N   GLN A  15      61.401  56.531  79.122  1.00  0.00           N
ATOM    365  CA  GLN A  15      60.931  57.671  79.892  1.00  0.00           C
ATOM    367  CB  GLN A  15      62.021  58.751  80.062  1.00  0.00           C
ATOM    370  CG  GLN A  15      61.571  59.921  80.982  1.00  0.00           C
ATOM    373  CD  GLN A  15      61.321  59.431  82.423  1.00  0.00           C
ATOM    374  OE1 GLN A  15      61.801  58.381  82.854  1.00  0.00           O
ATOM    375  NE2 GLN A  15      60.561  60.211  83.214  1.00  0.00           N
ATOM    378  C   GLN A  15      59.701  58.331  79.312  1.00  0.00           C
ATOM    379  O   GLN A  15      58.751  58.601  80.042  1.00  0.00           O
ATOM    380  N   ALA A  16      59.651  58.561  77.982  1.00  0.00           N
ATOM    382  CA  ALA A  16      58.501  59.131  77.342  1.00  0.00           C
ATOM    384  CB  ALA A  16      58.791  59.361  75.842  1.00  0.00           C
ATOM    388  C   ALA A  16      57.251  58.281  77.503  1.00  0.00           C
ATOM    389  O   ALA A  16      56.211  58.771  77.942  1.00  0.00           O
ATOM    390  N   GLN A  17      57.361  56.961  77.272  1.00  0.00           N
ATOM    392  CA  GLN A  17      56.291  56.011  77.512  1.00  0.00           C
ATOM    394  CB  GLN A  17      56.771  54.591  77.152  1.00  0.00           C
ATOM    397  CG  GLN A  17      55.741  53.451  77.412  1.00  0.00           C
ATOM    400  CD  GLN A  17      56.351  52.121  77.012  1.00  0.00           C
ATOM    401  OE1 GLN A  17      57.501  52.031  76.573  1.00  0.00           O
ATOM    402  NE2 GLN A  17      55.601  51.011  77.152  1.00  0.00           N
ATOM    405  C   GLN A  17      55.771  55.941  78.933  1.00  0.00           C
ATOM    406  O   GLN A  17      54.571  56.001  79.173  1.00  0.00           O
ATOM    407  N   ASN A  18      56.681  55.871  79.934  1.00  0.00           N
ATOM    409  CA  ASN A  18      56.341  55.931  81.332  1.00  0.00           C
ATOM    411  CB  ASN A  18      57.611  55.861  82.192  1.00  0.00           C
ATOM    414  CG  ASN A  18      58.261  54.491  82.083  1.00  0.00           C
ATOM    415  OD1 ASN A  18      57.771  53.521  81.512  1.00  0.00           O
ATOM    416  ND2 ASN A  18      59.461  54.411  82.702  1.00  0.00           N
ATOM    419  C   ASN A  18      55.631  57.201  81.722  1.00  0.00           C
ATOM    420  O   ASN A  18      54.641  57.181  82.442  1.00  0.00           O
ATOM    421  N   ILE A  19      56.101  58.351  81.213  1.00  0.00           N
ATOM    423  CA  ILE A  19      55.411  59.611  81.423  1.00  0.00           C
ATOM    425  CB  ILE A  19      56.201  60.781  80.854  1.00  0.00           C
ATOM    427  CG2 ILE A  19      55.331  62.061  80.842  1.00  0.00           C
ATOM    431  CG1 ILE A  19      57.491  61.001  81.663  1.00  0.00           C
ATOM    434  CD  ILE A  19      58.471  61.911  80.933  1.00  0.00           C
ATOM    438  C   ILE A  19      54.011  59.581  80.872  1.00  0.00           C
ATOM    439  O   ILE A  19      53.071  59.891  81.604  1.00  0.00           O
ATOM    440  N   SER A  20      53.831  59.091  79.612  1.00  0.00           N
ATOM    442  CA  SER A  20      52.571  58.951  78.874  1.00  0.00           C
ATOM    444  CB  SER A  20      52.731  58.291  77.462  1.00  0.00           C
ATOM    447  OG  SER A  20      53.441  59.141  76.563  1.00  0.00           O
ATOM    449  C   SER A  20      51.411  58.291  79.604  1.00  0.00           C
ATOM    450  O   SER A  20      50.231  58.431  79.242  1.00  0.00           O
ATOM    451  N   GLN A  21      51.731  57.521  80.662  1.00  0.00           N
ATOM    453  CA  GLN A  21      50.791  56.861  81.523  1.00  0.00           C
ATOM    455  CB  GLN A  21      51.551  55.791  82.342  1.00  0.00           C
ATOM    458  CG  GLN A  21      52.181  54.691  81.482  1.00  0.00           C
ATOM    461  CD  GLN A  21      52.961  53.741  82.372  1.00  0.00           C
ATOM    462  OE1 GLN A  21      52.841  53.741  83.603  1.00  0.00           O
ATOM    463  NE2 GLN A  21      53.741  52.851  81.743  1.00  0.00           N
ATOM    466  C   GLN A  21      50.101  57.741  82.542  1.00  0.00           C
ATOM    467  O   GLN A  21      49.071  57.381  83.102  1.00  0.00           O
ATOM    468  N   ASN A  22      50.701  58.901  82.883  1.00  0.00           N
ATOM    470  CA  ASN A  22      50.361  59.591  84.112  1.00  0.00           C
ATOM    472  CB  ASN A  22      51.501  59.401  85.144  1.00  0.00           C
ATOM    475  CG  ASN A  22      51.441  57.951  85.592  1.00  0.00           C
ATOM    476  OD1 ASN A  22      52.321  57.141  85.322  1.00  0.00           O
ATOM    477  ND2 ASN A  22      50.321  57.581  86.262  1.00  0.00           N
ATOM    480  C   ASN A  22      50.041  61.041  83.894  1.00  0.00           C
ATOM    481  O   ASN A  22      49.791  61.771  84.853  1.00  0.00           O
ATOM    482  N   LEU A  23      49.931  61.491  82.633  1.00  0.00           N
ATOM    484  CA  LEU A  23      49.601  62.871  82.302  1.00  0.00           C
ATOM    486  CB  LEU A  23      49.571  63.231  80.793  1.00  0.00           C
ATOM    489  CG  LEU A  23      50.891  63.221  80.003  1.00  0.00           C
ATOM    491  CD1 LEU A  23      51.891  64.271  80.462  1.00  0.00           C
ATOM    495  CD2 LEU A  23      51.561  61.881  80.072  1.00  0.00           C
ATOM    499  C   LEU A  23      48.231  63.301  82.854  1.00  0.00           C
ATOM    500  O   LEU A  23      47.291  62.511  82.803  1.00  0.00           O
ATOM    501  N   PRO A  24      48.041  64.521  83.302  1.00  0.00           N
ATOM    502  CD  PRO A  24      46.781  64.911  83.932  1.00  0.00           C
ATOM    505  CA  PRO A  24      49.031  65.591  83.333  1.00  0.00           C
ATOM    507  CB  PRO A  24      48.161  66.831  83.503  1.00  0.00           C
ATOM    510  CG  PRO A  24      47.011  66.361  84.394  1.00  0.00           C
ATOM    513  C   PRO A  24      49.961  65.411  84.512  1.00  0.00           C
ATOM    514  O   PRO A  24      49.541  65.001  85.583  1.00  0.00           O
ATOM    515  N   ILE A  25      51.251  65.731  84.383  1.00  0.00           N
ATOM    517  CA  ILE A  25      52.131  65.701  85.542  1.00  0.00           C
ATOM    519  CB  ILE A  25      53.461  65.001  85.252  1.00  0.00           C
ATOM    521  CG2 ILE A  25      54.431  65.091  86.464  1.00  0.00           C
ATOM    525  CG1 ILE A  25      53.201  63.521  84.872  1.00  0.00           C
ATOM    528  CD  ILE A  25      54.461  62.821  84.362  1.00  0.00           C
ATOM    532  C   ILE A  25      52.281  67.141  85.952  1.00  0.00           C
ATOM    533  O   ILE A  25      52.231  68.021  85.092  1.00  0.00           O
ATOM    534  N   LYS A  26      52.411  67.471  87.262  1.00  0.00           N
ATOM    536  CA  LYS A  26      52.771  68.841  87.612  1.00  0.00           C
ATOM    538  CB  LYS A  26      51.981  69.451  88.812  1.00  0.00           C
ATOM    541  CG  LYS A  26      52.411  69.031  90.232  1.00  0.00           C
ATOM    544  CD  LYS A  26      51.821  69.931  91.342  1.00  0.00           C
ATOM    547  CE  LYS A  26      50.291  70.131  91.353  1.00  0.00           C
ATOM    550  NZ  LYS A  26      49.821  71.151  90.383  1.00  0.00           N
ATOM    554  C   LYS A  26      54.261  68.911  87.854  1.00  0.00           C
ATOM    555  O   LYS A  26      54.881  67.971  88.342  1.00  0.00           O
ATOM    556  N   SER A  27      54.881  70.041  87.504  1.00  0.00           N
ATOM    558  CA  SER A  27      56.281  70.251  87.792  1.00  0.00           C
ATOM    560  CB  SER A  27      57.261  69.861  86.652  1.00  0.00           C
ATOM    563  OG  SER A  27      58.621  70.181  86.992  1.00  0.00           O
ATOM    565  C   SER A  27      56.401  71.701  88.153  1.00  0.00           C
ATOM    566  O   SER A  27      56.591  72.561  87.302  1.00  0.00           O
ATOM    567  N   ALA A  28      56.201  72.011  89.453  1.00  0.00           N
ATOM    569  CA  ALA A  28      56.001  73.371  89.902  1.00  0.00           C
ATOM    571  CB  ALA A  28      57.331  74.121  89.842  1.00  0.00           C
ATOM    575  C   ALA A  28      54.841  74.121  89.222  1.00  0.00           C
ATOM    576  O   ALA A  28      53.701  73.651  89.273  1.00  0.00           O
ATOM    577  N   GLY A  29      55.101  75.301  88.603  1.00  0.00           N
ATOM    579  CA  GLY A  29      54.091  76.201  88.023  1.00  0.00           C
ATOM    582  C   GLY A  29      53.831  75.921  86.582  1.00  0.00           C
ATOM    583  O   GLY A  29      53.871  76.811  85.732  1.00  0.00           O
ATOM    584  N   TYR A  30      53.561  74.641  86.324  1.00  0.00           N
ATOM    586  CA  TYR A  30      53.501  74.061  85.012  1.00  0.00           C
ATOM    588  CB  TYR A  30      54.931  73.741  84.534  1.00  0.00           C
ATOM    591  CG  TYR A  30      55.501  74.901  83.802  1.00  0.00           C
ATOM    592  CD1 TYR A  30      54.901  75.291  82.612  1.00  0.00           C
ATOM    594  CE1 TYR A  30      55.271  76.461  81.973  1.00  0.00           C
ATOM    596  CZ  TYR A  30      56.231  77.271  82.542  1.00  0.00           C
ATOM    597  OH  TYR A  30      56.371  78.561  81.982  1.00  0.00           O
ATOM    599  CD2 TYR A  30      56.591  75.631  84.292  1.00  0.00           C
ATOM    601  CE2 TYR A  30      56.961  76.821  83.662  1.00  0.00           C
ATOM    603  C   TYR A  30      52.761  72.751  84.993  1.00  0.00           C
ATOM    604  O   TYR A  30      52.851  71.931  85.912  1.00  0.00           O
ATOM    605  N   THR A  31      52.081  72.471  83.872  1.00  0.00           N
ATOM    607  CA  THR A  31      51.471  71.171  83.614  1.00  0.00           C
ATOM    609  CB  THR A  31      49.951  71.201  83.543  1.00  0.00           C
ATOM    611  OG1 THR A  31      49.411  72.201  82.692  1.00  0.00           O
ATOM    613  CG2 THR A  31      49.441  71.551  84.942  1.00  0.00           C
ATOM    617  C   THR A  31      52.011  70.561  82.342  1.00  0.00           C
ATOM    618  O   THR A  31      51.891  71.111  81.243  1.00  0.00           O
ATOM    619  N   LEU A  32      52.631  69.371  82.453  1.00  0.00           N
ATOM    621  CA  LEU A  32      53.091  68.611  81.312  1.00  0.00           C
ATOM    623  CB  LEU A  32      54.151  67.551  81.722  1.00  0.00           C
ATOM    626  CG  LEU A  32      54.781  66.701  80.602  1.00  0.00           C
ATOM    628  CD1 LEU A  32      55.741  67.531  79.752  1.00  0.00           C
ATOM    632  CD2 LEU A  32      55.581  65.531  81.184  1.00  0.00           C
ATOM    636  C   LEU A  32      51.881  67.931  80.742  1.00  0.00           C
ATOM    637  O   LEU A  32      51.171  67.221  81.442  1.00  0.00           O
ATOM    638  N   VAL A  33      51.581  68.171  79.452  1.00  0.00           N
ATOM    640  CA  VAL A  33      50.441  67.591  78.753  1.00  0.00           C
ATOM    642  CB  VAL A  33      49.701  68.631  77.893  1.00  0.00           C
ATOM    644  CG1 VAL A  33      50.711  69.511  77.132  1.00  0.00           C
ATOM    648  CG2 VAL A  33      48.721  68.001  76.882  1.00  0.00           C
ATOM    652  C   VAL A  33      50.861  66.391  77.933  1.00  0.00           C
ATOM    653  O   VAL A  33      50.061  65.491  77.662  1.00  0.00           O
ATOM    654  N   LEU A  34      52.141  66.321  77.523  1.00  0.00           N
ATOM    656  CA  LEU A  34      52.631  65.231  76.703  1.00  0.00           C
ATOM    658  CB  LEU A  34      52.321  65.531  75.202  1.00  0.00           C
ATOM    661  CG  LEU A  34      52.891  64.591  74.122  1.00  0.00           C
ATOM    663  CD1 LEU A  34      52.241  63.211  74.112  1.00  0.00           C
ATOM    667  CD2 LEU A  34      52.701  65.271  72.772  1.00  0.00           C
ATOM    671  C   LEU A  34      54.121  65.061  76.872  1.00  0.00           C
ATOM    672  O   LEU A  34      54.841  66.051  77.052  1.00  0.00           O
ATOM    673  N   ALA A  35      54.631  63.821  76.794  1.00  0.00           N
ATOM    675  CA  ALA A  35      56.031  63.521  76.612  1.00  0.00           C
ATOM    677  CB  ALA A  35      56.591  62.791  77.842  1.00  0.00           C
ATOM    681  C   ALA A  35      56.241  62.641  75.393  1.00  0.00           C
ATOM    682  O   ALA A  35      55.551  61.661  75.143  1.00  0.00           O
ATOM    683  N   GLN A  36      57.231  62.971  74.552  1.00  0.00           N
ATOM    685  CA  GLN A  36      57.531  62.211  73.362  1.00  0.00           C
ATOM    687  CB  GLN A  36      57.051  62.961  72.103  1.00  0.00           C
ATOM    690  CG  GLN A  36      57.351  62.221  70.783  1.00  0.00           C
ATOM    693  CD  GLN A  36      56.661  62.891  69.603  1.00  0.00           C
ATOM    694  OE1 GLN A  36      56.631  64.101  69.402  1.00  0.00           O
ATOM    695  NE2 GLN A  36      56.051  62.071  68.743  1.00  0.00           N
ATOM    698  C   GLN A  36      59.031  61.991  73.322  1.00  0.00           C
ATOM    699  O   GLN A  36      59.781  62.711  73.962  1.00  0.00           O
ATOM    700  N   SER A  37      59.511  60.981  72.592  1.00  0.00           N
ATOM    702  CA  SER A  37      60.931  60.791  72.412  1.00  0.00           C
ATOM    704  CB  SER A  37      61.381  59.401  72.882  1.00  0.00           C
ATOM    707  OG  SER A  37      62.801  59.341  72.882  1.00  0.00           O
ATOM    709  C   SER A  37      61.281  60.971  70.953  1.00  0.00           C
ATOM    710  O   SER A  37      60.621  60.421  70.072  1.00  0.00           O
ATOM    711  N   SER A  38      62.341  61.741  70.684  1.00  0.00           N
ATOM    713  CA  SER A  38      62.951  61.871  69.372  1.00  0.00           C
ATOM    715  CB  SER A  38      62.861  63.301  68.782  1.00  0.00           C
ATOM    718  OG  SER A  38      61.521  63.721  68.562  1.00  0.00           O
ATOM    720  C   SER A  38      64.421  61.641  69.563  1.00  0.00           C
ATOM    721  O   SER A  38      65.101  62.461  70.183  1.00  0.00           O
ATOM    722  N   GLY A  39      64.971  60.521  69.042  1.00  0.00           N
ATOM    724  CA  GLY A  39      66.351  60.171  69.323  1.00  0.00           C
ATOM    727  C   GLY A  39      66.641  60.041  70.802  1.00  0.00           C
ATOM    728  O   GLY A  39      65.991  59.331  71.542  1.00  0.00           O
ATOM    729  N   THR A  40      67.651  60.781  71.282  1.00  0.00           N
ATOM    731  CA  THR A  40      68.051  60.771  72.673  1.00  0.00           C
ATOM    733  CB  THR A  40      69.561  60.861  72.762  1.00  0.00           C
ATOM    735  OG1 THR A  40      70.061  61.931  71.963  1.00  0.00           O
ATOM    737  CG2 THR A  40      70.101  59.571  72.143  1.00  0.00           C
ATOM    741  C   THR A  40      67.431  61.911  73.463  1.00  0.00           C
ATOM    742  O   THR A  40      67.741  62.101  74.643  1.00  0.00           O
ATOM    743  N   THR A  41      66.511  62.671  72.823  1.00  0.00           N
ATOM    745  CA  THR A  41      65.821  63.801  73.432  1.00  0.00           C
ATOM    747  CB  THR A  41      65.611  65.031  72.523  1.00  0.00           C
ATOM    749  OG1 THR A  41      66.831  65.561  72.002  1.00  0.00           O
ATOM    751  CG2 THR A  41      64.941  66.181  73.292  1.00  0.00           C
ATOM    755  C   THR A  41      64.431  63.391  73.882  1.00  0.00           C
ATOM    756  O   THR A  41      63.611  62.971  73.062  1.00  0.00           O
ATOM    757  N   VAL A  42      64.081  63.591  75.173  1.00  0.00           N
ATOM    759  CA  VAL A  42      62.671  63.551  75.573  1.00  0.00           C
ATOM    761  CB  VAL A  42      62.461  63.061  77.002  1.00  0.00           C
ATOM    763  CG1 VAL A  42      60.961  63.031  77.353  1.00  0.00           C
ATOM    767  CG2 VAL A  42      63.051  61.651  77.162  1.00  0.00           C
ATOM    771  C   VAL A  42      62.011  64.921  75.372  1.00  0.00           C
ATOM    772  O   VAL A  42      62.321  65.921  76.033  1.00  0.00           O
ATOM    773  N   LYS A  43      61.061  65.031  74.434  1.00  0.00           N
ATOM    775  CA  LYS A  43      60.341  66.271  74.154  1.00  0.00           C
ATOM    777  CB  LYS A  43      59.941  66.351  72.652  1.00  0.00           C
ATOM    780  CG  LYS A  43      59.211  67.641  72.192  1.00  0.00           C
ATOM    783  CD  LYS A  43      60.071  68.921  72.103  1.00  0.00           C
ATOM    786  CE  LYS A  43      59.341  70.131  71.482  1.00  0.00           C
ATOM    789  NZ  LYS A  43      60.191  71.351  71.433  1.00  0.00           N
ATOM    793  C   LYS A  43      59.111  66.381  75.032  1.00  0.00           C
ATOM    794  O   LYS A  43      58.301  65.471  75.143  1.00  0.00           O
ATOM    795  N   MET A  44      58.961  67.511  75.722  1.00  0.00           N
ATOM    797  CA  MET A  44      58.011  67.731  76.783  1.00  0.00           C
ATOM    799  CB  MET A  44      58.771  68.041  78.082  1.00  0.00           C
ATOM    802  CG  MET A  44      59.471  66.811  78.652  1.00  0.00           C
ATOM    805  SD  MET A  44      60.551  67.241  80.042  1.00  0.00           S
ATOM    806  CE  MET A  44      59.231  67.401  81.262  1.00  0.00           C
ATOM    810  C   MET A  44      57.151  68.911  76.433  1.00  0.00           C
ATOM    811  O   MET A  44      57.651  70.021  76.243  1.00  0.00           O
ATOM    812  N   THR A  45      55.831  68.701  76.342  1.00  0.00           N
ATOM    814  CA  THR A  45      54.901  69.771  76.072  1.00  0.00           C
ATOM    816  CB  THR A  45      53.771  69.371  75.152  1.00  0.00           C
ATOM    818  OG1 THR A  45      54.251  68.841  73.943  1.00  0.00           O
ATOM    820  CG2 THR A  45      52.941  70.591  74.762  1.00  0.00           C
ATOM    824  C   THR A  45      54.291  70.231  77.364  1.00  0.00           C
ATOM    825  O   THR A  45      53.641  69.461  78.062  1.00  0.00           O
ATOM    826  N   ILE A  46      54.521  71.501  77.722  1.00  0.00           N
ATOM    828  CA  ILE A  46      54.271  71.991  79.063  1.00  0.00           C
ATOM    830  CB  ILE A  46      55.551  72.221  79.864  1.00  0.00           C
ATOM    832  CG2 ILE A  46      55.171  72.311  81.342  1.00  0.00           C
ATOM    836  CG1 ILE A  46      56.581  71.081  79.723  1.00  0.00           C
ATOM    839  CD  ILE A  46      57.871  71.331  80.523  1.00  0.00           C
ATOM    843  C   ILE A  46      53.491  73.291  78.952  1.00  0.00           C
ATOM    844  O   ILE A  46      53.771  74.151  78.122  1.00  0.00           O
ATOM    845  N   ILE A  47      52.451  73.451  79.802  1.00  0.00           N
ATOM    847  CA  ILE A  47      51.571  74.601  79.813  1.00  0.00           C
ATOM    849  CB  ILE A  47      50.111  74.171  79.762  1.00  0.00           C
ATOM    851  CG2 ILE A  47      49.171  75.401  79.752  1.00  0.00           C
ATOM    855  CG1 ILE A  47      49.841  73.241  78.552  1.00  0.00           C
ATOM    858  CD  ILE A  47      50.221  73.881  77.232  1.00  0.00           C
ATOM    862  C   ILE A  47      51.761  75.431  81.073  1.00  0.00           C
ATOM    863  O   ILE A  47      51.711  74.901  82.183  1.00  0.00           O
ATOM    864  N   SER A  48      51.951  76.761  80.933  1.00  0.00           N
ATOM    866  CA  SER A  48      51.741  77.691  82.034  1.00  0.00           C
ATOM    868  CB  SER A  48      52.921  78.641  82.393  1.00  0.00           C
ATOM    871  OG  SER A  48      53.581  79.171  81.254  1.00  0.00           O
ATOM    873  C   SER A  48      50.551  78.571  81.792  1.00  0.00           C
ATOM    874  O   SER A  48      50.221  78.941  80.672  1.00  0.00           O
ATOM    875  N   GLU A  49      49.881  78.941  82.892  1.00  0.00           N
ATOM    877  CA  GLU A  49      48.761  79.851  82.873  1.00  0.00           C
ATOM    879  CB  GLU A  49      47.711  79.411  83.923  1.00  0.00           C
ATOM    882  CG  GLU A  49      46.421  80.271  83.964  1.00  0.00           C
ATOM    885  CD  GLU A  49      45.431  79.861  85.062  1.00  0.00           C
ATOM    886  OE1 GLU A  49      45.601  78.791  85.703  1.00  0.00           O
ATOM    887  OE2 GLU A  49      44.451  80.631  85.243  1.00  0.00           O
ATOM    888  C   GLU A  49      49.291  81.261  83.102  1.00  0.00           C
ATOM    889  O   GLU A  49      49.621  81.671  84.212  1.00  0.00           O
ATOM    890  N   ALA A  50      49.401  82.071  82.034  1.00  0.00           N
ATOM    892  CA  ALA A  50      49.861  83.451  82.132  1.00  0.00           C
ATOM    894  CB  ALA A  50      50.151  83.981  80.714  1.00  0.00           C
ATOM    898  C   ALA A  50      48.821  84.351  82.773  1.00  0.00           C
ATOM    899  O   ALA A  50      49.131  85.331  83.433  1.00  0.00           O
ATOM    900  N   GLY A  51      47.541  83.971  82.633  1.00  0.00           N
ATOM    902  CA  GLY A  51      46.401  84.701  83.144  1.00  0.00           C
ATOM    905  C   GLY A  51      46.241  84.601  84.632  1.00  0.00           C
ATOM    906  O   GLY A  51      45.401  85.281  85.222  1.00  0.00           O
ATOM    907  N   THR A  52      47.041  83.751  85.292  1.00  0.00           N
ATOM    909  CA  THR A  52      47.111  83.671  86.732  1.00  0.00           C
ATOM    911  CB  THR A  52      48.091  82.611  87.174  1.00  0.00           C
ATOM    913  OG1 THR A  52      47.771  81.391  86.563  1.00  0.00           O
ATOM    915  CG2 THR A  52      47.971  82.341  88.652  1.00  0.00           C
ATOM    919  C   THR A  52      47.521  84.981  87.372  1.00  0.00           C
ATOM    920  O   THR A  52      48.531  85.591  87.023  1.00  0.00           O
ATOM    921  N   GLN A  53      46.771  85.421  88.402  1.00  0.00           N
ATOM    923  CA  GLN A  53      47.231  86.461  89.303  1.00  0.00           C
ATOM    925  CB  GLN A  53      46.211  86.771  90.413  1.00  0.00           C
ATOM    928  CG  GLN A  53      46.641  87.951  91.324  1.00  0.00           C
ATOM    931  CD  GLN A  53      45.921  87.911  92.673  1.00  0.00           C
ATOM    932  OE1 GLN A  53      45.351  86.891  93.063  1.00  0.00           O
ATOM    933  NE2 GLN A  53      46.001  89.031  93.412  1.00  0.00           N
ATOM    936  C   GLN A  53      48.561  86.101  89.953  1.00  0.00           C
ATOM    937  O   GLN A  53      48.701  85.041  90.573  1.00  0.00           O
ATOM    938  N   THR A  54      49.571  86.971  89.743  1.00  0.00           N
ATOM    940  CA  THR A  54      50.951  86.721  90.162  1.00  0.00           C
ATOM    942  CB  THR A  54      51.161  86.381  91.623  1.00  0.00           C
ATOM    944  OG1 THR A  54      50.311  87.151  92.472  1.00  0.00           O
ATOM    946  CG2 THR A  54      52.581  86.791  92.034  1.00  0.00           C
ATOM    950  C   THR A  54      51.651  85.741  89.232  1.00  0.00           C
ATOM    951  O   THR A  54      52.501  84.931  89.613  1.00  0.00           O
ATOM    952  N   THR A  55      51.351  85.801  87.924  1.00  0.00           N
ATOM    954  CA  THR A  55      52.271  85.311  86.912  1.00  0.00           C
ATOM    956  CB  THR A  55      51.671  85.341  85.513  1.00  0.00           C
ATOM    958  OG1 THR A  55      52.541  84.711  84.583  1.00  0.00           O
ATOM    960  CG2 THR A  55      51.441  86.781  85.062  1.00  0.00           C
ATOM    964  C   THR A  55      53.651  85.981  86.953  1.00  0.00           C
ATOM    965  O   THR A  55      53.811  87.141  87.364  1.00  0.00           O
ATOM    966  N   GLN A  56      54.701  85.241  86.582  1.00  0.00           N
ATOM    968  CA  GLN A  56      56.051  85.741  86.452  1.00  0.00           C
ATOM    970  CB  GLN A  56      57.101  84.801  87.122  1.00  0.00           C
ATOM    973  CG  GLN A  56      56.801  84.431  88.592  1.00  0.00           C
ATOM    976  CD  GLN A  56      56.901  85.661  89.482  1.00  0.00           C
ATOM    977  OE1 GLN A  56      57.971  86.271  89.613  1.00  0.00           O
ATOM    978  NE2 GLN A  56      55.781  86.061  90.122  1.00  0.00           N
ATOM    981  C   GLN A  56      56.411  85.961  84.982  1.00  0.00           C
ATOM    982  O   GLN A  56      55.671  85.621  84.063  1.00  0.00           O
ATOM    983  N   THR A  57      57.601  86.531  84.723  1.00  0.00           N
ATOM    985  CA  THR A  57      58.231  86.561  83.402  1.00  0.00           C
ATOM    987  CB  THR A  57      59.441  87.521  83.363  1.00  0.00           C
ATOM    989  OG1 THR A  57      59.971  87.711  82.052  1.00  0.00           O
ATOM    991  CG2 THR A  57      60.571  87.011  84.282  1.00  0.00           C
ATOM    995  C   THR A  57      58.611  85.151  82.924  1.00  0.00           C
ATOM    996  O   THR A  57      59.061  84.361  83.762  1.00  0.00           O
ATOM    997  N   PRO A  58      58.451  84.751  81.642  1.00  0.00           N
ATOM    998  CD  PRO A  58      57.781  85.531  80.612  1.00  0.00           C
ATOM   1001  CA  PRO A  58      58.851  83.441  81.114  1.00  0.00           C
ATOM   1003  CB  PRO A  58      58.701  83.521  79.592  1.00  0.00           C
ATOM   1006  CG  PRO A  58      58.321  84.971  79.294  1.00  0.00           C
ATOM   1009  C   PRO A  58      60.191  82.921  81.563  1.00  0.00           C
ATOM   1010  O   PRO A  58      60.261  81.751  81.943  1.00  0.00           O
ATOM   1011  N   ASP A  59      61.261  83.761  81.604  1.00  0.00           N
ATOM   1013  CA  ASP A  59      62.601  83.411  82.052  1.00  0.00           C
ATOM   1015  CB  ASP A  59      63.441  84.711  82.202  1.00  0.00           C
ATOM   1018  CG  ASP A  59      63.741  85.411  80.882  1.00  0.00           C
ATOM   1019  OD1 ASP A  59      63.971  84.711  79.864  1.00  0.00           O
ATOM   1020  OD2 ASP A  59      63.871  86.661  80.912  1.00  0.00           O
ATOM   1021  C   ASP A  59      62.611  82.741  83.433  1.00  0.00           C
ATOM   1022  O   ASP A  59      63.221  81.691  83.622  1.00  0.00           O
ATOM   1023  N   ALA A  60      61.871  83.311  84.403  1.00  0.00           N
ATOM   1025  CA  ALA A  60      61.721  82.871  85.773  1.00  0.00           C
ATOM   1027  CB  ALA A  60      60.841  83.881  86.534  1.00  0.00           C
ATOM   1031  C   ALA A  60      61.111  81.491  85.912  1.00  0.00           C
ATOM   1032  O   ALA A  60      61.511  80.651  86.712  1.00  0.00           O
ATOM   1033  N   PHE A  61      60.101  81.261  85.082  1.00  0.00           N
ATOM   1035  CA  PHE A  61      59.561  79.951  84.842  1.00  0.00           C
ATOM   1037  CB  PHE A  61      58.291  80.161  84.023  1.00  0.00           C
ATOM   1040  CG  PHE A  61      57.131  80.631  84.853  1.00  0.00           C
ATOM   1041  CD1 PHE A  61      56.721  81.961  84.732  1.00  0.00           C
ATOM   1043  CE1 PHE A  61      55.501  82.371  85.284  1.00  0.00           C
ATOM   1045  CZ  PHE A  61      54.731  81.491  86.043  1.00  0.00           C
ATOM   1047  CD2 PHE A  61      56.331  79.731  85.573  1.00  0.00           C
ATOM   1049  CE2 PHE A  61      55.141  80.161  86.173  1.00  0.00           C
ATOM   1051  C   PHE A  61      60.511  78.941  84.193  1.00  0.00           C
ATOM   1052  O   PHE A  61      60.581  77.791  84.622  1.00  0.00           O
ATOM   1053  N   LEU A  62      61.291  79.311  83.144  1.00  0.00           N
ATOM   1055  CA  LEU A  62      62.291  78.411  82.552  1.00  0.00           C
ATOM   1057  CB  LEU A  62      63.061  79.031  81.342  1.00  0.00           C
ATOM   1060  CG  LEU A  62      62.401  78.971  79.953  1.00  0.00           C
ATOM   1062  CD1 LEU A  62      61.911  77.571  79.583  1.00  0.00           C
ATOM   1066  CD2 LEU A  62      61.281  79.991  79.813  1.00  0.00           C
ATOM   1070  C   LEU A  62      63.351  78.001  83.543  1.00  0.00           C
ATOM   1071  O   LEU A  62      63.721  76.831  83.673  1.00  0.00           O
ATOM   1072  N   THR A  63      63.891  78.981  84.273  1.00  0.00           N
ATOM   1074  CA  THR A  63      64.941  78.781  85.232  1.00  0.00           C
ATOM   1076  CB  THR A  63      65.521  80.091  85.714  1.00  0.00           C
ATOM   1078  OG1 THR A  63      64.511  80.951  86.222  1.00  0.00           O
ATOM   1080  CG2 THR A  63      66.181  80.781  84.502  1.00  0.00           C
ATOM   1084  C   THR A  63      64.531  77.921  86.402  1.00  0.00           C
ATOM   1085  O   THR A  63      65.291  77.061  86.842  1.00  0.00           O
ATOM   1086  N   SER A  64      63.311  78.131  86.953  1.00  0.00           N
ATOM   1088  CA  SER A  64      62.771  77.281  88.003  1.00  0.00           C
ATOM   1090  CB  SER A  64      61.491  77.811  88.703  1.00  0.00           C
ATOM   1093  OG  SER A  64      60.341  77.831  87.873  1.00  0.00           O
ATOM   1095  C   SER A  64      62.581  75.841  87.552  1.00  0.00           C
ATOM   1096  O   SER A  64      62.961  74.911  88.262  1.00  0.00           O
ATOM   1097  N   TYR A  65      62.041  75.621  86.342  1.00  0.00           N
ATOM   1099  CA  TYR A  65      62.011  74.281  85.762  1.00  0.00           C
ATOM   1101  CB  TYR A  65      61.201  74.261  84.443  1.00  0.00           C
ATOM   1104  CG  TYR A  65      61.261  72.891  83.824  1.00  0.00           C
ATOM   1105  CD1 TYR A  65      60.481  71.861  84.362  1.00  0.00           C
ATOM   1107  CE1 TYR A  65      60.561  70.561  83.862  1.00  0.00           C
ATOM   1109  CZ  TYR A  65      61.511  70.271  82.892  1.00  0.00           C
ATOM   1110  OH  TYR A  65      61.631  68.951  82.482  1.00  0.00           O
ATOM   1112  CD2 TYR A  65      62.221  72.581  82.842  1.00  0.00           C
ATOM   1114  CE2 TYR A  65      62.341  71.261  82.383  1.00  0.00           C
ATOM   1116  C   TYR A  65      63.381  73.631  85.573  1.00  0.00           C
ATOM   1117  O   TYR A  65      63.581  72.471  85.933  1.00  0.00           O
ATOM   1118  N   GLN A  66      64.381  74.381  85.042  1.00  0.00           N
ATOM   1120  CA  GLN A  66      65.721  73.861  84.842  1.00  0.00           C
ATOM   1122  CB  GLN A  66      66.671  74.951  84.273  1.00  0.00           C
ATOM   1125  CG  GLN A  66      66.481  75.271  82.773  1.00  0.00           C
ATOM   1128  CD  GLN A  66      67.491  76.291  82.253  1.00  0.00           C
ATOM   1129  OE1 GLN A  66      67.971  76.221  81.122  1.00  0.00           O
ATOM   1130  NE2 GLN A  66      67.851  77.281  83.092  1.00  0.00           N
ATOM   1133  C   GLN A  66      66.351  73.391  86.133  1.00  0.00           C
ATOM   1134  O   GLN A  66      66.971  72.341  86.243  1.00  0.00           O
ATOM   1135  N   ARG A  67      66.181  74.201  87.183  1.00  0.00           N
ATOM   1137  CA  ARG A  67      66.571  73.871  88.522  1.00  0.00           C
ATOM   1139  CB  ARG A  67      66.331  75.081  89.453  1.00  0.00           C
ATOM   1142  CG  ARG A  67      66.981  74.861  90.822  1.00  0.00           C
ATOM   1145  CD  ARG A  67      66.751  76.011  91.792  1.00  0.00           C
ATOM   1148  NE  ARG A  67      67.361  75.621  93.102  1.00  0.00           N
ATOM   1150  CZ  ARG A  67      66.771  74.811  93.972  1.00  0.00           C
ATOM   1151  NH1 ARG A  67      65.601  74.261  93.754  1.00  0.00           N
ATOM   1154  NH2 ARG A  67      67.361  74.501  95.112  1.00  0.00           N
ATOM   1157  C   ARG A  67      65.881  72.651  89.082  1.00  0.00           C
ATOM   1158  O   ARG A  67      66.511  71.791  89.692  1.00  0.00           O
ATOM   1159  N   GLN A  68      64.551  72.511  88.862  1.00  0.00           N
ATOM   1161  CA  GLN A  68      63.821  71.341  89.292  1.00  0.00           C
ATOM   1163  CB  GLN A  68      62.301  71.471  89.012  1.00  0.00           C
ATOM   1166  CG  GLN A  68      61.521  72.401  89.982  1.00  0.00           C
ATOM   1169  CD  GLN A  68      61.781  72.141  91.472  1.00  0.00           C
ATOM   1170  OE1 GLN A  68      61.721  73.061  92.302  1.00  0.00           O
ATOM   1171  NE2 GLN A  68      62.071  70.881  91.833  1.00  0.00           N
ATOM   1174  C   GLN A  68      64.341  70.041  88.722  1.00  0.00           C
ATOM   1175  O   GLN A  68      64.581  69.111  89.482  1.00  0.00           O
ATOM   1176  N   MET A  69      64.641  69.971  87.412  1.00  0.00           N
ATOM   1178  CA  MET A  69      65.321  68.821  86.833  1.00  0.00           C
ATOM   1180  CB  MET A  69      65.711  69.051  85.354  1.00  0.00           C
ATOM   1183  CG  MET A  69      64.631  69.311  84.303  1.00  0.00           C
ATOM   1186  SD  MET A  69      65.331  69.251  82.612  1.00  0.00           S
ATOM   1187  CE  MET A  69      67.081  69.701  82.813  1.00  0.00           C
ATOM   1191  C   MET A  69      66.681  68.511  87.463  1.00  0.00           C
ATOM   1192  O   MET A  69      67.041  67.391  87.762  1.00  0.00           O
ATOM   1193  N   CYS A  70      67.501  69.551  87.652  1.00  0.00           N
ATOM   1195  CA  CYS A  70      68.881  69.341  88.023  1.00  0.00           C
ATOM   1197  CB  CYS A  70      69.681  70.611  87.702  1.00  0.00           C
ATOM   1200  SG  CYS A  70      69.581  70.971  85.924  1.00  0.00           S
ATOM   1202  C   CYS A  70      69.001  68.951  89.482  1.00  0.00           C
ATOM   1203  O   CYS A  70      69.951  68.291  89.893  1.00  0.00           O
ATOM   1204  N   ALA A  71      67.971  69.291  90.273  1.00  0.00           N
ATOM   1206  CA  ALA A  71      67.841  68.921  91.652  1.00  0.00           C
ATOM   1208  CB  ALA A  71      66.981  69.991  92.353  1.00  0.00           C
ATOM   1212  C   ALA A  71      67.241  67.541  91.803  1.00  0.00           C
ATOM   1213  O   ALA A  71      67.631  66.801  92.714  1.00  0.00           O
ATOM   1214  N   ASP A  72      66.311  67.151  90.912  1.00  0.00           N
ATOM   1216  CA  ASP A  72      65.591  65.891  90.952  1.00  0.00           C
ATOM   1218  CB  ASP A  72      64.271  65.971  90.133  1.00  0.00           C
ATOM   1221  CG  ASP A  72      63.531  64.641  89.963  1.00  0.00           C
ATOM   1222  OD1 ASP A  72      63.741  63.711  90.784  1.00  0.00           O
ATOM   1223  OD2 ASP A  72      62.661  64.581  89.063  1.00  0.00           O
ATOM   1224  C   ASP A  72      66.501  64.721  90.583  1.00  0.00           C
ATOM   1225  O   ASP A  72      67.101  64.731  89.502  1.00  0.00           O
ATOM   1226  N   PRO A  73      66.691  63.691  91.394  1.00  0.00           N
ATOM   1227  CD  PRO A  73      66.201  63.641  92.773  1.00  0.00           C
ATOM   1230  CA  PRO A  73      67.771  62.751  91.162  1.00  0.00           C
ATOM   1232  CB  PRO A  73      67.831  61.921  92.463  1.00  0.00           C
ATOM   1235  CG  PRO A  73      66.531  62.221  93.214  1.00  0.00           C
ATOM   1238  C   PRO A  73      67.551  61.891  89.934  1.00  0.00           C
ATOM   1239  O   PRO A  73      68.531  61.571  89.282  1.00  0.00           O
ATOM   1240  N   THR A  74      66.311  61.491  89.622  1.00  0.00           N
ATOM   1242  CA  THR A  74      65.981  60.581  88.522  1.00  0.00           C
ATOM   1244  CB  THR A  74      64.531  60.141  88.552  1.00  0.00           C
ATOM   1246  OG1 THR A  74      63.631  61.231  88.482  1.00  0.00           O
ATOM   1248  CG2 THR A  74      64.271  59.461  89.893  1.00  0.00           C
ATOM   1252  C   THR A  74      66.231  61.111  87.122  1.00  0.00           C
ATOM   1253  O   THR A  74      66.921  60.501  86.324  1.00  0.00           O
ATOM   1254  N   VAL A  75      65.691  62.311  86.842  1.00  0.00           N
ATOM   1256  CA  VAL A  75      65.981  63.141  85.703  1.00  0.00           C
ATOM   1258  CB  VAL A  75      64.971  64.271  85.633  1.00  0.00           C
ATOM   1260  CG1 VAL A  75      65.061  65.131  86.883  1.00  0.00           C
ATOM   1264  CG2 VAL A  75      65.161  65.171  84.412  1.00  0.00           C
ATOM   1268  C   VAL A  75      67.441  63.581  85.714  1.00  0.00           C
ATOM   1269  O   VAL A  75      68.111  63.561  84.674  1.00  0.00           O
ATOM   1270  N   LYS A  76      68.031  63.931  86.883  1.00  0.00           N
ATOM   1272  CA  LYS A  76      69.441  64.241  86.964  1.00  0.00           C
ATOM   1274  CB  LYS A  76      69.911  64.781  88.342  1.00  0.00           C
ATOM   1277  CG  LYS A  76      71.381  65.231  88.393  1.00  0.00           C
ATOM   1280  CD  LYS A  76      71.641  66.471  87.512  1.00  0.00           C
ATOM   1283  CE  LYS A  76      73.111  66.901  87.423  1.00  0.00           C
ATOM   1286  NZ  LYS A  76      73.791  66.251  86.292  1.00  0.00           N
ATOM   1290  C   LYS A  76      70.361  63.121  86.523  1.00  0.00           C
ATOM   1291  O   LYS A  76      71.361  63.351  85.833  1.00  0.00           O
ATOM   1292  N   LEU A  77      70.061  61.861  86.894  1.00  0.00           N
ATOM   1294  CA  LEU A  77      70.811  60.721  86.383  1.00  0.00           C
ATOM   1296  CB  LEU A  77      70.351  59.381  86.992  1.00  0.00           C
ATOM   1299  CG  LEU A  77      71.201  58.891  88.182  1.00  0.00           C
ATOM   1301  CD1 LEU A  77      72.601  58.441  87.732  1.00  0.00           C
ATOM   1305  CD2 LEU A  77      71.301  59.931  89.303  1.00  0.00           C
ATOM   1309  C   LEU A  77      70.721  60.651  84.883  1.00  0.00           C
ATOM   1310  O   LEU A  77      71.751  60.611  84.212  1.00  0.00           O
ATOM   1311  N   MET A  78      69.511  60.781  84.313  1.00  0.00           N
ATOM   1313  CA  MET A  78      69.311  60.791  82.883  1.00  0.00           C
ATOM   1315  CB  MET A  78      67.791  60.831  82.612  1.00  0.00           C
ATOM   1318  CG  MET A  78      67.061  59.591  83.182  1.00  0.00           C
ATOM   1321  SD  MET A  78      65.271  59.791  83.363  1.00  0.00           S
ATOM   1322  CE  MET A  78      65.111  59.671  81.582  1.00  0.00           C
ATOM   1326  C   MET A  78      70.031  61.891  82.104  1.00  0.00           C
ATOM   1327  O   MET A  78      70.711  61.601  81.114  1.00  0.00           O
ATOM   1328  N   ILE A  79      69.991  63.181  82.552  1.00  0.00           N
ATOM   1330  CA  ILE A  79      70.871  64.211  81.982  1.00  0.00           C
ATOM   1332  CB  ILE A  79      70.641  65.721  82.262  1.00  0.00           C
ATOM   1334  CG2 ILE A  79      69.501  66.241  81.362  1.00  0.00           C
ATOM   1338  CG1 ILE A  79      70.491  66.121  83.754  1.00  0.00           C
ATOM   1341  CD  ILE A  79      69.091  66.571  84.174  1.00  0.00           C
ATOM   1345  C   ILE A  79      72.331  63.891  82.162  1.00  0.00           C
ATOM   1346  O   ILE A  79      73.131  64.131  81.262  1.00  0.00           O
ATOM   1347  N   THR A  80      72.741  63.301  83.312  1.00  0.00           N
ATOM   1349  CA  THR A  80      74.091  62.811  83.473  1.00  0.00           C
ATOM   1351  CB  THR A  80      74.481  62.421  84.883  1.00  0.00           C
ATOM   1353  OG1 THR A  80      74.321  63.511  85.773  1.00  0.00           O
ATOM   1355  CG2 THR A  80      75.971  62.061  84.993  1.00  0.00           C
ATOM   1359  C   THR A  80      74.481  61.711  82.504  1.00  0.00           C
ATOM   1360  O   THR A  80      75.581  61.741  81.953  1.00  0.00           O
ATOM   1361  N   GLU A  81      73.601  60.721  82.232  1.00  0.00           N
ATOM   1363  CA  GLU A  81      73.741  59.641  81.262  1.00  0.00           C
ATOM   1365  CB  GLU A  81      72.551  58.631  81.362  1.00  0.00           C
ATOM   1368  CG  GLU A  81      72.521  57.791  82.673  1.00  0.00           C
ATOM   1371  CD  GLU A  81      71.241  56.971  82.902  1.00  0.00           C
ATOM   1372  OE1 GLU A  81      70.961  56.021  82.113  1.00  0.00           O
ATOM   1373  OE2 GLU A  81      70.531  57.231  83.912  1.00  0.00           O
ATOM   1374  C   GLU A  81      73.951  60.161  79.842  1.00  0.00           C
ATOM   1375  O   GLU A  81      74.741  59.611  79.092  1.00  0.00           O
ATOM   1376  N   GLY A  82      73.261  61.261  79.493  1.00  0.00           N
ATOM   1378  CA  GLY A  82      73.451  61.941  78.222  1.00  0.00           C
ATOM   1381  C   GLY A  82      72.151  62.221  77.523  1.00  0.00           C
ATOM   1382  O   GLY A  82      72.131  62.711  76.402  1.00  0.00           O
ATOM   1383  N   ILE A  83      71.031  61.931  78.202  1.00  0.00           N
ATOM   1385  CA  ILE A  83      69.701  62.191  77.712  1.00  0.00           C
ATOM   1387  CB  ILE A  83      68.651  61.271  78.333  1.00  0.00           C
ATOM   1389  CG2 ILE A  83      67.221  61.811  78.082  1.00  0.00           C
ATOM   1393  CG1 ILE A  83      68.841  59.851  77.753  1.00  0.00           C
ATOM   1396  CD  ILE A  83      70.021  59.081  78.362  1.00  0.00           C
ATOM   1400  C   ILE A  83      69.381  63.631  77.953  1.00  0.00           C
ATOM   1401  O   ILE A  83      69.551  64.161  79.042  1.00  0.00           O
ATOM   1402  N   ASN A  84      68.911  64.321  76.923  1.00  0.00           N
ATOM   1404  CA  ASN A  84      68.511  65.701  77.022  1.00  0.00           C
ATOM   1406  CB  ASN A  84      69.231  66.611  75.993  1.00  0.00           C
ATOM   1409  CG  ASN A  84      69.061  66.171  74.542  1.00  0.00           C
ATOM   1410  OD1 ASN A  84      68.981  64.991  74.213  1.00  0.00           O
ATOM   1411  ND2 ASN A  84      69.001  67.141  73.614  1.00  0.00           N
ATOM   1414  C   ASN A  84      67.001  65.801  76.952  1.00  0.00           C
ATOM   1415  O   ASN A  84      66.281  64.921  76.482  1.00  0.00           O
ATOM   1416  N   TYR A  85      66.471  66.921  77.453  1.00  0.00           N
ATOM   1418  CA  TYR A  85      65.061  67.201  77.462  1.00  0.00           C
ATOM   1420  CB  TYR A  85      64.501  67.471  78.882  1.00  0.00           C
ATOM   1423  CG  TYR A  85      64.671  66.211  79.662  1.00  0.00           C
ATOM   1424  CD1 TYR A  85      65.851  65.951  80.373  1.00  0.00           C
ATOM   1426  CE1 TYR A  85      66.001  64.761  81.092  1.00  0.00           C
ATOM   1428  CZ  TYR A  85      64.961  63.841  81.122  1.00  0.00           C
ATOM   1429  OH  TYR A  85      65.121  62.731  81.953  1.00  0.00           O
ATOM   1431  CD2 TYR A  85      63.631  65.271  79.702  1.00  0.00           C
ATOM   1433  CE2 TYR A  85      63.761  64.081  80.433  1.00  0.00           C
ATOM   1435  C   TYR A  85      64.811  68.391  76.602  1.00  0.00           C
ATOM   1436  O   TYR A  85      65.621  69.311  76.522  1.00  0.00           O
ATOM   1437  N   SER A  86      63.661  68.401  75.924  1.00  0.00           N
ATOM   1439  CA  SER A  86      63.241  69.591  75.222  1.00  0.00           C
ATOM   1441  CB  SER A  86      63.171  69.411  73.684  1.00  0.00           C
ATOM   1444  OG  SER A  86      62.741  70.601  73.003  1.00  0.00           O
ATOM   1446  C   SER A  86      61.911  70.021  75.752  1.00  0.00           C
ATOM   1447  O   SER A  86      60.891  69.411  75.473  1.00  0.00           O
ATOM   1448  N   ILE A  87      61.891  71.131  76.503  1.00  0.00           N
ATOM   1450  CA  ILE A  87      60.661  71.741  76.934  1.00  0.00           C
ATOM   1452  CB  ILE A  87      60.771  72.431  78.284  1.00  0.00           C
ATOM   1454  CG2 ILE A  87      60.951  71.311  79.323  1.00  0.00           C
ATOM   1458  CG1 ILE A  87      61.931  73.451  78.362  1.00  0.00           C
ATOM   1461  CD  ILE A  87      61.981  74.181  79.702  1.00  0.00           C
ATOM   1465  C   ILE A  87      60.151  72.661  75.854  1.00  0.00           C
ATOM   1466  O   ILE A  87      60.841  73.571  75.383  1.00  0.00           O
ATOM   1467  N   THR A  88      58.901  72.421  75.423  1.00  0.00           N
ATOM   1469  CA  THR A  88      58.121  73.411  74.713  1.00  0.00           C
ATOM   1471  CB  THR A  88      57.461  72.961  73.424  1.00  0.00           C
ATOM   1473  OG1 THR A  88      56.661  73.981  72.842  1.00  0.00           O
ATOM   1475  CG2 THR A  88      56.571  71.731  73.572  1.00  0.00           C
ATOM   1479  C   THR A  88      57.151  73.971  75.722  1.00  0.00           C
ATOM   1480  O   THR A  88      56.301  73.281  76.282  1.00  0.00           O
ATOM   1481  N   ILE A  89      57.341  75.261  76.012  1.00  0.00           N
ATOM   1483  CA  ILE A  89      56.491  75.951  76.934  1.00  0.00           C
ATOM   1485  CB  ILE A  89      57.251  76.941  77.792  1.00  0.00           C
ATOM   1487  CG2 ILE A  89      56.241  77.581  78.762  1.00  0.00           C
ATOM   1491  CG1 ILE A  89      58.441  76.291  78.563  1.00  0.00           C
ATOM   1494  CD  ILE A  89      58.051  75.121  79.472  1.00  0.00           C
ATOM   1498  C   ILE A  89      55.461  76.671  76.092  1.00  0.00           C
ATOM   1499  O   ILE A  89      55.791  77.461  75.212  1.00  0.00           O
ATOM   1500  N   ASN A  90      54.161  76.421  76.322  1.00  0.00           N
ATOM   1502  CA  ASN A  90      53.111  77.161  75.662  1.00  0.00           C
ATOM   1504  CB  ASN A  90      52.251  76.241  74.752  1.00  0.00           C
ATOM   1507  CG  ASN A  90      52.991  75.551  73.603  1.00  0.00           C
ATOM   1508  OD1 ASN A  90      52.551  74.521  73.082  1.00  0.00           O
ATOM   1509  ND2 ASN A  90      54.171  76.061  73.202  1.00  0.00           N
ATOM   1512  C   ASN A  90      52.231  77.771  76.742  1.00  0.00           C
ATOM   1513  O   ASN A  90      52.211  77.311  77.883  1.00  0.00           O
ATOM   1514  N   ASP A  91      51.461  78.841  76.452  1.00  0.00           N
ATOM   1516  CA  ASP A  91      50.521  79.371  77.434  1.00  0.00           C
ATOM   1518  CB  ASP A  91      50.401  80.921  77.353  1.00  0.00           C
ATOM   1521  CG  ASP A  91      49.651  81.501  76.162  1.00  0.00           C
ATOM   1522  OD1 ASP A  91      49.271  80.721  75.253  1.00  0.00           O
ATOM   1523  OD2 ASP A  91      49.381  82.741  76.203  1.00  0.00           O
ATOM   1524  C   ASP A  91      49.191  78.611  77.342  1.00  0.00           C
ATOM   1525  O   ASP A  91      49.101  77.541  76.723  1.00  0.00           O
ATOM   1526  N   THR A  92      48.101  79.111  77.942  1.00  0.00           N
ATOM   1528  CA  THR A  92      46.801  78.451  77.842  1.00  0.00           C
ATOM   1530  CB  THR A  92      45.801  78.811  78.952  1.00  0.00           C
ATOM   1532  OG1 THR A  92      45.601  80.211  79.122  1.00  0.00           O
ATOM   1534  CG2 THR A  92      46.401  78.331  80.273  1.00  0.00           C
ATOM   1538  C   THR A  92      46.191  78.551  76.433  1.00  0.00           C
ATOM   1539  O   THR A  92      45.311  77.771  76.072  1.00  0.00           O
ATOM   1540  N   ARG A  93      46.721  79.451  75.582  1.00  0.00           N
ATOM   1542  CA  ARG A  93      46.191  79.771  74.262  1.00  0.00           C
ATOM   1544  CB  ARG A  93      46.301  81.301  74.014  1.00  0.00           C
ATOM   1547  CG  ARG A  93      45.521  82.201  74.993  1.00  0.00           C
ATOM   1550  CD  ARG A  93      45.961  82.161  76.462  1.00  0.00           C
ATOM   1553  NE  ARG A  93      45.291  83.261  77.213  1.00  0.00           N
ATOM   1555  CZ  ARG A  93      45.861  84.411  77.493  1.00  0.00           C
ATOM   1556  NH1 ARG A  93      47.051  84.741  77.072  1.00  0.00           N
ATOM   1559  NH2 ARG A  93      45.191  85.281  78.222  1.00  0.00           N
ATOM   1562  C   ARG A  93      47.001  79.051  73.184  1.00  0.00           C
ATOM   1563  O   ARG A  93      46.711  79.091  71.993  1.00  0.00           O
ATOM   1564  N   THR A  94      48.061  78.351  73.622  1.00  0.00           N
ATOM   1566  CA  THR A  94      48.971  77.541  72.812  1.00  0.00           C
ATOM   1568  CB  THR A  94      48.391  76.391  71.972  1.00  0.00           C
ATOM   1570  OG1 THR A  94      48.051  76.711  70.632  1.00  0.00           O
ATOM   1572  CG2 THR A  94      47.141  75.801  72.643  1.00  0.00           C
ATOM   1576  C   THR A  94      49.971  78.381  72.042  1.00  0.00           C
ATOM   1577  O   THR A  94      50.751  77.881  71.223  1.00  0.00           O
ATOM   1578  N   GLY A  95      50.051  79.681  72.382  1.00  0.00           N
ATOM   1580  CA  GLY A  95      51.161  80.541  71.972  1.00  0.00           C
ATOM   1583  C   GLY A  95      52.431  80.111  72.632  1.00  0.00           C
ATOM   1584  O   GLY A  95      52.511  80.011  73.863  1.00  0.00           O
ATOM   1585  N   ASN A  96      53.481  79.831  71.842  1.00  0.00           N
ATOM   1587  CA  ASN A  96      54.781  79.461  72.372  1.00  0.00           C
ATOM   1589  CB  ASN A  96      55.751  79.021  71.243  1.00  0.00           C
ATOM   1592  CG  ASN A  96      57.001  78.371  71.812  1.00  0.00           C
ATOM   1593  OD1 ASN A  96      58.061  78.991  71.963  1.00  0.00           O
ATOM   1594  ND2 ASN A  96      56.891  77.071  72.173  1.00  0.00           N
ATOM   1597  C   ASN A  96      55.361  80.581  73.232  1.00  0.00           C
ATOM   1598  O   ASN A  96      55.291  81.751  72.872  1.00  0.00           O
ATOM   1599  N   GLN A  97      55.921  80.211  74.393  1.00  0.00           N
ATOM   1601  CA  GLN A  97      56.611  81.131  75.253  1.00  0.00           C
ATOM   1603  CB  GLN A  97      56.191  80.861  76.713  1.00  0.00           C
ATOM   1606  CG  GLN A  97      54.681  81.051  76.952  1.00  0.00           C
ATOM   1609  CD  GLN A  97      54.251  82.451  76.542  1.00  0.00           C
ATOM   1610  OE1 GLN A  97      54.821  83.451  76.993  1.00  0.00           O
ATOM   1611  NE2 GLN A  97      53.191  82.541  75.713  1.00  0.00           N
ATOM   1614  C   GLN A  97      58.091  80.881  75.102  1.00  0.00           C
ATOM   1615  O   GLN A  97      58.901  81.791  75.003  1.00  0.00           O
ATOM   1616  N   TYR A  98      58.461  79.591  75.053  1.00  0.00           N
ATOM   1618  CA  TYR A  98      59.851  79.281  74.912  1.00  0.00           C
ATOM   1620  CB  TYR A  98      60.481  79.341  76.322  1.00  0.00           C
ATOM   1623  CG  TYR A  98      61.961  79.481  76.223  1.00  0.00           C
ATOM   1624  CD1 TYR A  98      62.811  78.391  76.342  1.00  0.00           C
ATOM   1626  CE1 TYR A  98      64.191  78.561  76.162  1.00  0.00           C
ATOM   1628  CZ  TYR A  98      64.721  79.811  75.882  1.00  0.00           C
ATOM   1629  OH  TYR A  98      66.111  79.971  75.702  1.00  0.00           O
ATOM   1631  CD2 TYR A  98      62.491  80.741  75.952  1.00  0.00           C
ATOM   1633  CE2 TYR A  98      63.861  80.911  75.772  1.00  0.00           C
ATOM   1635  C   TYR A  98      59.991  77.891  74.363  1.00  0.00           C
ATOM   1636  O   TYR A  98      59.201  77.011  74.682  1.00  0.00           O
ATOM   1637  N   GLN A  99      61.061  77.621  73.614  1.00  0.00           N
ATOM   1639  CA  GLN A  99      61.471  76.271  73.354  1.00  0.00           C
ATOM   1641  CB  GLN A  99      61.341  75.961  71.842  1.00  0.00           C
ATOM   1644  CG  GLN A  99      62.131  76.931  70.932  1.00  0.00           C
ATOM   1647  CD  GLN A  99      61.991  76.521  69.472  1.00  0.00           C
ATOM   1648  OE1 GLN A  99      61.131  75.731  69.082  1.00  0.00           O
ATOM   1649  NE2 GLN A  99      62.961  76.971  68.642  1.00  0.00           N
ATOM   1652  C   GLN A  99      62.881  76.131  73.882  1.00  0.00           C
ATOM   1653  O   GLN A  99      63.731  76.981  73.633  1.00  0.00           O
ATOM   1654  N   ARG A 100      63.181  75.091  74.682  1.00  0.00           N
ATOM   1656  CA  ARG A 100      64.511  74.951  75.253  1.00  0.00           C
ATOM   1658  CB  ARG A 100      64.491  75.151  76.794  1.00  0.00           C
ATOM   1661  CG  ARG A 100      65.821  75.641  77.402  1.00  0.00           C
ATOM   1664  CD  ARG A 100      65.711  76.131  78.852  1.00  0.00           C
ATOM   1667  NE  ARG A 100      65.411  77.601  78.993  1.00  0.00           N
ATOM   1669  CZ  ARG A 100      66.361  78.511  79.192  1.00  0.00           C
ATOM   1670  NH1 ARG A 100      67.611  78.281  78.863  1.00  0.00           N
ATOM   1673  NH2 ARG A 100      66.021  79.671  79.723  1.00  0.00           N
ATOM   1676  C   ARG A 100      65.061  73.571  74.934  1.00  0.00           C
ATOM   1677  O   ARG A 100      64.321  72.591  74.783  1.00  0.00           O
ATOM   1678  N   LYS A 101      66.401  73.471  74.853  1.00  0.00           N
ATOM   1680  CA  LYS A 101      67.131  72.231  74.973  1.00  0.00           C
ATOM   1682  CB  LYS A 101      68.151  72.041  73.822  1.00  0.00           C
ATOM   1685  CG  LYS A 101      67.551  71.901  72.412  1.00  0.00           C
ATOM   1688  CD  LYS A 101      66.741  70.601  72.243  1.00  0.00           C
ATOM   1691  CE  LYS A 101      66.241  70.321  70.813  1.00  0.00           C
ATOM   1694  NZ  LYS A 101      67.351  70.111  69.872  1.00  0.00           N
ATOM   1698  C   LYS A 101      67.871  72.241  76.293  1.00  0.00           C
ATOM   1699  O   LYS A 101      68.521  73.231  76.633  1.00  0.00           O
ATOM   1700  N   LEU A 102      67.721  71.151  77.072  1.00  0.00           N
ATOM   1702  CA  LEU A 102      68.341  70.991  78.362  1.00  0.00           C
ATOM   1704  CB  LEU A 102      67.261  70.891  79.452  1.00  0.00           C
ATOM   1707  CG  LEU A 102      66.331  72.101  79.493  1.00  0.00           C
ATOM   1709  CD1 LEU A 102      65.271  71.941  80.573  1.00  0.00           C
ATOM   1713  CD2 LEU A 102      67.161  73.341  79.783  1.00  0.00           C
ATOM   1717  C   LEU A 102      69.201  69.751  78.442  1.00  0.00           C
ATOM   1718  O   LEU A 102      68.721  68.631  78.262  1.00  0.00           O
ATOM   1719  N   ASP A 103      70.491  69.941  78.743  1.00  0.00           N
ATOM   1721  CA  ASP A 103      71.481  68.901  78.874  1.00  0.00           C
ATOM   1723  CB  ASP A 103      72.511  69.011  77.702  1.00  0.00           C
ATOM   1726  CG  ASP A 103      73.371  70.281  77.673  1.00  0.00           C
ATOM   1727  OD1 ASP A 103      72.821  71.381  77.912  1.00  0.00           O
ATOM   1728  OD2 ASP A 103      74.561  70.181  77.283  1.00  0.00           O
ATOM   1729  C   ASP A 103      72.141  69.041  80.232  1.00  0.00           C
ATOM   1730  O   ASP A 103      71.731  69.861  81.043  1.00  0.00           O
ATOM   1731  N   ARG A 104      73.191  68.241  80.523  1.00  0.00           N
ATOM   1733  CA  ARG A 104      73.911  68.261  81.773  1.00  0.00           C
ATOM   1735  CB  ARG A 104      74.921  67.081  81.763  1.00  0.00           C
ATOM   1738  CG  ARG A 104      75.471  66.721  83.153  1.00  0.00           C
ATOM   1741  CD  ARG A 104      76.451  65.531  83.214  1.00  0.00           C
ATOM   1744  NE  ARG A 104      77.801  65.991  82.792  1.00  0.00           N
ATOM   1746  CZ  ARG A 104      78.221  65.911  81.542  1.00  0.00           C
ATOM   1747  NH1 ARG A 104      77.491  65.471  80.542  1.00  0.00           N
ATOM   1750  NH2 ARG A 104      79.441  66.301  81.254  1.00  0.00           N
ATOM   1753  C   ARG A 104      74.691  69.551  82.002  1.00  0.00           C
ATOM   1754  O   ARG A 104      75.021  69.901  83.144  1.00  0.00           O
ATOM   1755  N   THR A 105      74.981  70.291  80.902  1.00  0.00           N
ATOM   1757  CA  THR A 105      75.581  71.621  80.893  1.00  0.00           C
ATOM   1759  CB  THR A 105      75.911  72.121  79.493  1.00  0.00           C
ATOM   1761  OG1 THR A 105      76.621  71.151  78.732  1.00  0.00           O
ATOM   1763  CG2 THR A 105      76.801  73.361  79.552  1.00  0.00           C
ATOM   1767  C   THR A 105      74.701  72.651  81.572  1.00  0.00           C
ATOM   1768  O   THR A 105      75.181  73.541  82.272  1.00  0.00           O
ATOM   1769  N   THR A 106      73.361  72.541  81.432  1.00  0.00           N
ATOM   1771  CA  THR A 106      72.361  73.441  82.023  1.00  0.00           C
ATOM   1773  CB  THR A 106      70.941  72.861  81.872  1.00  0.00           C
ATOM   1775  OG1 THR A 106      70.611  72.691  80.503  1.00  0.00           O
ATOM   1777  CG2 THR A 106      69.861  73.781  82.463  1.00  0.00           C
ATOM   1781  C   THR A 106      72.531  73.681  83.512  1.00  0.00           C
ATOM   1782  O   THR A 106      72.241  74.771  84.023  1.00  0.00           O
ATOM   1783  N   CYS A 107      72.951  72.611  84.212  1.00  0.00           N
ATOM   1785  CA  CYS A 107      72.881  72.361  85.633  1.00  0.00           C
ATOM   1787  CB  CYS A 107      73.231  70.851  85.842  1.00  0.00           C
ATOM   1790  SG  CYS A 107      72.361  69.631  84.793  1.00  0.00           S
ATOM   1792  C   CYS A 107      73.851  73.181  86.523  1.00  0.00           C
ATOM   1793  OT1 CYS A 107      73.931  74.421  86.442  1.00  0.00           O
ATOM   1794  OT2 CYS A 107      74.561  72.541  87.364  1.00  0.00           O
ATOM   1795  NH3 POPEB 108      45.831 107.981  71.942  1.00  0.00           N
ATOM   1799  C12 POPEB 108      46.551 106.831  72.592  1.00  0.00           C
ATOM   1802  C11 POPEB 108      45.971 105.491  72.112  1.00  0.00           C
ATOM   1805  P   POPEB 108      43.381 105.761  71.612  1.00  0.00           P
ATOM   1806  O13 POPEB 108      42.191 104.931  71.912  1.00  0.00           O
ATOM   1807  O14 POPEB 108      43.291 107.241  71.652  1.00  0.00           O
ATOM   1808  O11 POPEB 108      43.901 105.381  70.173  1.00  0.00           O
ATOM   1809  O12 POPEB 108      44.611 105.311  72.532  1.00  0.00           O
ATOM   1810  C1  POPEB 108      43.231 105.831  68.982  1.00  0.00           C
ATOM   1813  C2  POPEB 108      43.991 106.971  68.243  1.00  0.00           C
ATOM   1815  O21 POPEB 108      43.561 107.021  66.872  1.00  0.00           O
ATOM   1816  C21 POPEB 108      42.491 107.711  66.592  1.00  0.00           C
ATOM   1817  O22 POPEB 108      41.711 108.211  67.392  1.00  0.00           O
ATOM   1818  C22 POPEB 108      42.391 107.821  65.062  1.00  0.00           C
ATOM   1821  C3  POPEB 108      45.501 106.691  68.162  1.00  0.00           C
ATOM   1824  O31 POPEB 108      46.291 107.701  67.473  1.00  0.00           O
ATOM   1825  C31 POPEB 108      46.971 108.491  68.292  1.00  0.00           C
ATOM   1826  O32 POPEB 108      46.761 108.601  69.493  1.00  0.00           O
ATOM   1827  C32 POPEB 108      48.111 109.201  67.562  1.00  0.00           C
ATOM   1830  C23 POPEB 108      42.571 109.271  64.542  1.00  0.00           C
ATOM   1833  C24 POPEB 108      43.541 109.391  63.353  1.00  0.00           C
ATOM   1836  C25 POPEB 108      42.881 109.111  61.993  1.00  0.00           C
ATOM   1839  C26 POPEB 108      43.841 109.291  60.813  1.00  0.00           C
ATOM   1842  C27 POPEB 108      43.251 108.931  59.433  1.00  0.00           C
ATOM   1845  C28 POPEB 108      41.961 109.691  59.072  1.00  0.00           C
ATOM   1848  C29 POPEB 108      40.721 108.931  59.472  1.00  0.00           C
ATOM   1850 0C21 POPEB 108      39.901 108.241  58.662  1.00  0.00           C
ATOM   1852 1C21 POPEB 108      40.011 108.101  57.162  1.00  0.00           C
ATOM   1855 2C21 POPEB 108      40.791 106.851  56.722  1.00  0.00           C
ATOM   1858 3C21 POPEB 108      40.121 105.541  57.162  1.00  0.00           C
ATOM   1861 4C21 POPEB 108      40.811 104.291  56.592  1.00  0.00           C
ATOM   1864 5C21 POPEB 108      40.161 102.981  57.063  1.00  0.00           C
ATOM   1867 6C21 POPEB 108      38.801 102.731  56.402  1.00  0.00           C
ATOM   1870 7C21 POPEB 108      38.191 101.371  56.772  1.00  0.00           C
ATOM   1873 8C21 POPEB 108      36.751 101.201  56.273  1.00  0.00           C
ATOM   1877  C33 POPEB 108      47.651 110.101  66.393  1.00  0.00           C
ATOM   1880  C34 POPEB 108      48.041 109.621  64.993  1.00  0.00           C
ATOM   1883  C35 POPEB 108      48.141 110.791  64.012  1.00  0.00           C
ATOM   1886  C36 POPEB 108      48.721 110.411  62.652  1.00  0.00           C
ATOM   1889  C37 POPEB 108      49.011 111.651  61.793  1.00  0.00           C
ATOM   1892  C38 POPEB 108      48.971 111.321  60.303  1.00  0.00           C
ATOM   1895  C39 POPEB 108      49.631 112.381  59.403  1.00  0.00           C
ATOM   1898 0C31 POPEB 108      48.951 113.751  59.312  1.00  0.00           C
ATOM   1901 1C31 POPEB 108      49.481 114.491  58.073  1.00  0.00           C
ATOM   1904 2C31 POPEB 108      48.991 115.931  57.882  1.00  0.00           C
ATOM   1907 3C31 POPEB 108      49.591 116.511  56.592  1.00  0.00           C
ATOM   1910 4C31 POPEB 108      49.331 118.011  56.382  1.00  0.00           C
ATOM   1913 5C31 POPEB 108      49.981 118.501  55.072  1.00  0.00           C
ATOM   1916 6C31 POPEB 108      49.921 120.021  54.872  1.00  0.00           C
ATOM   1920  NH3 POPEC 109     123.951  49.671  31.442  1.00  0.00           N
ATOM   1924  C12 POPEC 109     124.971  50.751  31.642  1.00  0.00           C
ATOM   1927  C11 POPEC 109     124.511  51.761  32.702  1.00  0.00           C
ATOM   1930  P   POPEC 109     125.901  53.981  32.243  1.00  0.00           P
ATOM   1931  O13 POPEC 109     127.273  53.881  31.693  1.00  0.00           O
ATOM   1932  O14 POPEC 109     124.821  54.311  31.292  1.00  0.00           O
ATOM   1933  O11 POPEC 109     125.951  55.031  33.432  1.00  0.00           O
ATOM   1934  O12 POPEC 109     125.561  52.661  33.022  1.00  0.00           O
ATOM   1935  C1  POPEC 109     124.901  55.981  33.592  1.00  0.00           C
ATOM   1938  C2  POPEC 109     124.981  56.731  34.942  1.00  0.00           C
ATOM   1940  O21 POPEC 109     123.961  57.761  34.923  1.00  0.00           O
ATOM   1941  C21 POPEC 109     122.761  57.301  35.252  1.00  0.00           C
ATOM   1942  O22 POPEC 109     122.541  56.201  35.722  1.00  0.00           O
ATOM   1943  C22 POPEC 109     121.721  58.401  35.032  1.00  0.00           C
ATOM   1946  C3  POPEC 109     126.361  57.391  35.232  1.00  0.00           C
ATOM   1949  O31 POPEC 109     126.923  56.831  36.432  1.00  0.00           O
ATOM   1950  C31 POPEC 109     126.671  57.431  37.592  1.00  0.00           C
ATOM   1951  O32 POPEC 109     126.371  58.601  37.752  1.00  0.00           O
ATOM   1952  C32 POPEC 109     126.721  56.341  38.662  1.00  0.00           C
ATOM   1955  C23 POPEC 109     121.141  58.931  36.362  1.00  0.00           C
ATOM   1958  C24 POPEC 109     119.861  58.221  36.793  1.00  0.00           C
ATOM   1961  C25 POPEC 109     119.231  58.781  38.083  1.00  0.00           C
ATOM   1964  C26 POPEC 109     119.831  58.251  39.392  1.00  0.00           C
ATOM   1967  C27 POPEC 109     118.881  58.471  40.583  1.00  0.00           C
ATOM   1970  C28 POPEC 109     119.411  57.911  41.912  1.00  0.00           C
ATOM   1973  C29 POPEC 109     118.351  57.801  42.983  1.00  0.00           C
ATOM   1975 0C21 POPEC 109     117.971  58.751  43.853  1.00  0.00           C
ATOM   1977 1C21 POPEC 109     118.491  60.161  43.952  1.00  0.00           C
ATOM   1980 2C21 POPEC 109     118.961  60.531  45.382  1.00  0.00           C
ATOM   1983 3C21 POPEC 109     120.181  59.731  45.842  1.00  0.00           C
ATOM   1986 4C21 POPEC 109     120.891  60.261  47.103  1.00  0.00           C
ATOM   1989 5C21 POPEC 109     121.721  61.531  46.882  1.00  0.00           C
ATOM   1992 6C21 POPEC 109     122.621  61.821  48.092  1.00  0.00           C
ATOM   1995 7C21 POPEC 109     123.501  63.071  47.952  1.00  0.00           C
ATOM   1998 8C21 POPEC 109     124.421  63.291  49.152  1.00  0.00           C
ATOM   2002  C33 POPEC 109     126.571  56.791  40.142  1.00  0.00           C
ATOM   2005  C34 POPEC 109     126.251  55.561  40.993  1.00  0.00           C
ATOM   2008  C35 POPEC 109     126.191  55.811  42.502  1.00  0.00           C
ATOM   2011  C36 POPEC 109     127.543  56.101  43.162  1.00  0.00           C
ATOM   2014  C37 POPEC 109     127.593  55.511  44.583  1.00  0.00           C
ATOM   2017  C38 POPEC 109     128.833  55.911  45.392  1.00  0.00           C
ATOM   2020  C39 POPEC 109     130.143  55.381  44.802  1.00  0.00           C
ATOM   2023 0C31 POPEC 109     131.293  55.421  45.822  1.00  0.00           C
ATOM   2026 1C31 POPEC 109     132.523  54.611  45.372  1.00  0.00           C
ATOM   2029 2C31 POPEC 109     133.523  54.401  46.512  1.00  0.00           C
ATOM   2032 3C31 POPEC 109     134.723  53.541  46.112  1.00  0.00           C
ATOM   2035 4C31 POPEC 109     135.513  53.061  47.342  1.00  0.00           C
ATOM   2038 5C31 POPEC 109     136.913  52.531  47.002  1.00  0.00           C
ATOM   2041 6C31 POPEC 109     137.643  51.971  48.232  1.00  0.00           C
ATOM   2045  NH3 POPED 110     103.461   5.941  24.472  1.00  0.00           N
ATOM   2049  C12 POPED 110     103.461   7.441  24.333  1.00  0.00           C
ATOM   2052  C11 POPED 110     102.271   7.971  23.512  1.00  0.00           C
ATOM   2055  P   POPED 110     102.281  10.591  23.673  1.00  0.00           P
ATOM   2056  O13 POPED 110     103.521  11.151  24.263  1.00  0.00           O
ATOM   2057  O14 POPED 110     101.581  11.551  22.782  1.00  0.00           O
ATOM   2058  O11 POPED 110     101.341  10.221  24.882  1.00  0.00           O
ATOM   2059  O12 POPED 110     102.621   9.231  22.932  1.00  0.00           O
ATOM   2060  C1  POPED 110     101.431  10.801  26.192  1.00  0.00           C
ATOM   2063  C2  POPED 110     101.411   9.711  27.312  1.00  0.00           C
ATOM   2065  O21 POPED 110     102.751   9.381  27.762  1.00  0.00           O
ATOM   2066  C21 POPED 110     103.131  10.001  28.892  1.00  0.00           C
ATOM   2067  O22 POPED 110     102.701  11.061  29.292  1.00  0.00           O
ATOM   2068  C22 POPED 110     104.201   9.151  29.622  1.00  0.00           C
ATOM   2071  C3  POPED 110     100.631   8.421  26.842  1.00  0.00           C
ATOM   2074  O31 POPED 110     101.451   7.221  26.732  1.00  0.00           O
ATOM   2075  C31 POPED 110     101.701   6.711  27.932  1.00  0.00           C
ATOM   2076  O32 POPED 110     101.291   7.171  28.982  1.00  0.00           O
ATOM   2077  C32 POPED 110     102.561   5.461  27.842  1.00  0.00           C
ATOM   2080  C23 POPED 110     103.651   8.561  30.942  1.00  0.00           C
ATOM   2083  C24 POPED 110     104.691   7.811  31.792  1.00  0.00           C
ATOM   2086  C25 POPED 110     104.071   7.071  33.002  1.00  0.00           C
ATOM   2089  C26 POPED 110     103.191   7.951  33.912  1.00  0.00           C
ATOM   2092  C27 POPED 110     102.791   7.251  35.222  1.00  0.00           C
ATOM   2095  C28 POPED 110     102.181   8.241  36.232  1.00  0.00           C
ATOM   2098  C29 POPED 110     101.691   7.591  37.502  1.00  0.00           C
ATOM   2100 0C21 POPED 110     102.211   7.691  38.743  1.00  0.00           C
ATOM   2102 1C21 POPED 110     103.461   8.441  39.152  1.00  0.00           C
ATOM   2105 2C21 POPED 110     103.261   9.391  40.352  1.00  0.00           C
ATOM   2108 3C21 POPED 110     102.851   8.671  41.642  1.00  0.00           C
ATOM   2111 4C21 POPED 110     103.301   9.371  42.942  1.00  0.00           C
ATOM   2114 5C21 POPED 110     102.561  10.671  43.292  1.00  0.00           C
ATOM   2117 6C21 POPED 110     102.871  11.091  44.743  1.00  0.00           C
ATOM   2120 7C21 POPED 110     102.091  12.301  45.252  1.00  0.00           C
ATOM   2123 8C21 POPED 110     102.241  12.491  46.772  1.00  0.00           C
ATOM   2127  C33 POPED 110     102.521   4.831  29.242  1.00  0.00           C
ATOM   2130  C34 POPED 110     103.231   3.499  29.382  1.00  0.00           C
ATOM   2133  C35 POPED 110     102.521   2.619  30.432  1.00  0.00           C
ATOM   2136  C36 POPED 110     102.311   3.419  31.722  1.00  0.00           C
ATOM   2139  C37 POPED 110     102.061   2.579  32.972  1.00  0.00           C
ATOM   2142  C38 POPED 110     102.191   3.479  34.202  1.00  0.00           C
ATOM   2145  C39 POPED 110     102.101   2.709  35.513  1.00  0.00           C
ATOM   2148 0C31 POPED 110     102.131   3.649  36.722  1.00  0.00           C
ATOM   2151 1C31 POPED 110     101.811   2.869  37.993  1.00  0.00           C
ATOM   2154 2C31 POPED 110     102.591   3.349  39.212  1.00  0.00           C
ATOM   2157 3C31 POPED 110     102.501   2.289  40.312  1.00  0.00           C
ATOM   2160 4C31 POPED 110     103.291   2.619  41.572  1.00  0.00           C
ATOM   2163 5C31 POPED 110     103.181   1.499  42.612  1.00  0.00           C
ATOM   2166 6C31 POPED 110     103.851   1.839  43.942  1.00  0.00           C
ATOM   2170  NH3 POPEE 111     105.021  58.391  28.452  1.00  0.00           N
ATOM   2174  C12 POPEE 111     104.941  57.551  27.212  1.00  0.00           C
ATOM   2177  C11 POPEE 111     104.351  56.171  27.512  1.00  0.00           C
ATOM   2180  P   POPEE 111     104.741  55.391  29.972  1.00  0.00           P
ATOM   2181  O13 POPEE 111     105.311  56.591  30.632  1.00  0.00           O
ATOM   2182  O14 POPEE 111     103.281  55.181  30.052  1.00  0.00           O
ATOM   2183  O11 POPEE 111     105.471  54.101  30.522  1.00  0.00           O
ATOM   2184  O12 POPEE 111     105.161  55.451  28.452  1.00  0.00           O
ATOM   2185  C1  POPEE 111     105.291  53.671  31.882  1.00  0.00           C
ATOM   2188  C2  POPEE 111     106.631  53.791  32.642  1.00  0.00           C
ATOM   2190  O21 POPEE 111     106.751  52.741  33.622  1.00  0.00           O
ATOM   2191  C21 POPEE 111     106.201  52.921  34.802  1.00  0.00           C
ATOM   2192  O22 POPEE 111     105.291  53.671  35.082  1.00  0.00           O
ATOM   2193  C22 POPEE 111     107.001  52.061  35.802  1.00  0.00           C
ATOM   2196  C3  POPEE 111     106.941  55.221  33.182  1.00  0.00           C
ATOM   2199  O31 POPEE 111     108.161  55.191  33.952  1.00  0.00           O
ATOM   2200  C31 POPEE 111     108.391  56.251  34.712  1.00  0.00           C
ATOM   2201  O32 POPEE 111     107.801  57.321  34.622  1.00  0.00           O
ATOM   2202  C32 POPEE 111     109.561  55.911  35.632  1.00  0.00           C
ATOM   2205  C23 POPEE 111     106.211  51.611  37.042  1.00  0.00           C
ATOM   2208  C24 POPEE 111     107.151  51.091  38.142  1.00  0.00           C
ATOM   2211  C25 POPEE 111     106.441  50.401  39.302  1.00  0.00           C
ATOM   2214  C26 POPEE 111     105.521  51.331  40.092  1.00  0.00           C
ATOM   2217  C27 POPEE 111     104.811  50.631  41.262  1.00  0.00           C
ATOM   2220  C28 POPEE 111     103.571  51.401  41.772  1.00  0.00           C
ATOM   2223  C29 POPEE 111     103.891  52.781  42.292  1.00  0.00           C
ATOM   2225 0C21 POPEE 111     103.401  53.351  43.412  1.00  0.00           C
ATOM   2227 1C21 POPEE 111     102.391  52.731  44.352  1.00  0.00           C
ATOM   2230 2C21 POPEE 111     101.401  53.751  44.942  1.00  0.00           C
ATOM   2233 3C21 POPEE 111     100.341  53.061  45.812  1.00  0.00           C
ATOM   2236 4C21 POPEE 111      99.041  53.861  45.962  1.00  0.00           C
ATOM   2239 5C21 POPEE 111      97.881  52.991  46.473  1.00  0.00           C
ATOM   2242 6C21 POPEE 111      97.801  52.861  48.003  1.00  0.00           C
ATOM   2245 7C21 POPEE 111      97.091  54.051  48.662  1.00  0.00           C
ATOM   2248 8C21 POPEE 111      96.991  53.941  50.182  1.00  0.00           C
ATOM   2252  C33 POPEE 111     109.901  57.011  36.642  1.00  0.00           C
ATOM   2255  C34 POPEE 111     110.771  56.491  37.802  1.00  0.00           C
ATOM   2258  C35 POPEE 111     110.001  55.761  38.912  1.00  0.00           C
ATOM   2261  C36 POPEE 111     109.091  56.691  39.732  1.00  0.00           C
ATOM   2264  C37 POPEE 111     108.311  55.961  40.853  1.00  0.00           C
ATOM   2267  C38 POPEE 111     106.951  55.381  40.422  1.00  0.00           C
ATOM   2270  C39 POPEE 111     105.921  56.461  40.042  1.00  0.00           C
ATOM   2273 0C31 POPEE 111     104.631  56.411  40.872  1.00  0.00           C
ATOM   2276 1C31 POPEE 111     103.821  57.711  40.713  1.00  0.00           C
ATOM   2279 2C31 POPEE 111     102.381  57.641  41.252  1.00  0.00           C
ATOM   2282 3C31 POPEE 111     102.301  57.651  42.793  1.00  0.00           C
ATOM   2285 4C31 POPEE 111     100.841  57.691  43.283  1.00  0.00           C
ATOM   2288 5C31 POPEE 111     100.721  57.631  44.812  1.00  0.00           C
ATOM   2291 6C31 POPEE 111      99.291  57.751  45.322  1.00  0.00           C
ATOM   2295  NH3 POPEF 112     113.941  81.381  29.942  1.00  0.00           N
ATOM   2299  C12 POPEF 112     114.461  80.601  28.772  1.00  0.00           C
ATOM   2302  C11 POPEF 112     115.751  79.901  29.212  1.00  0.00           C
ATOM   2305  P   POPEF 112     118.041  81.171  29.032  1.00  0.00           P
ATOM   2306  O13 POPEF 112     118.571  79.891  28.533  1.00  0.00           O
ATOM   2307  O14 POPEF 112     117.891  82.281  28.062  1.00  0.00           O
ATOM   2308  O11 POPEF 112     119.001  81.661  30.212  1.00  0.00           O
ATOM   2309  O12 POPEF 112     116.661  80.871  29.742  1.00  0.00           O
ATOM   2310  C1  POPEF 112     118.511  81.591  31.552  1.00  0.00           C
ATOM   2313  C2  POPEF 112     119.561  82.031  32.622  1.00  0.00           C
ATOM   2315  O21 POPEF 112     118.981  82.991  33.522  1.00  0.00           O
ATOM   2316  C21 POPEF 112     119.051  84.281  33.202  1.00  0.00           C
ATOM   2317  O22 POPEF 112     119.251  84.761  32.112  1.00  0.00           O
ATOM   2318  C22 POPEF 112     118.851  85.081  34.502  1.00  0.00           C
ATOM   2321  C3  POPEF 112     120.991  82.441  32.092  1.00  0.00           C
ATOM   2324  O31 POPEF 112     121.731  83.301  32.993  1.00  0.00           O
ATOM   2325  C31 POPEF 112     122.591  82.791  33.882  1.00  0.00           C
ATOM   2326  O32 POPEF 112     123.791  82.991  33.872  1.00  0.00           O
ATOM   2327  C32 POPEF 112     121.841  82.041  35.002  1.00  0.00           C
ATOM   2330  C23 POPEF 112     120.081  85.941  34.842  1.00  0.00           C
ATOM   2333  C24 POPEF 112     119.911  86.731  36.153  1.00  0.00           C
ATOM   2336  C25 POPEF 112     120.971  87.831  36.292  1.00  0.00           C
ATOM   2339  C26 POPEF 112     120.901  88.601  37.612  1.00  0.00           C
ATOM   2342  C27 POPEF 112     122.051  88.231  38.572  1.00  0.00           C
ATOM   2345  C28 POPEF 112     121.941  88.981  39.903  1.00  0.00           C
ATOM   2348  C29 POPEF 112     123.011  88.571  40.882  1.00  0.00           C
ATOM   2350 0C21 POPEF 112     123.051  88.941  42.173  1.00  0.00           C
ATOM   2352 1C21 POPEF 112     122.061  89.841  42.863  1.00  0.00           C
ATOM   2355 2C21 POPEF 112     121.311  89.111  44.002  1.00  0.00           C
ATOM   2358 3C21 POPEF 112     122.261  88.611  45.103  1.00  0.00           C
ATOM   2361 4C21 POPEF 112     121.581  87.941  46.292  1.00  0.00           C
ATOM   2364 5C21 POPEF 112     122.611  87.231  47.192  1.00  0.00           C
ATOM   2367 6C21 POPEF 112     122.261  87.291  48.673  1.00  0.00           C
ATOM   2370 7C21 POPEF 112     123.341  86.671  49.563  1.00  0.00           C
ATOM   2373 8C21 POPEF 112     123.291  87.161  51.012  1.00  0.00           C
ATOM   2377  C33 POPEF 112     122.391  82.261  36.432  1.00  0.00           C
ATOM   2380  C34 POPEF 112     121.501  83.181  37.302  1.00  0.00           C
ATOM   2383  C35 POPEF 112     120.391  82.471  38.083  1.00  0.00           C
ATOM   2386  C36 POPEF 112     120.871  81.731  39.342  1.00  0.00           C
ATOM   2389  C37 POPEF 112     119.711  81.211  40.223  1.00  0.00           C
ATOM   2392  C38 POPEF 112     120.201  80.531  41.512  1.00  0.00           C
ATOM   2395  C39 POPEF 112     119.081  80.171  42.512  1.00  0.00           C
ATOM   2398 0C31 POPEF 112     117.891  79.401  41.912  1.00  0.00           C
ATOM   2401 1C31 POPEF 112     117.191  78.471  42.912  1.00  0.00           C
ATOM   2404 2C31 POPEF 112     115.691  78.311  42.622  1.00  0.00           C
ATOM   2407 3C31 POPEF 112     115.041  77.121  43.353  1.00  0.00           C
ATOM   2410 4C31 POPEF 112     115.251  77.111  44.872  1.00  0.00           C
ATOM   2413 5C31 POPEF 112     114.311  76.111  45.562  1.00  0.00           C
ATOM   2416 6C31 POPEF 112     114.441  76.141  47.083  1.00  0.00           C
ATOM   2420  NH3 POPEG 113      26.311  67.751  29.632  1.00  0.00           N
ATOM   2424  C12 POPEG 113      25.531  67.751  28.352  1.00  0.00           C
ATOM   2427  C11 POPEG 113      25.651  66.401  27.602  1.00  0.00           C
ATOM   2430  P   POPEG 113      26.111  63.851  28.022  1.00  0.00           P
ATOM   2431  O13 POPEG 113      25.141  63.241  27.092  1.00  0.00           O
ATOM   2432  O14 POPEG 113      27.511  63.931  27.572  1.00  0.00           O
ATOM   2433  O11 POPEG 113      26.011  63.071  29.403  1.00  0.00           O
ATOM   2434  O12 POPEG 113      25.611  65.281  28.502  1.00  0.00           O
ATOM   2435  C1  POPEG 113      26.531  63.661  30.602  1.00  0.00           C
ATOM   2438  C2  POPEG 113      26.611  62.581  31.702  1.00  0.00           C
ATOM   2440  O21 POPEG 113      27.101  63.191  32.922  1.00  0.00           O
ATOM   2441  C21 POPEG 113      26.691  62.611  34.052  1.00  0.00           C
ATOM   2442  O22 POPEG 113      25.971  61.631  34.132  1.00  0.00           O
ATOM   2443  C22 POPEG 113      27.201  63.401  35.252  1.00  0.00           C
ATOM   2446  C3  POPEG 113      27.511  61.411  31.222  1.00  0.00           C
ATOM   2449  O31 POPEG 113      27.161  60.181  31.862  1.00  0.00           O
ATOM   2450  C31 POPEG 113      27.941  59.811  32.872  1.00  0.00           C
ATOM   2451  O32 POPEG 113      28.901  60.431  33.292  1.00  0.00           O
ATOM   2452  C32 POPEG 113      27.471  58.451  33.382  1.00  0.00           C
ATOM   2455  C23 POPEG 113      26.961  62.681  36.612  1.00  0.00           C
ATOM   2458  C24 POPEG 113      27.521  63.501  37.782  1.00  0.00           C
ATOM   2461  C25 POPEG 113      27.631  62.741  39.112  1.00  0.00           C
ATOM   2464  C26 POPEG 113      26.421  62.901  40.033  1.00  0.00           C
ATOM   2467  C27 POPEG 113      26.581  62.171  41.382  1.00  0.00           C
ATOM   2470  C28 POPEG 113      25.541  62.621  42.423  1.00  0.00           C
ATOM   2473  C29 POPEG 113      25.731  61.971  43.762  1.00  0.00           C
ATOM   2475 0C21 POPEG 113      25.911  62.611  44.932  1.00  0.00           C
ATOM   2477 1C21 POPEG 113      25.961  64.111  45.122  1.00  0.00           C
ATOM   2480 2C21 POPEG 113      24.561  64.751  45.182  1.00  0.00           C
ATOM   2483 3C21 POPEG 113      23.721  64.261  46.372  1.00  0.00           C
ATOM   2486 4C21 POPEG 113      22.451  65.091  46.592  1.00  0.00           C
ATOM   2489 5C21 POPEG 113      21.681  64.721  47.872  1.00  0.00           C
ATOM   2492 6C21 POPEG 113      22.441  65.101  49.152  1.00  0.00           C
ATOM   2495 7C21 POPEG 113      21.681  64.771  50.442  1.00  0.00           C
ATOM   2498 8C21 POPEG 113      22.441  65.201  51.692  1.00  0.00           C
ATOM   2502  C33 POPEG 113      26.311  58.541  34.393  1.00  0.00           C
ATOM   2505  C34 POPEG 113      25.571  57.201  34.522  1.00  0.00           C
ATOM   2508  C35 POPEG 113      26.381  56.071  35.162  1.00  0.00           C
ATOM   2511  C36 POPEG 113      25.841  54.711  34.722  1.00  0.00           C
ATOM   2514  C37 POPEG 113      26.321  53.551  35.602  1.00  0.00           C
ATOM   2517  C38 POPEG 113      26.101  52.181  34.942  1.00  0.00           C
ATOM   2520  C39 POPEG 113      25.971  51.011  35.932  1.00  0.00           C
ATOM   2523 0C31 POPEG 113      24.511  50.711  36.282  1.00  0.00           C
ATOM   2526 1C31 POPEG 113      24.241  49.421  37.072  1.00  0.00           C
ATOM   2529 2C31 POPEG 113      22.741  49.131  37.243  1.00  0.00           C
ATOM   2532 3C31 POPEG 113      22.091  49.901  38.402  1.00  0.00           C
ATOM   2535 4C31 POPEG 113      22.131  49.131  39.732  1.00  0.00           C
ATOM   2538 5C31 POPEG 113      21.231  49.751  40.802  1.00  0.00           C
ATOM   2541 6C31 POPEG 113      21.341  49.051  42.162  1.00  0.00           C
ATOM   2545  NH3 POPEH 114      46.491 109.161  30.903  1.00  0.00           N
ATOM   2549  C12 POPEH 114      47.051 109.631  29.572  1.00  0.00           C
ATOM   2552  C11 POPEH 114      48.031 108.591  28.992  1.00  0.00           C
ATOM   2555  P   POPEH 114      50.251 109.941  28.432  1.00  0.00           P
ATOM   2556  O13 POPEH 114      51.441 109.271  27.852  1.00  0.00           O
ATOM   2557  O14 POPEH 114      49.991 111.341  28.013  1.00  0.00           O
ATOM   2558  O11 POPEH 114      50.301 109.791  30.002  1.00  0.00           O
ATOM   2559  O12 POPEH 114      48.941 109.151  28.032  1.00  0.00           O
ATOM   2560  C1  POPEH 114      49.971 110.761  30.992  1.00  0.00           C
ATOM   2563  C2  POPEH 114      51.111 110.791  32.052  1.00  0.00           C
ATOM   2565  O21 POPEH 114      50.671 111.161  33.372  1.00  0.00           O
ATOM   2566  C21 POPEH 114      50.321 112.421  33.592  1.00  0.00           C
ATOM   2567  O22 POPEH 114      50.101 113.261  32.742  1.00  0.00           O
ATOM   2568  C22 POPEH 114      50.411 112.691  35.102  1.00  0.00           C
ATOM   2571  C3  POPEH 114      52.341 111.601  31.552  1.00  0.00           C
ATOM   2574  O31 POPEH 114      53.341 111.731  32.582  1.00  0.00           O
ATOM   2575  C31 POPEH 114      54.571 111.351  32.283  1.00  0.00           C
ATOM   2576  O32 POPEH 114      54.961 110.971  31.192  1.00  0.00           O
ATOM   2577  C32 POPEH 114      55.431 111.461  33.533  1.00  0.00           C
ATOM   2580  C23 POPEH 114      51.851 113.081  35.532  1.00  0.00           C
ATOM   2583  C24 POPEH 114      52.291 112.491  36.882  1.00  0.00           C
ATOM   2586  C25 POPEH 114      51.491 112.991  38.092  1.00  0.00           C
ATOM   2589  C26 POPEH 114      52.011 112.451  39.442  1.00  0.00           C
ATOM   2592  C27 POPEH 114      52.151 110.911  39.452  1.00  0.00           C
ATOM   2595  C28 POPEH 114      52.221 110.301  40.862  1.00  0.00           C
ATOM   2598  C29 POPEH 114      53.521 110.591  41.572  1.00  0.00           C
ATOM   2600 0C21 POPEH 114      53.661 111.101  42.812  1.00  0.00           C
ATOM   2602 1C21 POPEH 114      52.531 111.471  43.743  1.00  0.00           C
ATOM   2605 2C21 POPEH 114      52.911 111.461  45.243  1.00  0.00           C
ATOM   2608 3C21 POPEH 114      52.721 110.101  45.923  1.00  0.00           C
ATOM   2611 4C21 POPEH 114      52.871 110.211  47.453  1.00  0.00           C
ATOM   2614 5C21 POPEH 114      52.431 108.941  48.202  1.00  0.00           C
ATOM   2617 6C21 POPEH 114      53.431 107.781  48.102  1.00  0.00           C
ATOM   2620 7C21 POPEH 114      53.161 106.721  49.172  1.00  0.00           C
ATOM   2623 8C21 POPEH 114      54.231 105.641  49.253  1.00  0.00           C
ATOM   2627  C33 POPEH 114      55.931 112.891  33.822  1.00  0.00           C
ATOM   2630  C34 POPEH 114      56.851 112.921  35.042  1.00  0.00           C
ATOM   2633  C35 POPEH 114      56.061 112.961  36.352  1.00  0.00           C
ATOM   2636  C36 POPEH 114      56.911 112.791  37.612  1.00  0.00           C
ATOM   2639  C37 POPEH 114      56.141 113.261  38.862  1.00  0.00           C
ATOM   2642  C38 POPEH 114      56.551 112.551  40.162  1.00  0.00           C
ATOM   2645  C39 POPEH 114      58.011 112.781  40.573  1.00  0.00           C
ATOM   2648 0C31 POPEH 114      58.191 113.871  41.632  1.00  0.00           C
ATOM   2651 1C31 POPEH 114      58.131 113.341  43.073  1.00  0.00           C
ATOM   2654 2C31 POPEH 114      58.251 114.461  44.113  1.00  0.00           C
ATOM   2657 3C31 POPEH 114      58.321 113.961  45.562  1.00  0.00           C
ATOM   2660 4C31 POPEH 114      58.431 115.141  46.543  1.00  0.00           C
ATOM   2663 5C31 POPEH 114      58.711 114.701  47.992  1.00  0.00           C
ATOM   2666 6C31 POPEH 114      58.851 115.871  48.962  1.00  0.00           C
ATOM   2670  NH3 POPEI 115     120.451  93.721  26.782  1.00  0.00           N
ATOM   2674  C12 POPEI 115     120.241  92.271  26.432  1.00  0.00           C
ATOM   2677  C11 POPEI 115     119.021  91.691  27.153  1.00  0.00           C
ATOM   2680  P   POPEI 115     117.431  89.651  27.032  1.00  0.00           P
ATOM   2681  O13 POPEI 115     116.141  90.071  26.442  1.00  0.00           O
ATOM   2682  O14 POPEI 115     117.711  88.191  26.932  1.00  0.00           O
ATOM   2683  O11 POPEI 115     117.421  90.071  28.552  1.00  0.00           O
ATOM   2684  O12 POPEI 115     118.591  90.531  26.442  1.00  0.00           O
ATOM   2685  C1  POPEI 115     116.451  89.621  29.502  1.00  0.00           C
ATOM   2688  C2  POPEI 115     115.981  90.771  30.443  1.00  0.00           C
ATOM   2690  O21 POPEI 115     115.641  90.171  31.722  1.00  0.00           O
ATOM   2691  C21 POPEI 115     115.771  90.961  32.772  1.00  0.00           C
ATOM   2692  O22 POPEI 115     116.091  92.131  32.762  1.00  0.00           O
ATOM   2693  C22 POPEI 115     115.531  90.151  34.042  1.00  0.00           C
ATOM   2696  C3  POPEI 115     114.791  91.581  29.832  1.00  0.00           C
ATOM   2699  O31 POPEI 115     114.301  92.641  30.702  1.00  0.00           O
ATOM   2700  C31 POPEI 115     113.161  92.431  31.352  1.00  0.00           C
ATOM   2701  O32 POPEI 115     112.481  91.421  31.292  1.00  0.00           O
ATOM   2702  C32 POPEI 115     112.861  93.641  32.243  1.00  0.00           C
ATOM   2705  C23 POPEI 115     115.911  90.921  35.322  1.00  0.00           C
ATOM   2708  C24 POPEI 115     116.231  89.981  36.492  1.00  0.00           C
ATOM   2711  C25 POPEI 115     116.571  90.741  37.782  1.00  0.00           C
ATOM   2714  C26 POPEI 115     116.771  89.791  38.982  1.00  0.00           C
ATOM   2717  C27 POPEI 115     117.471  90.411  40.212  1.00  0.00           C
ATOM   2720  C28 POPEI 115     116.521  91.011  41.273  1.00  0.00           C
ATOM   2723  C29 POPEI 115     116.041  92.401  40.972  1.00  0.00           C
ATOM   2725 0C21 POPEI 115     115.771  93.361  41.882  1.00  0.00           C
ATOM   2727 1C21 POPEI 115     115.841  93.191  43.382  1.00  0.00           C
ATOM   2730 2C21 POPEI 115     114.631  92.371  43.882  1.00  0.00           C
ATOM   2733 3C21 POPEI 115     114.611  92.171  45.402  1.00  0.00           C
ATOM   2736 4C21 POPEI 115     113.271  91.541  45.822  1.00  0.00           C
ATOM   2739 5C21 POPEI 115     113.161  91.171  47.302  1.00  0.00           C
ATOM   2742 6C21 POPEI 115     111.711  90.841  47.653  1.00  0.00           C
ATOM   2745 7C21 POPEI 115     111.511  90.271  49.062  1.00  0.00           C
ATOM   2748 8C21 POPEI 115     110.061  89.831  49.303  1.00  0.00           C
ATOM   2752  C33 POPEI 115     111.431  93.641  32.842  1.00  0.00           C
ATOM   2755  C34 POPEI 115     111.301  94.591  34.042  1.00  0.00           C
ATOM   2758  C35 POPEI 115     110.621  95.921  33.692  1.00  0.00           C
ATOM   2761  C36 POPEI 115     110.301  96.771  34.932  1.00  0.00           C
ATOM   2764  C37 POPEI 115     109.341  97.921  34.603  1.00  0.00           C
ATOM   2767  C38 POPEI 115     108.941  98.791  35.802  1.00  0.00           C
ATOM   2770  C39 POPEI 115     107.731  98.281  36.603  1.00  0.00           C
ATOM   2773 0C31 POPEI 115     107.151  99.381  37.502  1.00  0.00           C
ATOM   2776 1C31 POPEI 115     105.831  98.961  38.153  1.00  0.00           C
ATOM   2779 2C31 POPEI 115     105.031 100.131  38.762  1.00  0.00           C
ATOM   2782 3C31 POPEI 115     103.891  99.671  39.673  1.00  0.00           C
ATOM   2785 4C31 POPEI 115     102.921  98.661  39.032  1.00  0.00           C
ATOM   2788 5C31 POPEI 115     101.771  98.231  39.942  1.00  0.00           C
ATOM   2791 6C31 POPEI 115     101.291  96.801  39.662  1.00  0.00           C
ATOM   2795  NH3 POPEJ 116      46.341  42.351  69.112  1.00  0.00           N
ATOM   2799  C12 POPEJ 116      47.781  41.931  69.033  1.00  0.00           C
ATOM   2802  C11 POPEJ 116      48.531  42.421  70.272  1.00  0.00           C
ATOM   2805  P   POPEJ 116      47.991  44.461  71.882  1.00  0.00           P
ATOM   2806  O13 POPEJ 116      46.581  44.281  72.273  1.00  0.00           O
ATOM   2807  O14 POPEJ 116      49.041  43.911  72.772  1.00  0.00           O
ATOM   2808  O11 POPEJ 116      48.311  45.921  71.363  1.00  0.00           O
ATOM   2809  O12 POPEJ 116      48.141  43.761  70.492  1.00  0.00           O
ATOM   2810  C1  POPEJ 116      47.401  46.541  70.433  1.00  0.00           C
ATOM   2813  C2  POPEJ 116      48.081  47.171  69.162  1.00  0.00           C
ATOM   2815  O21 POPEJ 116      47.111  47.441  68.122  1.00  0.00           O
ATOM   2816  C21 POPEJ 116      46.631  46.371  67.482  1.00  0.00           C
ATOM   2817  O22 POPEJ 116      46.791  45.211  67.802  1.00  0.00           O
ATOM   2818  C22 POPEJ 116      45.831  46.831  66.253  1.00  0.00           C
ATOM   2821  C3  POPEJ 116      49.351  46.501  68.572  1.00  0.00           C
ATOM   2824  O31 POPEJ 116      50.041  47.461  67.732  1.00  0.00           O
ATOM   2825  C31 POPEJ 116      49.731  47.561  66.462  1.00  0.00           C
ATOM   2826  O32 POPEJ 116      49.011  46.811  65.822  1.00  0.00           O
ATOM   2827  C32 POPEJ 116      50.391  48.841  65.883  1.00  0.00           C
ATOM   2830  C23 POPEJ 116      44.551  46.021  65.932  1.00  0.00           C
ATOM   2833  C24 POPEJ 116      43.541  46.801  65.082  1.00  0.00           C
ATOM   2836  C25 POPEJ 116      42.251  46.011  64.802  1.00  0.00           C
ATOM   2839  C26 POPEJ 116      41.321  46.691  63.782  1.00  0.00           C
ATOM   2842  C27 POPEJ 116      40.131  45.791  63.383  1.00  0.00           C
ATOM   2845  C28 POPEJ 116      39.631  46.011  61.933  1.00  0.00           C
ATOM   2848  C29 POPEJ 116      38.881  47.301  61.763  1.00  0.00           C
ATOM   2850 0C21 POPEJ 116      38.081  47.641  60.732  1.00  0.00           C
ATOM   2852 1C21 POPEJ 116      37.731  46.791  59.542  1.00  0.00           C
ATOM   2855 2C21 POPEJ 116      36.281  47.041  59.092  1.00  0.00           C
ATOM   2858 3C21 POPEJ 116      35.811  46.141  57.933  1.00  0.00           C
ATOM   2861 4C21 POPEJ 116      34.291  46.131  57.712  1.00  0.00           C
ATOM   2864 5C21 POPEJ 116      33.621  47.521  57.612  1.00  0.00           C
ATOM   2867 6C21 POPEJ 116      32.171  47.461  57.103  1.00  0.00           C
ATOM   2870 7C21 POPEJ 116      31.381  48.761  57.342  1.00  0.00           C
ATOM   2873 8C21 POPEJ 116      29.901  48.691  56.942  1.00  0.00           C
ATOM   2877  C33 POPEJ 116      50.741  48.701  64.382  1.00  0.00           C
ATOM   2880  C34 POPEJ 116      51.021  50.001  63.603  1.00  0.00           C
ATOM   2883  C35 POPEJ 116      51.281  49.661  62.122  1.00  0.00           C
ATOM   2886  C36 POPEJ 116      51.581  50.851  61.203  1.00  0.00           C
ATOM   2889  C37 POPEJ 116      51.921  50.371  59.773  1.00  0.00           C
ATOM   2892  C38 POPEJ 116      52.051  51.541  58.792  1.00  0.00           C
ATOM   2895  C39 POPEJ 116      52.361  51.141  57.342  1.00  0.00           C
ATOM   2898 0C31 POPEJ 116      51.191  50.431  56.652  1.00  0.00           C
ATOM   2901 1C31 POPEJ 116      51.211  50.511  55.112  1.00  0.00           C
ATOM   2904 2C31 POPEJ 116      49.841  50.181  54.502  1.00  0.00           C
ATOM   2907 3C31 POPEJ 116      49.831  50.271  52.962  1.00  0.00           C
ATOM   2910 4C31 POPEJ 116      48.441  49.981  52.362  1.00  0.00           C
ATOM   2913 5C31 POPEJ 116      48.501  49.021  51.173  1.00  0.00           C
ATOM   2916 6C31 POPEJ 116      47.151  48.831  50.483  1.00  0.00           C
ATOM   2920  NH3 POPEK 117      41.301  78.621  29.122  1.00  0.00           N
ATOM   2924  C12 POPEK 117      40.161  77.651  29.252  1.00  0.00           C
ATOM   2927  C11 POPEK 117      39.251  77.721  28.022  1.00  0.00           C
ATOM   2930  P   POPEK 117      36.871  76.961  27.423  1.00  0.00           P
ATOM   2931  O13 POPEK 117      37.071  77.941  26.342  1.00  0.00           O
ATOM   2932  O14 POPEK 117      36.181  75.711  27.042  1.00  0.00           O
ATOM   2933  O11 POPEK 117      36.071  77.641  28.592  1.00  0.00           O
ATOM   2934  O12 POPEK 117      38.281  76.661  28.083  1.00  0.00           O
ATOM   2935  C1  POPEK 117      35.511  76.841  29.642  1.00  0.00           C
ATOM   2938  C2  POPEK 117      34.281  77.551  30.262  1.00  0.00           C
ATOM   2940  O21 POPEK 117      33.661  76.641  31.192  1.00  0.00           O
ATOM   2941  C21 POPEK 117      34.261  76.591  32.353  1.00  0.00           C
ATOM   2942  O22 POPEK 117      35.061  77.401  32.792  1.00  0.00           O
ATOM   2943  C22 POPEK 117      33.881  75.281  33.052  1.00  0.00           C
ATOM   2946  C3  POPEK 117      33.231  77.971  29.202  1.00  0.00           C
ATOM   2949  O31 POPEK 117      32.111  78.611  29.842  1.00  0.00           O
ATOM   2950  C31 POPEK 117      31.081  77.801  30.132  1.00  0.00           C
ATOM   2951  O32 POPEK 117      30.861  76.721  29.622  1.00  0.00           O
ATOM   2952  C32 POPEK 117      30.271  78.441  31.272  1.00  0.00           C
ATOM   2955  C23 POPEK 117      34.021  75.371  34.572  1.00  0.00           C
ATOM   2958  C24 POPEK 117      33.981  74.011  35.272  1.00  0.00           C
ATOM   2961  C25 POPEK 117      34.031  74.171  36.793  1.00  0.00           C
ATOM   2964  C26 POPEK 117      32.921  73.431  37.552  1.00  0.00           C
ATOM   2967  C27 POPEK 117      33.111  73.641  39.062  1.00  0.00           C
ATOM   2970  C28 POPEK 117      31.981  73.081  39.942  1.00  0.00           C
ATOM   2973  C29 POPEK 117      32.431  73.151  41.382  1.00  0.00           C
ATOM   2975 0C21 POPEK 117      31.991  72.391  42.393  1.00  0.00           C
ATOM   2977 1C21 POPEK 117      30.901  71.361  42.312  1.00  0.00           C
ATOM   2980 2C21 POPEK 117      30.551  70.791  43.692  1.00  0.00           C
ATOM   2983 3C21 POPEK 117      30.101  71.811  44.743  1.00  0.00           C
ATOM   2986 4C21 POPEK 117      29.741  71.121  46.052  1.00  0.00           C
ATOM   2989 5C21 POPEK 117      29.341  72.111  47.153  1.00  0.00           C
ATOM   2992 6C21 POPEK 117      30.501  72.911  47.743  1.00  0.00           C
ATOM   2995 7C21 POPEK 117      30.001  73.681  48.952  1.00  0.00           C
ATOM   2998 8C21 POPEK 117      30.881  74.811  49.452  1.00  0.00           C
ATOM   3002  C33 POPEK 117      29.961  77.431  32.403  1.00  0.00           C
ATOM   3005  C34 POPEK 117      29.641  78.101  33.752  1.00  0.00           C
ATOM   3008  C35 POPEK 117      29.361  77.071  34.853  1.00  0.00           C
ATOM   3011  C36 POPEK 117      29.051  77.681  36.222  1.00  0.00           C
ATOM   3014  C37 POPEK 117      28.901  76.591  37.292  1.00  0.00           C
ATOM   3017  C38 POPEK 117      28.541  77.111  38.682  1.00  0.00           C
ATOM   3020  C39 POPEK 117      28.571  75.991  39.743  1.00  0.00           C
ATOM   3023 0C31 POPEK 117      28.951  76.481  41.143  1.00  0.00           C
ATOM   3026 1C31 POPEK 117      29.031  75.361  42.173  1.00  0.00           C
ATOM   3029 2C31 POPEK 117      29.851  75.741  43.423  1.00  0.00           C
ATOM   3032 3C31 POPEK 117      29.361  77.031  44.082  1.00  0.00           C
ATOM   3035 4C31 POPEK 117      29.791  77.151  45.553  1.00  0.00           C
ATOM   3038 5C31 POPEK 117      29.071  78.291  46.273  1.00  0.00           C
ATOM   3041 6C31 POPEK 117      29.371  78.321  47.772  1.00  0.00           C
ATOM   3045  NH3 POPEL 118     104.981  65.371  26.752  1.00  0.00           N
ATOM   3049  C12 POPEL 118     104.981  63.871  26.942  1.00  0.00           C
ATOM   3052  C11 POPEL 118     106.371  63.231  26.842  1.00  0.00           C
ATOM   3055  P   POPEL 118     107.451  60.891  27.392  1.00  0.00           P
ATOM   3056  O13 POPEL 118     107.071  59.511  27.062  1.00  0.00           O
ATOM   3057  O14 POPEL 118     108.701  61.381  26.792  1.00  0.00           O
ATOM   3058  O11 POPEL 118     107.601  60.961  28.972  1.00  0.00           O
ATOM   3059  O12 POPEL 118     106.241  61.831  27.092  1.00  0.00           O
ATOM   3060  C1  POPEL 118     108.501  61.911  29.552  1.00  0.00           C
ATOM   3063  C2  POPEL 118     108.831  61.561  31.042  1.00  0.00           C
ATOM   3065  O21 POPEL 118     107.831  61.991  31.982  1.00  0.00           O
ATOM   3066  C21 POPEL 118     107.701  63.311  32.142  1.00  0.00           C
ATOM   3067  O22 POPEL 118     108.251  64.161  31.472  1.00  0.00           O
ATOM   3068  C22 POPEL 118     106.771  63.601  33.322  1.00  0.00           C
ATOM   3071  C3  POPEL 118     110.281  61.981  31.452  1.00  0.00           C
ATOM   3074  O31 POPEL 118     110.791  61.121  32.502  1.00  0.00           O
ATOM   3075  C31 POPEL 118     110.511  61.541  33.743  1.00  0.00           C
ATOM   3076  O32 POPEL 118     109.891  62.551  34.012  1.00  0.00           O
ATOM   3077  C32 POPEL 118     111.051  60.571  34.783  1.00  0.00           C
ATOM   3080  C23 POPEL 118     107.071  64.971  34.002  1.00  0.00           C
ATOM   3083  C24 POPEL 118     106.551  65.061  35.452  1.00  0.00           C
ATOM   3086  C25 POPEL 118     107.461  64.341  36.462  1.00  0.00           C
ATOM   3089  C26 POPEL 118     106.901  64.241  37.892  1.00  0.00           C
ATOM   3092  C27 POPEL 118     107.881  63.491  38.812  1.00  0.00           C
ATOM   3095  C28 POPEL 118     107.381  63.221  40.243  1.00  0.00           C
ATOM   3098  C29 POPEL 118     106.271  62.201  40.262  1.00  0.00           C
ATOM   3100 0C21 POPEL 118     106.281  60.971  40.792  1.00  0.00           C
ATOM   3102 1C21 POPEL 118     107.391  60.291  41.562  1.00  0.00           C
ATOM   3105 2C21 POPEL 118     106.891  59.681  42.882  1.00  0.00           C
ATOM   3108 3C21 POPEL 118     108.031  59.071  43.713  1.00  0.00           C
ATOM   3111 4C21 POPEL 118     107.561  58.291  44.953  1.00  0.00           C
ATOM   3114 5C21 POPEL 118     106.931  56.921  44.632  1.00  0.00           C
ATOM   3117 6C21 POPEL 118     107.511  55.791  45.492  1.00  0.00           C
ATOM   3120 7C21 POPEL 118     106.891  54.421  45.192  1.00  0.00           C
ATOM   3123 8C21 POPEL 118     107.321  53.321  46.173  1.00  0.00           C
ATOM   3127  C33 POPEL 118     110.831  61.081  36.232  1.00  0.00           C
ATOM   3130  C34 POPEL 118     111.621  60.271  37.263  1.00  0.00           C
ATOM   3133  C35 POPEL 118     111.021  60.291  38.673  1.00  0.00           C
ATOM   3136  C36 POPEL 118     111.361  61.561  39.442  1.00  0.00           C
ATOM   3139  C37 POPEL 118     111.931  61.271  40.833  1.00  0.00           C
ATOM   3142  C38 POPEL 118     112.531  62.541  41.442  1.00  0.00           C
ATOM   3145  C39 POPEL 118     113.331  62.321  42.732  1.00  0.00           C
ATOM   3148 0C31 POPEL 118     114.081  63.601  43.083  1.00  0.00           C
ATOM   3151 1C31 POPEL 118     114.821  63.551  44.422  1.00  0.00           C
ATOM   3154 2C31 POPEL 118     115.401  64.941  44.762  1.00  0.00           C
ATOM   3157 3C31 POPEL 118     116.391  64.921  45.932  1.00  0.00           C
ATOM   3160 4C31 POPEL 118     115.741  64.591  47.282  1.00  0.00           C
ATOM   3163 5C31 POPEL 118     116.781  64.231  48.342  1.00  0.00           C
ATOM   3166 6C31 POPEL 118     116.171  63.741  49.653  1.00  0.00           C
ATOM   3170  NH3 POPEM 119      57.811  15.211  25.832  1.00  0.00           N
ATOM   3174  C12 POPEM 119      59.171  14.551  25.862  1.00  0.00           C
ATOM   3177  C11 POPEM 119      59.971  14.881  27.122  1.00  0.00           C
ATOM   3180  P   POPEM 119      62.551  14.711  26.642  1.00  0.00           P
ATOM   3181  O13 POPEM 119      63.621  13.731  26.912  1.00  0.00           O
ATOM   3182  O14 POPEM 119      62.461  15.271  25.292  1.00  0.00           O
ATOM   3183  O11 POPEM 119      62.731  15.891  27.702  1.00  0.00           O
ATOM   3184  O12 POPEM 119      61.161  14.101  27.092  1.00  0.00           O
ATOM   3185  C1  POPEM 119      62.801  15.431  29.072  1.00  0.00           C
ATOM   3188  C2  POPEM 119      63.481  16.471  29.993  1.00  0.00           C
ATOM   3190  O21 POPEM 119      63.311  16.021  31.352  1.00  0.00           O
ATOM   3191  C21 POPEM 119      64.171  15.081  31.712  1.00  0.00           C
ATOM   3192  O22 POPEM 119      65.201  14.811  31.132  1.00  0.00           O
ATOM   3193  C22 POPEM 119      63.601  14.281  32.882  1.00  0.00           C
ATOM   3196  C3  POPEM 119      62.841  17.861  29.842  1.00  0.00           C
ATOM   3199  O31 POPEM 119      63.781  18.881  30.242  1.00  0.00           O
ATOM   3200  C31 POPEM 119      63.301  19.851  30.982  1.00  0.00           C
ATOM   3201  O32 POPEM 119      62.161  19.921  31.442  1.00  0.00           O
ATOM   3202  C32 POPEM 119      64.361  20.951  31.082  1.00  0.00           C
ATOM   3205  C23 POPEM 119      63.761  14.941  34.272  1.00  0.00           C
ATOM   3208  C24 POPEM 119      63.531  13.881  35.352  1.00  0.00           C
ATOM   3211  C25 POPEM 119      63.421  14.411  36.793  1.00  0.00           C
ATOM   3214  C26 POPEM 119      64.721  14.311  37.602  1.00  0.00           C
ATOM   3217  C27 POPEM 119      64.461  14.451  39.112  1.00  0.00           C
ATOM   3220  C28 POPEM 119      65.711  14.181  39.982  1.00  0.00           C
ATOM   3223  C29 POPEM 119      65.321  14.241  41.432  1.00  0.00           C
ATOM   3225 0C21 POPEM 119      66.031  14.721  42.472  1.00  0.00           C
ATOM   3227 1C21 POPEM 119      67.441  15.251  42.442  1.00  0.00           C
ATOM   3230 2C21 POPEM 119      68.231  14.801  43.703  1.00  0.00           C
ATOM   3233 3C21 POPEM 119      69.611  15.451  43.743  1.00  0.00           C
ATOM   3236 4C21 POPEM 119      70.411  15.251  45.042  1.00  0.00           C
ATOM   3239 5C21 POPEM 119      71.191  13.931  45.132  1.00  0.00           C
ATOM   3242 6C21 POPEM 119      72.121  13.941  46.353  1.00  0.00           C
ATOM   3245 7C21 POPEM 119      72.481  12.561  46.903  1.00  0.00           C
ATOM   3248 8C21 POPEM 119      73.231  12.631  48.242  1.00  0.00           C
ATOM   3252  C33 POPEM 119      63.991  22.021  32.132  1.00  0.00           C
ATOM   3255  C34 POPEM 119      64.931  23.221  32.173  1.00  0.00           C
ATOM   3258  C35 POPEM 119      64.201  24.491  32.642  1.00  0.00           C
ATOM   3261  C36 POPEM 119      63.531  24.371  34.022  1.00  0.00           C
ATOM   3264  C37 POPEM 119      62.961  25.701  34.542  1.00  0.00           C
ATOM   3267  C38 POPEM 119      62.131  25.551  35.822  1.00  0.00           C
ATOM   3270  C39 POPEM 119      62.851  25.861  37.152  1.00  0.00           C
ATOM   3273 0C31 POPEM 119      63.281  27.331  37.292  1.00  0.00           C
ATOM   3276 1C31 POPEM 119      63.641  27.741  38.732  1.00  0.00           C
ATOM   3279 2C31 POPEM 119      64.461  29.041  38.782  1.00  0.00           C
ATOM   3282 3C31 POPEM 119      65.051  29.351  40.162  1.00  0.00           C
ATOM   3285 4C31 POPEM 119      64.071  30.001  41.143  1.00  0.00           C
ATOM   3288 5C31 POPEM 119      64.691  30.131  42.542  1.00  0.00           C
ATOM   3291 6C31 POPEM 119      63.701  30.601  43.602  1.00  0.00           C
ATOM   3295  NH3 POPEN 120      90.461 109.091  70.062  1.00  0.00           N
ATOM   3299  C12 POPEN 120      90.351 108.951  71.552  1.00  0.00           C
ATOM   3302  C11 POPEN 120      91.731 108.911  72.252  1.00  0.00           C
ATOM   3305  P   POPEN 120      93.201 107.071  73.362  1.00  0.00           P
ATOM   3306  O13 POPEN 120      94.461 107.831  73.543  1.00  0.00           O
ATOM   3307  O14 POPEN 120      92.321 107.011  74.542  1.00  0.00           O
ATOM   3308  O11 POPEN 120      93.611 105.621  72.893  1.00  0.00           O
ATOM   3309  O12 POPEN 120      92.371 107.641  72.112  1.00  0.00           O
ATOM   3310  C1  POPEN 120      94.281 105.451  71.632  1.00  0.00           C
ATOM   3313  C2  POPEN 120      93.391 104.651  70.632  1.00  0.00           C
ATOM   3315  O21 POPEN 120      94.191 103.651  69.962  1.00  0.00           O
ATOM   3316  C21 POPEN 120      94.891 104.001  68.912  1.00  0.00           C
ATOM   3317  O22 POPEN 120      94.991 105.111  68.412  1.00  0.00           O
ATOM   3318  C22 POPEN 120      95.531 102.761  68.302  1.00  0.00           C
ATOM   3321  C3  POPEN 120      92.571 105.601  69.692  1.00  0.00           C
ATOM   3324  O31 POPEN 120      92.041 104.931  68.523  1.00  0.00           O
ATOM   3325  C31 POPEN 120      91.151 105.691  67.882  1.00  0.00           C
ATOM   3326  O32 POPEN 120      90.611 106.671  68.362  1.00  0.00           O
ATOM   3327  C32 POPEN 120      91.091 105.301  66.402  1.00  0.00           C
ATOM   3330  C23 POPEN 120      95.851 103.051  66.812  1.00  0.00           C
ATOM   3333  C24 POPEN 120      96.491 101.861  66.103  1.00  0.00           C
ATOM   3336  C25 POPEN 120      95.481 100.871  65.512  1.00  0.00           C
ATOM   3339  C26 POPEN 120      94.831 101.381  64.222  1.00  0.00           C
ATOM   3342  C27 POPEN 120      94.161 100.261  63.412  1.00  0.00           C
ATOM   3345  C28 POPEN 120      93.281 100.731  62.243  1.00  0.00           C
ATOM   3348  C29 POPEN 120      94.001 101.551  61.212  1.00  0.00           C
ATOM   3350 0C21 POPEN 120      94.591 101.091  60.092  1.00  0.00           C
ATOM   3352 1C21 POPEN 120      94.701  99.651  59.653  1.00  0.00           C
ATOM   3355 2C21 POPEN 120      95.071  99.511  58.162  1.00  0.00           C
ATOM   3358 3C21 POPEN 120      95.591  98.111  57.782  1.00  0.00           C
ATOM   3361 4C21 POPEN 120      96.261  98.061  56.392  1.00  0.00           C
ATOM   3364 5C21 POPEN 120      97.631  98.771  56.372  1.00  0.00           C
ATOM   3367 6C21 POPEN 120      98.301  98.811  54.993  1.00  0.00           C
ATOM   3370 7C21 POPEN 120      99.691  99.471  55.062  1.00  0.00           C
ATOM   3373 8C21 POPEN 120     100.321  99.761  53.703  1.00  0.00           C
ATOM   3377  C33 POPEN 120      90.661 103.861  66.033  1.00  0.00           C
ATOM   3380  C34 POPEN 120      90.741 103.681  64.493  1.00  0.00           C
ATOM   3383  C35 POPEN 120      89.651 102.791  63.882  1.00  0.00           C
ATOM   3386  C36 POPEN 120      89.631 102.901  62.342  1.00  0.00           C
ATOM   3389  C37 POPEN 120      88.341 102.341  61.712  1.00  0.00           C
ATOM   3392  C38 POPEN 120      88.121 102.821  60.262  1.00  0.00           C
ATOM   3395  C39 POPEN 120      86.721 102.461  59.762  1.00  0.00           C
ATOM   3398 0C31 POPEN 120      86.491 102.751  58.272  1.00  0.00           C
ATOM   3401 1C31 POPEN 120      85.021 102.581  57.882  1.00  0.00           C
ATOM   3404 2C31 POPEN 120      84.791 102.581  56.372  1.00  0.00           C
ATOM   3407 3C31 POPEN 120      83.411 103.111  55.993  1.00  0.00           C
ATOM   3410 4C31 POPEN 120      83.011 102.791  54.552  1.00  0.00           C
ATOM   3413 5C31 POPEN 120      81.611 103.311  54.202  1.00  0.00           C
ATOM   3416 6C31 POPEN 120      81.111 102.811  52.852  1.00  0.00           C
ATOM   3420  NH3 POPEO 121      51.851  67.621  70.162  1.00  0.00           N
ATOM   3424  C12 POPEO 121      50.621  68.201  70.822  1.00  0.00           C
ATOM   3427  C11 POPEO 121      50.801  69.691  71.152  1.00  0.00           C
ATOM   3430  P   POPEO 121      49.211  71.801  71.062  1.00  0.00           P
ATOM   3431  O13 POPEO 121      48.051  72.201  71.912  1.00  0.00           O
ATOM   3432  O14 POPEO 121      50.441  72.601  71.092  1.00  0.00           O
ATOM   3433  O11 POPEO 121      48.661  71.781  69.592  1.00  0.00           O
ATOM   3434  O12 POPEO 121      49.521  70.281  71.402  1.00  0.00           O
ATOM   3435  C1  POPEO 121      49.551  71.621  68.482  1.00  0.00           C
ATOM   3438  C2  POPEO 121      48.771  71.081  67.262  1.00  0.00           C
ATOM   3440  O21 POPEO 121      49.681  70.571  66.262  1.00  0.00           O
ATOM   3441  C21 POPEO 121      49.991  69.281  66.393  1.00  0.00           C
ATOM   3442  O22 POPEO 121      50.661  68.791  67.283  1.00  0.00           O
ATOM   3443  C22 POPEO 121      49.381  68.571  65.183  1.00  0.00           C
ATOM   3446  C3  POPEO 121      47.841  72.151  66.622  1.00  0.00           C
ATOM   3449  O31 POPEO 121      47.051  71.511  65.592  1.00  0.00           O
ATOM   3450  C31 POPEO 121      46.831  72.261  64.522  1.00  0.00           C
ATOM   3451  O32 POPEO 121      47.241  73.401  64.363  1.00  0.00           O
ATOM   3452  C32 POPEO 121      46.121  71.451  63.442  1.00  0.00           C
ATOM   3455  C23 POPEO 121      50.051  67.251  64.713  1.00  0.00           C
ATOM   3458  C24 POPEO 121      49.521  66.851  63.322  1.00  0.00           C
ATOM   3461  C25 POPEO 121      50.131  65.571  62.732  1.00  0.00           C
ATOM   3464  C26 POPEO 121      50.151  65.581  61.192  1.00  0.00           C
ATOM   3467  C27 POPEO 121      50.681  64.281  60.573  1.00  0.00           C
ATOM   3470  C28 POPEO 121      50.661  64.281  59.022  1.00  0.00           C
ATOM   3473  C29 POPEO 121      49.291  64.061  58.453  1.00  0.00           C
ATOM   3475 0C21 POPEO 121      48.981  63.671  57.192  1.00  0.00           C
ATOM   3477 1C21 POPEO 121      49.941  63.391  56.062  1.00  0.00           C
ATOM   3480 2C21 POPEO 121      49.941  64.501  55.002  1.00  0.00           C
ATOM   3483 3C21 POPEO 121      50.551  64.041  53.662  1.00  0.00           C
ATOM   3486 4C21 POPEO 121      50.911  65.211  52.723  1.00  0.00           C
ATOM   3489 5C21 POPEO 121      49.701  66.011  52.243  1.00  0.00           C
ATOM   3492 6C21 POPEO 121      50.101  67.181  51.332  1.00  0.00           C
ATOM   3495 7C21 POPEO 121      48.941  67.731  50.492  1.00  0.00           C
ATOM   3498 8C21 POPEO 121      49.381  68.531  49.262  1.00  0.00           C
ATOM   3502  C33 POPEO 121      46.301  72.161  62.083  1.00  0.00           C
ATOM   3505  C34 POPEO 121      45.961  71.301  60.862  1.00  0.00           C
ATOM   3508  C35 POPEO 121      46.091  72.091  59.542  1.00  0.00           C
ATOM   3511  C36 POPEO 121      47.441  72.831  59.412  1.00  0.00           C
ATOM   3514  C37 POPEO 121      47.621  73.521  58.062  1.00  0.00           C
ATOM   3517  C38 POPEO 121      48.871  74.411  58.013  1.00  0.00           C
ATOM   3520  C39 POPEO 121      48.671  75.761  58.732  1.00  0.00           C
ATOM   3523 0C31 POPEO 121      48.591  76.961  57.772  1.00  0.00           C
ATOM   3526 1C31 POPEO 121      48.791  78.321  58.463  1.00  0.00           C
ATOM   3529 2C31 POPEO 121      49.221  79.431  57.493  1.00  0.00           C
ATOM   3532 3C31 POPEO 121      50.691  79.331  57.072  1.00  0.00           C
ATOM   3535 4C31 POPEO 121      51.091  80.491  56.162  1.00  0.00           C
ATOM   3538 5C31 POPEO 121      52.591  80.561  55.883  1.00  0.00           C
ATOM   3541 6C31 POPEO 121      53.041  81.931  55.363  1.00  0.00           C
ATOM   3545  NH3 POPEP 122      57.631 121.541  28.802  1.00  0.00           N
ATOM   3549  C12 POPEP 122      58.471 120.331  28.502  1.00  0.00           C
ATOM   3552  C11 POPEP 122      59.311 120.511  27.232  1.00  0.00           C
ATOM   3555  P   POPEP 122      61.701 121.561  27.272  1.00  0.00           P
ATOM   3556  O13 POPEP 122      62.171 120.171  27.423  1.00  0.00           O
ATOM   3557  O14 POPEP 122      62.161 122.181  26.022  1.00  0.00           O
ATOM   3558  O11 POPEP 122      62.181 122.431  28.482  1.00  0.00           O
ATOM   3559  O12 POPEP 122      60.141 121.661  27.353  1.00  0.00           O
ATOM   3560  C1  POPEP 122      61.381 122.351  29.662  1.00  0.00           C
ATOM   3563  C2  POPEP 122      62.081 123.141  30.792  1.00  0.00           C
ATOM   3565  O21 POPEP 122      61.721 122.701  32.103  1.00  0.00           O
ATOM   3566  C21 POPEP 122      60.481 122.461  32.462  1.00  0.00           C
ATOM   3567  O22 POPEP 122      59.491 122.411  31.752  1.00  0.00           O
ATOM   3568  C22 POPEP 122      60.491 122.361  33.992  1.00  0.00           C
ATOM   3571  C3  POPEP 122      61.871 124.661  30.632  1.00  0.00           C
ATOM   3574  O31 POPEP 122      62.061 125.351  31.882  1.00  0.00           O
ATOM   3575  C31 POPEP 122      63.261 125.841  32.072  1.00  0.00           C
ATOM   3576  O32 POPEP 122      64.181 125.811  31.272  1.00  0.00           O
ATOM   3577  C32 POPEP 122      63.391 126.461  33.462  1.00  0.00           C
ATOM   3580  C23 POPEP 122      61.561 121.361  34.502  1.00  0.00           C
ATOM   3583  C24 POPEP 122      61.981 121.541  35.972  1.00  0.00           C
ATOM   3586  C25 POPEP 122      60.771 121.581  36.903  1.00  0.00           C
ATOM   3589  C26 POPEP 122      61.111 121.671  38.392  1.00  0.00           C
ATOM   3592  C27 POPEP 122      59.821 121.951  39.182  1.00  0.00           C
ATOM   3595  C28 POPEP 122      59.971 121.961  40.713  1.00  0.00           C
ATOM   3598  C29 POPEP 122      60.901 123.051  41.173  1.00  0.00           C
ATOM   3600 0C21 POPEP 122      61.431 123.151  42.402  1.00  0.00           C
ATOM   3602 1C21 POPEP 122      61.131 122.241  43.562  1.00  0.00           C
ATOM   3605 2C21 POPEP 122      60.011 122.911  44.373  1.00  0.00           C
ATOM   3608 3C21 POPEP 122      59.671 122.211  45.683  1.00  0.00           C
ATOM   3611 4C21 POPEP 122      58.481 122.911  46.353  1.00  0.00           C
ATOM   3614 5C21 POPEP 122      58.691 123.231  47.842  1.00  0.00           C
ATOM   3617 6C21 POPEP 122      57.581 124.151  48.362  1.00  0.00           C
ATOM   3620 7C21 POPEP 122      57.781 124.551  49.832  1.00  0.00           C
ATOM   3623 8C21 POPEP 122      56.791 125.621  50.293  1.00  0.00           C
ATOM   3627  C33 POPEP 122      63.031 125.491  34.603  1.00  0.00           C
ATOM   3630  C34 POPEP 122      63.341 126.111  35.962  1.00  0.00           C
ATOM   3633  C35 POPEP 122      63.581 125.081  37.072  1.00  0.00           C
ATOM   3636  C36 POPEP 122      63.771 125.741  38.443  1.00  0.00           C
ATOM   3639  C37 POPEP 122      65.041 125.291  39.182  1.00  0.00           C
ATOM   3642  C38 POPEP 122      65.001 125.681  40.662  1.00  0.00           C
ATOM   3645  C39 POPEP 122      66.111 125.001  41.482  1.00  0.00           C
ATOM   3648 0C31 POPEP 122      65.851 125.101  42.992  1.00  0.00           C
ATOM   3651 1C31 POPEP 122      67.101 124.801  43.832  1.00  0.00           C
ATOM   3654 2C31 POPEP 122      66.871 125.001  45.332  1.00  0.00           C
ATOM   3657 3C31 POPEP 122      68.171 124.811  46.132  1.00  0.00           C
ATOM   3660 4C31 POPEP 122      67.941 124.701  47.642  1.00  0.00           C
ATOM   3663 5C31 POPEP 122      69.261 124.691  48.442  1.00  0.00           C
ATOM   3666 6C31 POPEP 122      69.091 124.281  49.902  1.00  0.00           C
ATOM   3670  NH3 POPEQ 123      97.391  79.251  71.503  1.00  0.00           N
ATOM   3674  C12 POPEQ 123      97.501  80.151  72.692  1.00  0.00           C
ATOM   3677  C11 POPEQ 123      98.801  80.971  72.673  1.00  0.00           C
ATOM   3680  P   POPEQ 123      99.771  83.231  71.863  1.00  0.00           P
ATOM   3681  O13 POPEQ 123     100.731  82.991  72.963  1.00  0.00           O
ATOM   3682  O14 POPEQ 123      99.121  84.551  71.802  1.00  0.00           O
ATOM   3683  O11 POPEQ 123     100.611  83.041  70.552  1.00  0.00           O
ATOM   3684  O12 POPEQ 123      98.681  82.081  71.783  1.00  0.00           O
ATOM   3685  C1  POPEQ 123      99.961  83.341  69.312  1.00  0.00           C
ATOM   3688  C2  POPEQ 123     101.001  83.411  68.162  1.00  0.00           C
ATOM   3690  O21 POPEQ 123     100.491  82.731  66.993  1.00  0.00           O
ATOM   3691  C21 POPEQ 123      99.421  83.321  66.493  1.00  0.00           C
ATOM   3692  O22 POPEQ 123      98.971  84.401  66.832  1.00  0.00           O
ATOM   3693  C22 POPEQ 123      98.831  82.421  65.412  1.00  0.00           C
ATOM   3696  C3  POPEQ 123     102.401  82.861  68.542  1.00  0.00           C
ATOM   3699  O31 POPEQ 123     103.361  83.021  67.482  1.00  0.00           O
ATOM   3700  C31 POPEQ 123     103.551  81.951  66.713  1.00  0.00           C
ATOM   3701  O32 POPEQ 123     102.921  80.911  66.772  1.00  0.00           O
ATOM   3702  C32 POPEQ 123     104.591  82.261  65.643  1.00  0.00           C
ATOM   3705  C23 POPEQ 123      97.731  83.141  64.592  1.00  0.00           C
ATOM   3708  C24 POPEQ 123      97.341  82.371  63.322  1.00  0.00           C
ATOM   3711  C25 POPEQ 123      96.921  83.291  62.173  1.00  0.00           C
ATOM   3714  C26 POPEQ 123      96.971  82.581  60.822  1.00  0.00           C
ATOM   3717  C27 POPEQ 123      96.821  83.531  59.633  1.00  0.00           C
ATOM   3720  C28 POPEQ 123      95.361  83.941  59.352  1.00  0.00           C
ATOM   3723  C29 POPEQ 123      95.241  84.591  57.992  1.00  0.00           C
ATOM   3725 0C21 POPEQ 123      94.511  84.171  56.933  1.00  0.00           C
ATOM   3727 1C21 POPEQ 123      93.611  82.971  56.872  1.00  0.00           C
ATOM   3730 2C21 POPEQ 123      94.041  81.851  55.903  1.00  0.00           C
ATOM   3733 3C21 POPEQ 123      93.411  81.941  54.502  1.00  0.00           C
ATOM   3736 4C21 POPEQ 123      93.661  80.671  53.692  1.00  0.00           C
ATOM   3739 5C21 POPEQ 123      92.781  80.531  52.442  1.00  0.00           C
ATOM   3742 6C21 POPEQ 123      93.131  81.511  51.312  1.00  0.00           C
ATOM   3745 7C21 POPEQ 123      92.651  80.991  49.953  1.00  0.00           C
ATOM   3748 8C21 POPEQ 123      92.941  81.881  48.752  1.00  0.00           C
ATOM   3752  C33 POPEQ 123     104.991  80.961  64.892  1.00  0.00           C
ATOM   3755  C34 POPEQ 123     105.661  81.211  63.542  1.00  0.00           C
ATOM   3758  C35 POPEQ 123     105.361  80.131  62.502  1.00  0.00           C
ATOM   3761  C36 POPEQ 123     105.841  80.511  61.092  1.00  0.00           C
ATOM   3764  C37 POPEQ 123     105.491  79.431  60.062  1.00  0.00           C
ATOM   3767  C38 POPEQ 123     105.751  79.821  58.603  1.00  0.00           C
ATOM   3770  C39 POPEQ 123     107.231  79.991  58.252  1.00  0.00           C
ATOM   3773 0C31 POPEQ 123     107.491  79.571  56.802  1.00  0.00           C
ATOM   3776 1C31 POPEQ 123     108.841  80.041  56.252  1.00  0.00           C
ATOM   3779 2C31 POPEQ 123     109.091  79.541  54.832  1.00  0.00           C
ATOM   3782 3C31 POPEQ 123     110.281  80.211  54.152  1.00  0.00           C
ATOM   3785 4C31 POPEQ 123     110.461  79.711  52.712  1.00  0.00           C
ATOM   3788 5C31 POPEQ 123     111.741  80.221  52.052  1.00  0.00           C
ATOM   3791 6C31 POPEQ 123     111.851  79.811  50.583  1.00  0.00           C
ATOM   3795  NH3 POPER 124      10.001 102.641  70.253  1.00  0.00           N
ATOM   3799  C12 POPER 124       9.371 101.271  70.342  1.00  0.00           C
ATOM   3802  C11 POPER 124       7.921 101.271  70.893  1.00  0.00           C
ATOM   3805  P   POPER 124       7.671  98.911  72.042  1.00  0.00           P
ATOM   3806  O13 POPER 124       8.331  98.341  73.243  1.00  0.00           O
ATOM   3807  O14 POPER 124       6.291  98.501  71.732  1.00  0.00           O
ATOM   3808  O11 POPER 124       8.601  98.561  70.813  1.00  0.00           O
ATOM   3809  O12 POPER 124       7.761 100.481  72.072  1.00  0.00           O
ATOM   3810  C1  POPER 124       8.121  97.621  69.853  1.00  0.00           C
ATOM   3813  C2  POPER 124       9.121  97.581  68.703  1.00  0.00           C
ATOM   3815  O21 POPER 124       8.431  97.141  67.523  1.00  0.00           O
ATOM   3816  C21 POPER 124       8.741  96.071  66.832  1.00  0.00           C
ATOM   3817  O22 POPER 124       9.481  95.161  67.192  1.00  0.00           O
ATOM   3818  C22 POPER 124       8.051  96.151  65.472  1.00  0.00           C
ATOM   3821  C3  POPER 124      10.461  96.911  69.143  1.00  0.00           C
ATOM   3824  O31 POPER 124      11.471  97.011  68.132  1.00  0.00           O
ATOM   3825  C31 POPER 124      12.741  96.961  68.572  1.00  0.00           C
ATOM   3826  O32 POPER 124      13.081  97.111  69.723  1.00  0.00           O
ATOM   3827  C32 POPER 124      13.631  96.591  67.392  1.00  0.00           C
ATOM   3830  C23 POPER 124       8.991  95.741  64.312  1.00  0.00           C
ATOM   3833  C24 POPER 124       8.471  96.151  62.922  1.00  0.00           C
ATOM   3836  C25 POPER 124       7.001  95.791  62.662  1.00  0.00           C
ATOM   3839  C26 POPER 124       6.721  94.281  62.712  1.00  0.00           C
ATOM   3842  C27 POPER 124       5.221  93.961  62.612  1.00  0.00           C
ATOM   3845  C28 POPER 124       4.971  92.451  62.512  1.00  0.00           C
ATOM   3848  C29 POPER 124       3.511  92.081  62.493  1.00  0.00           C
ATOM   3850 0C21 POPER 124       2.771  91.751  61.423  1.00  0.00           C
ATOM   3852 1C21 POPER 124       3.241  91.711  59.982  1.00  0.00           C
ATOM   3855 2C21 POPER 124       3.551  93.111  59.422  1.00  0.00           C
ATOM   3858 3C21 POPER 124       3.241  93.281  57.933  1.00  0.00           C
ATOM   3861 4C21 POPER 124       3.381  94.761  57.523  1.00  0.00           C
ATOM   3864 5C21 POPER 124       3.451  94.991  56.012  1.00  0.00           C
ATOM   3867 6C21 POPER 124       2.111  94.821  55.272  1.00  0.00           C
ATOM   3870 7C21 POPER 124       2.321  95.001  53.762  1.00  0.00           C
ATOM   3873 8C21 POPER 124       1.041  94.821  52.942  1.00  0.00           C
ATOM   3877  C33 POPER 124      12.891  95.731  66.352  1.00  0.00           C
ATOM   3880  C34 POPER 124      13.831  95.171  65.283  1.00  0.00           C
ATOM   3883  C35 POPER 124      13.991  96.061  64.042  1.00  0.00           C
ATOM   3886  C36 POPER 124      14.641  95.231  62.933  1.00  0.00           C
ATOM   3889  C37 POPER 124      15.021  95.971  61.652  1.00  0.00           C
ATOM   3892  C38 POPER 124      15.541  94.971  60.602  1.00  0.00           C
ATOM   3895  C39 POPER 124      16.381  95.601  59.493  1.00  0.00           C
ATOM   3898 0C31 POPER 124      17.061  94.551  58.603  1.00  0.00           C
ATOM   3901 1C31 POPER 124      18.041  95.201  57.612  1.00  0.00           C
ATOM   3904 2C31 POPER 124      18.981  94.201  56.912  1.00  0.00           C
ATOM   3907 3C31 POPER 124      18.311  93.381  55.792  1.00  0.00           C
ATOM   3910 4C31 POPER 124      19.301  93.011  54.673  1.00  0.00           C
ATOM   3913 5C31 POPER 124      20.481  92.141  55.132  1.00  0.00           C
ATOM   3916 6C31 POPER 124      21.491  91.861  54.012  1.00  0.00           C
ATOM   3920  NH3 POPES 125      64.901 120.501  28.682  1.00  0.00           N
ATOM   3924  C12 POPES 125      65.241 120.401  27.222  1.00  0.00           C
ATOM   3927  C11 POPES 125      65.321 118.921  26.852  1.00  0.00           C
ATOM   3930  P   POPES 125      66.001 117.091  28.562  1.00  0.00           P
ATOM   3931  O13 POPES 125      65.131 116.181  27.792  1.00  0.00           O
ATOM   3932  O14 POPES 125      67.261 116.621  29.172  1.00  0.00           O
ATOM   3933  O11 POPES 125      65.111 117.851  29.653  1.00  0.00           O
ATOM   3934  O12 POPES 125      66.361 118.311  27.622  1.00  0.00           O
ATOM   3935  C1  POPES 125      64.291 117.061  30.542  1.00  0.00           C
ATOM   3938  C2  POPES 125      65.031 116.541  31.823  1.00  0.00           C
ATOM   3940  O21 POPES 125      64.021 116.211  32.812  1.00  0.00           O
ATOM   3941  C21 POPES 125      64.331 115.331  33.752  1.00  0.00           C
ATOM   3942  O22 POPES 125      65.361 114.691  33.862  1.00  0.00           O
ATOM   3943  C22 POPES 125      63.211 115.271  34.802  1.00  0.00           C
ATOM   3946  C3  POPES 125      66.001 117.621  32.382  1.00  0.00           C
ATOM   3949  O31 POPES 125      67.151 117.041  33.013  1.00  0.00           O
ATOM   3950  C31 POPES 125      67.161 117.061  34.333  1.00  0.00           C
ATOM   3951  O32 POPES 125      66.351 117.631  35.042  1.00  0.00           O
ATOM   3952  C32 POPES 125      68.351 116.291  34.912  1.00  0.00           C
ATOM   3955  C23 POPES 125      63.721 115.701  36.203  1.00  0.00           C
ATOM   3958  C24 POPES 125      62.631 115.711  37.292  1.00  0.00           C
ATOM   3961  C25 POPES 125      63.181 116.071  38.682  1.00  0.00           C
ATOM   3964  C26 POPES 125      62.241 115.691  39.833  1.00  0.00           C
ATOM   3967  C27 POPES 125      62.811 116.071  41.213  1.00  0.00           C
ATOM   3970  C28 POPES 125      62.091 115.401  42.393  1.00  0.00           C
ATOM   3973  C29 POPES 125      62.671 114.051  42.772  1.00  0.00           C
ATOM   3975 0C21 POPES 125      63.521 113.811  43.783  1.00  0.00           C
ATOM   3977 1C21 POPES 125      64.111 114.831  44.743  1.00  0.00           C
ATOM   3980 2C21 POPES 125      63.621 114.691  46.192  1.00  0.00           C
ATOM   3983 3C21 POPES 125      64.411 113.661  47.022  1.00  0.00           C
ATOM   3986 4C21 POPES 125      64.021 113.611  48.502  1.00  0.00           C
ATOM   3989 5C21 POPES 125      62.601 113.051  48.743  1.00  0.00           C
ATOM   3992 6C21 POPES 125      62.271 112.841  50.223  1.00  0.00           C
ATOM   3995 7C21 POPES 125      60.921 112.141  50.412  1.00  0.00           C
ATOM   3998 8C21 POPES 125      60.471 111.991  51.873  1.00  0.00           C
ATOM   4002  C33 POPES 125      68.781 115.051  34.092  1.00  0.00           C
ATOM   4005  C34 POPES 125      70.001 114.341  34.702  1.00  0.00           C
ATOM   4008  C35 POPES 125      69.791 113.931  36.162  1.00  0.00           C
ATOM   4011  C36 POPES 125      71.011 113.291  36.812  1.00  0.00           C
ATOM   4014  C37 POPES 125      70.781 113.111  38.312  1.00  0.00           C
ATOM   4017  C38 POPES 125      71.721 112.081  38.932  1.00  0.00           C
ATOM   4020  C39 POPES 125      71.731 112.111  40.462  1.00  0.00           C
ATOM   4023 0C31 POPES 125      71.931 110.701  41.002  1.00  0.00           C
ATOM   4026 1C31 POPES 125      71.921 110.521  42.523  1.00  0.00           C
ATOM   4029 2C31 POPES 125      70.531 110.111  43.032  1.00  0.00           C
ATOM   4032 3C31 POPES 125      70.551 109.671  44.502  1.00  0.00           C
ATOM   4035 4C31 POPES 125      70.661 110.871  45.452  1.00  0.00           C
ATOM   4038 5C31 POPES 125      71.281 110.481  46.803  1.00  0.00           C
ATOM   4041 6C31 POPES 125      71.191 111.601  47.842  1.00  0.00           C
ATOM   4045  NH3 POPET 126      38.011  77.741  71.423  1.00  0.00           N
ATOM   4049  C12 POPET 126      38.541  79.121  71.713  1.00  0.00           C
ATOM   4052  C11 POPET 126      38.051  79.661  73.082  1.00  0.00           C
ATOM   4055  P   POPET 126      35.521  79.941  72.382  1.00  0.00           P
ATOM   4056  O13 POPET 126      35.611  78.471  72.283  1.00  0.00           O
ATOM   4057  O14 POPET 126      34.361  80.571  73.052  1.00  0.00           O
ATOM   4058  O11 POPET 126      35.671  80.541  70.932  1.00  0.00           O
ATOM   4059  O12 POPET 126      36.871  80.461  73.022  1.00  0.00           O
ATOM   4060  C1  POPET 126      35.501  81.951  70.752  1.00  0.00           C
ATOM   4063  C2  POPET 126      34.491  82.191  69.612  1.00  0.00           C
ATOM   4065  O21 POPET 126      35.231  82.711  68.512  1.00  0.00           O
ATOM   4066  C21 POPET 126      35.111  82.361  67.223  1.00  0.00           C
ATOM   4067  O22 POPET 126      35.681  82.991  66.342  1.00  0.00           O
ATOM   4068  C22 POPET 126      34.211  81.151  66.912  1.00  0.00           C
ATOM   4071  C3  POPET 126      33.391  83.221  70.012  1.00  0.00           C
ATOM   4074  O31 POPET 126      32.341  83.271  69.033  1.00  0.00           O
ATOM   4075  C31 POPET 126      32.411  84.001  67.893  1.00  0.00           C
ATOM   4076  O32 POPET 126      31.761  83.711  66.902  1.00  0.00           O
ATOM   4077  C32 POPET 126      33.321  85.231  67.952  1.00  0.00           C
ATOM   4080  C23 POPET 126      33.861  81.101  65.402  1.00  0.00           C
ATOM   4083  C24 POPET 126      33.011  79.891  64.993  1.00  0.00           C
ATOM   4086  C25 POPET 126      32.611  79.851  63.493  1.00  0.00           C
ATOM   4089  C26 POPET 126      33.781  79.741  62.502  1.00  0.00           C
ATOM   4092  C27 POPET 126      33.431  80.001  61.023  1.00  0.00           C
ATOM   4095  C28 POPET 126      32.761  78.821  60.272  1.00  0.00           C
ATOM   4098  C29 POPET 126      31.291  78.651  60.532  1.00  0.00           C
ATOM   4100 0C21 POPET 126      30.391  78.121  59.673  1.00  0.00           C
ATOM   4102 1C21 POPET 126      30.691  77.561  58.302  1.00  0.00           C
ATOM   4105 2C21 POPET 126      31.281  76.151  58.393  1.00  0.00           C
ATOM   4108 3C21 POPET 126      31.641  75.531  57.022  1.00  0.00           C
ATOM   4111 4C21 POPET 126      31.701  74.011  57.162  1.00  0.00           C
ATOM   4114 5C21 POPET 126      32.011  73.201  55.892  1.00  0.00           C
ATOM   4117 6C21 POPET 126      31.741  71.711  56.162  1.00  0.00           C
ATOM   4120 7C21 POPET 126      32.461  70.741  55.232  1.00  0.00           C
ATOM   4123 8C21 POPET 126      32.451  69.311  55.772  1.00  0.00           C
ATOM   4127  C33 POPET 126      33.321  85.961  66.592  1.00  0.00           C
ATOM   4130  C34 POPET 126      34.431  87.021  66.472  1.00  0.00           C
ATOM   4133  C35 POPET 126      34.311  87.841  65.183  1.00  0.00           C
ATOM   4136  C36 POPET 126      34.571  87.011  63.912  1.00  0.00           C
ATOM   4139  C37 POPET 126      34.501  87.811  62.602  1.00  0.00           C
ATOM   4142  C38 POPET 126      35.611  87.411  61.612  1.00  0.00           C
ATOM   4145  C39 POPET 126      35.611  88.201  60.292  1.00  0.00           C
ATOM   4148 0C31 POPET 126      35.741  89.711  60.482  1.00  0.00           C
ATOM   4151 1C31 POPET 126      35.901  90.481  59.162  1.00  0.00           C
ATOM   4154 2C31 POPET 126      36.351  91.931  59.372  1.00  0.00           C
ATOM   4157 3C31 POPET 126      35.371  92.791  60.182  1.00  0.00           C
ATOM   4160 4C31 POPET 126      35.811  94.251  60.282  1.00  0.00           C
ATOM   4163 5C31 POPET 126      37.231  94.431  60.842  1.00  0.00           C
ATOM   4166 6C31 POPET 126      37.491  95.821  61.423  1.00  0.00           C
ATOM   4170  NH3 POPEU 127      94.641  97.241  25.942  1.00  0.00           N
ATOM   4174  C12 POPEU 127      95.711  97.891  25.102  1.00  0.00           C
ATOM   4177  C11 POPEU 127      96.791  96.931  24.602  1.00  0.00           C
ATOM   4180  P   POPEU 127      99.081  98.071  25.202  1.00  0.00           P
ATOM   4181  O13 POPEU 127      99.511  96.831  25.872  1.00  0.00           O
ATOM   4182  O14 POPEU 127     100.081  98.931  24.512  1.00  0.00           O
ATOM   4183  O11 POPEU 127      98.371  99.001  26.272  1.00  0.00           O
ATOM   4184  O12 POPEU 127      97.901  97.731  24.192  1.00  0.00           O
ATOM   4185  C1  POPEU 127      99.071  99.531  27.392  1.00  0.00           C
ATOM   4188  C2  POPEU 127      98.381  99.181  28.733  1.00  0.00           C
ATOM   4190  O21 POPEU 127      98.991  97.991  29.263  1.00  0.00           O
ATOM   4191  C21 POPEU 127      99.091  97.971  30.583  1.00  0.00           C
ATOM   4192  O22 POPEU 127      98.591  98.781  31.342  1.00  0.00           O
ATOM   4193  C22 POPEU 127      99.931  96.771  31.002  1.00  0.00           C
ATOM   4196  C3  POPEU 127      96.851  98.981  28.542  1.00  0.00           C
ATOM   4199  O31 POPEU 127      96.171  98.621  29.762  1.00  0.00           O
ATOM   4200  C31 POPEU 127      95.791  99.661  30.502  1.00  0.00           C
ATOM   4201  O32 POPEU 127      95.811 100.831  30.152  1.00  0.00           O
ATOM   4202  C32 POPEU 127      95.391  99.161  31.882  1.00  0.00           C
ATOM   4205  C23 POPEU 127     100.061  96.671  32.532  1.00  0.00           C
ATOM   4208  C24 POPEU 127     100.801  95.401  32.962  1.00  0.00           C
ATOM   4211  C25 POPEU 127     100.941  95.271  34.482  1.00  0.00           C
ATOM   4214  C26 POPEU 127     101.771  94.041  34.882  1.00  0.00           C
ATOM   4217  C27 POPEU 127     102.201  94.071  36.352  1.00  0.00           C
ATOM   4220  C28 POPEU 127     102.781  92.741  36.863  1.00  0.00           C
ATOM   4223  C29 POPEU 127     101.721  91.781  37.333  1.00  0.00           C
ATOM   4225 0C21 POPEU 127     101.121  91.851  38.532  1.00  0.00           C
ATOM   4227 1C21 POPEU 127     101.371  92.911  39.572  1.00  0.00           C
ATOM   4230 2C21 POPEU 127     102.121  92.421  40.822  1.00  0.00           C
ATOM   4233 3C21 POPEU 127     101.281  91.561  41.772  1.00  0.00           C
ATOM   4236 4C21 POPEU 127     102.051  91.131  43.032  1.00  0.00           C
ATOM   4239 5C21 POPEU 127     102.931  89.881  42.842  1.00  0.00           C
ATOM   4242 6C21 POPEU 127     102.121  88.601  42.592  1.00  0.00           C
ATOM   4245 7C21 POPEU 127     102.951  87.321  42.743  1.00  0.00           C
ATOM   4248 8C21 POPEU 127     102.141  86.051  42.453  1.00  0.00           C
ATOM   4252  C33 POPEU 127      94.581 100.241  32.612  1.00  0.00           C
ATOM   4255  C34 POPEU 127      94.021  99.761  33.962  1.00  0.00           C
ATOM   4258  C35 POPEU 127      92.841  98.821  33.773  1.00  0.00           C
ATOM   4261  C36 POPEU 127      91.871  98.831  34.953  1.00  0.00           C
ATOM   4264  C37 POPEU 127      90.641  97.951  34.752  1.00  0.00           C
ATOM   4267  C38 POPEU 127      89.831  97.801  36.052  1.00  0.00           C
ATOM   4270  C39 POPEU 127      88.701  96.781  35.942  1.00  0.00           C
ATOM   4273 0C31 POPEU 127      89.251  95.371  36.153  1.00  0.00           C
ATOM   4276 1C31 POPEU 127      88.191  94.261  36.162  1.00  0.00           C
ATOM   4279 2C31 POPEU 127      88.721  93.031  36.882  1.00  0.00           C
ATOM   4282 3C31 POPEU 127      87.751  91.851  36.982  1.00  0.00           C
ATOM   4285 4C31 POPEU 127      88.301  90.811  37.972  1.00  0.00           C
ATOM   4288 5C31 POPEU 127      87.281  89.721  38.322  1.00  0.00           C
ATOM   4291 6C31 POPEU 127      87.761  88.771  39.422  1.00  0.00           C
ATOM   4295  NH3 POPEV 128      90.271  35.981  72.893  1.00  0.00           N
ATOM   4299  C12 POPEV 128      90.761  37.371  73.162  1.00  0.00           C
ATOM   4302  C11 POPEV 128      91.591  37.431  74.452  1.00  0.00           C
ATOM   4305  P   POPEV 128      94.081  38.241  74.092  1.00  0.00           P
ATOM   4306  O13 POPEV 128      94.861  39.351  74.643  1.00  0.00           O
ATOM   4307  O14 POPEV 128      94.511  36.931  74.592  1.00  0.00           O
ATOM   4308  O11 POPEV 128      94.221  38.221  72.523  1.00  0.00           O
ATOM   4309  O12 POPEV 128      92.541  38.501  74.363  1.00  0.00           O
ATOM   4310  C1  POPEV 128      94.431  39.451  71.832  1.00  0.00           C
ATOM   4313  C2  POPEV 128      95.321  39.251  70.582  1.00  0.00           C
ATOM   4315  O21 POPEV 128      94.731  38.231  69.773  1.00  0.00           O
ATOM   4316  C21 POPEV 128      94.881  38.401  68.473  1.00  0.00           C
ATOM   4317  O22 POPEV 128      95.201  39.441  67.933  1.00  0.00           O
ATOM   4318  C22 POPEV 128      94.681  37.061  67.762  1.00  0.00           C
ATOM   4321  C3  POPEV 128      96.751  38.801  70.942  1.00  0.00           C
ATOM   4324  O31 POPEV 128      97.631  39.241  69.902  1.00  0.00           O
ATOM   4325  C31 POPEV 128      98.401  38.391  69.262  1.00  0.00           C
ATOM   4326  O32 POPEV 128      98.711  37.261  69.622  1.00  0.00           O
ATOM   4327  C32 POPEV 128      98.691  39.031  67.912  1.00  0.00           C
ATOM   4330  C23 POPEV 128      94.171  37.271  66.322  1.00  0.00           C
ATOM   4333  C24 POPEV 128      94.101  35.981  65.492  1.00  0.00           C
ATOM   4336  C25 POPEV 128      93.481  36.281  64.112  1.00  0.00           C
ATOM   4339  C26 POPEV 128      93.801  35.231  63.043  1.00  0.00           C
ATOM   4342  C27 POPEV 128      93.781  35.871  61.642  1.00  0.00           C
ATOM   4345  C28 POPEV 128      93.821  34.851  60.492  1.00  0.00           C
ATOM   4348  C29 POPEV 128      92.501  34.141  60.373  1.00  0.00           C
ATOM   4350 0C21 POPEV 128      92.171  33.271  59.412  1.00  0.00           C
ATOM   4352 1C21 POPEV 128      93.091  32.871  58.292  1.00  0.00           C
ATOM   4355 2C21 POPEV 128      92.351  32.641  56.963  1.00  0.00           C
ATOM   4358 3C21 POPEV 128      93.371  32.171  55.912  1.00  0.00           C
ATOM   4361 4C21 POPEV 128      92.751  31.481  54.703  1.00  0.00           C
ATOM   4364 5C21 POPEV 128      93.861  30.971  53.773  1.00  0.00           C
ATOM   4367 6C21 POPEV 128      93.351  30.581  52.393  1.00  0.00           C
ATOM   4370 7C21 POPEV 128      94.481  30.301  51.403  1.00  0.00           C
ATOM   4373 8C21 POPEV 128      93.991  29.941  50.002  1.00  0.00           C
ATOM   4377  C33 POPEV 128      99.831  38.381  67.122  1.00  0.00           C
ATOM   4380  C34 POPEV 128      99.721  38.781  65.652  1.00  0.00           C
ATOM   4383  C35 POPEV 128      99.311  37.601  64.773  1.00  0.00           C
ATOM   4386  C36 POPEV 128      99.141  37.981  63.302  1.00  0.00           C
ATOM   4389  C37 POPEV 128      99.131  36.721  62.423  1.00  0.00           C
ATOM   4392  C38 POPEV 128     100.431  36.531  61.623  1.00  0.00           C
ATOM   4395  C39 POPEV 128     100.571  37.541  60.492  1.00  0.00           C
ATOM   4398 0C31 POPEV 128     101.821  37.301  59.643  1.00  0.00           C
ATOM   4401 1C31 POPEV 128     101.841  38.221  58.423  1.00  0.00           C
ATOM   4404 2C31 POPEV 128     103.151  38.111  57.642  1.00  0.00           C
ATOM   4407 3C31 POPEV 128     103.151  39.081  56.452  1.00  0.00           C
ATOM   4410 4C31 POPEV 128     104.571  39.411  55.982  1.00  0.00           C
ATOM   4413 5C31 POPEV 128     104.661  40.811  55.382  1.00  0.00           C
ATOM   4416 6C31 POPEV 128     106.101  41.201  55.062  1.00  0.00           C
ATOM   4420  NH3 POPEW 129      43.761  88.531  72.602  1.00  0.00           N
ATOM   4424  C12 POPEW 129      42.421  87.901  72.832  1.00  0.00           C
ATOM   4427  C11 POPEW 129      41.431  88.941  73.362  1.00  0.00           C
ATOM   4430  P   POPEW 129      38.841  89.311  73.382  1.00  0.00           P
ATOM   4431  O13 POPEW 129      39.181  90.451  74.253  1.00  0.00           O
ATOM   4432  O14 POPEW 129      37.671  88.481  73.732  1.00  0.00           O
ATOM   4433  O11 POPEW 129      38.511  89.921  71.963  1.00  0.00           O
ATOM   4434  O12 POPEW 129      40.121  88.421  73.132  1.00  0.00           O
ATOM   4435  C1  POPEW 129      38.461  89.031  70.833  1.00  0.00           C
ATOM   4438  C2  POPEW 129      39.241  89.671  69.652  1.00  0.00           C
ATOM   4440  O21 POPEW 129      39.201  88.811  68.493  1.00  0.00           O
ATOM   4441  C21 POPEW 129      37.981  88.681  67.982  1.00  0.00           C
ATOM   4442  O22 POPEW 129      36.991  89.291  68.353  1.00  0.00           O
ATOM   4443  C22 POPEW 129      37.971  87.731  66.783  1.00  0.00           C
ATOM   4446  C3  POPEW 129      40.701  89.971  70.122  1.00  0.00           C
ATOM   4449  O31 POPEW 129      41.601  90.401  69.073  1.00  0.00           O
ATOM   4450  C31 POPEW 129      42.881  90.441  69.442  1.00  0.00           C
ATOM   4451  O32 POPEW 129      43.321  90.171  70.544  1.00  0.00           O
ATOM   4452  C32 POPEW 129      43.721  90.941  68.283  1.00  0.00           C
ATOM   4455  C23 POPEW 129      39.061  87.991  65.722  1.00  0.00           C
ATOM   4458  C24 POPEW 129      38.751  87.341  64.363  1.00  0.00           C
ATOM   4461  C25 POPEW 129      39.771  87.661  63.252  1.00  0.00           C
ATOM   4464  C26 POPEW 129      39.891  89.141  62.873  1.00  0.00           C
ATOM   4467  C27 POPEW 129      41.051  89.411  61.903  1.00  0.00           C
ATOM   4470  C28 POPEW 129      41.311  90.911  61.693  1.00  0.00           C
ATOM   4473  C29 POPEW 129      40.241  91.621  60.903  1.00  0.00           C
ATOM   4475 0C21 POPEW 129      40.201  91.711  59.563  1.00  0.00           C
ATOM   4477 1C21 POPEW 129      41.171  91.051  58.612  1.00  0.00           C
ATOM   4480 2C21 POPEW 129      40.491  90.681  57.283  1.00  0.00           C
ATOM   4483 3C21 POPEW 129      41.471  90.051  56.292  1.00  0.00           C
ATOM   4486 4C21 POPEW 129      40.951  90.001  54.842  1.00  0.00           C
ATOM   4489 5C21 POPEW 129      39.761  89.051  54.653  1.00  0.00           C
ATOM   4492 6C21 POPEW 129      38.401  89.751  54.612  1.00  0.00           C
ATOM   4495 7C21 POPEW 129      37.241  88.751  54.722  1.00  0.00           C
ATOM   4498 8C21 POPEW 129      36.871  88.411  56.173  1.00  0.00           C
ATOM   4502  C33 POPEW 129      43.531  92.461  68.082  1.00  0.00           C
ATOM   4505  C34 POPEW 129      44.121  92.961  66.762  1.00  0.00           C
ATOM   4508  C35 POPEW 129      43.161  92.871  65.562  1.00  0.00           C
ATOM   4511  C36 POPEW 129      43.481  93.971  64.533  1.00  0.00           C
ATOM   4514  C37 POPEW 129      42.731  93.841  63.202  1.00  0.00           C
ATOM   4517  C38 POPEW 129      42.981  95.061  62.302  1.00  0.00           C
ATOM   4520  C39 POPEW 129      42.281  95.001  60.932  1.00  0.00           C
ATOM   4523 0C31 POPEW 129      43.201  94.381  59.882  1.00  0.00           C
ATOM   4526 1C31 POPEW 129      42.721  94.541  58.432  1.00  0.00           C
ATOM   4529 2C31 POPEW 129      43.811  94.061  57.472  1.00  0.00           C
ATOM   4532 3C31 POPEW 129      43.311  93.791  56.052  1.00  0.00           C
ATOM   4535 4C31 POPEW 129      44.431  93.201  55.173  1.00  0.00           C
ATOM   4538 5C31 POPEW 129      43.941  92.731  53.802  1.00  0.00           C
ATOM   4541 6C31 POPEW 129      45.051  92.121  52.942  1.00  0.00           C
ATOM   4545  NH3 POPEX 130     116.671 111.291  67.762  1.00  0.00           N
ATOM   4549  C12 POPEX 130     116.711 111.591  69.232  1.00  0.00           C
ATOM   4552  C11 POPEX 130     118.061 111.171  69.802  1.00  0.00           C
ATOM   4555  P   POPEX 130     119.271 113.461  70.032  1.00  0.00           P
ATOM   4556  O13 POPEX 130     120.641 113.971  69.812  1.00  0.00           O
ATOM   4557  O14 POPEX 130     118.751 113.311  71.402  1.00  0.00           O
ATOM   4558  O11 POPEX 130     118.291 114.281  69.082  1.00  0.00           O
ATOM   4559  O12 POPEX 130     119.121 112.031  69.342  1.00  0.00           O
ATOM   4560  C1  POPEX 130     118.731 115.401  68.292  1.00  0.00           C
ATOM   4563  C2  POPEX 130     119.241 115.051  66.842  1.00  0.00           C
ATOM   4565  O21 POPEX 130     118.421 115.711  65.872  1.00  0.00           O
ATOM   4566  C21 POPEX 130     119.001 116.261  64.822  1.00  0.00           C
ATOM   4567  O22 POPEX 130     120.191 116.501  64.713  1.00  0.00           O
ATOM   4568  C22 POPEX 130     117.871 116.531  63.812  1.00  0.00           C
ATOM   4571  C3  POPEX 130     119.201 113.531  66.542  1.00  0.00           C
ATOM   4574  O31 POPEX 130     119.431 113.211  65.143  1.00  0.00           O
ATOM   4575  C31 POPEX 130     118.571 112.371  64.583  1.00  0.00           C
ATOM   4576  O32 POPEX 130     117.491 112.051  65.043  1.00  0.00           O
ATOM   4577  C32 POPEX 130     119.181 111.821  63.292  1.00  0.00           C
ATOM   4580  C23 POPEX 130     118.231 116.981  62.392  1.00  0.00           C
ATOM   4583  C24 POPEX 130     116.971 117.321  61.562  1.00  0.00           C
ATOM   4586  C25 POPEX 130     117.331 117.701  60.132  1.00  0.00           C
ATOM   4589  C26 POPEX 130     116.191 118.221  59.242  1.00  0.00           C
ATOM   4592  C27 POPEX 130     116.681 118.341  57.782  1.00  0.00           C
ATOM   4595  C28 POPEX 130     115.661 118.921  56.782  1.00  0.00           C
ATOM   4598  C29 POPEX 130     116.311 118.991  55.422  1.00  0.00           C
ATOM   4600 0C21 POPEX 130     116.421 120.081  54.633  1.00  0.00           C
ATOM   4602 1C21 POPEX 130     115.811 121.431  54.902  1.00  0.00           C
ATOM   4605 2C21 POPEX 130     115.431 122.141  53.582  1.00  0.00           C
ATOM   4608 3C21 POPEX 130     114.561 123.381  53.822  1.00  0.00           C
ATOM   4611 4C21 POPEX 130     114.231 124.141  52.523  1.00  0.00           C
ATOM   4614 5C21 POPEX 130     113.521 125.481  52.782  1.00  0.00           C
ATOM   4617 6C21 POPEX 130     114.461 126.561  53.353  1.00  0.00           C
ATOM   4620 7C21 POPEX 130     113.741 127.881  53.643  1.00  0.00           C
ATOM   4623 8C21 POPEX 130     114.661 128.921  54.293  1.00  0.00           C
ATOM   4627  C33 POPEX 130     118.131 111.371  62.252  1.00  0.00           C
ATOM   4630  C34 POPEX 130     118.761 110.621  61.062  1.00  0.00           C
ATOM   4633  C35 POPEX 130     117.861 110.601  59.822  1.00  0.00           C
ATOM   4636  C36 POPEX 130     118.531 109.951  58.592  1.00  0.00           C
ATOM   4639  C37 POPEX 130     117.541 109.761  57.432  1.00  0.00           C
ATOM   4642  C38 POPEX 130     118.161 109.211  56.143  1.00  0.00           C
ATOM   4645  C39 POPEX 130     119.091 110.201  55.433  1.00  0.00           C
ATOM   4648 0C31 POPEX 130     119.401 109.811  53.982  1.00  0.00           C
ATOM   4651 1C31 POPEX 130     120.871 110.041  53.602  1.00  0.00           C
ATOM   4654 2C31 POPEX 130     121.201 109.911  52.103  1.00  0.00           C
ATOM   4657 3C31 POPEX 130     120.471 108.771  51.372  1.00  0.00           C
ATOM   4660 4C31 POPEX 130     121.171 108.341  50.082  1.00  0.00           C
ATOM   4663 5C31 POPEX 130     120.321 107.371  49.253  1.00  0.00           C
ATOM   4666 6C31 POPEX 130     121.081 106.701  48.102  1.00  0.00           C
ATOM   4670  NH3 POPEY 131     103.651  75.421  30.962  1.00  0.00           N
ATOM   4674  C12 POPEY 131     104.211  75.471  29.582  1.00  0.00           C
ATOM   4677  C11 POPEY 131     103.961  74.151  28.792  1.00  0.00           C
ATOM   4680  P   POPEY 131     103.481  72.021  30.272  1.00  0.00           P
ATOM   4681  O13 POPEY 131     103.021  72.701  31.492  1.00  0.00           O
ATOM   4682  O14 POPEY 131     102.411  71.541  29.362  1.00  0.00           O
ATOM   4683  O11 POPEY 131     104.351  70.741  30.622  1.00  0.00           O
ATOM   4684  O12 POPEY 131     104.431  72.961  29.442  1.00  0.00           O
ATOM   4685  C1  POPEY 131     103.791  69.821  31.582  1.00  0.00           C
ATOM   4688  C2  POPEY 131     104.721  68.621  31.932  1.00  0.00           C
ATOM   4690  O21 POPEY 131     104.531  68.091  33.262  1.00  0.00           O
ATOM   4691  C21 POPEY 131     103.381  68.011  33.882  1.00  0.00           C
ATOM   4692  O22 POPEY 131     102.271  68.231  33.423  1.00  0.00           O
ATOM   4693  C22 POPEY 131     103.621  67.521  35.332  1.00  0.00           C
ATOM   4696  C3  POPEY 131     106.211  69.041  31.842  1.00  0.00           C
ATOM   4699  O31 POPEY 131     106.411  70.191  32.682  1.00  0.00           O
ATOM   4700  C31 POPEY 131     106.631  69.941  33.952  1.00  0.00           C
ATOM   4701  O32 POPEY 131     107.101  68.921  34.422  1.00  0.00           O
ATOM   4702  C32 POPEY 131     106.001  71.081  34.762  1.00  0.00           C
ATOM   4705  C23 POPEY 131     102.871  66.221  35.732  1.00  0.00           C
ATOM   4708  C24 POPEY 131     103.061  65.841  37.202  1.00  0.00           C
ATOM   4711  C25 POPEY 131     102.421  64.511  37.612  1.00  0.00           C
ATOM   4714  C26 POPEY 131     102.781  64.161  39.062  1.00  0.00           C
ATOM   4717  C27 POPEY 131     102.061  62.911  39.603  1.00  0.00           C
ATOM   4720  C28 POPEY 131     102.551  62.441  40.982  1.00  0.00           C
ATOM   4723  C29 POPEY 131     102.731  63.561  41.982  1.00  0.00           C
ATOM   4725 0C21 POPEY 131     102.051  63.771  43.123  1.00  0.00           C
ATOM   4727 1C21 POPEY 131     100.941  62.901  43.673  1.00  0.00           C
ATOM   4730 2C21 POPEY 131     101.451  61.931  44.752  1.00  0.00           C
ATOM   4733 3C21 POPEY 131     101.771  62.611  46.092  1.00  0.00           C
ATOM   4736 4C21 POPEY 131     102.881  61.891  46.873  1.00  0.00           C
ATOM   4739 5C21 POPEY 131     102.631  60.401  47.132  1.00  0.00           C
ATOM   4742 6C21 POPEY 131     103.851  59.681  47.723  1.00  0.00           C
ATOM   4745 7C21 POPEY 131     103.741  58.161  47.642  1.00  0.00           C
ATOM   4748 8C21 POPEY 131     105.051  57.451  48.012  1.00  0.00           C
ATOM   4752  C33 POPEY 131     106.021  70.841  36.292  1.00  0.00           C
ATOM   4755  C34 POPEY 131     107.341  71.271  36.933  1.00  0.00           C
ATOM   4758  C35 POPEY 131     107.361  71.201  38.472  1.00  0.00           C
ATOM   4761  C36 POPEY 131     106.471  72.261  39.142  1.00  0.00           C
ATOM   4764  C37 POPEY 131     106.751  72.431  40.643  1.00  0.00           C
ATOM   4767  C38 POPEY 131     105.861  73.511  41.262  1.00  0.00           C
ATOM   4770  C39 POPEY 131     106.271  73.901  42.682  1.00  0.00           C
ATOM   4773 0C31 POPEY 131     105.461  75.101  43.202  1.00  0.00           C
ATOM   4776 1C31 POPEY 131     106.081  75.791  44.422  1.00  0.00           C
ATOM   4779 2C31 POPEY 131     105.581  75.231  45.763  1.00  0.00           C
ATOM   4782 3C31 POPEY 131     106.301  75.821  46.992  1.00  0.00           C
ATOM   4785 4C31 POPEY 131     106.531  77.341  46.933  1.00  0.00           C
ATOM   4788 5C31 POPEY 131     107.141  77.891  48.232  1.00  0.00           C
ATOM   4791 6C31 POPEY 131     108.001  79.151  48.003  1.00  0.00           C
ATOM   4795  NH3 POPEZ 132      82.651  91.191  30.602  1.00  0.00           N
ATOM   4799  C12 POPEZ 132      84.071  90.771  30.443  1.00  0.00           C
ATOM   4802  C11 POPEZ 132      84.261  90.221  29.022  1.00  0.00           C
ATOM   4805  P   POPEZ 132      86.521  88.861  28.932  1.00  0.00           P
ATOM   4806  O13 POPEZ 132      86.931  88.431  27.582  1.00  0.00           O
ATOM   4807  O14 POPEZ 132      87.601  89.261  29.853  1.00  0.00           O
ATOM   4808  O11 POPEZ 132      85.531  87.791  29.552  1.00  0.00           O
ATOM   4809  O12 POPEZ 132      85.641  90.141  28.673  1.00  0.00           O
ATOM   4810  C1  POPEZ 132      85.951  86.951  30.642  1.00  0.00           C
ATOM   4813  C2  POPEZ 132      84.781  86.731  31.642  1.00  0.00           C
ATOM   4815  O21 POPEZ 132      85.281  85.971  32.752  1.00  0.00           O
ATOM   4816  C21 POPEZ 132      85.881  86.711  33.673  1.00  0.00           C
ATOM   4817  O22 POPEZ 132      86.091  87.911  33.612  1.00  0.00           O
ATOM   4818  C22 POPEZ 132      86.351  85.781  34.792  1.00  0.00           C
ATOM   4821  C3  POPEZ 132      83.551  86.011  30.982  1.00  0.00           C
ATOM   4824  O31 POPEZ 132      83.021  84.871  31.722  1.00  0.00           O
ATOM   4825  C31 POPEZ 132      82.501  85.171  32.912  1.00  0.00           C
ATOM   4826  O32 POPEZ 132      82.481  86.271  33.412  1.00  0.00           O
ATOM   4827  C32 POPEZ 132      81.951  83.911  33.603  1.00  0.00           C
ATOM   4830  C23 POPEZ 132      86.451  86.511  36.162  1.00  0.00           C
ATOM   4833  C24 POPEZ 132      85.131  86.491  36.952  1.00  0.00           C
ATOM   4836  C25 POPEZ 132      84.851  85.131  37.612  1.00  0.00           C
ATOM   4839  C26 POPEZ 132      85.151  85.121  39.112  1.00  0.00           C
ATOM   4842  C27 POPEZ 132      84.771  83.781  39.752  1.00  0.00           C
ATOM   4845  C28 POPEZ 132      84.881  83.771  41.292  1.00  0.00           C
ATOM   4848  C29 POPEZ 132      84.431  82.431  41.812  1.00  0.00           C
ATOM   4850 0C21 POPEZ 132      84.301  82.071  43.102  1.00  0.00           C
ATOM   4852 1C21 POPEZ 132      84.551  82.921  44.323  1.00  0.00           C
ATOM   4855 2C21 POPEZ 132      83.371  82.811  45.312  1.00  0.00           C
ATOM   4858 3C21 POPEZ 132      83.751  83.151  46.762  1.00  0.00           C
ATOM   4861 4C21 POPEZ 132      83.241  84.491  47.282  1.00  0.00           C
ATOM   4864 5C21 POPEZ 132      83.471  84.601  48.792  1.00  0.00           C
ATOM   4867 6C21 POPEZ 132      83.071  85.951  49.393  1.00  0.00           C
ATOM   4870 7C21 POPEZ 132      83.301  85.971  50.912  1.00  0.00           C
ATOM   4873 8C21 POPEZ 132      82.921  87.301  51.572  1.00  0.00           C
ATOM   4877  C33 POPEZ 132      82.291  83.841  35.122  1.00  0.00           C
ATOM   4880  C34 POPEZ 132      81.271  83.021  35.942  1.00  0.00           C
ATOM   4883  C35 POPEZ 132      81.571  83.021  37.453  1.00  0.00           C
ATOM   4886  C36 POPEZ 132      80.661  82.091  38.292  1.00  0.00           C
ATOM   4889  C37 POPEZ 132      81.081  82.041  39.772  1.00  0.00           C
ATOM   4892  C38 POPEZ 132      80.301  81.011  40.602  1.00  0.00           C
ATOM   4895  C39 POPEZ 132      80.791  80.861  42.062  1.00  0.00           C
ATOM   4898 0C31 POPEZ 132      79.741  81.261  43.113  1.00  0.00           C
ATOM   4901 1C31 POPEZ 132      79.891  80.531  44.463  1.00  0.00           C
ATOM   4904 2C31 POPEZ 132      78.981  81.071  45.583  1.00  0.00           C
ATOM   4907 3C31 POPEZ 132      77.471  81.001  45.293  1.00  0.00           C
ATOM   4910 4C31 POPEZ 132      76.641  81.951  46.162  1.00  0.00           C
ATOM   4913 5C31 POPEZ 132      75.131  81.671  46.092  1.00  0.00           C
ATOM   4916 6C31 POPEZ 132      74.291  82.661  46.912  1.00  0.00           C
ATOM   4920  NH3 POPEa 133      40.361  38.231  68.453  1.00  0.00           N
ATOM   4924  C12 POPEa 133      40.321  37.811  69.912  1.00  0.00           C
ATOM   4927  C11 POPEa 133      41.331  38.611  70.772  1.00  0.00           C
ATOM   4930  P   POPEa 133      42.661  40.911  70.684  1.00  0.00           P
ATOM   4931  O13 POPEa 133      41.701  42.031  70.632  1.00  0.00           O
ATOM   4932  O14 POPEa 133      43.281  40.541  71.963  1.00  0.00           O
ATOM   4933  O11 POPEa 133      43.751  41.141  69.542  1.00  0.00           O
ATOM   4934  O12 POPEa 133      41.931  39.671  70.032  1.00  0.00           O
ATOM   4935  C1  POPEa 133      43.191  41.341  68.222  1.00  0.00           C
ATOM   4938  C2  POPEa 133      43.931  40.501  67.162  1.00  0.00           C
ATOM   4940  O21 POPEa 133      43.691  41.051  65.853  1.00  0.00           O
ATOM   4941  C21 POPEa 133      42.471  40.861  65.312  1.00  0.00           C
ATOM   4942  O22 POPEa 133      41.561  40.261  65.842  1.00  0.00           O
ATOM   4943  C22 POPEa 133      42.501  41.521  63.932  1.00  0.00           C
ATOM   4946  C3  POPEa 133      43.761  38.951  67.262  1.00  0.00           C
ATOM   4949  O31 POPEa 133      44.761  38.351  66.442  1.00  0.00           O
ATOM   4950  C31 POPEa 133      44.471  38.271  65.152  1.00  0.00           C
ATOM   4951  O32 POPEa 133      43.351  38.311  64.662  1.00  0.00           O
ATOM   4952  C32 POPEa 133      45.731  38.141  64.353  1.00  0.00           C
ATOM   4955  C23 POPEa 133      41.181  41.471  63.132  1.00  0.00           C
ATOM   4958  C24 POPEa 133      41.321  42.191  61.782  1.00  0.00           C
ATOM   4961  C25 POPEa 133      40.051  42.151  60.923  1.00  0.00           C
ATOM   4964  C26 POPEa 133      40.251  42.761  59.533  1.00  0.00           C
ATOM   4967  C27 POPEa 133      38.951  42.751  58.703  1.00  0.00           C
ATOM   4970  C28 POPEa 133      39.141  43.051  57.192  1.00  0.00           C
ATOM   4973  C29 POPEa 133      39.421  44.501  56.852  1.00  0.00           C
ATOM   4975 0C21 POPEa 133      38.971  45.161  55.763  1.00  0.00           C
ATOM   4977 1C21 POPEa 133      38.081  44.611  54.673  1.00  0.00           C
ATOM   4980 2C21 POPEa 133      37.031  45.601  54.113  1.00  0.00           C
ATOM   4983 3C21 POPEa 133      35.941  44.891  53.302  1.00  0.00           C
ATOM   4986 4C21 POPEa 133      34.891  45.841  52.682  1.00  0.00           C
ATOM   4989 5C21 POPEa 133      35.441  46.711  51.543  1.00  0.00           C
ATOM   4992 6C21 POPEa 133      34.331  47.451  50.792  1.00  0.00           C
ATOM   4995 7C21 POPEa 133      34.851  48.461  49.762  1.00  0.00           C
ATOM   4998 8C21 POPEa 133      33.731  49.241  49.072  1.00  0.00           C
ATOM   5002  C33 POPEa 133      46.381  36.761  64.583  1.00  0.00           C
ATOM   5005  C34 POPEa 133      45.451  35.561  64.312  1.00  0.00           C
ATOM   5008  C35 POPEa 133      44.731  35.651  62.962  1.00  0.00           C
ATOM   5011  C36 POPEa 133      44.041  34.331  62.592  1.00  0.00           C
ATOM   5014  C37 POPEa 133      43.121  34.471  61.372  1.00  0.00           C
ATOM   5017  C38 POPEa 133      42.451  33.141  61.012  1.00  0.00           C
ATOM   5020  C39 POPEa 133      41.501  33.261  59.822  1.00  0.00           C
ATOM   5023 0C31 POPEa 133      40.851  31.911  59.482  1.00  0.00           C
ATOM   5026 1C31 POPEa 133      39.761  32.051  58.412  1.00  0.00           C
ATOM   5029 2C31 POPEa 133      40.311  32.321  57.013  1.00  0.00           C
ATOM   5032 3C31 POPEa 133      39.181  32.381  55.993  1.00  0.00           C
ATOM   5035 4C31 POPEa 133      39.691  32.561  54.552  1.00  0.00           C
ATOM   5038 5C31 POPEa 133      38.561  32.481  53.542  1.00  0.00           C
ATOM   5041 6C31 POPEa 133      39.051  32.501  52.092  1.00  0.00           C
ATOM   5045  NH3 POPEb 134      71.191 113.931  69.183  1.00  0.00           N
ATOM   5049  C12 POPEb 134      72.041 114.961  69.863  1.00  0.00           C
ATOM   5052  C11 POPEb 134      73.261 115.351  69.003  1.00  0.00           C
ATOM   5055  P   POPEb 134      75.431 115.311  70.512  1.00  0.00           P
ATOM   5056  O13 POPEb 134      75.091 116.761  70.702  1.00  0.00           O
ATOM   5057  O14 POPEb 134      75.501 114.431  71.692  1.00  0.00           O
ATOM   5058  O11 POPEb 134      76.821 115.251  69.773  1.00  0.00           O
ATOM   5059  O12 POPEb 134      74.421 114.671  69.472  1.00  0.00           O
ATOM   5060  C1  POPEb 134      77.071 115.711  68.442  1.00  0.00           C
ATOM   5063  C2  POPEb 134      77.421 114.541  67.482  1.00  0.00           C
ATOM   5065  O21 POPEb 134      77.431 115.051  66.142  1.00  0.00           O
ATOM   5066  C21 POPEb 134      78.601 115.291  65.573  1.00  0.00           C
ATOM   5067  O22 POPEb 134      79.691 114.921  65.993  1.00  0.00           O
ATOM   5068  C22 POPEb 134      78.351 116.171  64.353  1.00  0.00           C
ATOM   5071  C3  POPEb 134      76.311 113.451  67.622  1.00  0.00           C
ATOM   5074  O31 POPEb 134      76.581 112.261  66.863  1.00  0.00           O
ATOM   5075  C31 POPEb 134      75.721 111.981  65.893  1.00  0.00           C
ATOM   5076  O32 POPEb 134      74.731 112.631  65.592  1.00  0.00           O
ATOM   5077  C32 POPEb 134      76.121 110.671  65.232  1.00  0.00           C
ATOM   5080  C23 POPEb 134      78.691 115.541  62.972  1.00  0.00           C
ATOM   5083  C24 POPEb 134      80.051 116.011  62.442  1.00  0.00           C
ATOM   5086  C25 POPEb 134      80.281 115.741  60.942  1.00  0.00           C
ATOM   5089  C26 POPEb 134      79.331 116.521  60.032  1.00  0.00           C
ATOM   5092  C27 POPEb 134      79.791 116.521  58.562  1.00  0.00           C
ATOM   5095  C28 POPEb 134      78.801 117.261  57.632  1.00  0.00           C
ATOM   5098  C29 POPEb 134      77.571 116.431  57.342  1.00  0.00           C
ATOM   5100 0C21 POPEb 134      76.951 116.321  56.152  1.00  0.00           C
ATOM   5102 1C21 POPEb 134      77.341 117.021  54.882  1.00  0.00           C
ATOM   5105 2C21 POPEb 134      76.601 118.361  54.722  1.00  0.00           C
ATOM   5108 3C21 POPEb 134      75.101 118.191  54.443  1.00  0.00           C
ATOM   5111 4C21 POPEb 134      74.351 119.521  54.433  1.00  0.00           C
ATOM   5114 5C21 POPEb 134      74.061 120.061  55.842  1.00  0.00           C
ATOM   5117 6C21 POPEb 134      73.401 121.441  55.813  1.00  0.00           C
ATOM   5120 7C21 POPEb 134      72.461 121.661  57.013  1.00  0.00           C
ATOM   5123 8C21 POPEb 134      71.811 123.051  57.022  1.00  0.00           C
ATOM   5127  C33 POPEb 134      76.231 110.781  63.712  1.00  0.00           C
ATOM   5130  C34 POPEb 134      76.001 109.441  63.013  1.00  0.00           C
ATOM   5133  C35 POPEb 134      76.031 109.611  61.502  1.00  0.00           C
ATOM   5136  C36 POPEb 134      75.271 108.531  60.722  1.00  0.00           C
ATOM   5139  C37 POPEb 134      75.021 109.001  59.293  1.00  0.00           C
ATOM   5142  C38 POPEb 134      74.831 107.851  58.302  1.00  0.00           C
ATOM   5145  C39 POPEb 134      74.391 108.361  56.933  1.00  0.00           C
ATOM   5148 0C31 POPEb 134      72.871 108.421  56.793  1.00  0.00           C
ATOM   5151 1C31 POPEb 134      72.431 108.711  55.363  1.00  0.00           C
ATOM   5154 2C31 POPEb 134      71.011 108.241  55.062  1.00  0.00           C
ATOM   5157 3C31 POPEb 134      70.811 108.061  53.562  1.00  0.00           C
ATOM   5160 4C31 POPEb 134      69.351 107.971  53.143  1.00  0.00           C
ATOM   5163 5C31 POPEb 134      69.221 107.671  51.652  1.00  0.00           C
ATOM   5166 6C31 POPEb 134      67.771 107.621  51.182  1.00  0.00           C
ATOM   5170  NH3 POPEc 135      70.841  21.011  30.522  1.00  0.00           N
ATOM   5174  C12 POPEc 135      72.141  20.461  30.022  1.00  0.00           C
ATOM   5177  C11 POPEc 135      72.971  21.571  29.372  1.00  0.00           C
ATOM   5180  P   POPEc 135      75.471  22.361  29.472  1.00  0.00           P
ATOM   5181  O13 POPEc 135      75.471  23.251  28.292  1.00  0.00           O
ATOM   5182  O14 POPEc 135      76.761  21.781  29.892  1.00  0.00           O
ATOM   5183  O11 POPEc 135      74.881  23.241  30.622  1.00  0.00           O
ATOM   5184  O12 POPEc 135      74.351  21.241  29.352  1.00  0.00           O
ATOM   5185  C1  POPEc 135      75.311  23.021  31.962  1.00  0.00           C
ATOM   5188  C2  POPEc 135      74.251  23.571  32.922  1.00  0.00           C
ATOM   5190  O21 POPEc 135      74.811  23.601  34.252  1.00  0.00           O
ATOM   5191  C21 POPEc 135      75.601  24.651  34.412  1.00  0.00           C
ATOM   5192  O22 POPEc 135      75.891  25.471  33.552  1.00  0.00           O
ATOM   5193  C22 POPEc 135      76.231  24.651  35.802  1.00  0.00           C
ATOM   5196  C3  POPEc 135      72.951  22.721  32.932  1.00  0.00           C
ATOM   5199  O31 POPEc 135      72.211  22.921  34.162  1.00  0.00           O
ATOM   5200  C31 POPEc 135      71.531  21.881  34.592  1.00  0.00           C
ATOM   5201  O32 POPEc 135      71.401  20.821  34.002  1.00  0.00           O
ATOM   5202  C32 POPEc 135      70.861  22.191  35.932  1.00  0.00           C
ATOM   5205  C23 POPEc 135      76.521  23.241  36.372  1.00  0.00           C
ATOM   5208  C24 POPEc 135      77.581  23.261  37.482  1.00  0.00           C
ATOM   5211  C25 POPEc 135      77.211  24.091  38.722  1.00  0.00           C
ATOM   5214  C26 POPEc 135      75.811  23.771  39.282  1.00  0.00           C
ATOM   5217  C27 POPEc 135      75.581  24.321  40.693  1.00  0.00           C
ATOM   5220  C28 POPEc 135      76.071  25.781  40.862  1.00  0.00           C
ATOM   5223  C29 POPEc 135      75.621  26.391  42.162  1.00  0.00           C
ATOM   5225 0C21 POPEc 135      75.691  27.701  42.453  1.00  0.00           C
ATOM   5227 1C21 POPEc 135      76.311  28.751  41.562  1.00  0.00           C
ATOM   5230 2C21 POPEc 135      75.361  29.311  40.483  1.00  0.00           C
ATOM   5233 3C21 POPEc 135      74.101  30.001  41.032  1.00  0.00           C
ATOM   5236 4C21 POPEc 135      73.631  31.191  40.192  1.00  0.00           C
ATOM   5239 5C21 POPEc 135      73.471  30.921  38.682  1.00  0.00           C
ATOM   5242 6C21 POPEc 135      73.741  32.171  37.832  1.00  0.00           C
ATOM   5245 7C21 POPEc 135      73.031  32.121  36.482  1.00  0.00           C
ATOM   5248 8C21 POPEc 135      73.161  33.401  35.653  1.00  0.00           C
ATOM   5252  C33 POPEc 135      70.691  20.921  36.802  1.00  0.00           C
ATOM   5255  C34 POPEc 135      70.211  21.261  38.213  1.00  0.00           C
ATOM   5258  C35 POPEc 135      71.291  21.861  39.132  1.00  0.00           C
ATOM   5261  C36 POPEc 135      72.231  20.791  39.693  1.00  0.00           C
ATOM   5264  C37 POPEc 135      73.111  21.291  40.842  1.00  0.00           C
ATOM   5267  C38 POPEc 135      73.621  20.141  41.712  1.00  0.00           C
ATOM   5270  C39 POPEc 135      74.781  20.521  42.642  1.00  0.00           C
ATOM   5273 0C31 POPEc 135      76.151  20.231  42.013  1.00  0.00           C
ATOM   5276 1C31 POPEc 135      77.321  20.641  42.922  1.00  0.00           C
ATOM   5279 2C31 POPEc 135      78.711  20.311  42.352  1.00  0.00           C
ATOM   5282 3C31 POPEc 135      78.961  18.801  42.162  1.00  0.00           C
ATOM   5285 4C31 POPEc 135      80.391  18.481  41.702  1.00  0.00           C
ATOM   5288 5C31 POPEc 135      80.521  17.051  41.173  1.00  0.00           C
ATOM   5291 6C31 POPEc 135      81.951  16.661  40.763  1.00  0.00           C
ATOM   5295  NH3 POPEd 136      96.391  13.981  23.342  1.00  0.00           N
ATOM   5299  C12 POPEd 136      97.141  12.761  23.812  1.00  0.00           C
ATOM   5302  C11 POPEd 136      96.261  11.501  23.772  1.00  0.00           C
ATOM   5305  P   POPEd 136      94.971  10.321  25.802  1.00  0.00           P
ATOM   5306  O13 POPEd 136      93.771  10.461  24.952  1.00  0.00           O
ATOM   5307  O14 POPEd 136      95.381   8.941  26.192  1.00  0.00           O
ATOM   5308  O11 POPEd 136      94.911  11.241  27.072  1.00  0.00           O
ATOM   5309  O12 POPEd 136      96.241  10.891  25.052  1.00  0.00           O
ATOM   5310  C1  POPEd 136      95.931  12.141  27.502  1.00  0.00           C
ATOM   5313  C2  POPEd 136      96.791  11.581  28.662  1.00  0.00           C
ATOM   5315  O21 POPEd 136      97.971  12.391  28.762  1.00  0.00           O
ATOM   5316  C21 POPEd 136      98.671  12.531  29.912  1.00  0.00           C
ATOM   5317  O22 POPEd 136      99.811  12.971  29.923  1.00  0.00           O
ATOM   5318  C22 POPEd 136      97.911  12.171  31.192  1.00  0.00           C
ATOM   5321  C3  POPEd 136      97.201  10.091  28.472  1.00  0.00           C
ATOM   5324  O31 POPEd 136      97.961   9.611  29.602  1.00  0.00           O
ATOM   5325  C31 POPEd 136      97.911   8.271  29.772  1.00  0.00           C
ATOM   5326  O32 POPEd 136      97.501   7.501  28.932  1.00  0.00           O
ATOM   5327  C32 POPEd 136      98.181   7.931  31.252  1.00  0.00           C
ATOM   5330  C23 POPEd 136      98.801  12.131  32.452  1.00  0.00           C
ATOM   5333  C24 POPEd 136      98.121  11.321  33.562  1.00  0.00           C
ATOM   5336  C25 POPEd 136      99.071  10.841  34.673  1.00  0.00           C
ATOM   5339  C26 POPEd 136      99.611  11.981  35.543  1.00  0.00           C
ATOM   5342  C27 POPEd 136     100.191  11.471  36.872  1.00  0.00           C
ATOM   5345  C28 POPEd 136     100.461  12.561  37.932  1.00  0.00           C
ATOM   5348  C29 POPEd 136      99.181  13.301  38.252  1.00  0.00           C
ATOM   5350 0C21 POPEd 136      98.461  13.231  39.382  1.00  0.00           C
ATOM   5352 1C21 POPEd 136      98.791  12.471  40.643  1.00  0.00           C
ATOM   5355 2C21 POPEd 136      98.061  13.131  41.823  1.00  0.00           C
ATOM   5358 3C21 POPEd 136      98.531  12.651  43.202  1.00  0.00           C
ATOM   5361 4C21 POPEd 136      97.711  13.301  44.323  1.00  0.00           C
ATOM   5364 5C21 POPEd 136      98.331  13.161  45.722  1.00  0.00           C
ATOM   5367 6C21 POPEd 136      97.331  13.571  46.803  1.00  0.00           C
ATOM   5370 7C21 POPEd 136      97.961  14.001  48.132  1.00  0.00           C
ATOM   5373 8C21 POPEd 136      96.911  14.441  49.152  1.00  0.00           C
ATOM   5377  C33 POPEd 136      99.151   6.751  31.522  1.00  0.00           C
ATOM   5380  C34 POPEd 136      98.931   6.051  32.882  1.00  0.00           C
ATOM   5383  C35 POPEd 136      98.941   6.971  34.122  1.00  0.00           C
ATOM   5386  C36 POPEd 136      98.591   6.221  35.422  1.00  0.00           C
ATOM   5389  C37 POPEd 136      98.121   7.141  36.572  1.00  0.00           C
ATOM   5392  C38 POPEd 136      98.061   6.441  37.952  1.00  0.00           C
ATOM   5395  C39 POPEd 136      97.931   7.451  39.112  1.00  0.00           C
ATOM   5398 0C31 POPEd 136      98.151   6.861  40.512  1.00  0.00           C
ATOM   5401 1C31 POPEd 136      98.241   7.951  41.592  1.00  0.00           C
ATOM   5404 2C31 POPEd 136      98.321   7.431  43.043  1.00  0.00           C
ATOM   5407 3C31 POPEd 136      99.751   7.171  43.532  1.00  0.00           C
ATOM   5410 4C31 POPEd 136      99.791   6.651  44.982  1.00  0.00           C
ATOM   5413 5C31 POPEd 136     101.221   6.411  45.492  1.00  0.00           C
ATOM   5416 6C31 POPEd 136     101.291   5.651  46.823  1.00  0.00           C
ATOM   5420  NH3 POPEe 137       3.161  75.951  28.582  1.00  0.00           N
ATOM   5424  C12 POPEe 137       3.561  74.521  28.302  1.00  0.00           C
ATOM   5427  C11 POPEe 137       5.051  74.331  27.943  1.00  0.00           C
ATOM   5430  P   POPEe 137       6.471  75.751  29.653  1.00  0.00           P
ATOM   5431  O13 POPEe 137       7.821  75.981  29.112  1.00  0.00           O
ATOM   5432  O14 POPEe 137       5.451  76.801  29.422  1.00  0.00           O
ATOM   5433  O11 POPEe 137       6.531  75.481  31.212  1.00  0.00           O
ATOM   5434  O12 POPEe 137       5.891  74.381  29.102  1.00  0.00           O
ATOM   5435  C1  POPEe 137       6.821  76.641  32.012  1.00  0.00           C
ATOM   5438  C2  POPEe 137       8.361  76.851  32.173  1.00  0.00           C
ATOM   5440  O21 POPEe 137       9.081  75.911  32.993  1.00  0.00           O
ATOM   5441  C21 POPEe 137       8.531  75.151  33.912  1.00  0.00           C
ATOM   5442  O22 POPEe 137       7.421  75.231  34.393  1.00  0.00           O
ATOM   5443  C22 POPEe 137       9.521  74.041  34.293  1.00  0.00           C
ATOM   5446  C3  POPEe 137       8.691  78.311  32.562  1.00  0.00           C
ATOM   5449  O31 POPEe 137       8.031  78.621  33.792  1.00  0.00           O
ATOM   5450  C31 POPEe 137       8.771  78.721  34.872  1.00  0.00           C
ATOM   5451  O32 POPEe 137       9.991  78.831  34.912  1.00  0.00           O
ATOM   5452  C32 POPEe 137       7.851  78.431  36.062  1.00  0.00           C
ATOM   5455  C23 POPEe 137       8.971  73.151  35.422  1.00  0.00           C
ATOM   5458  C24 POPEe 137       8.981  73.831  36.802  1.00  0.00           C
ATOM   5461  C25 POPEe 137       8.451  72.901  37.892  1.00  0.00           C
ATOM   5464  C26 POPEe 137       8.811  73.401  39.293  1.00  0.00           C
ATOM   5467  C27 POPEe 137       8.511  72.371  40.392  1.00  0.00           C
ATOM   5470  C28 POPEe 137       9.461  72.491  41.602  1.00  0.00           C
ATOM   5473  C29 POPEe 137       9.341  73.821  42.292  1.00  0.00           C
ATOM   5475 0C21 POPEe 137       9.701  74.091  43.552  1.00  0.00           C
ATOM   5477 1C21 POPEe 137      10.321  73.141  44.552  1.00  0.00           C
ATOM   5480 2C21 POPEe 137      11.781  73.511  44.882  1.00  0.00           C
ATOM   5483 3C21 POPEe 137      11.971  74.981  45.252  1.00  0.00           C
ATOM   5486 4C21 POPEe 137      13.381  75.301  45.783  1.00  0.00           C
ATOM   5489 5C21 POPEe 137      13.791  76.771  45.592  1.00  0.00           C
ATOM   5492 6C21 POPEe 137      12.811  77.791  46.182  1.00  0.00           C
ATOM   5495 7C21 POPEe 137      13.171  79.241  45.842  1.00  0.00           C
ATOM   5498 8C21 POPEe 137      12.131  80.241  46.332  1.00  0.00           C
ATOM   5502  C33 POPEe 137       8.501  78.591  37.442  1.00  0.00           C
ATOM   5505  C34 POPEe 137       9.701  77.661  37.612  1.00  0.00           C
ATOM   5508  C35 POPEe 137       9.841  77.051  39.002  1.00  0.00           C
ATOM   5511  C36 POPEe 137      10.141  78.111  40.072  1.00  0.00           C
ATOM   5514  C37 POPEe 137      10.391  77.481  41.442  1.00  0.00           C
ATOM   5517  C38 POPEe 137      10.361  78.511  42.582  1.00  0.00           C
ATOM   5520  C39 POPEe 137       8.941  78.931  42.983  1.00  0.00           C
ATOM   5523 0C31 POPEe 137       8.231  77.921  43.903  1.00  0.00           C
ATOM   5526 1C31 POPEe 137       8.691  78.051  45.352  1.00  0.00           C
ATOM   5529 2C31 POPEe 137       8.081  77.011  46.302  1.00  0.00           C
ATOM   5532 3C31 POPEe 137       8.611  77.141  47.743  1.00  0.00           C
ATOM   5535 4C31 POPEe 137       8.181  78.431  48.453  1.00  0.00           C
ATOM   5538 5C31 POPEe 137       8.811  78.591  49.842  1.00  0.00           C
ATOM   5541 6C31 POPEe 137       8.311  79.831  50.583  1.00  0.00           C
ATOM   5545  NH3 POPEf 138      75.791  78.201  28.972  1.00  0.00           N
ATOM   5549  C12 POPEf 138      76.421  77.941  27.642  1.00  0.00           C
ATOM   5552  C11 POPEf 138      77.451  76.791  27.722  1.00  0.00           C
ATOM   5555  P   POPEf 138      78.701  75.151  29.312  1.00  0.00           P
ATOM   5556  O13 POPEf 138      78.411  74.151  28.242  1.00  0.00           O
ATOM   5557  O14 POPEf 138      80.131  75.531  29.432  1.00  0.00           O
ATOM   5558  O11 POPEf 138      78.191  74.611  30.712  1.00  0.00           O
ATOM   5559  O12 POPEf 138      77.801  76.441  29.072  1.00  0.00           O
ATOM   5560  C1  POPEf 138      77.041  75.071  31.422  1.00  0.00           C
ATOM   5563  C2  POPEf 138      77.411  75.461  32.882  1.00  0.00           C
ATOM   5565  O21 POPEf 138      76.221  75.691  33.653  1.00  0.00           O
ATOM   5566  C21 POPEf 138      75.681  74.581  34.142  1.00  0.00           C
ATOM   5567  O22 POPEf 138      76.051  73.441  33.892  1.00  0.00           O
ATOM   5568  C22 POPEf 138      74.661  74.911  35.222  1.00  0.00           C
ATOM   5571  C3  POPEf 138      78.321  76.711  32.952  1.00  0.00           C
ATOM   5574  O31 POPEf 138      78.891  76.931  34.263  1.00  0.00           O
ATOM   5575  C31 POPEf 138      78.201  77.701  35.092  1.00  0.00           C
ATOM   5576  O32 POPEf 138      77.151  78.271  34.862  1.00  0.00           O
ATOM   5577  C32 POPEf 138      78.871  77.681  36.482  1.00  0.00           C
ATOM   5580  C23 POPEf 138      75.371  75.331  36.522  1.00  0.00           C
ATOM   5583  C24 POPEf 138      74.471  75.291  37.762  1.00  0.00           C
ATOM   5586  C25 POPEf 138      75.251  74.861  39.012  1.00  0.00           C
ATOM   5589  C26 POPEf 138      74.361  74.591  40.232  1.00  0.00           C
ATOM   5592  C27 POPEf 138      75.091  73.751  41.283  1.00  0.00           C
ATOM   5595  C28 POPEf 138      74.201  73.411  42.493  1.00  0.00           C
ATOM   5598  C29 POPEf 138      74.841  72.411  43.423  1.00  0.00           C
ATOM   5600 0C21 POPEf 138      74.521  72.271  44.722  1.00  0.00           C
ATOM   5602 1C21 POPEf 138      73.471  73.081  45.433  1.00  0.00           C
ATOM   5605 2C21 POPEf 138      72.551  72.291  46.372  1.00  0.00           C
ATOM   5608 3C21 POPEf 138      71.621  73.241  47.132  1.00  0.00           C
ATOM   5611 4C21 POPEf 138      70.741  72.551  48.172  1.00  0.00           C
ATOM   5614 5C21 POPEf 138      70.101  73.551  49.152  1.00  0.00           C
ATOM   5617 6C21 POPEf 138      69.061  74.481  48.512  1.00  0.00           C
ATOM   5620 7C21 POPEf 138      68.151  75.161  49.542  1.00  0.00           C
ATOM   5623 8C21 POPEf 138      67.031  76.001  48.923  1.00  0.00           C
ATOM   5627  C33 POPEf 138      80.381  78.071  36.532  1.00  0.00           C
ATOM   5630  C34 POPEf 138      81.251  77.111  37.362  1.00  0.00           C
ATOM   5633  C35 POPEf 138      81.181  77.201  38.892  1.00  0.00           C
ATOM   5636  C36 POPEf 138      79.871  76.641  39.463  1.00  0.00           C
ATOM   5639  C37 POPEf 138      79.841  76.681  40.982  1.00  0.00           C
ATOM   5642  C38 POPEf 138      78.441  76.451  41.543  1.00  0.00           C
ATOM   5645  C39 POPEf 138      78.381  76.801  43.032  1.00  0.00           C
ATOM   5648 0C31 POPEf 138      77.561  75.801  43.842  1.00  0.00           C
ATOM   5651 1C31 POPEf 138      77.481  76.221  45.312  1.00  0.00           C
ATOM   5654 2C31 POPEf 138      76.581  75.271  46.102  1.00  0.00           C
ATOM   5657 3C31 POPEf 138      76.531  75.611  47.592  1.00  0.00           C
ATOM   5660 4C31 POPEf 138      75.291  75.031  48.272  1.00  0.00           C
ATOM   5663 5C31 POPEf 138      75.281  75.231  49.792  1.00  0.00           C
ATOM   5666 6C31 POPEf 138      73.971  74.781  50.442  1.00  0.00           C
ATOM   5670  NH3 POPEg 139     128.813   4.411  71.923  1.00  0.00           N
ATOM   5674  C12 POPEg 139     127.553   5.111  72.353  1.00  0.00           C
ATOM   5677  C11 POPEg 139     126.271   4.421  71.794  1.00  0.00           C
ATOM   5680  P   POPEg 139     127.003   4.931  69.232  1.00  0.00           P
ATOM   5681  O13 POPEg 139     127.513   6.251  69.662  1.00  0.00           O
ATOM   5682  O14 POPEg 139     128.063   3.929  68.982  1.00  0.00           O
ATOM   5683  O11 POPEg 139     126.041   5.071  67.992  1.00  0.00           O
ATOM   5684  O12 POPEg 139     126.091   4.341  70.372  1.00  0.00           O
ATOM   5685  C1  POPEg 139     126.261   4.441  66.732  1.00  0.00           C
ATOM   5688  C2  POPEg 139     126.883   5.371  65.643  1.00  0.00           C
ATOM   5690  O21 POPEg 139     127.843   4.581  64.923  1.00  0.00           O
ATOM   5691  C21 POPEg 139     127.573   3.909  63.802  1.00  0.00           C
ATOM   5692  O22 POPEg 139     128.433   3.289  63.202  1.00  0.00           O
ATOM   5693  C22 POPEg 139     126.121   3.949  63.272  1.00  0.00           C
ATOM   5696  C3  POPEg 139     127.583   6.681  66.162  1.00  0.00           C
ATOM   5699  O31 POPEg 139     128.703   7.141  65.362  1.00  0.00           O
ATOM   5700  C31 POPEg 139     128.463   7.321  64.073  1.00  0.00           C
ATOM   5701  O32 POPEg 139     127.373   7.331  63.542  1.00  0.00           O
ATOM   5702  C32 POPEg 139     129.793   7.411  63.302  1.00  0.00           C
ATOM   5705  C23 POPEg 139     125.831   5.161  62.332  1.00  0.00           C
ATOM   5708  C24 POPEg 139     124.731   4.911  61.302  1.00  0.00           C
ATOM   5711  C25 POPEg 139     125.141   4.049  60.092  1.00  0.00           C
ATOM   5714  C26 POPEg 139     125.901   4.841  59.022  1.00  0.00           C
ATOM   5717  C27 POPEg 139     126.091   4.049  57.722  1.00  0.00           C
ATOM   5720  C28 POPEg 139     126.813   4.841  56.612  1.00  0.00           C
ATOM   5723  C29 POPEg 139     126.883   4.079  55.312  1.00  0.00           C
ATOM   5725 0C21 POPEg 139     126.041   4.179  54.272  1.00  0.00           C
ATOM   5727 1C21 POPEg 139     124.841   5.091  54.162  1.00  0.00           C
ATOM   5730 2C21 POPEg 139     124.711   5.661  52.752  1.00  0.00           C
ATOM   5733 3C21 POPEg 139     123.461   6.531  52.582  1.00  0.00           C
ATOM   5736 4C21 POPEg 139     123.341   7.091  51.162  1.00  0.00           C
ATOM   5739 5C21 POPEg 139     122.521   8.381  51.102  1.00  0.00           C
ATOM   5742 6C21 POPEg 139     122.541   9.001  49.703  1.00  0.00           C
ATOM   5745 7C21 POPEg 139     121.811  10.341  49.633  1.00  0.00           C
ATOM   5748 8C21 POPEg 139     121.831  10.961  48.232  1.00  0.00           C
ATOM   5752  C33 POPEg 139     129.733   6.561  62.013  1.00  0.00           C
ATOM   5755  C34 POPEg 139     130.993   6.641  61.122  1.00  0.00           C
ATOM   5758  C35 POPEg 139     131.153   7.991  60.392  1.00  0.00           C
ATOM   5761  C36 POPEg 139     131.643   7.871  58.942  1.00  0.00           C
ATOM   5764  C37 POPEg 139     131.323   9.131  58.113  1.00  0.00           C
ATOM   5767  C38 POPEg 139     131.333   8.941  56.582  1.00  0.00           C
ATOM   5770  C39 POPEg 139     130.273   7.951  56.042  1.00  0.00           C
ATOM   5773 0C31 POPEg 139     130.093   8.071  54.513  1.00  0.00           C
ATOM   5776 1C31 POPEg 139     129.283   6.921  53.903  1.00  0.00           C
ATOM   5779 2C31 POPEg 139     129.303   6.941  52.362  1.00  0.00           C
ATOM   5782 3C31 POPEg 139     128.703   5.691  51.702  1.00  0.00           C
ATOM   5785 4C31 POPEg 139     129.333   5.401  50.332  1.00  0.00           C
ATOM   5788 5C31 POPEg 139     128.593   4.351  49.502  1.00  0.00           C
ATOM   5791 6C31 POPEg 139     129.233   4.109  48.132  1.00  0.00           C
ATOM   5795  NH3 POPEh 140     131.473   9.921  72.312  1.00  0.00           N
ATOM   5799  C12 POPEh 140     131.943  10.641  71.072  1.00  0.00           C
ATOM   5802  C11 POPEh 140     131.703  12.171  71.132  1.00  0.00           C
ATOM   5805  P   POPEh 140     129.373  12.301  72.382  1.00  0.00           P
ATOM   5806  O13 POPEh 140     130.133  12.681  73.603  1.00  0.00           O
ATOM   5807  O14 POPEh 140     128.973  10.881  72.372  1.00  0.00           O
ATOM   5808  O11 POPEh 140     128.143  13.251  72.083  1.00  0.00           O
ATOM   5809  O12 POPEh 140     130.323  12.531  71.142  1.00  0.00           O
ATOM   5810  C1  POPEh 140     128.013  14.051  70.893  1.00  0.00           C
ATOM   5813  C2  POPEh 140     127.373  13.351  69.643  1.00  0.00           C
ATOM   5815  O21 POPEh 140     126.671  14.381  68.923  1.00  0.00           O
ATOM   5816  C21 POPEh 140     126.721  14.421  67.613  1.00  0.00           C
ATOM   5817  O22 POPEh 140     127.313  13.681  66.863  1.00  0.00           O
ATOM   5818  C22 POPEh 140     125.741  15.491  67.133  1.00  0.00           C
ATOM   5821  C3  POPEh 140     126.381  12.201  70.003  1.00  0.00           C
ATOM   5824  O31 POPEh 140     125.981  11.421  68.852  1.00  0.00           O
ATOM   5825  C31 POPEh 140     124.811  11.741  68.283  1.00  0.00           C
ATOM   5826  O32 POPEh 140     124.101  12.681  68.613  1.00  0.00           O
ATOM   5827  C32 POPEh 140     124.501  10.751  67.162  1.00  0.00           C
ATOM   5830  C23 POPEh 140     125.781  15.631  65.603  1.00  0.00           C
ATOM   5833  C24 POPEh 140     124.801  16.681  65.062  1.00  0.00           C
ATOM   5836  C25 POPEh 140     123.451  16.071  64.652  1.00  0.00           C
ATOM   5839  C26 POPEh 140     123.481  15.321  63.313  1.00  0.00           C
ATOM   5842  C27 POPEh 140     122.121  14.681  62.972  1.00  0.00           C
ATOM   5845  C28 POPEh 140     121.931  14.381  61.472  1.00  0.00           C
ATOM   5848  C29 POPEh 140     122.791  13.271  60.932  1.00  0.00           C
ATOM   5850 0C21 POPEh 140     123.841  13.411  60.092  1.00  0.00           C
ATOM   5852 1C21 POPEh 140     124.381  14.731  59.603  1.00  0.00           C
ATOM   5855 2C21 POPEh 140     125.841  14.661  59.132  1.00  0.00           C
ATOM   5858 3C21 POPEh 140     126.031  13.951  57.792  1.00  0.00           C
ATOM   5861 4C21 POPEh 140     127.523  13.721  57.482  1.00  0.00           C
ATOM   5864 5C21 POPEh 140     127.763  13.141  56.092  1.00  0.00           C
ATOM   5867 6C21 POPEh 140     129.253  12.861  55.833  1.00  0.00           C
ATOM   5870 7C21 POPEh 140     129.483  12.071  54.542  1.00  0.00           C
ATOM   5873 8C21 POPEh 140     130.953  11.951  54.132  1.00  0.00           C
ATOM   5877  C33 POPEh 140     124.371  11.421  65.772  1.00  0.00           C
ATOM   5880  C34 POPEh 140     123.871  10.431  64.713  1.00  0.00           C
ATOM   5883  C35 POPEh 140     124.111  10.921  63.283  1.00  0.00           C
ATOM   5886  C36 POPEh 140     123.841   9.851  62.203  1.00  0.00           C
ATOM   5889  C37 POPEh 140     122.401   9.321  62.162  1.00  0.00           C
ATOM   5892  C38 POPEh 140     122.331   7.791  62.342  1.00  0.00           C
ATOM   5895  C39 POPEh 140     120.901   7.241  62.512  1.00  0.00           C
ATOM   5898 0C31 POPEh 140     120.001   7.441  61.282  1.00  0.00           C
ATOM   5901 1C31 POPEh 140     118.591   6.881  61.482  1.00  0.00           C
ATOM   5904 2C31 POPEh 140     117.511   7.601  60.643  1.00  0.00           C
ATOM   5907 3C31 POPEh 140     117.741   7.571  59.123  1.00  0.00           C
ATOM   5910 4C31 POPEh 140     117.421   6.211  58.482  1.00  0.00           C
ATOM   5913 5C31 POPEh 140     117.431   6.291  56.952  1.00  0.00           C
ATOM   5916 6C31 POPEh 140     116.841   5.071  56.243  1.00  0.00           C
ATOM   5920  NH3 POPEi 141       0.361  53.031  31.173  1.00  0.00           N
ATOM   5924  C12 POPEi 141       0.271  51.951  30.112  1.00  0.00           C
ATOM   5927  C11 POPEi 141       1.651  51.351  29.752  1.00  0.00           C
ATOM   5930  P   POPEi 141       1.721  48.741  29.672  1.00  0.00           P
ATOM   5931  O13 POPEi 141       2.921  48.691  30.562  1.00  0.00           O
ATOM   5932  O14 POPEi 141       1.431  47.611  28.762  1.00  0.00           O
ATOM   5933  O11 POPEi 141       0.461  48.851  30.602  1.00  0.00           O
ATOM   5934  O12 POPEi 141       1.531  50.161  28.972  1.00  0.00           O
ATOM   5935  C1  POPEi 141       0.121  47.831  31.532  1.00  0.00           C
ATOM   5938  C2  POPEi 141       0.551  48.261  32.952  1.00  0.00           C
ATOM   5940  O21 POPEi 141      -0.149  47.511  33.962  1.00  0.00           O
ATOM   5941  C21 POPEi 141      -1.429  47.751  34.162  1.00  0.00           C
ATOM   5942  O22 POPEi 141      -2.159  48.461  33.493  1.00  0.00           O
ATOM   5943  C22 POPEi 141      -1.859  47.101  35.462  1.00  0.00           C
ATOM   5946  C3  POPEi 141       0.431  49.811  33.122  1.00  0.00           C
ATOM   5949  O31 POPEi 141       0.691  50.211  34.482  1.00  0.00           O
ATOM   5950  C31 POPEi 141       0.591  51.531  34.662  1.00  0.00           C
ATOM   5951  O32 POPEi 141       0.241  52.331  33.802  1.00  0.00           O
ATOM   5952  C32 POPEi 141       1.131  51.861  36.042  1.00  0.00           C
ATOM   5955  C23 POPEi 141      -1.499  48.021  36.652  1.00  0.00           C
ATOM   5958  C24 POPEi 141      -1.929  47.471  38.012  1.00  0.00           C
ATOM   5961  C25 POPEi 141      -1.049  46.331  38.522  1.00  0.00           C
ATOM   5964  C26 POPEi 141      -0.669  46.501  40.002  1.00  0.00           C
ATOM   5967  C27 POPEi 141       0.201  45.361  40.553  1.00  0.00           C
ATOM   5970  C28 POPEi 141       0.841  45.681  41.912  1.00  0.00           C
ATOM   5973  C29 POPEi 141      -0.199  46.061  42.933  1.00  0.00           C
ATOM   5975 0C21 POPEi 141      -0.479  45.431  44.082  1.00  0.00           C
ATOM   5977 1C21 POPEi 141       0.201  44.211  44.653  1.00  0.00           C
ATOM   5980 2C21 POPEi 141       0.411  44.461  46.152  1.00  0.00           C
ATOM   5983 3C21 POPEi 141       0.731  43.181  46.922  1.00  0.00           C
ATOM   5986 4C21 POPEi 141       0.951  43.521  48.392  1.00  0.00           C
ATOM   5989 5C21 POPEi 141       1.291  42.291  49.222  1.00  0.00           C
ATOM   5992 6C21 POPEi 141       2.161  42.661  50.412  1.00  0.00           C
ATOM   5995 7C21 POPEi 141       2.671  41.421  51.122  1.00  0.00           C
ATOM   5998 8C21 POPEi 141       3.891  41.711  51.982  1.00  0.00           C
ATOM   6002  C33 POPEi 141       0.611  53.171  36.642  1.00  0.00           C
ATOM   6005  C34 POPEi 141       1.011  53.331  38.122  1.00  0.00           C
ATOM   6008  C35 POPEi 141       0.501  54.641  38.732  1.00  0.00           C
ATOM   6011  C36 POPEi 141       1.541  55.381  39.592  1.00  0.00           C
ATOM   6014  C37 POPEi 141       1.201  56.871  39.693  1.00  0.00           C
ATOM   6017  C38 POPEi 141       2.301  57.711  40.363  1.00  0.00           C
ATOM   6020  C39 POPEi 141       2.271  57.631  41.893  1.00  0.00           C
ATOM   6023 0C31 POPEi 141       2.601  58.961  42.562  1.00  0.00           C
ATOM   6026 1C31 POPEi 141       2.501  58.881  44.092  1.00  0.00           C
ATOM   6029 2C31 POPEi 141       2.861  60.201  44.782  1.00  0.00           C
ATOM   6032 3C31 POPEi 141       2.821  60.121  46.312  1.00  0.00           C
ATOM   6035 4C31 POPEi 141       1.421  59.831  46.873  1.00  0.00           C
ATOM   6038 5C31 POPEi 141       1.381  59.861  48.403  1.00  0.00           C
ATOM   6041 6C31 POPEi 141      -0.029  59.791  48.982  1.00  0.00           C
ATOM   6045  NH3 POPEj 142      67.151 103.021  30.192  1.00  0.00           N
ATOM   6049  C12 POPEj 142      67.431 104.481  30.432  1.00  0.00           C
ATOM   6052  C11 POPEj 142      67.901 105.231  29.162  1.00  0.00           C
ATOM   6055  P   POPEj 142      70.071 106.561  28.592  1.00  0.00           P
ATOM   6056  O13 POPEj 142      71.491 106.281  28.312  1.00  0.00           O
ATOM   6057  O14 POPEj 142      69.271 107.261  27.572  1.00  0.00           O
ATOM   6058  O11 POPEj 142      70.041 107.431  29.912  1.00  0.00           O
ATOM   6059  O12 POPEj 142      69.331 105.221  29.042  1.00  0.00           O
ATOM   6060  C1  POPEj 142      70.321 106.921  31.222  1.00  0.00           C
ATOM   6063  C2  POPEj 142      71.661 107.491  31.782  1.00  0.00           C
ATOM   6065  O21 POPEj 142      71.771 107.361  33.213  1.00  0.00           O
ATOM   6066  C21 POPEj 142      71.721 106.181  33.762  1.00  0.00           C
ATOM   6067  O22 POPEj 142      71.301 105.151  33.252  1.00  0.00           O
ATOM   6068  C22 POPEj 142      72.361 106.281  35.152  1.00  0.00           C
ATOM   6071  C3  POPEj 142      71.841 109.001  31.432  1.00  0.00           C
ATOM   6074  O31 POPEj 142      72.461 109.781  32.472  1.00  0.00           O
ATOM   6075  C31 POPEj 142      71.801 110.291  33.533  1.00  0.00           C
ATOM   6076  O32 POPEj 142      72.351 110.921  34.412  1.00  0.00           O
ATOM   6077  C32 POPEj 142      70.271 110.121  33.512  1.00  0.00           C
ATOM   6080  C23 POPEj 142      71.521 105.591  36.252  1.00  0.00           C
ATOM   6083  C24 POPEj 142      71.921 106.091  37.653  1.00  0.00           C
ATOM   6086  C25 POPEj 142      73.301 105.681  38.162  1.00  0.00           C
ATOM   6089  C26 POPEj 142      73.631 106.161  39.592  1.00  0.00           C
ATOM   6092  C27 POPEj 142      75.151 106.221  39.842  1.00  0.00           C
ATOM   6095  C28 POPEj 142      75.581 106.391  41.312  1.00  0.00           C
ATOM   6098  C29 POPEj 142      75.011 107.611  41.992  1.00  0.00           C
ATOM   6100 0C21 POPEj 142      74.801 107.761  43.312  1.00  0.00           C
ATOM   6102 1C21 POPEj 142      75.171 106.781  44.393  1.00  0.00           C
ATOM   6105 2C21 POPEj 142      75.771 107.441  45.653  1.00  0.00           C
ATOM   6108 3C21 POPEj 142      74.771 108.231  46.502  1.00  0.00           C
ATOM   6111 4C21 POPEj 142      75.391 108.691  47.842  1.00  0.00           C
ATOM   6114 5C21 POPEj 142      74.491 109.651  48.632  1.00  0.00           C
ATOM   6117 6C21 POPEj 142      75.101 109.991  50.002  1.00  0.00           C
ATOM   6120 7C21 POPEj 142      74.261 110.961  50.853  1.00  0.00           C
ATOM   6123 8C21 POPEj 142      72.911 110.391  51.302  1.00  0.00           C
ATOM   6127  C33 POPEj 142      69.541 110.091  34.882  1.00  0.00           C
ATOM   6130  C34 POPEj 142      68.111 110.621  34.692  1.00  0.00           C
ATOM   6133  C35 POPEj 142      67.161 110.511  35.903  1.00  0.00           C
ATOM   6136  C36 POPEj 142      65.881 111.311  35.622  1.00  0.00           C
ATOM   6139  C37 POPEj 142      64.651 110.931  36.452  1.00  0.00           C
ATOM   6142  C38 POPEj 142      63.511 111.931  36.192  1.00  0.00           C
ATOM   6145  C39 POPEj 142      62.131 111.481  36.673  1.00  0.00           C
ATOM   6148 0C31 POPEj 142      62.011 111.251  38.183  1.00  0.00           C
ATOM   6151 1C31 POPEj 142      60.661 110.591  38.493  1.00  0.00           C
ATOM   6154 2C31 POPEj 142      60.491 110.121  39.932  1.00  0.00           C
ATOM   6157 3C31 POPEj 142      59.161 109.371  40.112  1.00  0.00           C
ATOM   6160 4C31 POPEj 142      58.761 109.171  41.582  1.00  0.00           C
ATOM   6163 5C31 POPEj 142      57.271 108.831  41.712  1.00  0.00           C
ATOM   6166 6C31 POPEj 142      56.751 108.891  43.153  1.00  0.00           C
ATOM   6170  NH3 POPEk 143      17.401  66.091  70.762  1.00  0.00           N
ATOM   6174  C12 POPEk 143      15.931  65.921  70.902  1.00  0.00           C
ATOM   6177  C11 POPEk 143      15.691  64.461  71.273  1.00  0.00           C
ATOM   6180  P   POPEk 143      13.361  63.371  70.963  1.00  0.00           P
ATOM   6181  O13 POPEk 143      11.991  63.581  71.503  1.00  0.00           O
ATOM   6182  O14 POPEk 143      13.911  62.011  70.963  1.00  0.00           O
ATOM   6183  O11 POPEk 143      13.441  63.981  69.502  1.00  0.00           O
ATOM   6184  O12 POPEk 143      14.371  64.271  71.753  1.00  0.00           O
ATOM   6185  C1  POPEk 143      12.481  64.971  69.132  1.00  0.00           C
ATOM   6188  C2  POPEk 143      12.901  65.611  67.783  1.00  0.00           C
ATOM   6190  O21 POPEk 143      11.881  66.361  67.103  1.00  0.00           O
ATOM   6191  C21 POPEk 143      10.741  66.761  67.582  1.00  0.00           C
ATOM   6192  O22 POPEk 143      10.321  66.661  68.723  1.00  0.00           O
ATOM   6193  C22 POPEk 143       9.941  67.451  66.472  1.00  0.00           C
ATOM   6196  C3  POPEk 143      13.411  64.501  66.823  1.00  0.00           C
ATOM   6199  O31 POPEk 143      13.901  65.011  65.552  1.00  0.00           O
ATOM   6200  C31 POPEk 143      13.031  64.991  64.552  1.00  0.00           C
ATOM   6201  O32 POPEk 143      11.901  64.561  64.603  1.00  0.00           O
ATOM   6202  C32 POPEk 143      13.701  65.581  63.313  1.00  0.00           C
ATOM   6205  C23 POPEk 143      10.711  67.731  65.162  1.00  0.00           C
ATOM   6208  C24 POPEk 143      10.011  68.771  64.302  1.00  0.00           C
ATOM   6211  C25 POPEk 143      10.751  69.041  62.982  1.00  0.00           C
ATOM   6214  C26 POPEk 143       9.901  69.851  62.002  1.00  0.00           C
ATOM   6217  C27 POPEk 143      10.691  70.291  60.763  1.00  0.00           C
ATOM   6220  C28 POPEk 143       9.821  71.071  59.773  1.00  0.00           C
ATOM   6223  C29 POPEk 143      10.591  71.431  58.533  1.00  0.00           C
ATOM   6225 0C21 POPEk 143      10.751  70.651  57.453  1.00  0.00           C
ATOM   6227 1C21 POPEk 143      10.221  69.241  57.283  1.00  0.00           C
ATOM   6230 2C21 POPEk 143       9.581  68.961  55.912  1.00  0.00           C
ATOM   6233 3C21 POPEk 143       8.161  69.531  55.743  1.00  0.00           C
ATOM   6236 4C21 POPEk 143       7.381  68.741  54.673  1.00  0.00           C
ATOM   6239 5C21 POPEk 143       5.881  69.071  54.603  1.00  0.00           C
ATOM   6242 6C21 POPEk 143       5.581  70.541  54.272  1.00  0.00           C
ATOM   6245 7C21 POPEk 143       4.141  70.741  53.773  1.00  0.00           C
ATOM   6248 8C21 POPEk 143       3.751  72.211  53.612  1.00  0.00           C
ATOM   6252  C33 POPEk 143      13.431  64.731  62.052  1.00  0.00           C
ATOM   6255  C34 POPEk 143      13.481  65.571  60.772  1.00  0.00           C
ATOM   6258  C35 POPEk 143      13.041  64.771  59.542  1.00  0.00           C
ATOM   6261  C36 POPEk 143      11.531  64.471  59.533  1.00  0.00           C
ATOM   6264  C37 POPEk 143      11.201  63.201  58.752  1.00  0.00           C
ATOM   6267  C38 POPEk 143      11.451  63.301  57.243  1.00  0.00           C
ATOM   6270  C39 POPEk 143      10.661  64.431  56.592  1.00  0.00           C
ATOM   6273 0C31 POPEk 143      10.501  64.211  55.082  1.00  0.00           C
ATOM   6276 1C31 POPEk 143       9.551  65.221  54.433  1.00  0.00           C
ATOM   6279 2C31 POPEk 143       9.061  64.701  53.083  1.00  0.00           C
ATOM   6282 3C31 POPEk 143       8.031  65.631  52.432  1.00  0.00           C
ATOM   6285 4C31 POPEk 143       7.361  64.961  51.243  1.00  0.00           C
ATOM   6288 5C31 POPEk 143       6.071  65.671  50.833  1.00  0.00           C
ATOM   6291 6C31 POPEk 143       5.391  65.001  49.653  1.00  0.00           C
ATOM   6295  NH3 POPEl 144      83.651  41.611  26.243  1.00  0.00           N
ATOM   6299  C12 POPEl 144      82.631  42.711  26.052  1.00  0.00           C
ATOM   6302  C11 POPEl 144      82.561  43.681  27.242  1.00  0.00           C
ATOM   6305  P   POPEl 144      80.451  44.961  26.312  1.00  0.00           P
ATOM   6306  O13 POPEl 144      80.531  45.361  24.892  1.00  0.00           O
ATOM   6307  O14 POPEl 144      79.741  43.691  26.632  1.00  0.00           O
ATOM   6308  O11 POPEl 144      79.741  46.131  27.122  1.00  0.00           O
ATOM   6309  O12 POPEl 144      81.911  44.901  26.912  1.00  0.00           O
ATOM   6310  C1  POPEl 144      80.391  47.411  27.212  1.00  0.00           C
ATOM   6313  C2  POPEl 144      80.941  47.681  28.652  1.00  0.00           C
ATOM   6315  O21 POPEl 144      81.221  49.071  28.872  1.00  0.00           O
ATOM   6316  C21 POPEl 144      82.241  49.621  28.232  1.00  0.00           C
ATOM   6317  O22 POPEl 144      82.641  49.331  27.112  1.00  0.00           O
ATOM   6318  C22 POPEl 144      82.881  50.661  29.152  1.00  0.00           C
ATOM   6321  C3  POPEl 144      82.151  46.801  29.092  1.00  0.00           C
ATOM   6324  O31 POPEl 144      82.831  47.301  30.262  1.00  0.00           O
ATOM   6325  C31 POPEl 144      82.601  46.871  31.502  1.00  0.00           C
ATOM   6326  O32 POPEl 144      83.401  46.961  32.423  1.00  0.00           O
ATOM   6327  C32 POPEl 144      81.171  46.361  31.722  1.00  0.00           C
ATOM   6330  C23 POPEl 144      84.371  50.341  29.432  1.00  0.00           C
ATOM   6333  C24 POPEl 144      84.951  51.081  30.642  1.00  0.00           C
ATOM   6336  C25 POPEl 144      84.831  52.611  30.552  1.00  0.00           C
ATOM   6339  C26 POPEl 144      85.671  53.331  31.622  1.00  0.00           C
ATOM   6342  C27 POPEl 144      85.501  54.861  31.532  1.00  0.00           C
ATOM   6345  C28 POPEl 144      86.401  55.691  32.482  1.00  0.00           C
ATOM   6348  C29 POPEl 144      86.031  55.521  33.932  1.00  0.00           C
ATOM   6350 0C21 POPEl 144      86.221  56.411  34.923  1.00  0.00           C
ATOM   6352 1C21 POPEl 144      86.911  57.751  34.822  1.00  0.00           C
ATOM   6355 2C21 POPEl 144      87.871  58.031  36.002  1.00  0.00           C
ATOM   6358 3C21 POPEl 144      87.191  58.011  37.382  1.00  0.00           C
ATOM   6361 4C21 POPEl 144      87.931  58.801  38.472  1.00  0.00           C
ATOM   6364 5C21 POPEl 144      89.371  58.321  38.773  1.00  0.00           C
ATOM   6367 6C21 POPEl 144      89.481  56.841  39.182  1.00  0.00           C
ATOM   6370 7C21 POPEl 144      90.911  56.441  39.542  1.00  0.00           C
ATOM   6373 8C21 POPEl 144      91.121  54.941  39.712  1.00  0.00           C
ATOM   6377  C33 POPEl 144      80.941  45.891  33.182  1.00  0.00           C
ATOM   6380  C34 POPEl 144      79.491  45.481  33.432  1.00  0.00           C
ATOM   6383  C35 POPEl 144      79.251  44.871  34.822  1.00  0.00           C
ATOM   6386  C36 POPEl 144      79.341  45.901  35.962  1.00  0.00           C
ATOM   6389  C37 POPEl 144      78.761  45.381  37.282  1.00  0.00           C
ATOM   6392  C38 POPEl 144      78.731  46.471  38.362  1.00  0.00           C
ATOM   6395  C39 POPEl 144      77.461  46.481  39.222  1.00  0.00           C
ATOM   6398 0C31 POPEl 144      77.341  45.321  40.232  1.00  0.00           C
ATOM   6401 1C31 POPEl 144      76.431  45.721  41.403  1.00  0.00           C
ATOM   6404 2C31 POPEl 144      76.271  44.661  42.502  1.00  0.00           C
ATOM   6407 3C31 POPEl 144      75.721  45.281  43.783  1.00  0.00           C
ATOM   6410 4C31 POPEl 144      75.201  44.251  44.792  1.00  0.00           C
ATOM   6413 5C31 POPEl 144      74.901  44.871  46.162  1.00  0.00           C
ATOM   6416 6C31 POPEl 144      73.781  44.161  46.922  1.00  0.00           C
ATOM   6420  NH3 POPEm 145      16.501 119.341  68.453  1.00  0.00           N
ATOM   6424  C12 POPEm 145      15.401 118.331  68.582  1.00  0.00           C
ATOM   6427  C11 POPEm 145      15.751 117.361  69.673  1.00  0.00           C
ATOM   6430  P   POPEm 145      15.821 114.851  69.192  1.00  0.00           P
ATOM   6431  O13 POPEm 145      16.481 114.211  70.332  1.00  0.00           O
ATOM   6432  O14 POPEm 145      14.341 114.961  69.283  1.00  0.00           O
ATOM   6433  O11 POPEm 145      16.211 114.111  67.852  1.00  0.00           O
ATOM   6434  O12 POPEm 145      16.441 116.291  69.042  1.00  0.00           O
ATOM   6435  C1  POPEm 145      17.381 114.311  67.063  1.00  0.00           C
ATOM   6438  C2  POPEm 145      16.981 114.611  65.592  1.00  0.00           C
ATOM   6440  O21 POPEm 145      18.081 114.331  64.692  1.00  0.00           O
ATOM   6441  C21 POPEm 145      18.181 113.041  64.353  1.00  0.00           C
ATOM   6442  O22 POPEm 145      17.411 112.161  64.692  1.00  0.00           O
ATOM   6443  C22 POPEm 145      19.391 112.831  63.432  1.00  0.00           C
ATOM   6446  C3  POPEm 145      16.501 116.091  65.472  1.00  0.00           C
ATOM   6449  O31 POPEm 145      16.301 116.541  64.112  1.00  0.00           O
ATOM   6450  C31 POPEm 145      15.081 116.371  63.612  1.00  0.00           C
ATOM   6451  O32 POPEm 145      14.131 115.901  64.202  1.00  0.00           O
ATOM   6452  C32 POPEm 145      15.011 116.991  62.213  1.00  0.00           C
ATOM   6455  C23 POPEm 145      19.001 112.591  61.952  1.00  0.00           C
ATOM   6458  C24 POPEm 145      19.041 113.861  61.082  1.00  0.00           C
ATOM   6461  C25 POPEm 145      18.601 113.671  59.622  1.00  0.00           C
ATOM   6464  C26 POPEm 145      19.191 112.421  58.952  1.00  0.00           C
ATOM   6467  C27 POPEm 145      18.901 112.311  57.453  1.00  0.00           C
ATOM   6470  C28 POPEm 145      19.111 110.871  56.952  1.00  0.00           C
ATOM   6473  C29 POPEm 145      18.901 110.701  55.472  1.00  0.00           C
ATOM   6475 0C21 POPEm 145      19.851 110.861  54.533  1.00  0.00           C
ATOM   6477 1C21 POPEm 145      21.261 111.321  54.802  1.00  0.00           C
ATOM   6480 2C21 POPEm 145      22.211 110.151  55.122  1.00  0.00           C
ATOM   6483 3C21 POPEm 145      23.631 110.671  55.372  1.00  0.00           C
ATOM   6486 4C21 POPEm 145      24.511 109.651  56.102  1.00  0.00           C
ATOM   6489 5C21 POPEm 145      25.871 110.221  56.542  1.00  0.00           C
ATOM   6492 6C21 POPEm 145      25.731 111.271  57.652  1.00  0.00           C
ATOM   6495 7C21 POPEm 145      27.061 111.941  58.003  1.00  0.00           C
ATOM   6498 8C21 POPEm 145      26.901 113.011  59.072  1.00  0.00           C
ATOM   6502  C33 POPEm 145      14.971 115.961  61.052  1.00  0.00           C
ATOM   6505  C34 POPEm 145      14.531 116.631  59.743  1.00  0.00           C
ATOM   6508  C35 POPEm 145      14.341 115.671  58.562  1.00  0.00           C
ATOM   6511  C36 POPEm 145      13.321 114.561  58.832  1.00  0.00           C
ATOM   6514  C37 POPEm 145      12.801 113.911  57.542  1.00  0.00           C
ATOM   6517  C38 POPEm 145      12.521 112.411  57.732  1.00  0.00           C
ATOM   6520  C39 POPEm 145      11.721 111.771  56.592  1.00  0.00           C
ATOM   6523 0C31 POPEm 145      12.361 111.941  55.212  1.00  0.00           C
ATOM   6526 1C31 POPEm 145      11.451 111.431  54.102  1.00  0.00           C
ATOM   6529 2C31 POPEm 145      11.941 111.871  52.712  1.00  0.00           C
ATOM   6532 3C31 POPEm 145      10.791 111.971  51.702  1.00  0.00           C
ATOM   6535 4C31 POPEm 145      10.211 110.611  51.292  1.00  0.00           C
ATOM   6538 5C31 POPEm 145       8.851 110.791  50.623  1.00  0.00           C
ATOM   6541 6C31 POPEm 145       8.351 109.511  49.963  1.00  0.00           C
ATOM   6545  NH3 POPEn 146      77.441  44.891  27.943  1.00  0.00           N
ATOM   6549  C12 POPEn 146      76.741  44.611  26.652  1.00  0.00           C
ATOM   6552  C11 POPEn 146      75.431  43.891  26.903  1.00  0.00           C
ATOM   6555  P   POPEn 146      73.091  44.381  27.892  1.00  0.00           P
ATOM   6556  O13 POPEn 146      72.351  45.531  28.472  1.00  0.00           O
ATOM   6557  O14 POPEn 146      72.591  43.881  26.602  1.00  0.00           O
ATOM   6558  O11 POPEn 146      73.011  43.191  28.952  1.00  0.00           O
ATOM   6559  O12 POPEn 146      74.651  44.671  27.822  1.00  0.00           O
ATOM   6560  C1  POPEn 146      73.761  43.271  30.172  1.00  0.00           C
ATOM   6563  C2  POPEn 146      73.411  42.091  31.142  1.00  0.00           C
ATOM   6565  O21 POPEn 146      73.911  42.361  32.462  1.00  0.00           O
ATOM   6566  C21 POPEn 146      75.201  42.361  32.692  1.00  0.00           C
ATOM   6567  O22 POPEn 146      76.091  42.111  31.892  1.00  0.00           O
ATOM   6568  C22 POPEn 146      75.471  42.781  34.162  1.00  0.00           C
ATOM   6571  C3  POPEn 146      73.801  40.671  30.632  1.00  0.00           C
ATOM   6574  O31 POPEn 146      73.441  39.661  31.612  1.00  0.00           O
ATOM   6575  C31 POPEn 146      72.131  39.381  31.622  1.00  0.00           C
ATOM   6576  O32 POPEn 146      71.351  39.711  30.752  1.00  0.00           O
ATOM   6577  C32 POPEn 146      71.771  38.661  32.912  1.00  0.00           C
ATOM   6580  C23 POPEn 146      74.821  41.891  35.272  1.00  0.00           C
ATOM   6583  C24 POPEn 146      75.661  41.851  36.572  1.00  0.00           C
ATOM   6586  C25 POPEn 146      75.151  40.861  37.642  1.00  0.00           C
ATOM   6589  C26 POPEn 146      74.031  41.391  38.562  1.00  0.00           C
ATOM   6592  C27 POPEn 146      74.381  41.381  40.062  1.00  0.00           C
ATOM   6595  C28 POPEn 146      73.171  41.561  41.002  1.00  0.00           C
ATOM   6598  C29 POPEn 146      72.261  40.351  41.022  1.00  0.00           C
ATOM   6600 0C21 POPEn 146      71.591  39.881  42.083  1.00  0.00           C
ATOM   6602 1C21 POPEn 146      71.541  40.501  43.452  1.00  0.00           C
ATOM   6605 2C21 POPEn 146      70.611  39.771  44.443  1.00  0.00           C
ATOM   6608 3C21 POPEn 146      71.101  38.371  44.832  1.00  0.00           C
ATOM   6611 4C21 POPEn 146      70.271  37.711  45.942  1.00  0.00           C
ATOM   6614 5C21 POPEn 146      70.641  36.241  46.132  1.00  0.00           C
ATOM   6617 6C21 POPEn 146      69.891  35.561  47.282  1.00  0.00           C
ATOM   6620 7C21 POPEn 146      70.221  34.061  47.382  1.00  0.00           C
ATOM   6623 8C21 POPEn 146      69.431  33.341  48.472  1.00  0.00           C
ATOM   6627  C33 POPEn 146      70.711  39.441  33.722  1.00  0.00           C
ATOM   6630  C34 POPEn 146      70.721  39.011  35.192  1.00  0.00           C
ATOM   6633  C35 POPEn 146      69.351  39.121  35.882  1.00  0.00           C
ATOM   6636  C36 POPEn 146      69.491  38.971  37.403  1.00  0.00           C
ATOM   6639  C37 POPEn 146      68.171  38.711  38.132  1.00  0.00           C
ATOM   6642  C38 POPEn 146      68.401  38.401  39.622  1.00  0.00           C
ATOM   6645  C39 POPEn 146      68.061  39.561  40.562  1.00  0.00           C
ATOM   6648 0C31 POPEn 146      66.591  39.521  40.993  1.00  0.00           C
ATOM   6651 1C31 POPEn 146      66.241  40.641  41.972  1.00  0.00           C
ATOM   6654 2C31 POPEn 146      64.831  40.501  42.572  1.00  0.00           C
ATOM   6657 3C31 POPEn 146      64.851  40.321  44.102  1.00  0.00           C
ATOM   6660 4C31 POPEn 146      63.441  40.381  44.702  1.00  0.00           C
ATOM   6663 5C31 POPEn 146      63.371  39.851  46.143  1.00  0.00           C
ATOM   6666 6C31 POPEn 146      61.971  39.941  46.733  1.00  0.00           C
ATOM   6670  NH3 POPEo 147     112.141  73.971  30.742  1.00  0.00           N
ATOM   6674  C12 POPEo 147     112.071  75.451  30.472  1.00  0.00           C
ATOM   6677  C11 POPEo 147     112.481  76.291  31.702  1.00  0.00           C
ATOM   6680  P   POPEo 147     111.841  78.861  31.792  1.00  0.00           P
ATOM   6681  O13 POPEo 147     111.881  79.921  30.752  1.00  0.00           O
ATOM   6682  O14 POPEo 147     110.511  78.391  32.243  1.00  0.00           O
ATOM   6683  O11 POPEo 147     112.671  79.441  33.002  1.00  0.00           O
ATOM   6684  O12 POPEo 147     112.711  77.631  31.292  1.00  0.00           O
ATOM   6685  C1  POPEo 147     112.971  78.771  34.212  1.00  0.00           C
ATOM   6688  C2  POPEo 147     112.411  79.601  35.402  1.00  0.00           C
ATOM   6690  O21 POPEo 147     113.391  79.621  36.482  1.00  0.00           O
ATOM   6691  C21 POPEo 147     113.151  79.251  37.722  1.00  0.00           C
ATOM   6692  O22 POPEo 147     112.191  78.621  38.122  1.00  0.00           O
ATOM   6693  C22 POPEo 147     114.311  79.701  38.642  1.00  0.00           C
ATOM   6696  C3  POPEo 147     110.911  79.211  35.672  1.00  0.00           C
ATOM   6699  O31 POPEo 147     110.171  80.181  36.432  1.00  0.00           O
ATOM   6700  C31 POPEo 147     109.641  81.211  35.783  1.00  0.00           C
ATOM   6701  O32 POPEo 147     109.841  81.511  34.612  1.00  0.00           O
ATOM   6702  C32 POPEo 147     108.711  81.971  36.762  1.00  0.00           C
ATOM   6705  C23 POPEo 147     114.291  81.241  38.872  1.00  0.00           C
ATOM   6708  C24 POPEo 147     115.071  81.791  40.072  1.00  0.00           C
ATOM   6711  C25 POPEo 147     114.421  83.091  40.592  1.00  0.00           C
ATOM   6714  C26 POPEo 147     113.241  82.841  41.562  1.00  0.00           C
ATOM   6717  C27 POPEo 147     113.381  83.511  42.942  1.00  0.00           C
ATOM   6720  C28 POPEo 147     114.261  82.741  43.942  1.00  0.00           C
ATOM   6723  C29 POPEo 147     115.731  82.821  43.612  1.00  0.00           C
ATOM   6725 0C21 POPEo 147     116.701  83.391  44.352  1.00  0.00           C
ATOM   6727 1C21 POPEo 147     116.551  84.041  45.702  1.00  0.00           C
ATOM   6730 2C21 POPEo 147     117.841  83.871  46.532  1.00  0.00           C
ATOM   6733 3C21 POPEo 147     117.801  84.701  47.832  1.00  0.00           C
ATOM   6736 4C21 POPEo 147     119.131  84.731  48.592  1.00  0.00           C
ATOM   6739 5C21 POPEo 147     119.341  83.531  49.522  1.00  0.00           C
ATOM   6742 6C21 POPEo 147     120.651  83.621  50.322  1.00  0.00           C
ATOM   6745 7C21 POPEo 147     120.791  82.501  51.353  1.00  0.00           C
ATOM   6748 8C21 POPEo 147     122.161  82.461  52.042  1.00  0.00           C
ATOM   6752  C33 POPEo 147     109.041  83.471  37.002  1.00  0.00           C
ATOM   6755  C34 POPEo 147     109.221  83.871  38.482  1.00  0.00           C
ATOM   6758  C35 POPEo 147     107.971  83.771  39.363  1.00  0.00           C
ATOM   6761  C36 POPEo 147     108.271  84.211  40.802  1.00  0.00           C
ATOM   6764  C37 POPEo 147     107.011  84.431  41.652  1.00  0.00           C
ATOM   6767  C38 POPEo 147     107.311  84.961  43.073  1.00  0.00           C
ATOM   6770  C39 POPEo 147     108.161  84.001  43.923  1.00  0.00           C
ATOM   6773 0C31 POPEo 147     108.331  84.471  45.363  1.00  0.00           C
ATOM   6776 1C31 POPEo 147     109.431  83.701  46.112  1.00  0.00           C
ATOM   6779 2C31 POPEo 147     109.631  84.171  47.552  1.00  0.00           C
ATOM   6782 3C31 POPEo 147     108.791  83.381  48.572  1.00  0.00           C
ATOM   6785 4C31 POPEo 147     109.161  83.731  50.023  1.00  0.00           C
ATOM   6788 5C31 POPEo 147     108.381  82.891  51.042  1.00  0.00           C
ATOM   6791 6C31 POPEo 147     108.691  83.271  52.482  1.00  0.00           C
ATOM   6795  NH3 POPEp 148     110.151 121.811  29.102  1.00  0.00           N
ATOM   6799  C12 POPEp 148     111.001 121.471  30.292  1.00  0.00           C
ATOM   6802  C11 POPEp 148     110.521 120.241  31.072  1.00  0.00           C
ATOM   6805  P   POPEp 148     108.171 121.111  31.882  1.00  0.00           P
ATOM   6806  O13 POPEp 148     107.941 121.261  30.432  1.00  0.00           O
ATOM   6807  O14 POPEp 148     107.171 120.311  32.622  1.00  0.00           O
ATOM   6808  O11 POPEp 148     108.241 122.551  32.532  1.00  0.00           O
ATOM   6809  O12 POPEp 148     109.621 120.551  32.132  1.00  0.00           O
ATOM   6810  C1  POPEp 148     107.031 123.071  33.083  1.00  0.00           C
ATOM   6813  C2  POPEp 148     107.191 124.571  33.432  1.00  0.00           C
ATOM   6815  O21 POPEp 148     107.231 124.721  34.862  1.00  0.00           O
ATOM   6816  C21 POPEp 148     108.381 124.411  35.452  1.00  0.00           C
ATOM   6817  O22 POPEp 148     109.491 124.531  34.972  1.00  0.00           O
ATOM   6818  C22 POPEp 148     108.041 123.831  36.822  1.00  0.00           C
ATOM   6821  C3  POPEp 148     106.021 125.411  32.852  1.00  0.00           C
ATOM   6824  O31 POPEp 148     106.431 126.791  32.732  1.00  0.00           O
ATOM   6825  C31 POPEp 148     106.161 127.571  33.773  1.00  0.00           C
ATOM   6826  O32 POPEp 148     105.241 127.401  34.562  1.00  0.00           O
ATOM   6827  C32 POPEp 148     107.171 128.711  33.812  1.00  0.00           C
ATOM   6830  C23 POPEp 148     109.211 123.741  37.832  1.00  0.00           C
ATOM   6833  C24 POPEp 148     108.841 122.771  38.962  1.00  0.00           C
ATOM   6836  C25 POPEp 148     109.451 123.061  40.342  1.00  0.00           C
ATOM   6839  C26 POPEp 148     109.101 124.451  40.892  1.00  0.00           C
ATOM   6842  C27 POPEp 148     109.131 124.601  42.432  1.00  0.00           C
ATOM   6845  C28 POPEp 148     110.381 124.051  43.132  1.00  0.00           C
ATOM   6848  C29 POPEp 148     110.291 122.571  43.412  1.00  0.00           C
ATOM   6850 0C21 POPEp 148     111.291 121.781  43.822  1.00  0.00           C
ATOM   6852 1C21 POPEp 148     112.701 122.211  44.152  1.00  0.00           C
ATOM   6855 2C21 POPEp 148     113.061 121.831  45.602  1.00  0.00           C
ATOM   6858 3C21 POPEp 148     113.281 120.321  45.842  1.00  0.00           C
ATOM   6861 4C21 POPEp 148     112.431 119.751  46.982  1.00  0.00           C
ATOM   6864 5C21 POPEp 148     111.031 119.281  46.543  1.00  0.00           C
ATOM   6867 6C21 POPEp 148     110.131 118.921  47.732  1.00  0.00           C
ATOM   6870 7C21 POPEp 148     108.781 118.331  47.302  1.00  0.00           C
ATOM   6873 8C21 POPEp 148     107.821 118.111  48.482  1.00  0.00           C
ATOM   6877  C33 POPEp 148     107.881 128.741  35.182  1.00  0.00           C
ATOM   6880  C34 POPEp 148     109.061 129.721  35.232  1.00  0.00           C
ATOM   6883  C35 POPEp 148     109.761 129.691  36.592  1.00  0.00           C
ATOM   6886  C36 POPEp 148     108.961 130.391  37.692  1.00  0.00           C
ATOM   6889  C37 POPEp 148     109.571 130.171  39.082  1.00  0.00           C
ATOM   6892  C38 POPEp 148     108.621 130.601  40.202  1.00  0.00           C
ATOM   6895  C39 POPEp 148     108.441 132.111  40.322  1.00  0.00           C
ATOM   6898 0C31 POPEp 148     107.801 132.471  41.672  1.00  0.00           C
ATOM   6901 1C31 POPEp 148     107.701 133.973  41.922  1.00  0.00           C
ATOM   6904 2C31 POPEp 148     107.231 134.263  43.353  1.00  0.00           C
ATOM   6907 3C31 POPEp 148     106.941 135.743  43.612  1.00  0.00           C
ATOM   6910 4C31 POPEp 148     106.971 136.063  45.112  1.00  0.00           C
ATOM   6913 5C31 POPEp 148     106.571 137.503  45.442  1.00  0.00           C
ATOM   6916 6C31 POPEp 148     106.891 137.873  46.893  1.00  0.00           C
ATOM   6920  NH3 POPEq 149     124.811  87.601  27.762  1.00  0.00           N
ATOM   6924  C12 POPEq 149     125.001  86.641  26.622  1.00  0.00           C
ATOM   6927  C11 POPEq 149     123.681  85.991  26.173  1.00  0.00           C
ATOM   6930  P   POPEq 149     121.501  87.491  26.372  1.00  0.00           P
ATOM   6931  O13 POPEq 149     120.511  86.401  26.552  1.00  0.00           O
ATOM   6932  O14 POPEq 149     121.091  88.721  25.662  1.00  0.00           O
ATOM   6933  O11 POPEq 149     122.101  87.881  27.792  1.00  0.00           O
ATOM   6934  O12 POPEq 149     122.791  86.961  25.642  1.00  0.00           O
ATOM   6935  C1  POPEq 149     121.951  87.021  28.922  1.00  0.00           C
ATOM   6938  C2  POPEq 149     121.991  87.831  30.232  1.00  0.00           C
ATOM   6940  O21 POPEq 149     122.431  86.921  31.272  1.00  0.00           O
ATOM   6941  C21 POPEq 149     123.061  87.481  32.292  1.00  0.00           C
ATOM   6942  O22 POPEq 149     123.251  88.671  32.462  1.00  0.00           O
ATOM   6943  C22 POPEq 149     123.551  86.381  33.222  1.00  0.00           C
ATOM   6946  C3  POPEq 149     120.571  88.421  30.482  1.00  0.00           C
ATOM   6949  O31 POPEq 149     120.391  89.031  31.763  1.00  0.00           O
ATOM   6950  C31 POPEq 149     120.861  90.271  31.892  1.00  0.00           C
ATOM   6951  O32 POPEq 149     121.471  90.891  31.022  1.00  0.00           O
ATOM   6952  C32 POPEq 149     120.511  90.751  33.292  1.00  0.00           C
ATOM   6955  C23 POPEq 149     124.391  86.961  34.372  1.00  0.00           C
ATOM   6958  C24 POPEq 149     124.631  85.941  35.472  1.00  0.00           C
ATOM   6961  C25 POPEq 149     125.311  86.571  36.682  1.00  0.00           C
ATOM   6964  C26 POPEq 149     125.501  85.571  37.822  1.00  0.00           C
ATOM   6967  C27 POPEq 149     126.021  86.201  39.112  1.00  0.00           C
ATOM   6970  C28 POPEq 149     125.961  85.191  40.272  1.00  0.00           C
ATOM   6973  C29 POPEq 149     126.321  85.771  41.622  1.00  0.00           C
ATOM   6975 0C21 POPEq 149     125.571  85.731  42.743  1.00  0.00           C
ATOM   6977 1C21 POPEq 149     124.201  85.111  42.912  1.00  0.00           C
ATOM   6980 2C21 POPEq 149     124.161  84.011  43.993  1.00  0.00           C
ATOM   6983 3C21 POPEq 149     122.711  83.611  44.333  1.00  0.00           C
ATOM   6986 4C21 POPEq 149     122.611  82.431  45.302  1.00  0.00           C
ATOM   6989 5C21 POPEq 149     121.151  82.141  45.702  1.00  0.00           C
ATOM   6992 6C21 POPEq 149     120.881  80.641  45.942  1.00  0.00           C
ATOM   6995 7C21 POPEq 149     119.461  80.371  46.432  1.00  0.00           C
ATOM   6998 8C21 POPEq 149     119.151  78.881  46.613  1.00  0.00           C
ATOM   7002  C33 POPEq 149     120.971  92.181  33.642  1.00  0.00           C
ATOM   7005  C34 POPEq 149     122.381  92.241  34.243  1.00  0.00           C
ATOM   7008  C35 POPEq 149     122.601  93.541  35.042  1.00  0.00           C
ATOM   7011  C36 POPEq 149     122.001  93.421  36.452  1.00  0.00           C
ATOM   7014  C37 POPEq 149     121.811  94.751  37.212  1.00  0.00           C
ATOM   7017  C38 POPEq 149     121.231  94.461  38.602  1.00  0.00           C
ATOM   7020  C39 POPEq 149     120.891  95.691  39.452  1.00  0.00           C
ATOM   7023 0C31 POPEq 149     120.351  95.241  40.812  1.00  0.00           C
ATOM   7026 1C31 POPEq 149     119.601  96.301  41.613  1.00  0.00           C
ATOM   7029 2C31 POPEq 149     118.991  95.691  42.882  1.00  0.00           C
ATOM   7032 3C31 POPEq 149     117.961  96.601  43.572  1.00  0.00           C
ATOM   7035 4C31 POPEq 149     118.551  97.831  44.262  1.00  0.00           C
ATOM   7038 5C31 POPEq 149     117.491  98.911  44.492  1.00  0.00           C
ATOM   7041 6C31 POPEq 149     117.961 100.101  45.312  1.00  0.00           C
ATOM   7045  NH3 POPEr 150     109.651  16.471  26.092  1.00  0.00           N
ATOM   7049  C12 POPEr 150     110.571  15.541  25.362  1.00  0.00           C
ATOM   7052  C11 POPEr 150     109.781  14.331  24.842  1.00  0.00           C
ATOM   7055  P   POPEr 150     110.321  11.871  24.292  1.00  0.00           P
ATOM   7056  O13 POPEr 150     108.911  11.571  23.972  1.00  0.00           O
ATOM   7057  O14 POPEr 150     111.381  11.071  23.632  1.00  0.00           O
ATOM   7058  O11 POPEr 150     110.521  11.631  25.832  1.00  0.00           O
ATOM   7059  O12 POPEr 150     110.651  13.401  24.182  1.00  0.00           O
ATOM   7060  C1  POPEr 150     110.071  10.451  26.492  1.00  0.00           C
ATOM   7063  C2  POPEr 150     109.031  10.861  27.572  1.00  0.00           C
ATOM   7065  O21 POPEr 150     108.921   9.921  28.673  1.00  0.00           O
ATOM   7066  C21 POPEr 150     109.961   9.911  29.482  1.00  0.00           C
ATOM   7067  O22 POPEr 150     111.031  10.441  29.263  1.00  0.00           O
ATOM   7068  C22 POPEr 150     109.671   9.031  30.682  1.00  0.00           C
ATOM   7071  C3  POPEr 150     107.641  11.071  26.922  1.00  0.00           C
ATOM   7074  O31 POPEr 150     106.631  11.451  27.862  1.00  0.00           O
ATOM   7075  C31 POPEr 150     106.741  12.711  28.252  1.00  0.00           C
ATOM   7076  O32 POPEr 150     107.541  13.521  27.812  1.00  0.00           O
ATOM   7077  C32 POPEr 150     105.711  12.971  29.333  1.00  0.00           C
ATOM   7080  C23 POPEr 150     108.671   9.681  31.662  1.00  0.00           C
ATOM   7083  C24 POPEr 150     108.251   8.731  32.782  1.00  0.00           C
ATOM   7086  C25 POPEr 150     109.391   8.331  33.732  1.00  0.00           C
ATOM   7089  C26 POPEr 150     109.811   9.441  34.712  1.00  0.00           C
ATOM   7092  C27 POPEr 150     111.091   9.051  35.472  1.00  0.00           C
ATOM   7095  C28 POPEr 150     111.611  10.131  36.442  1.00  0.00           C
ATOM   7098  C29 POPEr 150     110.721  10.371  37.632  1.00  0.00           C
ATOM   7100 0C21 POPEr 150     110.781  11.451  38.443  1.00  0.00           C
ATOM   7102 1C21 POPEr 150     111.771  12.571  38.292  1.00  0.00           C
ATOM   7105 2C21 POPEr 150     111.161  13.911  37.822  1.00  0.00           C
ATOM   7108 3C21 POPEr 150     112.251  14.901  37.412  1.00  0.00           C
ATOM   7111 4C21 POPEr 150     111.701  16.291  37.092  1.00  0.00           C
ATOM   7114 5C21 POPEr 150     111.951  16.731  35.643  1.00  0.00           C
ATOM   7117 6C21 POPEr 150     111.501  18.171  35.412  1.00  0.00           C
ATOM   7120 7C21 POPEr 150     111.811  18.681  34.012  1.00  0.00           C
ATOM   7123 8C21 POPEr 150     111.221  20.071  33.782  1.00  0.00           C
ATOM   7127  C33 POPEr 150     105.661  14.451  29.742  1.00  0.00           C
ATOM   7130  C34 POPEr 150     104.291  14.841  30.302  1.00  0.00           C
ATOM   7133  C35 POPEr 150     103.861  14.071  31.552  1.00  0.00           C
ATOM   7136  C36 POPEr 150     104.731  14.401  32.772  1.00  0.00           C
ATOM   7139  C37 POPEr 150     104.041  14.071  34.102  1.00  0.00           C
ATOM   7142  C38 POPEr 150     104.251  15.181  35.152  1.00  0.00           C
ATOM   7145  C39 POPEr 150     103.271  15.071  36.322  1.00  0.00           C
ATOM   7148 0C31 POPEr 150     102.721  16.441  36.752  1.00  0.00           C
ATOM   7151 1C31 POPEr 150     101.461  16.351  37.622  1.00  0.00           C
ATOM   7154 2C31 POPEr 150     101.731  15.931  39.072  1.00  0.00           C
ATOM   7157 3C31 POPEr 150     102.251  17.081  39.953  1.00  0.00           C
ATOM   7160 4C31 POPEr 150     102.251  16.691  41.442  1.00  0.00           C
ATOM   7163 5C31 POPEr 150     102.861  17.761  42.352  1.00  0.00           C
ATOM   7166 6C31 POPEr 150     102.831  17.351  43.832  1.00  0.00           C
ATOM   7170  NH3 POPEs 151      17.901 111.761  70.503  1.00  0.00           N
ATOM   7174  C12 POPEs 151      17.611 112.301  71.863  1.00  0.00           C
ATOM   7177  C11 POPEs 151      18.301 111.491  72.952  1.00  0.00           C
ATOM   7180  P   POPEs 151      20.911 111.851  72.543  1.00  0.00           P
ATOM   7181  O13 POPEs 151      21.531 113.201  72.382  1.00  0.00           O
ATOM   7182  O14 POPEs 151      21.671 110.861  73.333  1.00  0.00           O
ATOM   7183  O11 POPEs 151      20.481 111.291  71.122  1.00  0.00           O
ATOM   7184  O12 POPEs 151      19.551 112.091  73.272  1.00  0.00           O
ATOM   7185  C1  POPEs 151      21.001 111.831  69.902  1.00  0.00           C
ATOM   7188  C2  POPEs 151      22.031 110.881  69.232  1.00  0.00           C
ATOM   7190  O21 POPEs 151      22.911 111.641  68.372  1.00  0.00           O
ATOM   7191  C21 POPEs 151      22.381 112.151  67.273  1.00  0.00           C
ATOM   7192  O22 POPEs 151      21.211 112.121  66.934  1.00  0.00           O
ATOM   7193  C22 POPEs 151      23.471 112.851  66.472  1.00  0.00           C
ATOM   7196  C3  POPEs 151      21.381 109.631  68.552  1.00  0.00           C
ATOM   7199  O31 POPEs 151      22.331 108.971  67.692  1.00  0.00           O
ATOM   7200  C31 POPEs 151      22.851 107.831  68.132  1.00  0.00           C
ATOM   7201  O32 POPEs 151      22.421 107.141  69.042  1.00  0.00           O
ATOM   7202  C32 POPEs 151      24.181 107.601  67.402  1.00  0.00           C
ATOM   7205  C23 POPEs 151      24.601 111.891  66.052  1.00  0.00           C
ATOM   7208  C24 POPEs 151      25.141 112.241  64.652  1.00  0.00           C
ATOM   7211  C25 POPEs 151      24.231 111.701  63.542  1.00  0.00           C
ATOM   7214  C26 POPEs 151      24.451 112.421  62.213  1.00  0.00           C
ATOM   7217  C27 POPEs 151      23.301 112.201  61.212  1.00  0.00           C
ATOM   7220  C28 POPEs 151      23.231 113.271  60.092  1.00  0.00           C
ATOM   7223  C29 POPEs 151      22.811 114.611  60.632  1.00  0.00           C
ATOM   7225 0C21 POPEs 151      22.161 115.591  59.962  1.00  0.00           C
ATOM   7227 1C21 POPEs 151      21.751 115.581  58.512  1.00  0.00           C
ATOM   7230 2C21 POPEs 151      22.731 116.431  57.692  1.00  0.00           C
ATOM   7233 3C21 POPEs 151      22.201 116.831  56.312  1.00  0.00           C
ATOM   7236 4C21 POPEs 151      23.211 117.681  55.532  1.00  0.00           C
ATOM   7239 5C21 POPEs 151      24.421 116.871  55.062  1.00  0.00           C
ATOM   7242 6C21 POPEs 151      25.521 117.721  54.422  1.00  0.00           C
ATOM   7245 7C21 POPEs 151      26.671 116.841  53.923  1.00  0.00           C
ATOM   7248 8C21 POPEs 151      27.961 117.601  53.622  1.00  0.00           C
ATOM   7252  C33 POPEs 151      24.531 106.111  67.152  1.00  0.00           C
ATOM   7255  C34 POPEs 151      23.541 105.441  66.192  1.00  0.00           C
ATOM   7258  C35 POPEs 151      24.111 104.201  65.472  1.00  0.00           C
ATOM   7261  C36 POPEs 151      25.131 104.551  64.372  1.00  0.00           C
ATOM   7264  C37 POPEs 151      25.031 103.631  63.153  1.00  0.00           C
ATOM   7267  C38 POPEs 151      26.131 103.841  62.103  1.00  0.00           C
ATOM   7270  C39 POPEs 151      26.071 105.211  61.412  1.00  0.00           C
ATOM   7273 0C31 POPEs 151      27.251 105.451  60.462  1.00  0.00           C
ATOM   7276 1C31 POPEs 151      27.281 104.561  59.212  1.00  0.00           C
ATOM   7279 2C31 POPEs 151      28.451 104.901  58.283  1.00  0.00           C
ATOM   7282 3C31 POPEs 151      28.301 106.281  57.612  1.00  0.00           C
ATOM   7285 4C31 POPEs 151      29.541 106.711  56.833  1.00  0.00           C
ATOM   7288 5C31 POPEs 151      29.381 108.121  56.262  1.00  0.00           C
ATOM   7291 6C31 POPEs 151      30.581 108.531  55.412  1.00  0.00           C
ATOM   7295  NH3 POPEt 152      69.641 127.411  29.862  1.00  0.00           N
ATOM   7299  C12 POPEt 152      69.701 125.901  29.742  1.00  0.00           C
ATOM   7302  C11 POPEt 152      68.431 125.301  29.082  1.00  0.00           C
ATOM   7305  P   POPEt 152      68.001 122.741  29.702  1.00  0.00           P
ATOM   7306  O13 POPEt 152      66.701 122.351  29.132  1.00  0.00           O
ATOM   7307  O14 POPEt 152      69.061 121.701  29.812  1.00  0.00           O
ATOM   7308  O11 POPEt 152      67.741 123.401  31.122  1.00  0.00           O
ATOM   7309  O12 POPEt 152      68.611 123.911  28.872  1.00  0.00           O
ATOM   7310  C1  POPEt 152      67.691 122.651  32.333  1.00  0.00           C
ATOM   7313  C2  POPEt 152      68.091 123.631  33.462  1.00  0.00           C
ATOM   7315  O21 POPEt 152      68.401 122.981  34.722  1.00  0.00           O
ATOM   7316  C21 POPEt 152      67.401 122.451  35.402  1.00  0.00           C
ATOM   7317  O22 POPEt 152      66.291 122.191  34.962  1.00  0.00           O
ATOM   7318  C22 POPEt 152      67.841 122.231  36.842  1.00  0.00           C
ATOM   7321  C3  POPEt 152      67.001 124.761  33.552  1.00  0.00           C
ATOM   7324  O31 POPEt 152      67.501 125.991  34.122  1.00  0.00           O
ATOM   7325  C31 POPEt 152      67.321 126.111  35.422  1.00  0.00           C
ATOM   7326  O32 POPEt 152      66.891 125.261  36.173  1.00  0.00           O
ATOM   7327  C32 POPEt 152      67.781 127.491  35.853  1.00  0.00           C
ATOM   7330  C23 POPEt 152      66.651 121.891  37.792  1.00  0.00           C
ATOM   7333  C24 POPEt 152      66.351 120.391  37.882  1.00  0.00           C
ATOM   7336  C25 POPEt 152      65.251 120.051  38.892  1.00  0.00           C
ATOM   7339  C26 POPEt 152      65.691 120.241  40.352  1.00  0.00           C
ATOM   7342  C27 POPEt 152      64.651 119.761  41.382  1.00  0.00           C
ATOM   7345  C28 POPEt 152      65.261 119.721  42.802  1.00  0.00           C
ATOM   7348  C29 POPEt 152      64.291 119.181  43.822  1.00  0.00           C
ATOM   7350 0C21 POPEt 152      64.311 119.461  45.142  1.00  0.00           C
ATOM   7352 1C21 POPEt 152      65.301 120.351  45.842  1.00  0.00           C
ATOM   7355 2C21 POPEt 152      66.681 119.691  46.082  1.00  0.00           C
ATOM   7358 3C21 POPEt 152      67.521 120.521  47.052  1.00  0.00           C
ATOM   7361 4C21 POPEt 152      68.911 119.951  47.382  1.00  0.00           C
ATOM   7364 5C21 POPEt 152      69.551 120.781  48.493  1.00  0.00           C
ATOM   7367 6C21 POPEt 152      70.731 120.121  49.233  1.00  0.00           C
ATOM   7370 7C21 POPEt 152      70.941 120.771  50.613  1.00  0.00           C
ATOM   7373 8C21 POPEt 152      71.921 120.031  51.512  1.00  0.00           C
ATOM   7377  C33 POPEt 152      66.851 128.051  36.942  1.00  0.00           C
ATOM   7380  C34 POPEt 152      67.421 129.301  37.622  1.00  0.00           C
ATOM   7383  C35 POPEt 152      68.651 128.961  38.462  1.00  0.00           C
ATOM   7386  C36 POPEt 152      69.101 130.041  39.442  1.00  0.00           C
ATOM   7389  C37 POPEt 152      70.581 129.881  39.812  1.00  0.00           C
ATOM   7392  C38 POPEt 152      70.971 130.601  41.102  1.00  0.00           C
ATOM   7395  C39 POPEt 152      72.351 130.161  41.613  1.00  0.00           C
ATOM   7398 0C31 POPEt 152      72.791 130.891  42.892  1.00  0.00           C
ATOM   7401 1C31 POPEt 152      73.981 130.181  43.552  1.00  0.00           C
ATOM   7404 2C31 POPEt 152      74.431 130.811  44.882  1.00  0.00           C
ATOM   7407 3C31 POPEt 152      75.671 130.111  45.433  1.00  0.00           C
ATOM   7410 4C31 POPEt 152      75.991 130.461  46.893  1.00  0.00           C
ATOM   7413 5C31 POPEt 152      77.201 129.671  47.412  1.00  0.00           C
ATOM   7416 6C31 POPEt 152      77.521 129.911  48.882  1.00  0.00           C
ATOM   7420  NH3 POPEu 153      83.801  30.541  26.702  1.00  0.00           N
ATOM   7424  C12 POPEu 153      83.811  29.381  27.652  1.00  0.00           C
ATOM   7427  C11 POPEu 153      84.961  28.451  27.262  1.00  0.00           C
ATOM   7430  P   POPEu 153      86.341  26.451  27.932  1.00  0.00           P
ATOM   7431  O13 POPEu 153      86.181  26.061  26.512  1.00  0.00           O
ATOM   7432  O14 POPEu 153      87.631  27.021  28.362  1.00  0.00           O
ATOM   7433  O11 POPEu 153      86.001  25.171  28.812  1.00  0.00           O
ATOM   7434  O12 POPEu 153      85.131  27.431  28.252  1.00  0.00           O
ATOM   7435  C1  POPEu 153      85.941  25.251  30.242  1.00  0.00           C
ATOM   7438  C2  POPEu 153      84.471  25.161  30.762  1.00  0.00           C
ATOM   7440  O21 POPEu 153      84.301  25.591  32.132  1.00  0.00           O
ATOM   7441  C21 POPEu 153      84.981  24.981  33.073  1.00  0.00           C
ATOM   7442  O22 POPEu 153      85.781  24.071  32.922  1.00  0.00           O
ATOM   7443  C22 POPEu 153      84.681  25.681  34.403  1.00  0.00           C
ATOM   7446  C3  POPEu 153      83.851  23.761  30.513  1.00  0.00           C
ATOM   7449  O31 POPEu 153      82.841  23.411  31.492  1.00  0.00           O
ATOM   7450  C31 POPEu 153      82.431  22.151  31.372  1.00  0.00           C
ATOM   7451  O32 POPEu 153      82.771  21.381  30.492  1.00  0.00           O
ATOM   7452  C32 POPEu 153      81.431  21.851  32.482  1.00  0.00           C
ATOM   7455  C23 POPEu 153      84.751  24.751  35.622  1.00  0.00           C
ATOM   7458  C24 POPEu 153      85.031  25.511  36.933  1.00  0.00           C
ATOM   7461  C25 POPEu 153      84.781  24.631  38.183  1.00  0.00           C
ATOM   7464  C26 POPEu 153      86.021  24.381  39.052  1.00  0.00           C
ATOM   7467  C27 POPEu 153      85.651  23.551  40.302  1.00  0.00           C
ATOM   7470  C28 POPEu 153      86.831  23.111  41.203  1.00  0.00           C
ATOM   7473  C29 POPEu 153      87.561  24.241  41.893  1.00  0.00           C
ATOM   7475 0C21 POPEu 153      87.721  24.391  43.222  1.00  0.00           C
ATOM   7477 1C21 POPEu 153      87.211  23.441  44.282  1.00  0.00           C
ATOM   7480 2C21 POPEu 153      87.921  23.581  45.643  1.00  0.00           C
ATOM   7483 3C21 POPEu 153      89.421  23.251  45.613  1.00  0.00           C
ATOM   7486 4C21 POPEu 153      90.021  23.101  47.022  1.00  0.00           C
ATOM   7489 5C21 POPEu 153      91.491  22.661  47.013  1.00  0.00           C
ATOM   7492 6C21 POPEu 153      92.111  22.621  48.412  1.00  0.00           C
ATOM   7495 7C21 POPEu 153      93.591  22.221  48.412  1.00  0.00           C
ATOM   7498 8C21 POPEu 153      94.271  22.331  49.782  1.00  0.00           C
ATOM   7502  C33 POPEu 153      81.651  20.461  33.092  1.00  0.00           C
ATOM   7505  C34 POPEu 153      82.271  20.501  34.492  1.00  0.00           C
ATOM   7508  C35 POPEu 153      81.221  20.901  35.522  1.00  0.00           C
ATOM   7511  C36 POPEu 153      81.791  21.111  36.922  1.00  0.00           C
ATOM   7514  C37 POPEu 153      80.701  21.701  37.822  1.00  0.00           C
ATOM   7517  C38 POPEu 153      81.241  22.671  38.872  1.00  0.00           C
ATOM   7520  C39 POPEu 153      81.921  21.961  40.042  1.00  0.00           C
ATOM   7523 0C31 POPEu 153      81.601  22.661  41.362  1.00  0.00           C
ATOM   7526 1C31 POPEu 153      82.291  22.011  42.562  1.00  0.00           C
ATOM   7529 2C31 POPEu 153      82.001  22.791  43.832  1.00  0.00           C
ATOM   7532 3C31 POPEu 153      82.921  22.411  44.982  1.00  0.00           C
ATOM   7535 4C31 POPEu 153      82.561  23.181  46.243  1.00  0.00           C
ATOM   7538 5C31 POPEu 153      83.571  22.971  47.362  1.00  0.00           C
ATOM   7541 6C31 POPEu 153      83.061  23.501  48.692  1.00  0.00           C
ATOM   7545  NH3 POPEv 154      87.351  75.091  71.863  1.00  0.00           N
ATOM   7549  C12 POPEv 154      88.381  73.991  71.842  1.00  0.00           C
ATOM   7552  C11 POPEv 154      89.731  74.471  71.262  1.00  0.00           C
ATOM   7555  P   POPEv 154      91.041  72.411  70.262  1.00  0.00           P
ATOM   7556  O13 POPEv 154      92.261  71.641  70.603  1.00  0.00           O
ATOM   7557  O14 POPEv 154      89.781  71.651  70.122  1.00  0.00           O
ATOM   7558  O11 POPEv 154      91.291  73.301  68.962  1.00  0.00           O
ATOM   7559  O12 POPEv 154      90.771  73.491  71.382  1.00  0.00           O
ATOM   7560  C1  POPEv 154      90.441  73.031  67.832  1.00  0.00           C
ATOM   7563  C2  POPEv 154      91.001  73.561  66.482  1.00  0.00           C
ATOM   7565  O21 POPEv 154      90.581  72.611  65.482  1.00  0.00           O
ATOM   7566  C21 POPEv 154      90.481  73.091  64.272  1.00  0.00           C
ATOM   7567  O22 POPEv 154      90.401  74.271  63.972  1.00  0.00           O
ATOM   7568  C22 POPEv 154      90.481  71.921  63.283  1.00  0.00           C
ATOM   7571  C3  POPEv 154      92.561  73.691  66.462  1.00  0.00           C
ATOM   7574  O31 POPEv 154      93.071  73.981  65.143  1.00  0.00           O
ATOM   7575  C31 POPEv 154      93.311  75.261  64.863  1.00  0.00           C
ATOM   7576  O32 POPEv 154      93.321  76.171  65.662  1.00  0.00           O
ATOM   7577  C32 POPEv 154      93.481  75.461  63.342  1.00  0.00           C
ATOM   7580  C23 POPEv 154      89.051  71.411  63.003  1.00  0.00           C
ATOM   7583  C24 POPEv 154      88.821  71.061  61.532  1.00  0.00           C
ATOM   7586  C25 POPEv 154      89.551  69.801  61.082  1.00  0.00           C
ATOM   7589  C26 POPEv 154      89.121  69.401  59.673  1.00  0.00           C
ATOM   7592  C27 POPEv 154      89.741  68.071  59.222  1.00  0.00           C
ATOM   7595  C28 POPEv 154      89.601  67.801  57.712  1.00  0.00           C
ATOM   7598  C29 POPEv 154      88.171  67.841  57.262  1.00  0.00           C
ATOM   7600 0C21 POPEv 154      87.421  66.801  56.842  1.00  0.00           C
ATOM   7602 1C21 POPEv 154      87.841  65.361  56.753  1.00  0.00           C
ATOM   7605 2C21 POPEv 154      87.951  64.851  55.302  1.00  0.00           C
ATOM   7608 3C21 POPEv 154      86.621  64.901  54.533  1.00  0.00           C
ATOM   7611 4C21 POPEv 154      86.671  64.201  53.172  1.00  0.00           C
ATOM   7614 5C21 POPEv 154      87.541  64.931  52.142  1.00  0.00           C
ATOM   7617 6C21 POPEv 154      87.761  64.111  50.862  1.00  0.00           C
ATOM   7620 7C21 POPEv 154      88.581  64.871  49.802  1.00  0.00           C
ATOM   7623 8C21 POPEv 154      88.801  64.061  48.523  1.00  0.00           C
ATOM   7627  C33 POPEv 154      94.591  76.481  62.962  1.00  0.00           C
ATOM   7630  C34 POPEv 154      94.521  76.921  61.482  1.00  0.00           C
ATOM   7633  C35 POPEv 154      95.731  77.751  61.012  1.00  0.00           C
ATOM   7636  C36 POPEv 154      95.551  78.331  59.592  1.00  0.00           C
ATOM   7639  C37 POPEv 154      96.821  78.981  59.012  1.00  0.00           C
ATOM   7642  C38 POPEv 154      96.551  79.981  57.873  1.00  0.00           C
ATOM   7645  C39 POPEv 154      97.831  80.371  57.103  1.00  0.00           C
ATOM   7648 0C31 POPEv 154      97.831  81.791  56.482  1.00  0.00           C
ATOM   7651 1C31 POPEv 154      98.051  81.831  54.953  1.00  0.00           C
ATOM   7654 2C31 POPEv 154      98.391  83.241  54.412  1.00  0.00           C
ATOM   7657 3C31 POPEv 154      97.341  84.311  54.743  1.00  0.00           C
ATOM   7660 4C31 POPEv 154      97.661  85.701  54.172  1.00  0.00           C
ATOM   7663 5C31 POPEv 154      96.801  86.811  54.802  1.00  0.00           C
ATOM   7666 6C31 POPEv 154      96.901  88.171  54.113  1.00  0.00           C
ATOM   7670  NH3 POPEw 155      56.631  83.371  69.752  1.00  0.00           N
ATOM   7674  C12 POPEw 155      55.961  84.641  70.183  1.00  0.00           C
ATOM   7677  C11 POPEw 155      54.771  85.031  69.302  1.00  0.00           C
ATOM   7680  P   POPEw 155      52.221  84.751  69.482  1.00  0.00           P
ATOM   7681  O13 POPEw 155      51.151  83.721  69.652  1.00  0.00           O
ATOM   7682  O14 POPEw 155      52.141  85.891  70.412  1.00  0.00           O
ATOM   7683  O11 POPEw 155      52.171  85.341  68.012  1.00  0.00           O
ATOM   7684  O12 POPEw 155      53.671  84.131  69.522  1.00  0.00           O
ATOM   7685  C1  POPEw 155      50.891  85.551  67.423  1.00  0.00           C
ATOM   7688  C2  POPEw 155      51.041  85.861  65.912  1.00  0.00           C
ATOM   7690  O21 POPEw 155      49.731  86.061  65.352  1.00  0.00           O
ATOM   7691  C21 POPEw 155      49.281  87.291  65.423  1.00  0.00           C
ATOM   7692  O22 POPEw 155      49.891  88.231  65.923  1.00  0.00           O
ATOM   7693  C22 POPEw 155      47.861  87.361  64.863  1.00  0.00           C
ATOM   7696  C3  POPEw 155      51.691  84.671  65.183  1.00  0.00           C
ATOM   7699  O31 POPEw 155      51.761  84.901  63.752  1.00  0.00           O
ATOM   7700  C31 POPEw 155      52.821  85.601  63.372  1.00  0.00           C
ATOM   7701  O32 POPEw 155      53.731  85.941  64.092  1.00  0.00           O
ATOM   7702  C32 POPEw 155      52.761  85.841  61.863  1.00  0.00           C
ATOM   7705  C23 POPEw 155      47.711  86.931  63.372  1.00  0.00           C
ATOM   7708  C24 POPEw 155      46.261  87.081  62.902  1.00  0.00           C
ATOM   7711  C25 POPEw 155      46.011  86.781  61.412  1.00  0.00           C
ATOM   7714  C26 POPEw 155      46.311  87.951  60.462  1.00  0.00           C
ATOM   7717  C27 POPEw 155      45.771  87.681  59.053  1.00  0.00           C
ATOM   7720  C28 POPEw 155      46.021  88.831  58.052  1.00  0.00           C
ATOM   7723  C29 POPEw 155      45.401  88.501  56.712  1.00  0.00           C
ATOM   7725 0C21 POPEw 155      45.981  88.551  55.503  1.00  0.00           C
ATOM   7727 1C21 POPEw 155      47.401  88.941  55.182  1.00  0.00           C
ATOM   7730 2C21 POPEw 155      47.961  88.321  53.872  1.00  0.00           C
ATOM   7733 3C21 POPEw 155      47.161  88.701  52.612  1.00  0.00           C
ATOM   7736 4C21 POPEw 155      47.801  88.191  51.312  1.00  0.00           C
ATOM   7739 5C21 POPEw 155      47.541  86.711  50.972  1.00  0.00           C
ATOM   7742 6C21 POPEw 155      46.151  86.501  50.352  1.00  0.00           C
ATOM   7745 7C21 POPEw 155      45.951  85.091  49.792  1.00  0.00           C
ATOM   7748 8C21 POPEw 155      44.521  84.821  49.312  1.00  0.00           C
ATOM   7752  C33 POPEw 155      51.971  87.101  61.462  1.00  0.00           C
ATOM   7755  C34 POPEw 155      52.311  87.601  60.042  1.00  0.00           C
ATOM   7758  C35 POPEw 155      52.231  86.551  58.923  1.00  0.00           C
ATOM   7761  C36 POPEw 155      50.861  85.881  58.703  1.00  0.00           C
ATOM   7764  C37 POPEw 155      50.951  84.831  57.592  1.00  0.00           C
ATOM   7767  C38 POPEw 155      49.661  84.061  57.292  1.00  0.00           C
ATOM   7770  C39 POPEw 155      48.561  84.871  56.582  1.00  0.00           C
ATOM   7773 0C31 POPEw 155      47.641  83.941  55.783  1.00  0.00           C
ATOM   7776 1C31 POPEw 155      46.541  84.681  55.002  1.00  0.00           C
ATOM   7779 2C31 POPEw 155      45.871  83.781  53.962  1.00  0.00           C
ATOM   7782 3C31 POPEw 155      44.331  83.881  53.962  1.00  0.00           C
ATOM   7785 4C31 POPEw 155      43.821  85.291  53.662  1.00  0.00           C
ATOM   7788 5C31 POPEw 155      42.311  85.331  53.462  1.00  0.00           C
ATOM   7791 6C31 POPEw 155      41.811  86.701  53.003  1.00  0.00           C
ATOM   7795  NH3 POPEx 156       8.051  21.581  68.082  1.00  0.00           N
ATOM   7799  C12 POPEx 156       7.191  22.411  68.993  1.00  0.00           C
ATOM   7802  C11 POPEx 156       8.061  23.451  69.723  1.00  0.00           C
ATOM   7805  P   POPEx 156      10.531  22.711  70.283  1.00  0.00           P
ATOM   7806  O13 POPEx 156      11.261  23.911  70.752  1.00  0.00           O
ATOM   7807  O14 POPEx 156      11.041  21.371  70.692  1.00  0.00           O
ATOM   7808  O11 POPEx 156      10.511  22.631  68.703  1.00  0.00           O
ATOM   7809  O12 POPEx 156       9.001  22.811  70.592  1.00  0.00           O
ATOM   7810  C1  POPEx 156      11.731  22.331  67.992  1.00  0.00           C
ATOM   7813  C2  POPEx 156      11.721  22.891  66.542  1.00  0.00           C
ATOM   7815  O21 POPEx 156      11.651  21.831  65.582  1.00  0.00           O
ATOM   7816  C21 POPEx 156      10.481  21.281  65.362  1.00  0.00           C
ATOM   7817  O22 POPEx 156       9.401  21.731  65.684  1.00  0.00           O
ATOM   7818  C22 POPEx 156      10.631  19.901  64.752  1.00  0.00           C
ATOM   7821  C3  POPEx 156      13.001  23.731  66.253  1.00  0.00           C
ATOM   7824  O31 POPEx 156      12.861  24.551  65.072  1.00  0.00           O
ATOM   7825  C31 POPEx 156      13.231  24.001  63.923  1.00  0.00           C
ATOM   7826  O32 POPEx 156      13.681  22.881  63.773  1.00  0.00           O
ATOM   7827  C32 POPEx 156      12.951  24.981  62.803  1.00  0.00           C
ATOM   7830  C23 POPEx 156       9.761  18.891  65.544  1.00  0.00           C
ATOM   7833  C24 POPEx 156      10.091  17.441  65.232  1.00  0.00           C
ATOM   7836  C25 POPEx 156       9.721  17.041  63.802  1.00  0.00           C
ATOM   7839  C26 POPEx 156      10.251  15.651  63.412  1.00  0.00           C
ATOM   7842  C27 POPEx 156      10.171  15.391  61.903  1.00  0.00           C
ATOM   7845  C28 POPEx 156      10.801  14.051  61.482  1.00  0.00           C
ATOM   7848  C29 POPEx 156      10.611  13.831  60.002  1.00  0.00           C
ATOM   7850 0C21 POPEx 156      11.571  13.701  59.072  1.00  0.00           C
ATOM   7852 1C21 POPEx 156      13.051  13.681  59.323  1.00  0.00           C
ATOM   7855 2C21 POPEx 156      13.811  12.741  58.362  1.00  0.00           C
ATOM   7858 3C21 POPEx 156      13.881  13.221  56.903  1.00  0.00           C
ATOM   7861 4C21 POPEx 156      14.651  12.221  56.023  1.00  0.00           C
ATOM   7864 5C21 POPEx 156      15.641  12.851  55.033  1.00  0.00           C
ATOM   7867 6C21 POPEx 156      16.801  13.581  55.743  1.00  0.00           C
ATOM   7870 7C21 POPEx 156      17.901  14.051  54.773  1.00  0.00           C
ATOM   7873 8C21 POPEx 156      18.721  15.211  55.342  1.00  0.00           C
ATOM   7877  C33 POPEx 156      14.111  25.051  61.793  1.00  0.00           C
ATOM   7880  C34 POPEx 156      13.651  25.811  60.552  1.00  0.00           C
ATOM   7883  C35 POPEx 156      14.791  26.141  59.583  1.00  0.00           C
ATOM   7886  C36 POPEx 156      14.231  27.001  58.463  1.00  0.00           C
ATOM   7889  C37 POPEx 156      15.201  27.271  57.302  1.00  0.00           C
ATOM   7892  C38 POPEx 156      14.411  27.311  55.982  1.00  0.00           C
ATOM   7895  C39 POPEx 156      15.151  27.951  54.802  1.00  0.00           C
ATOM   7898 0C31 POPEx 156      15.361  29.451  55.023  1.00  0.00           C
ATOM   7901 1C31 POPEx 156      15.521  30.221  53.713  1.00  0.00           C
ATOM   7904 2C31 POPEx 156      15.711  31.731  53.912  1.00  0.00           C
ATOM   7907 3C31 POPEx 156      14.531  32.461  54.583  1.00  0.00           C
ATOM   7910 4C31 POPEx 156      13.301  32.661  53.682  1.00  0.00           C
ATOM   7913 5C31 POPEx 156      12.241  31.541  53.722  1.00  0.00           C
ATOM   7916 6C31 POPEx 156      11.051  31.851  52.812  1.00  0.00           C
ATOM   7920  NH3 POPEy 157     113.381  10.241  70.684  1.00  0.00           N
ATOM   7924  C12 POPEy 157     114.841  10.391  70.292  1.00  0.00           C
ATOM   7927  C11 POPEy 157     115.311   9.361  69.242  1.00  0.00           C
ATOM   7930  P   POPEy 157     117.861   9.061  69.773  1.00  0.00           P
ATOM   7931  O13 POPEy 157     117.851   9.801  71.042  1.00  0.00           O
ATOM   7932  O14 POPEy 157     117.741   7.591  69.923  1.00  0.00           O
ATOM   7933  O11 POPEy 157     119.201   9.401  69.022  1.00  0.00           O
ATOM   7934  O12 POPEy 157     116.671   9.571  68.842  1.00  0.00           O
ATOM   7935  C1  POPEy 157     119.311   9.681  67.643  1.00  0.00           C
ATOM   7938  C2  POPEy 157     119.271  11.211  67.322  1.00  0.00           C
ATOM   7940  O21 POPEy 157     118.621  11.461  66.062  1.00  0.00           O
ATOM   7941  C21 POPEy 157     119.161  10.971  64.973  1.00  0.00           C
ATOM   7942  O22 POPEy 157     120.101  10.191  64.902  1.00  0.00           O
ATOM   7943  C22 POPEy 157     118.441  11.621  63.792  1.00  0.00           C
ATOM   7946  C3  POPEy 157     120.681  11.881  67.382  1.00  0.00           C
ATOM   7949  O31 POPEy 157     120.761  13.121  66.643  1.00  0.00           O
ATOM   7950  C31 POPEy 157     120.461  14.231  67.312  1.00  0.00           C
ATOM   7951  O32 POPEy 157     120.221  14.301  68.502  1.00  0.00           O
ATOM   7952  C32 POPEy 157     120.351  15.401  66.322  1.00  0.00           C
ATOM   7955  C23 POPEy 157     119.121  11.261  62.462  1.00  0.00           C
ATOM   7958  C24 POPEy 157     118.661  12.151  61.302  1.00  0.00           C
ATOM   7961  C25 POPEy 157     119.411  11.781  60.012  1.00  0.00           C
ATOM   7964  C26 POPEy 157     119.261  12.821  58.912  1.00  0.00           C
ATOM   7967  C27 POPEy 157     119.821  12.321  57.572  1.00  0.00           C
ATOM   7970  C28 POPEy 157     119.571  13.271  56.392  1.00  0.00           C
ATOM   7973  C29 POPEy 157     120.571  14.401  56.292  1.00  0.00           C
ATOM   7975 0C21 POPEy 157     121.551  14.521  55.372  1.00  0.00           C
ATOM   7977 1C21 POPEy 157     121.911  13.531  54.282  1.00  0.00           C
ATOM   7980 2C21 POPEy 157     121.551  13.981  52.852  1.00  0.00           C
ATOM   7983 3C21 POPEy 157     122.191  15.321  52.453  1.00  0.00           C
ATOM   7986 4C21 POPEy 157     122.241  15.581  50.942  1.00  0.00           C
ATOM   7989 5C21 POPEy 157     122.981  16.891  50.623  1.00  0.00           C
ATOM   7992 6C21 POPEy 157     123.051  17.251  49.132  1.00  0.00           C
ATOM   7995 7C21 POPEy 157     123.921  18.501  48.912  1.00  0.00           C
ATOM   7998 8C21 POPEy 157     123.981  18.991  47.463  1.00  0.00           C
ATOM   8002  C33 POPEy 157     118.871  15.791  66.132  1.00  0.00           C
ATOM   8005  C34 POPEy 157     118.561  16.981  65.212  1.00  0.00           C
ATOM   8008  C35 POPEy 157     118.641  16.651  63.712  1.00  0.00           C
ATOM   8011  C36 POPEy 157     117.701  17.521  62.842  1.00  0.00           C
ATOM   8014  C37 POPEy 157     117.671  17.071  61.372  1.00  0.00           C
ATOM   8017  C38 POPEy 157     116.451  17.621  60.602  1.00  0.00           C
ATOM   8020  C39 POPEy 157     116.341  17.091  59.162  1.00  0.00           C
ATOM   8023 0C31 POPEy 157     115.011  17.491  58.512  1.00  0.00           C
ATOM   8026 1C31 POPEy 157     114.851  16.991  57.072  1.00  0.00           C
ATOM   8029 2C31 POPEy 157     113.481  17.341  56.442  1.00  0.00           C
ATOM   8032 3C31 POPEy 157     113.301  18.841  56.162  1.00  0.00           C
ATOM   8035 4C31 POPEy 157     111.951  19.191  55.512  1.00  0.00           C
ATOM   8038 5C31 POPEy 157     111.731  20.701  55.433  1.00  0.00           C
ATOM   8041 6C31 POPEy 157     110.581  21.151  54.533  1.00  0.00           C
ATOM   8045  NH3 POPEz 158     107.131   8.431  65.772  1.00  0.00           N
ATOM   8049  C12 POPEz 158     107.521   8.241  67.203  1.00  0.00           C
ATOM   8052  C11 POPEz 158     108.241   6.881  67.283  1.00  0.00           C
ATOM   8055  P   POPEz 158     109.951   7.491  69.183  1.00  0.00           P
ATOM   8056  O13 POPEz 158     109.221   8.271  70.192  1.00  0.00           O
ATOM   8057  O14 POPEz 158     111.101   6.681  69.612  1.00  0.00           O
ATOM   8058  O11 POPEz 158     110.371   8.451  67.982  1.00  0.00           O
ATOM   8059  O12 POPEz 158     108.821   6.581  68.542  1.00  0.00           O
ATOM   8060  C1  POPEz 158     111.381   8.091  67.033  1.00  0.00           C
ATOM   8063  C2  POPEz 158     111.941   9.351  66.312  1.00  0.00           C
ATOM   8065  O21 POPEz 158     111.131   9.671  65.162  1.00  0.00           O
ATOM   8066  C21 POPEz 158     110.841  10.951  65.003  1.00  0.00           C
ATOM   8067  O22 POPEz 158     110.851  11.801  65.872  1.00  0.00           O
ATOM   8068  C22 POPEz 158     110.531  11.231  63.523  1.00  0.00           C
ATOM   8071  C3  POPEz 158     113.421   9.111  65.862  1.00  0.00           C
ATOM   8074  O31 POPEz 158     113.611   8.801  64.463  1.00  0.00           O
ATOM   8075  C31 POPEz 158     113.411   7.541  64.122  1.00  0.00           C
ATOM   8076  O32 POPEz 158     112.961   6.661  64.842  1.00  0.00           O
ATOM   8077  C32 POPEz 158     113.871   7.301  62.692  1.00  0.00           C
ATOM   8080  C23 POPEz 158     109.041  11.531  63.252  1.00  0.00           C
ATOM   8083  C24 POPEz 158     108.771  12.181  61.882  1.00  0.00           C
ATOM   8086  C25 POPEz 158     108.251  11.251  60.772  1.00  0.00           C
ATOM   8089  C26 POPEz 158     107.511  12.071  59.703  1.00  0.00           C
ATOM   8092  C27 POPEz 158     106.991  11.281  58.493  1.00  0.00           C
ATOM   8095  C28 POPEz 158     106.011  12.131  57.652  1.00  0.00           C
ATOM   8098  C29 POPEz 158     105.471  11.391  56.452  1.00  0.00           C
ATOM   8100 0C21 POPEz 158     105.541  11.791  55.162  1.00  0.00           C
ATOM   8102 1C21 POPEz 158     106.171  13.061  54.653  1.00  0.00           C
ATOM   8105 2C21 POPEz 158     107.681  12.881  54.433  1.00  0.00           C
ATOM   8108 3C21 POPEz 158     108.051  11.901  53.302  1.00  0.00           C
ATOM   8111 4C21 POPEz 158     109.441  11.281  53.552  1.00  0.00           C
ATOM   8114 5C21 POPEz 158     110.041  10.521  52.362  1.00  0.00           C
ATOM   8117 6C21 POPEz 158     109.181   9.361  51.842  1.00  0.00           C
ATOM   8120 7C21 POPEz 158     109.881   8.631  50.693  1.00  0.00           C
ATOM   8123 8C21 POPEz 158     109.061   7.521  50.052  1.00  0.00           C
ATOM   8127  C33 POPEz 158     112.991   7.981  61.612  1.00  0.00           C
ATOM   8130  C34 POPEz 158     113.161   9.511  61.532  1.00  0.00           C
ATOM   8133  C35 POPEz 158     114.531   9.981  60.993  1.00  0.00           C
ATOM   8136  C36 POPEz 158     114.581  10.181  59.472  1.00  0.00           C
ATOM   8139  C37 POPEz 158     115.831  10.971  59.062  1.00  0.00           C
ATOM   8142  C38 POPEz 158     116.051  11.031  57.542  1.00  0.00           C
ATOM   8145  C39 POPEz 158     115.821  12.411  56.922  1.00  0.00           C
ATOM   8148 0C31 POPEz 158     116.181  12.391  55.433  1.00  0.00           C
ATOM   8151 1C31 POPEz 158     115.851  13.661  54.642  1.00  0.00           C
ATOM   8154 2C31 POPEz 158     115.951  13.381  53.132  1.00  0.00           C
ATOM   8157 3C31 POPEz 158     115.561  14.541  52.203  1.00  0.00           C
ATOM   8160 4C31 POPEz 158     116.371  15.821  52.412  1.00  0.00           C
ATOM   8163 5C31 POPEz 158     115.991  16.891  51.372  1.00  0.00           C
ATOM   8166 6C31 POPEz 158     116.711  18.221  51.582  1.00  0.00           C
ATOM   8170  NH3 POPE0 159      15.531 113.191  27.412  1.00  0.00           N
ATOM   8174  C12 POPE0 159      16.621 113.181  26.382  1.00  0.00           C
ATOM   8177  C11 POPE0 159      17.221 114.581  26.212  1.00  0.00           C
ATOM   8180  P   POPE0 159      19.351 115.321  27.512  1.00  0.00           P
ATOM   8181  O13 POPE0 159      20.091 114.261  26.792  1.00  0.00           O
ATOM   8182  O14 POPE0 159      19.551 116.691  27.002  1.00  0.00           O
ATOM   8183  O11 POPE0 159      19.761 115.251  29.052  1.00  0.00           O
ATOM   8184  O12 POPE0 159      17.811 114.991  27.442  1.00  0.00           O
ATOM   8185  C1  POPE0 159      19.871 113.981  29.712  1.00  0.00           C
ATOM   8188  C2  POPE0 159      20.801 114.081  30.962  1.00  0.00           C
ATOM   8190  O21 POPE0 159      21.321 112.811  31.392  1.00  0.00           O
ATOM   8191  C21 POPE0 159      20.501 111.951  31.962  1.00  0.00           C
ATOM   8192  O22 POPE0 159      19.281 112.001  31.982  1.00  0.00           O
ATOM   8193  C22 POPE0 159      21.351 110.861  32.622  1.00  0.00           C
ATOM   8196  C3  POPE0 159      20.221 114.921  32.142  1.00  0.00           C
ATOM   8199  O31 POPE0 159      21.251 115.301  33.083  1.00  0.00           O
ATOM   8200  C31 POPE0 159      21.081 114.941  34.342  1.00  0.00           C
ATOM   8201  O32 POPE0 159      20.241 114.151  34.752  1.00  0.00           O
ATOM   8202  C32 POPE0 159      22.161 115.571  35.222  1.00  0.00           C
ATOM   8205  C23 POPE0 159      20.651 110.171  33.812  1.00  0.00           C
ATOM   8208  C24 POPE0 159      21.561 109.151  34.492  1.00  0.00           C
ATOM   8211  C25 POPE0 159      20.951 108.511  35.752  1.00  0.00           C
ATOM   8214  C26 POPE0 159      21.171 109.311  37.033  1.00  0.00           C
ATOM   8217  C27 POPE0 159      20.651 108.571  38.262  1.00  0.00           C
ATOM   8220  C28 POPE0 159      21.061 109.251  39.582  1.00  0.00           C
ATOM   8223  C29 POPE0 159      20.731 108.361  40.752  1.00  0.00           C
ATOM   8225 0C21 POPE0 159      20.401 108.761  41.992  1.00  0.00           C
ATOM   8227 1C21 POPE0 159      20.331 110.181  42.482  1.00  0.00           C
ATOM   8230 2C21 POPE0 159      21.141 110.441  43.762  1.00  0.00           C
ATOM   8233 3C21 POPE0 159      20.661 109.661  45.002  1.00  0.00           C
ATOM   8236 4C21 POPE0 159      21.381 110.111  46.283  1.00  0.00           C
ATOM   8239 5C21 POPE0 159      20.921 109.351  47.542  1.00  0.00           C
ATOM   8242 6C21 POPE0 159      21.351 107.871  47.562  1.00  0.00           C
ATOM   8245 7C21 POPE0 159      20.801 107.121  48.783  1.00  0.00           C
ATOM   8248 8C21 POPE0 159      21.201 105.641  48.812  1.00  0.00           C
ATOM   8252  C33 POPE0 159      21.671 115.801  36.682  1.00  0.00           C
ATOM   8255  C34 POPE0 159      22.821 116.221  37.602  1.00  0.00           C
ATOM   8258  C35 POPE0 159      22.391 117.081  38.802  1.00  0.00           C
ATOM   8261  C36 POPE0 159      21.381 116.441  39.763  1.00  0.00           C
ATOM   8264  C37 POPE0 159      21.681 116.851  41.213  1.00  0.00           C
ATOM   8267  C38 POPE0 159      20.701 116.351  42.272  1.00  0.00           C
ATOM   8270  C39 POPE0 159      21.131 116.741  43.713  1.00  0.00           C
ATOM   8273 0C31 POPE0 159      21.141 118.261  43.942  1.00  0.00           C
ATOM   8276 1C31 POPE0 159      21.661 118.671  45.332  1.00  0.00           C
ATOM   8279 2C31 POPE0 159      21.711 120.201  45.472  1.00  0.00           C
ATOM   8282 3C31 POPE0 159      22.221 120.651  46.852  1.00  0.00           C
ATOM   8285 4C31 POPE0 159      22.351 122.181  46.992  1.00  0.00           C
ATOM   8288 5C31 POPE0 159      23.111 122.581  48.272  1.00  0.00           C
ATOM   8291 6C31 POPE0 159      23.201 124.091  48.502  1.00  0.00           C
ATOM   8295  NH3 POPE1 160     119.131  55.451  30.462  1.00  0.00           N
ATOM   8299  C12 POPE1 160     120.301  56.341  30.192  1.00  0.00           C
ATOM   8302  C11 POPE1 160     120.001  57.791  30.612  1.00  0.00           C
ATOM   8305  P   POPE1 160     121.091  60.211  30.542  1.00  0.00           P
ATOM   8306  O13 POPE1 160     122.021  60.571  31.632  1.00  0.00           O
ATOM   8307  O14 POPE1 160     121.371  60.791  29.212  1.00  0.00           O
ATOM   8308  O11 POPE1 160     119.581  60.531  30.962  1.00  0.00           O
ATOM   8309  O12 POPE1 160     121.151  58.621  30.412  1.00  0.00           O
ATOM   8310  C1  POPE1 160     119.201  60.411  32.342  1.00  0.00           C
ATOM   8313  C2  POPE1 160     118.071  61.391  32.762  1.00  0.00           C
ATOM   8315  O21 POPE1 160     117.681  60.921  34.072  1.00  0.00           O
ATOM   8316  C21 POPE1 160     117.411  61.861  34.953  1.00  0.00           C
ATOM   8317  O22 POPE1 160     117.301  63.051  34.712  1.00  0.00           O
ATOM   8318  C22 POPE1 160     117.341  61.281  36.362  1.00  0.00           C
ATOM   8321  C3  POPE1 160     116.861  61.401  31.752  1.00  0.00           C
ATOM   8324  O31 POPE1 160     115.901  62.451  32.042  1.00  0.00           O
ATOM   8325  C31 POPE1 160     114.891  62.101  32.842  1.00  0.00           C
ATOM   8326  O32 POPE1 160     114.721  61.001  33.332  1.00  0.00           O
ATOM   8327  C32 POPE1 160     114.021  63.321  33.143  1.00  0.00           C
ATOM   8330  C23 POPE1 160     115.981  61.451  37.062  1.00  0.00           C
ATOM   8333  C24 POPE1 160     116.111  61.381  38.592  1.00  0.00           C
ATOM   8336  C25 POPE1 160     116.231  62.771  39.243  1.00  0.00           C
ATOM   8339  C26 POPE1 160     117.271  62.861  40.372  1.00  0.00           C
ATOM   8342  C27 POPE1 160     117.451  64.321  40.822  1.00  0.00           C
ATOM   8345  C28 POPE1 160     118.731  64.641  41.613  1.00  0.00           C
ATOM   8348  C29 POPE1 160     118.731  64.261  43.062  1.00  0.00           C
ATOM   8350 0C21 POPE1 160     119.711  63.691  43.792  1.00  0.00           C
ATOM   8352 1C21 POPE1 160     121.081  63.221  43.342  1.00  0.00           C
ATOM   8355 2C21 POPE1 160     122.151  64.301  43.532  1.00  0.00           C
ATOM   8358 3C21 POPE1 160     123.581  63.851  43.143  1.00  0.00           C
ATOM   8361 4C21 POPE1 160     124.631  64.931  43.432  1.00  0.00           C
ATOM   8364 5C21 POPE1 160     125.021  65.001  44.912  1.00  0.00           C
ATOM   8367 6C21 POPE1 160     125.391  66.411  45.402  1.00  0.00           C
ATOM   8370 7C21 POPE1 160     124.961  66.621  46.863  1.00  0.00           C
ATOM   8373 8C21 POPE1 160     125.161  68.051  47.362  1.00  0.00           C
ATOM   8377  C33 POPE1 160     113.701  63.401  34.653  1.00  0.00           C
ATOM   8380  C34 POPE1 160     112.641  64.441  35.042  1.00  0.00           C
ATOM   8383  C35 POPE1 160     113.241  65.781  35.482  1.00  0.00           C
ATOM   8386  C36 POPE1 160     112.201  66.721  36.103  1.00  0.00           C
ATOM   8389  C37 POPE1 160     111.791  66.321  37.523  1.00  0.00           C
ATOM   8392  C38 POPE1 160     111.061  67.461  38.242  1.00  0.00           C
ATOM   8395  C39 POPE1 160     109.701  67.061  38.832  1.00  0.00           C
ATOM   8398 0C31 POPE1 160     109.241  68.121  39.822  1.00  0.00           C
ATOM   8401 1C31 POPE1 160     107.881  67.851  40.462  1.00  0.00           C
ATOM   8404 2C31 POPE1 160     107.661  68.701  41.712  1.00  0.00           C
ATOM   8407 3C31 POPE1 160     108.461  68.161  42.902  1.00  0.00           C
ATOM   8410 4C31 POPE1 160     108.291  68.981  44.172  1.00  0.00           C
ATOM   8413 5C31 POPE1 160     109.351  68.591  45.202  1.00  0.00           C
ATOM   8416 6C31 POPE1 160     109.061  69.151  46.582  1.00  0.00           C
ATOM   8420  NH3 POPE2 161     106.981   5.781  70.262  1.00  0.00           N
ATOM   8424  C12 POPE2 161     105.501   6.001  70.372  1.00  0.00           C
ATOM   8427  C11 POPE2 161     105.081   7.321  71.033  1.00  0.00           C
ATOM   8430  P   POPE2 161     102.471   7.451  70.613  1.00  0.00           P
ATOM   8431  O13 POPE2 161     101.391   6.501  70.993  1.00  0.00           O
ATOM   8432  O14 POPE2 161     102.091   8.881  70.684  1.00  0.00           O
ATOM   8433  O11 POPE2 161     102.941   7.101  69.132  1.00  0.00           O
ATOM   8434  O12 POPE2 161     103.741   7.191  71.503  1.00  0.00           O
ATOM   8435  C1  POPE2 161     102.151   6.251  68.262  1.00  0.00           C
ATOM   8438  C2  POPE2 161     102.171   6.721  66.762  1.00  0.00           C
ATOM   8440  O21 POPE2 161     102.181   5.611  65.813  1.00  0.00           O
ATOM   8441  C21 POPE2 161     103.271   4.851  65.772  1.00  0.00           C
ATOM   8442  O22 POPE2 161     104.301   5.071  66.382  1.00  0.00           O
ATOM   8443  C22 POPE2 161     103.071   3.539  64.993  1.00  0.00           C
ATOM   8446  C3  POPE2 161     103.281   7.791  66.522  1.00  0.00           C
ATOM   8449  O31 POPE2 161     103.221   8.301  65.173  1.00  0.00           O
ATOM   8450  C31 POPE2 161     104.131   7.821  64.342  1.00  0.00           C
ATOM   8451  O32 POPE2 161     105.111   7.171  64.652  1.00  0.00           O
ATOM   8452  C32 POPE2 161     103.741   8.101  62.912  1.00  0.00           C
ATOM   8455  C23 POPE2 161     102.161   3.489  63.743  1.00  0.00           C
ATOM   8458  C24 POPE2 161     102.021   2.049  63.213  1.00  0.00           C
ATOM   8461  C25 POPE2 161     101.251   1.939  61.903  1.00  0.00           C
ATOM   8464  C26 POPE2 161     101.171   0.499  61.382  1.00  0.00           C
ATOM   8467  C27 POPE2 161     100.351   0.359  60.102  1.00  0.00           C
ATOM   8470  C28 POPE2 161     100.361  -1.081  59.533  1.00  0.00           C
ATOM   8473  C29 POPE2 161      99.481  -2.011  60.312  1.00  0.00           C
ATOM   8475 0C21 POPE2 161      98.791  -3.051  59.802  1.00  0.00           C
ATOM   8477 1C21 POPE2 161      98.831  -3.491  58.362  1.00  0.00           C
ATOM   8480 2C21 POPE2 161      97.691  -2.891  57.512  1.00  0.00           C
ATOM   8483 3C21 POPE2 161      96.301  -3.371  57.943  1.00  0.00           C
ATOM   8486 4C21 POPE2 161      95.241  -3.141  56.852  1.00  0.00           C
ATOM   8489 5C21 POPE2 161      95.271  -4.181  55.722  1.00  0.00           C
ATOM   8492 6C21 POPE2 161      94.111  -3.981  54.743  1.00  0.00           C
ATOM   8495 7C21 POPE2 161      93.951  -5.121  53.732  1.00  0.00           C
ATOM   8498 8C21 POPE2 161      92.711  -4.961  52.852  1.00  0.00           C
ATOM   8502  C33 POPE2 161     103.231   6.811  62.243  1.00  0.00           C
ATOM   8505  C34 POPE2 161     102.491   7.091  60.932  1.00  0.00           C
ATOM   8508  C35 POPE2 161     103.291   7.901  59.902  1.00  0.00           C
ATOM   8511  C36 POPE2 161     104.551   7.171  59.422  1.00  0.00           C
ATOM   8514  C37 POPE2 161     105.181   7.821  58.192  1.00  0.00           C
ATOM   8517  C38 POPE2 161     104.861   7.101  56.863  1.00  0.00           C
ATOM   8520  C39 POPE2 161     103.411   7.221  56.382  1.00  0.00           C
ATOM   8523 0C31 POPE2 161     103.191   6.581  55.002  1.00  0.00           C
ATOM   8526 1C31 POPE2 161     101.741   6.641  54.502  1.00  0.00           C
ATOM   8529 2C31 POPE2 161     101.611   6.121  53.062  1.00  0.00           C
ATOM   8532 3C31 POPE2 161     100.201   6.241  52.453  1.00  0.00           C
ATOM   8535 4C31 POPE2 161      99.121   5.451  53.193  1.00  0.00           C
ATOM   8538 5C31 POPE2 161      97.751   5.561  52.502  1.00  0.00           C
ATOM   8541 6C31 POPE2 161      96.651   4.761  53.202  1.00  0.00           C
ATOM   8545  NH3 POPE3 162      64.191  38.571  67.552  1.00  0.00           N
ATOM   8549  C12 POPE3 162      64.881  39.301  68.682  1.00  0.00           C
ATOM   8552  C11 POPE3 162      64.141  40.601  69.073  1.00  0.00           C
ATOM   8555  P   POPE3 162      61.631  41.001  68.342  1.00  0.00           P
ATOM   8556  O13 POPE3 162      60.541  40.011  68.162  1.00  0.00           O
ATOM   8557  O14 POPE3 162      61.261  42.341  68.842  1.00  0.00           O
ATOM   8558  O11 POPE3 162      62.431  41.191  66.982  1.00  0.00           O
ATOM   8559  O12 POPE3 162      62.741  40.381  69.283  1.00  0.00           O
ATOM   8560  C1  POPE3 162      62.351  42.341  66.132  1.00  0.00           C
ATOM   8563  C2  POPE3 162      62.351  41.851  64.643  1.00  0.00           C
ATOM   8565  O21 POPE3 162      62.351  42.821  63.572  1.00  0.00           O
ATOM   8566  C21 POPE3 162      61.731  43.961  63.582  1.00  0.00           C
ATOM   8567  O22 POPE3 162      61.241  44.551  64.542  1.00  0.00           O
ATOM   8568  C22 POPE3 162      61.691  44.511  62.143  1.00  0.00           C
ATOM   8571  C3  POPE3 162      61.311  40.741  64.342  1.00  0.00           C
ATOM   8574  O31 POPE3 162      61.951  39.671  63.612  1.00  0.00           O
ATOM   8575  C31 POPE3 162      62.071  39.831  62.312  1.00  0.00           C
ATOM   8576  O32 POPE3 162      61.561  40.711  61.632  1.00  0.00           O
ATOM   8577  C32 POPE3 162      62.981  38.731  61.782  1.00  0.00           C
ATOM   8580  C23 POPE3 162      60.241  44.691  61.642  1.00  0.00           C
ATOM   8583  C24 POPE3 162      60.111  44.731  60.112  1.00  0.00           C
ATOM   8586  C25 POPE3 162      60.771  45.931  59.412  1.00  0.00           C
ATOM   8589  C26 POPE3 162      60.561  45.931  57.882  1.00  0.00           C
ATOM   8592  C27 POPE3 162      61.321  47.081  57.192  1.00  0.00           C
ATOM   8595  C28 POPE3 162      61.931  46.681  55.833  1.00  0.00           C
ATOM   8598  C29 POPE3 162      63.011  47.651  55.412  1.00  0.00           C
ATOM   8600 0C21 POPE3 162      62.951  48.571  54.433  1.00  0.00           C
ATOM   8602 1C21 POPE3 162      61.771  48.871  53.532  1.00  0.00           C
ATOM   8605 2C21 POPE3 162      61.361  50.351  53.652  1.00  0.00           C
ATOM   8608 3C21 POPE3 162      60.391  50.771  52.542  1.00  0.00           C
ATOM   8611 4C21 POPE3 162      60.021  52.251  52.653  1.00  0.00           C
ATOM   8614 5C21 POPE3 162      58.971  52.711  51.632  1.00  0.00           C
ATOM   8617 6C21 POPE3 162      58.661  54.211  51.772  1.00  0.00           C
ATOM   8620 7C21 POPE3 162      57.211  54.571  51.452  1.00  0.00           C
ATOM   8623 8C21 POPE3 162      56.901  56.051  51.662  1.00  0.00           C
ATOM   8627  C33 POPE3 162      63.341  38.901  60.292  1.00  0.00           C
ATOM   8630  C34 POPE3 162      64.801  38.561  59.972  1.00  0.00           C
ATOM   8633  C35 POPE3 162      65.851  39.401  60.722  1.00  0.00           C
ATOM   8636  C36 POPE3 162      67.201  39.471  60.002  1.00  0.00           C
ATOM   8639  C37 POPE3 162      68.331  39.941  60.932  1.00  0.00           C
ATOM   8642  C38 POPE3 162      69.651  40.281  60.222  1.00  0.00           C
ATOM   8645  C39 POPE3 162      70.181  39.221  59.242  1.00  0.00           C
ATOM   8648 0C31 POPE3 162      70.401  37.811  59.832  1.00  0.00           C
ATOM   8651 1C31 POPE3 162      71.181  36.951  58.832  1.00  0.00           C
ATOM   8654 2C31 POPE3 162      71.221  35.451  59.162  1.00  0.00           C
ATOM   8657 3C31 POPE3 162      71.251  34.611  57.873  1.00  0.00           C
ATOM   8660 4C31 POPE3 162      71.531  33.121  58.102  1.00  0.00           C
ATOM   8663 5C31 POPE3 162      70.391  32.381  58.802  1.00  0.00           C
ATOM   8666 6C31 POPE3 162      70.811  30.961  59.162  1.00  0.00           C
ATOM   8670  NH3 POPE4 163      86.131  57.861  68.933  1.00  0.00           N
ATOM   8674  C12 POPE4 163      86.571  58.571  70.183  1.00  0.00           C
ATOM   8677  C11 POPE4 163      87.071  57.591  71.262  1.00  0.00           C
ATOM   8680  P   POPE4 163      88.151  55.481  70.132  1.00  0.00           P
ATOM   8681  O13 POPE4 163      87.831  54.501  71.192  1.00  0.00           O
ATOM   8682  O14 POPE4 163      87.251  55.511  68.972  1.00  0.00           O
ATOM   8683  O11 POPE4 163      89.621  55.261  69.633  1.00  0.00           O
ATOM   8684  O12 POPE4 163      88.211  56.901  70.792  1.00  0.00           O
ATOM   8685  C1  POPE4 163      90.651  56.261  69.692  1.00  0.00           C
ATOM   8688  C2  POPE4 163      91.341  56.471  68.313  1.00  0.00           C
ATOM   8690  O21 POPE4 163      90.381  57.111  67.432  1.00  0.00           O
ATOM   8691  C21 POPE4 163      90.881  58.021  66.592  1.00  0.00           C
ATOM   8692  O22 POPE4 163      92.051  58.351  66.542  1.00  0.00           O
ATOM   8693  C22 POPE4 163      89.761  58.681  65.783  1.00  0.00           C
ATOM   8696  C3  POPE4 163      91.801  55.091  67.762  1.00  0.00           C
ATOM   8699  O31 POPE4 163      93.151  55.031  67.262  1.00  0.00           O
ATOM   8700  C31 POPE4 163      93.291  55.231  65.963  1.00  0.00           C
ATOM   8701  O32 POPE4 163      92.481  55.761  65.232  1.00  0.00           O
ATOM   8702  C32 POPE4 163      94.611  54.601  65.472  1.00  0.00           C
ATOM   8705  C23 POPE4 163      90.181  59.061  64.332  1.00  0.00           C
ATOM   8708  C24 POPE4 163      89.131  59.961  63.652  1.00  0.00           C
ATOM   8711  C25 POPE4 163      89.441  60.351  62.192  1.00  0.00           C
ATOM   8714  C26 POPE4 163      89.071  59.281  61.142  1.00  0.00           C
ATOM   8717  C27 POPE4 163      88.801  59.881  59.743  1.00  0.00           C
ATOM   8720  C28 POPE4 163      89.741  59.441  58.592  1.00  0.00           C
ATOM   8723  C29 POPE4 163      91.051  60.181  58.542  1.00  0.00           C
ATOM   8725 0C21 POPE4 163      91.631  60.751  57.462  1.00  0.00           C
ATOM   8727 1C21 POPE4 163      91.151  60.791  56.032  1.00  0.00           C
ATOM   8730 2C21 POPE4 163      91.451  62.141  55.332  1.00  0.00           C
ATOM   8733 3C21 POPE4 163      91.641  62.001  53.812  1.00  0.00           C
ATOM   8736 4C21 POPE4 163      92.301  63.231  53.153  1.00  0.00           C
ATOM   8739 5C21 POPE4 163      91.541  64.551  53.313  1.00  0.00           C
ATOM   8742 6C21 POPE4 163      92.161  65.671  52.453  1.00  0.00           C
ATOM   8745 7C21 POPE4 163      91.461  67.021  52.612  1.00  0.00           C
ATOM   8748 8C21 POPE4 163      91.861  68.041  51.552  1.00  0.00           C
ATOM   8752  C33 POPE4 163      94.551  54.191  63.972  1.00  0.00           C
ATOM   8755  C34 POPE4 163      95.821  53.461  63.523  1.00  0.00           C
ATOM   8758  C35 POPE4 163      95.851  53.051  62.033  1.00  0.00           C
ATOM   8761  C36 POPE4 163      96.061  54.241  61.072  1.00  0.00           C
ATOM   8764  C37 POPE4 163      96.301  53.831  59.603  1.00  0.00           C
ATOM   8767  C38 POPE4 163      96.671  55.041  58.722  1.00  0.00           C
ATOM   8770  C39 POPE4 163      96.981  54.701  57.252  1.00  0.00           C
ATOM   8773 0C31 POPE4 163      98.391  55.151  56.812  1.00  0.00           C
ATOM   8776 1C31 POPE4 163      98.671  54.921  55.322  1.00  0.00           C
ATOM   8779 2C31 POPE4 163     100.091  55.361  54.932  1.00  0.00           C
ATOM   8782 3C31 POPE4 163     100.481  55.041  53.472  1.00  0.00           C
ATOM   8785 4C31 POPE4 163      99.741  55.891  52.432  1.00  0.00           C
ATOM   8788 5C31 POPE4 163     100.431  55.881  51.062  1.00  0.00           C
ATOM   8791 6C31 POPE4 163      99.771  56.811  50.033  1.00  0.00           C
ATOM   8795  NH3 POPE5 164      22.321  89.091  73.402  1.00  0.00           N
ATOM   8799  C12 POPE5 164      23.251  89.181  74.562  1.00  0.00           C
ATOM   8802  C11 POPE5 164      24.361  90.201  74.342  1.00  0.00           C
ATOM   8805  P   POPE5 164      26.551  90.961  75.603  1.00  0.00           P
ATOM   8806  O13 POPE5 164      26.341  92.391  75.292  1.00  0.00           O
ATOM   8807  O14 POPE5 164      27.131  90.701  76.934  1.00  0.00           O
ATOM   8808  O11 POPE5 164      27.461  90.291  74.463  1.00  0.00           O
ATOM   8809  O12 POPE5 164      25.181  90.181  75.503  1.00  0.00           O
ATOM   8810  C1  POPE5 164      27.461  90.801  73.113  1.00  0.00           C
ATOM   8813  C2  POPE5 164      27.991  89.741  72.092  1.00  0.00           C
ATOM   8815  O21 POPE5 164      28.291  90.301  70.783  1.00  0.00           O
ATOM   8816  C21 POPE5 164      27.291  90.761  70.052  1.00  0.00           C
ATOM   8817  O22 POPE5 164      26.121  90.761  70.393  1.00  0.00           O
ATOM   8818  C22 POPE5 164      27.721  91.301  68.682  1.00  0.00           C
ATOM   8821  C3  POPE5 164      27.111  88.461  71.993  1.00  0.00           C
ATOM   8824  O31 POPE5 164      27.741  87.571  71.072  1.00  0.00           O
ATOM   8825  C31 POPE5 164      26.931  86.761  70.402  1.00  0.00           C
ATOM   8826  O32 POPE5 164      25.801  86.471  70.702  1.00  0.00           O
ATOM   8827  C32 POPE5 164      27.701  86.341  69.132  1.00  0.00           C
ATOM   8830  C23 POPE5 164      29.221  91.281  68.313  1.00  0.00           C
ATOM   8833  C24 POPE5 164      29.451  91.821  66.882  1.00  0.00           C
ATOM   8836  C25 POPE5 164      29.301  93.351  66.753  1.00  0.00           C
ATOM   8839  C26 POPE5 164      29.271  93.811  65.283  1.00  0.00           C
ATOM   8842  C27 POPE5 164      28.661  95.211  65.082  1.00  0.00           C
ATOM   8845  C28 POPE5 164      28.381  95.571  63.603  1.00  0.00           C
ATOM   8848  C29 POPE5 164      27.521  94.581  62.852  1.00  0.00           C
ATOM   8850 0C21 POPE5 164      27.561  94.331  61.532  1.00  0.00           C
ATOM   8852 1C21 POPE5 164      28.421  95.001  60.492  1.00  0.00           C
ATOM   8855 2C21 POPE5 164      29.491  94.041  59.942  1.00  0.00           C
ATOM   8858 3C21 POPE5 164      30.301  94.631  58.773  1.00  0.00           C
ATOM   8861 4C21 POPE5 164      31.431  93.681  58.342  1.00  0.00           C
ATOM   8864 5C21 POPE5 164      32.341  94.241  57.232  1.00  0.00           C
ATOM   8867 6C21 POPE5 164      33.321  93.181  56.732  1.00  0.00           C
ATOM   8870 7C21 POPE5 164      34.401  93.721  55.792  1.00  0.00           C
ATOM   8873 8C21 POPE5 164      35.361  92.611  55.322  1.00  0.00           C
ATOM   8877  C33 POPE5 164      27.671  87.431  68.033  1.00  0.00           C
ATOM   8880  C34 POPE5 164      28.831  87.361  67.012  1.00  0.00           C
ATOM   8883  C35 POPE5 164      28.701  86.241  65.963  1.00  0.00           C
ATOM   8886  C36 POPE5 164      29.381  86.611  64.622  1.00  0.00           C
ATOM   8889  C37 POPE5 164      29.251  85.541  63.512  1.00  0.00           C
ATOM   8892  C38 POPE5 164      29.821  86.021  62.162  1.00  0.00           C
ATOM   8895  C39 POPE5 164      29.461  85.121  60.972  1.00  0.00           C
ATOM   8898 0C31 POPE5 164      29.971  83.671  61.072  1.00  0.00           C
ATOM   8901 1C31 POPE5 164      29.591  82.821  59.842  1.00  0.00           C
ATOM   8904 2C31 POPE5 164      30.771  82.331  58.972  1.00  0.00           C
ATOM   8907 3C31 POPE5 164      31.581  83.451  58.302  1.00  0.00           C
ATOM   8910 4C31 POPE5 164      32.961  83.681  58.932  1.00  0.00           C
ATOM   8913 5C31 POPE5 164      33.711  84.851  58.302  1.00  0.00           C
ATOM   8916 6C31 POPE5 164      35.191  84.881  58.652  1.00  0.00           C
ATOM   8920  NH3 POPE6 165      76.841  90.381  33.222  1.00  0.00           N
ATOM   8924  C12 POPE6 165      76.781  90.651  31.742  1.00  0.00           C
ATOM   8927  C11 POPE6 165      75.381  91.051  31.302  1.00  0.00           C
ATOM   8930  P   POPE6 165      74.261  93.361  31.012  1.00  0.00           P
ATOM   8931  O13 POPE6 165      72.851  93.161  31.392  1.00  0.00           O
ATOM   8932  O14 POPE6 165      74.501  93.251  29.562  1.00  0.00           O
ATOM   8933  O11 POPE6 165      74.791  94.761  31.472  1.00  0.00           O
ATOM   8934  O12 POPE6 165      75.141  92.351  31.802  1.00  0.00           O
ATOM   8935  C1  POPE6 165      74.491  95.321  32.742  1.00  0.00           C
ATOM   8938  C2  POPE6 165      74.971  94.481  33.952  1.00  0.00           C
ATOM   8940  O21 POPE6 165      74.571  95.241  35.092  1.00  0.00           O
ATOM   8941  C21 POPE6 165      74.391  94.561  36.192  1.00  0.00           C
ATOM   8942  O22 POPE6 165      74.361  93.341  36.292  1.00  0.00           O
ATOM   8943  C22 POPE6 165      74.201  95.551  37.342  1.00  0.00           C
ATOM   8946  C3  POPE6 165      76.511  94.291  33.972  1.00  0.00           C
ATOM   8949  O31 POPE6 165      76.911  93.021  34.552  1.00  0.00           O
ATOM   8950  C31 POPE6 165      77.361  93.041  35.802  1.00  0.00           C
ATOM   8951  O32 POPE6 165      77.401  93.991  36.562  1.00  0.00           O
ATOM   8952  C32 POPE6 165      77.801  91.621  36.122  1.00  0.00           C
ATOM   8955  C23 POPE6 165      74.241  94.881  38.712  1.00  0.00           C
ATOM   8958  C24 POPE6 165      74.061  95.871  39.872  1.00  0.00           C
ATOM   8961  C25 POPE6 165      72.621  96.391  39.993  1.00  0.00           C
ATOM   8964  C26 POPE6 165      72.341  96.891  41.412  1.00  0.00           C
ATOM   8967  C27 POPE6 165      70.931  97.471  41.562  1.00  0.00           C
ATOM   8970  C28 POPE6 165      70.661  98.091  42.952  1.00  0.00           C
ATOM   8973  C29 POPE6 165      70.801  97.051  44.043  1.00  0.00           C
ATOM   8975 0C21 POPE6 165      71.571  97.131  45.142  1.00  0.00           C
ATOM   8977 1C21 POPE6 165      72.451  98.291  45.553  1.00  0.00           C
ATOM   8980 2C21 POPE6 165      73.731  97.801  46.252  1.00  0.00           C
ATOM   8983 3C21 POPE6 165      74.451  98.931  46.992  1.00  0.00           C
ATOM   8986 4C21 POPE6 165      75.691  98.411  47.732  1.00  0.00           C
ATOM   8989 5C21 POPE6 165      76.321  99.471  48.652  1.00  0.00           C
ATOM   8992 6C21 POPE6 165      77.371  98.851  49.583  1.00  0.00           C
ATOM   8995 7C21 POPE6 165      77.791  99.801  50.713  1.00  0.00           C
ATOM   8998 8C21 POPE6 165      78.701  99.131  51.742  1.00  0.00           C
ATOM   9002  C33 POPE6 165      77.951  91.411  37.632  1.00  0.00           C
ATOM   9005  C34 POPE6 165      76.601  91.451  38.353  1.00  0.00           C
ATOM   9008  C35 POPE6 165      76.621  90.671  39.662  1.00  0.00           C
ATOM   9011  C36 POPE6 165      77.711  91.081  40.643  1.00  0.00           C
ATOM   9014  C37 POPE6 165      77.701  90.161  41.873  1.00  0.00           C
ATOM   9017  C38 POPE6 165      78.561  90.691  43.012  1.00  0.00           C
ATOM   9020  C39 POPE6 165      78.131  90.091  44.352  1.00  0.00           C
ATOM   9023 0C31 POPE6 165      78.711  90.851  45.562  1.00  0.00           C
ATOM   9026 1C31 POPE6 165      78.141  90.311  46.882  1.00  0.00           C
ATOM   9029 2C31 POPE6 165      78.601  91.091  48.123  1.00  0.00           C
ATOM   9032 3C31 POPE6 165      78.061  92.531  48.222  1.00  0.00           C
ATOM   9035 4C31 POPE6 165      76.541  92.611  48.423  1.00  0.00           C
ATOM   9038 5C31 POPE6 165      76.041  94.051  48.602  1.00  0.00           C
ATOM   9041 6C31 POPE6 165      74.521  94.151  48.752  1.00  0.00           C
ATOM   9045  NH3 POPE7 166      17.471  53.661  69.192  1.00  0.00           N
ATOM   9049  C12 POPE7 166      17.771  52.291  69.732  1.00  0.00           C
ATOM   9052  C11 POPE7 166      19.201  51.881  69.372  1.00  0.00           C
ATOM   9055  P   POPE7 166      20.041  49.561  68.442  1.00  0.00           P
ATOM   9056  O13 POPE7 166      21.511  49.701  68.572  1.00  0.00           O
ATOM   9057  O14 POPE7 166      19.511  48.161  68.512  1.00  0.00           O
ATOM   9058  O11 POPE7 166      19.561  50.191  67.083  1.00  0.00           O
ATOM   9059  O12 POPE7 166      19.361  50.481  69.552  1.00  0.00           O
ATOM   9060  C1  POPE7 166      18.461  49.661  66.322  1.00  0.00           C
ATOM   9063  C2  POPE7 166      18.421  50.391  64.962  1.00  0.00           C
ATOM   9065  O21 POPE7 166      17.101  50.751  64.522  1.00  0.00           O
ATOM   9066  C21 POPE7 166      16.251  49.801  64.152  1.00  0.00           C
ATOM   9067  O22 POPE7 166      16.381  48.611  64.382  1.00  0.00           O
ATOM   9068  C22 POPE7 166      15.141  50.431  63.292  1.00  0.00           C
ATOM   9071  C3  POPE7 166      19.281  49.731  63.852  1.00  0.00           C
ATOM   9074  O31 POPE7 166      19.621  50.731  62.873  1.00  0.00           O
ATOM   9075  C31 POPE7 166      20.561  50.321  62.022  1.00  0.00           C
ATOM   9076  O32 POPE7 166      21.101  49.231  62.052  1.00  0.00           O
ATOM   9077  C32 POPE7 166      20.871  51.431  61.023  1.00  0.00           C
ATOM   9080  C23 POPE7 166      14.881  49.611  62.002  1.00  0.00           C
ATOM   9083  C24 POPE7 166      13.931  50.291  61.012  1.00  0.00           C
ATOM   9086  C25 POPE7 166      13.651  49.431  59.773  1.00  0.00           C
ATOM   9089  C26 POPE7 166      14.781  49.451  58.732  1.00  0.00           C
ATOM   9092  C27 POPE7 166      14.531  48.431  57.612  1.00  0.00           C
ATOM   9095  C28 POPE7 166      15.781  48.111  56.763  1.00  0.00           C
ATOM   9098  C29 POPE7 166      15.521  46.901  55.903  1.00  0.00           C
ATOM   9100 0C21 POPE7 166      15.761  46.771  54.583  1.00  0.00           C
ATOM   9102 1C21 POPE7 166      16.431  47.791  53.703  1.00  0.00           C
ATOM   9105 2C21 POPE7 166      17.111  47.101  52.512  1.00  0.00           C
ATOM   9108 3C21 POPE7 166      17.791  48.101  51.562  1.00  0.00           C
ATOM   9111 4C21 POPE7 166      18.131  47.481  50.202  1.00  0.00           C
ATOM   9114 5C21 POPE7 166      18.891  48.461  49.303  1.00  0.00           C
ATOM   9117 6C21 POPE7 166      20.401  48.461  49.572  1.00  0.00           C
ATOM   9120 7C21 POPE7 166      21.081  49.751  49.113  1.00  0.00           C
ATOM   9123 8C21 POPE7 166      22.591  49.751  49.352  1.00  0.00           C
ATOM   9127  C33 POPE7 166      20.451  50.971  59.612  1.00  0.00           C
ATOM   9130  C34 POPE7 166      20.571  52.061  58.542  1.00  0.00           C
ATOM   9133  C35 POPE7 166      19.871  51.561  57.283  1.00  0.00           C
ATOM   9136  C36 POPE7 166      20.321  52.281  56.012  1.00  0.00           C
ATOM   9139  C37 POPE7 166      20.031  51.411  54.782  1.00  0.00           C
ATOM   9142  C38 POPE7 166      20.681  51.961  53.512  1.00  0.00           C
ATOM   9145  C39 POPE7 166      22.201  51.801  53.493  1.00  0.00           C
ATOM   9148 0C31 POPE7 166      22.801  52.561  52.312  1.00  0.00           C
ATOM   9151 1C31 POPE7 166      24.171  52.051  51.873  1.00  0.00           C
ATOM   9154 2C31 POPE7 166      24.641  52.861  50.662  1.00  0.00           C
ATOM   9157 3C31 POPE7 166      25.881  52.301  49.993  1.00  0.00           C
ATOM   9160 4C31 POPE7 166      26.431  53.301  48.973  1.00  0.00           C
ATOM   9163 5C31 POPE7 166      27.731  52.821  48.333  1.00  0.00           C
ATOM   9166 6C31 POPE7 166      28.521  53.951  47.662  1.00  0.00           C
ATOM   9170  NH3 POPE8 167      98.381  54.391  29.492  1.00  0.00           N
ATOM   9174  C12 POPE8 167      97.131  54.541  28.682  1.00  0.00           C
ATOM   9177  C11 POPE8 167      97.441  54.751  27.192  1.00  0.00           C
ATOM   9180  P   POPE8 167      95.631  53.181  26.173  1.00  0.00           P
ATOM   9181  O13 POPE8 167      95.051  53.121  24.812  1.00  0.00           O
ATOM   9182  O14 POPE8 167      96.671  52.181  26.482  1.00  0.00           O
ATOM   9183  O11 POPE8 167      94.451  53.091  27.212  1.00  0.00           O
ATOM   9184  O12 POPE8 167      96.261  54.621  26.402  1.00  0.00           O
ATOM   9185  C1  POPE8 167      94.291  51.891  27.992  1.00  0.00           C
ATOM   9188  C2  POPE8 167      93.101  52.011  28.982  1.00  0.00           C
ATOM   9190  O21 POPE8 167      93.221  53.261  29.682  1.00  0.00           O
ATOM   9191  C21 POPE8 167      92.111  53.861  29.993  1.00  0.00           C
ATOM   9192  O22 POPE8 167      91.001  53.661  29.512  1.00  0.00           O
ATOM   9193  C22 POPE8 167      92.431  54.831  31.112  1.00  0.00           C
ATOM   9196  C3  POPE8 167      93.101  50.831  30.022  1.00  0.00           C
ATOM   9199  O31 POPE8 167      92.071  51.001  31.033  1.00  0.00           O
ATOM   9200  C31 POPE8 167      92.421  50.751  32.292  1.00  0.00           C
ATOM   9201  O32 POPE8 167      93.531  50.451  32.692  1.00  0.00           O
ATOM   9202  C32 POPE8 167      91.201  50.991  33.192  1.00  0.00           C
ATOM   9205  C23 POPE8 167      91.231  55.401  31.903  1.00  0.00           C
ATOM   9208  C24 POPE8 167      91.401  55.171  33.412  1.00  0.00           C
ATOM   9211  C25 POPE8 167      90.841  56.301  34.282  1.00  0.00           C
ATOM   9214  C26 POPE8 167      91.621  57.611  34.102  1.00  0.00           C
ATOM   9217  C27 POPE8 167      90.791  58.761  33.512  1.00  0.00           C
ATOM   9220  C28 POPE8 167      91.381  60.141  33.822  1.00  0.00           C
ATOM   9223  C29 POPE8 167      91.171  60.521  35.272  1.00  0.00           C
ATOM   9225 0C21 POPE8 167      90.461  61.551  35.772  1.00  0.00           C
ATOM   9227 1C21 POPE8 167      89.741  62.611  34.982  1.00  0.00           C
ATOM   9230 2C21 POPE8 167      90.221  64.031  35.302  1.00  0.00           C
ATOM   9233 3C21 POPE8 167      89.641  64.611  36.603  1.00  0.00           C
ATOM   9236 4C21 POPE8 167      90.041  66.081  36.872  1.00  0.00           C
ATOM   9239 5C21 POPE8 167      89.821  66.971  35.643  1.00  0.00           C
ATOM   9242 6C21 POPE8 167      89.831  68.481  35.882  1.00  0.00           C
ATOM   9245 7C21 POPE8 167      89.661  69.201  34.542  1.00  0.00           C
ATOM   9248 8C21 POPE8 167      89.421  70.701  34.673  1.00  0.00           C
ATOM   9252  C33 POPE8 167      91.231  50.171  34.512  1.00  0.00           C
ATOM   9255  C34 POPE8 167      90.871  51.031  35.732  1.00  0.00           C
ATOM   9258  C35 POPE8 167      90.861  50.251  37.062  1.00  0.00           C
ATOM   9261  C36 POPE8 167      90.861  51.201  38.262  1.00  0.00           C
ATOM   9264  C37 POPE8 167      90.851  50.491  39.632  1.00  0.00           C
ATOM   9267  C38 POPE8 167      90.931  51.511  40.783  1.00  0.00           C
ATOM   9270  C39 POPE8 167      91.131  50.921  42.182  1.00  0.00           C
ATOM   9273 0C31 POPE8 167      89.941  50.111  42.732  1.00  0.00           C
ATOM   9276 1C31 POPE8 167      90.001  50.001  44.262  1.00  0.00           C
ATOM   9279 2C31 POPE8 167      88.901  49.121  44.893  1.00  0.00           C
ATOM   9282 3C31 POPE8 167      88.961  49.161  46.423  1.00  0.00           C
ATOM   9285 4C31 POPE8 167      87.841  48.371  47.112  1.00  0.00           C
ATOM   9288 5C31 POPE8 167      87.871  48.491  48.643  1.00  0.00           C
ATOM   9291 6C31 POPE8 167      86.791  47.691  49.363  1.00  0.00           C
ATOM   9295  NH3 POPE9 168      97.591  86.631  72.162  1.00  0.00           N
ATOM   9299  C12 POPE9 168      96.231  87.151  72.473  1.00  0.00           C
ATOM   9302  C11 POPE9 168      96.011  88.551  71.923  1.00  0.00           C
ATOM   9305  P   POPE9 168      93.701  89.601  71.352  1.00  0.00           P
ATOM   9306  O13 POPE9 168      93.041  88.591  70.492  1.00  0.00           O
ATOM   9307  O14 POPE9 168      92.801  90.491  72.112  1.00  0.00           O
ATOM   9308  O11 POPE9 168      94.621  90.501  70.433  1.00  0.00           O
ATOM   9309  O12 POPE9 168      94.711  88.931  72.332  1.00  0.00           O
ATOM   9310  C1  POPE9 168      94.861  90.201  69.062  1.00  0.00           C
ATOM   9313  C2  POPE9 168      95.851  91.271  68.562  1.00  0.00           C
ATOM   9315  O21 POPE9 168      96.251  91.151  67.173  1.00  0.00           O
ATOM   9316  C21 POPE9 168      95.311  91.491  66.302  1.00  0.00           C
ATOM   9317  O22 POPE9 168      94.111  91.461  66.533  1.00  0.00           O
ATOM   9318  C22 POPE9 168      95.911  91.991  64.982  1.00  0.00           C
ATOM   9321  C3  POPE9 168      97.121  91.211  69.452  1.00  0.00           C
ATOM   9324  O31 POPE9 168      98.231  91.911  68.863  1.00  0.00           O
ATOM   9325  C31 POPE9 168      98.121  93.231  68.923  1.00  0.00           C
ATOM   9326  O32 POPE9 168      97.311  93.841  69.612  1.00  0.00           O
ATOM   9327  C32 POPE9 168      99.151  93.871  68.012  1.00  0.00           C
ATOM   9330  C23 POPE9 168      95.501  93.471  64.723  1.00  0.00           C
ATOM   9333  C24 POPE9 168      95.871  94.031  63.333  1.00  0.00           C
ATOM   9336  C25 POPE9 168      95.141  93.311  62.203  1.00  0.00           C
ATOM   9339  C26 POPE9 168      95.161  94.051  60.853  1.00  0.00           C
ATOM   9342  C27 POPE9 168      94.901  93.081  59.692  1.00  0.00           C
ATOM   9345  C28 POPE9 168      94.411  93.751  58.412  1.00  0.00           C
ATOM   9348  C29 POPE9 168      94.181  92.711  57.342  1.00  0.00           C
ATOM   9350 0C21 POPE9 168      94.931  92.511  56.232  1.00  0.00           C
ATOM   9352 1C21 POPE9 168      96.171  93.251  55.822  1.00  0.00           C
ATOM   9355 2C21 POPE9 168      95.891  94.221  54.662  1.00  0.00           C
ATOM   9358 3C21 POPE9 168      97.181  94.741  53.993  1.00  0.00           C
ATOM   9361 4C21 POPE9 168      96.901  95.741  52.852  1.00  0.00           C
ATOM   9364 5C21 POPE9 168      98.151  96.071  52.022  1.00  0.00           C
ATOM   9367 6C21 POPE9 168      97.881  97.141  50.953  1.00  0.00           C
ATOM   9370 7C21 POPE9 168      99.091  97.431  50.062  1.00  0.00           C
ATOM   9373 8C21 POPE9 168      98.841  98.471  48.962  1.00  0.00           C
ATOM   9377  C33 POPE9 168      98.641  94.151  66.582  1.00  0.00           C
ATOM   9380  C34 POPE9 168      99.831  94.461  65.662  1.00  0.00           C
ATOM   9383  C35 POPE9 168      99.521  94.731  64.183  1.00  0.00           C
ATOM   9386  C36 POPE9 168      99.571  93.521  63.243  1.00  0.00           C
ATOM   9389  C37 POPE9 168      99.481  93.981  61.772  1.00  0.00           C
ATOM   9392  C38 POPE9 168      99.081  92.871  60.792  1.00  0.00           C
ATOM   9395  C39 POPE9 168      98.841  93.391  59.363  1.00  0.00           C
ATOM   9398 0C31 POPE9 168     100.121  93.501  58.523  1.00  0.00           C
ATOM   9401 1C31 POPE9 168      99.871  94.171  57.162  1.00  0.00           C
ATOM   9404 2C31 POPE9 168     101.101  94.151  56.243  1.00  0.00           C
ATOM   9407 3C31 POPE9 168     100.841  94.801  54.882  1.00  0.00           C
ATOM   9410 4C31 POPE9 168     102.061  94.751  53.952  1.00  0.00           C
ATOM   9413 5C31 POPE9 168     101.731  95.171  52.512  1.00  0.00           C
ATOM   9416 6C31 POPE9 168     102.881  94.901  51.543  1.00  0.00           C
ATOM   9420  NH3 POPE  169     121.491  27.261  70.092  1.00  0.00           N
ATOM   9424  C12 POPE  169     121.361  25.841  70.552  1.00  0.00           C
ATOM   9427  C11 POPE  169     121.921  25.701  71.972  1.00  0.00           C
ATOM   9430  P   POPE  169     123.991  27.191  72.503  1.00  0.00           P
ATOM   9431  O13 POPE  169     124.291  27.171  73.943  1.00  0.00           O
ATOM   9432  O14 POPE  169     123.171  28.301  71.952  1.00  0.00           O
ATOM   9433  O11 POPE  169     125.351  27.361  71.742  1.00  0.00           O
ATOM   9434  O12 POPE  169     123.351  25.831  72.002  1.00  0.00           O
ATOM   9435  C1  POPE  169     125.621  26.851  70.442  1.00  0.00           C
ATOM   9438  C2  POPE  169     124.971  27.661  69.272  1.00  0.00           C
ATOM   9440  O21 POPE  169     125.111  26.871  68.062  1.00  0.00           O
ATOM   9441  C21 POPE  169     123.991  26.601  67.412  1.00  0.00           C
ATOM   9442  O22 POPE  169     122.871  26.921  67.792  1.00  0.00           O
ATOM   9443  C22 POPE  169     124.281  25.801  66.132  1.00  0.00           C
ATOM   9446  C3  POPE  169     125.581  29.071  69.052  1.00  0.00           C
ATOM   9449  O31 POPE  169     124.881  29.901  68.092  1.00  0.00           O
ATOM   9450  C31 POPE  169     125.381  29.961  66.842  1.00  0.00           C
ATOM   9451  O32 POPE  169     126.081  29.101  66.332  1.00  0.00           O
ATOM   9452  C32 POPE  169     125.011  31.311  66.212  1.00  0.00           C
ATOM   9455  C23 POPE  169     125.351  24.691  66.273  1.00  0.00           C
ATOM   9458  C24 POPE  169     125.661  23.921  64.973  1.00  0.00           C
ATOM   9461  C25 POPE  169     124.441  23.251  64.363  1.00  0.00           C
ATOM   9464  C26 POPE  169     124.771  22.481  63.083  1.00  0.00           C
ATOM   9467  C27 POPE  169     123.511  21.861  62.482  1.00  0.00           C
ATOM   9470  C28 POPE  169     123.811  21.031  61.232  1.00  0.00           C
ATOM   9473  C29 POPE  169     122.551  20.391  60.702  1.00  0.00           C
ATOM   9475 0C21 POPE  169     122.471  19.141  60.202  1.00  0.00           C
ATOM   9477 1C21 POPE  169     123.611  18.181  60.092  1.00  0.00           C
ATOM   9480 2C21 POPE  169     124.741  18.561  59.102  1.00  0.00           C
ATOM   9483 3C21 POPE  169     124.311  18.501  57.632  1.00  0.00           C
ATOM   9486 4C21 POPE  169     125.491  18.271  56.683  1.00  0.00           C
ATOM   9489 5C21 POPE  169     125.031  17.901  55.262  1.00  0.00           C
ATOM   9492 6C21 POPE  169     126.211  17.641  54.323  1.00  0.00           C
ATOM   9495 7C21 POPE  169     125.771  17.241  52.912  1.00  0.00           C
ATOM   9498 8C21 POPE  169     126.933  16.911  51.972  1.00  0.00           C
ATOM   9502  C33 POPE  169     125.281  31.421  64.692  1.00  0.00           C
ATOM   9505  C34 POPE  169     125.631  32.841  64.232  1.00  0.00           C
ATOM   9508  C35 POPE  169     126.181  32.871  62.792  1.00  0.00           C
ATOM   9511  C36 POPE  169     126.843  34.211  62.432  1.00  0.00           C
ATOM   9514  C37 POPE  169     125.841  35.331  62.092  1.00  0.00           C
ATOM   9517  C38 POPE  169     126.481  36.721  62.092  1.00  0.00           C
ATOM   9520  C39 POPE  169     127.663  36.941  61.142  1.00  0.00           C
ATOM   9523 0C31 POPE  169     127.173  37.101  59.692  1.00  0.00           C
ATOM   9526 1C31 POPE  169     128.243  37.701  58.773  1.00  0.00           C
ATOM   9529 2C31 POPE  169     127.753  37.771  57.322  1.00  0.00           C
ATOM   9532 3C31 POPE  169     128.653  38.611  56.423  1.00  0.00           C
ATOM   9535 4C31 POPE  169     128.293  38.461  54.942  1.00  0.00           C
ATOM   9538 5C31 POPE  169     129.143  39.331  54.012  1.00  0.00           C
ATOM   9541 6C31 POPE  169     128.823  39.101  52.533  1.00  0.00           C
ATOM   9545  NH3 POPE  170     108.221 114.801  27.072  1.00  0.00           N
ATOM   9549  C12 POPE  170     108.171 114.461  25.632  1.00  0.00           C
ATOM   9552  C11 POPE  170     108.331 112.941  25.402  1.00  0.00           C
ATOM   9555  P   POPE  170     105.921 112.221  26.042  1.00  0.00           P
ATOM   9556  O13 POPE  170     105.681 113.021  24.822  1.00  0.00           O
ATOM   9557  O14 POPE  170     105.281 110.891  26.162  1.00  0.00           O
ATOM   9558  O11 POPE  170     105.541 113.061  27.332  1.00  0.00           O
ATOM   9559  O12 POPE  170     107.501 112.121  26.232  1.00  0.00           O
ATOM   9560  C1  POPE  170     106.231 113.021  28.572  1.00  0.00           C
ATOM   9563  C2  POPE  170     105.381 112.581  29.783  1.00  0.00           C
ATOM   9565  O21 POPE  170     106.271 112.821  30.882  1.00  0.00           O
ATOM   9566  C21 POPE  170     105.721 113.241  32.002  1.00  0.00           C
ATOM   9567  O22 POPE  170     104.531 113.321  32.232  1.00  0.00           O
ATOM   9568  C22 POPE  170     106.831 113.581  33.013  1.00  0.00           C
ATOM   9571  C3  POPE  170     104.941 111.091  29.672  1.00  0.00           C
ATOM   9574  O31 POPE  170     103.951 110.721  30.672  1.00  0.00           O
ATOM   9575  C31 POPE  170     104.501 110.341  31.833  1.00  0.00           C
ATOM   9576  O32 POPE  170     105.691 110.211  32.033  1.00  0.00           O
ATOM   9577  C32 POPE  170     103.431 110.051  32.882  1.00  0.00           C
ATOM   9580  C23 POPE  170     106.951 112.551  34.162  1.00  0.00           C
ATOM   9583  C24 POPE  170     108.331 111.891  34.252  1.00  0.00           C
ATOM   9586  C25 POPE  170     109.471 112.861  34.622  1.00  0.00           C
ATOM   9589  C26 POPE  170     109.471 113.271  36.103  1.00  0.00           C
ATOM   9592  C27 POPE  170     110.871 113.621  36.622  1.00  0.00           C
ATOM   9595  C28 POPE  170     111.061 113.171  38.083  1.00  0.00           C
ATOM   9598  C29 POPE  170     112.501 113.121  38.522  1.00  0.00           C
ATOM   9600 0C21 POPE  170     112.941 112.381  39.542  1.00  0.00           C
ATOM   9602 1C21 POPE  170     112.071 111.521  40.422  1.00  0.00           C
ATOM   9605 2C21 POPE  170     112.851 110.491  41.273  1.00  0.00           C
ATOM   9608 3C21 POPE  170     113.751 111.141  42.332  1.00  0.00           C
ATOM   9611 4C21 POPE  170     114.471 110.121  43.213  1.00  0.00           C
ATOM   9614 5C21 POPE  170     115.321 110.791  44.293  1.00  0.00           C
ATOM   9617 6C21 POPE  170     116.211 109.811  45.062  1.00  0.00           C
ATOM   9620 7C21 POPE  170     116.871 110.451  46.283  1.00  0.00           C
ATOM   9623 8C21 POPE  170     117.771 109.481  47.052  1.00  0.00           C
ATOM   9627  C33 POPE  170     103.961 110.181  34.342  1.00  0.00           C
ATOM   9630  C34 POPE  170     102.951 109.701  35.392  1.00  0.00           C
ATOM   9633  C35 POPE  170     103.461 109.741  36.852  1.00  0.00           C
ATOM   9636  C36 POPE  170     104.681 108.851  37.122  1.00  0.00           C
ATOM   9639  C37 POPE  170     104.781 108.431  38.602  1.00  0.00           C
ATOM   9642  C38 POPE  170     106.051 107.621  38.912  1.00  0.00           C
ATOM   9645  C39 POPE  170     105.981 106.821  40.223  1.00  0.00           C
ATOM   9648 0C31 POPE  170     105.091 105.571  40.112  1.00  0.00           C
ATOM   9651 1C31 POPE  170     104.921 104.811  41.432  1.00  0.00           C
ATOM   9654 2C31 POPE  170     104.021 103.571  41.283  1.00  0.00           C
ATOM   9657 3C31 POPE  170     102.531 103.891  41.092  1.00  0.00           C
ATOM   9660 4C31 POPE  170     101.741 102.641  40.653  1.00  0.00           C
ATOM   9663 5C31 POPE  170     100.241 102.861  40.442  1.00  0.00           C
ATOM   9666 6C31 POPE  170      99.551 101.551  40.052  1.00  0.00           C
ATOM   9670  NH3 POPE  171      33.191  11.311  28.752  1.00  0.00           N
ATOM   9674  C12 POPE  171      31.681  11.271  28.802  1.00  0.00           C
ATOM   9677  C11 POPE  171      31.061  12.541  28.162  1.00  0.00           C
ATOM   9680  P   POPE  171      28.921  13.741  27.432  1.00  0.00           P
ATOM   9681  O13 POPE  171      29.911  14.781  27.082  1.00  0.00           O
ATOM   9682  O14 POPE  171      28.361  12.971  26.312  1.00  0.00           O
ATOM   9683  O11 POPE  171      27.751  14.381  28.292  1.00  0.00           O
ATOM   9684  O12 POPE  171      29.641  12.671  28.403  1.00  0.00           O
ATOM   9685  C1  POPE  171      27.981  15.631  28.962  1.00  0.00           C
ATOM   9688  C2  POPE  171      28.501  15.461  30.422  1.00  0.00           C
ATOM   9690  O21 POPE  171      28.071  16.571  31.212  1.00  0.00           O
ATOM   9691  C21 POPE  171      28.631  17.741  30.992  1.00  0.00           C
ATOM   9692  O22 POPE  171      29.451  18.021  30.122  1.00  0.00           O
ATOM   9693  C22 POPE  171      28.201  18.721  32.062  1.00  0.00           C
ATOM   9696  C3  POPE  171      30.041  15.181  30.552  1.00  0.00           C
ATOM   9699  O31 POPE  171      30.461  14.961  31.922  1.00  0.00           O
ATOM   9700  C31 POPE  171      31.461  14.091  32.042  1.00  0.00           C
ATOM   9701  O32 POPE  171      32.011  13.501  31.122  1.00  0.00           O
ATOM   9702  C32 POPE  171      31.841  13.911  33.522  1.00  0.00           C
ATOM   9705  C23 POPE  171      28.861  18.401  33.412  1.00  0.00           C
ATOM   9708  C24 POPE  171      28.361  19.361  34.512  1.00  0.00           C
ATOM   9711  C25 POPE  171      29.291  19.401  35.722  1.00  0.00           C
ATOM   9714  C26 POPE  171      29.301  18.101  36.532  1.00  0.00           C
ATOM   9717  C27 POPE  171      30.371  18.141  37.622  1.00  0.00           C
ATOM   9720  C28 POPE  171      30.161  17.071  38.712  1.00  0.00           C
ATOM   9723  C29 POPE  171      31.081  17.321  39.872  1.00  0.00           C
ATOM   9725 0C21 POPE  171      30.881  18.201  40.882  1.00  0.00           C
ATOM   9727 1C21 POPE  171      29.651  19.061  41.072  1.00  0.00           C
ATOM   9730 2C21 POPE  171      29.031  18.871  42.472  1.00  0.00           C
ATOM   9733 3C21 POPE  171      28.681  17.411  42.812  1.00  0.00           C
ATOM   9736 4C21 POPE  171      28.011  17.241  44.183  1.00  0.00           C
ATOM   9739 5C21 POPE  171      26.541  17.681  44.212  1.00  0.00           C
ATOM   9742 6C21 POPE  171      25.611  16.571  44.743  1.00  0.00           C
ATOM   9745 7C21 POPE  171      24.151  17.011  44.852  1.00  0.00           C
ATOM   9748 8C21 POPE  171      23.221  15.871  45.282  1.00  0.00           C
ATOM   9752  C33 POPE  171      32.961  12.851  33.722  1.00  0.00           C
ATOM   9755  C34 POPE  171      33.901  13.171  34.882  1.00  0.00           C
ATOM   9758  C35 POPE  171      33.321  12.811  36.252  1.00  0.00           C
ATOM   9761  C36 POPE  171      34.381  12.861  37.352  1.00  0.00           C
ATOM   9764  C37 POPE  171      33.741  12.851  38.743  1.00  0.00           C
ATOM   9767  C38 POPE  171      34.701  12.471  39.872  1.00  0.00           C
ATOM   9770  C39 POPE  171      33.991  12.511  41.232  1.00  0.00           C
ATOM   9773 0C31 POPE  171      33.941  13.921  41.833  1.00  0.00           C
ATOM   9776 1C31 POPE  171      33.031  14.011  43.073  1.00  0.00           C
ATOM   9779 2C31 POPE  171      33.121  15.391  43.743  1.00  0.00           C
ATOM   9782 3C31 POPE  171      32.311  15.461  45.042  1.00  0.00           C
ATOM   9785 4C31 POPE  171      32.671  16.681  45.892  1.00  0.00           C
ATOM   9788 5C31 POPE  171      32.141  16.571  47.332  1.00  0.00           C
ATOM   9791 6C31 POPE  171      32.861  17.481  48.333  1.00  0.00           C
ATOM   9795  NH3 POPE  172      12.201  18.941  70.092  1.00  0.00           N
ATOM   9799  C12 POPE  172      13.241  18.481  71.082  1.00  0.00           C
ATOM   9802  C11 POPE  172      14.591  18.191  70.372  1.00  0.00           C
ATOM   9805  P   POPE  172      14.971  19.911  68.423  1.00  0.00           P
ATOM   9806  O13 POPE  172      13.681  19.331  67.992  1.00  0.00           O
ATOM   9807  O14 POPE  172      15.021  21.381  68.542  1.00  0.00           O
ATOM   9808  O11 POPE  172      16.151  19.331  67.572  1.00  0.00           O
ATOM   9809  O12 POPE  172      15.191  19.391  69.892  1.00  0.00           O
ATOM   9810  C1  POPE  172      17.491  19.781  67.602  1.00  0.00           C
ATOM   9813  C2  POPE  172      18.101  19.871  66.162  1.00  0.00           C
ATOM   9815  O21 POPE  172      18.291  21.221  65.722  1.00  0.00           O
ATOM   9816  C21 POPE  172      17.241  21.961  65.512  1.00  0.00           C
ATOM   9817  O22 POPE  172      16.081  21.711  65.792  1.00  0.00           O
ATOM   9818  C22 POPE  172      17.681  23.231  64.762  1.00  0.00           C
ATOM   9821  C3  POPE  172      17.361  19.001  65.092  1.00  0.00           C
ATOM   9824  O31 POPE  172      17.821  19.251  63.743  1.00  0.00           O
ATOM   9825  C31 POPE  172      18.991  18.721  63.403  1.00  0.00           C
ATOM   9826  O32 POPE  172      19.651  17.961  64.092  1.00  0.00           O
ATOM   9827  C32 POPE  172      19.441  19.391  62.092  1.00  0.00           C
ATOM   9830  C23 POPE  172      17.351  23.181  63.252  1.00  0.00           C
ATOM   9833  C24 POPE  172      18.591  23.341  62.362  1.00  0.00           C
ATOM   9836  C25 POPE  172      18.261  23.221  60.872  1.00  0.00           C
ATOM   9839  C26 POPE  172      19.401  23.691  59.953  1.00  0.00           C
ATOM   9842  C27 POPE  172      19.171  23.321  58.482  1.00  0.00           C
ATOM   9845  C28 POPE  172      20.011  24.151  57.493  1.00  0.00           C
ATOM   9848  C29 POPE  172      19.421  25.521  57.292  1.00  0.00           C
ATOM   9850 0C21 POPE  172      19.271  26.181  56.132  1.00  0.00           C
ATOM   9852 1C21 POPE  172      19.751  25.731  54.773  1.00  0.00           C
ATOM   9855 2C21 POPE  172      19.701  26.861  53.713  1.00  0.00           C
ATOM   9858 3C21 POPE  172      20.501  28.121  54.102  1.00  0.00           C
ATOM   9861 4C21 POPE  172      20.581  29.201  53.012  1.00  0.00           C
ATOM   9864 5C21 POPE  172      19.241  29.491  52.302  1.00  0.00           C
ATOM   9867 6C21 POPE  172      19.181  30.901  51.712  1.00  0.00           C
ATOM   9870 7C21 POPE  172      17.961  31.151  50.813  1.00  0.00           C
ATOM   9873 8C21 POPE  172      17.731  32.651  50.543  1.00  0.00           C
ATOM   9877  C33 POPE  172      20.131  18.501  61.012  1.00  0.00           C
ATOM   9880  C34 POPE  172      20.221  19.271  59.682  1.00  0.00           C
ATOM   9883  C35 POPE  172      20.991  18.621  58.512  1.00  0.00           C
ATOM   9886  C36 POPE  172      22.521  18.751  58.592  1.00  0.00           C
ATOM   9889  C37 POPE  172      23.251  18.681  57.243  1.00  0.00           C
ATOM   9892  C38 POPE  172      24.761  19.001  57.342  1.00  0.00           C
ATOM   9895  C39 POPE  172      25.281  19.941  56.243  1.00  0.00           C
ATOM   9898 0C31 POPE  172      25.611  19.261  54.912  1.00  0.00           C
ATOM   9901 1C31 POPE  172      25.771  20.281  53.773  1.00  0.00           C
ATOM   9904 2C31 POPE  172      26.031  19.661  52.393  1.00  0.00           C
ATOM   9907 3C31 POPE  172      24.801  18.931  51.833  1.00  0.00           C
ATOM   9910 4C31 POPE  172      25.101  18.131  50.562  1.00  0.00           C
ATOM   9913 5C31 POPE  172      23.871  17.341  50.092  1.00  0.00           C
ATOM   9916 6C31 POPE  172      24.141  16.461  48.872  1.00  0.00           C
ATOM   9920  NH3 POPE  173      78.671  50.211  67.772  1.00  0.00           N
ATOM   9924  C12 POPE  173      79.721  51.251  68.103  1.00  0.00           C
ATOM   9927  C11 POPE  173      80.871  50.801  69.033  1.00  0.00           C
ATOM   9930  P   POPE  173      83.421  50.821  68.473  1.00  0.00           P
ATOM   9931  O13 POPE  173      83.691  51.001  69.912  1.00  0.00           O
ATOM   9932  O14 POPE  173      84.421  50.031  67.702  1.00  0.00           O
ATOM   9933  O11 POPE  173      83.271  52.241  67.792  1.00  0.00           O
ATOM   9934  O12 POPE  173      81.941  50.211  68.283  1.00  0.00           O
ATOM   9935  C1  POPE  173      83.631  52.461  66.433  1.00  0.00           C
ATOM   9938  C2  POPE  173      84.071  53.931  66.232  1.00  0.00           C
ATOM   9940  O21 POPE  173      83.691  54.391  64.912  1.00  0.00           O
ATOM   9941  C21 POPE  173      84.451  53.991  63.923  1.00  0.00           C
ATOM   9942  O22 POPE  173      85.361  53.181  63.962  1.00  0.00           O
ATOM   9943  C22 POPE  173      84.071  54.721  62.642  1.00  0.00           C
ATOM   9946  C3  POPE  173      85.571  54.171  66.612  1.00  0.00           C
ATOM   9949  O31 POPE  173      85.991  55.451  66.113  1.00  0.00           O
ATOM   9950  C31 POPE  173      87.061  55.641  65.323  1.00  0.00           C
ATOM   9951  O32 POPE  173      87.181  56.621  64.603  1.00  0.00           O
ATOM   9952  C32 POPE  173      88.131  54.541  65.382  1.00  0.00           C
ATOM   9955  C23 POPE  173      82.681  54.361  62.103  1.00  0.00           C
ATOM   9958  C24 POPE  173      82.331  55.041  60.763  1.00  0.00           C
ATOM   9961  C25 POPE  173      83.331  54.671  59.662  1.00  0.00           C
ATOM   9964  C26 POPE  173      82.761  54.661  58.232  1.00  0.00           C
ATOM   9967  C27 POPE  173      83.811  54.121  57.243  1.00  0.00           C
ATOM   9970  C28 POPE  173      83.221  53.481  55.972  1.00  0.00           C
ATOM   9973  C29 POPE  173      82.611  54.481  55.023  1.00  0.00           C
ATOM   9975 0C21 POPE  173      83.061  54.781  53.792  1.00  0.00           C
ATOM   9977 1C21 POPE  173      84.271  54.171  53.132  1.00  0.00           C
ATOM   9980 2C21 POPE  173      84.391  54.581  51.652  1.00  0.00           C
ATOM   9983 3C21 POPE  173      85.711  54.121  51.012  1.00  0.00           C
ATOM   9986 4C21 POPE  173      85.771  54.381  49.502  1.00  0.00           C
ATOM   9989 5C21 POPE  173      87.191  54.371  48.932  1.00  0.00           C
ATOM   9992 6C21 POPE  173      87.211  54.081  47.423  1.00  0.00           C
ATOM   9995 7C21 POPE  173      88.581  54.291  46.772  1.00  0.00           C
ATOM   9998 8C21 POPE  173      88.571  54.051  45.262  1.00  0.00           C
ATOM  10002  C33 POPE  173      89.491  54.941  64.732  1.00  0.00           C
ATOM  10005  C34 POPE  173      89.561  54.741  63.213  1.00  0.00           C
ATOM  10008  C35 POPE  173      90.861  55.241  62.552  1.00  0.00           C
ATOM  10011  C36 POPE  173      91.061  54.781  61.103  1.00  0.00           C
ATOM  10014  C37 POPE  173      91.681  53.371  61.023  1.00  0.00           C
ATOM  10017  C38 POPE  173      91.641  52.741  59.612  1.00  0.00           C
ATOM  10020  C39 POPE  173      90.231  52.221  59.293  1.00  0.00           C
ATOM  10023 0C31 POPE  173      90.071  51.491  57.962  1.00  0.00           C
ATOM  10026 1C31 POPE  173      88.611  51.031  57.832  1.00  0.00           C
ATOM  10029 2C31 POPE  173      88.261  50.361  56.502  1.00  0.00           C
ATOM  10032 3C31 POPE  173      88.191  51.361  55.332  1.00  0.00           C
ATOM  10035 4C31 POPE  173      87.941  50.621  54.022  1.00  0.00           C
ATOM  10038 5C31 POPE  173      87.651  51.541  52.842  1.00  0.00           C
ATOM  10041 6C31 POPE  173      87.571  50.741  51.532  1.00  0.00           C
ATOM  10045  NH3 POPE  174      59.371 104.941  31.452  1.00  0.00           N
ATOM  10049  C12 POPE  174      60.181 105.581  30.352  1.00  0.00           C
ATOM  10052  C11 POPE  174      60.911 104.511  29.542  1.00  0.00           C
ATOM  10055  P   POPE  174      63.261 104.041  30.682  1.00  0.00           P
ATOM  10056  O13 POPE  174      63.421 105.491  30.842  1.00  0.00           O
ATOM  10057  O14 POPE  174      64.181 103.351  29.752  1.00  0.00           O
ATOM  10058  O11 POPE  174      63.421 103.351  32.103  1.00  0.00           O
ATOM  10059  O12 POPE  174      61.751 103.691  30.352  1.00  0.00           O
ATOM  10060  C1  POPE  174      62.591 103.771  33.202  1.00  0.00           C
ATOM  10063  C2  POPE  174      61.791 102.591  33.862  1.00  0.00           C
ATOM  10065  O21 POPE  174      60.591 103.101  34.482  1.00  0.00           O
ATOM  10066  C21 POPE  174      60.721 103.861  35.552  1.00  0.00           C
ATOM  10067  O22 POPE  174      61.761 104.231  36.062  1.00  0.00           O
ATOM  10068  C22 POPE  174      59.311 104.231  36.033  1.00  0.00           C
ATOM  10071  C3  POPE  174      62.691 101.721  34.802  1.00  0.00           C
ATOM  10074  O31 POPE  174      61.981 101.081  35.903  1.00  0.00           O
ATOM  10075  C31 POPE  174      62.421 101.411  37.132  1.00  0.00           C
ATOM  10076  O32 POPE  174      63.331 102.181  37.362  1.00  0.00           O
ATOM  10077  C32 POPE  174      61.631 100.711  38.232  1.00  0.00           C
ATOM  10080  C23 POPE  174      58.761 103.321  37.162  1.00  0.00           C
ATOM  10083  C24 POPE  174      57.261 103.591  37.392  1.00  0.00           C
ATOM  10086  C25 POPE  174      56.561 102.561  38.292  1.00  0.00           C
ATOM  10089  C26 POPE  174      56.801 102.721  39.792  1.00  0.00           C
ATOM  10092  C27 POPE  174      56.121 101.591  40.592  1.00  0.00           C
ATOM  10095  C28 POPE  174      56.131 101.821  42.112  1.00  0.00           C
ATOM  10098  C29 POPE  174      56.891 100.791  42.912  1.00  0.00           C
ATOM  10100 0C21 POPE  174      56.471  99.561  43.252  1.00  0.00           C
ATOM  10102 1C21 POPE  174      55.161  98.921  42.872  1.00  0.00           C
ATOM  10105 2C21 POPE  174      54.021  99.171  43.882  1.00  0.00           C
ATOM  10108 3C21 POPE  174      54.411  98.971  45.363  1.00  0.00           C
ATOM  10111 4C21 POPE  174      53.321  98.281  46.192  1.00  0.00           C
ATOM  10114 5C21 POPE  174      53.561  98.431  47.702  1.00  0.00           C
ATOM  10117 6C21 POPE  174      52.441  97.841  48.562  1.00  0.00           C
ATOM  10120 7C21 POPE  174      52.611  98.191  50.042  1.00  0.00           C
ATOM  10123 8C21 POPE  174      51.381  97.921  50.912  1.00  0.00           C
ATOM  10127  C33 POPE  174      62.141 101.181  39.632  1.00  0.00           C
ATOM  10130  C34 POPE  174      61.331 100.651  40.822  1.00  0.00           C
ATOM  10133  C35 POPE  174      60.291 101.671  41.342  1.00  0.00           C
ATOM  10136  C36 POPE  174      60.831 102.651  42.402  1.00  0.00           C
ATOM  10139  C37 POPE  174      59.771 103.701  42.762  1.00  0.00           C
ATOM  10142  C38 POPE  174      60.291 104.951  43.482  1.00  0.00           C
ATOM  10145  C39 POPE  174      60.051 104.971  45.002  1.00  0.00           C
ATOM  10148 0C31 POPE  174      60.231 106.381  45.602  1.00  0.00           C
ATOM  10151 1C31 POPE  174      60.331 106.371  47.132  1.00  0.00           C
ATOM  10154 2C31 POPE  174      60.341 107.771  47.762  1.00  0.00           C
ATOM  10157 3C31 POPE  174      59.041 108.561  47.542  1.00  0.00           C
ATOM  10160 4C31 POPE  174      59.041 109.921  48.263  1.00  0.00           C
ATOM  10163 5C31 POPE  174      57.851 110.811  47.872  1.00  0.00           C
ATOM  10166 6C31 POPE  174      56.691 110.751  48.862  1.00  0.00           C
ATOM  10170  NH3 POPE  175      36.741  92.251  73.603  1.00  0.00           N
ATOM  10174  C12 POPE  175      35.621  91.721  74.463  1.00  0.00           C
ATOM  10177  C11 POPE  175      35.011  92.831  75.333  1.00  0.00           C
ATOM  10180  P   POPE  175      32.751  91.621  76.063  1.00  0.00           P
ATOM  10181  O13 POPE  175      32.921  90.191  76.363  1.00  0.00           O
ATOM  10182  O14 POPE  175      31.721  92.311  76.863  1.00  0.00           O
ATOM  10183  O11 POPE  175      32.491  91.811  74.482  1.00  0.00           O
ATOM  10184  O12 POPE  175      34.141  92.311  76.332  1.00  0.00           O
ATOM  10185  C1  POPE  175      31.291  92.421  73.972  1.00  0.00           C
ATOM  10188  C2  POPE  175      31.581  93.421  72.802  1.00  0.00           C
ATOM  10190  O21 POPE  175      30.451  94.311  72.602  1.00  0.00           O
ATOM  10191  C21 POPE  175      29.451  93.991  71.783  1.00  0.00           C
ATOM  10192  O22 POPE  175      29.321  92.941  71.192  1.00  0.00           O
ATOM  10193  C22 POPE  175      28.471  95.171  71.662  1.00  0.00           C
ATOM  10196  C3  POPE  175      32.171  92.721  71.533  1.00  0.00           C
ATOM  10199  O31 POPE  175      32.451  93.601  70.433  1.00  0.00           O
ATOM  10200  C31 POPE  175      33.671  94.161  70.372  1.00  0.00           C
ATOM  10201  O32 POPE  175      34.441  94.271  71.302  1.00  0.00           O
ATOM  10202  C32 POPE  175      33.911  94.561  68.902  1.00  0.00           C
ATOM  10205  C23 POPE  175      27.751  95.251  70.283  1.00  0.00           C
ATOM  10208  C24 POPE  175      26.761  96.421  70.192  1.00  0.00           C
ATOM  10211  C25 POPE  175      26.401  96.841  68.753  1.00  0.00           C
ATOM  10214  C26 POPE  175      25.191  96.111  68.152  1.00  0.00           C
ATOM  10217  C27 POPE  175      24.811  96.651  66.762  1.00  0.00           C
ATOM  10220  C28 POPE  175      23.511  96.031  66.212  1.00  0.00           C
ATOM  10223  C29 POPE  175      23.371  96.071  64.713  1.00  0.00           C
ATOM  10225 0C21 POPE  175      23.231  97.171  63.952  1.00  0.00           C
ATOM  10227 1C21 POPE  175      23.161  98.581  64.463  1.00  0.00           C
ATOM  10230 2C21 POPE  175      22.651  99.601  63.423  1.00  0.00           C
ATOM  10233 3C21 POPE  175      23.681  99.941  62.342  1.00  0.00           C
ATOM  10236 4C21 POPE  175      23.031 100.511  61.072  1.00  0.00           C
ATOM  10239 5C21 POPE  175      24.061 100.731  59.962  1.00  0.00           C
ATOM  10242 6C21 POPE  175      23.511 100.501  58.542  1.00  0.00           C
ATOM  10245 7C21 POPE  175      22.661 101.651  57.992  1.00  0.00           C
ATOM  10248 8C21 POPE  175      22.271 101.441  56.532  1.00  0.00           C
ATOM  10252  C33 POPE  175      35.091  95.511  68.572  1.00  0.00           C
ATOM  10255  C34 POPE  175      35.211  95.671  67.042  1.00  0.00           C
ATOM  10258  C35 POPE  175      34.081  96.471  66.352  1.00  0.00           C
ATOM  10261  C36 POPE  175      34.141  96.291  64.822  1.00  0.00           C
ATOM  10264  C37 POPE  175      32.991  96.901  64.003  1.00  0.00           C
ATOM  10267  C38 POPE  175      32.851  96.181  62.662  1.00  0.00           C
ATOM  10270  C39 POPE  175      32.291  97.021  61.502  1.00  0.00           C
ATOM  10273 0C31 POPE  175      33.371  97.801  60.743  1.00  0.00           C
ATOM  10276 1C31 POPE  175      32.881  98.281  59.363  1.00  0.00           C
ATOM  10279 2C31 POPE  175      33.961  98.991  58.533  1.00  0.00           C
ATOM  10282 3C31 POPE  175      33.491  99.311  57.103  1.00  0.00           C
ATOM  10285 4C31 POPE  175      33.671  98.141  56.122  1.00  0.00           C
ATOM  10288 5C31 POPE  175      33.061  98.441  54.752  1.00  0.00           C
ATOM  10291 6C31 POPE  175      33.241  97.311  53.732  1.00  0.00           C
ATOM  10295  NH3 POPE  176      90.001 101.311  27.493  1.00  0.00           N
ATOM  10299  C12 POPE  176      91.171 101.151  26.552  1.00  0.00           C
ATOM  10302  C11 POPE  176      90.961 101.991  25.282  1.00  0.00           C
ATOM  10305  P   POPE  176      90.101 104.321  26.162  1.00  0.00           P
ATOM  10306  O13 POPE  176      90.231 105.671  25.583  1.00  0.00           O
ATOM  10307  O14 POPE  176      88.801 103.631  26.132  1.00  0.00           O
ATOM  10308  O11 POPE  176      90.541 104.341  27.662  1.00  0.00           O
ATOM  10309  O12 POPE  176      91.181 103.371  25.542  1.00  0.00           O
ATOM  10310  C1  POPE  176      91.851 104.781  28.002  1.00  0.00           C
ATOM  10313  C2  POPE  176      92.031 104.661  29.532  1.00  0.00           C
ATOM  10315  O21 POPE  176      92.741 105.791  30.042  1.00  0.00           O
ATOM  10316  C21 POPE  176      92.051 106.921  30.032  1.00  0.00           C
ATOM  10317  O22 POPE  176      90.861 107.031  29.762  1.00  0.00           O
ATOM  10318  C22 POPE  176      92.981 108.051  30.443  1.00  0.00           C
ATOM  10321  C3  POPE  176      92.741 103.341  29.923  1.00  0.00           C
ATOM  10324  O31 POPE  176      93.101 103.371  31.302  1.00  0.00           O
ATOM  10325  C31 POPE  176      92.371 102.731  32.182  1.00  0.00           C
ATOM  10326  O32 POPE  176      91.451 101.961  31.952  1.00  0.00           O
ATOM  10327  C32 POPE  176      92.861 103.221  33.552  1.00  0.00           C
ATOM  10330  C23 POPE  176      93.341 107.921  31.942  1.00  0.00           C
ATOM  10333  C24 POPE  176      94.181 109.081  32.493  1.00  0.00           C
ATOM  10336  C25 POPE  176      94.581 108.801  33.952  1.00  0.00           C
ATOM  10339  C26 POPE  176      95.391 109.941  34.582  1.00  0.00           C
ATOM  10342  C27 POPE  176      95.861 109.621  36.002  1.00  0.00           C
ATOM  10345  C28 POPE  176      97.151 110.351  36.392  1.00  0.00           C
ATOM  10348  C29 POPE  176      97.461 110.251  37.862  1.00  0.00           C
ATOM  10350 0C21 POPE  176      98.051 109.221  38.493  1.00  0.00           C
ATOM  10352 1C21 POPE  176      98.511 107.921  37.872  1.00  0.00           C
ATOM  10355 2C21 POPE  176     100.031 107.691  37.932  1.00  0.00           C
ATOM  10358 3C21 POPE  176     100.391 106.281  37.442  1.00  0.00           C
ATOM  10361 4C21 POPE  176     101.891 105.991  37.372  1.00  0.00           C
ATOM  10364 5C21 POPE  176     102.191 104.721  36.572  1.00  0.00           C
ATOM  10367 6C21 POPE  176     103.661 104.291  36.652  1.00  0.00           C
ATOM  10370 7C21 POPE  176     104.041 103.281  35.562  1.00  0.00           C
ATOM  10373 8C21 POPE  176     105.491 102.821  35.643  1.00  0.00           C
ATOM  10377  C33 POPE  176      91.951 102.901  34.752  1.00  0.00           C
ATOM  10380  C34 POPE  176      92.771 103.041  36.042  1.00  0.00           C
ATOM  10383  C35 POPE  176      91.931 102.921  37.312  1.00  0.00           C
ATOM  10386  C36 POPE  176      92.821 102.981  38.552  1.00  0.00           C
ATOM  10389  C37 POPE  176      92.011 103.041  39.842  1.00  0.00           C
ATOM  10392  C38 POPE  176      92.851 102.931  41.122  1.00  0.00           C
ATOM  10395  C39 POPE  176      93.521 101.551  41.262  1.00  0.00           C
ATOM  10398 0C31 POPE  176      94.271 101.381  42.592  1.00  0.00           C
ATOM  10401 1C31 POPE  176      95.341 100.291  42.523  1.00  0.00           C
ATOM  10404 2C31 POPE  176      95.851  99.811  43.892  1.00  0.00           C
ATOM  10407 3C31 POPE  176      96.151 100.911  44.923  1.00  0.00           C
ATOM  10410 4C31 POPE  176      97.241 101.911  44.513  1.00  0.00           C
ATOM  10413 5C31 POPE  176      97.661 102.811  45.683  1.00  0.00           C
ATOM  10416 6C31 POPE  176      98.731 103.841  45.322  1.00  0.00           C
ATOM  10420  NH3 POPE  177      83.971 118.561  68.292  1.00  0.00           N
ATOM  10424  C12 POPE  177      83.041 119.391  69.132  1.00  0.00           C
ATOM  10427  C11 POPE  177      82.061 118.521  69.962  1.00  0.00           C
ATOM  10430  P   POPE  177      79.731 119.711  69.802  1.00  0.00           P
ATOM  10431  O13 POPE  177      80.141 120.331  71.082  1.00  0.00           O
ATOM  10432  O14 POPE  177      78.311 119.281  69.673  1.00  0.00           O
ATOM  10433  O11 POPE  177      80.111 120.621  68.572  1.00  0.00           O
ATOM  10434  O12 POPE  177      80.701 118.491  69.493  1.00  0.00           O
ATOM  10435  C1  POPE  177      79.141 121.091  67.632  1.00  0.00           C
ATOM  10438  C2  POPE  177      78.541 119.991  66.683  1.00  0.00           C
ATOM  10440  O21 POPE  177      79.151 120.031  65.372  1.00  0.00           O
ATOM  10441  C21 POPE  177      78.791 120.961  64.522  1.00  0.00           C
ATOM  10442  O22 POPE  177      78.081 121.921  64.752  1.00  0.00           O
ATOM  10443  C22 POPE  177      79.331 120.651  63.132  1.00  0.00           C
ATOM  10446  C3  POPE  177      76.981 120.071  66.673  1.00  0.00           C
ATOM  10449  O31 POPE  177      76.381 119.111  65.772  1.00  0.00           O
ATOM  10450  C31 POPE  177      75.041 119.031  65.684  1.00  0.00           C
ATOM  10451  O32 POPE  177      74.441 117.981  65.562  1.00  0.00           O
ATOM  10452  C32 POPE  177      74.291 120.361  65.632  1.00  0.00           C
ATOM  10455  C23 POPE  177      80.861 120.491  63.102  1.00  0.00           C
ATOM  10458  C24 POPE  177      81.371 119.881  61.793  1.00  0.00           C
ATOM  10461  C25 POPE  177      81.351 120.841  60.613  1.00  0.00           C
ATOM  10464  C26 POPE  177      81.671 120.151  59.282  1.00  0.00           C
ATOM  10467  C27 POPE  177      81.921 121.171  58.162  1.00  0.00           C
ATOM  10470  C28 POPE  177      82.391 120.561  56.833  1.00  0.00           C
ATOM  10473  C29 POPE  177      81.331 119.701  56.203  1.00  0.00           C
ATOM  10475 0C21 POPE  177      80.441 120.111  55.272  1.00  0.00           C
ATOM  10477 1C21 POPE  177      80.351 121.511  54.722  1.00  0.00           C
ATOM  10480 2C21 POPE  177      79.101 121.721  53.842  1.00  0.00           C
ATOM  10483 3C21 POPE  177      77.791 121.891  54.642  1.00  0.00           C
ATOM  10486 4C21 POPE  177      77.461 123.371  54.942  1.00  0.00           C
ATOM  10489 5C21 POPE  177      76.931 124.151  53.722  1.00  0.00           C
ATOM  10492 6C21 POPE  177      75.411 123.981  53.552  1.00  0.00           C
ATOM  10495 7C21 POPE  177      74.911 124.441  52.182  1.00  0.00           C
ATOM  10498 8C21 POPE  177      73.401 124.241  52.033  1.00  0.00           C
ATOM  10502  C33 POPE  177      74.121 120.811  64.162  1.00  0.00           C
ATOM  10505  C34 POPE  177      72.991 121.821  63.952  1.00  0.00           C
ATOM  10508  C35 POPE  177      72.881 122.231  62.482  1.00  0.00           C
ATOM  10511  C36 POPE  177      73.941 123.271  62.092  1.00  0.00           C
ATOM  10514  C37 POPE  177      73.651 123.951  60.752  1.00  0.00           C
ATOM  10517  C38 POPE  177      74.491 125.231  60.562  1.00  0.00           C
ATOM  10520  C39 POPE  177      74.111 126.051  59.323  1.00  0.00           C
ATOM  10523 0C31 POPE  177      72.681 126.611  59.382  1.00  0.00           C
ATOM  10526 1C31 POPE  177      72.351 127.571  58.232  1.00  0.00           C
ATOM  10529 2C31 POPE  177      70.891 128.051  58.263  1.00  0.00           C
ATOM  10532 3C31 POPE  177      70.701 129.431  57.622  1.00  0.00           C
ATOM  10535 4C31 POPE  177      71.161 129.521  56.162  1.00  0.00           C
ATOM  10538 5C31 POPE  177      72.161 130.661  55.932  1.00  0.00           C
ATOM  10541 6C31 POPE  177      72.581 130.791  54.472  1.00  0.00           C
ATOM  10545  NH3 POPE  178      66.111  60.451  27.602  1.00  0.00           N
ATOM  10549  C12 POPE  178      65.551  61.721  27.022  1.00  0.00           C
ATOM  10552  C11 POPE  178      64.531  62.431  27.932  1.00  0.00           C
ATOM  10555  P   POPE  178      64.401  64.431  29.632  1.00  0.00           P
ATOM  10556  O13 POPE  178      64.861  65.831  29.542  1.00  0.00           O
ATOM  10557  O14 POPE  178      62.951  64.181  29.542  1.00  0.00           O
ATOM  10558  O11 POPE  178      64.951  63.761  30.932  1.00  0.00           O
ATOM  10559  O12 POPE  178      65.131  63.591  28.502  1.00  0.00           O
ATOM  10560  C1  POPE  178      66.141  62.981  30.992  1.00  0.00           C
ATOM  10563  C2  POPE  178      66.041  61.941  32.142  1.00  0.00           C
ATOM  10565  O21 POPE  178      67.381  61.681  32.592  1.00  0.00           O
ATOM  10566  C21 POPE  178      67.641  61.331  33.862  1.00  0.00           C
ATOM  10567  O22 POPE  178      68.621  60.691  34.182  1.00  0.00           O
ATOM  10568  C22 POPE  178      66.681  61.941  34.872  1.00  0.00           C
ATOM  10571  C3  POPE  178      65.291  60.641  31.712  1.00  0.00           C
ATOM  10574  O31 POPE  178      66.001  59.441  32.092  1.00  0.00           O
ATOM  10575  C31 POPE  178      65.611  58.851  33.213  1.00  0.00           C
ATOM  10576  O32 POPE  178      64.601  59.111  33.842  1.00  0.00           O
ATOM  10577  C32 POPE  178      66.701  57.881  33.653  1.00  0.00           C
ATOM  10580  C23 POPE  178      67.271  62.041  36.302  1.00  0.00           C
ATOM  10583  C24 POPE  178      66.731  63.301  37.012  1.00  0.00           C
ATOM  10586  C25 POPE  178      66.291  63.081  38.462  1.00  0.00           C
ATOM  10589  C26 POPE  178      67.431  62.771  39.442  1.00  0.00           C
ATOM  10592  C27 POPE  178      66.931  62.531  40.872  1.00  0.00           C
ATOM  10595  C28 POPE  178      66.741  63.801  41.742  1.00  0.00           C
ATOM  10598  C29 POPE  178      65.701  64.771  41.222  1.00  0.00           C
ATOM  10600 0C21 POPE  178      65.841  66.101  41.052  1.00  0.00           C
ATOM  10602 1C21 POPE  178      67.011  66.971  41.403  1.00  0.00           C
ATOM  10605 2C21 POPE  178      66.601  68.091  42.382  1.00  0.00           C
ATOM  10608 3C21 POPE  178      66.111  67.561  43.732  1.00  0.00           C
ATOM  10611 4C21 POPE  178      65.951  68.651  44.802  1.00  0.00           C
ATOM  10614 5C21 POPE  178      64.501  68.861  45.272  1.00  0.00           C
ATOM  10617 6C21 POPE  178      63.741  69.901  44.452  1.00  0.00           C
ATOM  10620 7C21 POPE  178      62.251  69.921  44.772  1.00  0.00           C
ATOM  10623 8C21 POPE  178      61.521  71.191  44.323  1.00  0.00           C
ATOM  10627  C33 POPE  178      66.821  57.781  35.202  1.00  0.00           C
ATOM  10630  C34 POPE  178      68.221  57.341  35.622  1.00  0.00           C
ATOM  10633  C35 POPE  178      68.321  56.871  37.082  1.00  0.00           C
ATOM  10636  C36 POPE  178      68.051  57.951  38.142  1.00  0.00           C
ATOM  10639  C37 POPE  178      68.351  57.431  39.552  1.00  0.00           C
ATOM  10642  C38 POPE  178      68.341  58.541  40.623  1.00  0.00           C
ATOM  10645  C39 POPE  178      68.441  57.951  42.042  1.00  0.00           C
ATOM  10648 0C31 POPE  178      68.171  58.981  43.143  1.00  0.00           C
ATOM  10651 1C31 POPE  178      67.521  58.361  44.393  1.00  0.00           C
ATOM  10654 2C31 POPE  178      66.751  59.381  45.243  1.00  0.00           C
ATOM  10657 3C31 POPE  178      67.601  60.491  45.862  1.00  0.00           C
ATOM  10660 4C31 POPE  178      68.371  60.041  47.112  1.00  0.00           C
ATOM  10663 5C31 POPE  178      69.111  61.201  47.793  1.00  0.00           C
ATOM  10666 6C31 POPE  178      69.551  60.881  49.222  1.00  0.00           C
ATOM  10670  NH3 POPE  179      33.661 108.241  30.412  1.00  0.00           N
ATOM  10674  C12 POPE  179      34.671 108.591  29.362  1.00  0.00           C
ATOM  10677  C11 POPE  179      35.711 109.621  29.853  1.00  0.00           C
ATOM  10680  P   POPE  179      38.011 110.681  29.242  1.00  0.00           P
ATOM  10681  O13 POPE  179      39.241 109.951  28.902  1.00  0.00           O
ATOM  10682  O14 POPE  179      37.861 112.001  28.582  1.00  0.00           O
ATOM  10683  O11 POPE  179      37.941 110.881  30.812  1.00  0.00           O
ATOM  10684  O12 POPE  179      36.761 109.771  28.892  1.00  0.00           O
ATOM  10685  C1  POPE  179      38.791 110.081  31.652  1.00  0.00           C
ATOM  10688  C2  POPE  179      38.331 110.081  33.132  1.00  0.00           C
ATOM  10690  O21 POPE  179      37.591 108.871  33.442  1.00  0.00           O
ATOM  10691  C21 POPE  179      37.531 108.541  34.743  1.00  0.00           C
ATOM  10692  O22 POPE  179      36.521 108.621  35.412  1.00  0.00           O
ATOM  10693  C22 POPE  179      38.831 107.901  35.222  1.00  0.00           C
ATOM  10696  C3  POPE  179      37.481 111.331  33.472  1.00  0.00           C
ATOM  10699  O31 POPE  179      37.241 111.351  34.882  1.00  0.00           O
ATOM  10700  C31 POPE  179      36.091 111.841  35.282  1.00  0.00           C
ATOM  10701  O32 POPE  179      35.291 112.451  34.612  1.00  0.00           O
ATOM  10702  C32 POPE  179      35.891 111.491  36.752  1.00  0.00           C
ATOM  10705  C23 POPE  179      39.141 108.321  36.673  1.00  0.00           C
ATOM  10708  C24 POPE  179      40.351 107.601  37.292  1.00  0.00           C
ATOM  10711  C25 POPE  179      40.821 108.211  38.622  1.00  0.00           C
ATOM  10714  C26 POPE  179      39.671 108.691  39.502  1.00  0.00           C
ATOM  10717  C27 POPE  179      40.001 109.271  40.882  1.00  0.00           C
ATOM  10720  C28 POPE  179      40.721 108.311  41.842  1.00  0.00           C
ATOM  10723  C29 POPE  179      40.901 108.871  43.232  1.00  0.00           C
ATOM  10725 0C21 POPE  179      41.631 109.951  43.552  1.00  0.00           C
ATOM  10727 1C21 POPE  179      42.401 110.801  42.582  1.00  0.00           C
ATOM  10730 2C21 POPE  179      41.711 112.151  42.342  1.00  0.00           C
ATOM  10733 3C21 POPE  179      42.031 113.191  43.432  1.00  0.00           C
ATOM  10736 4C21 POPE  179      42.931 114.331  42.922  1.00  0.00           C
ATOM  10739 5C21 POPE  179      42.231 115.171  41.852  1.00  0.00           C
ATOM  10742 6C21 POPE  179      42.921 116.501  41.512  1.00  0.00           C
ATOM  10745 7C21 POPE  179      42.021 117.381  40.643  1.00  0.00           C
ATOM  10748 8C21 POPE  179      42.631 118.741  40.332  1.00  0.00           C
ATOM  10752  C33 POPE  179      35.401 112.701  37.562  1.00  0.00           C
ATOM  10755  C34 POPE  179      34.001 112.461  38.122  1.00  0.00           C
ATOM  10758  C35 POPE  179      33.661 113.461  39.222  1.00  0.00           C
ATOM  10761  C36 POPE  179      32.291 113.201  39.842  1.00  0.00           C
ATOM  10764  C37 POPE  179      31.981 114.181  40.972  1.00  0.00           C
ATOM  10767  C38 POPE  179      30.841 113.681  41.882  1.00  0.00           C
ATOM  10770  C39 POPE  179      30.811 114.441  43.213  1.00  0.00           C
ATOM  10773 0C31 POPE  179      29.691 113.961  44.142  1.00  0.00           C
ATOM  10776 1C31 POPE  179      29.671 114.721  45.472  1.00  0.00           C
ATOM  10779 2C31 POPE  179      28.531 114.231  46.372  1.00  0.00           C
ATOM  10782 3C31 POPE  179      28.491 114.931  47.743  1.00  0.00           C
ATOM  10785 4C31 POPE  179      27.331 114.391  48.572  1.00  0.00           C
ATOM  10788 5C31 POPE  179      27.051 115.181  49.862  1.00  0.00           C
ATOM  10791 6C31 POPE  179      25.851 114.621  50.613  1.00  0.00           C
ATOM  10795  NH3 POPE  180      36.151 121.421  27.042  1.00  0.00           N
ATOM  10799  C12 POPE  180      35.151 121.741  25.962  1.00  0.00           C
ATOM  10802  C11 POPE  180      35.501 123.001  25.142  1.00  0.00           C
ATOM  10805  P   POPE  180      36.131 124.811  26.932  1.00  0.00           P
ATOM  10806  O13 POPE  180      37.361 124.021  26.862  1.00  0.00           O
ATOM  10807  O14 POPE  180      36.161 126.281  26.763  1.00  0.00           O
ATOM  10808  O11 POPE  180      35.311 124.431  28.232  1.00  0.00           O
ATOM  10809  O12 POPE  180      35.191 124.221  25.822  1.00  0.00           O
ATOM  10810  C1  POPE  180      36.051 124.281  29.462  1.00  0.00           C
ATOM  10813  C2  POPE  180      35.081 123.941  30.612  1.00  0.00           C
ATOM  10815  O21 POPE  180      34.311 125.101  30.942  1.00  0.00           O
ATOM  10816  C21 POPE  180      33.011 124.991  30.812  1.00  0.00           C
ATOM  10817  O22 POPE  180      32.421 124.161  30.142  1.00  0.00           O
ATOM  10818  C22 POPE  180      32.351 126.091  31.652  1.00  0.00           C
ATOM  10821  C3  POPE  180      35.801 123.481  31.912  1.00  0.00           C
ATOM  10824  O31 POPE  180      34.831 122.861  32.782  1.00  0.00           O
ATOM  10825  C31 POPE  180      34.301 123.611  33.743  1.00  0.00           C
ATOM  10826  O32 POPE  180      34.611 124.761  34.012  1.00  0.00           O
ATOM  10827  C32 POPE  180      33.131 122.821  34.333  1.00  0.00           C
ATOM  10830  C23 POPE  180      31.001 125.661  32.262  1.00  0.00           C
ATOM  10833  C24 POPE  180      30.401 126.711  33.213  1.00  0.00           C
ATOM  10836  C25 POPE  180      30.231 126.151  34.632  1.00  0.00           C
ATOM  10839  C26 POPE  180      29.271 126.911  35.552  1.00  0.00           C
ATOM  10842  C27 POPE  180      28.971 126.161  36.863  1.00  0.00           C
ATOM  10845  C28 POPE  180      28.141 126.971  37.892  1.00  0.00           C
ATOM  10848  C29 POPE  180      26.731 127.231  37.442  1.00  0.00           C
ATOM  10850 0C21 POPE  180      25.871 128.091  38.032  1.00  0.00           C
ATOM  10852 1C21 POPE  180      26.131 128.931  39.252  1.00  0.00           C
ATOM  10855 2C21 POPE  180      26.621 130.351  38.892  1.00  0.00           C
ATOM  10858 3C21 POPE  180      26.601 131.321  40.082  1.00  0.00           C
ATOM  10861 4C21 POPE  180      27.491 132.541  39.842  1.00  0.00           C
ATOM  10864 5C21 POPE  180      27.351 133.641  40.912  1.00  0.00           C
ATOM  10867 6C21 POPE  180      28.391 134.753  40.713  1.00  0.00           C
ATOM  10870 7C21 POPE  180      28.851 135.443  42.002  1.00  0.00           C
ATOM  10873 8C21 POPE  180      30.041 136.393  41.772  1.00  0.00           C
ATOM  10877  C33 POPE  180      32.551 123.431  35.622  1.00  0.00           C
ATOM  10880  C34 POPE  180      31.191 122.831  36.002  1.00  0.00           C
ATOM  10883  C35 POPE  180      30.991 122.751  37.523  1.00  0.00           C
ATOM  10886  C36 POPE  180      29.581 122.311  37.932  1.00  0.00           C
ATOM  10889  C37 POPE  180      29.381 122.371  39.442  1.00  0.00           C
ATOM  10892  C38 POPE  180      28.061 121.731  39.892  1.00  0.00           C
ATOM  10895  C39 POPE  180      27.541 122.211  41.262  1.00  0.00           C
ATOM  10898 0C31 POPE  180      27.021 123.661  41.213  1.00  0.00           C
ATOM  10901 1C31 POPE  180      26.251 124.091  42.472  1.00  0.00           C
ATOM  10904 2C31 POPE  180      25.821 125.561  42.393  1.00  0.00           C
ATOM  10907 3C31 POPE  180      25.071 126.051  43.643  1.00  0.00           C
ATOM  10910 4C31 POPE  180      24.571 127.491  43.482  1.00  0.00           C
ATOM  10913 5C31 POPE  180      23.741 127.961  44.692  1.00  0.00           C
ATOM  10916 6C31 POPE  180      23.091 129.331  44.492  1.00  0.00           C
ATOM  10920  NH3 POPE  181      27.881 123.401  25.712  1.00  0.00           N
ATOM  10924  C12 POPE  181      26.721 122.741  26.412  1.00  0.00           C
ATOM  10927  C11 POPE  181      26.851 121.211  26.412  1.00  0.00           C
ATOM  10930  P   POPE  181      25.641 119.121  27.442  1.00  0.00           P
ATOM  10931  O13 POPE  181      24.861 118.501  26.362  1.00  0.00           O
ATOM  10932  O14 POPE  181      26.911 118.461  27.872  1.00  0.00           O
ATOM  10933  O11 POPE  181      24.651 119.141  28.662  1.00  0.00           O
ATOM  10934  O12 POPE  181      25.841 120.671  27.232  1.00  0.00           O
ATOM  10935  C1  POPE  181      25.001 119.751  29.902  1.00  0.00           C
ATOM  10938  C2  POPE  181      25.131 118.671  31.002  1.00  0.00           C
ATOM  10940  O21 POPE  181      25.471 119.331  32.222  1.00  0.00           O
ATOM  10941  C21 POPE  181      25.071 118.691  33.322  1.00  0.00           C
ATOM  10942  O22 POPE  181      24.211 117.831  33.362  1.00  0.00           O
ATOM  10943  C22 POPE  181      25.891 119.201  34.502  1.00  0.00           C
ATOM  10946  C3  POPE  181      26.191 117.581  30.653  1.00  0.00           C
ATOM  10949  O31 POPE  181      26.311 116.571  31.672  1.00  0.00           O
ATOM  10950  C31 POPE  181      26.941 115.471  31.262  1.00  0.00           C
ATOM  10951  O32 POPE  181      27.521 115.371  30.192  1.00  0.00           O
ATOM  10952  C32 POPE  181      26.901 114.441  32.382  1.00  0.00           C
ATOM  10955  C23 POPE  181      25.061 119.391  35.783  1.00  0.00           C
ATOM  10958  C24 POPE  181      25.911 119.991  36.903  1.00  0.00           C
ATOM  10961  C25 POPE  181      25.281 119.831  38.292  1.00  0.00           C
ATOM  10964  C26 POPE  181      24.171 120.831  38.602  1.00  0.00           C
ATOM  10967  C27 POPE  181      23.681 120.651  40.052  1.00  0.00           C
ATOM  10970  C28 POPE  181      22.571 121.631  40.462  1.00  0.00           C
ATOM  10973  C29 POPE  181      21.271 121.301  39.763  1.00  0.00           C
ATOM  10975 0C21 POPE  181      20.091 120.981  40.322  1.00  0.00           C
ATOM  10977 1C21 POPE  181      19.761 120.901  41.793  1.00  0.00           C
ATOM  10980 2C21 POPE  181      18.721 121.961  42.202  1.00  0.00           C
ATOM  10983 3C21 POPE  181      18.341 121.841  43.682  1.00  0.00           C
ATOM  10986 4C21 POPE  181      17.161 122.741  44.082  1.00  0.00           C
ATOM  10989 5C21 POPE  181      16.791 122.551  45.562  1.00  0.00           C
ATOM  10992 6C21 POPE  181      15.371 123.041  45.923  1.00  0.00           C
ATOM  10995 7C21 POPE  181      15.061 122.801  47.402  1.00  0.00           C
ATOM  10998 8C21 POPE  181      13.571 122.881  47.772  1.00  0.00           C
ATOM  11002  C33 POPE  181      25.481 114.271  32.982  1.00  0.00           C
ATOM  11005  C34 POPE  181      25.371 113.131  34.002  1.00  0.00           C
ATOM  11008  C35 POPE  181      26.031 113.461  35.352  1.00  0.00           C
ATOM  11011  C36 POPE  181      25.641 112.471  36.472  1.00  0.00           C
ATOM  11014  C37 POPE  181      26.271 112.871  37.812  1.00  0.00           C
ATOM  11017  C38 POPE  181      26.141 111.821  38.912  1.00  0.00           C
ATOM  11020  C39 POPE  181      24.811 111.801  39.673  1.00  0.00           C
ATOM  11023 0C31 POPE  181      24.471 113.151  40.332  1.00  0.00           C
ATOM  11026 1C31 POPE  181      23.561 113.011  41.562  1.00  0.00           C
ATOM  11029 2C31 POPE  181      24.221 113.581  42.822  1.00  0.00           C
ATOM  11032 3C31 POPE  181      23.381 113.331  44.082  1.00  0.00           C
ATOM  11035 4C31 POPE  181      23.891 114.131  45.293  1.00  0.00           C
ATOM  11038 5C31 POPE  181      22.951 114.001  46.493  1.00  0.00           C
ATOM  11041 6C31 POPE  181      23.261 115.031  47.572  1.00  0.00           C
ATOM  11045  NH3 POPE  182      21.101   8.221  26.702  1.00  0.00           N
ATOM  11049  C12 POPE  182      21.891   7.681  27.842  1.00  0.00           C
ATOM  11052  C11 POPE  182      23.301   7.281  27.402  1.00  0.00           C
ATOM  11055  P   POPE  182      22.441   5.151  26.132  1.00  0.00           P
ATOM  11056  O13 POPE  182      23.141   4.251  25.192  1.00  0.00           O
ATOM  11057  O14 POPE  182      21.061   5.561  25.772  1.00  0.00           O
ATOM  11058  O11 POPE  182      22.411   4.561  27.592  1.00  0.00           O
ATOM  11059  O12 POPE  182      23.291   6.451  26.252  1.00  0.00           O
ATOM  11060  C1  POPE  182      21.361   3.669  27.972  1.00  0.00           C
ATOM  11063  C2  POPE  182      20.791   3.929  29.392  1.00  0.00           C
ATOM  11065  O21 POPE  182      21.871   4.199  30.342  1.00  0.00           O
ATOM  11066  C21 POPE  182      21.861   5.441  30.822  1.00  0.00           C
ATOM  11067  O22 POPE  182      21.221   6.371  30.382  1.00  0.00           O
ATOM  11068  C22 POPE  182      22.651   5.561  32.103  1.00  0.00           C
ATOM  11071  C3  POPE  182      19.981   2.699  29.902  1.00  0.00           C
ATOM  11074  O31 POPE  182      19.461   2.909  31.243  1.00  0.00           O
ATOM  11075  C31 POPE  182      18.301   3.539  31.342  1.00  0.00           C
ATOM  11076  O32 POPE  182      17.551   3.819  30.422  1.00  0.00           O
ATOM  11077  C32 POPE  182      18.151   4.049  32.782  1.00  0.00           C
ATOM  11080  C23 POPE  182      21.751   5.411  33.353  1.00  0.00           C
ATOM  11083  C24 POPE  182      22.521   5.751  34.632  1.00  0.00           C
ATOM  11086  C25 POPE  182      21.861   5.221  35.912  1.00  0.00           C
ATOM  11089  C26 POPE  182      22.021   3.699  36.092  1.00  0.00           C
ATOM  11092  C27 POPE  182      21.761   3.289  37.552  1.00  0.00           C
ATOM  11095  C28 POPE  182      21.831   1.769  37.782  1.00  0.00           C
ATOM  11098  C29 POPE  182      22.151   1.459  39.222  1.00  0.00           C
ATOM  11100 0C21 POPE  182      21.311   1.609  40.272  1.00  0.00           C
ATOM  11102 1C21 POPE  182      19.881   2.079  40.223  1.00  0.00           C
ATOM  11105 2C21 POPE  182      18.941   0.989  40.763  1.00  0.00           C
ATOM  11108 3C21 POPE  182      17.471   1.409  40.812  1.00  0.00           C
ATOM  11111 4C21 POPE  182      16.711   0.719  41.963  1.00  0.00           C
ATOM  11114 5C21 POPE  182      17.041   1.339  43.322  1.00  0.00           C
ATOM  11117 6C21 POPE  182      16.261   0.739  44.492  1.00  0.00           C
ATOM  11120 7C21 POPE  182      16.501   1.549  45.772  1.00  0.00           C
ATOM  11123 8C21 POPE  182      15.771   1.009  47.013  1.00  0.00           C
ATOM  11127  C33 POPE  182      17.501   3.059  33.773  1.00  0.00           C
ATOM  11130  C34 POPE  182      18.151   3.069  35.172  1.00  0.00           C
ATOM  11133  C35 POPE  182      17.251   3.589  36.292  1.00  0.00           C
ATOM  11136  C36 POPE  182      16.011   2.729  36.572  1.00  0.00           C
ATOM  11139  C37 POPE  182      15.361   3.129  37.902  1.00  0.00           C
ATOM  11142  C38 POPE  182      14.141   2.279  38.283  1.00  0.00           C
ATOM  11145  C39 POPE  182      13.251   2.949  39.342  1.00  0.00           C
ATOM  11148 0C31 POPE  182      14.011   3.429  40.583  1.00  0.00           C
ATOM  11151 1C31 POPE  182      13.131   4.199  41.572  1.00  0.00           C
ATOM  11154 2C31 POPE  182      13.911   4.611  42.822  1.00  0.00           C
ATOM  11157 3C31 POPE  182      13.141   5.571  43.732  1.00  0.00           C
ATOM  11160 4C31 POPE  182      13.861   5.781  45.072  1.00  0.00           C
ATOM  11163 5C31 POPE  182      12.951   6.341  46.173  1.00  0.00           C
ATOM  11166 6C31 POPE  182      13.581   6.261  47.562  1.00  0.00           C
ATOM  11170  NH3 POPE  183      31.831  68.021  70.932  1.00  0.00           N
ATOM  11174  C12 POPE  183      32.031  66.641  71.493  1.00  0.00           C
ATOM  11177  C11 POPE  183      33.241  65.981  70.822  1.00  0.00           C
ATOM  11180  P   POPE  183      34.921  64.021  71.243  1.00  0.00           P
ATOM  11181  O13 POPE  183      36.091  64.801  71.692  1.00  0.00           O
ATOM  11182  O14 POPE  183      34.731  62.641  71.762  1.00  0.00           O
ATOM  11183  O11 POPE  183      34.881  64.001  69.652  1.00  0.00           O
ATOM  11184  O12 POPE  183      33.591  64.821  71.562  1.00  0.00           O
ATOM  11185  C1  POPE  183      33.811  63.411  68.902  1.00  0.00           C
ATOM  11188  C2  POPE  183      34.411  62.521  67.802  1.00  0.00           C
ATOM  11190  O21 POPE  183      33.441  62.241  66.772  1.00  0.00           O
ATOM  11191  C21 POPE  183      33.321  63.161  65.822  1.00  0.00           C
ATOM  11192  O22 POPE  183      33.851  64.261  65.802  1.00  0.00           O
ATOM  11193  C22 POPE  183      32.401  62.561  64.752  1.00  0.00           C
ATOM  11196  C3  POPE  183      34.901  61.181  68.423  1.00  0.00           C
ATOM  11199  O31 POPE  183      35.271  60.231  67.412  1.00  0.00           O
ATOM  11200  C31 POPE  183      36.461  60.401  66.882  1.00  0.00           C
ATOM  11201  O32 POPE  183      37.271  61.271  67.143  1.00  0.00           O
ATOM  11202  C32 POPE  183      36.681  59.311  65.842  1.00  0.00           C
ATOM  11205  C23 POPE  183      32.721  62.961  63.283  1.00  0.00           C
ATOM  11208  C24 POPE  183      31.521  62.661  62.372  1.00  0.00           C
ATOM  11211  C25 POPE  183      31.881  62.381  60.912  1.00  0.00           C
ATOM  11214  C26 POPE  183      31.281  61.081  60.362  1.00  0.00           C
ATOM  11217  C27 POPE  183      29.751  61.041  60.292  1.00  0.00           C
ATOM  11220  C28 POPE  183      29.241  59.851  59.442  1.00  0.00           C
ATOM  11223  C29 POPE  183      27.771  59.571  59.662  1.00  0.00           C
ATOM  11225 0C21 POPE  183      26.821  59.401  58.722  1.00  0.00           C
ATOM  11227 1C21 POPE  183      27.011  59.441  57.222  1.00  0.00           C
ATOM  11230 2C21 POPE  183      26.471  58.181  56.522  1.00  0.00           C
ATOM  11233 3C21 POPE  183      27.171  56.861  56.912  1.00  0.00           C
ATOM  11236 4C21 POPE  183      26.551  55.691  56.152  1.00  0.00           C
ATOM  11239 5C21 POPE  183      26.941  54.291  56.652  1.00  0.00           C
ATOM  11242 6C21 POPE  183      25.931  53.241  56.152  1.00  0.00           C
ATOM  11245 7C21 POPE  183      26.071  51.851  56.772  1.00  0.00           C
ATOM  11248 8C21 POPE  183      24.811  51.011  56.553  1.00  0.00           C
ATOM  11252  C33 POPE  183      35.751  59.501  64.633  1.00  0.00           C
ATOM  11255  C34 POPE  183      36.201  58.671  63.432  1.00  0.00           C
ATOM  11258  C35 POPE  183      35.531  59.121  62.133  1.00  0.00           C
ATOM  11261  C36 POPE  183      36.001  60.501  61.652  1.00  0.00           C
ATOM  11264  C37 POPE  183      35.721  60.791  60.173  1.00  0.00           C
ATOM  11267  C38 POPE  183      36.311  62.151  59.773  1.00  0.00           C
ATOM  11270  C39 POPE  183      36.181  62.461  58.283  1.00  0.00           C
ATOM  11273 0C31 POPE  183      36.981  63.721  57.933  1.00  0.00           C
ATOM  11276 1C31 POPE  183      36.711  64.271  56.522  1.00  0.00           C
ATOM  11279 2C31 POPE  183      37.801  65.241  56.042  1.00  0.00           C
ATOM  11282 3C31 POPE  183      39.091  64.501  55.662  1.00  0.00           C
ATOM  11285 4C31 POPE  183      40.251  65.421  55.272  1.00  0.00           C
ATOM  11288 5C31 POPE  183      41.611  64.711  55.422  1.00  0.00           C
ATOM  11291 6C31 POPE  183      42.231  64.861  56.812  1.00  0.00           C
ATOM  11295  NH3 POPE  184      76.781 132.851  67.743  1.00  0.00           N
ATOM  11299  C12 POPE  184      78.221 132.711  67.342  1.00  0.00           C
ATOM  11302  C11 POPE  184      79.221 132.791  68.533  1.00  0.00           C
ATOM  11305  P   POPE  184      81.291 131.621  67.322  1.00  0.00           P
ATOM  11306  O13 POPE  184      81.161 130.211  66.923  1.00  0.00           O
ATOM  11307  O14 POPE  184      82.631 132.111  67.732  1.00  0.00           O
ATOM  11308  O11 POPE  184      80.721 132.461  66.122  1.00  0.00           O
ATOM  11309  O12 POPE  184      80.251 131.811  68.473  1.00  0.00           O
ATOM  11310  C1  POPE  184      81.311 132.311  64.822  1.00  0.00           C
ATOM  11313  C2  POPE  184      80.551 131.401  63.802  1.00  0.00           C
ATOM  11315  O21 POPE  184      80.671 132.051  62.532  1.00  0.00           O
ATOM  11316  C21 POPE  184      80.831 131.291  61.472  1.00  0.00           C
ATOM  11317  O22 POPE  184      80.891 130.071  61.442  1.00  0.00           O
ATOM  11318  C22 POPE  184      80.941 132.201  60.243  1.00  0.00           C
ATOM  11321  C3  POPE  184      79.031 131.201  64.132  1.00  0.00           C
ATOM  11324  O31 POPE  184      78.281 130.431  63.153  1.00  0.00           O
ATOM  11325  C31 POPE  184      78.461 129.111  63.252  1.00  0.00           C
ATOM  11326  O32 POPE  184      79.291 128.581  63.982  1.00  0.00           O
ATOM  11327  C32 POPE  184      77.411 128.351  62.442  1.00  0.00           C
ATOM  11330  C23 POPE  184      82.151 131.831  59.363  1.00  0.00           C
ATOM  11333  C24 POPE  184      82.321 132.801  58.192  1.00  0.00           C
ATOM  11336  C25 POPE  184      83.211 132.221  57.083  1.00  0.00           C
ATOM  11339  C26 POPE  184      82.461 131.221  56.192  1.00  0.00           C
ATOM  11342  C27 POPE  184      83.341 130.531  55.142  1.00  0.00           C
ATOM  11345  C28 POPE  184      82.571 130.231  53.842  1.00  0.00           C
ATOM  11348  C29 POPE  184      83.431 129.531  52.822  1.00  0.00           C
ATOM  11350 0C21 POPE  184      84.401 130.121  52.092  1.00  0.00           C
ATOM  11352 1C21 POPE  184      84.761 131.581  52.173  1.00  0.00           C
ATOM  11355 2C21 POPE  184      85.401 132.111  50.883  1.00  0.00           C
ATOM  11358 3C21 POPE  184      85.561 133.641  50.912  1.00  0.00           C
ATOM  11361 4C21 POPE  184      86.461 134.153  49.782  1.00  0.00           C
ATOM  11364 5C21 POPE  184      86.421 135.683  49.633  1.00  0.00           C
ATOM  11367 6C21 POPE  184      87.291 136.153  48.462  1.00  0.00           C
ATOM  11370 7C21 POPE  184      87.041 137.603  48.053  1.00  0.00           C
ATOM  11373 8C21 POPE  184      87.951 138.073  46.922  1.00  0.00           C
ATOM  11377  C33 POPE  184      77.851 126.931  62.033  1.00  0.00           C
ATOM  11380  C34 POPE  184      79.161 126.881  61.232  1.00  0.00           C
ATOM  11383  C35 POPE  184      79.531 125.451  60.792  1.00  0.00           C
ATOM  11386  C36 POPE  184      78.721 124.971  59.592  1.00  0.00           C
ATOM  11389  C37 POPE  184      78.451 123.461  59.603  1.00  0.00           C
ATOM  11392  C38 POPE  184      77.451 123.071  58.502  1.00  0.00           C
ATOM  11395  C39 POPE  184      77.061 121.591  58.463  1.00  0.00           C
ATOM  11398 0C31 POPE  184      76.701 121.011  59.832  1.00  0.00           C
ATOM  11401 1C31 POPE  184      75.951 119.691  59.743  1.00  0.00           C
ATOM  11404 2C31 POPE  184      75.661 119.111  61.132  1.00  0.00           C
ATOM  11407 3C31 POPE  184      74.971 117.751  61.062  1.00  0.00           C
ATOM  11410 4C31 POPE  184      74.671 117.151  62.442  1.00  0.00           C
ATOM  11413 5C31 POPE  184      73.981 115.791  62.342  1.00  0.00           C
ATOM  11416 6C31 POPE  184      73.761 115.141  63.703  1.00  0.00           C
ATOM  11420  NH3 POPE  185      88.121  52.031  70.323  1.00  0.00           N
ATOM  11424  C12 POPE  185      87.231  51.031  71.012  1.00  0.00           C
ATOM  11427  C11 POPE  185      88.021  50.271  72.103  1.00  0.00           C
ATOM  11430  P   POPE  185      89.951  48.431  71.802  1.00  0.00           P
ATOM  11431  O13 POPE  185      91.421  48.571  71.692  1.00  0.00           O
ATOM  11432  O14 POPE  185      89.421  47.751  73.003  1.00  0.00           O
ATOM  11433  O11 POPE  185      89.461  47.661  70.492  1.00  0.00           O
ATOM  11434  O12 POPE  185      89.311  49.871  71.632  1.00  0.00           O
ATOM  11435  C1  POPE  185      88.491  48.261  69.633  1.00  0.00           C
ATOM  11438  C2  POPE  185      88.381  47.481  68.292  1.00  0.00           C
ATOM  11440  O21 POPE  185      87.421  48.031  67.363  1.00  0.00           O
ATOM  11441  C21 POPE  185      87.591  49.261  66.912  1.00  0.00           C
ATOM  11442  O22 POPE  185      88.321  50.111  67.382  1.00  0.00           O
ATOM  11443  C22 POPE  185      86.861  49.411  65.573  1.00  0.00           C
ATOM  11446  C3  POPE  185      88.001  46.001  68.613  1.00  0.00           C
ATOM  11449  O31 POPE  185      87.091  45.431  67.662  1.00  0.00           O
ATOM  11450  C31 POPE  185      87.551  45.071  66.482  1.00  0.00           C
ATOM  11451  O32 POPE  185      88.731  44.911  66.192  1.00  0.00           O
ATOM  11452  C32 POPE  185      86.311  44.991  65.582  1.00  0.00           C
ATOM  11455  C23 POPE  185      87.731  48.931  64.382  1.00  0.00           C
ATOM  11458  C24 POPE  185      87.271  49.481  63.022  1.00  0.00           C
ATOM  11461  C25 POPE  185      87.741  50.921  62.772  1.00  0.00           C
ATOM  11464  C26 POPE  185      87.071  51.581  61.542  1.00  0.00           C
ATOM  11467  C27 POPE  185      87.481  53.051  61.402  1.00  0.00           C
ATOM  11470  C28 POPE  185      86.801  53.811  60.243  1.00  0.00           C
ATOM  11473  C29 POPE  185      86.921  55.311  60.402  1.00  0.00           C
ATOM  11475 0C21 POPE  185      87.551  56.181  59.592  1.00  0.00           C
ATOM  11477 1C21 POPE  185      88.351  55.831  58.353  1.00  0.00           C
ATOM  11480 2C21 POPE  185      87.701  56.281  57.033  1.00  0.00           C
ATOM  11483 3C21 POPE  185      88.631  55.941  55.842  1.00  0.00           C
ATOM  11486 4C21 POPE  185      87.891  55.601  54.542  1.00  0.00           C
ATOM  11489 5C21 POPE  185      87.031  56.721  53.962  1.00  0.00           C
ATOM  11492 6C21 POPE  185      87.811  57.971  53.523  1.00  0.00           C
ATOM  11495 7C21 POPE  185      86.941  58.931  52.712  1.00  0.00           C
ATOM  11498 8C21 POPE  185      87.541  60.331  52.542  1.00  0.00           C
ATOM  11502  C33 POPE  185      86.321  44.001  64.382  1.00  0.00           C
ATOM  11505  C34 POPE  185      85.061  44.171  63.512  1.00  0.00           C
ATOM  11508  C35 POPE  185      85.081  43.351  62.213  1.00  0.00           C
ATOM  11511  C36 POPE  185      86.051  43.931  61.173  1.00  0.00           C
ATOM  11514  C37 POPE  185      86.291  43.061  59.932  1.00  0.00           C
ATOM  11517  C38 POPE  185      87.431  43.651  59.092  1.00  0.00           C
ATOM  11520  C39 POPE  185      88.021  42.711  58.043  1.00  0.00           C
ATOM  11523 0C31 POPE  185      87.251  42.701  56.722  1.00  0.00           C
ATOM  11526 1C31 POPE  185      88.111  42.161  55.583  1.00  0.00           C
ATOM  11529 2C31 POPE  185      87.461  42.281  54.192  1.00  0.00           C
ATOM  11532 3C31 POPE  185      88.511  42.091  53.092  1.00  0.00           C
ATOM  11535 4C31 POPE  185      87.911  42.031  51.683  1.00  0.00           C
ATOM  11538 5C31 POPE  185      88.941  41.771  50.573  1.00  0.00           C
ATOM  11541 6C31 POPE  185      88.311  41.501  49.212  1.00  0.00           C
ATOM  11545  NH3 POPE  186      54.111  60.651  29.832  1.00  0.00           N
ATOM  11549  C12 POPE  186      54.491  60.341  28.432  1.00  0.00           C
ATOM  11552  C11 POPE  186      54.501  58.851  28.232  1.00  0.00           C
ATOM  11555  P   POPE  186      55.411  57.221  26.462  1.00  0.00           P
ATOM  11556  O13 POPE  186      54.191  56.471  26.082  1.00  0.00           O
ATOM  11557  O14 POPE  186      56.481  57.371  25.462  1.00  0.00           O
ATOM  11558  O11 POPE  186      56.071  56.601  27.772  1.00  0.00           O
ATOM  11559  O12 POPE  186      54.961  58.641  26.922  1.00  0.00           O
ATOM  11560  C1  POPE  186      55.411  55.701  28.662  1.00  0.00           C
ATOM  11563  C2  POPE  186      56.221  55.481  29.993  1.00  0.00           C
ATOM  11565  O21 POPE  186      56.011  56.591  30.882  1.00  0.00           O
ATOM  11566  C21 POPE  186      55.931  56.471  32.222  1.00  0.00           C
ATOM  11567  O22 POPE  186      56.041  57.421  32.972  1.00  0.00           O
ATOM  11568  C22 POPE  186      55.521  55.081  32.722  1.00  0.00           C
ATOM  11571  C3  POPE  186      57.741  55.261  29.702  1.00  0.00           C
ATOM  11574  O31 POPE  186      58.571  55.421  30.882  1.00  0.00           O
ATOM  11575  C31 POPE  186      59.101  56.641  31.033  1.00  0.00           C
ATOM  11576  O32 POPE  186      58.951  57.571  30.252  1.00  0.00           O
ATOM  11577  C32 POPE  186      59.931  56.701  32.322  1.00  0.00           C
ATOM  11580  C23 POPE  186      55.181  55.081  34.243  1.00  0.00           C
ATOM  11583  C24 POPE  186      54.581  53.751  34.712  1.00  0.00           C
ATOM  11586  C25 POPE  186      55.081  53.181  36.052  1.00  0.00           C
ATOM  11589  C26 POPE  186      54.781  53.961  37.342  1.00  0.00           C
ATOM  11592  C27 POPE  186      55.001  53.031  38.562  1.00  0.00           C
ATOM  11595  C28 POPE  186      54.711  53.671  39.932  1.00  0.00           C
ATOM  11598  C29 POPE  186      54.801  52.621  41.012  1.00  0.00           C
ATOM  11600 0C21 POPE  186      54.841  52.831  42.342  1.00  0.00           C
ATOM  11602 1C21 POPE  186      54.751  54.151  43.053  1.00  0.00           C
ATOM  11605 2C21 POPE  186      54.061  53.961  44.412  1.00  0.00           C
ATOM  11608 3C21 POPE  186      53.831  55.281  45.142  1.00  0.00           C
ATOM  11611 4C21 POPE  186      53.191  55.071  46.522  1.00  0.00           C
ATOM  11614 5C21 POPE  186      52.891  56.401  47.212  1.00  0.00           C
ATOM  11617 6C21 POPE  186      54.121  57.021  47.892  1.00  0.00           C
ATOM  11620 7C21 POPE  186      53.921  58.501  48.213  1.00  0.00           C
ATOM  11623 8C21 POPE  186      55.121  59.161  48.892  1.00  0.00           C
ATOM  11627  C33 POPE  186      59.891  58.121  32.952  1.00  0.00           C
ATOM  11630  C34 POPE  186      61.041  58.401  33.912  1.00  0.00           C
ATOM  11633  C35 POPE  186      60.971  57.651  35.242  1.00  0.00           C
ATOM  11636  C36 POPE  186      62.151  58.031  36.142  1.00  0.00           C
ATOM  11639  C37 POPE  186      62.111  57.381  37.532  1.00  0.00           C
ATOM  11642  C38 POPE  186      63.421  57.571  38.302  1.00  0.00           C
ATOM  11645  C39 POPE  186      63.351  57.001  39.712  1.00  0.00           C
ATOM  11648 0C31 POPE  186      63.161  58.061  40.802  1.00  0.00           C
ATOM  11651 1C31 POPE  186      64.371  59.001  40.923  1.00  0.00           C
ATOM  11654 2C31 POPE  186      64.421  59.761  42.252  1.00  0.00           C
ATOM  11657 3C31 POPE  186      63.291  60.771  42.432  1.00  0.00           C
ATOM  11660 4C31 POPE  186      63.311  61.411  43.822  1.00  0.00           C
ATOM  11663 5C31 POPE  186      62.291  62.541  43.973  1.00  0.00           C
ATOM  11666 6C31 POPE  186      62.221  63.091  45.392  1.00  0.00           C
ATOM  11670  NH3 POPE  187      98.091 117.261  70.492  1.00  0.00           N
ATOM  11674  C12 POPE  187      97.151 117.001  71.652  1.00  0.00           C
ATOM  11677  C11 POPE  187      95.721 117.501  71.363  1.00  0.00           C
ATOM  11680  P   POPE  187      95.111 117.761  68.822  1.00  0.00           P
ATOM  11681  O13 POPE  187      93.891 117.431  68.073  1.00  0.00           O
ATOM  11682  O14 POPE  187      95.481 119.161  69.082  1.00  0.00           O
ATOM  11683  O11 POPE  187      96.371 117.081  68.113  1.00  0.00           O
ATOM  11684  O12 POPE  187      95.191 116.921  70.162  1.00  0.00           O
ATOM  11685  C1  POPE  187      96.351 115.661  67.923  1.00  0.00           C
ATOM  11688  C2  POPE  187      96.301 115.261  66.412  1.00  0.00           C
ATOM  11690  O21 POPE  187      97.551 115.531  65.752  1.00  0.00           O
ATOM  11691  C21 POPE  187      98.481 114.621  65.993  1.00  0.00           C
ATOM  11692  O22 POPE  187      98.401 113.771  66.863  1.00  0.00           O
ATOM  11693  C22 POPE  187      99.541 114.671  64.892  1.00  0.00           C
ATOM  11696  C3  POPE  187      95.141 115.991  65.662  1.00  0.00           C
ATOM  11699  O31 POPE  187      95.061 115.601  64.262  1.00  0.00           O
ATOM  11700  C31 POPE  187      94.561 116.611  63.512  1.00  0.00           C
ATOM  11701  O32 POPE  187      94.121 117.651  63.962  1.00  0.00           O
ATOM  11702  C32 POPE  187      94.561 116.261  62.033  1.00  0.00           C
ATOM  11705  C23 POPE  187     100.521 113.471  64.853  1.00  0.00           C
ATOM  11708  C24 POPE  187     100.821 113.061  63.403  1.00  0.00           C
ATOM  11711  C25 POPE  187     102.281 112.731  63.073  1.00  0.00           C
ATOM  11714  C26 POPE  187     102.351 111.671  61.963  1.00  0.00           C
ATOM  11717  C27 POPE  187     103.721 111.511  61.312  1.00  0.00           C
ATOM  11720  C28 POPE  187     103.881 110.181  60.552  1.00  0.00           C
ATOM  11723  C29 POPE  187     102.781 110.021  59.533  1.00  0.00           C
ATOM  11725 0C21 POPE  187     102.871 110.221  58.202  1.00  0.00           C
ATOM  11727 1C21 POPE  187     104.111 110.571  57.423  1.00  0.00           C
ATOM  11730 2C21 POPE  187     104.341 109.471  56.362  1.00  0.00           C
ATOM  11733 3C21 POPE  187     105.651 109.631  55.573  1.00  0.00           C
ATOM  11736 4C21 POPE  187     105.721 108.611  54.433  1.00  0.00           C
ATOM  11739 5C21 POPE  187     106.741 108.971  53.342  1.00  0.00           C
ATOM  11742 6C21 POPE  187     107.951 108.031  53.302  1.00  0.00           C
ATOM  11745 7C21 POPE  187     108.881 108.351  52.122  1.00  0.00           C
ATOM  11748 8C21 POPE  187     109.791 107.181  51.733  1.00  0.00           C
ATOM  11752  C33 POPE  187      95.701 115.321  61.542  1.00  0.00           C
ATOM  11755  C34 POPE  187      95.481 114.921  60.072  1.00  0.00           C
ATOM  11758  C35 POPE  187      95.931 116.001  59.082  1.00  0.00           C
ATOM  11761  C36 POPE  187      94.881 116.261  57.982  1.00  0.00           C
ATOM  11764  C37 POPE  187      94.681 115.111  57.002  1.00  0.00           C
ATOM  11767  C38 POPE  187      93.291 115.181  56.352  1.00  0.00           C
ATOM  11770  C39 POPE  187      93.181 114.371  55.062  1.00  0.00           C
ATOM  11773 0C31 POPE  187      91.721 114.191  54.633  1.00  0.00           C
ATOM  11776 1C31 POPE  187      91.551 113.341  53.362  1.00  0.00           C
ATOM  11779 2C31 POPE  187      90.351 112.381  53.482  1.00  0.00           C
ATOM  11782 3C31 POPE  187      90.101 111.581  52.192  1.00  0.00           C
ATOM  11785 4C31 POPE  187      89.101 110.441  52.393  1.00  0.00           C
ATOM  11788 5C31 POPE  187      87.661 110.921  52.653  1.00  0.00           C
ATOM  11791 6C31 POPE  187      86.691 109.761  52.942  1.00  0.00           C
ATOM  11795  NH3 POPE  188      63.831  87.061  28.612  1.00  0.00           N
ATOM  11799  C12 POPE  188      63.501  88.441  28.132  1.00  0.00           C
ATOM  11802  C11 POPE  188      64.691  89.001  27.342  1.00  0.00           C
ATOM  11805  P   POPE  188      67.271  88.671  27.882  1.00  0.00           P
ATOM  11806  O13 POPE  188      67.511  87.301  28.412  1.00  0.00           O
ATOM  11807  O14 POPE  188      67.611  88.891  26.472  1.00  0.00           O
ATOM  11808  O11 POPE  188      68.171  89.641  28.743  1.00  0.00           O
ATOM  11809  O12 POPE  188      65.821  89.171  28.202  1.00  0.00           O
ATOM  11810  C1  POPE  188      67.731  90.131  30.022  1.00  0.00           C
ATOM  11813  C2  POPE  188      68.531  89.431  31.132  1.00  0.00           C
ATOM  11815  O21 POPE  188      68.071  89.811  32.442  1.00  0.00           O
ATOM  11816  C21 POPE  188      67.151  89.041  32.993  1.00  0.00           C
ATOM  11817  O22 POPE  188      66.641  88.071  32.472  1.00  0.00           O
ATOM  11818  C22 POPE  188      66.911  89.551  34.403  1.00  0.00           C
ATOM  11821  C3  POPE  188      70.031  89.811  31.022  1.00  0.00           C
ATOM  11824  O31 POPE  188      70.281  91.181  31.402  1.00  0.00           O
ATOM  11825  C31 POPE  188      70.471  91.341  32.722  1.00  0.00           C
ATOM  11826  O32 POPE  188      70.761  90.461  33.512  1.00  0.00           O
ATOM  11827  C32 POPE  188      70.061  92.761  33.083  1.00  0.00           C
ATOM  11830  C23 POPE  188      67.891  88.891  35.412  1.00  0.00           C
ATOM  11833  C24 POPE  188      67.781  89.461  36.842  1.00  0.00           C
ATOM  11836  C25 POPE  188      66.351  89.551  37.382  1.00  0.00           C
ATOM  11839  C26 POPE  188      65.591  88.221  37.342  1.00  0.00           C
ATOM  11842  C27 POPE  188      64.071  88.411  37.493  1.00  0.00           C
ATOM  11845  C28 POPE  188      63.241  87.321  36.793  1.00  0.00           C
ATOM  11848  C29 POPE  188      63.381  87.321  35.282  1.00  0.00           C
ATOM  11850 0C21 POPE  188      62.631  88.041  34.433  1.00  0.00           C
ATOM  11852 1C21 POPE  188      61.551  89.011  34.853  1.00  0.00           C
ATOM  11855 2C21 POPE  188      61.541  90.331  34.072  1.00  0.00           C
ATOM  11858 3C21 POPE  188      60.461  91.271  34.642  1.00  0.00           C
ATOM  11861 4C21 POPE  188      60.581  92.701  34.122  1.00  0.00           C
ATOM  11864 5C21 POPE  188      59.511  93.691  34.632  1.00  0.00           C
ATOM  11867 6C21 POPE  188      59.411  93.891  36.142  1.00  0.00           C
ATOM  11870 7C21 POPE  188      58.511  92.861  36.833  1.00  0.00           C
ATOM  11873 8C21 POPE  188      57.661  93.471  37.942  1.00  0.00           C
ATOM  11877  C33 POPE  188      70.581  93.141  34.472  1.00  0.00           C
ATOM  11880  C34 POPE  188      69.831  94.361  34.982  1.00  0.00           C
ATOM  11883  C35 POPE  188      70.441  94.881  36.282  1.00  0.00           C
ATOM  11886  C36 POPE  188      69.981  94.061  37.482  1.00  0.00           C
ATOM  11889  C37 POPE  188      68.521  94.371  37.853  1.00  0.00           C
ATOM  11892  C38 POPE  188      68.011  93.611  39.072  1.00  0.00           C
ATOM  11895  C39 POPE  188      68.991  93.631  40.252  1.00  0.00           C
ATOM  11898 0C31 POPE  188      68.291  93.391  41.592  1.00  0.00           C
ATOM  11901 1C31 POPE  188      69.271  93.401  42.772  1.00  0.00           C
ATOM  11904 2C31 POPE  188      68.521  93.511  44.102  1.00  0.00           C
ATOM  11907 3C31 POPE  188      69.441  93.581  45.332  1.00  0.00           C
ATOM  11910 4C31 POPE  188      70.071  92.231  45.693  1.00  0.00           C
ATOM  11913 5C31 POPE  188      70.891  92.331  46.992  1.00  0.00           C
ATOM  11916 6C31 POPE  188      71.461  90.991  47.463  1.00  0.00           C
ATOM  11920  NH3 POPE  189     103.421 122.211  70.973  1.00  0.00           N
ATOM  11924  C12 POPE  189     104.731 122.221  70.212  1.00  0.00           C
ATOM  11927  C11 POPE  189     105.101 120.811  69.723  1.00  0.00           C
ATOM  11930  P   POPE  189     107.491 120.861  68.613  1.00  0.00           P
ATOM  11931  O13 POPE  189     108.591 121.771  69.022  1.00  0.00           O
ATOM  11932  O14 POPE  189     107.881 119.581  67.992  1.00  0.00           O
ATOM  11933  O11 POPE  189     106.561 121.601  67.602  1.00  0.00           O
ATOM  11934  O12 POPE  189     106.511 120.591  69.812  1.00  0.00           O
ATOM  11935  C1  POPE  189     107.031 122.281  66.442  1.00  0.00           C
ATOM  11938  C2  POPE  189     106.071 123.471  66.162  1.00  0.00           C
ATOM  11940  O21 POPE  189     105.561 123.601  64.812  1.00  0.00           O
ATOM  11941  C21 POPE  189     106.351 123.331  63.782  1.00  0.00           C
ATOM  11942  O22 POPE  189     107.551 123.121  63.822  1.00  0.00           O
ATOM  11943  C22 POPE  189     105.531 123.321  62.493  1.00  0.00           C
ATOM  11946  C3  POPE  189     106.551 124.811  66.812  1.00  0.00           C
ATOM  11949  O31 POPE  189     107.171 125.721  65.872  1.00  0.00           O
ATOM  11950  C31 POPE  189     106.291 126.531  65.283  1.00  0.00           C
ATOM  11951  O32 POPE  189     105.101 126.601  65.544  1.00  0.00           O
ATOM  11952  C32 POPE  189     107.011 127.291  64.152  1.00  0.00           C
ATOM  11955  C23 POPE  189     106.371 123.831  61.292  1.00  0.00           C
ATOM  11958  C24 POPE  189     105.751 123.501  59.932  1.00  0.00           C
ATOM  11961  C25 POPE  189     106.681 123.861  58.762  1.00  0.00           C
ATOM  11964  C26 POPE  189     106.251 123.191  57.453  1.00  0.00           C
ATOM  11967  C27 POPE  189     107.281 123.341  56.322  1.00  0.00           C
ATOM  11970  C28 POPE  189     106.991 122.351  55.182  1.00  0.00           C
ATOM  11973  C29 POPE  189     107.921 122.481  54.002  1.00  0.00           C
ATOM  11975 0C21 POPE  189     107.661 123.171  52.882  1.00  0.00           C
ATOM  11977 1C21 POPE  189     106.431 124.001  52.603  1.00  0.00           C
ATOM  11980 2C21 POPE  189     106.801 125.501  52.493  1.00  0.00           C
ATOM  11983 3C21 POPE  189     107.841 125.801  51.403  1.00  0.00           C
ATOM  11986 4C21 POPE  189     108.011 127.301  51.162  1.00  0.00           C
ATOM  11989 5C21 POPE  189     109.001 127.621  50.033  1.00  0.00           C
ATOM  11992 6C21 POPE  189     110.461 127.671  50.483  1.00  0.00           C
ATOM  11995 7C21 POPE  189     111.411 127.911  49.312  1.00  0.00           C
ATOM  11998 8C21 POPE  189     112.901 127.921  49.673  1.00  0.00           C
ATOM  12002  C33 POPE  189     106.021 128.211  63.423  1.00  0.00           C
ATOM  12005  C34 POPE  189     106.491 128.831  62.103  1.00  0.00           C
ATOM  12008  C35 POPE  189     105.381 129.761  61.553  1.00  0.00           C
ATOM  12011  C36 POPE  189     105.671 130.471  60.222  1.00  0.00           C
ATOM  12014  C37 POPE  189     104.581 131.521  59.932  1.00  0.00           C
ATOM  12017  C38 POPE  189     104.671 132.241  58.582  1.00  0.00           C
ATOM  12020  C39 POPE  189     104.371 131.331  57.372  1.00  0.00           C
ATOM  12023 0C31 POPE  189     103.791 132.091  56.173  1.00  0.00           C
ATOM  12026 1C31 POPE  189     103.401 131.151  55.012  1.00  0.00           C
ATOM  12029 2C31 POPE  189     102.851 131.921  53.802  1.00  0.00           C
ATOM  12032 3C31 POPE  189     102.331 131.031  52.662  1.00  0.00           C
ATOM  12035 4C31 POPE  189     103.301 130.841  51.493  1.00  0.00           C
ATOM  12038 5C31 POPE  189     102.661 130.071  50.322  1.00  0.00           C
ATOM  12041 6C31 POPE  189     103.371 130.221  48.973  1.00  0.00           C
ATOM  12045  NH3 POPE  190      40.451  10.021  69.092  1.00  0.00           N
ATOM  12049  C12 POPE  190      40.421  11.401  69.673  1.00  0.00           C
ATOM  12052  C11 POPE  190      41.761  11.811  70.323  1.00  0.00           C
ATOM  12055  P   POPE  190      43.791  10.131  70.092  1.00  0.00           P
ATOM  12056  O13 POPE  190      45.001   9.981  69.272  1.00  0.00           O
ATOM  12057  O14 POPE  190      43.971  10.111  71.552  1.00  0.00           O
ATOM  12058  O11 POPE  190      42.781   8.961  69.732  1.00  0.00           O
ATOM  12059  O12 POPE  190      42.941  11.391  69.622  1.00  0.00           O
ATOM  12060  C1  POPE  190      43.201   7.831  68.942  1.00  0.00           C
ATOM  12063  C2  POPE  190      43.161   8.081  67.402  1.00  0.00           C
ATOM  12065  O21 POPE  190      41.951   8.791  67.052  1.00  0.00           O
ATOM  12066  C21 POPE  190      42.091   9.531  65.942  1.00  0.00           C
ATOM  12067  O22 POPE  190      43.141   9.881  65.452  1.00  0.00           O
ATOM  12068  C22 POPE  190      40.711   9.721  65.332  1.00  0.00           C
ATOM  12071  C3  POPE  190      43.281   6.721  66.622  1.00  0.00           C
ATOM  12074  O31 POPE  190      42.741   6.761  65.292  1.00  0.00           O
ATOM  12075  C31 POPE  190      43.421   7.131  64.192  1.00  0.00           C
ATOM  12076  O32 POPE  190      42.861   7.331  63.122  1.00  0.00           O
ATOM  12077  C32 POPE  190      44.941   7.251  64.363  1.00  0.00           C
ATOM  12080  C23 POPE  190      40.761  10.191  63.862  1.00  0.00           C
ATOM  12083  C24 POPE  190      39.651   9.551  63.003  1.00  0.00           C
ATOM  12086  C25 POPE  190      38.931  10.561  62.103  1.00  0.00           C
ATOM  12089  C26 POPE  190      39.841  11.221  61.062  1.00  0.00           C
ATOM  12092  C27 POPE  190      39.141  12.441  60.433  1.00  0.00           C
ATOM  12095  C28 POPE  190      39.701  12.831  59.062  1.00  0.00           C
ATOM  12098  C29 POPE  190      41.181  13.111  59.092  1.00  0.00           C
ATOM  12100 0C21 POPE  190      41.941  13.191  57.982  1.00  0.00           C
ATOM  12102 1C21 POPE  190      41.431  13.061  56.572  1.00  0.00           C
ATOM  12105 2C21 POPE  190      41.661  11.641  56.023  1.00  0.00           C
ATOM  12108 3C21 POPE  190      41.161  11.451  54.583  1.00  0.00           C
ATOM  12111 4C21 POPE  190      41.611  10.091  54.022  1.00  0.00           C
ATOM  12114 5C21 POPE  190      41.391   9.911  52.512  1.00  0.00           C
ATOM  12117 6C21 POPE  190      42.161  10.931  51.652  1.00  0.00           C
ATOM  12120 7C21 POPE  190      42.471  10.441  50.232  1.00  0.00           C
ATOM  12123 8C21 POPE  190      42.771  11.591  49.262  1.00  0.00           C
ATOM  12127  C33 POPE  190      45.571   7.981  63.153  1.00  0.00           C
ATOM  12130  C34 POPE  190      45.251   9.491  63.143  1.00  0.00           C
ATOM  12133  C35 POPE  190      45.611  10.201  61.842  1.00  0.00           C
ATOM  12136  C36 POPE  190      44.531  10.071  60.752  1.00  0.00           C
ATOM  12139  C37 POPE  190      45.151   9.781  59.382  1.00  0.00           C
ATOM  12142  C38 POPE  190      44.231  10.071  58.192  1.00  0.00           C
ATOM  12145  C39 POPE  190      44.941   9.811  56.863  1.00  0.00           C
ATOM  12148 0C31 POPE  190      44.741   8.381  56.352  1.00  0.00           C
ATOM  12151 1C31 POPE  190      45.181   8.231  54.882  1.00  0.00           C
ATOM  12154 2C31 POPE  190      45.251   6.761  54.422  1.00  0.00           C
ATOM  12157 3C31 POPE  190      46.681   6.221  54.363  1.00  0.00           C
ATOM  12160 4C31 POPE  190      47.371   6.191  55.722  1.00  0.00           C
ATOM  12163 5C31 POPE  190      48.721   5.481  55.672  1.00  0.00           C
ATOM  12166 6C31 POPE  190      49.361   5.381  57.052  1.00  0.00           C
ATOM  12170  NH3 POPE  191       2.531  23.941  29.732  1.00  0.00           N
ATOM  12174  C12 POPE  191       3.701  24.261  28.842  1.00  0.00           C
ATOM  12177  C11 POPE  191       4.671  23.071  28.852  1.00  0.00           C
ATOM  12180  P   POPE  191       6.801  22.091  27.742  1.00  0.00           P
ATOM  12181  O13 POPE  191       6.191  21.011  26.952  1.00  0.00           O
ATOM  12182  O14 POPE  191       8.071  22.681  27.262  1.00  0.00           O
ATOM  12183  O11 POPE  191       6.991  21.611  29.242  1.00  0.00           O
ATOM  12184  O12 POPE  191       5.711  23.231  27.882  1.00  0.00           O
ATOM  12185  C1  POPE  191       6.411  20.321  29.542  1.00  0.00           C
ATOM  12188  C2  POPE  191       6.491  19.981  31.042  1.00  0.00           C
ATOM  12190  O21 POPE  191       5.291  19.321  31.452  1.00  0.00           O
ATOM  12191  C21 POPE  191       4.221  20.041  31.662  1.00  0.00           C
ATOM  12192  O22 POPE  191       4.051  21.231  31.462  1.00  0.00           O
ATOM  12193  C22 POPE  191       3.221  19.161  32.372  1.00  0.00           C
ATOM  12196  C3  POPE  191       6.861  21.201  31.942  1.00  0.00           C
ATOM  12199  O31 POPE  191       6.611  20.881  33.342  1.00  0.00           O
ATOM  12200  C31 POPE  191       7.121  21.811  34.142  1.00  0.00           C
ATOM  12201  O32 POPE  191       8.031  22.571  33.862  1.00  0.00           O
ATOM  12202  C32 POPE  191       6.271  21.891  35.392  1.00  0.00           C
ATOM  12205  C23 POPE  191       3.171  19.571  33.842  1.00  0.00           C
ATOM  12208  C24 POPE  191       2.321  18.601  34.653  1.00  0.00           C
ATOM  12211  C25 POPE  191       2.041  19.121  36.062  1.00  0.00           C
ATOM  12214  C26 POPE  191       2.831  18.391  37.162  1.00  0.00           C
ATOM  12217  C27 POPE  191       2.471  18.951  38.542  1.00  0.00           C
ATOM  12220  C28 POPE  191       2.821  18.021  39.712  1.00  0.00           C
ATOM  12223  C29 POPE  191       2.341  18.641  41.002  1.00  0.00           C
ATOM  12225 0C21 POPE  191       3.081  18.931  42.083  1.00  0.00           C
ATOM  12227 1C21 POPE  191       4.541  18.611  42.232  1.00  0.00           C
ATOM  12230 2C21 POPE  191       5.501  19.601  41.543  1.00  0.00           C
ATOM  12233 3C21 POPE  191       5.851  20.841  42.372  1.00  0.00           C
ATOM  12236 4C21 POPE  191       7.271  21.321  42.033  1.00  0.00           C
ATOM  12239 5C21 POPE  191       7.791  22.511  42.832  1.00  0.00           C
ATOM  12242 6C21 POPE  191       9.201  22.901  42.352  1.00  0.00           C
ATOM  12245 7C21 POPE  191       9.731  24.191  42.992  1.00  0.00           C
ATOM  12248 8C21 POPE  191      10.841  24.861  42.173  1.00  0.00           C
ATOM  12252  C33 POPE  191       6.471  20.781  36.432  1.00  0.00           C
ATOM  12255  C34 POPE  191       5.991  21.211  37.822  1.00  0.00           C
ATOM  12258  C35 POPE  191       4.681  22.001  37.802  1.00  0.00           C
ATOM  12261  C36 POPE  191       4.271  22.521  39.182  1.00  0.00           C
ATOM  12264  C37 POPE  191       3.261  23.661  39.042  1.00  0.00           C
ATOM  12267  C38 POPE  191       3.121  24.491  40.322  1.00  0.00           C
ATOM  12270  C39 POPE  191       2.201  25.701  40.103  1.00  0.00           C
ATOM  12273 0C31 POPE  191       2.301  26.761  41.203  1.00  0.00           C
ATOM  12276 1C31 POPE  191       1.771  26.291  42.552  1.00  0.00           C
ATOM  12279 2C31 POPE  191       2.121  27.271  43.673  1.00  0.00           C
ATOM  12282 3C31 POPE  191       1.871  26.701  45.072  1.00  0.00           C
ATOM  12285 4C31 POPE  191       2.731  27.401  46.132  1.00  0.00           C
ATOM  12288 5C31 POPE  191       2.701  26.671  47.472  1.00  0.00           C
ATOM  12291 6C31 POPE  191       3.641  27.311  48.493  1.00  0.00           C
ATOM  12295  NH3 POPE  192     103.391  32.001  26.062  1.00  0.00           N
ATOM  12299  C12 POPE  192     103.901  32.081  27.483  1.00  0.00           C
ATOM  12302  C11 POPE  192     105.421  32.171  27.552  1.00  0.00           C
ATOM  12305  P   POPE  192     106.031  34.031  29.323  1.00  0.00           P
ATOM  12306  O13 POPE  192     105.001  34.891  28.692  1.00  0.00           O
ATOM  12307  O14 POPE  192     107.451  34.281  29.002  1.00  0.00           O
ATOM  12308  O11 POPE  192     105.831  33.961  30.903  1.00  0.00           O
ATOM  12309  O12 POPE  192     105.791  32.521  28.882  1.00  0.00           O
ATOM  12310  C1  POPE  192     105.271  32.811  31.572  1.00  0.00           C
ATOM  12313  C2  POPE  192     106.331  31.961  32.322  1.00  0.00           C
ATOM  12315  O21 POPE  192     106.621  32.521  33.622  1.00  0.00           O
ATOM  12316  C21 POPE  192     106.001  31.961  34.642  1.00  0.00           C
ATOM  12317  O22 POPE  192     105.011  31.251  34.572  1.00  0.00           O
ATOM  12318  C22 POPE  192     106.761  32.291  35.932  1.00  0.00           C
ATOM  12321  C3  POPE  192     107.661  31.801  31.532  1.00  0.00           C
ATOM  12324  O31 POPE  192     108.721  31.281  32.372  1.00  0.00           O
ATOM  12325  C31 POPE  192     109.401  32.101  33.202  1.00  0.00           C
ATOM  12326  O32 POPE  192     110.021  31.671  34.172  1.00  0.00           O
ATOM  12327  C32 POPE  192     109.381  33.581  32.782  1.00  0.00           C
ATOM  12330  C23 POPE  192     107.471  31.041  36.512  1.00  0.00           C
ATOM  12333  C24 POPE  192     108.251  31.351  37.792  1.00  0.00           C
ATOM  12336  C25 POPE  192     109.271  30.271  38.202  1.00  0.00           C
ATOM  12339  C26 POPE  192     110.091  30.671  39.452  1.00  0.00           C
ATOM  12342  C27 POPE  192     111.531  30.121  39.433  1.00  0.00           C
ATOM  12345  C28 POPE  192     112.341  30.411  40.722  1.00  0.00           C
ATOM  12348  C29 POPE  192     112.111  29.361  41.782  1.00  0.00           C
ATOM  12350 0C21 POPE  192     112.171  29.501  43.123  1.00  0.00           C
ATOM  12352 1C21 POPE  192     112.521  30.741  43.912  1.00  0.00           C
ATOM  12355 2C21 POPE  192     113.351  30.401  45.173  1.00  0.00           C
ATOM  12358 3C21 POPE  192     112.561  29.651  46.262  1.00  0.00           C
ATOM  12361 4C21 POPE  192     112.111  30.571  47.412  1.00  0.00           C
ATOM  12364 5C21 POPE  192     111.251  29.851  48.472  1.00  0.00           C
ATOM  12367 6C21 POPE  192     109.791  29.621  48.032  1.00  0.00           C
ATOM  12370 7C21 POPE  192     109.221  28.281  48.502  1.00  0.00           C
ATOM  12373 8C21 POPE  192     107.711  28.171  48.302  1.00  0.00           C
ATOM  12377  C33 POPE  192     110.381  34.461  33.572  1.00  0.00           C
ATOM  12380  C34 POPE  192     111.091  35.501  32.682  1.00  0.00           C
ATOM  12383  C35 POPE  192     112.271  36.171  33.392  1.00  0.00           C
ATOM  12386  C36 POPE  192     111.881  36.721  34.772  1.00  0.00           C
ATOM  12389  C37 POPE  192     112.901  37.711  35.342  1.00  0.00           C
ATOM  12392  C38 POPE  192     112.451  38.261  36.702  1.00  0.00           C
ATOM  12395  C39 POPE  192     113.351  39.401  37.193  1.00  0.00           C
ATOM  12398 0C31 POPE  192     112.681  40.291  38.242  1.00  0.00           C
ATOM  12401 1C31 POPE  192     113.601  41.441  38.692  1.00  0.00           C
ATOM  12404 2C31 POPE  192     112.851  42.481  39.533  1.00  0.00           C
ATOM  12407 3C31 POPE  192     112.431  41.951  40.912  1.00  0.00           C
ATOM  12410 4C31 POPE  192     113.151  42.641  42.072  1.00  0.00           C
ATOM  12413 5C31 POPE  192     112.601  42.161  43.423  1.00  0.00           C
ATOM  12416 6C31 POPE  192     113.001  43.051  44.592  1.00  0.00           C
ATOM  12420  NH3 POPE  193      40.831  -2.141  27.742  1.00  0.00           N
ATOM  12424  C12 POPE  193      40.251  -0.921  28.412  1.00  0.00           C
ATOM  12427  C11 POPE  193      40.831  -0.481  29.772  1.00  0.00           C
ATOM  12430  P   POPE  193      43.231   0.579  29.242  1.00  0.00           P
ATOM  12431  O13 POPE  193      44.021  -0.141  28.222  1.00  0.00           O
ATOM  12432  O14 POPE  193      42.421   1.719  28.772  1.00  0.00           O
ATOM  12433  O11 POPE  193      44.221   1.069  30.382  1.00  0.00           O
ATOM  12434  O12 POPE  193      42.251  -0.471  29.872  1.00  0.00           O
ATOM  12435  C1  POPE  193      43.821   1.489  31.693  1.00  0.00           C
ATOM  12438  C2  POPE  193      44.981   1.319  32.722  1.00  0.00           C
ATOM  12440  O21 POPE  193      44.501   1.349  34.072  1.00  0.00           O
ATOM  12441  C21 POPE  193      44.101   2.449  34.682  1.00  0.00           C
ATOM  12442  O22 POPE  193      43.951   3.549  34.193  1.00  0.00           O
ATOM  12443  C22 POPE  193      43.831   2.099  36.153  1.00  0.00           C
ATOM  12446  C3  POPE  193      46.191   2.249  32.452  1.00  0.00           C
ATOM  12449  O31 POPE  193      47.381   1.769  33.132  1.00  0.00           O
ATOM  12450  C31 POPE  193      47.581   2.279  34.342  1.00  0.00           C
ATOM  12451  O32 POPE  193      46.971   3.219  34.833  1.00  0.00           O
ATOM  12452  C32 POPE  193      48.631   1.479  35.102  1.00  0.00           C
ATOM  12455  C23 POPE  193      44.341   3.139  37.173  1.00  0.00           C
ATOM  12458  C24 POPE  193      44.611   2.479  38.532  1.00  0.00           C
ATOM  12461  C25 POPE  193      44.761   3.499  39.662  1.00  0.00           C
[truncated: 1,710,678 more chars]
