# Supplementary material for: Characterizing Membrane Association and Periplasmic Transfer of Bacterial Lipoproteins through Molecular Dynamics Simulations
Source: Structure. 2020 Apr 7;28(4):475–487.e3. doi: 10.1016/j.str.2020.01.012 (PMC7139219; doi:10.1016/j.str.2020.01.012)
Supplement: Data S1. Final Coordinates from Simulations (Y–Z), Related to Figure 3 [file mmc3.zip › Y-Z/YGHG-2-atomistic.pdb]

TITLE     Protein
REMARK    THIS IS A SIMULATION BOX
CRYST1  129.235  129.235  113.635  90.00  90.00  90.00 P 1           1
MODEL        1
ATOM      1  N   CYSTA   1      74.202  44.023  68.078  1.00  0.00           N
ATOM      3  CA  CYSTA   1      73.502  43.983  69.318  1.00  0.00           C
ATOM      5  C   CYSTA   1      74.543  44.253  70.448  1.00  0.00           C
ATOM      6  O   CYSTA   1      75.712  43.993  70.197  1.00  0.00           O
ATOM      7  CB  CYSTA   1      72.163  44.753  69.207  1.00  0.00           C
ATOM     10  SG  CYSTA   1      70.953  44.253  67.878  1.00  0.00           S
ATOM     11  C1  CYSTA   1      71.623  43.832  66.198  1.00  0.00           C
ATOM     14  CA1 CYSTA   1      74.672  45.152  67.518  1.00  0.00           C
ATOM     15  OA1 CYSTA   1      74.002  46.183  67.448  1.00  0.00           O
ATOM     16  CA2 CYSTA   1      76.072  45.183  67.037  1.00  0.00           C
ATOM     19  C11 CYSTA   1      71.133  44.543  64.888  1.00  0.00           C
ATOM     21  O11 CYSTA   1      71.543  45.923  64.868  1.00  0.00           O
ATOM     22  CX1 CYSTA   1      72.773  46.122  64.408  1.00  0.00           C
ATOM     23  OX1 CYSTA   1      73.553  45.233  64.098  1.00  0.00           O
ATOM     24  CX2 CYSTA   1      72.983  47.613  64.128  1.00  0.00           C
ATOM     27  C12 CYSTA   1      69.602  44.382  64.589  1.00  0.00           C
ATOM     30  O12 CYSTA   1      69.023  45.583  64.048  1.00  0.00           O
ATOM     31  CD1 CYSTA   1      68.033  45.503  63.177  1.00  0.00           C
ATOM     32  OD1 CYSTA   1      67.682  44.483  62.607  1.00  0.00           O
ATOM     33  CD2 CYSTA   1      67.372  46.872  63.088  1.00  0.00           C
ATOM     36  CA3 CYSTA   1      76.532  43.832  66.508  1.00  0.00           C
ATOM     39  CA4 CYSTA   1      77.903  43.392  67.029  1.00  0.00           C
ATOM     42  CA5 CYSTA   1      78.252  42.002  66.478  1.00  0.00           C
ATOM     45  CA6 CYSTA   1      78.432  42.012  64.948  1.00  0.00           C
ATOM     48  CA7 CYSTA   1      79.473  43.062  64.599  1.00  0.00           C
ATOM     51  CA8 CYSTA   1      80.172  42.823  63.279  1.00  0.00           C
ATOM     54  CA9 CYSTA   1      81.632  43.223  63.438  1.00  0.00           C
ATOM     57 0CA1 CYSTA   1      82.412  42.173  64.238  1.00  0.00           C
ATOM     60 1CA1 CYSTA   1      83.713  41.942  63.489  1.00  0.00           C
ATOM     63 2CA1 CYSTA   1      84.842  41.103  64.087  1.00  0.00           C
ATOM     66 3CA1 CYSTA   1      86.073  41.643  63.349  1.00  0.00           C
ATOM     69 4CA1 CYSTA   1      87.362  40.843  63.279  1.00  0.00           C
ATOM     72 5CA1 CYSTA   1      88.392  41.753  62.568  1.00  0.00           C
ATOM     75 6CA1 CYSTA   1      89.623  41.103  61.967  1.00  0.00           C
ATOM     79  CD3 CYSTA   1      66.962  47.262  61.657  1.00  0.00           C
ATOM     82  CD4 CYSTA   1      68.153  47.503  60.728  1.00  0.00           C
ATOM     85  CD5 CYSTA   1      67.742  47.413  59.258  1.00  0.00           C
ATOM     88  CD6 CYSTA   1      66.793  48.512  58.778  1.00  0.00           C
ATOM     91  CD7 CYSTA   1      67.432  49.893  58.738  1.00  0.00           C
ATOM     94  CD8 CYSTA   1      66.603  50.882  57.917  1.00  0.00           C
ATOM     97  CD9 CYSTA   1      67.333  52.212  57.697  1.00  0.00           C
ATOM    100 0CD1 CYSTA   1      66.672  53.083  56.618  1.00  0.00           C
ATOM    103 1CD1 CYSTA   1      65.362  53.712  57.099  1.00  0.00           C
ATOM    106 2CD1 CYSTA   1      64.563  54.333  55.947  1.00  0.00           C
ATOM    109 3CD1 CYSTA   1      63.193  54.842  56.408  1.00  0.00           C
ATOM    112 4CD1 CYSTA   1      63.173  56.332  56.787  1.00  0.00           C
ATOM    115 5CD1 CYSTA   1      62.643  56.582  58.209  1.00  0.00           C
ATOM    118 6CD1 CYSTA   1      62.453  58.062  58.507  1.00  0.00           C
ATOM    122  CX3 CYSTA   1      72.962  47.983  62.619  1.00  0.00           C
ATOM    125  CX4 CYSTA   1      71.682  48.712  62.148  1.00  0.00           C
ATOM    128  CX5 CYSTA   1      71.483  50.122  62.738  1.00  0.00           C
ATOM    131  CX6 CYSTA   1      70.913  51.133  61.728  1.00  0.00           C
ATOM    134  CX7 CYSTA   1      70.483  52.472  62.358  1.00  0.00           C
ATOM    137  CX8 CYSTA   1      70.603  53.703  61.427  1.00  0.00           C
ATOM    140  CX9 CYSTA   1      69.793  53.543  60.177  1.00  0.00           C
ATOM    142 0CX1 CYSTA   1      69.782  54.352  59.097  1.00  0.00           C
ATOM    144 1CX1 CYSTA   1      70.572  55.622  58.869  1.00  0.00           C
ATOM    147 2CX1 CYSTA   1      70.913  55.833  57.368  1.00  0.00           C
ATOM    150 3CX1 CYSTA   1      69.663  56.073  56.497  1.00  0.00           C
ATOM    153 4CX1 CYSTA   1      69.892  56.222  54.988  1.00  0.00           C
ATOM    156 5CX1 CYSTA   1      68.742  57.033  54.377  1.00  0.00           C
ATOM    159 6CX1 CYSTA   1      68.803  57.253  52.857  1.00  0.00           C
ATOM    162 7CX1 CYSTA   1      67.742  58.293  52.448  1.00  0.00           C
ATOM    165 8CX1 CYSTA   1      67.642  58.543  50.938  1.00  0.00           C
ATOM    169  N   ALA A   2      74.182  44.692  71.688  1.00  0.00           N
ATOM    171  CA  ALA A   2      74.962  44.712  72.938  1.00  0.00           C
ATOM    173  CB  ALA A   2      76.303  43.922  72.938  1.00  0.00           C
ATOM    177  C   ALA A   2      75.273  46.122  73.457  1.00  0.00           C
ATOM    178  O   ALA A   2      75.873  46.953  72.758  1.00  0.00           O
ATOM    179  N   SER A   3      74.892  46.532  74.688  1.00  0.00           N
ATOM    181  CA  SER A   3      74.553  45.812  75.919  1.00  0.00           C
ATOM    183  CB  SER A   3      75.432  44.593  76.318  1.00  0.00           C
ATOM    186  OG  SER A   3      74.773  43.793  77.298  1.00  0.00           O
ATOM    188  C   SER A   3      74.653  46.812  77.067  1.00  0.00           C
ATOM    189  O   SER A   3      75.743  47.192  77.479  1.00  0.00           O
ATOM    190  N   HIS A   4      73.532  47.323  77.618  1.00  0.00           N
ATOM    192  CA  HIS A   4      72.352  46.532  77.908  1.00  0.00           C
ATOM    194  CB  HIS A   4      72.462  45.632  79.179  1.00  0.00           C
ATOM    197  ND1 HIS A   4      74.163  45.742  80.977  1.00  0.00           N
ATOM    198  CG  HIS A   4      72.913  46.173  80.518  1.00  0.00           C
ATOM    199  CE1 HIS A   4      74.083  45.713  82.288  1.00  0.00           C
ATOM    201  NE2 HIS A   4      72.853  46.082  82.708  1.00  0.00           N
ATOM    203  CD2 HIS A   4      72.112  46.393  81.587  1.00  0.00           C
ATOM    205  C   HIS A   4      71.043  47.262  77.837  1.00  0.00           C
ATOM    206  O   HIS A   4      70.233  47.212  78.757  1.00  0.00           O
ATOM    207  N   ASN A   5      70.752  47.843  76.658  1.00  0.00           N
ATOM    209  CA  ASN A   5      69.432  48.273  76.208  1.00  0.00           C
ATOM    211  CB  ASN A   5      69.432  49.032  74.847  1.00  0.00           C
ATOM    214  CG  ASN A   5      70.312  50.282  74.928  1.00  0.00           C
ATOM    215  OD1 ASN A   5      71.403  50.262  75.488  1.00  0.00           O
ATOM    216  ND2 ASN A   5      69.793  51.453  74.509  1.00  0.00           N
ATOM    219  C   ASN A   5      68.392  47.163  76.178  1.00  0.00           C
ATOM    220  O   ASN A   5      67.263  47.402  76.567  1.00  0.00           O
ATOM    221  N   GLU A   6      68.803  45.923  75.817  1.00  0.00           N
ATOM    223  CA  GLU A   6      68.112  44.663  76.107  1.00  0.00           C
ATOM    225  CB  GLU A   6      69.163  43.522  76.027  1.00  0.00           C
ATOM    228  CG  GLU A   6      69.032  42.633  74.777  1.00  0.00           C
ATOM    231  CD  GLU A   6      70.343  42.342  74.067  1.00  0.00           C
ATOM    232  OE1 GLU A   6      71.343  43.093  74.277  1.00  0.00           O
ATOM    233  OE2 GLU A   6      70.343  41.472  73.167  1.00  0.00           O
ATOM    234  C   GLU A   6      67.443  44.593  77.467  1.00  0.00           C
ATOM    235  O   GLU A   6      66.232  44.463  77.658  1.00  0.00           O
ATOM    236  N   ASN A   7      68.263  44.772  78.518  1.00  0.00           N
ATOM    238  CA  ASN A   7      67.763  44.972  79.857  1.00  0.00           C
ATOM    240  CB  ASN A   7      68.833  44.723  80.948  1.00  0.00           C
ATOM    243  CG  ASN A   7      68.373  45.053  82.378  1.00  0.00           C
ATOM    244  OD1 ASN A   7      67.573  44.312  82.967  1.00  0.00           O
ATOM    245  ND2 ASN A   7      68.873  46.173  82.957  1.00  0.00           N
ATOM    248  C   ASN A   7      67.053  46.293  80.057  1.00  0.00           C
ATOM    249  O   ASN A   7      66.092  46.343  80.798  1.00  0.00           O
ATOM    250  N   ALA A   8      67.523  47.393  79.478  1.00  0.00           N
ATOM    252  CA  ALA A   8      67.053  48.692  79.847  1.00  0.00           C
ATOM    254  CB  ALA A   8      68.043  49.753  79.389  1.00  0.00           C
ATOM    258  C   ALA A   8      65.673  49.012  79.319  1.00  0.00           C
ATOM    259  O   ALA A   8      64.943  49.783  79.938  1.00  0.00           O
ATOM    260  N   SER A   9      65.273  48.382  78.197  1.00  0.00           N
ATOM    262  CA  SER A   9      63.903  48.372  77.689  1.00  0.00           C
ATOM    264  CB  SER A   9      63.872  47.613  76.327  1.00  0.00           C
ATOM    267  OG  SER A   9      63.002  48.182  75.358  1.00  0.00           O
ATOM    269  C   SER A   9      63.002  47.703  78.717  1.00  0.00           C
ATOM    270  O   SER A   9      62.002  48.242  79.198  1.00  0.00           O
ATOM    271  N   LEU A  10      63.433  46.532  79.229  1.00  0.00           N
ATOM    273  CA  LEU A  10      62.843  45.913  80.408  1.00  0.00           C
ATOM    275  CB  LEU A  10      63.403  44.463  80.618  1.00  0.00           C
ATOM    278  CG  LEU A  10      62.803  43.403  79.658  1.00  0.00           C
ATOM    280  CD1 LEU A  10      62.923  41.973  80.189  1.00  0.00           C
ATOM    284  CD2 LEU A  10      61.323  43.663  79.368  1.00  0.00           C
ATOM    288  C   LEU A  10      62.892  46.733  81.678  1.00  0.00           C
ATOM    289  O   LEU A  10      61.932  46.773  82.448  1.00  0.00           O
ATOM    290  N   LEU A  11      63.993  47.462  81.967  1.00  0.00           N
ATOM    292  CA  LEU A  11      64.063  48.382  83.068  1.00  0.00           C
ATOM    294  CB  LEU A  11      65.502  48.962  83.208  1.00  0.00           C
ATOM    297  CG  LEU A  11      65.772  49.442  84.649  1.00  0.00           C
ATOM    299  CD1 LEU A  11      65.943  48.213  85.527  1.00  0.00           C
ATOM    303  CD2 LEU A  11      67.023  50.313  84.818  1.00  0.00           C
ATOM    307  C   LEU A  11      63.083  49.543  82.988  1.00  0.00           C
ATOM    308  O   LEU A  11      62.403  49.883  83.958  1.00  0.00           O
ATOM    309  N   ALA A  12      62.993  50.143  81.777  1.00  0.00           N
ATOM    311  CA  ALA A  12      62.053  51.163  81.398  1.00  0.00           C
ATOM    313  CB  ALA A  12      62.412  51.672  79.979  1.00  0.00           C
ATOM    317  C   ALA A  12      60.603  50.703  81.468  1.00  0.00           C
ATOM    318  O   ALA A  12      59.782  51.383  82.079  1.00  0.00           O
ATOM    319  N   LYS A  13      60.262  49.492  80.957  1.00  0.00           N
ATOM    321  CA  LYS A  13      58.942  48.893  81.128  1.00  0.00           C
ATOM    323  CB  LYS A  13      58.843  47.493  80.448  1.00  0.00           C
ATOM    326  CG  LYS A  13      57.422  46.913  80.177  1.00  0.00           C
ATOM    329  CD  LYS A  13      56.512  46.652  81.398  1.00  0.00           C
ATOM    332  CE  LYS A  13      55.043  46.293  81.097  1.00  0.00           C
ATOM    335  NZ  LYS A  13      54.893  44.913  80.597  1.00  0.00           N
ATOM    339  C   LYS A  13      58.643  48.703  82.598  1.00  0.00           C
ATOM    340  O   LYS A  13      57.612  49.152  83.089  1.00  0.00           O
ATOM    341  N   LYS A  14      59.583  48.122  83.378  1.00  0.00           N
ATOM    343  CA  LYS A  14      59.322  47.913  84.777  1.00  0.00           C
ATOM    345  CB  LYS A  14      60.493  47.173  85.467  1.00  0.00           C
ATOM    348  CG  LYS A  14      60.243  46.963  86.967  1.00  0.00           C
ATOM    351  CD  LYS A  14      61.323  46.133  87.648  1.00  0.00           C
ATOM    354  CE  LYS A  14      62.653  46.852  87.848  1.00  0.00           C
ATOM    357  NZ  LYS A  14      62.453  48.003  88.757  1.00  0.00           N
ATOM    361  C   LYS A  14      59.063  49.193  85.537  1.00  0.00           C
ATOM    362  O   LYS A  14      58.142  49.273  86.348  1.00  0.00           O
ATOM    363  N   GLN A  15      59.883  50.233  85.288  1.00  0.00           N
ATOM    365  CA  GLN A  15      59.653  51.523  85.899  1.00  0.00           C
ATOM    367  CB  GLN A  15      60.763  52.523  85.527  1.00  0.00           C
ATOM    370  CG  GLN A  15      60.633  53.902  86.237  1.00  0.00           C
ATOM    373  CD  GLN A  15      60.662  53.692  87.747  1.00  0.00           C
ATOM    374  OE1 GLN A  15      61.423  52.852  88.238  1.00  0.00           O
ATOM    375  NE2 GLN A  15      59.862  54.432  88.527  1.00  0.00           N
ATOM    378  C   GLN A  15      58.333  52.153  85.507  1.00  0.00           C
ATOM    379  O   GLN A  15      57.573  52.582  86.377  1.00  0.00           O
ATOM    380  N   ALA A  16      58.002  52.183  84.207  1.00  0.00           N
ATOM    382  CA  ALA A  16      56.763  52.722  83.708  1.00  0.00           C
ATOM    384  CB  ALA A  16      56.772  52.683  82.177  1.00  0.00           C
ATOM    388  C   ALA A  16      55.543  52.002  84.248  1.00  0.00           C
ATOM    389  O   ALA A  16      54.572  52.633  84.688  1.00  0.00           O
ATOM    390  N   GLN A  17      55.572  50.663  84.298  1.00  0.00           N
ATOM    392  CA  GLN A  17      54.543  49.872  84.938  1.00  0.00           C
ATOM    394  CB  GLN A  17      54.862  48.382  84.747  1.00  0.00           C
ATOM    397  CG  GLN A  17      53.913  47.433  85.498  1.00  0.00           C
ATOM    400  CD  GLN A  17      54.142  45.993  85.049  1.00  0.00           C
ATOM    401  OE1 GLN A  17      55.002  45.672  84.217  1.00  0.00           O
ATOM    402  NE2 GLN A  17      53.322  45.082  85.589  1.00  0.00           N
ATOM    405  C   GLN A  17      54.333  50.122  86.427  1.00  0.00           C
ATOM    406  O   GLN A  17      53.212  50.383  86.868  1.00  0.00           O
ATOM    407  N   ASN A  18      55.432  50.133  87.207  1.00  0.00           N
ATOM    409  CA  ASN A  18      55.453  50.462  88.617  1.00  0.00           C
ATOM    411  CB  ASN A  18      56.912  50.362  89.167  1.00  0.00           C
ATOM    414  CG  ASN A  18      57.393  48.913  89.269  1.00  0.00           C
ATOM    415  OD1 ASN A  18      56.743  47.913  88.958  1.00  0.00           O
ATOM    416  ND2 ASN A  18      58.653  48.753  89.747  1.00  0.00           N
ATOM    419  C   ASN A  18      54.932  51.872  88.887  1.00  0.00           C
ATOM    420  O   ASN A  18      54.093  52.093  89.758  1.00  0.00           O
ATOM    421  N   ILE A  19      55.353  52.873  88.089  1.00  0.00           N
ATOM    423  CA  ILE A  19      54.793  54.212  88.159  1.00  0.00           C
ATOM    425  CB  ILE A  19      55.443  55.152  87.168  1.00  0.00           C
ATOM    427  CG2 ILE A  19      54.672  56.493  87.118  1.00  0.00           C
ATOM    431  CG1 ILE A  19      56.912  55.383  87.549  1.00  0.00           C
ATOM    434  CD  ILE A  19      57.703  56.092  86.447  1.00  0.00           C
ATOM    438  C   ILE A  19      53.303  54.242  87.908  1.00  0.00           C
ATOM    439  O   ILE A  19      52.562  54.813  88.698  1.00  0.00           O
ATOM    440  N   SER A  20      52.853  53.543  86.847  1.00  0.00           N
ATOM    442  CA  SER A  20      51.473  53.452  86.398  1.00  0.00           C
ATOM    444  CB  SER A  20      51.302  52.633  85.098  1.00  0.00           C
ATOM    447  OG  SER A  20      51.822  53.372  83.997  1.00  0.00           O
ATOM    449  C   SER A  20      50.453  53.053  87.448  1.00  0.00           C
ATOM    450  O   SER A  20      49.322  53.522  87.448  1.00  0.00           O
ATOM    451  N   GLN A  21      50.873  52.233  88.418  1.00  0.00           N
ATOM    453  CA  GLN A  21      50.122  51.932  89.607  1.00  0.00           C
ATOM    455  CB  GLN A  21      50.953  50.952  90.467  1.00  0.00           C
ATOM    458  CG  GLN A  21      51.273  49.613  89.758  1.00  0.00           C
ATOM    461  CD  GLN A  21      52.253  48.793  90.589  1.00  0.00           C
ATOM    462  OE1 GLN A  21      52.692  49.193  91.667  1.00  0.00           O
ATOM    463  NE2 GLN A  21      52.603  47.602  90.068  1.00  0.00           N
ATOM    466  C   GLN A  21      49.723  53.132  90.479  1.00  0.00           C
ATOM    467  O   GLN A  21      48.662  53.132  91.107  1.00  0.00           O
ATOM    468  N   ASN A  22      50.572  54.163  90.597  1.00  0.00           N
ATOM    470  CA  ASN A  22      50.522  55.093  91.717  1.00  0.00           C
ATOM    472  CB  ASN A  22      51.793  54.953  92.577  1.00  0.00           C
ATOM    475  CG  ASN A  22      51.883  53.573  93.229  1.00  0.00           C
ATOM    476  OD1 ASN A  22      52.943  52.962  93.247  1.00  0.00           O
ATOM    477  ND2 ASN A  22      50.763  53.083  93.818  1.00  0.00           N
ATOM    480  C   ASN A  22      50.332  56.532  91.257  1.00  0.00           C
ATOM    481  O   ASN A  22      50.723  57.472  91.947  1.00  0.00           O
ATOM    482  N   LEU A  23      49.732  56.753  90.068  1.00  0.00           N
ATOM    484  CA  LEU A  23      49.423  58.093  89.579  1.00  0.00           C
ATOM    486  CB  LEU A  23      48.963  58.143  88.089  1.00  0.00           C
ATOM    489  CG  LEU A  23      50.052  58.013  87.018  1.00  0.00           C
ATOM    491  CD1 LEU A  23      51.232  58.972  87.149  1.00  0.00           C
ATOM    495  CD2 LEU A  23      50.572  56.593  86.927  1.00  0.00           C
ATOM    499  C   LEU A  23      48.322  58.782  90.379  1.00  0.00           C
ATOM    500  O   LEU A  23      47.443  58.093  90.878  1.00  0.00           O
ATOM    501  N   PRO A  24      48.252  60.102  90.498  1.00  0.00           N
ATOM    502  CD  PRO A  24      46.993  60.742  90.848  1.00  0.00           C
ATOM    505  CA  PRO A  24      49.233  61.053  90.037  1.00  0.00           C
ATOM    507  CB  PRO A  24      48.443  62.372  89.928  1.00  0.00           C
ATOM    510  CG  PRO A  24      47.313  62.223  90.957  1.00  0.00           C
ATOM    513  C   PRO A  24      50.322  61.183  91.068  1.00  0.00           C
ATOM    514  O   PRO A  24      50.052  61.453  92.238  1.00  0.00           O
ATOM    515  N   ILE A  25      51.572  61.022  90.638  1.00  0.00           N
ATOM    517  CA  ILE A  25      52.723  61.192  91.497  1.00  0.00           C
ATOM    519  CB  ILE A  25      53.882  60.303  91.068  1.00  0.00           C
ATOM    521  CG2 ILE A  25      55.153  60.532  91.927  1.00  0.00           C
ATOM    525  CG1 ILE A  25      53.422  58.832  91.148  1.00  0.00           C
ATOM    528  CD  ILE A  25      54.432  57.873  90.527  1.00  0.00           C
ATOM    532  C   ILE A  25      53.092  62.663  91.508  1.00  0.00           C
ATOM    533  O   ILE A  25      53.002  63.353  90.488  1.00  0.00           O
ATOM    534  N   LYS A  26      53.462  63.192  92.689  1.00  0.00           N
ATOM    536  CA  LYS A  26      53.932  64.563  92.777  1.00  0.00           C
ATOM    538  CB  LYS A  26      53.422  65.343  94.017  1.00  0.00           C
ATOM    541  CG  LYS A  26      54.193  65.323  95.348  1.00  0.00           C
ATOM    544  CD  LYS A  26      53.773  66.483  96.287  1.00  0.00           C
ATOM    547  CE  LYS A  26      52.272  66.612  96.658  1.00  0.00           C
ATOM    550  NZ  LYS A  26      51.432  67.192  95.597  1.00  0.00           N
ATOM    554  C   LYS A  26      55.432  64.593  92.739  1.00  0.00           C
ATOM    555  O   LYS A  26      56.143  63.782  93.348  1.00  0.00           O
ATOM    556  N   SER A  27      55.962  65.582  92.018  1.00  0.00           N
ATOM    558  CA  SER A  27      57.372  65.843  92.049  1.00  0.00           C
ATOM    560  CB  SER A  27      58.063  65.303  90.778  1.00  0.00           C
ATOM    563  OG  SER A  27      59.432  65.703  90.628  1.00  0.00           O
ATOM    565  C   SER A  27      57.473  67.322  92.137  1.00  0.00           C
ATOM    566  O   SER A  27      57.403  68.012  91.128  1.00  0.00           O
ATOM    567  N   ALA A  28      57.552  67.843  93.378  1.00  0.00           N
ATOM    569  CA  ALA A  28      57.562  69.273  93.617  1.00  0.00           C
ATOM    571  CB  ALA A  28      58.923  69.813  93.177  1.00  0.00           C
ATOM    575  C   ALA A  28      56.393  70.053  92.998  1.00  0.00           C
ATOM    576  O   ALA A  28      55.233  69.773  93.299  1.00  0.00           O
ATOM    577  N   GLY A  29      56.663  71.053  92.128  1.00  0.00           N
ATOM    579  CA  GLY A  29      55.633  71.872  91.489  1.00  0.00           C
ATOM    582  C   GLY A  29      55.002  71.252  90.277  1.00  0.00           C
ATOM    583  O   GLY A  29      54.553  71.942  89.357  1.00  0.00           O
ATOM    584  N   TYR A  30      54.922  69.923  90.247  1.00  0.00           N
ATOM    586  CA  TYR A  30      54.443  69.163  89.129  1.00  0.00           C
ATOM    588  CB  TYR A  30      55.633  68.652  88.308  1.00  0.00           C
ATOM    591  CG  TYR A  30      56.102  69.663  87.328  1.00  0.00           C
ATOM    592  CD1 TYR A  30      55.293  69.953  86.229  1.00  0.00           C
ATOM    594  CE1 TYR A  30      55.723  70.813  85.228  1.00  0.00           C
ATOM    596  CZ  TYR A  30      56.983  71.402  85.317  1.00  0.00           C
ATOM    597  OH  TYR A  30      57.323  72.353  84.339  1.00  0.00           O
ATOM    599  CD2 TYR A  30      57.362  70.282  87.428  1.00  0.00           C
ATOM    601  CE2 TYR A  30      57.793  71.152  86.427  1.00  0.00           C
ATOM    603  C   TYR A  30      53.643  67.953  89.558  1.00  0.00           C
ATOM    604  O   TYR A  30      53.882  67.353  90.618  1.00  0.00           O
ATOM    605  N   THR A  31      52.713  67.523  88.698  1.00  0.00           N
ATOM    607  CA  THR A  31      52.032  66.243  88.818  1.00  0.00           C
ATOM    609  CB  THR A  31      50.533  66.282  89.048  1.00  0.00           C
ATOM    611  OG1 THR A  31      49.833  67.192  88.208  1.00  0.00           O
ATOM    613  CG2 THR A  31      50.322  66.753  90.467  1.00  0.00           C
ATOM    617  C   THR A  31      52.282  65.422  87.607  1.00  0.00           C
ATOM    618  O   THR A  31      52.013  65.822  86.489  1.00  0.00           O
ATOM    619  N   LEU A  32      52.762  64.192  87.809  1.00  0.00           N
ATOM    621  CA  LEU A  32      52.762  63.203  86.757  1.00  0.00           C
ATOM    623  CB  LEU A  32      53.783  62.113  87.158  1.00  0.00           C
ATOM    626  CG  LEU A  32      54.142  61.053  86.117  1.00  0.00           C
ATOM    628  CD1 LEU A  32      54.922  61.663  84.958  1.00  0.00           C
ATOM    632  CD2 LEU A  32      55.023  59.953  86.738  1.00  0.00           C
ATOM    636  C   LEU A  32      51.362  62.652  86.559  1.00  0.00           C
ATOM    637  O   LEU A  32      50.693  62.272  87.528  1.00  0.00           O
ATOM    638  N   VAL A  33      50.863  62.622  85.309  1.00  0.00           N
ATOM    640  CA  VAL A  33      49.583  62.033  84.938  1.00  0.00           C
ATOM    642  CB  VAL A  33      48.723  62.972  84.087  1.00  0.00           C
ATOM    644  CG1 VAL A  33      49.592  63.663  83.027  1.00  0.00           C
ATOM    648  CG2 VAL A  33      47.523  62.253  83.418  1.00  0.00           C
ATOM    652  C   VAL A  33      49.753  60.692  84.257  1.00  0.00           C
ATOM    653  O   VAL A  33      48.882  59.823  84.357  1.00  0.00           O
ATOM    654  N   LEU A  34      50.892  60.432  83.597  1.00  0.00           N
ATOM    656  CA  LEU A  34      51.133  59.163  82.949  1.00  0.00           C
ATOM    658  CB  LEU A  34      50.642  59.172  81.478  1.00  0.00           C
ATOM    661  CG  LEU A  34      50.733  57.823  80.747  1.00  0.00           C
ATOM    663  CD1 LEU A  34      49.943  56.733  81.497  1.00  0.00           C
ATOM    667  CD2 LEU A  34      50.203  57.932  79.307  1.00  0.00           C
ATOM    671  C   LEU A  34      52.622  58.872  82.967  1.00  0.00           C
ATOM    672  O   LEU A  34      53.422  59.793  82.887  1.00  0.00           O
ATOM    673  N   ALA A  35      53.013  57.582  83.057  1.00  0.00           N
ATOM    675  CA  ALA A  35      54.322  57.132  82.677  1.00  0.00           C
ATOM    677  CB  ALA A  35      55.143  56.663  83.887  1.00  0.00           C
ATOM    681  C   ALA A  35      54.212  55.983  81.699  1.00  0.00           C
ATOM    682  O   ALA A  35      53.433  55.053  81.878  1.00  0.00           O
ATOM    683  N   GLN A  36      55.002  56.043  80.618  1.00  0.00           N
ATOM    685  CA  GLN A  36      55.013  55.043  79.587  1.00  0.00           C
ATOM    687  CB  GLN A  36      54.293  55.602  78.349  1.00  0.00           C
ATOM    690  CG  GLN A  36      53.993  54.583  77.239  1.00  0.00           C
ATOM    693  CD  GLN A  36      53.182  55.262  76.138  1.00  0.00           C
ATOM    694  OE1 GLN A  36      52.913  56.462  76.167  1.00  0.00           O
ATOM    695  NE2 GLN A  36      52.843  54.473  75.107  1.00  0.00           N
ATOM    698  C   GLN A  36      56.463  54.753  79.257  1.00  0.00           C
ATOM    699  O   GLN A  36      57.362  55.532  79.537  1.00  0.00           O
ATOM    700  N   SER A  37      56.723  53.613  78.628  1.00  0.00           N
ATOM    702  CA  SER A  37      58.053  53.242  78.177  1.00  0.00           C
ATOM    704  CB  SER A  37      58.503  51.932  78.857  1.00  0.00           C
ATOM    707  OG  SER A  37      59.642  51.323  78.247  1.00  0.00           O
ATOM    709  C   SER A  37      58.053  53.143  76.679  1.00  0.00           C
ATOM    710  O   SER A  37      57.172  52.543  76.077  1.00  0.00           O
ATOM    711  N   SER A  38      59.043  53.782  76.038  1.00  0.00           N
ATOM    713  CA  SER A  38      59.333  53.592  74.628  1.00  0.00           C
ATOM    715  CB  SER A  38      58.963  54.813  73.757  1.00  0.00           C
ATOM    718  OG  SER A  38      57.562  54.832  73.448  1.00  0.00           O
ATOM    720  C   SER A  38      60.813  53.343  74.558  1.00  0.00           C
ATOM    721  O   SER A  38      61.612  54.182  74.967  1.00  0.00           O
ATOM    722  N   GLY A  39      61.232  52.153  74.087  1.00  0.00           N
ATOM    724  CA  GLY A  39      62.612  51.682  74.158  1.00  0.00           C
ATOM    727  C   GLY A  39      63.203  51.782  75.537  1.00  0.00           C
ATOM    728  O   GLY A  39      62.643  51.332  76.538  1.00  0.00           O
ATOM    729  N   THR A  40      64.362  52.433  75.628  1.00  0.00           N
ATOM    731  CA  THR A  40      65.083  52.633  76.857  1.00  0.00           C
ATOM    733  CB  THR A  40      66.583  52.472  76.637  1.00  0.00           C
ATOM    735  OG1 THR A  40      67.043  53.153  75.467  1.00  0.00           O
ATOM    737  CG2 THR A  40      66.812  51.003  76.299  1.00  0.00           C
ATOM    741  C   THR A  40      64.743  53.962  77.507  1.00  0.00           C
ATOM    742  O   THR A  40      65.353  54.343  78.507  1.00  0.00           O
ATOM    743  N   THR A  41      63.713  54.663  76.988  1.00  0.00           N
ATOM    745  CA  THR A  41      63.193  55.913  77.518  1.00  0.00           C
ATOM    747  CB  THR A  41      62.752  56.922  76.447  1.00  0.00           C
ATOM    749  OG1 THR A  41      63.802  57.223  75.537  1.00  0.00           O
ATOM    751  CG2 THR A  41      62.342  58.273  77.048  1.00  0.00           C
ATOM    755  C   THR A  41      61.962  55.653  78.368  1.00  0.00           C
ATOM    756  O   THR A  41      61.043  54.923  77.979  1.00  0.00           O
ATOM    757  N   VAL A  42      61.853  56.282  79.558  1.00  0.00           N
ATOM    759  CA  VAL A  42      60.583  56.393  80.258  1.00  0.00           C
ATOM    761  CB  VAL A  42      60.703  56.183  81.769  1.00  0.00           C
ATOM    763  CG1 VAL A  42      59.353  56.402  82.487  1.00  0.00           C
ATOM    767  CG2 VAL A  42      61.232  54.762  82.049  1.00  0.00           C
ATOM    771  C   VAL A  42      59.982  57.762  79.948  1.00  0.00           C
ATOM    772  O   VAL A  42      60.432  58.813  80.387  1.00  0.00           O
ATOM    773  N   LYS A  43      58.923  57.762  79.118  1.00  0.00           N
ATOM    775  CA  LYS A  43      58.112  58.922  78.818  1.00  0.00           C
ATOM    777  CB  LYS A  43      57.253  58.673  77.557  1.00  0.00           C
ATOM    780  CG  LYS A  43      56.463  59.883  77.018  1.00  0.00           C
ATOM    783  CD  LYS A  43      57.383  60.962  76.439  1.00  0.00           C
ATOM    786  CE  LYS A  43      56.623  62.043  75.667  1.00  0.00           C
ATOM    789  NZ  LYS A  43      57.583  62.983  75.037  1.00  0.00           N
ATOM    793  C   LYS A  43      57.223  59.263  79.997  1.00  0.00           C
ATOM    794  O   LYS A  43      56.653  58.392  80.647  1.00  0.00           O
ATOM    795  N   MET A  44      57.133  60.553  80.337  1.00  0.00           N
ATOM    797  CA  MET A  44      56.432  61.043  81.489  1.00  0.00           C
ATOM    799  CB  MET A  44      57.482  61.503  82.518  1.00  0.00           C
ATOM    802  CG  MET A  44      58.293  60.343  83.097  1.00  0.00           C
ATOM    805  SD  MET A  44      59.723  60.933  84.027  1.00  0.00           S
ATOM    806  CE  MET A  44      58.732  61.363  85.479  1.00  0.00           C
ATOM    810  C   MET A  44      55.583  62.233  81.107  1.00  0.00           C
ATOM    811  O   MET A  44      56.102  63.262  80.677  1.00  0.00           O
ATOM    812  N   THR A  45      54.252  62.122  81.268  1.00  0.00           N
ATOM    814  CA  THR A  45      53.342  63.222  80.989  1.00  0.00           C
ATOM    816  CB  THR A  45      52.043  62.823  80.337  1.00  0.00           C
ATOM    818  OG1 THR A  45      52.342  62.103  79.148  1.00  0.00           O
ATOM    820  CG2 THR A  45      51.193  64.042  79.948  1.00  0.00           C
ATOM    824  C   THR A  45      53.053  63.922  82.268  1.00  0.00           C
ATOM    825  O   THR A  45      52.543  63.322  83.217  1.00  0.00           O
ATOM    826  N   ILE A  46      53.433  65.203  82.357  1.00  0.00           N
ATOM    828  CA  ILE A  46      53.482  65.953  83.589  1.00  0.00           C
ATOM    830  CB  ILE A  46      54.922  66.252  83.997  1.00  0.00           C
ATOM    832  CG2 ILE A  46      54.943  66.783  85.428  1.00  0.00           C
ATOM    836  CG1 ILE A  46      55.852  65.012  83.939  1.00  0.00           C
ATOM    839  CD  ILE A  46      57.302  65.323  84.307  1.00  0.00           C
ATOM    843  C   ILE A  46      52.723  67.252  83.408  1.00  0.00           C
ATOM    844  O   ILE A  46      52.832  67.942  82.388  1.00  0.00           O
ATOM    845  N   ILE A  47      51.912  67.633  84.397  1.00  0.00           N
ATOM    847  CA  ILE A  47      51.083  68.832  84.347  1.00  0.00           C
ATOM    849  CB  ILE A  47      49.633  68.523  84.677  1.00  0.00           C
ATOM    851  CG2 ILE A  47      48.783  69.822  84.637  1.00  0.00           C
ATOM    855  CG1 ILE A  47      49.072  67.453  83.717  1.00  0.00           C
ATOM    858  CD  ILE A  47      49.133  67.853  82.238  1.00  0.00           C
ATOM    862  C   ILE A  47      51.633  69.862  85.309  1.00  0.00           C
ATOM    863  O   ILE A  47      52.022  69.523  86.427  1.00  0.00           O
ATOM    864  N   SER A  48      51.682  71.142  84.898  1.00  0.00           N
ATOM    866  CA  SER A  48      51.842  72.262  85.808  1.00  0.00           C
ATOM    868  CB  SER A  48      53.173  73.023  85.677  1.00  0.00           C
ATOM    871  OG  SER A  48      53.552  73.233  84.318  1.00  0.00           O
ATOM    873  C   SER A  48      50.743  73.292  85.717  1.00  0.00           C
ATOM    874  O   SER A  48      50.192  73.593  84.658  1.00  0.00           O
ATOM    875  N   GLU A  49      50.383  73.883  86.868  1.00  0.00           N
ATOM    877  CA  GLU A  49      49.392  74.933  86.917  1.00  0.00           C
ATOM    879  CB  GLU A  49      48.592  74.872  88.238  1.00  0.00           C
ATOM    882  CG  GLU A  49      47.313  75.752  88.229  1.00  0.00           C
ATOM    885  CD  GLU A  49      46.333  75.472  89.368  1.00  0.00           C
ATOM    886  OE1 GLU A  49      46.563  74.563  90.208  1.00  0.00           O
ATOM    887  OE2 GLU A  49      45.262  76.142  89.318  1.00  0.00           O
ATOM    888  C   GLU A  49      50.013  76.303  86.717  1.00  0.00           C
ATOM    889  O   GLU A  49      50.533  76.963  87.627  1.00  0.00           O
ATOM    890  N   ALA A  50      49.932  76.812  85.467  1.00  0.00           N
ATOM    892  CA  ALA A  50      50.403  78.133  85.098  1.00  0.00           C
ATOM    894  CB  ALA A  50      50.583  78.192  83.589  1.00  0.00           C
ATOM    898  C   ALA A  50      49.462  79.233  85.548  1.00  0.00           C
ATOM    899  O   ALA A  50      49.782  80.413  85.537  1.00  0.00           O
ATOM    900  N   GLY A  51      48.263  78.843  86.008  1.00  0.00           N
ATOM    902  CA  GLY A  51      47.282  79.703  86.667  1.00  0.00           C
ATOM    905  C   GLY A  51      47.573  79.992  88.118  1.00  0.00           C
ATOM    906  O   GLY A  51      47.013  80.892  88.717  1.00  0.00           O
ATOM    907  N   THR A  52      48.473  79.222  88.757  1.00  0.00           N
ATOM    909  CA  THR A  52      48.823  79.413  90.158  1.00  0.00           C
ATOM    911  CB  THR A  52      49.642  78.263  90.717  1.00  0.00           C
ATOM    913  OG1 THR A  52      48.862  77.092  90.729  1.00  0.00           O
ATOM    915  CG2 THR A  52      50.093  78.462  92.168  1.00  0.00           C
ATOM    919  C   THR A  52      49.473  80.763  90.408  1.00  0.00           C
ATOM    920  O   THR A  52      50.262  81.283  89.618  1.00  0.00           O
ATOM    921  N   GLN A  53      49.142  81.382  91.548  1.00  0.00           N
ATOM    923  CA  GLN A  53      49.753  82.603  91.988  1.00  0.00           C
ATOM    925  CB  GLN A  53      48.942  83.182  93.177  1.00  0.00           C
ATOM    928  CG  GLN A  53      49.493  84.513  93.747  1.00  0.00           C
ATOM    931  CD  GLN A  53      49.012  84.692  95.177  1.00  0.00           C
ATOM    932  OE1 GLN A  53      48.373  83.812  95.759  1.00  0.00           O
ATOM    933  NE2 GLN A  53      49.383  85.822  95.817  1.00  0.00           N
ATOM    936  C   GLN A  53      51.193  82.362  92.409  1.00  0.00           C
ATOM    937  O   GLN A  53      51.483  81.582  93.308  1.00  0.00           O
ATOM    938  N   THR A  54      52.133  83.032  91.729  1.00  0.00           N
ATOM    940  CA  THR A  54      53.573  82.902  91.947  1.00  0.00           C
ATOM    942  CB  THR A  54      54.043  82.953  93.408  1.00  0.00           C
ATOM    944  OG1 THR A  54      53.543  84.152  93.997  1.00  0.00           O
ATOM    946  CG2 THR A  54      55.572  82.993  93.589  1.00  0.00           C
ATOM    950  C   THR A  54      54.103  81.792  91.068  1.00  0.00           C
ATOM    951  O   THR A  54      55.043  81.053  91.368  1.00  0.00           O
ATOM    952  N   THR A  55      53.482  81.663  89.878  1.00  0.00           N
ATOM    954  CA  THR A  55      54.023  80.822  88.818  1.00  0.00           C
ATOM    956  CB  THR A  55      53.053  80.442  87.708  1.00  0.00           C
ATOM    958  OG1 THR A  55      53.602  79.353  86.988  1.00  0.00           O
ATOM    960  CG2 THR A  55      52.762  81.603  86.729  1.00  0.00           C
ATOM    964  C   THR A  55      55.322  81.343  88.278  1.00  0.00           C
ATOM    965  O   THR A  55      55.462  82.523  87.967  1.00  0.00           O
ATOM    966  N   GLN A  56      56.312  80.462  88.188  1.00  0.00           N
ATOM    968  CA  GLN A  56      57.593  80.792  87.618  1.00  0.00           C
ATOM    970  CB  GLN A  56      58.742  79.942  88.229  1.00  0.00           C
ATOM    973  CG  GLN A  56      58.843  80.062  89.758  1.00  0.00           C
ATOM    976  CD  GLN A  56      58.793  81.512  90.239  1.00  0.00           C
ATOM    977  OE1 GLN A  56      59.703  82.332  90.057  1.00  0.00           O
ATOM    978  NE2 GLN A  56      57.663  81.902  90.857  1.00  0.00           N
ATOM    981  C   GLN A  56      57.573  80.643  86.128  1.00  0.00           C
ATOM    982  O   GLN A  56      56.593  80.223  85.498  1.00  0.00           O
ATOM    983  N   THR A  57      58.693  81.012  85.507  1.00  0.00           N
ATOM    985  CA  THR A  57      59.012  80.652  84.148  1.00  0.00           C
ATOM    987  CB  THR A  57      60.223  81.403  83.607  1.00  0.00           C
ATOM    989  OG1 THR A  57      60.423  81.133  82.227  1.00  0.00           O
ATOM    991  CG2 THR A  57      61.523  81.053  84.339  1.00  0.00           C
ATOM    995  C   THR A  57      59.182  79.152  83.968  1.00  0.00           C
ATOM    996  O   THR A  57      59.753  78.512  84.847  1.00  0.00           O
ATOM    997  N   PRO A  58      58.752  78.553  82.868  1.00  0.00           N
ATOM    998  CD  PRO A  58      57.883  79.183  81.897  1.00  0.00           C
ATOM   1001  CA  PRO A  58      59.093  77.192  82.467  1.00  0.00           C
ATOM   1003  CB  PRO A  58      58.763  77.103  80.977  1.00  0.00           C
ATOM   1006  CG  PRO A  58      58.293  78.523  80.607  1.00  0.00           C
ATOM   1009  C   PRO A  58      60.493  76.733  82.739  1.00  0.00           C
ATOM   1010  O   PRO A  58      60.642  75.643  83.287  1.00  0.00           O
ATOM   1011  N   ASP A  59      61.523  77.523  82.398  1.00  0.00           N
ATOM   1013  CA  ASP A  59      62.923  77.153  82.577  1.00  0.00           C
ATOM   1015  CB  ASP A  59      63.862  78.313  82.137  1.00  0.00           C
ATOM   1018  CG  ASP A  59      63.903  78.512  80.639  1.00  0.00           C
ATOM   1019  OD1 ASP A  59      63.173  77.793  79.917  1.00  0.00           O
ATOM   1020  OD2 ASP A  59      64.703  79.353  80.148  1.00  0.00           O
ATOM   1021  C   ASP A  59      63.223  76.733  84.017  1.00  0.00           C
ATOM   1022  O   ASP A  59      63.793  75.673  84.248  1.00  0.00           O
ATOM   1023  N   ALA A  60      62.743  77.523  84.997  1.00  0.00           N
ATOM   1025  CA  ALA A  60      62.822  77.293  86.427  1.00  0.00           C
ATOM   1027  CB  ALA A  60      62.102  78.462  87.118  1.00  0.00           C
ATOM   1031  C   ALA A  60      62.142  76.033  86.909  1.00  0.00           C
ATOM   1032  O   ALA A  60      62.562  75.323  87.817  1.00  0.00           O
ATOM   1033  N   PHE A  61      60.982  75.743  86.338  1.00  0.00           N
ATOM   1035  CA  PHE A  61      60.353  74.472  86.458  1.00  0.00           C
ATOM   1037  CB  PHE A  61      58.923  74.612  85.948  1.00  0.00           C
ATOM   1040  CG  PHE A  61      58.072  75.432  86.888  1.00  0.00           C
ATOM   1041  CD1 PHE A  61      57.523  76.652  86.458  1.00  0.00           C
ATOM   1043  CE1 PHE A  61      56.463  77.232  87.168  1.00  0.00           C
ATOM   1045  CZ  PHE A  61      55.953  76.612  88.308  1.00  0.00           C
ATOM   1047  CD2 PHE A  61      57.552  74.813  88.037  1.00  0.00           C
ATOM   1049  CE2 PHE A  61      56.483  75.393  88.729  1.00  0.00           C
ATOM   1051  C   PHE A  61      61.083  73.283  85.829  1.00  0.00           C
ATOM   1052  O   PHE A  61      61.252  72.243  86.468  1.00  0.00           O
ATOM   1053  N   LEU A  62      61.593  73.372  84.579  1.00  0.00           N
ATOM   1055  CA  LEU A  62      62.393  72.313  83.989  1.00  0.00           C
ATOM   1057  CB  LEU A  62      62.743  72.602  82.497  1.00  0.00           C
ATOM   1060  CG  LEU A  62      61.642  72.303  81.439  1.00  0.00           C
ATOM   1062  CD1 LEU A  62      61.162  70.853  81.489  1.00  0.00           C
ATOM   1066  CD2 LEU A  62      60.432  73.233  81.508  1.00  0.00           C
ATOM   1070  C   LEU A  62      63.682  72.012  84.758  1.00  0.00           C
ATOM   1071  O   LEU A  62      64.023  70.862  85.037  1.00  0.00           O
ATOM   1072  N   THR A  63      64.423  73.073  85.148  1.00  0.00           N
ATOM   1074  CA  THR A  63      65.623  72.983  85.967  1.00  0.00           C
ATOM   1076  CB  THR A  63      66.343  74.323  86.159  1.00  0.00           C
ATOM   1078  OG1 THR A  63      65.462  75.343  86.598  1.00  0.00           O
ATOM   1080  CG2 THR A  63      66.873  74.752  84.788  1.00  0.00           C
ATOM   1084  C   THR A  63      65.362  72.383  87.328  1.00  0.00           C
ATOM   1085  O   THR A  63      66.133  71.563  87.817  1.00  0.00           O
ATOM   1086  N   SER A  64      64.243  72.753  87.979  1.00  0.00           N
ATOM   1088  CA  SER A  64      63.862  72.163  89.257  1.00  0.00           C
ATOM   1090  CB  SER A  64      62.673  72.872  89.948  1.00  0.00           C
ATOM   1093  OG  SER A  64      61.403  72.622  89.347  1.00  0.00           O
ATOM   1095  C   SER A  64      63.612  70.673  89.207  1.00  0.00           C
ATOM   1096  O   SER A  64      64.123  69.923  90.037  1.00  0.00           O
ATOM   1097  N   TYR A  65      62.843  70.192  88.217  1.00  0.00           N
ATOM   1099  CA  TYR A  65      62.593  68.793  87.967  1.00  0.00           C
ATOM   1101  CB  TYR A  65      61.502  68.703  86.878  1.00  0.00           C
ATOM   1104  CG  TYR A  65      61.302  67.283  86.489  1.00  0.00           C
ATOM   1105  CD1 TYR A  65      60.493  66.453  87.277  1.00  0.00           C
ATOM   1107  CE1 TYR A  65      60.502  65.073  87.067  1.00  0.00           C
ATOM   1109  CZ  TYR A  65      61.273  64.523  86.038  1.00  0.00           C
ATOM   1110  OH  TYR A  65      61.302  63.152  85.768  1.00  0.00           O
ATOM   1112  CD2 TYR A  65      62.083  66.722  85.479  1.00  0.00           C
ATOM   1114  CE2 TYR A  65      62.053  65.343  85.247  1.00  0.00           C
ATOM   1116  C   TYR A  65      63.843  67.972  87.637  1.00  0.00           C
ATOM   1117  O   TYR A  65      64.033  66.883  88.177  1.00  0.00           O
ATOM   1118  N   GLN A  66      64.723  68.493  86.748  1.00  0.00           N
ATOM   1120  CA  GLN A  66      65.962  67.823  86.408  1.00  0.00           C
ATOM   1122  CB  GLN A  66      66.833  68.683  85.457  1.00  0.00           C
ATOM   1125  CG  GLN A  66      66.343  68.703  83.989  1.00  0.00           C
ATOM   1128  CD  GLN A  66      67.343  69.383  83.048  1.00  0.00           C
ATOM   1129  OE1 GLN A  66      67.543  69.003  81.897  1.00  0.00           O
ATOM   1130  NE2 GLN A  66      68.033  70.413  83.568  1.00  0.00           N
ATOM   1133  C   GLN A  66      66.822  67.553  87.607  1.00  0.00           C
ATOM   1134  O   GLN A  66      67.223  66.433  87.887  1.00  0.00           O
ATOM   1135  N   ARG A  67      67.013  68.612  88.408  1.00  0.00           N
ATOM   1137  CA  ARG A  67      67.763  68.572  89.628  1.00  0.00           C
ATOM   1139  CB  ARG A  67      67.882  69.993  90.218  1.00  0.00           C
ATOM   1142  CG  ARG A  67      68.693  70.012  91.527  1.00  0.00           C
ATOM   1145  CD  ARG A  67      68.963  71.383  92.137  1.00  0.00           C
ATOM   1148  NE  ARG A  67      69.732  71.142  93.399  1.00  0.00           N
ATOM   1150  CZ  ARG A  67      69.142  70.652  94.488  1.00  0.00           C
ATOM   1151  NH1 ARG A  67      67.843  70.542  94.658  1.00  0.00           N
ATOM   1154  NH2 ARG A  67      69.883  70.183  95.457  1.00  0.00           N
ATOM   1157  C   ARG A  67      67.193  67.593  90.638  1.00  0.00           C
ATOM   1158  O   ARG A  67      67.932  66.853  91.287  1.00  0.00           O
ATOM   1159  N   GLN A  68      65.842  67.532  90.778  1.00  0.00           N
ATOM   1161  CA  GLN A  68      65.163  66.523  91.559  1.00  0.00           C
ATOM   1163  CB  GLN A  68      63.633  66.783  91.579  1.00  0.00           C
ATOM   1166  CG  GLN A  68      63.182  67.902  92.549  1.00  0.00           C
ATOM   1169  CD  GLN A  68      63.703  67.773  93.989  1.00  0.00           C
ATOM   1170  OE1 GLN A  68      63.942  68.762  94.677  1.00  0.00           O
ATOM   1171  NE2 GLN A  68      63.793  66.532  94.518  1.00  0.00           N
ATOM   1174  C   GLN A  68      65.453  65.082  91.159  1.00  0.00           C
ATOM   1175  O   GLN A  68      65.793  64.273  92.009  1.00  0.00           O
ATOM   1176  N   MET A  69      65.453  64.762  89.847  1.00  0.00           N
ATOM   1178  CA  MET A  69      65.973  63.483  89.368  1.00  0.00           C
ATOM   1180  CB  MET A  69      65.903  63.322  87.837  1.00  0.00           C
ATOM   1183  CG  MET A  69      64.532  63.432  87.158  1.00  0.00           C
ATOM   1186  SD  MET A  69      64.563  62.813  85.449  1.00  0.00           S
ATOM   1187  CE  MET A  69      66.303  63.103  84.987  1.00  0.00           C
ATOM   1191  C   MET A  69      67.453  63.233  89.668  1.00  0.00           C
ATOM   1192  O   MET A  69      67.853  62.142  90.068  1.00  0.00           O
ATOM   1193  N   CYS A  70      68.322  64.222  89.458  1.00  0.00           N
ATOM   1195  CA  CYS A  70      69.752  64.053  89.637  1.00  0.00           C
ATOM   1197  CB  CYS A  70      70.553  65.273  89.129  1.00  0.00           C
ATOM   1200  SG  CYS A  70      70.132  65.692  87.409  1.00  0.00           S
ATOM   1202  C   CYS A  70      70.112  63.803  91.097  1.00  0.00           C
ATOM   1203  O   CYS A  70      71.153  63.233  91.419  1.00  0.00           O
ATOM   1204  N   ALA A  71      69.223  64.213  92.028  1.00  0.00           N
ATOM   1206  CA  ALA A  71      69.412  64.023  93.448  1.00  0.00           C
ATOM   1208  CB  ALA A  71      69.053  65.343  94.129  1.00  0.00           C
ATOM   1212  C   ALA A  71      68.563  62.942  94.087  1.00  0.00           C
ATOM   1213  O   ALA A  71      68.752  62.663  95.267  1.00  0.00           O
ATOM   1214  N   ASP A  72      67.623  62.303  93.348  1.00  0.00           N
ATOM   1216  CA  ASP A  72      66.783  61.222  93.857  1.00  0.00           C
ATOM   1218  CB  ASP A  72      65.322  61.313  93.287  1.00  0.00           C
ATOM   1221  CG  ASP A  72      64.412  60.073  93.399  1.00  0.00           C
ATOM   1222  OD1 ASP A  72      64.613  59.233  94.307  1.00  0.00           O
ATOM   1223  OD2 ASP A  72      63.412  60.032  92.627  1.00  0.00           O
ATOM   1224  C   ASP A  72      67.532  59.933  93.558  1.00  0.00           C
ATOM   1225  O   ASP A  72      67.892  59.692  92.409  1.00  0.00           O
ATOM   1226  N   PRO A  73      67.873  59.073  94.518  1.00  0.00           N
ATOM   1227  CD  PRO A  73      67.713  59.333  95.938  1.00  0.00           C
ATOM   1230  CA  PRO A  73      68.852  58.032  94.269  1.00  0.00           C
ATOM   1232  CB  PRO A  73      69.193  57.472  95.667  1.00  0.00           C
ATOM   1235  CG  PRO A  73      68.123  58.032  96.608  1.00  0.00           C
ATOM   1238  C   PRO A  73      68.303  56.983  93.348  1.00  0.00           C
ATOM   1239  O   PRO A  73      69.072  56.422  92.557  1.00  0.00           O
ATOM   1240  N   THR A  74      67.013  56.643  93.438  1.00  0.00           N
ATOM   1242  CA  THR A  74      66.403  55.583  92.637  1.00  0.00           C
ATOM   1244  CB  THR A  74      64.973  55.243  93.077  1.00  0.00           C
ATOM   1246  OG1 THR A  74      63.983  56.243  92.898  1.00  0.00           O
ATOM   1248  CG2 THR A  74      65.043  54.883  94.567  1.00  0.00           C
ATOM   1252  C   THR A  74      66.382  55.833  91.148  1.00  0.00           C
ATOM   1253  O   THR A  74      66.783  54.983  90.358  1.00  0.00           O
ATOM   1254  N   VAL A  75      65.943  57.043  90.768  1.00  0.00           N
ATOM   1256  CA  VAL A  75      66.003  57.573  89.427  1.00  0.00           C
ATOM   1258  CB  VAL A  75      65.093  58.803  89.397  1.00  0.00           C
ATOM   1260  CG1 VAL A  75      65.642  59.923  90.239  1.00  0.00           C
ATOM   1264  CG2 VAL A  75      64.872  59.362  87.998  1.00  0.00           C
ATOM   1268  C   VAL A  75      67.453  57.792  88.997  1.00  0.00           C
ATOM   1269  O   VAL A  75      67.853  57.423  87.887  1.00  0.00           O
ATOM   1270  N   LYS A  76      68.322  58.322  89.888  1.00  0.00           N
ATOM   1272  CA  LYS A  76      69.732  58.553  89.618  1.00  0.00           C
ATOM   1274  CB  LYS A  76      70.462  59.343  90.729  1.00  0.00           C
ATOM   1277  CG  LYS A  76      71.923  59.743  90.398  1.00  0.00           C
ATOM   1280  CD  LYS A  76      72.023  60.752  89.238  1.00  0.00           C
ATOM   1283  CE  LYS A  76      73.453  61.163  88.848  1.00  0.00           C
ATOM   1286  NZ  LYS A  76      74.032  60.222  87.868  1.00  0.00           N
ATOM   1290  C   LYS A  76      70.513  57.313  89.269  1.00  0.00           C
ATOM   1291  O   LYS A  76      71.373  57.353  88.378  1.00  0.00           O
ATOM   1292  N   LEU A  77      70.242  56.152  89.917  1.00  0.00           N
ATOM   1294  CA  LEU A  77      70.782  54.893  89.427  1.00  0.00           C
ATOM   1296  CB  LEU A  77      70.473  53.722  90.398  1.00  0.00           C
ATOM   1299  CG  LEU A  77      71.543  53.462  91.497  1.00  0.00           C
ATOM   1301  CD1 LEU A  77      72.892  53.032  90.918  1.00  0.00           C
ATOM   1305  CD2 LEU A  77      71.733  54.642  92.467  1.00  0.00           C
ATOM   1309  C   LEU A  77      70.343  54.593  87.988  1.00  0.00           C
ATOM   1310  O   LEU A  77      71.182  54.362  87.128  1.00  0.00           O
ATOM   1311  N   MET A  78      69.053  54.723  87.658  1.00  0.00           N
ATOM   1313  CA  MET A  78      68.543  54.492  86.318  1.00  0.00           C
ATOM   1315  CB  MET A  78      66.993  54.583  86.307  1.00  0.00           C
ATOM   1318  CG  MET A  78      66.312  53.493  87.158  1.00  0.00           C
ATOM   1321  SD  MET A  78      64.493  53.622  87.217  1.00  0.00           S
ATOM   1322  CE  MET A  78      64.203  53.452  85.438  1.00  0.00           C
ATOM   1326  C   MET A  78      69.093  55.393  85.208  1.00  0.00           C
ATOM   1327  O   MET A  78      69.502  54.893  84.158  1.00  0.00           O
ATOM   1328  N   ILE A  79      69.193  56.733  85.398  1.00  0.00           N
ATOM   1330  CA  ILE A  79      69.992  57.543  84.479  1.00  0.00           C
ATOM   1332  CB  ILE A  79      69.932  59.082  84.537  1.00  0.00           C
ATOM   1334  CG2 ILE A  79      68.693  59.583  83.768  1.00  0.00           C
ATOM   1338  CG1 ILE A  79      70.032  59.692  85.948  1.00  0.00           C
ATOM   1341  CD  ILE A  79      68.682  60.122  86.548  1.00  0.00           C
ATOM   1345  C   ILE A  79      71.443  57.113  84.458  1.00  0.00           C
ATOM   1346  O   ILE A  79      72.063  57.062  83.399  1.00  0.00           O
ATOM   1347  N   THR A  80      72.053  56.753  85.607  1.00  0.00           N
ATOM   1349  CA  THR A  80      73.422  56.233  85.577  1.00  0.00           C
ATOM   1351  CB  THR A  80      74.153  56.103  86.909  1.00  0.00           C
ATOM   1353  OG1 THR A  80      74.243  57.332  87.637  1.00  0.00           O
ATOM   1355  CG2 THR A  80      75.603  55.703  86.608  1.00  0.00           C
ATOM   1359  C   THR A  80      73.572  54.962  84.738  1.00  0.00           C
ATOM   1360  O   THR A  80      74.493  54.853  83.939  1.00  0.00           O
ATOM   1361  N   GLU A  81      72.602  54.032  84.828  1.00  0.00           N
ATOM   1363  CA  GLU A  81      72.513  52.823  84.038  1.00  0.00           C
ATOM   1365  CB  GLU A  81      71.392  51.932  84.628  1.00  0.00           C
ATOM   1368  CG  GLU A  81      71.772  51.343  86.008  1.00  0.00           C
ATOM   1371  CD  GLU A  81      70.592  50.713  86.729  1.00  0.00           C
ATOM   1372  OE1 GLU A  81      70.102  49.673  86.208  1.00  0.00           O
ATOM   1373  OE2 GLU A  81      70.153  51.233  87.788  1.00  0.00           O
ATOM   1374  C   GLU A  81      72.293  53.023  82.537  1.00  0.00           C
ATOM   1375  O   GLU A  81      72.612  52.163  81.729  1.00  0.00           O
ATOM   1376  N   GLY A  82      71.763  54.193  82.118  1.00  0.00           N
ATOM   1378  CA  GLY A  82      71.612  54.523  80.697  1.00  0.00           C
ATOM   1381  C   GLY A  82      70.203  54.673  80.267  1.00  0.00           C
ATOM   1382  O   GLY A  82      69.903  54.993  79.118  1.00  0.00           O
ATOM   1383  N   ILE A  83      69.252  54.473  81.198  1.00  0.00           N
ATOM   1385  CA  ILE A  83      67.862  54.793  80.957  1.00  0.00           C
ATOM   1387  CB  ILE A  83      66.912  54.163  81.997  1.00  0.00           C
ATOM   1389  CG2 ILE A  83      65.462  54.692  81.888  1.00  0.00           C
ATOM   1393  CG1 ILE A  83      66.873  52.613  81.847  1.00  0.00           C
ATOM   1396  CD  ILE A  83      68.162  51.862  82.227  1.00  0.00           C
ATOM   1400  C   ILE A  83      67.763  56.303  80.837  1.00  0.00           C
ATOM   1401  O   ILE A  83      68.502  57.043  81.497  1.00  0.00           O
ATOM   1402  N   ASN A  84      66.892  56.833  79.979  1.00  0.00           N
ATOM   1404  CA  ASN A  84      66.612  58.252  79.909  1.00  0.00           C
ATOM   1406  CB  ASN A  84      67.133  58.913  78.597  1.00  0.00           C
ATOM   1409  CG  ASN A  84      66.562  58.293  77.327  1.00  0.00           C
ATOM   1410  OD1 ASN A  84      66.293  57.103  77.247  1.00  0.00           O
ATOM   1411  ND2 ASN A  84      66.362  59.133  76.287  1.00  0.00           N
ATOM   1414  C   ASN A  84      65.132  58.503  80.197  1.00  0.00           C
ATOM   1415  O   ASN A  84      64.263  57.672  79.967  1.00  0.00           O
ATOM   1416  N   TYR A  85      64.813  59.683  80.759  1.00  0.00           N
ATOM   1418  CA  TYR A  85      63.433  60.102  80.927  1.00  0.00           C
ATOM   1420  CB  TYR A  85      63.142  60.783  82.288  1.00  0.00           C
ATOM   1423  CG  TYR A  85      63.342  59.762  83.368  1.00  0.00           C
ATOM   1424  CD1 TYR A  85      64.522  59.733  84.108  1.00  0.00           C
ATOM   1426  CE1 TYR A  85      64.743  58.692  85.018  1.00  0.00           C
ATOM   1428  CZ  TYR A  85      63.793  57.683  85.197  1.00  0.00           C
ATOM   1429  OH  TYR A  85      64.002  56.652  86.138  1.00  0.00           O
ATOM   1431  CD2 TYR A  85      62.372  58.782  83.578  1.00  0.00           C
ATOM   1433  CE2 TYR A  85      62.603  57.722  84.467  1.00  0.00           C
ATOM   1435  C   TYR A  85      63.083  61.053  79.818  1.00  0.00           C
ATOM   1436  O   TYR A  85      63.923  61.833  79.389  1.00  0.00           O
ATOM   1437  N   SER A  86      61.833  61.033  79.347  1.00  0.00           N
ATOM   1439  CA  SER A  86      61.323  62.113  78.507  1.00  0.00           C
ATOM   1441  CB  SER A  86      60.863  61.633  77.099  1.00  0.00           C
ATOM   1444  OG  SER A  86      60.313  62.703  76.307  1.00  0.00           O
ATOM   1446  C   SER A  86      60.192  62.782  79.238  1.00  0.00           C
ATOM   1447  O   SER A  86      59.123  62.202  79.417  1.00  0.00           O
ATOM   1448  N   ILE A  87      60.383  64.032  79.669  1.00  0.00           N
ATOM   1450  CA  ILE A  87      59.303  64.783  80.277  1.00  0.00           C
ATOM   1452  CB  ILE A  87      59.723  65.673  81.439  1.00  0.00           C
ATOM   1454  CG2 ILE A  87      60.062  64.743  82.607  1.00  0.00           C
ATOM   1458  CG1 ILE A  87      60.912  66.593  81.107  1.00  0.00           C
ATOM   1461  CD  ILE A  87      61.232  67.573  82.227  1.00  0.00           C
ATOM   1465  C   ILE A  87      58.563  65.562  79.229  1.00  0.00           C
ATOM   1466  O   ILE A  87      59.112  66.402  78.527  1.00  0.00           O
ATOM   1467  N   THR A  88      57.253  65.282  79.087  1.00  0.00           N
ATOM   1469  CA  THR A  88      56.362  66.133  78.298  1.00  0.00           C
ATOM   1471  CB  THR A  88      55.502  65.393  77.268  1.00  0.00           C
ATOM   1473  OG1 THR A  88      54.763  66.282  76.439  1.00  0.00           O
ATOM   1475  CG2 THR A  88      54.493  64.413  77.868  1.00  0.00           C
ATOM   1479  C   THR A  88      55.572  66.942  79.287  1.00  0.00           C
ATOM   1480  O   THR A  88      54.772  66.463  80.077  1.00  0.00           O
ATOM   1481  N   ILE A  89      55.873  68.252  79.307  1.00  0.00           N
ATOM   1483  CA  ILE A  89      55.303  69.203  80.228  1.00  0.00           C
ATOM   1485  CB  ILE A  89      56.293  70.273  80.697  1.00  0.00           C
ATOM   1487  CG2 ILE A  89      55.553  71.203  81.678  1.00  0.00           C
ATOM   1491  CG1 ILE A  89      57.573  69.682  81.357  1.00  0.00           C
ATOM   1494  CD  ILE A  89      57.313  68.652  82.458  1.00  0.00           C
ATOM   1498  C   ILE A  89      54.163  69.862  79.518  1.00  0.00           C
ATOM   1499  O   ILE A  89      54.303  70.432  78.427  1.00  0.00           O
ATOM   1500  N   ASN A  90      52.962  69.803  80.118  1.00  0.00           N
ATOM   1502  CA  ASN A  90      51.822  70.493  79.607  1.00  0.00           C
ATOM   1504  CB  ASN A  90      50.723  69.553  79.067  1.00  0.00           C
ATOM   1507  CG  ASN A  90      51.203  68.502  78.069  1.00  0.00           C
ATOM   1508  OD1 ASN A  90      50.733  67.362  78.107  1.00  0.00           O
ATOM   1509  ND2 ASN A  90      52.183  68.823  77.198  1.00  0.00           N
ATOM   1512  C   ASN A  90      51.242  71.273  80.768  1.00  0.00           C
ATOM   1513  O   ASN A  90      51.493  70.983  81.938  1.00  0.00           O
ATOM   1514  N   ASP A  91      50.473  72.313  80.448  1.00  0.00           N
ATOM   1516  CA  ASP A  91      49.732  73.033  81.447  1.00  0.00           C
ATOM   1518  CB  ASP A  91      49.693  74.533  81.048  1.00  0.00           C
ATOM   1521  CG  ASP A  91      48.802  74.862  79.867  1.00  0.00           C
ATOM   1522  OD1 ASP A  91      48.193  73.953  79.268  1.00  0.00           O
ATOM   1523  OD2 ASP A  91      48.703  76.072  79.537  1.00  0.00           O
ATOM   1524  C   ASP A  91      48.342  72.402  81.688  1.00  0.00           C
ATOM   1525  O   ASP A  91      47.993  71.343  81.159  1.00  0.00           O
ATOM   1526  N   THR A  92      47.513  73.073  82.518  1.00  0.00           N
ATOM   1528  CA  THR A  92      46.153  72.633  82.817  1.00  0.00           C
ATOM   1530  CB  THR A  92      45.493  73.332  84.017  1.00  0.00           C
ATOM   1532  OG1 THR A  92      45.313  74.743  83.857  1.00  0.00           O
ATOM   1534  CG2 THR A  92      46.382  73.163  85.247  1.00  0.00           C
ATOM   1538  C   THR A  92      45.213  72.743  81.629  1.00  0.00           C
ATOM   1539  O   THR A  92      44.072  72.273  81.658  1.00  0.00           O
ATOM   1540  N   ARG A  93      45.673  73.353  80.518  1.00  0.00           N
ATOM   1542  CA  ARG A  93      44.943  73.472  79.277  1.00  0.00           C
ATOM   1544  CB  ARG A  93      45.103  74.872  78.647  1.00  0.00           C
ATOM   1547  CG  ARG A  93      44.602  76.053  79.509  1.00  0.00           C
ATOM   1550  CD  ARG A  93      45.513  76.413  80.677  1.00  0.00           C
ATOM   1553  NE  ARG A  93      44.932  77.653  81.268  1.00  0.00           N
ATOM   1555  CZ  ARG A  93      45.513  78.843  81.287  1.00  0.00           C
ATOM   1556  NH1 ARG A  93      46.633  79.093  80.639  1.00  0.00           N
ATOM   1559  NH2 ARG A  93      44.963  79.773  82.028  1.00  0.00           N
ATOM   1562  C   ARG A  93      45.493  72.483  78.268  1.00  0.00           C
ATOM   1563  O   ARG A  93      45.132  72.543  77.087  1.00  0.00           O
ATOM   1564  N   THR A  94      46.403  71.593  78.698  1.00  0.00           N
ATOM   1566  CA  THR A  94      47.102  70.573  77.908  1.00  0.00           C
ATOM   1568  CB  THR A  94      46.263  69.432  77.327  1.00  0.00           C
ATOM   1570  OG1 THR A  94      45.322  69.853  76.338  1.00  0.00           O
ATOM   1572  CG2 THR A  94      45.473  68.793  78.477  1.00  0.00           C
ATOM   1576  C   THR A  94      48.092  71.112  76.889  1.00  0.00           C
ATOM   1577  O   THR A  94      48.713  70.362  76.128  1.00  0.00           O
ATOM   1578  N   GLY A  95      48.352  72.433  76.889  1.00  0.00           N
ATOM   1580  CA  GLY A  95      49.283  73.122  76.018  1.00  0.00           C
ATOM   1583  C   GLY A  95      50.712  72.803  76.338  1.00  0.00           C
ATOM   1584  O   GLY A  95      51.153  72.932  77.479  1.00  0.00           O
ATOM   1585  N   ASN A  96      51.512  72.362  75.337  1.00  0.00           N
ATOM   1587  CA  ASN A  96      52.873  71.913  75.588  1.00  0.00           C
ATOM   1589  CB  ASN A  96      53.403  71.033  74.417  1.00  0.00           C
ATOM   1592  CG  ASN A  96      54.592  70.172  74.857  1.00  0.00           C
ATOM   1593  OD1 ASN A  96      55.693  70.673  75.088  1.00  0.00           O
ATOM   1594  ND2 ASN A  96      54.383  68.843  74.948  1.00  0.00           N
ATOM   1597  C   ASN A  96      53.812  73.062  75.927  1.00  0.00           C
ATOM   1598  O   ASN A  96      54.053  73.963  75.118  1.00  0.00           O
ATOM   1599  N   GLN A  97      54.362  73.042  77.149  1.00  0.00           N
ATOM   1601  CA  GLN A  97      55.332  74.023  77.577  1.00  0.00           C
ATOM   1603  CB  GLN A  97      55.273  74.152  79.118  1.00  0.00           C
ATOM   1606  CG  GLN A  97      53.893  74.612  79.658  1.00  0.00           C
ATOM   1609  CD  GLN A  97      53.342  75.822  78.898  1.00  0.00           C
ATOM   1610  OE1 GLN A  97      54.043  76.783  78.558  1.00  0.00           O
ATOM   1611  NE2 GLN A  97      52.022  75.803  78.607  1.00  0.00           N
ATOM   1614  C   GLN A  97      56.703  73.563  77.158  1.00  0.00           C
ATOM   1615  O   GLN A  97      57.502  74.303  76.587  1.00  0.00           O
ATOM   1616  N   TYR A  98      57.013  72.273  77.388  1.00  0.00           N
ATOM   1618  CA  TYR A  98      58.333  71.812  77.067  1.00  0.00           C
ATOM   1620  CB  TYR A  98      59.293  72.212  78.217  1.00  0.00           C
ATOM   1623  CG  TYR A  98      60.712  72.243  77.739  1.00  0.00           C
ATOM   1624  CD1 TYR A  98      61.533  71.122  77.868  1.00  0.00           C
ATOM   1626  CE1 TYR A  98      62.832  71.133  77.357  1.00  0.00           C
ATOM   1628  CZ  TYR A  98      63.352  72.283  76.768  1.00  0.00           C
ATOM   1629  OH  TYR A  98      64.672  72.283  76.247  1.00  0.00           O
ATOM   1631  CD2 TYR A  98      61.242  73.403  77.149  1.00  0.00           C
ATOM   1633  CE2 TYR A  98      62.552  73.423  76.667  1.00  0.00           C
ATOM   1635  C   TYR A  98      58.282  70.303  76.908  1.00  0.00           C
ATOM   1636  O   TYR A  98      57.622  69.593  77.658  1.00  0.00           O
ATOM   1637  N   GLN A  99      59.072  69.783  75.977  1.00  0.00           N
ATOM   1639  CA  GLN A  99      59.392  68.372  75.878  1.00  0.00           C
ATOM   1641  CB  GLN A  99      59.012  67.803  74.488  1.00  0.00           C
ATOM   1644  CG  GLN A  99      59.703  68.553  73.327  1.00  0.00           C
ATOM   1647  CD  GLN A  99      59.313  68.042  71.947  1.00  0.00           C
ATOM   1648  OE1 GLN A  99      58.453  67.192  71.748  1.00  0.00           O
ATOM   1649  NE2 GLN A  99      60.093  68.543  70.957  1.00  0.00           N
ATOM   1652  C   GLN A  99      60.883  68.283  76.117  1.00  0.00           C
ATOM   1653  O   GLN A  99      61.653  69.053  75.569  1.00  0.00           O
ATOM   1654  N   ARG A 100      61.353  67.362  76.978  1.00  0.00           N
ATOM   1656  CA  ARG A 100      62.773  67.322  77.298  1.00  0.00           C
ATOM   1658  CB  ARG A 100      63.063  67.893  78.708  1.00  0.00           C
ATOM   1661  CG  ARG A 100      64.532  68.283  78.927  1.00  0.00           C
ATOM   1664  CD  ARG A 100      64.772  69.003  80.247  1.00  0.00           C
ATOM   1667  NE  ARG A 100      64.493  70.463  80.118  1.00  0.00           N
ATOM   1669  CZ  ARG A 100      65.432  71.383  79.938  1.00  0.00           C
ATOM   1670  NH1 ARG A 100      66.693  71.103  79.707  1.00  0.00           N
ATOM   1673  NH2 ARG A 100      65.093  72.642  80.037  1.00  0.00           N
ATOM   1676  C   ARG A 100      63.223  65.892  77.318  1.00  0.00           C
ATOM   1677  O   ARG A 100      62.562  65.032  77.887  1.00  0.00           O
ATOM   1678  N   LYS A 101      64.412  65.603  76.757  1.00  0.00           N
ATOM   1680  CA  LYS A 101      65.112  64.362  77.067  1.00  0.00           C
ATOM   1682  CB  LYS A 101      65.903  63.852  75.849  1.00  0.00           C
ATOM   1685  CG  LYS A 101      65.033  63.633  74.599  1.00  0.00           C
ATOM   1688  CD  LYS A 101      63.913  62.602  74.818  1.00  0.00           C
ATOM   1691  CE  LYS A 101      62.953  62.442  73.628  1.00  0.00           C
ATOM   1694  NZ  LYS A 101      63.672  61.963  72.438  1.00  0.00           N
ATOM   1698  C   LYS A 101      66.052  64.542  78.238  1.00  0.00           C
ATOM   1699  O   LYS A 101      66.752  65.553  78.329  1.00  0.00           O
ATOM   1700  N   LEU A 102      66.073  63.572  79.179  1.00  0.00           N
ATOM   1702  CA  LEU A 102      66.923  63.593  80.358  1.00  0.00           C
ATOM   1704  CB  LEU A 102      66.102  63.843  81.618  1.00  0.00           C
ATOM   1707  CG  LEU A 102      65.303  65.142  81.579  1.00  0.00           C
ATOM   1709  CD1 LEU A 102      64.532  65.303  82.868  1.00  0.00           C
ATOM   1713  CD2 LEU A 102      66.252  66.323  81.447  1.00  0.00           C
ATOM   1717  C   LEU A 102      67.763  62.342  80.618  1.00  0.00           C
ATOM   1718  O   LEU A 102      67.243  61.233  80.728  1.00  0.00           O
ATOM   1719  N   ASP A 103      69.083  62.543  80.738  1.00  0.00           N
ATOM   1721  CA  ASP A 103      70.053  61.483  80.747  1.00  0.00           C
ATOM   1723  CB  ASP A 103      70.682  61.383  79.327  1.00  0.00           C
ATOM   1726  CG  ASP A 103      71.772  62.402  79.058  1.00  0.00           C
ATOM   1727  OD1 ASP A 103      71.483  63.612  78.838  1.00  0.00           O
ATOM   1728  OD2 ASP A 103      72.952  61.992  79.118  1.00  0.00           O
ATOM   1729  C   ASP A 103      71.032  61.773  81.878  1.00  0.00           C
ATOM   1730  O   ASP A 103      70.813  62.652  82.708  1.00  0.00           O
ATOM   1731  N   ARG A 104      72.153  61.043  81.967  1.00  0.00           N
ATOM   1733  CA  ARG A 104      73.182  61.293  82.957  1.00  0.00           C
ATOM   1735  CB  ARG A 104      74.053  60.012  83.097  1.00  0.00           C
ATOM   1738  CG  ARG A 104      74.973  59.972  84.339  1.00  0.00           C
ATOM   1741  CD  ARG A 104      75.932  58.762  84.397  1.00  0.00           C
ATOM   1744  NE  ARG A 104      77.122  59.012  83.538  1.00  0.00           N
ATOM   1746  CZ  ARG A 104      77.242  58.582  82.277  1.00  0.00           C
ATOM   1747  NH1 ARG A 104      76.373  57.813  81.658  1.00  0.00           N
ATOM   1750  NH2 ARG A 104      78.273  59.023  81.579  1.00  0.00           N
ATOM   1753  C   ARG A 104      74.053  62.523  82.658  1.00  0.00           C
ATOM   1754  O   ARG A 104      74.623  63.103  83.568  1.00  0.00           O
ATOM   1755  N   THR A 105      74.132  62.983  81.377  1.00  0.00           N
ATOM   1757  CA  THR A 105      74.822  64.233  80.989  1.00  0.00           C
ATOM   1759  CB  THR A 105      74.822  64.523  79.478  1.00  0.00           C
ATOM   1761  OG1 THR A 105      75.413  63.502  78.698  1.00  0.00           O
ATOM   1763  CG2 THR A 105      75.572  65.813  79.098  1.00  0.00           C
ATOM   1767  C   THR A 105      74.182  65.442  81.629  1.00  0.00           C
ATOM   1768  O   THR A 105      74.852  66.402  81.997  1.00  0.00           O
ATOM   1769  N   THR A 106      72.843  65.413  81.769  1.00  0.00           N
ATOM   1771  CA  THR A 106      72.013  66.463  82.357  1.00  0.00           C
ATOM   1773  CB  THR A 106      70.572  65.972  82.549  1.00  0.00           C
ATOM   1775  OG1 THR A 106      69.953  65.622  81.318  1.00  0.00           O
ATOM   1777  CG2 THR A 106      69.693  67.072  83.159  1.00  0.00           C
ATOM   1781  C   THR A 106      72.502  66.983  83.698  1.00  0.00           C
ATOM   1782  O   THR A 106      72.313  68.163  84.017  1.00  0.00           O
ATOM   1783  N   CYS A 107      73.123  66.072  84.479  1.00  0.00           N
ATOM   1785  CA  CYS A 107      73.473  66.152  85.887  1.00  0.00           C
ATOM   1787  CB  CYS A 107      73.943  64.733  86.357  1.00  0.00           C
ATOM   1790  SG  CYS A 107      72.752  63.372  86.058  1.00  0.00           S
ATOM   1792  C   CYS A 107      74.563  67.212  86.278  1.00  0.00           C
ATOM   1793  OT1 CYS A 107      74.943  68.062  85.438  1.00  0.00           O
ATOM   1794  OT2 CYS A 107      75.023  67.163  87.458  1.00  0.00           O
ATOM   1795  NH3 POPEB 108       1.613   6.193  71.007  1.00  0.00           N
ATOM   1799  C12 POPEB 108       1.583   5.203  69.878  1.00  0.00           C
ATOM   1802  C11 POPEB 108       0.503   4.113  70.127  1.00  0.00           C
ATOM   1805  P   POPEB 108       1.583   2.403  68.457  1.00  0.00           P
ATOM   1806  O13 POPEB 108       2.733   2.493  69.389  1.00  0.00           O
ATOM   1807  O14 POPEB 108       1.263   1.043  67.998  1.00  0.00           O
ATOM   1808  O11 POPEB 108       1.773   3.423  67.277  1.00  0.00           O
ATOM   1809  O12 POPEB 108       0.353   3.112  69.118  1.00  0.00           O
ATOM   1810  C1  POPEB 108       2.653   3.112  66.198  1.00  0.00           C
ATOM   1813  C2  POPEB 108       2.633   4.283  65.177  1.00  0.00           C
ATOM   1815  O21 POPEB 108       3.633   4.073  64.167  1.00  0.00           O
ATOM   1816  C21 POPEB 108       3.243   3.303  63.167  1.00  0.00           C
ATOM   1817  O22 POPEB 108       2.183   2.713  63.078  1.00  0.00           O
ATOM   1818  C22 POPEB 108       4.393   3.223  62.159  1.00  0.00           C
ATOM   1821  C3  POPEB 108       2.923   5.643  65.857  1.00  0.00           C
ATOM   1824  O31 POPEB 108       2.973   6.683  64.868  1.00  0.00           O
ATOM   1825  C31 POPEB 108       4.183   7.043  64.459  1.00  0.00           C
ATOM   1826  O32 POPEB 108       5.233   6.743  64.997  1.00  0.00           O
ATOM   1827  C32 POPEB 108       4.023   7.842  63.158  1.00  0.00           C
ATOM   1830  C23 POPEB 108       4.473   1.863  61.427  1.00  0.00           C
ATOM   1833  C24 POPEB 108       5.763   1.703  60.607  1.00  0.00           C
ATOM   1836  C25 POPEB 108       5.963   2.753  59.488  1.00  0.00           C
ATOM   1839  C26 POPEB 108       5.003   2.573  58.308  1.00  0.00           C
ATOM   1842  C27 POPEB 108       5.113   3.712  57.277  1.00  0.00           C
ATOM   1845  C28 POPEB 108       4.393   3.393  55.957  1.00  0.00           C
ATOM   1848  C29 POPEB 108       4.553   4.523  54.967  1.00  0.00           C
ATOM   1850 0C21 POPEB 108       3.743   4.763  53.927  1.00  0.00           C
ATOM   1852 1C21 POPEB 108       2.573   3.902  53.498  1.00  0.00           C
ATOM   1855 2C21 POPEB 108       2.313   4.003  51.987  1.00  0.00           C
ATOM   1858 3C21 POPEB 108       1.383   2.893  51.467  1.00  0.00           C
ATOM   1861 4C21 POPEB 108       0.783   3.223  50.098  1.00  0.00           C
ATOM   1864 5C21 POPEB 108       0.033   2.053  49.459  1.00  0.00           C
ATOM   1867 6C21 POPEB 108       0.923   1.113  48.628  1.00  0.00           C
ATOM   1870 7C21 POPEB 108       0.123   0.043  47.878  1.00  0.00           C
ATOM   1873 8C21 POPEB 108       0.993  -0.917  47.057  1.00  0.00           C
ATOM   1877  C33 POPEB 108       4.883   7.233  62.037  1.00  0.00           C
ATOM   1880  C34 POPEB 108       4.713   7.922  60.677  1.00  0.00           C
ATOM   1883  C35 POPEB 108       5.573   7.223  59.607  1.00  0.00           C
ATOM   1886  C36 POPEB 108       5.643   7.973  58.279  1.00  0.00           C
ATOM   1889  C37 POPEB 108       6.683   7.363  57.327  1.00  0.00           C
ATOM   1892  C38 POPEB 108       7.073   8.313  56.188  1.00  0.00           C
ATOM   1895  C39 POPEB 108       8.373   7.933  55.467  1.00  0.00           C
ATOM   1898 0C31 POPEB 108       8.482   6.453  55.068  1.00  0.00           C
ATOM   1901 1C31 POPEB 108       9.683   6.193  54.149  1.00  0.00           C
ATOM   1904 2C31 POPEB 108       9.813   4.753  53.628  1.00  0.00           C
ATOM   1907 3C31 POPEB 108       9.993   3.683  54.707  1.00  0.00           C
ATOM   1910 4C31 POPEB 108      11.192   3.923  55.627  1.00  0.00           C
ATOM   1913 5C31 POPEB 108      11.563   2.683  56.448  1.00  0.00           C
ATOM   1916 6C31 POPEB 108      12.393   2.993  57.697  1.00  0.00           C
ATOM   1920  NH3 POPEC 109      18.083   4.703  25.328  1.00  0.00           N
ATOM   1924  C12 POPEC 109      18.953   5.263  26.427  1.00  0.00           C
ATOM   1927  C11 POPEC 109      20.342   4.592  26.418  1.00  0.00           C
ATOM   1930  P   POPEC 109      21.513   6.443  27.888  1.00  0.00           P
ATOM   1931  O13 POPEC 109      22.593   6.533  28.897  1.00  0.00           O
ATOM   1932  O14 POPEC 109      21.723   7.202  26.638  1.00  0.00           O
ATOM   1933  O11 POPEC 109      20.182   6.863  28.638  1.00  0.00           O
ATOM   1934  O12 POPEC 109      21.153   4.943  27.537  1.00  0.00           O
ATOM   1935  C1  POPEC 109      20.023   6.333  29.967  1.00  0.00           C
ATOM   1938  C2  POPEC 109      20.253   7.462  31.007  1.00  0.00           C
ATOM   1940  O21 POPEC 109      20.963   6.993  32.158  1.00  0.00           O
ATOM   1941  C21 POPEC 109      22.123   7.563  32.458  1.00  0.00           C
ATOM   1942  O22 POPEC 109      22.663   8.433  31.778  1.00  0.00           O
ATOM   1943  C22 POPEC 109      22.673   7.083  33.799  1.00  0.00           C
ATOM   1946  C3  POPEC 109      18.862   8.023  31.417  1.00  0.00           C
ATOM   1949  O31 POPEC 109      18.802   8.623  32.737  1.00  0.00           O
ATOM   1950  C31 POPEC 109      18.242   7.773  33.658  1.00  0.00           C
ATOM   1951  O32 POPEC 109      18.293   6.563  33.577  1.00  0.00           O
ATOM   1952  C32 POPEC 109      17.503   8.593  34.697  1.00  0.00           C
ATOM   1955  C23 POPEC 109      21.682   7.282  34.978  1.00  0.00           C
ATOM   1958  C24 POPEC 109      22.272   6.963  36.368  1.00  0.00           C
ATOM   1961  C25 POPEC 109      23.563   7.723  36.717  1.00  0.00           C
ATOM   1964  C26 POPEC 109      23.413   8.753  37.847  1.00  0.00           C
ATOM   1967  C27 POPEC 109      24.723   9.522  38.058  1.00  0.00           C
ATOM   1970  C28 POPEC 109      24.653  10.613  39.127  1.00  0.00           C
ATOM   1973  C29 POPEC 109      26.053  11.123  39.399  1.00  0.00           C
ATOM   1975 0C21 POPEC 109      26.583  12.273  38.948  1.00  0.00           C
ATOM   1977 1C21 POPEC 109      25.903  13.343  38.139  1.00  0.00           C
ATOM   1980 2C21 POPEC 109      26.543  14.733  38.339  1.00  0.00           C
ATOM   1983 3C21 POPEC 109      27.973  14.852  37.798  1.00  0.00           C
ATOM   1986 4C21 POPEC 109      28.513  16.262  37.987  1.00  0.00           C
ATOM   1989 5C21 POPEC 109      29.982  16.413  37.568  1.00  0.00           C
ATOM   1992 6C21 POPEC 109      30.412  17.882  37.478  1.00  0.00           C
ATOM   1995 7C21 POPEC 109      29.842  18.632  36.268  1.00  0.00           C
ATOM   1998 8C21 POPEC 109      29.723  20.143  36.508  1.00  0.00           C
ATOM   2002  C33 POPEC 109      16.992   7.803  35.918  1.00  0.00           C
ATOM   2005  C34 POPEC 109      18.083   7.532  36.948  1.00  0.00           C
ATOM   2008  C35 POPEC 109      17.543   7.083  38.307  1.00  0.00           C
ATOM   2011  C36 POPEC 109      16.873   8.213  39.118  1.00  0.00           C
ATOM   2014  C37 POPEC 109      16.633   7.803  40.578  1.00  0.00           C
ATOM   2017  C38 POPEC 109      16.033   8.933  41.428  1.00  0.00           C
ATOM   2020  C39 POPEC 109      15.923   8.563  42.908  1.00  0.00           C
ATOM   2023 0C31 POPEC 109      14.673   9.143  43.568  1.00  0.00           C
ATOM   2026 1C31 POPEC 109      14.483   8.663  45.018  1.00  0.00           C
ATOM   2029 2C31 POPEC 109      13.203   9.242  45.648  1.00  0.00           C
ATOM   2032 3C31 POPEC 109      12.383   8.223  46.448  1.00  0.00           C
ATOM   2035 4C31 POPEC 109      12.993   7.783  47.787  1.00  0.00           C
ATOM   2038 5C31 POPEC 109      11.893   7.363  48.787  1.00  0.00           C
ATOM   2041 6C31 POPEC 109      12.403   7.013  50.189  1.00  0.00           C
ATOM   2045  NH3 POPED 110      24.653  81.292  28.958  1.00  0.00           N
ATOM   2049  C12 POPED 110      23.513  81.672  28.088  1.00  0.00           C
ATOM   2052  C11 POPED 110      22.333  80.763  28.407  1.00  0.00           C
ATOM   2055  P   POPED 110      21.793  78.202  28.528  1.00  0.00           P
ATOM   2056  O13 POPED 110      20.612  78.362  27.647  1.00  0.00           O
ATOM   2057  O14 POPED 110      22.523  76.932  28.407  1.00  0.00           O
ATOM   2058  O11 POPED 110      21.323  78.383  30.028  1.00  0.00           O
ATOM   2059  O12 POPED 110      22.763  79.413  28.278  1.00  0.00           O
ATOM   2060  C1  POPED 110      22.272  78.313  31.087  1.00  0.00           C
ATOM   2063  C2  POPED 110      22.213  79.582  31.978  1.00  0.00           C
ATOM   2065  O21 POPED 110      22.903  79.282  33.198  1.00  0.00           O
ATOM   2066  C21 POPED 110      24.213  79.292  33.018  1.00  0.00           C
ATOM   2067  O22 POPED 110      24.793  79.642  31.997  1.00  0.00           O
ATOM   2068  C22 POPED 110      24.893  78.752  34.268  1.00  0.00           C
ATOM   2071  C3  POPED 110      20.723  80.023  32.217  1.00  0.00           C
ATOM   2074  O31 POPED 110      20.373  80.783  33.387  1.00  0.00           O
ATOM   2075  C31 POPED 110      21.162  81.642  33.998  1.00  0.00           C
ATOM   2076  O32 POPED 110      22.303  81.942  33.698  1.00  0.00           O
ATOM   2077  C32 POPED 110      20.323  82.243  35.138  1.00  0.00           C
ATOM   2080  C23 POPED 110      25.442  79.852  35.198  1.00  0.00           C
ATOM   2083  C24 POPED 110      26.513  79.303  36.158  1.00  0.00           C
ATOM   2086  C25 POPED 110      25.953  78.313  37.178  1.00  0.00           C
ATOM   2089  C26 POPED 110      27.013  77.372  37.768  1.00  0.00           C
ATOM   2092  C27 POPED 110      26.432  76.243  38.638  1.00  0.00           C
ATOM   2095  C28 POPED 110      25.553  76.733  39.798  1.00  0.00           C
ATOM   2098  C29 POPED 110      24.993  75.603  40.627  1.00  0.00           C
ATOM   2100 0C21 POPED 110      25.313  75.323  41.908  1.00  0.00           C
ATOM   2102 1C21 POPED 110      26.313  76.063  42.759  1.00  0.00           C
ATOM   2105 2C21 POPED 110      25.633  77.042  43.738  1.00  0.00           C
ATOM   2108 3C21 POPED 110      24.813  76.352  44.838  1.00  0.00           C
ATOM   2111 4C21 POPED 110      23.303  76.542  44.659  1.00  0.00           C
ATOM   2114 5C21 POPED 110      22.463  75.923  45.779  1.00  0.00           C
ATOM   2117 6C21 POPED 110      21.083  76.593  45.887  1.00  0.00           C
ATOM   2120 7C21 POPED 110      20.143  75.862  46.857  1.00  0.00           C
ATOM   2123 8C21 POPED 110      18.732  76.442  46.828  1.00  0.00           C
ATOM   2127  C33 POPED 110      21.123  82.962  36.248  1.00  0.00           C
ATOM   2130  C34 POPED 110      21.743  82.002  37.257  1.00  0.00           C
ATOM   2133  C35 POPED 110      22.453  82.733  38.409  1.00  0.00           C
ATOM   2136  C36 POPED 110      23.213  81.803  39.357  1.00  0.00           C
ATOM   2139  C37 POPED 110      23.883  82.612  40.487  1.00  0.00           C
ATOM   2142  C38 POPED 110      24.513  81.762  41.597  1.00  0.00           C
ATOM   2145  C39 POPED 110      23.483  81.023  42.467  1.00  0.00           C
ATOM   2148 0C31 POPED 110      24.043  80.593  43.827  1.00  0.00           C
ATOM   2151 1C31 POPED 110      24.022  81.703  44.888  1.00  0.00           C
ATOM   2154 2C31 POPED 110      24.922  81.413  46.097  1.00  0.00           C
ATOM   2157 3C31 POPED 110      24.433  80.282  47.029  1.00  0.00           C
ATOM   2160 4C31 POPED 110      23.342  80.733  48.008  1.00  0.00           C
ATOM   2163 5C31 POPED 110      23.053  79.683  49.088  1.00  0.00           C
ATOM   2166 6C31 POPED 110      22.092  80.173  50.177  1.00  0.00           C
ATOM   2170  NH3 POPEE 111      22.593  88.032  29.468  1.00  0.00           N
ATOM   2174  C12 POPEE 111      21.803  86.753  29.398  1.00  0.00           C
ATOM   2177  C11 POPEE 111      21.892  85.942  30.718  1.00  0.00           C
ATOM   2180  P   POPEE 111      20.572  83.913  29.517  1.00  0.00           P
ATOM   2181  O13 POPEE 111      21.402  84.012  28.307  1.00  0.00           O
ATOM   2182  O14 POPEE 111      20.182  82.562  29.978  1.00  0.00           O
ATOM   2183  O11 POPEE 111      19.313  84.852  29.368  1.00  0.00           O
ATOM   2184  O12 POPEE 111      21.302  84.653  30.708  1.00  0.00           O
ATOM   2185  C1  POPEE 111      18.033  84.423  29.827  1.00  0.00           C
ATOM   2188  C2  POPEE 111      17.343  85.503  30.698  1.00  0.00           C
ATOM   2190  O21 POPEE 111      17.133  84.843  31.958  1.00  0.00           O
ATOM   2191  C21 POPEE 111      16.112  85.093  32.748  1.00  0.00           C
ATOM   2192  O22 POPEE 111      15.583  86.163  32.938  1.00  0.00           O
ATOM   2193  C22 POPEE 111      15.652  83.773  33.348  1.00  0.00           C
ATOM   2196  C3  POPEE 111      16.063  86.012  29.948  1.00  0.00           C
ATOM   2199  O31 POPEE 111      15.633  87.323  30.378  1.00  0.00           O
ATOM   2200  C31 POPEE 111      14.333  87.402  30.698  1.00  0.00           C
ATOM   2201  O32 POPEE 111      13.533  86.502  30.557  1.00  0.00           O
ATOM   2202  C32 POPEE 111      14.013  88.783  31.217  1.00  0.00           C
ATOM   2205  C23 POPEE 111      16.253  83.573  34.757  1.00  0.00           C
ATOM   2208  C24 POPEE 111      15.513  84.383  35.827  1.00  0.00           C
ATOM   2211  C25 POPEE 111      14.673  83.482  36.737  1.00  0.00           C
ATOM   2214  C26 POPEE 111      13.633  84.262  37.538  1.00  0.00           C
ATOM   2217  C27 POPEE 111      12.692  83.332  38.307  1.00  0.00           C
ATOM   2220  C28 POPEE 111      11.453  84.082  38.838  1.00  0.00           C
ATOM   2223  C29 POPEE 111      11.813  85.033  39.958  1.00  0.00           C
ATOM   2225 0C21 POPEE 111      11.383  84.942  41.228  1.00  0.00           C
ATOM   2227 1C21 POPEE 111      10.493  83.853  41.758  1.00  0.00           C
ATOM   2230 2C21 POPEE 111      10.673  83.602  43.258  1.00  0.00           C
ATOM   2233 3C21 POPEE 111       9.973  82.313  43.708  1.00  0.00           C
ATOM   2236 4C21 POPEE 111      10.403  81.853  45.107  1.00  0.00           C
ATOM   2239 5C21 POPEE 111       9.813  82.692  46.248  1.00  0.00           C
ATOM   2242 6C21 POPEE 111      10.403  82.262  47.598  1.00  0.00           C
ATOM   2245 7C21 POPEE 111       9.853  83.023  48.818  1.00  0.00           C
ATOM   2248 8C21 POPEE 111      10.593  82.702  50.119  1.00  0.00           C
ATOM   2252  C33 POPEE 111      14.963  89.222  32.358  1.00  0.00           C
ATOM   2255  C34 POPEE 111      14.253  89.502  33.688  1.00  0.00           C
ATOM   2258  C35 POPEE 111      13.753  88.283  34.468  1.00  0.00           C
ATOM   2261  C36 POPEE 111      12.843  88.722  35.627  1.00  0.00           C
ATOM   2264  C37 POPEE 111      12.293  87.553  36.448  1.00  0.00           C
ATOM   2267  C38 POPEE 111      11.363  88.003  37.588  1.00  0.00           C
ATOM   2270  C39 POPEE 111      12.093  88.703  38.739  1.00  0.00           C
ATOM   2273 0C31 POPEE 111      11.153  89.082  39.888  1.00  0.00           C
ATOM   2276 1C31 POPEE 111      11.852  89.893  40.998  1.00  0.00           C
ATOM   2279 2C31 POPEE 111      12.633  89.023  41.997  1.00  0.00           C
ATOM   2282 3C31 POPEE 111      11.733  88.413  43.078  1.00  0.00           C
ATOM   2285 4C31 POPEE 111      12.512  87.542  44.079  1.00  0.00           C
ATOM   2288 5C31 POPEE 111      11.603  86.913  45.127  1.00  0.00           C
ATOM   2291 6C31 POPEE 111      12.283  85.832  45.957  1.00  0.00           C
ATOM   2295  NH3 POPEF 112      46.213  85.883  31.017  1.00  0.00           N
ATOM   2299  C12 POPEF 112      45.733  84.683  30.227  1.00  0.00           C
ATOM   2302  C11 POPEF 112      46.043  83.332  30.938  1.00  0.00           C
ATOM   2305  P   POPEF 112      43.602  82.422  31.568  1.00  0.00           P
ATOM   2306  O13 POPEF 112      42.853  83.593  31.058  1.00  0.00           O
ATOM   2307  O14 POPEF 112      42.953  81.102  31.497  1.00  0.00           O
ATOM   2308  O11 POPEF 112      44.033  82.713  33.068  1.00  0.00           O
ATOM   2309  O12 POPEF 112      44.982  82.393  30.778  1.00  0.00           O
ATOM   2310  C1  POPEF 112      44.012  81.603  34.008  1.00  0.00           C
ATOM   2313  C2  POPEF 112      42.943  81.803  35.108  1.00  0.00           C
ATOM   2315  O21 POPEF 112      43.352  81.093  36.299  1.00  0.00           O
ATOM   2316  C21 POPEF 112      43.252  81.843  37.397  1.00  0.00           C
ATOM   2317  O22 POPEF 112      43.133  83.053  37.427  1.00  0.00           O
ATOM   2318  C22 POPEF 112      43.263  80.972  38.658  1.00  0.00           C
ATOM   2321  C3  POPEF 112      41.512  81.333  34.717  1.00  0.00           C
ATOM   2324  O31 POPEF 112      40.493  82.183  35.307  1.00  0.00           O
ATOM   2325  C31 POPEF 112      40.083  81.853  36.528  1.00  0.00           C
ATOM   2326  O32 POPEF 112      40.332  80.822  37.118  1.00  0.00           O
ATOM   2327  C32 POPEF 112      39.252  83.023  37.108  1.00  0.00           C
ATOM   2330  C23 POPEF 112      42.492  81.633  39.827  1.00  0.00           C
ATOM   2333  C24 POPEF 112      42.682  80.913  41.178  1.00  0.00           C
ATOM   2336  C25 POPEF 112      42.203  81.753  42.368  1.00  0.00           C
ATOM   2339  C26 POPEF 112      42.203  80.982  43.698  1.00  0.00           C
ATOM   2342  C27 POPEF 112      42.022  81.893  44.918  1.00  0.00           C
ATOM   2345  C28 POPEF 112      42.822  81.423  46.147  1.00  0.00           C
ATOM   2348  C29 POPEF 112      42.943  82.533  47.159  1.00  0.00           C
ATOM   2350 0C21 POPEF 112      42.232  82.682  48.279  1.00  0.00           C
ATOM   2352 1C21 POPEF 112      41.172  81.753  48.799  1.00  0.00           C
ATOM   2355 2C21 POPEF 112      41.733  80.942  49.967  1.00  0.00           C
ATOM   2358 3C21 POPEF 112      40.723  80.002  50.618  1.00  0.00           C
ATOM   2361 4C21 POPEF 112      41.372  79.243  51.787  1.00  0.00           C
ATOM   2364 5C21 POPEF 112      40.443  79.082  52.998  1.00  0.00           C
ATOM   2367 6C21 POPEF 112      41.122  78.372  54.178  1.00  0.00           C
ATOM   2370 7C21 POPEF 112      42.203  79.222  54.878  1.00  0.00           C
ATOM   2373 8C21 POPEF 112      42.892  78.512  56.038  1.00  0.00           C
ATOM   2377  C33 POPEF 112      38.823  82.762  38.577  1.00  0.00           C
ATOM   2380  C34 POPEF 112      37.773  83.752  39.118  1.00  0.00           C
ATOM   2383  C35 POPEF 112      37.193  83.332  40.478  1.00  0.00           C
ATOM   2386  C36 POPEF 112      38.092  83.602  41.698  1.00  0.00           C
ATOM   2389  C37 POPEF 112      37.492  82.983  42.978  1.00  0.00           C
ATOM   2392  C38 POPEF 112      38.182  83.353  44.298  1.00  0.00           C
ATOM   2395  C39 POPEF 112      37.193  83.952  45.318  1.00  0.00           C
ATOM   2398 0C31 POPEF 112      37.663  83.942  46.778  1.00  0.00           C
ATOM   2401 1C31 POPEF 112      36.563  84.493  47.698  1.00  0.00           C
ATOM   2404 2C31 POPEF 112      36.973  84.703  49.167  1.00  0.00           C
ATOM   2407 3C31 POPEF 112      37.293  83.403  49.918  1.00  0.00           C
ATOM   2410 4C31 POPEF 112      37.272  83.593  51.439  1.00  0.00           C
ATOM   2413 5C31 POPEF 112      37.523  82.303  52.218  1.00  0.00           C
ATOM   2416 6C31 POPEF 112      37.102  82.413  53.688  1.00  0.00           C
ATOM   2420  NH3 POPEG 113     110.343  32.742  27.458  1.00  0.00           N
ATOM   2424  C12 POPEG 113     111.362  33.843  27.558  1.00  0.00           C
ATOM   2427  C11 POPEG 113     110.682  35.222  27.438  1.00  0.00           C
ATOM   2430  P   POPEG 113     112.533  36.663  26.307  1.00  0.00           P
ATOM   2431  O13 POPEG 113     112.263  38.042  25.877  1.00  0.00           O
ATOM   2432  O14 POPEG 113     112.473  35.612  25.268  1.00  0.00           O
ATOM   2433  O11 POPEG 113     113.963  36.573  26.948  1.00  0.00           O
ATOM   2434  O12 POPEG 113     111.633  36.282  27.517  1.00  0.00           O
ATOM   2435  C1  POPEG 113     114.322  37.442  28.038  1.00  0.00           C
ATOM   2438  C2  POPEG 113     114.352  36.673  29.388  1.00  0.00           C
ATOM   2440  O21 POPEG 113     114.923  37.532  30.398  1.00  0.00           O
ATOM   2441  C21 POPEG 113     114.343  37.433  31.588  1.00  0.00           C
ATOM   2442  O22 POPEG 113     113.153  37.202  31.778  1.00  0.00           O
ATOM   2443  C22 POPEG 113     115.422  37.523  32.667  1.00  0.00           C
ATOM   2446  C3  POPEG 113     115.252  35.423  29.268  1.00  0.00           C
ATOM   2449  O31 POPEG 113     115.353  34.703  30.518  1.00  0.00           O
ATOM   2450  C31 POPEG 113     114.642  33.583  30.627  1.00  0.00           C
ATOM   2451  O32 POPEG 113     113.923  33.112  29.757  1.00  0.00           O
ATOM   2452  C32 POPEG 113     114.973  32.972  31.987  1.00  0.00           C
ATOM   2455  C23 POPEG 113     114.872  37.643  34.107  1.00  0.00           C
ATOM   2458  C24 POPEG 113     116.013  37.703  35.147  1.00  0.00           C
ATOM   2461  C25 POPEG 113     115.682  37.173  36.557  1.00  0.00           C
ATOM   2464  C26 POPEG 113     115.073  35.762  36.508  1.00  0.00           C
ATOM   2467  C27 POPEG 113     115.112  34.973  37.819  1.00  0.00           C
ATOM   2470  C28 POPEG 113     114.322  33.653  37.667  1.00  0.00           C
ATOM   2473  C29 POPEG 113     114.623  32.602  38.698  1.00  0.00           C
ATOM   2475 0C21 POPEG 113     114.203  32.582  39.978  1.00  0.00           C
ATOM   2477 1C21 POPEG 113     113.352  33.622  40.639  1.00  0.00           C
ATOM   2480 2C21 POPEG 113     112.743  33.093  41.947  1.00  0.00           C
ATOM   2483 3C21 POPEG 113     112.053  34.192  42.759  1.00  0.00           C
ATOM   2486 4C21 POPEG 113     111.342  33.672  44.018  1.00  0.00           C
ATOM   2489 5C21 POPEG 113     112.263  33.003  45.037  1.00  0.00           C
ATOM   2492 6C21 POPEG 113     111.512  32.613  46.318  1.00  0.00           C
ATOM   2495 7C21 POPEG 113     112.342  31.743  47.248  1.00  0.00           C
ATOM   2498 8C21 POPEG 113     111.743  31.582  48.647  1.00  0.00           C
ATOM   2502  C33 POPEG 113     114.063  31.792  32.378  1.00  0.00           C
ATOM   2505  C34 POPEG 113     114.243  31.402  33.858  1.00  0.00           C
ATOM   2508  C35 POPEG 113     113.382  30.203  34.258  1.00  0.00           C
ATOM   2511  C36 POPEG 113     113.762  29.613  35.627  1.00  0.00           C
ATOM   2514  C37 POPEG 113     112.902  28.393  35.978  1.00  0.00           C
ATOM   2517  C38 POPEG 113     113.643  27.263  36.697  1.00  0.00           C
ATOM   2520  C39 POPEG 113     114.273  27.663  38.037  1.00  0.00           C
ATOM   2523 0C31 POPEG 113     114.903  26.443  38.739  1.00  0.00           C
ATOM   2526 1C31 POPEG 113     115.453  26.762  40.127  1.00  0.00           C
ATOM   2529 2C31 POPEG 113     116.132  25.573  40.788  1.00  0.00           C
ATOM   2532 3C31 POPEG 113     116.983  26.032  41.978  1.00  0.00           C
ATOM   2535 4C31 POPEG 113     117.773  24.903  42.638  1.00  0.00           C
ATOM   2538 5C31 POPEG 113     118.872  25.462  43.538  1.00  0.00           C
ATOM   2541 6C31 POPEG 113     119.812  24.393  44.068  1.00  0.00           C
ATOM   2545  NH3 POPEH 114      91.593   7.043  19.188  1.00  0.00           N
ATOM   2549  C12 POPEH 114      91.593   6.663  17.738  1.00  0.00           C
ATOM   2552  C11 POPEH 114      90.162   6.753  17.138  1.00  0.00           C
ATOM   2555  P   POPEH 114      90.383   9.342  16.567  1.00  0.00           P
ATOM   2556  O13 POPEH 114      91.773   9.603  16.118  1.00  0.00           O
ATOM   2557  O14 POPEH 114      89.312  10.193  15.998  1.00  0.00           O
ATOM   2558  O11 POPEH 114      90.322   9.382  18.148  1.00  0.00           O
ATOM   2559  O12 POPEH 114      89.993   7.842  16.247  1.00  0.00           O
ATOM   2560  C1  POPEH 114      89.903  10.632  18.728  1.00  0.00           C
ATOM   2563  C2  POPEH 114      89.523  10.433  20.217  1.00  0.00           C
ATOM   2565  O21 POPEH 114      90.682   9.983  20.928  1.00  0.00           O
ATOM   2566  C21 POPEH 114      91.223  10.853  21.767  1.00  0.00           C
ATOM   2567  O22 POPEH 114      90.822  11.983  21.987  1.00  0.00           O
ATOM   2568  C22 POPEH 114      92.463  10.173  22.378  1.00  0.00           C
ATOM   2571  C3  POPEH 114      88.413   9.363  20.368  1.00  0.00           C
ATOM   2574  O31 POPEH 114      88.322   8.912  21.728  1.00  0.00           O
ATOM   2575  C31 POPEH 114      87.723   9.763  22.557  1.00  0.00           C
ATOM   2576  O32 POPEH 114      87.113  10.763  22.238  1.00  0.00           O
ATOM   2577  C32 POPEH 114      88.032   9.292  23.988  1.00  0.00           C
ATOM   2580  C23 POPEH 114      92.723  10.513  23.858  1.00  0.00           C
ATOM   2583  C24 POPEH 114      94.203  10.292  24.237  1.00  0.00           C
ATOM   2586  C25 POPEH 114      94.483  10.683  25.688  1.00  0.00           C
ATOM   2589  C26 POPEH 114      95.892  10.313  26.178  1.00  0.00           C
ATOM   2592  C27 POPEH 114      96.103  10.743  27.638  1.00  0.00           C
ATOM   2595  C28 POPEH 114      96.752   9.673  28.538  1.00  0.00           C
ATOM   2598  C29 POPEH 114      96.542  10.003  30.007  1.00  0.00           C
ATOM   2600 0C21 POPEH 114      96.873   9.223  31.058  1.00  0.00           C
ATOM   2602 1C21 POPEH 114      97.563   7.883  31.007  1.00  0.00           C
ATOM   2605 2C21 POPEH 114      98.802   7.823  31.938  1.00  0.00           C
ATOM   2608 3C21 POPEH 114      98.492   7.673  33.438  1.00  0.00           C
ATOM   2611 4C21 POPEH 114      99.793   7.532  34.247  1.00  0.00           C
ATOM   2614 5C21 POPEH 114      99.602   7.433  35.768  1.00  0.00           C
ATOM   2617 6C21 POPEH 114      98.762   6.233  36.228  1.00  0.00           C
ATOM   2620 7C21 POPEH 114      98.982   5.903  37.708  1.00  0.00           C
ATOM   2623 8C21 POPEH 114      98.153   4.713  38.198  1.00  0.00           C
ATOM   2627  C33 POPEH 114      88.553  10.433  24.897  1.00  0.00           C
ATOM   2630  C34 POPEH 114      89.333   9.933  26.118  1.00  0.00           C
ATOM   2633  C35 POPEH 114      89.532  11.013  27.208  1.00  0.00           C
ATOM   2636  C36 POPEH 114      88.263  11.273  28.028  1.00  0.00           C
ATOM   2639  C37 POPEH 114      88.492  12.083  29.307  1.00  0.00           C
ATOM   2642  C38 POPEH 114      87.172  12.443  30.007  1.00  0.00           C
ATOM   2645  C39 POPEH 114      87.333  13.122  31.388  1.00  0.00           C
ATOM   2648 0C31 POPEH 114      86.943  12.223  32.568  1.00  0.00           C
ATOM   2651 1C31 POPEH 114      87.072  12.933  33.928  1.00  0.00           C
ATOM   2654 2C31 POPEH 114      86.482  12.103  35.077  1.00  0.00           C
ATOM   2657 3C31 POPEH 114      86.423  12.863  36.417  1.00  0.00           C
ATOM   2660 4C31 POPEH 114      86.173  11.922  37.608  1.00  0.00           C
ATOM   2663 5C31 POPEH 114      85.693  12.653  38.868  1.00  0.00           C
ATOM   2666 6C31 POPEH 114      85.572  11.723  40.077  1.00  0.00           C
ATOM   2670  NH3 POPEI 115      46.172  28.503  28.667  1.00  0.00           N
ATOM   2674  C12 POPEI 115      47.243  27.573  28.198  1.00  0.00           C
ATOM   2677  C11 POPEI 115      46.642  26.213  27.828  1.00  0.00           C
ATOM   2680  P   POPEI 115      48.573  24.653  28.678  1.00  0.00           P
ATOM   2681  O13 POPEI 115      48.862  23.272  28.288  1.00  0.00           O
ATOM   2682  O14 POPEI 115      49.743  25.542  28.878  1.00  0.00           O
ATOM   2683  O11 POPEI 115      47.682  24.743  29.978  1.00  0.00           O
ATOM   2684  O12 POPEI 115      47.673  25.282  27.548  1.00  0.00           O
ATOM   2685  C1  POPEI 115      46.813  23.702  30.417  1.00  0.00           C
ATOM   2688  C2  POPEI 115      46.822  23.713  31.968  1.00  0.00           C
ATOM   2690  O21 POPEI 115      46.102  22.633  32.528  1.00  0.00           O
ATOM   2691  C21 POPEI 115      46.572  21.413  32.798  1.00  0.00           C
ATOM   2692  O22 POPEI 115      45.873  20.493  33.177  1.00  0.00           O
ATOM   2693  C22 POPEI 115      48.083  21.213  32.618  1.00  0.00           C
ATOM   2696  C3  POPEI 115      46.213  25.033  32.537  1.00  0.00           C
ATOM   2699  O31 POPEI 115      46.073  25.103  33.958  1.00  0.00           O
ATOM   2700  C31 POPEI 115      47.063  25.163  34.858  1.00  0.00           C
ATOM   2701  O32 POPEI 115      46.862  25.173  36.058  1.00  0.00           O
ATOM   2702  C32 POPEI 115      48.482  25.143  34.278  1.00  0.00           C
ATOM   2705  C23 POPEI 115      48.612  20.093  33.548  1.00  0.00           C
ATOM   2708  C24 POPEI 115      49.203  20.632  34.858  1.00  0.00           C
ATOM   2711  C25 POPEI 115      48.193  21.353  35.768  1.00  0.00           C
ATOM   2714  C26 POPEI 115      48.823  21.663  37.127  1.00  0.00           C
ATOM   2717  C27 POPEI 115      47.923  22.463  38.079  1.00  0.00           C
ATOM   2720  C28 POPEI 115      47.692  21.743  39.417  1.00  0.00           C
ATOM   2723  C29 POPEI 115      46.442  20.893  39.417  1.00  0.00           C
ATOM   2725 0C21 POPEI 115      45.493  20.942  40.368  1.00  0.00           C
ATOM   2727 1C21 POPEI 115      45.553  21.862  41.558  1.00  0.00           C
ATOM   2730 2C21 POPEI 115      44.233  21.962  42.338  1.00  0.00           C
ATOM   2733 3C21 POPEI 115      43.053  22.483  41.518  1.00  0.00           C
ATOM   2736 4C21 POPEI 115      41.772  22.663  42.347  1.00  0.00           C
ATOM   2739 5C21 POPEI 115      41.853  23.743  43.438  1.00  0.00           C
ATOM   2742 6C21 POPEI 115      42.162  23.182  44.838  1.00  0.00           C
ATOM   2745 7C21 POPEI 115      42.053  24.233  45.947  1.00  0.00           C
ATOM   2748 8C21 POPEI 115      42.352  23.672  47.327  1.00  0.00           C
ATOM   2752  C33 POPEI 115      49.592  25.393  35.328  1.00  0.00           C
ATOM   2755  C34 POPEI 115      50.892  24.643  34.978  1.00  0.00           C
ATOM   2758  C35 POPEI 115      51.793  24.443  36.208  1.00  0.00           C
ATOM   2761  C36 POPEI 115      52.502  25.712  36.677  1.00  0.00           C
ATOM   2764  C37 POPEI 115      52.862  25.602  38.167  1.00  0.00           C
ATOM   2767  C38 POPEI 115      53.953  26.573  38.638  1.00  0.00           C
ATOM   2770  C39 POPEI 115      54.103  26.493  40.158  1.00  0.00           C
ATOM   2773 0C31 POPEI 115      55.383  27.113  40.728  1.00  0.00           C
ATOM   2776 1C31 POPEI 115      55.443  28.632  40.578  1.00  0.00           C
ATOM   2779 2C31 POPEI 115      56.712  29.262  41.178  1.00  0.00           C
ATOM   2782 3C31 POPEI 115      56.903  29.043  42.689  1.00  0.00           C
ATOM   2785 4C31 POPEI 115      55.873  29.763  43.577  1.00  0.00           C
ATOM   2788 5C31 POPEI 115      56.263  29.703  45.057  1.00  0.00           C
ATOM   2791 6C31 POPEI 115      55.252  30.352  46.007  1.00  0.00           C
ATOM   2795  NH3 POPEJ 116       2.753 102.362  69.808  1.00  0.00           N
ATOM   2799  C12 POPEJ 116       4.063 102.203  69.067  1.00  0.00           C
ATOM   2802  C11 POPEJ 116       5.283 102.483  69.967  1.00  0.00           C
ATOM   2805  P   POPEJ 116       7.003 100.593  69.417  1.00  0.00           P
ATOM   2806  O13 POPEJ 116       6.343 100.112  68.167  1.00  0.00           O
ATOM   2807  O14 POPEJ 116       7.763  99.563  70.158  1.00  0.00           O
ATOM   2808  O11 POPEJ 116       7.973 101.782  68.988  1.00  0.00           O
ATOM   2809  O12 POPEJ 116       5.923 101.263  70.358  1.00  0.00           O
ATOM   2810  C1  POPEJ 116       9.223 101.432  68.368  1.00  0.00           C
ATOM   2813  C2  POPEJ 116       8.963 100.993  66.898  1.00  0.00           C
ATOM   2815  O21 POPEJ 116      10.203 100.822  66.178  1.00  0.00           O
ATOM   2816  C21 POPEJ 116      10.203  99.832  65.288  1.00  0.00           C
ATOM   2817  O22 POPEJ 116       9.413  98.903  65.277  1.00  0.00           O
ATOM   2818  C22 POPEJ 116      11.303 100.122  64.258  1.00  0.00           C
ATOM   2821  C3  POPEJ 116       8.133 102.103  66.208  1.00  0.00           C
ATOM   2824  O31 POPEJ 116       7.893 101.792  64.818  1.00  0.00           O
ATOM   2825  C31 POPEJ 116       7.453 102.743  63.978  1.00  0.00           C
ATOM   2826  O32 POPEJ 116       7.173 102.513  62.808  1.00  0.00           O
ATOM   2827  C32 POPEJ 116       7.323 104.133  64.637  1.00  0.00           C
ATOM   2830  C23 POPEJ 116      11.393  99.122  63.078  1.00  0.00           C
ATOM   2833  C24 POPEJ 116      12.232  99.612  61.889  1.00  0.00           C
ATOM   2836  C25 POPEJ 116      12.133  98.683  60.667  1.00  0.00           C
ATOM   2839  C26 POPEJ 116      12.933  99.192  59.467  1.00  0.00           C
ATOM   2842  C27 POPEJ 116      12.743  98.313  58.228  1.00  0.00           C
ATOM   2845  C28 POPEJ 116      13.603  98.713  57.017  1.00  0.00           C
ATOM   2848  C29 POPEJ 116      14.843  97.872  56.877  1.00  0.00           C
ATOM   2850 0C21 POPEJ 116      15.173  97.063  55.858  1.00  0.00           C
ATOM   2852 1C21 POPEJ 116      14.352  96.812  54.608  1.00  0.00           C
ATOM   2855 2C21 POPEJ 116      14.873  97.562  53.377  1.00  0.00           C
ATOM   2858 3C21 POPEJ 116      13.863  97.513  52.218  1.00  0.00           C
ATOM   2861 4C21 POPEJ 116      14.473  97.962  50.887  1.00  0.00           C
ATOM   2864 5C21 POPEJ 116      13.423  98.042  49.768  1.00  0.00           C
ATOM   2867 6C21 POPEJ 116      13.973  98.573  48.438  1.00  0.00           C
ATOM   2870 7C21 POPEJ 116      14.413 100.042  48.498  1.00  0.00           C
ATOM   2873 8C21 POPEJ 116      14.813 100.603  47.127  1.00  0.00           C
ATOM   2877  C33 POPEJ 116       7.073 105.273  63.618  1.00  0.00           C
ATOM   2880  C34 POPEJ 116       8.293 105.422  62.718  1.00  0.00           C
ATOM   2883  C35 POPEJ 116       8.233 106.543  61.688  1.00  0.00           C
ATOM   2886  C36 POPEJ 116       9.483 106.502  60.808  1.00  0.00           C
ATOM   2889  C37 POPEJ 116       9.473 107.562  59.707  1.00  0.00           C
ATOM   2892  C38 POPEJ 116      10.693 107.433  58.799  1.00  0.00           C
ATOM   2895  C39 POPEJ 116      10.823 108.563  57.767  1.00  0.00           C
ATOM   2898 0C31 POPEJ 116      10.753 109.953  58.398  1.00  0.00           C
ATOM   2901 1C31 POPEJ 116      11.643 110.953  57.677  1.00  0.00           C
ATOM   2904 2C31 POPEJ 116      11.433 112.393  58.158  1.00  0.00           C
ATOM   2907 3C31 POPEJ 116      12.713 113.222  58.037  1.00  0.00           C
ATOM   2910 4C31 POPEJ 116      13.343 113.252  56.649  1.00  0.00           C
ATOM   2913 5C31 POPEJ 116      14.713 113.923  56.688  1.00  0.00           C
ATOM   2916 6C31 POPEJ 116      15.333 114.093  55.308  1.00  0.00           C
ATOM   2920  NH3 POPEK 117      50.002  98.512  30.848  1.00  0.00           N
ATOM   2924  C12 POPEK 117      49.432  99.852  31.248  1.00  0.00           C
ATOM   2927  C11 POPEK 117      48.092 100.213  30.548  1.00  0.00           C
ATOM   2930  P   POPEK 117      45.483  99.823  30.798  1.00  0.00           P
ATOM   2931  O13 POPEK 117      45.303 100.233  29.377  1.00  0.00           O
ATOM   2932  O14 POPEK 117      44.602  98.722  31.228  1.00  0.00           O
ATOM   2933  O11 POPEK 117      45.243 101.053  31.747  1.00  0.00           O
ATOM   2934  O12 POPEK 117      47.002  99.442  31.048  1.00  0.00           O
ATOM   2935  C1  POPEK 117      45.892 101.102  33.018  1.00  0.00           C
ATOM   2938  C2  POPEK 117      44.862 101.122  34.188  1.00  0.00           C
ATOM   2940  O21 POPEK 117      45.453 101.733  35.338  1.00  0.00           O
ATOM   2941  C21 POPEK 117      45.743 103.012  35.217  1.00  0.00           C
ATOM   2942  O22 POPEK 117      45.343 103.773  34.357  1.00  0.00           O
ATOM   2943  C22 POPEK 117      46.822 103.292  36.257  1.00  0.00           C
ATOM   2946  C3  POPEK 117      44.403  99.663  34.548  1.00  0.00           C
ATOM   2949  O31 POPEK 117      44.672  99.323  35.938  1.00  0.00           O
ATOM   2950  C31 POPEK 117      43.672  99.553  36.778  1.00  0.00           C
ATOM   2951  O32 POPEK 117      42.513  99.753  36.467  1.00  0.00           O
ATOM   2952  C32 POPEK 117      44.203  99.523  38.208  1.00  0.00           C
ATOM   2955  C23 POPEK 117      47.243 104.773  36.238  1.00  0.00           C
ATOM   2958  C24 POPEK 117      46.193 105.663  36.908  1.00  0.00           C
ATOM   2961  C25 POPEK 117      46.182 105.503  38.428  1.00  0.00           C
ATOM   2964  C26 POPEK 117      45.213 106.512  39.037  1.00  0.00           C
ATOM   2967  C27 POPEK 117      45.173 106.463  40.568  1.00  0.00           C
ATOM   2970  C28 POPEK 117      44.212 107.513  41.158  1.00  0.00           C
ATOM   2973  C29 POPEK 117      44.623 108.903  40.737  1.00  0.00           C
ATOM   2975 0C21 POPEK 117      45.403 109.743  41.428  1.00  0.00           C
ATOM   2977 1C21 POPEK 117      46.003 109.513  42.787  1.00  0.00           C
ATOM   2980 2C21 POPEK 117      45.473 110.553  43.787  1.00  0.00           C
ATOM   2983 3C21 POPEK 117      46.133 110.413  45.168  1.00  0.00           C
ATOM   2986 4C21 POPEK 117      45.903 111.633  46.077  1.00  0.00           C
ATOM   2989 5C21 POPEK 117      44.493 111.692  46.698  1.00  0.00           C
ATOM   2992 6C21 POPEK 117      43.473 112.542  45.919  1.00  0.00           C
ATOM   2995 7C21 POPEK 117      42.092 112.483  46.579  1.00  0.00           C
ATOM   2998 8C21 POPEK 117      41.022 113.353  45.909  1.00  0.00           C
ATOM   3002  C33 POPEK 117      43.142  99.972  39.237  1.00  0.00           C
ATOM   3005  C34 POPEK 117      43.713  99.922  40.658  1.00  0.00           C
ATOM   3008  C35 POPEK 117      42.643 100.013  41.737  1.00  0.00           C
ATOM   3011  C36 POPEK 117      43.272  99.872  43.127  1.00  0.00           C
ATOM   3014  C37 POPEK 117      42.243  99.992  44.258  1.00  0.00           C
ATOM   3017  C38 POPEK 117      42.832  99.542  45.597  1.00  0.00           C
ATOM   3020  C39 POPEK 117      41.783  99.523  46.708  1.00  0.00           C
ATOM   3023 0C31 POPEK 117      42.383  99.233  48.078  1.00  0.00           C
ATOM   3026 1C31 POPEK 117      41.323  99.332  49.188  1.00  0.00           C
ATOM   3029 2C31 POPEK 117      41.923  99.603  50.568  1.00  0.00           C
ATOM   3032 3C31 POPEK 117      40.852  99.913  51.628  1.00  0.00           C
ATOM   3035 4C31 POPEK 117      39.782  98.823  51.728  1.00  0.00           C
ATOM   3038 5C31 POPEK 117      38.833  99.043  52.908  1.00  0.00           C
ATOM   3041 6C31 POPEK 117      37.593  98.163  52.817  1.00  0.00           C
ATOM   3045  NH3 POPEL 118     104.212 103.973  23.358  1.00  0.00           N
ATOM   3049  C12 POPEL 118     104.723 103.362  22.078  1.00  0.00           C
ATOM   3052  C11 POPEL 118     106.223 103.633  21.798  1.00  0.00           C
ATOM   3055  P   POPEL 118     107.283 101.782  23.298  1.00  0.00           P
ATOM   3056  O13 POPEL 118     106.083 100.962  23.638  1.00  0.00           O
ATOM   3057  O14 POPEL 118     108.632 101.152  23.298  1.00  0.00           O
ATOM   3058  O11 POPEL 118     107.312 103.053  24.248  1.00  0.00           O
ATOM   3059  O12 POPEL 118     107.023 102.463  21.908  1.00  0.00           O
ATOM   3060  C1  POPEL 118     107.723 102.922  25.608  1.00  0.00           C
ATOM   3063  C2  POPEL 118     108.382 104.243  26.108  1.00  0.00           C
ATOM   3065  O21 POPEL 118     108.923 104.072  27.438  1.00  0.00           O
ATOM   3066  C21 POPEL 118     109.723 105.062  27.868  1.00  0.00           C
ATOM   3067  O22 POPEL 118     110.092 106.023  27.218  1.00  0.00           O
ATOM   3068  C22 POPEL 118     110.012 104.843  29.347  1.00  0.00           C
ATOM   3071  C3  POPEL 118     107.393 105.433  26.038  1.00  0.00           C
ATOM   3074  O31 POPEL 118     106.463 105.483  27.148  1.00  0.00           O
ATOM   3075  C31 POPEL 118     105.232 105.002  26.948  1.00  0.00           C
ATOM   3076  O32 POPEL 118     104.842 104.483  25.918  1.00  0.00           O
ATOM   3077  C32 POPEL 118     104.373 105.262  28.198  1.00  0.00           C
ATOM   3080  C23 POPEL 118     109.292 105.872  30.258  1.00  0.00           C
ATOM   3083  C24 POPEL 118     107.762 105.832  30.118  1.00  0.00           C
ATOM   3086  C25 POPEL 118     106.992 106.633  31.198  1.00  0.00           C
ATOM   3089  C26 POPEL 118     107.013 105.953  32.577  1.00  0.00           C
ATOM   3092  C27 POPEL 118     106.323 106.773  33.678  1.00  0.00           C
ATOM   3095  C28 POPEL 118     106.043 105.953  34.948  1.00  0.00           C
ATOM   3098  C29 POPEL 118     105.833 106.823  36.158  1.00  0.00           C
ATOM   3100 0C21 POPEL 118     104.693 107.063  36.828  1.00  0.00           C
ATOM   3102 1C21 POPEL 118     103.312 106.523  36.537  1.00  0.00           C
ATOM   3105 2C21 POPEL 118     102.622 105.993  37.807  1.00  0.00           C
ATOM   3108 3C21 POPEL 118     101.132 105.643  37.608  1.00  0.00           C
ATOM   3111 4C21 POPEL 118     100.873 104.703  36.428  1.00  0.00           C
ATOM   3114 5C21 POPEL 118      99.653 103.792  36.607  1.00  0.00           C
ATOM   3117 6C21 POPEL 118      98.322 104.513  36.838  1.00  0.00           C
ATOM   3120 7C21 POPEL 118      97.163 103.503  36.938  1.00  0.00           C
ATOM   3123 8C21 POPEL 118      95.803 104.122  37.248  1.00  0.00           C
ATOM   3127  C33 POPEL 118     102.962 104.612  28.158  1.00  0.00           C
ATOM   3130  C34 POPEL 118     102.822 103.433  29.128  1.00  0.00           C
ATOM   3133  C35 POPEL 118     102.403 103.882  30.538  1.00  0.00           C
ATOM   3136  C36 POPEL 118     102.673 102.832  31.628  1.00  0.00           C
ATOM   3139  C37 POPEL 118     103.813 103.263  32.568  1.00  0.00           C
ATOM   3142  C38 POPEL 118     104.123 102.262  33.688  1.00  0.00           C
ATOM   3145  C39 POPEL 118     102.902 101.993  34.589  1.00  0.00           C
ATOM   3148 0C31 POPEL 118     103.252 101.353  35.947  1.00  0.00           C
ATOM   3151 1C31 POPEL 118     102.013 101.163  36.838  1.00  0.00           C
ATOM   3154 2C31 POPEL 118     102.032  99.843  37.627  1.00  0.00           C
ATOM   3157 3C31 POPEL 118     100.763  99.553  38.447  1.00  0.00           C
ATOM   3160 4C31 POPEL 118      99.452  99.813  37.678  1.00  0.00           C
ATOM   3163 5C31 POPEL 118      98.223  99.172  38.317  1.00  0.00           C
ATOM   3166 6C31 POPEL 118      96.943  99.413  37.507  1.00  0.00           C
ATOM   3170  NH3 POPEM 119     120.152  46.323  26.578  1.00  0.00           N
ATOM   3174  C12 POPEM 119     121.373  47.023  25.998  1.00  0.00           C
ATOM   3177  C11 POPEM 119     122.612  47.002  26.917  1.00  0.00           C
ATOM   3180  P   POPEM 119     125.062  46.593  26.048  1.00  0.00           P
ATOM   3181  O13 POPEM 119     124.592  45.402  25.298  1.00  0.00           O
ATOM   3182  O14 POPEM 119     126.218  47.303  25.458  1.00  0.00           O
ATOM   3183  O11 POPEM 119     125.493  46.122  27.487  1.00  0.00           O
ATOM   3184  O12 POPEM 119     123.793  47.532  26.278  1.00  0.00           O
ATOM   3185  C1  POPEM 119     126.058  47.053  28.428  1.00  0.00           C
ATOM   3188  C2  POPEM 119     125.313  46.953  29.788  1.00  0.00           C
ATOM   3190  O21 POPEM 119     125.833  47.782  30.837  1.00  0.00           O
ATOM   3191  C21 POPEM 119     127.057  47.703  31.278  1.00  0.00           C
ATOM   3192  O22 POPEM 119     128.008  47.173  30.728  1.00  0.00           O
ATOM   3193  C22 POPEM 119     127.157  48.403  32.638  1.00  0.00           C
ATOM   3196  C3  POPEM 119     125.152  45.462  30.247  1.00  0.00           C
ATOM   3199  O31 POPEM 119     126.358  44.673  30.097  1.00  0.00           O
ATOM   3200  C31 POPEM 119     126.937  44.282  31.237  1.00  0.00           C
ATOM   3201  O32 POPEM 119     126.577  44.583  32.358  1.00  0.00           O
ATOM   3202  C32 POPEM 119     128.127  43.423  30.848  1.00  0.00           C
ATOM   3205  C23 POPEM 119     126.648  47.493  33.787  1.00  0.00           C
ATOM   3208  C24 POPEM 119     126.118  48.283  34.988  1.00  0.00           C
ATOM   3211  C25 POPEM 119     127.098  48.382  36.178  1.00  0.00           C
ATOM   3214  C26 POPEM 119     126.408  49.123  37.327  1.00  0.00           C
ATOM   3217  C27 POPEM 119     127.308  49.413  38.537  1.00  0.00           C
ATOM   3220  C28 POPEM 119     126.467  50.003  39.688  1.00  0.00           C
ATOM   3223  C29 POPEM 119     127.287  50.432  40.877  1.00  0.00           C
ATOM   3225 0C21 POPEM 119     127.588  51.703  41.208  1.00  0.00           C
ATOM   3227 1C21 POPEM 119     127.178  52.953  40.448  1.00  0.00           C
ATOM   3230 2C21 POPEM 119     126.227  53.843  41.268  1.00  0.00           C
ATOM   3233 3C21 POPEM 119     125.812  55.082  40.458  1.00  0.00           C
ATOM   3236 4C21 POPEM 119     124.992  56.113  41.248  1.00  0.00           C
ATOM   3239 5C21 POPEM 119     125.723  56.582  42.518  1.00  0.00           C
ATOM   3242 6C21 POPEM 119     125.193  57.902  43.088  1.00  0.00           C
ATOM   3245 7C21 POPEM 119     126.107  58.442  44.188  1.00  0.00           C
ATOM   3248 8C21 POPEM 119     125.623  59.753  44.788  1.00  0.00           C
ATOM   3252  C33 POPEM 119     128.848  42.843  32.077  1.00  0.00           C
ATOM   3255  C34 POPEM 119     128.088  41.703  32.778  1.00  0.00           C
ATOM   3258  C35 POPEM 119     127.977  40.453  31.898  1.00  0.00           C
ATOM   3261  C36 POPEM 119     127.717  39.172  32.717  1.00  0.00           C
ATOM   3264  C37 POPEM 119     128.178  37.932  31.958  1.00  0.00           C
ATOM   3267  C38 POPEM 119     128.108  36.652  32.798  1.00  0.00           C
ATOM   3270  C39 POPEM 119     128.478  35.423  31.968  1.00  0.00           C
ATOM   3273 0C31 POPEM 119     128.377  34.093  32.717  1.00  0.00           C
ATOM   3276 1C31 POPEM 119     129.538  33.852  33.678  1.00  0.00           C
ATOM   3279 2C31 POPEM 119     129.557  32.413  34.197  1.00  0.00           C
ATOM   3282 3C31 POPEM 119     130.988  31.922  34.478  1.00  0.00           C
ATOM   3285 4C31 POPEM 119     131.577  32.493  35.768  1.00  0.00           C
ATOM   3288 5C31 POPEM 119     133.038  32.093  35.957  1.00  0.00           C
ATOM   3291 6C31 POPEM 119     133.748  32.902  37.038  1.00  0.00           C
ATOM   3295  NH3 POPEN 120      15.932  32.043  71.128  1.00  0.00           N
ATOM   3299  C12 POPEN 120      16.303  31.093  70.008  1.00  0.00           C
ATOM   3302  C11 POPEN 120      17.022  29.813  70.518  1.00  0.00           C
ATOM   3305  P   POPEN 120      18.983  30.593  72.107  1.00  0.00           P
ATOM   3306  O13 POPEN 120      19.333  29.503  73.037  1.00  0.00           O
ATOM   3307  O14 POPEN 120      18.053  31.652  72.568  1.00  0.00           O
ATOM   3308  O11 POPEN 120      20.303  31.273  71.567  1.00  0.00           O
ATOM   3309  O12 POPEN 120      18.413  30.003  70.758  1.00  0.00           O
ATOM   3310  C1  POPEN 120      20.973  30.883  70.358  1.00  0.00           C
ATOM   3313  C2  POPEN 120      20.353  31.523  69.067  1.00  0.00           C
ATOM   3315  O21 POPEN 120      21.323  31.483  67.967  1.00  0.00           O
ATOM   3316  C21 POPEN 120      20.763  31.523  66.758  1.00  0.00           C
ATOM   3317  O22 POPEN 120      19.583  31.393  66.527  1.00  0.00           O
ATOM   3318  C22 POPEN 120      21.803  31.813  65.648  1.00  0.00           C
ATOM   3321  C3  POPEN 120      19.903  32.993  69.378  1.00  0.00           C
ATOM   3324  O31 POPEN 120      19.103  33.532  68.317  1.00  0.00           O
ATOM   3325  C31 POPEN 120      18.163  34.422  68.638  1.00  0.00           C
ATOM   3326  O32 POPEN 120      18.012  34.962  69.717  1.00  0.00           O
ATOM   3327  C32 POPEN 120      17.303  34.643  67.388  1.00  0.00           C
ATOM   3330  C23 POPEN 120      21.143  32.183  64.277  1.00  0.00           C
ATOM   3333  C24 POPEN 120      21.692  33.442  63.577  1.00  0.00           C
ATOM   3336  C25 POPEN 120      21.223  33.553  62.118  1.00  0.00           C
ATOM   3339  C26 POPEN 120      21.623  34.872  61.427  1.00  0.00           C
ATOM   3342  C27 POPEN 120      21.332  34.893  59.918  1.00  0.00           C
ATOM   3345  C28 POPEN 120      21.592  36.282  59.307  1.00  0.00           C
ATOM   3348  C29 POPEN 120      21.752  36.282  57.798  1.00  0.00           C
ATOM   3350 0C21 POPEN 120      22.763  36.823  57.089  1.00  0.00           C
ATOM   3352 1C21 POPEN 120      23.973  37.553  57.619  1.00  0.00           C
ATOM   3355 2C21 POPEN 120      24.182  38.983  57.067  1.00  0.00           C
ATOM   3358 3C21 POPEN 120      24.612  39.012  55.597  1.00  0.00           C
ATOM   3361 4C21 POPEN 120      25.133  40.383  55.119  1.00  0.00           C
ATOM   3364 5C21 POPEN 120      24.073  41.503  55.127  1.00  0.00           C
ATOM   3367 6C21 POPEN 120      22.883  41.222  54.198  1.00  0.00           C
ATOM   3370 7C21 POPEN 120      21.843  42.353  54.217  1.00  0.00           C
ATOM   3373 8C21 POPEN 120      20.612  42.023  53.377  1.00  0.00           C
ATOM   3377  C33 POPEN 120      16.483  33.372  67.118  1.00  0.00           C
ATOM   3380  C34 POPEN 120      15.793  33.273  65.758  1.00  0.00           C
ATOM   3383  C35 POPEN 120      15.183  31.872  65.688  1.00  0.00           C
ATOM   3386  C36 POPEN 120      14.352  31.523  64.459  1.00  0.00           C
ATOM   3389  C37 POPEN 120      13.813  30.103  64.637  1.00  0.00           C
ATOM   3392  C38 POPEN 120      12.783  29.692  63.588  1.00  0.00           C
ATOM   3395  C39 POPEN 120      13.303  29.643  62.159  1.00  0.00           C
ATOM   3398 0C31 POPEN 120      14.423  28.613  61.978  1.00  0.00           C
ATOM   3401 1C31 POPEN 120      14.853  28.423  60.518  1.00  0.00           C
ATOM   3404 2C31 POPEN 120      13.653  28.063  59.628  1.00  0.00           C
ATOM   3407 3C31 POPEN 120      14.053  27.622  58.217  1.00  0.00           C
ATOM   3410 4C31 POPEN 120      12.813  27.333  57.378  1.00  0.00           C
ATOM   3413 5C31 POPEN 120      13.113  26.573  56.088  1.00  0.00           C
ATOM   3416 6C31 POPEN 120      11.843  26.262  55.287  1.00  0.00           C
ATOM   3420  NH3 POPEO 121      75.682  59.692  74.878  1.00  0.00           N
ATOM   3424  C12 POPEO 121      75.193  58.753  73.807  1.00  0.00           C
ATOM   3427  C11 POPEO 121      74.432  57.573  74.417  1.00  0.00           C
ATOM   3430  P   POPEO 121      75.803  55.413  73.919  1.00  0.00           P
ATOM   3431  O13 POPEO 121      76.682  56.022  74.938  1.00  0.00           O
ATOM   3432  O14 POPEO 121      75.273  54.053  74.148  1.00  0.00           O
ATOM   3433  O11 POPEO 121      76.612  55.432  72.557  1.00  0.00           O
ATOM   3434  O12 POPEO 121      74.612  56.413  73.607  1.00  0.00           O
ATOM   3435  C1  POPEO 121      75.962  55.143  71.328  1.00  0.00           C
ATOM   3438  C2  POPEO 121      75.432  56.413  70.628  1.00  0.00           C
ATOM   3440  O21 POPEO 121      74.043  56.192  70.298  1.00  0.00           O
ATOM   3441  C21 POPEO 121      73.273  57.262  70.407  1.00  0.00           C
ATOM   3442  O22 POPEO 121      73.682  58.413  70.508  1.00  0.00           O
ATOM   3443  C22 POPEO 121      71.812  56.792  70.368  1.00  0.00           C
ATOM   3446  C3  POPEO 121      76.273  56.852  69.378  1.00  0.00           C
ATOM   3449  O31 POPEO 121      76.203  55.942  68.258  1.00  0.00           O
ATOM   3450  C31 POPEO 121      75.892  56.343  66.997  1.00  0.00           C
ATOM   3451  O32 POPEO 121      76.203  55.672  66.018  1.00  0.00           O
ATOM   3452  C32 POPEO 121      75.112  57.652  66.889  1.00  0.00           C
ATOM   3455  C23 POPEO 121      70.773  57.922  70.498  1.00  0.00           C
ATOM   3458  C24 POPEO 121      70.333  58.522  69.148  1.00  0.00           C
ATOM   3461  C25 POPEO 121      69.623  59.853  69.389  1.00  0.00           C
ATOM   3464  C26 POPEO 121      69.123  60.583  68.128  1.00  0.00           C
ATOM   3467  C27 POPEO 121      68.473  61.932  68.507  1.00  0.00           C
ATOM   3470  C28 POPEO 121      67.642  62.593  67.397  1.00  0.00           C
ATOM   3473  C29 POPEO 121      66.422  61.782  67.048  1.00  0.00           C
ATOM   3475 0C21 POPEO 121      65.453  62.113  66.178  1.00  0.00           C
ATOM   3477 1C21 POPEO 121      65.423  63.372  65.348  1.00  0.00           C
ATOM   3480 2C21 POPEO 121      65.763  63.082  63.877  1.00  0.00           C
ATOM   3483 3C21 POPEO 121      67.043  62.253  63.708  1.00  0.00           C
ATOM   3486 4C21 POPEO 121      67.593  62.183  62.288  1.00  0.00           C
ATOM   3489 5C21 POPEO 121      66.712  61.422  61.287  1.00  0.00           C
ATOM   3492 6C21 POPEO 121      67.492  61.163  59.998  1.00  0.00           C
ATOM   3495 7C21 POPEO 121      66.712  60.383  58.939  1.00  0.00           C
ATOM   3498 8C21 POPEO 121      67.562  60.032  57.718  1.00  0.00           C
ATOM   3502  C33 POPEO 121      76.023  58.782  66.377  1.00  0.00           C
ATOM   3505  C34 POPEO 121      75.242  60.023  65.898  1.00  0.00           C
ATOM   3508  C35 POPEO 121      76.032  60.752  64.799  1.00  0.00           C
ATOM   3511  C36 POPEO 121      75.392  62.053  64.338  1.00  0.00           C
ATOM   3514  C37 POPEO 121      75.312  62.142  62.808  1.00  0.00           C
ATOM   3517  C38 POPEO 121      75.053  63.572  62.318  1.00  0.00           C
ATOM   3520  C39 POPEO 121      74.782  63.633  60.808  1.00  0.00           C
ATOM   3523 0C31 POPEO 121      74.793  65.063  60.238  1.00  0.00           C
ATOM   3526 1C31 POPEO 121      74.263  65.063  58.807  1.00  0.00           C
ATOM   3529 2C31 POPEO 121      74.932  66.103  57.887  1.00  0.00           C
ATOM   3532 3C31 POPEO 121      74.682  65.762  56.408  1.00  0.00           C
ATOM   3535 4C31 POPEO 121      75.642  66.453  55.448  1.00  0.00           C
ATOM   3538 5C31 POPEO 121      75.533  65.872  54.028  1.00  0.00           C
ATOM   3541 6C31 POPEO 121      76.382  66.593  52.987  1.00  0.00           C
ATOM   3545  NH3 POPEP 122      99.152  55.672  30.167  1.00  0.00           N
ATOM   3549  C12 POPEP 122     100.142  56.773  30.478  1.00  0.00           C
ATOM   3552  C11 POPEP 122     101.043  57.062  29.268  1.00  0.00           C
ATOM   3555  P   POPEP 122     102.382  59.212  28.498  1.00  0.00           P
ATOM   3556  O13 POPEP 122     101.992  60.573  28.938  1.00  0.00           O
ATOM   3557  O14 POPEP 122     101.913  58.823  27.148  1.00  0.00           O
ATOM   3558  O11 POPEP 122     103.942  58.993  28.618  1.00  0.00           O
ATOM   3559  O12 POPEP 122     101.812  58.203  29.578  1.00  0.00           O
ATOM   3560  C1  POPEP 122     104.872  60.093  28.717  1.00  0.00           C
ATOM   3563  C2  POPEP 122     105.142  60.622  30.177  1.00  0.00           C
ATOM   3565  O21 POPEP 122     104.182  60.043  31.068  1.00  0.00           O
ATOM   3566  C21 POPEP 122     104.613  59.783  32.267  1.00  0.00           C
ATOM   3567  O22 POPEP 122     105.712  60.082  32.728  1.00  0.00           O
ATOM   3568  C22 POPEP 122     103.553  59.012  33.018  1.00  0.00           C
ATOM   3571  C3  POPEP 122     105.083  62.183  30.258  1.00  0.00           C
ATOM   3574  O31 POPEP 122     105.892  62.743  31.318  1.00  0.00           O
ATOM   3575  C31 POPEP 122     105.292  63.313  32.358  1.00  0.00           C
ATOM   3576  O32 POPEP 122     104.093  63.442  32.507  1.00  0.00           O
ATOM   3577  C32 POPEP 122     106.362  63.843  33.307  1.00  0.00           C
ATOM   3580  C23 POPEP 122     103.252  59.663  34.377  1.00  0.00           C
ATOM   3583  C24 POPEP 122     102.393  58.743  35.228  1.00  0.00           C
ATOM   3586  C25 POPEP 122     101.913  59.362  36.537  1.00  0.00           C
ATOM   3589  C26 POPEP 122     103.072  59.933  37.347  1.00  0.00           C
ATOM   3592  C27 POPEP 122     102.692  60.292  38.788  1.00  0.00           C
ATOM   3595  C28 POPEP 122     103.702  61.262  39.448  1.00  0.00           C
ATOM   3598  C29 POPEP 122     105.133  60.853  39.208  1.00  0.00           C
ATOM   3600 0C21 POPEP 122     105.963  60.292  40.098  1.00  0.00           C
ATOM   3602 1C21 POPEP 122     105.612  59.913  41.509  1.00  0.00           C
ATOM   3605 2C21 POPEP 122     106.582  58.843  42.017  1.00  0.00           C
ATOM   3608 3C21 POPEP 122     106.342  58.452  43.489  1.00  0.00           C
ATOM   3611 4C21 POPEP 122     107.183  57.262  43.967  1.00  0.00           C
ATOM   3614 5C21 POPEP 122     108.702  57.462  43.888  1.00  0.00           C
ATOM   3617 6C21 POPEP 122     109.343  56.973  42.577  1.00  0.00           C
ATOM   3620 7C21 POPEP 122     110.873  56.983  42.627  1.00  0.00           C
ATOM   3623 8C21 POPEP 122     111.512  56.563  41.307  1.00  0.00           C
ATOM   3627  C33 POPEP 122     105.933  64.082  34.778  1.00  0.00           C
ATOM   3630  C34 POPEP 122     107.113  64.633  35.597  1.00  0.00           C
ATOM   3633  C35 POPEP 122     107.412  63.863  36.898  1.00  0.00           C
ATOM   3636  C36 POPEP 122     106.722  64.432  38.139  1.00  0.00           C
ATOM   3639  C37 POPEP 122     107.412  63.953  39.427  1.00  0.00           C
ATOM   3642  C38 POPEP 122     106.843  64.553  40.728  1.00  0.00           C
ATOM   3645  C39 POPEP 122     105.353  64.253  40.909  1.00  0.00           C
ATOM   3648 0C31 POPEP 122     104.803  64.642  42.288  1.00  0.00           C
ATOM   3651 1C31 POPEP 122     103.273  64.582  42.318  1.00  0.00           C
ATOM   3654 2C31 POPEP 122     102.673  64.642  43.728  1.00  0.00           C
ATOM   3657 3C31 POPEP 122     101.162  64.942  43.728  1.00  0.00           C
ATOM   3660 4C31 POPEP 122     100.322  63.993  42.868  1.00  0.00           C
ATOM   3663 5C31 POPEP 122      98.833  64.362  42.878  1.00  0.00           C
ATOM   3666 6C31 POPEP 122      97.993  63.593  41.868  1.00  0.00           C
ATOM   3670  NH3 POPEQ 123       3.933  83.433  70.267  1.00  0.00           N
ATOM   3674  C12 POPEQ 123       4.963  84.373  70.849  1.00  0.00           C
ATOM   3677  C11 POPEQ 123       5.613  85.213  69.739  1.00  0.00           C
ATOM   3680  P   POPEQ 123       7.143  84.663  67.697  1.00  0.00           P
ATOM   3681  O13 POPEQ 123       7.023  86.032  67.148  1.00  0.00           O
ATOM   3682  O14 POPEQ 123       8.433  84.312  68.349  1.00  0.00           O
ATOM   3683  O11 POPEQ 123       6.883  83.602  66.587  1.00  0.00           O
ATOM   3684  O12 POPEQ 123       5.953  84.353  68.669  1.00  0.00           O
ATOM   3685  C1  POPEQ 123       6.263  83.882  65.337  1.00  0.00           C
ATOM   3688  C2  POPEQ 123       7.293  83.773  64.198  1.00  0.00           C
ATOM   3690  O21 POPEQ 123       6.673  83.133  63.068  1.00  0.00           O
ATOM   3691  C21 POPEQ 123       6.323  83.973  62.107  1.00  0.00           C
ATOM   3692  O22 POPEQ 123       6.433  85.182  62.137  1.00  0.00           O
ATOM   3693  C22 POPEQ 123       5.693  83.202  60.948  1.00  0.00           C
ATOM   3696  C3  POPEQ 123       8.533  82.933  64.599  1.00  0.00           C
ATOM   3699  O31 POPEQ 123       9.493  82.972  63.527  1.00  0.00           O
ATOM   3700  C31 POPEQ 123       9.413  81.993  62.658  1.00  0.00           C
ATOM   3701  O32 POPEQ 123       8.713  80.993  62.767  1.00  0.00           O
ATOM   3702  C32 POPEQ 123      10.393  82.262  61.517  1.00  0.00           C
ATOM   3705  C23 POPEQ 123       6.753  82.733  59.918  1.00  0.00           C
ATOM   3708  C24 POPEQ 123       6.103  82.122  58.668  1.00  0.00           C
ATOM   3711  C25 POPEQ 123       7.093  81.823  57.537  1.00  0.00           C
ATOM   3714  C26 POPEQ 123       7.643  83.082  56.857  1.00  0.00           C
ATOM   3717  C27 POPEQ 123       8.313  82.782  55.508  1.00  0.00           C
ATOM   3720  C28 POPEQ 123       8.942  84.012  54.818  1.00  0.00           C
ATOM   3723  C29 POPEQ 123       7.993  85.173  54.627  1.00  0.00           C
ATOM   3725 0C21 POPEQ 123       7.123  85.353  53.618  1.00  0.00           C
ATOM   3727 1C21 POPEQ 123       6.843  84.402  52.478  1.00  0.00           C
ATOM   3730 2C21 POPEQ 123       5.343  84.063  52.408  1.00  0.00           C
ATOM   3733 3C21 POPEQ 123       5.003  83.202  51.178  1.00  0.00           C
ATOM   3736 4C21 POPEQ 123       3.553  82.692  51.168  1.00  0.00           C
ATOM   3739 5C21 POPEQ 123       3.263  81.593  52.197  1.00  0.00           C
ATOM   3742 6C21 POPEQ 123       1.923  80.883  51.967  1.00  0.00           C
ATOM   3745 7C21 POPEQ 123       2.013  79.383  52.268  1.00  0.00           C
ATOM   3748 8C21 POPEQ 123       0.703  78.622  52.029  1.00  0.00           C
ATOM   3752  C33 POPEQ 123      10.533  81.112  60.487  1.00  0.00           C
ATOM   3755  C34 POPEQ 123      10.623  81.603  59.048  1.00  0.00           C
ATOM   3758  C35 POPEQ 123      11.883  82.413  58.738  1.00  0.00           C
ATOM   3761  C36 POPEQ 123      11.993  82.743  57.247  1.00  0.00           C
ATOM   3764  C37 POPEQ 123      13.273  83.523  56.908  1.00  0.00           C
ATOM   3767  C38 POPEQ 123      13.683  83.403  55.438  1.00  0.00           C
ATOM   3770  C39 POPEQ 123      14.283  82.023  55.119  1.00  0.00           C
ATOM   3773 0C31 POPEQ 123      14.783  81.942  53.668  1.00  0.00           C
ATOM   3776 1C31 POPEQ 123      15.483  80.623  53.358  1.00  0.00           C
ATOM   3779 2C31 POPEQ 123      15.713  80.392  51.847  1.00  0.00           C
ATOM   3782 3C31 POPEQ 123      16.473  81.523  51.158  1.00  0.00           C
ATOM   3785 4C31 POPEQ 123      16.493  81.362  49.627  1.00  0.00           C
ATOM   3788 5C31 POPEQ 123      17.333  82.453  48.958  1.00  0.00           C
ATOM   3791 6C31 POPEQ 123      17.403  82.343  47.428  1.00  0.00           C
ATOM   3795  NH3 POPER 124     107.612  50.003  70.667  1.00  0.00           N
ATOM   3799  C12 POPER 124     108.732  50.513  69.788  1.00  0.00           C
ATOM   3802  C11 POPER 124     110.122  50.192  70.368  1.00  0.00           C
ATOM   3805  P   POPER 124     111.763  52.072  69.427  1.00  0.00           P
ATOM   3806  O13 POPER 124     111.003  53.003  70.298  1.00  0.00           O
ATOM   3807  O14 POPER 124     113.223  52.002  69.607  1.00  0.00           O
ATOM   3808  O11 POPER 124     111.442  52.353  67.898  1.00  0.00           O
ATOM   3809  O12 POPER 124     111.193  50.593  69.497  1.00  0.00           O
ATOM   3810  C1  POPER 124     112.583  52.303  67.018  1.00  0.00           C
ATOM   3813  C2  POPER 124     112.193  52.272  65.518  1.00  0.00           C
ATOM   3815  O21 POPER 124     113.333  52.762  64.757  1.00  0.00           O
ATOM   3816  C21 POPER 124     113.522  52.132  63.597  1.00  0.00           C
ATOM   3817  O22 POPER 124     112.853  51.212  63.177  1.00  0.00           O
ATOM   3818  C22 POPER 124     114.723  52.733  62.847  1.00  0.00           C
ATOM   3821  C3  POPER 124     110.913  53.112  65.247  1.00  0.00           C
ATOM   3824  O31 POPER 124     110.532  52.932  63.877  1.00  0.00           O
ATOM   3825  C31 POPER 124     110.392  54.023  63.158  1.00  0.00           C
ATOM   3826  O32 POPER 124     110.273  55.152  63.577  1.00  0.00           O
ATOM   3827  C32 POPER 124     110.532  53.613  61.688  1.00  0.00           C
ATOM   3830  C23 POPER 124     114.352  54.023  62.078  1.00  0.00           C
ATOM   3833  C24 POPER 124     115.262  54.303  60.868  1.00  0.00           C
ATOM   3836  C25 POPER 124     115.142  53.233  59.777  1.00  0.00           C
ATOM   3839  C26 POPER 124     115.773  53.643  58.427  1.00  0.00           C
ATOM   3842  C27 POPER 124     115.702  52.503  57.397  1.00  0.00           C
ATOM   3845  C28 POPER 124     116.453  52.782  56.077  1.00  0.00           C
ATOM   3848  C29 POPER 124     115.793  53.872  55.278  1.00  0.00           C
ATOM   3850 0C21 POPER 124     115.532  53.852  53.958  1.00  0.00           C
ATOM   3852 1C21 POPER 124     115.803  52.733  52.978  1.00  0.00           C
ATOM   3855 2C21 POPER 124     114.823  52.813  51.787  1.00  0.00           C
ATOM   3858 3C21 POPER 124     113.352  52.563  52.178  1.00  0.00           C
ATOM   3861 4C21 POPER 124     112.372  53.363  51.318  1.00  0.00           C
ATOM   3864 5C21 POPER 124     110.952  53.343  51.898  1.00  0.00           C
ATOM   3867 6C21 POPER 124     110.083  54.483  51.357  1.00  0.00           C
ATOM   3870 7C21 POPER 124     108.762  54.622  52.137  1.00  0.00           C
ATOM   3873 8C21 POPER 124     108.013  55.923  51.838  1.00  0.00           C
ATOM   3877  C33 POPER 124     110.882  54.803  60.767  1.00  0.00           C
ATOM   3880  C34 POPER 124     111.223  54.343  59.347  1.00  0.00           C
ATOM   3883  C35 POPER 124     112.032  55.383  58.577  1.00  0.00           C
ATOM   3886  C36 POPER 124     112.053  55.133  57.067  1.00  0.00           C
ATOM   3889  C37 POPER 124     112.782  56.243  56.307  1.00  0.00           C
ATOM   3892  C38 POPER 124     112.502  56.192  54.799  1.00  0.00           C
ATOM   3895  C39 POPER 124     111.122  56.722  54.398  1.00  0.00           C
ATOM   3898 0C31 POPER 124     111.092  58.203  53.958  1.00  0.00           C
ATOM   3901 1C31 POPER 124     111.252  59.203  55.107  1.00  0.00           C
ATOM   3904 2C31 POPER 124     110.392  60.472  54.918  1.00  0.00           C
ATOM   3907 3C31 POPER 124     108.923  60.212  55.278  1.00  0.00           C
ATOM   3910 4C31 POPER 124     108.032  61.453  55.119  1.00  0.00           C
ATOM   3913 5C31 POPER 124     106.642  61.262  55.717  1.00  0.00           C
ATOM   3916 6C31 POPER 124     105.793  62.532  55.709  1.00  0.00           C
ATOM   3920  NH3 POPES 125      16.363 100.573  24.388  1.00  0.00           N
ATOM   3924  C12 POPES 125      16.442 101.043  22.958  1.00  0.00           C
ATOM   3927  C11 POPES 125      16.233 102.573  22.828  1.00  0.00           C
ATOM   3930  P   POPES 125      17.643 104.032  24.538  1.00  0.00           P
ATOM   3931  O13 POPES 125      19.053 103.903  24.908  1.00  0.00           O
ATOM   3932  O14 POPES 125      17.013 105.372  24.587  1.00  0.00           O
ATOM   3933  O11 POPES 125      16.843 103.042  25.478  1.00  0.00           O
ATOM   3934  O12 POPES 125      17.413 103.322  23.138  1.00  0.00           O
ATOM   3935  C1  POPES 125      17.413 102.653  26.708  1.00  0.00           C
ATOM   3938  C2  POPES 125      16.353 101.843  27.498  1.00  0.00           C
ATOM   3940  O21 POPES 125      15.652 102.622  28.478  1.00  0.00           O
ATOM   3941  C21 POPES 125      16.343 103.073  29.487  1.00  0.00           C
ATOM   3942  O22 POPES 125      17.543 103.042  29.637  1.00  0.00           O
ATOM   3943  C22 POPES 125      15.393 103.773  30.458  1.00  0.00           C
ATOM   3946  C3  POPES 125      16.943 100.542  28.088  1.00  0.00           C
ATOM   3949  O31 POPES 125      15.873  99.753  28.618  1.00  0.00           O
ATOM   3950  C31 POPES 125      15.403  98.823  27.787  1.00  0.00           C
ATOM   3951  O32 POPES 125      15.753  98.672  26.628  1.00  0.00           O
ATOM   3952  C32 POPES 125      14.493  97.933  28.628  1.00  0.00           C
ATOM   3955  C23 POPES 125      15.753 103.482  31.917  1.00  0.00           C
ATOM   3958  C24 POPES 125      15.053 102.222  32.438  1.00  0.00           C
ATOM   3961  C25 POPES 125      15.163 102.053  33.958  1.00  0.00           C
ATOM   3964  C26 POPES 125      14.143 102.913  34.717  1.00  0.00           C
ATOM   3967  C27 POPES 125      14.523 103.123  36.188  1.00  0.00           C
ATOM   3970  C28 POPES 125      13.543 104.053  36.917  1.00  0.00           C
ATOM   3973  C29 POPES 125      14.063 104.472  38.268  1.00  0.00           C
ATOM   3975 0C21 POPES 125      13.643 105.523  38.999  1.00  0.00           C
ATOM   3977 1C21 POPES 125      12.543 106.493  38.618  1.00  0.00           C
ATOM   3980 2C21 POPES 125      11.112 105.962  38.818  1.00  0.00           C
ATOM   3983 3C21 POPES 125      10.743 105.663  40.287  1.00  0.00           C
ATOM   3986 4C21 POPES 125       9.233 105.493  40.487  1.00  0.00           C
ATOM   3989 5C21 POPES 125       8.803 105.273  41.947  1.00  0.00           C
ATOM   3992 6C21 POPES 125       8.783 106.563  42.787  1.00  0.00           C
ATOM   3995 7C21 POPES 125       8.013 106.392  44.107  1.00  0.00           C
ATOM   3998 8C21 POPES 125       7.863 107.682  44.908  1.00  0.00           C
ATOM   4002  C33 POPES 125      14.173  96.572  27.987  1.00  0.00           C
ATOM   4005  C34 POPES 125      14.163  95.462  29.058  1.00  0.00           C
ATOM   4008  C35 POPES 125      13.183  95.702  30.238  1.00  0.00           C
ATOM   4011  C36 POPES 125      12.873  94.402  31.017  1.00  0.00           C
ATOM   4014  C37 POPES 125      11.633  94.393  31.908  1.00  0.00           C
ATOM   4017  C38 POPES 125      11.383  93.003  32.537  1.00  0.00           C
ATOM   4020  C39 POPES 125      12.393  92.483  33.587  1.00  0.00           C
ATOM   4023 0C31 POPES 125      12.673  93.283  34.868  1.00  0.00           C
ATOM   4026 1C31 POPES 125      13.123  92.352  36.028  1.00  0.00           C
ATOM   4029 2C31 POPES 125      13.453  93.053  37.357  1.00  0.00           C
ATOM   4032 3C31 POPES 125      12.223  93.403  38.228  1.00  0.00           C
ATOM   4035 4C31 POPES 125      12.623  93.823  39.647  1.00  0.00           C
ATOM   4038 5C31 POPES 125      11.423  93.993  40.597  1.00  0.00           C
ATOM   4041 6C31 POPES 125      11.772  94.673  41.917  1.00  0.00           C
ATOM   4045  NH3 POPET 126     124.373  74.712  69.659  1.00  0.00           N
ATOM   4049  C12 POPET 126     123.293  75.703  69.988  1.00  0.00           C
ATOM   4052  C11 POPET 126     123.802  76.823  70.909  1.00  0.00           C
ATOM   4055  P   POPET 126     121.633  78.073  71.798  1.00  0.00           P
ATOM   4056  O13 POPET 126     120.483  77.523  72.537  1.00  0.00           O
ATOM   4057  O14 POPET 126     122.083  79.442  72.118  1.00  0.00           O
ATOM   4058  O11 POPET 126     121.173  78.012  70.288  1.00  0.00           O
ATOM   4059  O12 POPET 126     122.862  77.092  71.938  1.00  0.00           O
ATOM   4060  C1  POPET 126     121.563  79.063  69.389  1.00  0.00           C
ATOM   4063  C2  POPET 126     120.742  78.963  68.088  1.00  0.00           C
ATOM   4065  O21 POPET 126     121.313  79.823  67.099  1.00  0.00           O
ATOM   4066  C21 POPET 126     122.323  79.332  66.427  1.00  0.00           C
ATOM   4067  O22 POPET 126     122.832  78.222  66.579  1.00  0.00           O
ATOM   4068  C22 POPET 126     122.773  80.322  65.378  1.00  0.00           C
ATOM   4071  C3  POPET 126     119.282  79.423  68.287  1.00  0.00           C
ATOM   4074  O31 POPET 126     118.463  79.212  67.118  1.00  0.00           O
ATOM   4075  C31 POPET 126     118.062  77.962  66.938  1.00  0.00           C
ATOM   4076  O32 POPET 126     118.382  77.013  67.627  1.00  0.00           O
ATOM   4077  C32 POPET 126     117.092  77.922  65.768  1.00  0.00           C
ATOM   4080  C23 POPET 126     123.263  79.563  64.128  1.00  0.00           C
ATOM   4083  C24 POPET 126     123.503  80.472  62.928  1.00  0.00           C
ATOM   4086  C25 POPET 126     122.193  80.953  62.277  1.00  0.00           C
ATOM   4089  C26 POPET 126     122.372  81.292  60.798  1.00  0.00           C
ATOM   4092  C27 POPET 126     121.593  80.392  59.838  1.00  0.00           C
ATOM   4095  C28 POPET 126     121.803  80.783  58.368  1.00  0.00           C
ATOM   4098  C29 POPET 126     120.952  79.942  57.448  1.00  0.00           C
ATOM   4100 0C21 POPET 126     120.752  80.163  56.138  1.00  0.00           C
ATOM   4102 1C21 POPET 126     121.372  81.252  55.308  1.00  0.00           C
ATOM   4105 2C21 POPET 126     121.792  80.783  53.899  1.00  0.00           C
ATOM   4108 3C21 POPET 126     120.612  80.453  52.967  1.00  0.00           C
ATOM   4111 4C21 POPET 126     121.062  80.363  51.509  1.00  0.00           C
ATOM   4114 5C21 POPET 126     119.933  80.062  50.508  1.00  0.00           C
ATOM   4117 6C21 POPET 126     120.483  79.813  49.097  1.00  0.00           C
ATOM   4120 7C21 POPET 126     119.452  79.233  48.118  1.00  0.00           C
ATOM   4123 8C21 POPET 126     120.073  78.472  46.938  1.00  0.00           C
ATOM   4127  C33 POPET 126     116.593  76.493  65.508  1.00  0.00           C
ATOM   4130  C34 POPET 126     115.493  76.422  64.438  1.00  0.00           C
ATOM   4133  C35 POPET 126     114.082  76.633  65.008  1.00  0.00           C
ATOM   4136  C36 POPET 126     113.333  75.323  65.247  1.00  0.00           C
ATOM   4139  C37 POPET 126     111.983  75.503  65.967  1.00  0.00           C
ATOM   4142  C38 POPET 126     111.353  74.172  66.387  1.00  0.00           C
ATOM   4145  C39 POPET 126     109.872  74.262  66.798  1.00  0.00           C
ATOM   4148 0C31 POPET 126     108.982  74.582  65.588  1.00  0.00           C
ATOM   4151 1C31 POPET 126     107.493  74.372  65.827  1.00  0.00           C
ATOM   4154 2C31 POPET 126     106.582  74.913  64.707  1.00  0.00           C
ATOM   4157 3C31 POPET 126     107.013  74.502  63.298  1.00  0.00           C
ATOM   4160 4C31 POPET 126     105.963  74.793  62.218  1.00  0.00           C
ATOM   4163 5C31 POPET 126     106.593  74.983  60.839  1.00  0.00           C
ATOM   4166 6C31 POPET 126     105.642  75.533  59.788  1.00  0.00           C
ATOM   4170  NH3 POPEU 127      57.482 100.913  28.558  1.00  0.00           N
ATOM   4174  C12 POPEU 127      56.563 101.873  27.868  1.00  0.00           C
ATOM   4177  C11 POPEU 127      55.112 101.603  28.317  1.00  0.00           C
ATOM   4180  P   POPEU 127      53.532 101.483  30.357  1.00  0.00           P
ATOM   4181  O13 POPEU 127      52.682 102.553  29.788  1.00  0.00           O
ATOM   4182  O14 POPEU 127      53.053 100.103  30.188  1.00  0.00           O
ATOM   4183  O11 POPEU 127      53.763 101.803  31.888  1.00  0.00           O
ATOM   4184  O12 POPEU 127      54.992 101.652  29.748  1.00  0.00           O
ATOM   4185  C1  POPEU 127      54.272 103.082  32.257  1.00  0.00           C
ATOM   4188  C2  POPEU 127      55.563 102.913  33.077  1.00  0.00           C
ATOM   4190  O21 POPEU 127      55.443 103.442  34.398  1.00  0.00           O
ATOM   4191  C21 POPEU 127      55.322 104.762  34.608  1.00  0.00           C
ATOM   4192  O22 POPEU 127      55.023 105.603  33.787  1.00  0.00           O
ATOM   4193  C22 POPEU 127      55.533 104.983  36.118  1.00  0.00           C
ATOM   4196  C3  POPEU 127      56.842 103.392  32.347  1.00  0.00           C
ATOM   4199  O31 POPEU 127      58.022 102.702  32.838  1.00  0.00           O
ATOM   4200  C31 POPEU 127      58.453 103.003  34.057  1.00  0.00           C
ATOM   4201  O32 POPEU 127      58.083 103.913  34.757  1.00  0.00           O
ATOM   4202  C32 POPEU 127      59.432 101.932  34.528  1.00  0.00           C
ATOM   4205  C23 POPEU 127      56.122 106.343  36.578  1.00  0.00           C
ATOM   4208  C24 POPEU 127      56.572 106.192  38.037  1.00  0.00           C
ATOM   4211  C25 POPEU 127      56.962 107.483  38.768  1.00  0.00           C
ATOM   4214  C26 POPEU 127      57.403 107.153  40.198  1.00  0.00           C
ATOM   4217  C27 POPEU 127      57.502 108.372  41.128  1.00  0.00           C
ATOM   4220  C28 POPEU 127      57.923 107.993  42.568  1.00  0.00           C
ATOM   4223  C29 POPEU 127      56.813 107.323  43.328  1.00  0.00           C
ATOM   4225 0C21 POPEU 127      56.112 107.832  44.357  1.00  0.00           C
ATOM   4227 1C21 POPEU 127      56.302 109.203  44.967  1.00  0.00           C
ATOM   4230 2C21 POPEU 127      56.973 109.152  46.348  1.00  0.00           C
ATOM   4233 3C21 POPEU 127      56.083 108.563  47.448  1.00  0.00           C
ATOM   4236 4C21 POPEU 127      56.752 108.722  48.807  1.00  0.00           C
ATOM   4239 5C21 POPEU 127      56.043 108.012  49.967  1.00  0.00           C
ATOM   4242 6C21 POPEU 127      56.793 108.313  51.278  1.00  0.00           C
ATOM   4245 7C21 POPEU 127      56.242 107.593  52.508  1.00  0.00           C
ATOM   4248 8C21 POPEU 127      57.123 107.813  53.738  1.00  0.00           C
ATOM   4252  C33 POPEU 127      60.852 102.142  33.978  1.00  0.00           C
ATOM   4255  C34 POPEU 127      61.763 100.953  34.287  1.00  0.00           C
ATOM   4258  C35 POPEU 127      63.233 101.283  34.028  1.00  0.00           C
ATOM   4261  C36 POPEU 127      63.872 102.103  35.167  1.00  0.00           C
ATOM   4264  C37 POPEU 127      65.132 102.822  34.697  1.00  0.00           C
ATOM   4267  C38 POPEU 127      65.933 103.453  35.848  1.00  0.00           C
ATOM   4270  C39 POPEU 127      67.243 104.082  35.338  1.00  0.00           C
ATOM   4273 0C31 POPEU 127      68.233 103.032  34.837  1.00  0.00           C
ATOM   4276 1C31 POPEU 127      69.563 103.643  34.389  1.00  0.00           C
ATOM   4279 2C31 POPEU 127      70.443 102.603  33.678  1.00  0.00           C
ATOM   4282 3C31 POPEU 127      71.803 103.173  33.257  1.00  0.00           C
ATOM   4285 4C31 POPEU 127      71.702 104.393  32.337  1.00  0.00           C
ATOM   4288 5C31 POPEU 127      73.092 104.843  31.898  1.00  0.00           C
ATOM   4291 6C31 POPEU 127      73.162 106.023  30.928  1.00  0.00           C
ATOM   4295  NH3 POPEV 128      26.293  29.533  68.457  1.00  0.00           N
ATOM   4299  C12 POPEV 128      25.293  29.253  69.548  1.00  0.00           C
ATOM   4302  C11 POPEV 128      23.902  28.902  68.988  1.00  0.00           C
ATOM   4305  P   POPEV 128      23.923  26.272  68.898  1.00  0.00           P
ATOM   4306  O13 POPEV 128      23.112  25.152  69.427  1.00  0.00           O
ATOM   4307  O14 POPEV 128      25.393  26.153  69.048  1.00  0.00           O
ATOM   4308  O11 POPEV 128      23.583  26.432  67.357  1.00  0.00           O
ATOM   4309  O12 POPEV 128      23.432  27.643  69.488  1.00  0.00           O
ATOM   4310  C1  POPEV 128      22.272  26.383  66.787  1.00  0.00           C
ATOM   4313  C2  POPEV 128      22.083  27.533  65.747  1.00  0.00           C
ATOM   4315  O21 POPEV 128      21.293  27.162  64.589  1.00  0.00           O
ATOM   4316  C21 POPEV 128      19.993  27.363  64.768  1.00  0.00           C
ATOM   4317  O22 POPEV 128      19.443  27.363  65.857  1.00  0.00           O
ATOM   4318  C22 POPEV 128      19.303  27.652  63.427  1.00  0.00           C
ATOM   4321  C3  POPEV 128      23.453  27.983  65.189  1.00  0.00           C
ATOM   4324  O31 POPEV 128      23.283  28.923  64.118  1.00  0.00           O
ATOM   4325  C31 POPEV 128      23.413  28.602  62.829  1.00  0.00           C
ATOM   4326  O32 POPEV 128      23.053  29.323  61.917  1.00  0.00           O
ATOM   4327  C32 POPEV 128      24.153  27.282  62.578  1.00  0.00           C
ATOM   4330  C23 POPEV 128      19.413  29.143  62.987  1.00  0.00           C
ATOM   4333  C24 POPEV 128      18.342  29.543  61.947  1.00  0.00           C
ATOM   4336  C25 POPEV 128      18.163  31.063  61.798  1.00  0.00           C
ATOM   4339  C26 POPEV 128      16.922  31.433  60.968  1.00  0.00           C
ATOM   4342  C27 POPEV 128      16.663  32.942  60.808  1.00  0.00           C
ATOM   4345  C28 POPEV 128      15.333  33.253  60.078  1.00  0.00           C
ATOM   4348  C29 POPEV 128      15.313  32.803  58.628  1.00  0.00           C
ATOM   4350 0C21 POPEV 128      15.263  33.593  57.528  1.00  0.00           C
ATOM   4352 1C21 POPEV 128      15.263  35.093  57.478  1.00  0.00           C
ATOM   4355 2C21 POPEV 128      13.873  35.692  57.188  1.00  0.00           C
ATOM   4358 3C21 POPEV 128      13.413  35.563  55.728  1.00  0.00           C
ATOM   4361 4C21 POPEV 128      12.003  36.133  55.528  1.00  0.00           C
ATOM   4364 5C21 POPEV 128      11.463  36.042  54.088  1.00  0.00           C
ATOM   4367 6C21 POPEV 128      12.053  37.072  53.118  1.00  0.00           C
ATOM   4370 7C21 POPEV 128      11.323  37.072  51.758  1.00  0.00           C
ATOM   4373 8C21 POPEV 128      11.783  38.153  50.779  1.00  0.00           C
ATOM   4377  C33 POPEV 128      24.682  27.143  61.138  1.00  0.00           C
ATOM   4380  C34 POPEV 128      25.672  25.973  61.018  1.00  0.00           C
ATOM   4383  C35 POPEV 128      26.013  25.643  59.558  1.00  0.00           C
ATOM   4386  C36 POPEV 128      27.252  24.763  59.417  1.00  0.00           C
ATOM   4389  C37 POPEV 128      27.703  24.603  57.957  1.00  0.00           C
ATOM   4392  C38 POPEV 128      28.883  23.632  57.829  1.00  0.00           C
ATOM   4395  C39 POPEV 128      29.573  23.702  56.467  1.00  0.00           C
ATOM   4398 0C31 POPEV 128      30.733  22.712  56.348  1.00  0.00           C
ATOM   4401 1C31 POPEV 128      31.493  22.823  55.028  1.00  0.00           C
ATOM   4404 2C31 POPEV 128      32.563  21.733  54.897  1.00  0.00           C
ATOM   4407 3C31 POPEV 128      33.093  21.563  53.468  1.00  0.00           C
ATOM   4410 4C31 POPEV 128      33.953  20.303  53.328  1.00  0.00           C
ATOM   4413 5C31 POPEV 128      34.373  20.012  51.877  1.00  0.00           C
ATOM   4416 6C31 POPEV 128      35.153  18.713  51.717  1.00  0.00           C
ATOM   4420  NH3 POPEW 129      98.093   7.842  69.537  1.00  0.00           N
ATOM   4424  C12 POPEW 129      97.312   9.042  69.108  1.00  0.00           C
ATOM   4427  C11 POPEW 129      96.502   9.653  70.277  1.00  0.00           C
ATOM   4430  P   POPEW 129      96.512  12.223  69.868  1.00  0.00           P
ATOM   4431  O13 POPEW 129      95.203  12.582  70.448  1.00  0.00           O
ATOM   4432  O14 POPEW 129      97.612  13.213  69.919  1.00  0.00           O
ATOM   4433  O11 POPEW 129      96.353  11.683  68.427  1.00  0.00           O
ATOM   4434  O12 POPEW 129      97.002  10.933  70.648  1.00  0.00           O
ATOM   4435  C1  POPEW 129      96.582  12.483  67.288  1.00  0.00           C
ATOM   4438  C2  POPEW 129      96.162  11.653  66.058  1.00  0.00           C
ATOM   4440  O21 POPEW 129      95.682  12.503  65.018  1.00  0.00           O
ATOM   4441  C21 POPEW 129      96.502  13.413  64.558  1.00  0.00           C
ATOM   4442  O22 POPEW 129      97.713  13.433  64.677  1.00  0.00           O
ATOM   4443  C22 POPEW 129      95.672  14.473  63.857  1.00  0.00           C
ATOM   4446  C3  POPEW 129      95.002  10.683  66.408  1.00  0.00           C
ATOM   4449  O31 POPEW 129      94.772   9.752  65.329  1.00  0.00           O
ATOM   4450  C31 POPEW 129      93.823  10.092  64.478  1.00  0.00           C
ATOM   4451  O32 POPEW 129      93.062  11.043  64.577  1.00  0.00           O
ATOM   4452  C32 POPEW 129      93.783   9.083  63.349  1.00  0.00           C
ATOM   4455  C23 POPEW 129      94.823  13.912  62.689  1.00  0.00           C
ATOM   4458  C24 POPEW 129      93.562  14.753  62.467  1.00  0.00           C
ATOM   4461  C25 POPEW 129      92.533  14.063  61.548  1.00  0.00           C
ATOM   4464  C26 POPEW 129      92.543  14.572  60.098  1.00  0.00           C
ATOM   4467  C27 POPEW 129      93.723  14.133  59.237  1.00  0.00           C
ATOM   4470  C28 POPEW 129      93.573  14.702  57.808  1.00  0.00           C
ATOM   4473  C29 POPEW 129      94.803  14.583  56.947  1.00  0.00           C
ATOM   4475 0C21 POPEW 129      94.853  14.042  55.709  1.00  0.00           C
ATOM   4477 1C21 POPEW 129      93.702  13.403  54.978  1.00  0.00           C
ATOM   4480 2C21 POPEW 129      92.743  14.382  54.268  1.00  0.00           C
ATOM   4483 3C21 POPEW 129      91.682  13.623  53.457  1.00  0.00           C
ATOM   4486 4C21 POPEW 129      90.782  14.513  52.578  1.00  0.00           C
ATOM   4489 5C21 POPEW 129      89.982  13.703  51.537  1.00  0.00           C
ATOM   4492 6C21 POPEW 129      90.822  13.333  50.308  1.00  0.00           C
ATOM   4495 7C21 POPEW 129      90.142  12.332  49.368  1.00  0.00           C
ATOM   4498 8C21 POPEW 129      91.062  11.863  48.237  1.00  0.00           C
ATOM   4502  C33 POPEW 129      93.982   9.733  61.967  1.00  0.00           C
ATOM   4505  C34 POPEW 129      95.432  10.183  61.737  1.00  0.00           C
ATOM   4508  C35 POPEW 129      95.682  10.723  60.329  1.00  0.00           C
ATOM   4511  C36 POPEW 129      95.623   9.643  59.237  1.00  0.00           C
ATOM   4514  C37 POPEW 129      95.773  10.223  57.829  1.00  0.00           C
ATOM   4517  C38 POPEW 129      96.272   9.163  56.838  1.00  0.00           C
ATOM   4520  C39 POPEW 129      96.383   9.712  55.408  1.00  0.00           C
ATOM   4523 0C31 POPEW 129      97.642   9.223  54.707  1.00  0.00           C
ATOM   4526 1C31 POPEW 129      97.922   9.993  53.409  1.00  0.00           C
ATOM   4529 2C31 POPEW 129      99.133   9.403  52.689  1.00  0.00           C
ATOM   4532 3C31 POPEW 129      99.693  10.313  51.588  1.00  0.00           C
ATOM   4535 4C31 POPEW 129     100.822   9.613  50.839  1.00  0.00           C
ATOM   4538 5C31 POPEW 129     101.272  10.372  49.589  1.00  0.00           C
ATOM   4541 6C31 POPEW 129     102.323   9.603  48.787  1.00  0.00           C
ATOM   4545  NH3 POPEX 130     103.142  92.013  71.458  1.00  0.00           N
ATOM   4549  C12 POPEX 130     101.722  91.853  70.979  1.00  0.00           C
ATOM   4552  C11 POPEX 130     101.073  90.483  71.307  1.00  0.00           C
ATOM   4555  P   POPEX 130      98.643  89.572  71.927  1.00  0.00           P
ATOM   4556  O13 POPEX 130      99.142  89.222  73.279  1.00  0.00           O
ATOM   4557  O14 POPEX 130      97.283  90.132  71.857  1.00  0.00           O
ATOM   4558  O11 POPEX 130      98.683  88.252  71.027  1.00  0.00           O
ATOM   4559  O12 POPEX 130      99.653  90.582  71.217  1.00  0.00           O
ATOM   4560  C1  POPEX 130      98.053  88.403  69.747  1.00  0.00           C
ATOM   4563  C2  POPEX 130      98.062  87.133  68.877  1.00  0.00           C
ATOM   4565  O21 POPEX 130      97.732  87.513  67.528  1.00  0.00           O
ATOM   4566  C21 POPEX 130      98.752  87.902  66.777  1.00  0.00           C
ATOM   4567  O22 POPEX 130      99.923  87.983  67.107  1.00  0.00           O
ATOM   4568  C22 POPEX 130      98.233  88.273  65.407  1.00  0.00           C
ATOM   4571  C3  POPEX 130      97.013  86.073  69.328  1.00  0.00           C
ATOM   4574  O31 POPEX 130      96.913  85.033  68.339  1.00  0.00           O
ATOM   4575  C31 POPEX 130      95.702  84.712  67.887  1.00  0.00           C
ATOM   4576  O32 POPEX 130      94.653  84.983  68.457  1.00  0.00           O
ATOM   4577  C32 POPEX 130      95.882  83.993  66.558  1.00  0.00           C
ATOM   4580  C23 POPEX 130      98.653  87.222  64.357  1.00  0.00           C
ATOM   4583  C24 POPEX 130      98.233  87.573  62.928  1.00  0.00           C
ATOM   4586  C25 POPEX 130      98.853  88.872  62.397  1.00  0.00           C
ATOM   4589  C26 POPEX 130      98.592  89.082  60.909  1.00  0.00           C
ATOM   4592  C27 POPEX 130      99.172  90.413  60.387  1.00  0.00           C
ATOM   4595  C28 POPEX 130      98.942  90.593  58.877  1.00  0.00           C
ATOM   4598  C29 POPEX 130      99.572  91.862  58.349  1.00  0.00           C
ATOM   4600 0C21 POPEX 130      98.932  92.972  57.928  1.00  0.00           C
ATOM   4602 1C21 POPEX 130      97.443  93.222  57.928  1.00  0.00           C
ATOM   4605 2C21 POPEX 130      96.812  93.192  56.518  1.00  0.00           C
ATOM   4608 3C21 POPEX 130      97.312  94.303  55.588  1.00  0.00           C
ATOM   4611 4C21 POPEX 130      96.642  94.222  54.208  1.00  0.00           C
ATOM   4614 5C21 POPEX 130      97.312  95.112  53.139  1.00  0.00           C
ATOM   4617 6C21 POPEX 130      96.833  96.572  53.139  1.00  0.00           C
ATOM   4620 7C21 POPEX 130      97.362  97.332  51.908  1.00  0.00           C
ATOM   4623 8C21 POPEX 130      96.563  98.582  51.567  1.00  0.00           C
ATOM   4627  C33 POPEX 130      95.052  84.603  65.407  1.00  0.00           C
ATOM   4630  C34 POPEX 130      95.332  83.903  64.067  1.00  0.00           C
ATOM   4633  C35 POPEX 130      94.672  82.523  63.908  1.00  0.00           C
ATOM   4636  C36 POPEX 130      93.133  82.523  63.968  1.00  0.00           C
ATOM   4639  C37 POPEX 130      92.543  81.283  63.287  1.00  0.00           C
ATOM   4642  C38 POPEX 130      91.053  81.023  63.577  1.00  0.00           C
ATOM   4645  C39 POPEX 130      90.112  82.203  63.258  1.00  0.00           C
ATOM   4648 0C31 POPEX 130      90.162  82.713  61.807  1.00  0.00           C
ATOM   4651 1C31 POPEX 130      89.142  83.833  61.587  1.00  0.00           C
ATOM   4654 2C31 POPEX 130      89.383  84.692  60.337  1.00  0.00           C
ATOM   4657 3C31 POPEX 130      89.193  83.963  59.009  1.00  0.00           C
ATOM   4660 4C31 POPEX 130      89.373  84.933  57.817  1.00  0.00           C
ATOM   4663 5C31 POPEX 130      89.343  84.243  56.448  1.00  0.00           C
ATOM   4666 6C31 POPEX 130      89.713  85.182  55.308  1.00  0.00           C
ATOM   4670  NH3 POPEY 131      59.023  56.082  30.728  1.00  0.00           N
ATOM   4674  C12 POPEY 131      57.723  55.362  30.938  1.00  0.00           C
ATOM   4677  C11 POPEY 131      56.943  55.822  32.178  1.00  0.00           C
ATOM   4680  P   POPEY 131      54.633  54.872  33.057  1.00  0.00           P
ATOM   4681  O13 POPEY 131      54.233  56.303  33.037  1.00  0.00           O
ATOM   4682  O14 POPEY 131      53.802  53.883  32.337  1.00  0.00           O
ATOM   4683  O11 POPEY 131      54.782  54.343  34.528  1.00  0.00           O
ATOM   4684  O12 POPEY 131      56.122  54.733  32.577  1.00  0.00           O
ATOM   4685  C1  POPEY 131      55.662  54.923  35.478  1.00  0.00           C
ATOM   4688  C2  POPEY 131      55.243  54.502  36.908  1.00  0.00           C
ATOM   4690  O21 POPEY 131      56.423  54.562  37.737  1.00  0.00           O
ATOM   4691  C21 POPEY 131      56.182  54.962  38.978  1.00  0.00           C
ATOM   4692  O22 POPEY 131      55.093  55.222  39.458  1.00  0.00           O
ATOM   4693  C22 POPEY 131      57.513  55.093  39.708  1.00  0.00           C
ATOM   4696  C3  POPEY 131      54.623  53.073  36.968  1.00  0.00           C
ATOM   4699  O31 POPEY 131      53.522  53.042  37.898  1.00  0.00           O
ATOM   4700  C31 POPEY 131      53.513  52.433  39.078  1.00  0.00           C
ATOM   4701  O32 POPEY 131      52.593  52.493  39.878  1.00  0.00           O
ATOM   4702  C32 POPEY 131      54.772  51.612  39.357  1.00  0.00           C
ATOM   4705  C23 POPEY 131      57.352  55.762  41.097  1.00  0.00           C
ATOM   4708  C24 POPEY 131      57.102  54.762  42.227  1.00  0.00           C
ATOM   4711  C25 POPEY 131      56.623  55.443  43.507  1.00  0.00           C
ATOM   4714  C26 POPEY 131      56.603  54.512  44.727  1.00  0.00           C
ATOM   4717  C27 POPEY 131      56.102  55.243  45.989  1.00  0.00           C
ATOM   4720  C28 POPEY 131      55.973  54.333  47.227  1.00  0.00           C
ATOM   4723  C29 POPEY 131      57.282  54.063  47.917  1.00  0.00           C
ATOM   4725 0C21 POPEY 131      57.502  54.042  49.248  1.00  0.00           C
ATOM   4727 1C21 POPEY 131      56.483  54.222  50.347  1.00  0.00           C
ATOM   4730 2C21 POPEY 131      56.673  55.553  51.108  1.00  0.00           C
ATOM   4733 3C21 POPEY 131      55.863  55.612  52.418  1.00  0.00           C
ATOM   4736 4C21 POPEY 131      55.982  56.973  53.118  1.00  0.00           C
ATOM   4739 5C21 POPEY 131      55.062  57.113  54.338  1.00  0.00           C
ATOM   4742 6C21 POPEY 131      55.143  58.512  54.958  1.00  0.00           C
ATOM   4745 7C21 POPEY 131      54.153  58.722  56.108  1.00  0.00           C
ATOM   4748 8C21 POPEY 131      54.182  60.143  56.678  1.00  0.00           C
ATOM   4752  C33 POPEY 131      54.763  51.003  40.779  1.00  0.00           C
ATOM   4755  C34 POPEY 131      55.852  49.933  40.928  1.00  0.00           C
ATOM   4758  C35 POPEY 131      56.003  49.382  42.358  1.00  0.00           C
ATOM   4761  C36 POPEY 131      56.502  50.422  43.368  1.00  0.00           C
ATOM   4764  C37 POPEY 131      56.442  49.923  44.818  1.00  0.00           C
ATOM   4767  C38 POPEY 131      57.113  50.913  45.767  1.00  0.00           C
ATOM   4770  C39 POPEY 131      58.592  50.583  46.027  1.00  0.00           C
ATOM   4773 0C31 POPEY 131      58.793  49.923  47.397  1.00  0.00           C
ATOM   4776 1C31 POPEY 131      60.262  49.533  47.647  1.00  0.00           C
ATOM   4779 2C31 POPEY 131      60.612  49.343  49.128  1.00  0.00           C
ATOM   4782 3C31 POPEY 131      59.743  48.303  49.838  1.00  0.00           C
ATOM   4785 4C31 POPEY 131      60.322  47.932  51.208  1.00  0.00           C
ATOM   4788 5C31 POPEY 131      59.572  46.803  51.908  1.00  0.00           C
ATOM   4791 6C31 POPEY 131      60.392  46.133  53.018  1.00  0.00           C
ATOM   4795  NH3 POPEZ 132      97.333  17.463  22.538  1.00  0.00           N
ATOM   4799  C12 POPEZ 132      98.242  17.422  21.358  1.00  0.00           C
ATOM   4802  C11 POPEZ 132      97.443  16.943  20.157  1.00  0.00           C
ATOM   4805  P   POPEZ 132      95.553  15.343  19.538  1.00  0.00           P
ATOM   4806  O13 POPEZ 132      94.602  16.462  19.378  1.00  0.00           O
ATOM   4807  O14 POPEZ 132      96.223  14.862  18.318  1.00  0.00           O
ATOM   4808  O11 POPEZ 132      94.853  14.153  20.317  1.00  0.00           O
ATOM   4809  O12 POPEZ 132      96.642  15.813  20.548  1.00  0.00           O
ATOM   4810  C1  POPEZ 132      93.762  14.342  21.218  1.00  0.00           C
ATOM   4813  C2  POPEZ 132      94.093  13.813  22.638  1.00  0.00           C
ATOM   4815  O21 POPEZ 132      92.953  13.733  23.517  1.00  0.00           O
ATOM   4816  C21 POPEZ 132      92.213  14.763  23.827  1.00  0.00           C
ATOM   4817  O22 POPEZ 132      92.213  15.863  23.317  1.00  0.00           O
ATOM   4818  C22 POPEZ 132      91.362  14.413  25.057  1.00  0.00           C
ATOM   4821  C3  POPEZ 132      95.273  14.583  23.298  1.00  0.00           C
ATOM   4824  O31 POPEZ 132      95.392  14.273  24.708  1.00  0.00           O
ATOM   4825  C31 POPEZ 132      96.342  14.962  25.298  1.00  0.00           C
ATOM   4826  O32 POPEZ 132      97.023  15.833  24.767  1.00  0.00           O
ATOM   4827  C32 POPEZ 132      96.453  14.563  26.767  1.00  0.00           C
ATOM   4830  C23 POPEZ 132      91.873  15.073  26.358  1.00  0.00           C
ATOM   4833  C24 POPEZ 132      91.792  14.143  27.577  1.00  0.00           C
ATOM   4836  C25 POPEZ 132      92.102  14.852  28.897  1.00  0.00           C
ATOM   4839  C26 POPEZ 132      92.333  13.842  30.037  1.00  0.00           C
ATOM   4842  C27 POPEZ 132      92.083  14.452  31.427  1.00  0.00           C
ATOM   4845  C28 POPEZ 132      92.202  13.443  32.588  1.00  0.00           C
ATOM   4848  C29 POPEZ 132      91.193  12.332  32.458  1.00  0.00           C
ATOM   4850 0C21 POPEZ 132      91.193  11.183  33.148  1.00  0.00           C
ATOM   4852 1C21 POPEZ 132      92.123  10.822  34.268  1.00  0.00           C
ATOM   4855 2C21 POPEZ 132      91.272  10.292  35.427  1.00  0.00           C
ATOM   4858 3C21 POPEZ 132      92.083  10.063  36.697  1.00  0.00           C
ATOM   4861 4C21 POPEZ 132      91.252   9.313  37.737  1.00  0.00           C
ATOM   4864 5C21 POPEZ 132      92.053   8.933  38.978  1.00  0.00           C
ATOM   4867 6C21 POPEZ 132      91.232   8.113  39.978  1.00  0.00           C
ATOM   4870 7C21 POPEZ 132      92.113   7.423  41.018  1.00  0.00           C
ATOM   4873 8C21 POPEZ 132      91.293   6.553  41.967  1.00  0.00           C
ATOM   4877  C33 POPEZ 132      96.232  15.793  27.667  1.00  0.00           C
ATOM   4880  C34 POPEZ 132      96.932  15.693  29.028  1.00  0.00           C
ATOM   4883  C35 POPEZ 132      96.243  14.782  30.037  1.00  0.00           C
ATOM   4886  C36 POPEZ 132      97.002  14.823  31.368  1.00  0.00           C
ATOM   4889  C37 POPEZ 132      96.412  13.912  32.458  1.00  0.00           C
ATOM   4892  C38 POPEZ 132      97.263  14.003  33.728  1.00  0.00           C
ATOM   4895  C39 POPEZ 132      97.362  12.703  34.548  1.00  0.00           C
ATOM   4898 0C31 POPEZ 132      96.412  12.703  35.737  1.00  0.00           C
ATOM   4901 1C31 POPEZ 132      96.423  11.362  36.467  1.00  0.00           C
ATOM   4904 2C31 POPEZ 132      95.553  11.403  37.717  1.00  0.00           C
ATOM   4907 3C31 POPEZ 132      95.332  10.013  38.348  1.00  0.00           C
ATOM   4910 4C31 POPEZ 132      96.502   9.493  39.178  1.00  0.00           C
ATOM   4913 5C31 POPEZ 132      96.193   8.113  39.768  1.00  0.00           C
ATOM   4916 6C31 POPEZ 132      97.183   7.673  40.849  1.00  0.00           C
ATOM   4920  NH3 POPEa 133      75.443  16.603  69.427  1.00  0.00           N
ATOM   4924  C12 POPEa 133      75.702  16.423  70.898  1.00  0.00           C
ATOM   4927  C11 POPEa 133      76.783  17.403  71.408  1.00  0.00           C
ATOM   4930  P   POPEa 133      79.003  16.233  70.667  1.00  0.00           P
ATOM   4931  O13 POPEa 133      80.102  16.512  71.608  1.00  0.00           O
ATOM   4932  O14 POPEa 133      78.313  14.953  70.887  1.00  0.00           O
ATOM   4933  O11 POPEa 133      79.572  16.203  69.198  1.00  0.00           O
ATOM   4934  O12 POPEa 133      77.963  17.422  70.607  1.00  0.00           O
ATOM   4935  C1  POPEa 133      79.752  17.433  68.479  1.00  0.00           C
ATOM   4938  C2  POPEa 133      80.203  17.113  67.029  1.00  0.00           C
ATOM   4940  O21 POPEa 133      80.013  18.223  66.138  1.00  0.00           O
ATOM   4941  C21 POPEa 133      78.782  18.473  65.717  1.00  0.00           C
ATOM   4942  O22 POPEa 133      77.753  18.112  66.258  1.00  0.00           O
ATOM   4943  C22 POPEa 133      78.873  19.273  64.398  1.00  0.00           C
ATOM   4946  C3  POPEa 133      79.563  15.803  66.468  1.00  0.00           C
ATOM   4949  O31 POPEa 133      79.793  15.733  65.049  1.00  0.00           O
ATOM   4950  C31 POPEa 133      79.383  14.623  64.459  1.00  0.00           C
ATOM   4951  O32 POPEa 133      79.003  13.613  65.037  1.00  0.00           O
ATOM   4952  C32 POPEa 133      79.432  14.862  62.948  1.00  0.00           C
ATOM   4955  C23 POPEa 133      77.683  18.983  63.448  1.00  0.00           C
ATOM   4958  C24 POPEa 133      77.893  19.403  61.978  1.00  0.00           C
ATOM   4961  C25 POPEa 133      76.653  19.073  61.128  1.00  0.00           C
ATOM   4964  C26 POPEa 133      76.812  19.223  59.599  1.00  0.00           C
ATOM   4967  C27 POPEa 133      75.592  18.643  58.848  1.00  0.00           C
ATOM   4970  C28 POPEa 133      75.662  18.733  57.308  1.00  0.00           C
ATOM   4973  C29 POPEa 133      74.672  19.703  56.717  1.00  0.00           C
ATOM   4975 0C21 POPEa 133      74.153  19.692  55.467  1.00  0.00           C
ATOM   4977 1C21 POPEa 133      74.462  18.733  54.338  1.00  0.00           C
ATOM   4980 2C21 POPEa 133      74.892  19.452  53.048  1.00  0.00           C
ATOM   4983 3C21 POPEa 133      76.392  19.782  53.008  1.00  0.00           C
ATOM   4986 4C21 POPEa 133      76.793  20.582  51.748  1.00  0.00           C
ATOM   4989 5C21 POPEa 133      78.313  20.742  51.588  1.00  0.00           C
ATOM   4992 6C21 POPEa 133      78.992  19.452  51.108  1.00  0.00           C
ATOM   4995 7C21 POPEa 133      80.522  19.522  51.058  1.00  0.00           C
ATOM   4998 8C21 POPEa 133      81.152  18.163  50.788  1.00  0.00           C
ATOM   5002  C33 POPEa 133      80.253  13.803  62.169  1.00  0.00           C
ATOM   5005  C34 POPEa 133      79.882  13.773  60.677  1.00  0.00           C
ATOM   5008  C35 POPEa 133      80.572  14.882  59.888  1.00  0.00           C
ATOM   5011  C36 POPEa 133      82.032  14.613  59.529  1.00  0.00           C
ATOM   5014  C37 POPEa 133      82.673  15.683  58.618  1.00  0.00           C
ATOM   5017  C38 POPEa 133      84.053  15.283  58.107  1.00  0.00           C
ATOM   5020  C39 POPEa 133      84.872  16.433  57.508  1.00  0.00           C
ATOM   5023 0C31 POPEa 133      84.362  16.973  56.158  1.00  0.00           C
ATOM   5026 1C31 POPEa 133      85.462  17.793  55.448  1.00  0.00           C
ATOM   5029 2C31 POPEa 133      85.203  18.042  53.958  1.00  0.00           C
ATOM   5032 3C31 POPEa 133      84.012  18.972  53.668  1.00  0.00           C
ATOM   5035 4C31 POPEa 133      84.193  20.393  54.217  1.00  0.00           C
ATOM   5038 5C31 POPEa 133      83.062  21.332  53.787  1.00  0.00           C
ATOM   5041 6C31 POPEa 133      83.263  22.782  54.237  1.00  0.00           C
ATOM   5045  NH3 POPEb 134      39.793  43.743  74.698  1.00  0.00           N
ATOM   5049  C12 POPEb 134      39.872  44.333  76.089  1.00  0.00           C
ATOM   5052  C11 POPEb 134      38.592  45.102  76.408  1.00  0.00           C
ATOM   5055  P   POPEb 134      38.522  47.323  74.967  1.00  0.00           P
ATOM   5056  O13 POPEb 134      39.672  47.792  75.779  1.00  0.00           O
ATOM   5057  O14 POPEb 134      37.263  48.083  75.077  1.00  0.00           O
ATOM   5058  O11 POPEb 134      38.932  47.183  73.448  1.00  0.00           O
ATOM   5059  O12 POPEb 134      38.193  45.822  75.247  1.00  0.00           O
ATOM   5060  C1  POPEb 134      38.412  48.172  72.549  1.00  0.00           C
ATOM   5063  C2  POPEb 134      37.092  47.672  71.868  1.00  0.00           C
ATOM   5065  O21 POPEb 134      37.263  46.763  70.747  1.00  0.00           O
ATOM   5066  C21 POPEb 134      38.282  46.983  69.919  1.00  0.00           C
ATOM   5067  O22 POPEb 134      38.783  48.073  69.688  1.00  0.00           O
ATOM   5068  C22 POPEb 134      38.812  45.692  69.298  1.00  0.00           C
ATOM   5071  C3  POPEb 134      36.112  48.852  71.587  1.00  0.00           C
ATOM   5074  O31 POPEb 134      34.723  48.442  71.527  1.00  0.00           O
ATOM   5075  C31 POPEb 134      34.273  48.083  70.337  1.00  0.00           C
ATOM   5076  O32 POPEb 134      34.073  46.922  70.008  1.00  0.00           O
ATOM   5077  C32 POPEb 134      34.112  49.303  69.417  1.00  0.00           C
ATOM   5080  C23 POPEb 134      38.473  45.472  67.798  1.00  0.00           C
ATOM   5083  C24 POPEb 134      39.283  46.323  66.777  1.00  0.00           C
ATOM   5086  C25 POPEb 134      38.802  47.773  66.567  1.00  0.00           C
ATOM   5089  C26 POPEb 134      39.293  48.462  65.288  1.00  0.00           C
ATOM   5092  C27 POPEb 134      40.073  49.753  65.557  1.00  0.00           C
ATOM   5095  C28 POPEb 134      40.052  50.762  64.389  1.00  0.00           C
ATOM   5098  C29 POPEb 134      38.742  51.503  64.217  1.00  0.00           C
ATOM   5100 0C21 POPEb 134      38.272  52.053  63.088  1.00  0.00           C
ATOM   5102 1C21 POPEb 134      38.923  52.033  61.717  1.00  0.00           C
ATOM   5105 2C21 POPEb 134      37.903  52.272  60.588  1.00  0.00           C
ATOM   5108 3C21 POPEb 134      38.583  52.402  59.217  1.00  0.00           C
ATOM   5111 4C21 POPEb 134      37.612  52.613  58.037  1.00  0.00           C
ATOM   5114 5C21 POPEb 134      36.892  51.323  57.607  1.00  0.00           C
ATOM   5117 6C21 POPEb 134      36.653  51.253  56.088  1.00  0.00           C
ATOM   5120 7C21 POPEb 134      36.353  49.832  55.607  1.00  0.00           C
ATOM   5123 8C21 POPEb 134      36.232  49.692  54.088  1.00  0.00           C
ATOM   5127  C33 POPEb 134      33.153  49.093  68.217  1.00  0.00           C
ATOM   5130  C34 POPEb 134      33.023  50.373  67.388  1.00  0.00           C
ATOM   5133  C35 POPEb 134      32.482  50.152  65.967  1.00  0.00           C
ATOM   5136  C36 POPEb 134      33.572  50.262  64.878  1.00  0.00           C
ATOM   5139  C37 POPEb 134      34.342  48.972  64.589  1.00  0.00           C
ATOM   5142  C38 POPEb 134      35.623  49.193  63.758  1.00  0.00           C
ATOM   5145  C39 POPEb 134      35.403  49.913  62.418  1.00  0.00           C
ATOM   5148 0C31 POPEb 134      34.322  49.242  61.579  1.00  0.00           C
ATOM   5151 1C31 POPEb 134      34.173  49.863  60.197  1.00  0.00           C
ATOM   5154 2C31 POPEb 134      33.063  49.182  59.398  1.00  0.00           C
ATOM   5157 3C31 POPEb 134      33.432  49.063  57.917  1.00  0.00           C
ATOM   5160 4C31 POPEb 134      32.503  48.143  57.127  1.00  0.00           C
ATOM   5163 5C31 POPEb 134      33.072  47.843  55.728  1.00  0.00           C
ATOM   5166 6C31 POPEb 134      32.272  46.823  54.928  1.00  0.00           C
ATOM   5170  NH3 POPEc 135      -0.027  14.502  28.138  1.00  0.00           N
ATOM   5174  C12 POPEc 135       0.133  15.993  28.028  1.00  0.00           C
ATOM   5177  C11 POPEc 135      -1.037  16.723  28.678  1.00  0.00           C
ATOM   5180  P   POPEc 135      -0.437  19.243  28.138  1.00  0.00           P
ATOM   5181  O13 POPEc 135       0.113  19.543  26.798  1.00  0.00           O
ATOM   5182  O14 POPEc 135      -1.367  20.263  28.658  1.00  0.00           O
ATOM   5183  O11 POPEc 135       0.713  18.993  29.177  1.00  0.00           O
ATOM   5184  O12 POPEc 135      -1.267  17.923  27.978  1.00  0.00           O
ATOM   5185  C1  POPEc 135       1.263  20.182  29.798  1.00  0.00           C
ATOM   5188  C2  POPEc 135       1.503  19.942  31.298  1.00  0.00           C
ATOM   5190  O21 POPEc 135       2.033  21.163  31.858  1.00  0.00           O
ATOM   5191  C21 POPEc 135       1.573  21.523  33.037  1.00  0.00           C
ATOM   5192  O22 POPEc 135       0.793  20.893  33.728  1.00  0.00           O
ATOM   5193  C22 POPEc 135       2.183  22.863  33.418  1.00  0.00           C
ATOM   5196  C3  POPEc 135       2.453  18.733  31.458  1.00  0.00           C
ATOM   5199  O31 POPEc 135       2.813  18.503  32.838  1.00  0.00           O
ATOM   5200  C31 POPEc 135       3.003  17.263  33.228  1.00  0.00           C
ATOM   5201  O32 POPEc 135       2.733  16.262  32.588  1.00  0.00           O
ATOM   5202  C32 POPEc 135       3.573  17.313  34.647  1.00  0.00           C
ATOM   5205  C23 POPEc 135       2.103  23.032  34.948  1.00  0.00           C
ATOM   5208  C24 POPEc 135       2.673  24.343  35.508  1.00  0.00           C
ATOM   5211  C25 POPEc 135       2.213  24.543  36.958  1.00  0.00           C
ATOM   5214  C26 POPEc 135       2.633  23.433  37.917  1.00  0.00           C
ATOM   5217  C27 POPEc 135       1.953  23.532  39.287  1.00  0.00           C
ATOM   5220  C28 POPEc 135       2.343  22.343  40.189  1.00  0.00           C
ATOM   5223  C29 POPEc 135       1.683  22.393  41.537  1.00  0.00           C
ATOM   5225 0C21 POPEc 135       2.223  22.843  42.689  1.00  0.00           C
ATOM   5227 1C21 POPEc 135       3.593  23.453  42.868  1.00  0.00           C
ATOM   5230 2C21 POPEc 135       3.593  24.852  43.538  1.00  0.00           C
ATOM   5233 3C21 POPEc 135       3.473  24.872  45.077  1.00  0.00           C
ATOM   5236 4C21 POPEc 135       2.133  24.403  45.677  1.00  0.00           C
ATOM   5239 5C21 POPEc 135       0.903  25.112  45.088  1.00  0.00           C
ATOM   5242 6C21 POPEc 135      -0.427  24.583  45.627  1.00  0.00           C
ATOM   5245 7C21 POPEc 135      -1.607  25.382  45.077  1.00  0.00           C
ATOM   5248 8C21 POPEc 135      -2.977  24.933  45.597  1.00  0.00           C
ATOM   5252  C33 POPEc 135       2.543  16.882  35.718  1.00  0.00           C
ATOM   5255  C34 POPEc 135       2.813  17.493  37.098  1.00  0.00           C
ATOM   5258  C35 POPEc 135       4.223  17.233  37.627  1.00  0.00           C
ATOM   5261  C36 POPEc 135       4.363  17.433  39.138  1.00  0.00           C
ATOM   5264  C37 POPEc 135       4.263  18.902  39.598  1.00  0.00           C
ATOM   5267  C38 POPEc 135       4.583  19.102  41.088  1.00  0.00           C
ATOM   5270  C39 POPEc 135       6.073  18.913  41.418  1.00  0.00           C
ATOM   5273 0C31 POPEc 135       6.393  18.823  42.917  1.00  0.00           C
ATOM   5276 1C31 POPEc 135       7.813  18.272  43.139  1.00  0.00           C
ATOM   5279 2C31 POPEc 135       8.203  18.012  44.599  1.00  0.00           C
ATOM   5282 3C31 POPEc 135       8.373  19.282  45.428  1.00  0.00           C
ATOM   5285 4C31 POPEc 135       9.293  19.093  46.649  1.00  0.00           C
ATOM   5288 5C31 POPEc 135       9.323  20.333  47.549  1.00  0.00           C
ATOM   5291 6C31 POPEc 135      10.413  20.303  48.628  1.00  0.00           C
ATOM   5295  NH3 POPEd 136      37.733  18.143  28.288  1.00  0.00           N
ATOM   5299  C12 POPEd 136      36.892  16.973  27.847  1.00  0.00           C
ATOM   5302  C11 POPEd 136      37.513  15.622  28.278  1.00  0.00           C
ATOM   5305  P   POPEd 136      39.532  14.042  27.997  1.00  0.00           P
ATOM   5306  O13 POPEd 136      38.723  13.092  27.208  1.00  0.00           O
ATOM   5307  O14 POPEd 136      40.953  14.053  27.628  1.00  0.00           O
ATOM   5308  O11 POPEd 136      39.403  13.663  29.538  1.00  0.00           O
ATOM   5309  O12 POPEd 136      38.903  15.493  27.898  1.00  0.00           O
ATOM   5310  C1  POPEd 136      40.173  14.382  30.528  1.00  0.00           C
ATOM   5313  C2  POPEd 136      40.132  13.663  31.908  1.00  0.00           C
ATOM   5315  O21 POPEd 136      40.973  14.382  32.838  1.00  0.00           O
ATOM   5316  C21 POPEd 136      41.203  13.832  34.028  1.00  0.00           C
ATOM   5317  O22 POPEd 136      40.572  12.922  34.538  1.00  0.00           O
ATOM   5318  C22 POPEd 136      42.443  14.493  34.637  1.00  0.00           C
ATOM   5321  C3  POPEd 136      40.543  12.163  31.757  1.00  0.00           C
ATOM   5324  O31 POPEd 136      41.932  12.022  32.077  1.00  0.00           O
ATOM   5325  C31 POPEd 136      42.723  11.303  31.337  1.00  0.00           C
ATOM   5326  O32 POPEd 136      42.383  10.492  30.478  1.00  0.00           O
ATOM   5327  C32 POPEd 136      44.133  11.833  31.648  1.00  0.00           C
ATOM   5330  C23 POPEd 136      42.793  14.053  36.087  1.00  0.00           C
ATOM   5333  C24 POPEd 136      43.133  15.292  36.938  1.00  0.00           C
ATOM   5336  C25 POPEd 136      43.263  15.053  38.447  1.00  0.00           C
ATOM   5339  C26 POPEd 136      43.443  16.372  39.197  1.00  0.00           C
ATOM   5342  C27 POPEd 136      42.643  16.442  40.508  1.00  0.00           C
ATOM   5345  C28 POPEd 136      42.743  17.813  41.198  1.00  0.00           C
ATOM   5348  C29 POPEd 136      41.682  17.973  42.248  1.00  0.00           C
ATOM   5350 0C21 POPEd 136      41.853  18.153  43.558  1.00  0.00           C
ATOM   5352 1C21 POPEd 136      43.182  18.193  44.278  1.00  0.00           C
ATOM   5355 2C21 POPEd 136      43.043  17.863  45.767  1.00  0.00           C
ATOM   5358 3C21 POPEd 136      42.453  16.473  46.097  1.00  0.00           C
ATOM   5361 4C21 POPEd 136      42.552  16.192  47.607  1.00  0.00           C
ATOM   5364 5C21 POPEd 136      42.113  14.782  48.008  1.00  0.00           C
ATOM   5367 6C21 POPEd 136      42.293  14.533  49.517  1.00  0.00           C
ATOM   5370 7C21 POPEd 136      41.943  13.103  49.948  1.00  0.00           C
ATOM   5373 8C21 POPEd 136      41.973  12.893  51.467  1.00  0.00           C
ATOM   5377  C33 POPEd 136      45.062  11.043  32.597  1.00  0.00           C
ATOM   5380  C34 POPEd 136      44.683  11.023  34.088  1.00  0.00           C
ATOM   5383  C35 POPEd 136      44.922   9.593  34.589  1.00  0.00           C
ATOM   5386  C36 POPEd 136      44.623   9.273  36.058  1.00  0.00           C
ATOM   5389  C37 POPEd 136      44.753   7.753  36.208  1.00  0.00           C
ATOM   5392  C38 POPEd 136      44.543   7.173  37.608  1.00  0.00           C
ATOM   5395  C39 POPEd 136      45.803   7.093  38.467  1.00  0.00           C
ATOM   5398 0C31 POPEd 136      45.733   5.923  39.458  1.00  0.00           C
ATOM   5401 1C31 POPEd 136      46.733   6.053  40.618  1.00  0.00           C
ATOM   5404 2C31 POPEd 136      46.903   4.763  41.428  1.00  0.00           C
ATOM   5407 3C31 POPEd 136      45.782   4.463  42.438  1.00  0.00           C
ATOM   5410 4C31 POPEd 136      45.903   5.253  43.757  1.00  0.00           C
ATOM   5413 5C31 POPEd 136      45.052   4.643  44.878  1.00  0.00           C
ATOM   5416 6C31 POPEd 136      45.132   5.413  46.198  1.00  0.00           C
ATOM   5420  NH3 POPEe 137      63.932  62.722  33.738  1.00  0.00           N
ATOM   5424  C12 POPEe 137      63.293  64.063  33.498  1.00  0.00           C
ATOM   5427  C11 POPEe 137      62.032  64.262  34.347  1.00  0.00           C
ATOM   5430  P   POPEe 137      59.683  64.163  33.247  1.00  0.00           P
ATOM   5431  O13 POPEe 137      60.103  65.142  32.228  1.00  0.00           O
ATOM   5432  O14 POPEe 137      58.682  63.112  32.938  1.00  0.00           O
ATOM   5433  O11 POPEe 137      59.182  64.972  34.497  1.00  0.00           O
ATOM   5434  O12 POPEe 137      60.962  63.472  33.838  1.00  0.00           O
ATOM   5435  C1  POPEe 137      58.503  64.262  35.548  1.00  0.00           C
ATOM   5438  C2  POPEe 137      59.103  64.712  36.877  1.00  0.00           C
ATOM   5440  O21 POPEe 137      58.392  64.063  37.938  1.00  0.00           O
ATOM   5441  C21 POPEe 137      59.133  63.933  39.028  1.00  0.00           C
ATOM   5442  O22 POPEe 137      60.353  64.012  39.088  1.00  0.00           O
ATOM   5443  C22 POPEe 137      58.212  63.743  40.238  1.00  0.00           C
ATOM   5446  C3  POPEe 137      58.973  66.243  37.007  1.00  0.00           C
ATOM   5449  O31 POPEe 137      59.443  66.672  38.298  1.00  0.00           O
ATOM   5450  C31 POPEe 137      60.303  67.663  38.278  1.00  0.00           C
ATOM   5451  O32 POPEe 137      60.673  68.273  37.298  1.00  0.00           O
ATOM   5452  C32 POPEe 137      60.633  68.033  39.728  1.00  0.00           C
ATOM   5455  C23 POPEe 137      59.002  63.383  41.509  1.00  0.00           C
ATOM   5458  C24 POPEe 137      58.153  63.203  42.768  1.00  0.00           C
ATOM   5461  C25 POPEe 137      56.953  62.272  42.557  1.00  0.00           C
ATOM   5464  C26 POPEe 137      56.463  61.623  43.848  1.00  0.00           C
ATOM   5467  C27 POPEe 137      55.383  60.573  43.558  1.00  0.00           C
ATOM   5470  C28 POPEe 137      55.192  59.553  44.688  1.00  0.00           C
ATOM   5473  C29 POPEe 137      54.093  58.603  44.307  1.00  0.00           C
ATOM   5475 0C21 POPEe 137      52.923  58.413  44.948  1.00  0.00           C
ATOM   5477 1C21 POPEe 137      52.463  59.063  46.228  1.00  0.00           C
ATOM   5480 2C21 POPEe 137      52.013  58.013  47.257  1.00  0.00           C
ATOM   5483 3C21 POPEe 137      53.162  57.113  47.768  1.00  0.00           C
ATOM   5486 4C21 POPEe 137      52.703  56.012  48.748  1.00  0.00           C
ATOM   5489 5C21 POPEe 137      51.763  55.003  48.078  1.00  0.00           C
ATOM   5492 6C21 POPEe 137      51.333  53.843  48.988  1.00  0.00           C
ATOM   5495 7C21 POPEe 137      50.153  53.083  48.377  1.00  0.00           C
ATOM   5498 8C21 POPEe 137      49.553  52.012  49.298  1.00  0.00           C
ATOM   5502  C33 POPEe 137      60.793  69.542  39.998  1.00  0.00           C
ATOM   5505  C34 POPEe 137      61.182  69.762  41.458  1.00  0.00           C
ATOM   5508  C35 POPEe 137      61.283  71.252  41.758  1.00  0.00           C
ATOM   5511  C36 POPEe 137      61.693  71.523  43.197  1.00  0.00           C
ATOM   5514  C37 POPEe 137      61.483  72.993  43.568  1.00  0.00           C
ATOM   5517  C38 POPEe 137      61.653  73.233  45.057  1.00  0.00           C
ATOM   5520  C39 POPEe 137      61.442  74.703  45.417  1.00  0.00           C
ATOM   5523 0C31 POPEe 137      61.523  74.953  46.917  1.00  0.00           C
ATOM   5526 1C31 POPEe 137      61.633  76.442  47.239  1.00  0.00           C
ATOM   5529 2C31 POPEe 137      61.862  76.692  48.728  1.00  0.00           C
ATOM   5532 3C31 POPEe 137      62.253  78.152  49.009  1.00  0.00           C
ATOM   5535 4C31 POPEe 137      62.183  78.493  50.498  1.00  0.00           C
ATOM   5538 5C31 POPEe 137      62.752  79.883  50.779  1.00  0.00           C
ATOM   5541 6C31 POPEe 137      62.643  80.293  52.248  1.00  0.00           C
ATOM   5545  NH3 POPEf 138     123.973   9.413  28.138  1.00  0.00           N
ATOM   5549  C12 POPEf 138     122.913   8.343  28.007  1.00  0.00           C
ATOM   5552  C11 POPEf 138     121.502   8.862  27.638  1.00  0.00           C
ATOM   5555  P   POPEf 138     119.203   7.483  27.597  1.00  0.00           P
ATOM   5556  O13 POPEf 138     118.303   8.462  26.927  1.00  0.00           O
ATOM   5557  O14 POPEf 138     118.923   6.093  27.238  1.00  0.00           O
ATOM   5558  O11 POPEf 138     119.133   7.643  29.158  1.00  0.00           O
ATOM   5559  O12 POPEf 138     120.702   7.773  27.197  1.00  0.00           O
ATOM   5560  C1  POPEf 138     118.263   6.833  29.967  1.00  0.00           C
ATOM   5563  C2  POPEf 138     118.883   6.533  31.378  1.00  0.00           C
ATOM   5565  O21 POPEf 138     117.972   7.002  32.398  1.00  0.00           O
ATOM   5566  C21 POPEf 138     118.013   6.353  33.548  1.00  0.00           C
ATOM   5567  O22 POPEf 138     118.653   5.343  33.778  1.00  0.00           O
ATOM   5568  C22 POPEf 138     117.102   7.043  34.557  1.00  0.00           C
ATOM   5571  C3  POPEf 138     120.292   7.193  31.477  1.00  0.00           C
ATOM   5574  O31 POPEf 138     120.863   7.233  32.798  1.00  0.00           O
ATOM   5575  C31 POPEf 138     121.743   6.273  33.068  1.00  0.00           C
ATOM   5576  O32 POPEf 138     121.943   5.283  32.388  1.00  0.00           O
ATOM   5577  C32 POPEf 138     122.573   6.733  34.247  1.00  0.00           C
ATOM   5580  C23 POPEf 138     117.072   6.303  35.918  1.00  0.00           C
ATOM   5583  C24 POPEf 138     116.323   7.103  36.987  1.00  0.00           C
ATOM   5586  C25 POPEf 138     116.162   6.342  38.317  1.00  0.00           C
ATOM   5589  C26 POPEf 138     117.473   5.833  38.928  1.00  0.00           C
ATOM   5592  C27 POPEf 138     117.522   5.983  40.458  1.00  0.00           C
ATOM   5595  C28 POPEf 138     118.783   5.373  41.108  1.00  0.00           C
ATOM   5598  C29 POPEf 138     118.772   3.863  41.128  1.00  0.00           C
ATOM   5600 0C21 POPEf 138     118.102   3.103  42.008  1.00  0.00           C
ATOM   5602 1C21 POPEf 138     117.253   3.613  43.148  1.00  0.00           C
ATOM   5605 2C21 POPEf 138     117.232   2.633  44.328  1.00  0.00           C
ATOM   5608 3C21 POPEf 138     116.272   3.063  45.438  1.00  0.00           C
ATOM   5611 4C21 POPEf 138     116.013   1.933  46.439  1.00  0.00           C
ATOM   5614 5C21 POPEf 138     114.882   2.233  47.438  1.00  0.00           C
ATOM   5617 6C21 POPEf 138     115.243   3.353  48.428  1.00  0.00           C
ATOM   5620 7C21 POPEf 138     114.403   3.333  49.707  1.00  0.00           C
ATOM   5623 8C21 POPEf 138     114.872   4.323  50.767  1.00  0.00           C
ATOM   5627  C33 POPEf 138     123.942   6.023  34.328  1.00  0.00           C
ATOM   5630  C34 POPEf 138     123.883   4.733  35.158  1.00  0.00           C
ATOM   5633  C35 POPEf 138     123.783   5.043  36.658  1.00  0.00           C
ATOM   5636  C36 POPEf 138     123.743   3.793  37.538  1.00  0.00           C
ATOM   5639  C37 POPEf 138     123.463   4.163  38.999  1.00  0.00           C
ATOM   5642  C38 POPEf 138     123.333   2.943  39.927  1.00  0.00           C
ATOM   5645  C39 POPEf 138     124.653   2.173  40.057  1.00  0.00           C
ATOM   5648 0C31 POPEf 138     124.613   1.163  41.198  1.00  0.00           C
ATOM   5651 1C31 POPEf 138     125.978   0.513  41.439  1.00  0.00           C
ATOM   5654 2C31 POPEf 138     126.017  -0.447  42.638  1.00  0.00           C
ATOM   5657 3C31 POPEf 138     124.923  -1.517  42.638  1.00  0.00           C
ATOM   5660 4C31 POPEf 138     125.162  -2.567  43.728  1.00  0.00           C
ATOM   5663 5C31 POPEf 138     124.312  -3.822  43.588  1.00  0.00           C
ATOM   5666 6C31 POPEf 138     124.642  -4.842  44.678  1.00  0.00           C
ATOM   5670  NH3 POPEg 139      44.313  64.063  73.898  1.00  0.00           N
ATOM   5674  C12 POPEg 139      43.072  64.593  73.238  1.00  0.00           C
ATOM   5677  C11 POPEg 139      42.393  65.682  74.087  1.00  0.00           C
ATOM   5680  P   POPEg 139      44.063  67.733  73.577  1.00  0.00           P
ATOM   5681  O13 POPEg 139      43.963  69.192  73.787  1.00  0.00           O
ATOM   5682  O14 POPEg 139      45.033  66.993  74.417  1.00  0.00           O
ATOM   5683  O11 POPEg 139      44.342  67.322  72.099  1.00  0.00           O
ATOM   5684  O12 POPEg 139      42.673  67.023  73.667  1.00  0.00           O
ATOM   5685  C1  POPEg 139      45.262  67.963  71.238  1.00  0.00           C
ATOM   5688  C2  POPEg 139      46.273  66.942  70.648  1.00  0.00           C
ATOM   5690  O21 POPEg 139      46.172  66.972  69.217  1.00  0.00           O
ATOM   5691  C21 POPEg 139      47.092  67.652  68.588  1.00  0.00           C
ATOM   5692  O22 POPEg 139      48.053  68.192  69.108  1.00  0.00           O
ATOM   5693  C22 POPEg 139      46.723  67.622  67.099  1.00  0.00           C
ATOM   5696  C3  POPEg 139      45.962  65.493  71.077  1.00  0.00           C
ATOM   5699  O31 POPEg 139      46.912  64.633  70.438  1.00  0.00           O
ATOM   5700  C31 POPEg 139      46.463  63.963  69.378  1.00  0.00           C
ATOM   5701  O32 POPEg 139      45.283  63.773  69.087  1.00  0.00           O
ATOM   5702  C32 POPEg 139      47.663  63.472  68.588  1.00  0.00           C
ATOM   5705  C23 POPEg 139      47.892  67.922  66.138  1.00  0.00           C
ATOM   5708  C24 POPEg 139      47.362  68.462  64.808  1.00  0.00           C
ATOM   5711  C25 POPEg 139      48.462  68.963  63.877  1.00  0.00           C
ATOM   5714  C26 POPEg 139      47.892  69.673  62.638  1.00  0.00           C
ATOM   5717  C27 POPEg 139      48.983  70.313  61.748  1.00  0.00           C
ATOM   5720  C28 POPEg 139      49.023  69.743  60.317  1.00  0.00           C
ATOM   5723  C29 POPEg 139      49.623  68.362  60.247  1.00  0.00           C
ATOM   5725 0C21 POPEg 139      50.592  67.932  59.417  1.00  0.00           C
ATOM   5727 1C21 POPEg 139      51.302  68.733  58.339  1.00  0.00           C
ATOM   5730 2C21 POPEg 139      52.832  68.673  58.468  1.00  0.00           C
ATOM   5733 3C21 POPEg 139      53.373  69.192  59.808  1.00  0.00           C
ATOM   5736 4C21 POPEg 139      54.893  69.413  59.838  1.00  0.00           C
ATOM   5739 5C21 POPEg 139      55.733  68.163  59.517  1.00  0.00           C
ATOM   5742 6C21 POPEg 139      57.243  68.423  59.669  1.00  0.00           C
ATOM   5745 7C21 POPEg 139      58.103  67.233  59.248  1.00  0.00           C
ATOM   5748 8C21 POPEg 139      59.602  67.553  59.188  1.00  0.00           C
ATOM   5752  C33 POPEg 139      47.313  62.972  67.169  1.00  0.00           C
ATOM   5755  C34 POPEg 139      48.522  62.303  66.497  1.00  0.00           C
ATOM   5758  C35 POPEg 139      49.703  63.243  66.238  1.00  0.00           C
ATOM   5761  C36 POPEg 139      49.653  63.953  64.878  1.00  0.00           C
ATOM   5764  C37 POPEg 139      50.813  64.942  64.717  1.00  0.00           C
ATOM   5767  C38 POPEg 139      50.912  65.533  63.298  1.00  0.00           C
ATOM   5770  C39 POPEg 139      52.183  66.363  63.037  1.00  0.00           C
ATOM   5773 0C31 POPEg 139      52.102  67.843  63.448  1.00  0.00           C
ATOM   5776 1C31 POPEg 139      52.352  68.143  64.938  1.00  0.00           C
ATOM   5779 2C31 POPEg 139      52.123  69.612  65.329  1.00  0.00           C
ATOM   5782 3C31 POPEg 139      52.762  70.652  64.398  1.00  0.00           C
ATOM   5785 4C31 POPEg 139      54.283  70.503  64.258  1.00  0.00           C
ATOM   5788 5C31 POPEg 139      54.872  71.532  63.279  1.00  0.00           C
ATOM   5791 6C31 POPEg 139      56.382  71.372  63.078  1.00  0.00           C
ATOM   5795  NH3 POPEh 140     124.082  24.303  71.667  1.00  0.00           N
ATOM   5799  C12 POPEh 140     124.383  24.703  73.078  1.00  0.00           C
ATOM   5802  C11 POPEh 140     125.682  25.512  73.197  1.00  0.00           C
ATOM   5805  P   POPEh 140     127.288  23.412  73.477  1.00  0.00           P
ATOM   5806  O13 POPEh 140     128.748  23.293  73.378  1.00  0.00           O
ATOM   5807  O14 POPEh 140     126.638  23.253  74.798  1.00  0.00           O
ATOM   5808  O11 POPEh 140     126.558  22.442  72.458  1.00  0.00           O
ATOM   5809  O12 POPEh 140     126.848  24.782  72.829  1.00  0.00           O
ATOM   5810  C1  POPEh 140     127.178  21.992  71.247  1.00  0.00           C
ATOM   5813  C2  POPEh 140     126.877  22.913  70.037  1.00  0.00           C
ATOM   5815  O21 POPEh 140     126.848  22.143  68.818  1.00  0.00           O
ATOM   5816  C21 POPEh 140     125.938  22.563  67.938  1.00  0.00           C
ATOM   5817  O22 POPEh 140     124.982  23.272  68.209  1.00  0.00           O
ATOM   5818  C22 POPEh 140     126.327  22.062  66.538  1.00  0.00           C
ATOM   5821  C3  POPEh 140     127.838  24.122  69.868  1.00  0.00           C
ATOM   5824  O31 POPEh 140     127.538  24.833  68.658  1.00  0.00           O
ATOM   5825  C31 POPEh 140     127.498  26.153  68.658  1.00  0.00           C
ATOM   5826  O32 POPEh 140     127.498  26.882  69.637  1.00  0.00           O
ATOM   5827  C32 POPEh 140     127.477  26.643  67.207  1.00  0.00           C
ATOM   5830  C23 POPEh 140     125.203  22.122  65.478  1.00  0.00           C
ATOM   5833  C24 POPEh 140     125.812  22.162  64.058  1.00  0.00           C
ATOM   5836  C25 POPEh 140     124.823  21.862  62.928  1.00  0.00           C
ATOM   5839  C26 POPEh 140     124.452  23.093  62.089  1.00  0.00           C
ATOM   5842  C27 POPEh 140     123.743  22.693  60.779  1.00  0.00           C
ATOM   5845  C28 POPEh 140     123.422  23.893  59.858  1.00  0.00           C
ATOM   5848  C29 POPEh 140     122.333  24.773  60.407  1.00  0.00           C
ATOM   5850 0C21 POPEh 140     121.022  24.712  60.127  1.00  0.00           C
ATOM   5852 1C21 POPEh 140     120.343  23.702  59.237  1.00  0.00           C
ATOM   5855 2C21 POPEh 140     119.172  24.273  58.419  1.00  0.00           C
ATOM   5858 3C21 POPEh 140     119.583  24.852  57.048  1.00  0.00           C
ATOM   5861 4C21 POPEh 140     118.352  25.363  56.278  1.00  0.00           C
ATOM   5864 5C21 POPEh 140     118.662  25.863  54.858  1.00  0.00           C
ATOM   5867 6C21 POPEh 140     119.072  24.753  53.877  1.00  0.00           C
ATOM   5870 7C21 POPEh 140     119.152  25.263  52.438  1.00  0.00           C
ATOM   5873 8C21 POPEh 140     119.523  24.183  51.418  1.00  0.00           C
ATOM   5877  C33 POPEh 140     128.188  25.682  66.228  1.00  0.00           C
ATOM   5880  C34 POPEh 140     127.878  25.933  64.747  1.00  0.00           C
ATOM   5883  C35 POPEh 140     128.077  27.372  64.268  1.00  0.00           C
ATOM   5886  C36 POPEh 140     128.018  27.463  62.728  1.00  0.00           C
ATOM   5889  C37 POPEh 140     128.328  28.862  62.198  1.00  0.00           C
ATOM   5892  C38 POPEh 140     128.468  28.932  60.658  1.00  0.00           C
ATOM   5895  C39 POPEh 140     127.137  28.803  59.897  1.00  0.00           C
ATOM   5898 0C31 POPEh 140     127.288  29.073  58.387  1.00  0.00           C
ATOM   5901 1C31 POPEh 140     125.947  29.192  57.627  1.00  0.00           C
ATOM   5904 2C31 POPEh 140     125.282  27.843  57.299  1.00  0.00           C
ATOM   5907 3C31 POPEh 140     124.152  27.962  56.248  1.00  0.00           C
ATOM   5910 4C31 POPEh 140     122.953  28.813  56.698  1.00  0.00           C
ATOM   5913 5C31 POPEh 140     121.992  29.122  55.537  1.00  0.00           C
ATOM   5916 6C31 POPEh 140     120.793  29.973  55.957  1.00  0.00           C
ATOM   5920  NH3 POPEi 141      87.072 112.933  21.858  1.00  0.00           N
ATOM   5924  C12 POPEi 141      88.273 112.023  21.908  1.00  0.00           C
ATOM   5927  C11 POPEi 141      88.683 111.642  23.358  1.00  0.00           C
ATOM   5930  P   POPEi 141      86.432 111.073  24.597  1.00  0.00           P
ATOM   5931  O13 POPEi 141      85.392 111.553  23.638  1.00  0.00           O
ATOM   5932  O14 POPEi 141      86.852 109.663  24.458  1.00  0.00           O
ATOM   5933  O11 POPEi 141      86.043 111.343  26.118  1.00  0.00           O
ATOM   5934  O12 POPEi 141      87.713 111.993  24.347  1.00  0.00           O
ATOM   5935  C1  POPEi 141      86.922 112.133  26.938  1.00  0.00           C
ATOM   5938  C2  POPEi 141      86.693 111.923  28.478  1.00  0.00           C
ATOM   5940  O21 POPEi 141      87.913 112.153  29.218  1.00  0.00           O
ATOM   5941  C21 POPEi 141      88.312 113.413  29.228  1.00  0.00           C
ATOM   5942  O22 POPEi 141      87.792 114.323  28.618  1.00  0.00           O
ATOM   5943  C22 POPEi 141      89.543 113.573  30.118  1.00  0.00           C
ATOM   5946  C3  POPEi 141      86.173 110.493  28.847  1.00  0.00           C
ATOM   5949  O31 POPEi 141      86.402 110.112  30.238  1.00  0.00           O
ATOM   5950  C31 POPEi 141      85.682 110.763  31.149  1.00  0.00           C
ATOM   5951  O32 POPEi 141      84.882 111.652  30.918  1.00  0.00           O
ATOM   5952  C32 POPEi 141      86.083 110.303  32.558  1.00  0.00           C
ATOM   5955  C23 POPEi 141      89.243 114.262  31.477  1.00  0.00           C
ATOM   5958  C24 POPEi 141      90.493 114.843  32.137  1.00  0.00           C
ATOM   5961  C25 POPEi 141      90.203 115.493  33.507  1.00  0.00           C
ATOM   5964  C26 POPEi 141      90.523 114.582  34.697  1.00  0.00           C
ATOM   5967  C27 POPEi 141      89.982 115.083  36.048  1.00  0.00           C
ATOM   5970  C28 POPEi 141      88.513 114.722  36.287  1.00  0.00           C
ATOM   5973  C29 POPEi 141      88.023 115.163  37.638  1.00  0.00           C
ATOM   5975 0C21 POPEi 141      87.272 116.252  37.917  1.00  0.00           C
ATOM   5977 1C21 POPEi 141      86.803 117.293  36.927  1.00  0.00           C
ATOM   5980 2C21 POPEi 141      86.973 118.752  37.427  1.00  0.00           C
ATOM   5983 3C21 POPEi 141      85.992 119.163  38.537  1.00  0.00           C
ATOM   5986 4C21 POPEi 141      84.602 119.592  38.028  1.00  0.00           C
ATOM   5989 5C21 POPEi 141      83.612 119.703  39.197  1.00  0.00           C
ATOM   5992 6C21 POPEi 141      82.213 120.192  38.807  1.00  0.00           C
ATOM   5995 7C21 POPEi 141      81.212 120.013  39.958  1.00  0.00           C
ATOM   5998 8C21 POPEi 141      79.783 120.433  39.618  1.00  0.00           C
ATOM   6002  C33 POPEi 141      84.943 110.483  33.597  1.00  0.00           C
ATOM   6005  C34 POPEi 141      85.483 110.453  35.037  1.00  0.00           C
ATOM   6008  C35 POPEi 141      84.383 110.313  36.108  1.00  0.00           C
ATOM   6011  C36 POPEi 141      84.872 110.673  37.518  1.00  0.00           C
ATOM   6014  C37 POPEi 141      83.842 110.392  38.628  1.00  0.00           C
ATOM   6017  C38 POPEi 141      84.252 111.043  39.958  1.00  0.00           C
ATOM   6020  C39 POPEi 141      83.242 110.862  41.108  1.00  0.00           C
ATOM   6023 0C31 POPEi 141      83.473 109.603  41.978  1.00  0.00           C
ATOM   6026 1C31 POPEi 141      82.583 109.603  43.228  1.00  0.00           C
ATOM   6029 2C31 POPEi 141      82.873 108.433  44.188  1.00  0.00           C
ATOM   6032 3C31 POPEi 141      84.002 108.713  45.189  1.00  0.00           C
ATOM   6035 4C31 POPEi 141      84.282 107.502  46.097  1.00  0.00           C
ATOM   6038 5C31 POPEi 141      85.112 107.853  47.338  1.00  0.00           C
ATOM   6041 6C31 POPEi 141      85.292 106.692  48.317  1.00  0.00           C
ATOM   6045  NH3 POPEj 142      68.882  77.463  33.037  1.00  0.00           N
ATOM   6049  C12 POPEj 142      68.513  76.183  33.738  1.00  0.00           C
ATOM   6052  C11 POPEj 142      67.862  76.512  35.088  1.00  0.00           C
ATOM   6055  P   POPEj 142      65.443  75.622  35.528  1.00  0.00           P
ATOM   6056  O13 POPEj 142      65.002  75.942  34.158  1.00  0.00           O
ATOM   6057  O14 POPEj 142      64.823  74.493  36.248  1.00  0.00           O
ATOM   6058  O11 POPEj 142      65.273  76.932  36.388  1.00  0.00           O
ATOM   6059  O12 POPEj 142      67.032  75.422  35.478  1.00  0.00           O
ATOM   6060  C1  POPEj 142      65.873  77.002  37.678  1.00  0.00           C
ATOM   6063  C2  POPEj 142      65.002  77.922  38.558  1.00  0.00           C
ATOM   6065  O21 POPEj 142      65.633  78.133  39.827  1.00  0.00           O
ATOM   6066  C21 POPEj 142      66.712  78.882  39.787  1.00  0.00           C
ATOM   6067  O22 POPEj 142      67.112  79.542  38.847  1.00  0.00           O
ATOM   6068  C22 POPEj 142      67.313  78.942  41.198  1.00  0.00           C
ATOM   6071  C3  POPEj 142      63.573  77.323  38.739  1.00  0.00           C
ATOM   6074  O31 POPEj 142      62.793  77.962  39.778  1.00  0.00           O
ATOM   6075  C31 POPEj 142      62.412  79.203  39.478  1.00  0.00           C
ATOM   6076  O32 POPEj 142      62.632  79.762  38.418  1.00  0.00           O
ATOM   6077  C32 POPEj 142      61.803  79.893  40.709  1.00  0.00           C
ATOM   6080  C23 POPEj 142      68.862  79.032  41.228  1.00  0.00           C
ATOM   6083  C24 POPEj 142      69.412  79.452  42.607  1.00  0.00           C
ATOM   6086  C25 POPEj 142      68.882  80.813  43.068  1.00  0.00           C
ATOM   6089  C26 POPEj 142      69.532  81.382  44.328  1.00  0.00           C
ATOM   6092  C27 POPEj 142      68.812  82.692  44.707  1.00  0.00           C
ATOM   6095  C28 POPEj 142      69.462  83.503  45.839  1.00  0.00           C
ATOM   6098  C29 POPEj 142      68.672  84.762  46.088  1.00  0.00           C
ATOM   6100 0C21 POPEj 142      68.862  85.643  47.078  1.00  0.00           C
ATOM   6102 1C21 POPEj 142      69.932  85.573  48.127  1.00  0.00           C
ATOM   6105 2C21 POPEj 142      69.403  85.132  49.508  1.00  0.00           C
ATOM   6108 3C21 POPEj 142      68.373  86.073  50.138  1.00  0.00           C
ATOM   6111 4C21 POPEj 142      68.043  85.682  51.579  1.00  0.00           C
ATOM   6114 5C21 POPEj 142      67.043  86.633  52.248  1.00  0.00           C
ATOM   6117 6C21 POPEj 142      66.723  86.222  53.688  1.00  0.00           C
ATOM   6120 7C21 POPEj 142      65.813  87.222  54.417  1.00  0.00           C
ATOM   6123 8C21 POPEj 142      65.392  86.762  55.817  1.00  0.00           C
ATOM   6127  C33 POPEj 142      60.953  78.983  41.637  1.00  0.00           C
ATOM   6130  C34 POPEj 142      61.372  79.023  43.107  1.00  0.00           C
ATOM   6133  C35 POPEj 142      61.213  80.392  43.778  1.00  0.00           C
ATOM   6136  C36 POPEj 142      61.092  80.293  45.308  1.00  0.00           C
ATOM   6139  C37 POPEj 142      60.782  81.652  45.947  1.00  0.00           C
ATOM   6142  C38 POPEj 142      60.572  81.563  47.467  1.00  0.00           C
ATOM   6145  C39 POPEj 142      60.153  82.913  48.068  1.00  0.00           C
ATOM   6148 0C31 POPEj 142      60.303  82.962  49.589  1.00  0.00           C
ATOM   6151 1C31 POPEj 142      59.772  84.273  50.177  1.00  0.00           C
ATOM   6154 2C31 POPEj 142      60.052  84.383  51.688  1.00  0.00           C
ATOM   6157 3C31 POPEj 142      59.563  85.692  52.308  1.00  0.00           C
ATOM   6160 4C31 POPEj 142      59.563  85.643  53.838  1.00  0.00           C
ATOM   6163 5C31 POPEj 142      59.513  87.023  54.487  1.00  0.00           C
ATOM   6166 6C31 POPEj 142      59.553  86.963  56.018  1.00  0.00           C
ATOM   6170  NH3 POPEk 143      50.293 111.163  75.997  1.00  0.00           N
ATOM   6174  C12 POPEk 143      49.753 112.573  76.007  1.00  0.00           C
ATOM   6177  C11 POPEk 143      48.272 112.642  75.577  1.00  0.00           C
ATOM   6180  P   POPEk 143      47.102 110.392  76.419  1.00  0.00           P
ATOM   6181  O13 POPEk 143      45.673 110.153  76.729  1.00  0.00           O
ATOM   6182  O14 POPEk 143      48.162 109.773  77.247  1.00  0.00           O
ATOM   6183  O11 POPEk 143      47.393 110.013  74.909  1.00  0.00           O
ATOM   6184  O12 POPEk 143      47.393 111.932  76.458  1.00  0.00           O
ATOM   6185  C1  POPEk 143      46.403 109.823  73.898  1.00  0.00           C
ATOM   6188  C2  POPEk 143      46.353 111.043  72.938  1.00  0.00           C
ATOM   6190  O21 POPEk 143      45.332 110.962  71.927  1.00  0.00           O
ATOM   6191  C21 POPEk 143      44.072 110.993  72.308  1.00  0.00           C
ATOM   6192  O22 POPEk 143      43.653 110.842  73.448  1.00  0.00           O
ATOM   6193  C22 POPEk 143      43.182 111.353  71.118  1.00  0.00           C
ATOM   6196  C3  POPEk 143      47.723 111.172  72.207  1.00  0.00           C
ATOM   6199  O31 POPEk 143      48.133 112.553  72.058  1.00  0.00           O
ATOM   6200  C31 POPEk 143      49.123 112.692  71.178  1.00  0.00           C
ATOM   6201  O32 POPEk 143      49.613 111.782  70.527  1.00  0.00           O
ATOM   6202  C32 POPEk 143      49.563 114.152  71.077  1.00  0.00           C
ATOM   6205  C23 POPEk 143      42.953 110.243  70.068  1.00  0.00           C
ATOM   6208  C24 POPEk 143      41.873 110.682  69.048  1.00  0.00           C
ATOM   6211  C25 POPEk 143      41.312 109.553  68.188  1.00  0.00           C
ATOM   6214  C26 POPEk 143      40.103 109.972  67.338  1.00  0.00           C
ATOM   6217  C27 POPEk 143      39.293 108.752  66.847  1.00  0.00           C
ATOM   6220  C28 POPEk 143      38.783 108.882  65.398  1.00  0.00           C
ATOM   6223  C29 POPEk 143      39.862 108.593  64.389  1.00  0.00           C
ATOM   6225 0C21 POPEk 143      40.143 107.372  63.877  1.00  0.00           C
ATOM   6227 1C21 POPEk 143      39.453 106.082  64.228  1.00  0.00           C
ATOM   6230 2C21 POPEk 143      38.862 105.363  63.008  1.00  0.00           C
ATOM   6233 3C21 POPEk 143      37.583 106.032  62.478  1.00  0.00           C
ATOM   6236 4C21 POPEk 143      37.002 105.332  61.248  1.00  0.00           C
ATOM   6239 5C21 POPEk 143      35.623 105.903  60.878  1.00  0.00           C
ATOM   6242 6C21 POPEk 143      35.142 105.442  59.488  1.00  0.00           C
ATOM   6245 7C21 POPEk 143      33.853 106.143  59.067  1.00  0.00           C
ATOM   6248 8C21 POPEk 143      33.502 105.942  57.588  1.00  0.00           C
ATOM   6252  C33 POPEk 143      49.203 114.753  69.698  1.00  0.00           C
ATOM   6255  C34 POPEk 143      50.223 115.822  69.287  1.00  0.00           C
ATOM   6258  C35 POPEk 143      50.023 116.362  67.858  1.00  0.00           C
ATOM   6261  C36 POPEk 143      51.362 116.803  67.239  1.00  0.00           C
ATOM   6264  C37 POPEk 143      51.213 117.682  65.997  1.00  0.00           C
ATOM   6267  C38 POPEk 143      52.583 118.123  65.467  1.00  0.00           C
ATOM   6270  C39 POPEk 143      52.543 119.362  64.558  1.00  0.00           C
ATOM   6273 0C31 POPEk 143      52.022 119.103  63.139  1.00  0.00           C
ATOM   6276 1C31 POPEk 143      52.022 120.413  62.338  1.00  0.00           C
ATOM   6279 2C31 POPEk 143      51.493 120.262  60.909  1.00  0.00           C
ATOM   6282 3C31 POPEk 143      51.603 121.582  60.127  1.00  0.00           C
ATOM   6285 4C31 POPEk 143      50.362 121.902  59.287  1.00  0.00           C
ATOM   6288 5C31 POPEk 143      50.493 123.222  58.507  1.00  0.00           C
ATOM   6291 6C31 POPEk 143      49.313 123.503  57.578  1.00  0.00           C
ATOM   6295  NH3 POPEl 144      38.412  72.942  33.288  1.00  0.00           N
ATOM   6299  C12 POPEl 144      39.763  72.913  32.608  1.00  0.00           C
ATOM   6302  C11 POPEl 144      40.873  72.512  33.577  1.00  0.00           C
ATOM   6305  P   POPEl 144      43.443  72.593  33.818  1.00  0.00           P
ATOM   6306  O13 POPEl 144      43.513  71.133  33.568  1.00  0.00           O
ATOM   6307  O14 POPEl 144      44.602  73.372  33.348  1.00  0.00           O
ATOM   6308  O11 POPEl 144      43.243  72.832  35.377  1.00  0.00           O
ATOM   6309  O12 POPEl 144      42.102  73.122  33.158  1.00  0.00           O
ATOM   6310  C1  POPEl 144      42.813  74.122  35.877  1.00  0.00           C
ATOM   6313  C2  POPEl 144      43.433  74.472  37.257  1.00  0.00           C
ATOM   6315  O21 POPEl 144      42.723  73.793  38.317  1.00  0.00           O
ATOM   6316  C21 POPEl 144      43.333  73.872  39.507  1.00  0.00           C
ATOM   6317  O22 POPEl 144      44.522  74.042  39.668  1.00  0.00           O
ATOM   6318  C22 POPEl 144      42.243  73.913  40.588  1.00  0.00           C
ATOM   6321  C3  POPEl 144      43.422  76.023  37.518  1.00  0.00           C
ATOM   6324  O31 POPEl 144      42.083  76.542  37.737  1.00  0.00           O
ATOM   6325  C31 POPEl 144      41.873  77.203  38.877  1.00  0.00           C
ATOM   6326  O32 POPEl 144      42.713  77.513  39.697  1.00  0.00           O
ATOM   6327  C32 POPEl 144      40.383  77.492  39.078  1.00  0.00           C
ATOM   6330  C23 POPEl 144      42.673  73.423  41.987  1.00  0.00           C
ATOM   6333  C24 POPEl 144      41.593  73.642  43.068  1.00  0.00           C
ATOM   6336  C25 POPEl 144      41.953  74.733  44.088  1.00  0.00           C
ATOM   6339  C26 POPEl 144      41.022  74.743  45.318  1.00  0.00           C
ATOM   6342  C27 POPEl 144      41.603  74.042  46.558  1.00  0.00           C
ATOM   6345  C28 POPEl 144      42.762  74.803  47.248  1.00  0.00           C
ATOM   6348  C29 POPEl 144      42.443  76.122  47.908  1.00  0.00           C
ATOM   6350 0C21 POPEl 144      41.763  76.293  49.048  1.00  0.00           C
ATOM   6352 1C21 POPEl 144      41.143  75.192  49.878  1.00  0.00           C
ATOM   6355 2C21 POPEl 144      39.613  75.213  49.827  1.00  0.00           C
ATOM   6358 3C21 POPEl 144      39.002  76.493  50.438  1.00  0.00           C
ATOM   6361 4C21 POPEl 144      37.473  76.453  50.467  1.00  0.00           C
ATOM   6364 5C21 POPEl 144      36.853  77.682  51.147  1.00  0.00           C
ATOM   6367 6C21 POPEl 144      35.533  78.112  50.498  1.00  0.00           C
ATOM   6370 7C21 POPEl 144      34.712  79.063  51.357  1.00  0.00           C
ATOM   6373 8C21 POPEl 144      33.432  79.533  50.667  1.00  0.00           C
ATOM   6377  C33 POPEl 144      39.893  76.672  40.287  1.00  0.00           C
ATOM   6380  C34 POPEl 144      38.633  77.203  40.968  1.00  0.00           C
ATOM   6383  C35 POPEl 144      38.493  76.563  42.358  1.00  0.00           C
ATOM   6386  C36 POPEl 144      37.832  77.463  43.398  1.00  0.00           C
ATOM   6389  C37 POPEl 144      38.392  77.163  44.797  1.00  0.00           C
ATOM   6392  C38 POPEl 144      37.923  78.133  45.887  1.00  0.00           C
ATOM   6395  C39 POPEl 144      36.423  78.042  46.158  1.00  0.00           C
ATOM   6398 0C31 POPEl 144      35.993  76.652  46.628  1.00  0.00           C
ATOM   6401 1C31 POPEl 144      34.603  76.722  47.257  1.00  0.00           C
ATOM   6404 2C31 POPEl 144      34.223  75.472  48.057  1.00  0.00           C
ATOM   6407 3C31 POPEl 144      32.873  75.722  48.717  1.00  0.00           C
ATOM   6410 4C31 POPEl 144      32.412  74.563  49.599  1.00  0.00           C
ATOM   6413 5C31 POPEl 144      30.983  74.803  50.057  1.00  0.00           C
ATOM   6416 6C31 POPEl 144      30.553  73.803  51.118  1.00  0.00           C
ATOM   6420  NH3 POPEm 145      90.863  12.643  70.639  1.00  0.00           N
ATOM   6424  C12 POPEm 145      89.952  12.883  71.807  1.00  0.00           C
ATOM   6427  C11 POPEm 145      90.353  14.213  72.467  1.00  0.00           C
ATOM   6430  P   POPEm 145      88.993  15.933  71.018  1.00  0.00           P
ATOM   6431  O13 POPEm 145      87.862  15.262  71.707  1.00  0.00           O
ATOM   6432  O14 POPEm 145      89.042  17.422  71.038  1.00  0.00           O
ATOM   6433  O11 POPEm 145      89.103  15.442  69.529  1.00  0.00           O
ATOM   6434  O12 POPEm 145      90.343  15.292  71.548  1.00  0.00           O
ATOM   6435  C1  POPEm 145      90.292  15.753  68.768  1.00  0.00           C
ATOM   6438  C2  POPEm 145      89.982  16.603  67.518  1.00  0.00           C
ATOM   6440  O21 POPEm 145      89.912  17.983  67.907  1.00  0.00           O
ATOM   6441  C21 POPEm 145      90.043  18.923  66.967  1.00  0.00           C
ATOM   6442  O22 POPEm 145      89.222  19.782  66.758  1.00  0.00           O
ATOM   6443  C22 POPEm 145      91.453  18.932  66.348  1.00  0.00           C
ATOM   6446  C3  POPEm 145      88.643  16.143  66.878  1.00  0.00           C
ATOM   6449  O31 POPEm 145      88.342  16.772  65.607  1.00  0.00           O
ATOM   6450  C31 POPEm 145      88.993  16.253  64.567  1.00  0.00           C
ATOM   6451  O32 POPEm 145      89.772  15.333  64.589  1.00  0.00           O
ATOM   6452  C32 POPEm 145      88.592  17.053  63.317  1.00  0.00           C
ATOM   6455  C23 POPEm 145      91.423  18.913  64.808  1.00  0.00           C
ATOM   6458  C24 POPEm 145      92.803  19.212  64.198  1.00  0.00           C
ATOM   6461  C25 POPEm 145      92.792  19.292  62.668  1.00  0.00           C
ATOM   6464  C26 POPEm 145      92.803  20.723  62.118  1.00  0.00           C
ATOM   6467  C27 POPEm 145      92.832  20.733  60.578  1.00  0.00           C
ATOM   6470  C28 POPEm 145      93.603  21.922  59.967  1.00  0.00           C
ATOM   6473  C29 POPEm 145      94.072  21.593  58.577  1.00  0.00           C
ATOM   6475 0C21 POPEm 145      93.813  22.233  57.418  1.00  0.00           C
ATOM   6477 1C21 POPEm 145      92.953  23.442  57.239  1.00  0.00           C
ATOM   6480 2C21 POPEm 145      91.983  23.312  56.049  1.00  0.00           C
ATOM   6483 3C21 POPEm 145      92.633  23.483  54.669  1.00  0.00           C
ATOM   6486 4C21 POPEm 145      91.572  23.663  53.568  1.00  0.00           C
ATOM   6489 5C21 POPEm 145      92.113  24.202  52.239  1.00  0.00           C
ATOM   6492 6C21 POPEm 145      90.982  24.843  51.418  1.00  0.00           C
ATOM   6495 7C21 POPEm 145      91.432  25.363  50.049  1.00  0.00           C
ATOM   6498 8C21 POPEm 145      90.332  26.143  49.318  1.00  0.00           C
ATOM   6502  C33 POPEm 145      89.513  16.792  62.099  1.00  0.00           C
ATOM   6505  C34 POPEm 145      89.432  17.942  61.097  1.00  0.00           C
ATOM   6508  C35 POPEm 145      90.262  17.703  59.827  1.00  0.00           C
ATOM   6511  C36 POPEm 145      89.523  16.833  58.799  1.00  0.00           C
ATOM   6514  C37 POPEm 145      90.273  16.643  57.478  1.00  0.00           C
ATOM   6517  C38 POPEm 145      89.403  16.053  56.348  1.00  0.00           C
ATOM   6520  C39 POPEm 145      88.653  14.782  56.768  1.00  0.00           C
ATOM   6523 0C31 POPEm 145      87.762  14.192  55.658  1.00  0.00           C
ATOM   6526 1C31 POPEm 145      86.782  13.163  56.228  1.00  0.00           C
ATOM   6529 2C31 POPEm 145      85.892  12.453  55.198  1.00  0.00           C
ATOM   6532 3C31 POPEm 145      85.142  13.423  54.268  1.00  0.00           C
ATOM   6535 4C31 POPEm 145      83.823  12.863  53.738  1.00  0.00           C
ATOM   6538 5C31 POPEm 145      83.133  13.823  52.759  1.00  0.00           C
ATOM   6541 6C31 POPEm 145      81.842  13.252  52.159  1.00  0.00           C
ATOM   6545  NH3 POPEn 146      29.592  -4.842  29.078  1.00  0.00           N
ATOM   6549  C12 POPEn 146      29.563  -3.352  28.827  1.00  0.00           C
ATOM   6552  C11 POPEn 146      29.623  -2.987  27.318  1.00  0.00           C
ATOM   6555  P   POPEn 146      28.413  -0.677  26.798  1.00  0.00           P
ATOM   6556  O13 POPEn 146      28.832   0.433  25.907  1.00  0.00           O
ATOM   6557  O14 POPEn 146      27.263  -1.497  26.368  1.00  0.00           O
ATOM   6558  O11 POPEn 146      28.112  -0.057  28.218  1.00  0.00           O
ATOM   6559  O12 POPEn 146      29.673  -1.577  27.118  1.00  0.00           O
ATOM   6560  C1  POPEn 146      27.053  -0.517  29.068  1.00  0.00           C
ATOM   6563  C2  POPEn 146      27.543  -0.887  30.507  1.00  0.00           C
ATOM   6565  O21 POPEn 146      26.653  -0.427  31.547  1.00  0.00           O
ATOM   6566  C21 POPEn 146      26.402   0.863  31.638  1.00  0.00           C
ATOM   6567  O22 POPEn 146      26.852   1.733  30.918  1.00  0.00           O
ATOM   6568  C22 POPEn 146      25.493   1.093  32.838  1.00  0.00           C
ATOM   6571  C3  POPEn 146      29.043  -0.547  30.807  1.00  0.00           C
ATOM   6574  O31 POPEn 146      29.612  -1.517  31.718  1.00  0.00           O
ATOM   6575  C31 POPEn 146      30.193  -1.227  32.908  1.00  0.00           C
ATOM   6576  O32 POPEn 146      30.543  -2.097  33.688  1.00  0.00           O
ATOM   6577  C32 POPEn 146      30.333   0.253  33.228  1.00  0.00           C
ATOM   6580  C23 POPEn 146      26.332   1.313  34.118  1.00  0.00           C
ATOM   6583  C24 POPEn 146      25.623   0.813  35.388  1.00  0.00           C
ATOM   6586  C25 POPEn 146      26.153   1.533  36.627  1.00  0.00           C
ATOM   6589  C26 POPEn 146      25.473   1.083  37.928  1.00  0.00           C
ATOM   6592  C27 POPEn 146      25.713   2.083  39.057  1.00  0.00           C
ATOM   6595  C28 POPEn 146      25.403   1.543  40.458  1.00  0.00           C
ATOM   6598  C29 POPEn 146      24.043   0.923  40.627  1.00  0.00           C
ATOM   6600 0C21 POPEn 146      23.743   0.053  41.618  1.00  0.00           C
ATOM   6602 1C21 POPEn 146      24.713  -0.337  42.708  1.00  0.00           C
ATOM   6605 2C21 POPEn 146      24.922   0.823  43.708  1.00  0.00           C
ATOM   6608 3C21 POPEn 146      26.293   0.823  44.398  1.00  0.00           C
ATOM   6611 4C21 POPEn 146      26.713   2.223  44.868  1.00  0.00           C
ATOM   6614 5C21 POPEn 146      25.633   2.973  45.667  1.00  0.00           C
ATOM   6617 6C21 POPEn 146      26.162   4.283  46.238  1.00  0.00           C
ATOM   6620 7C21 POPEn 146      25.143   5.063  47.067  1.00  0.00           C
ATOM   6623 8C21 POPEn 146      25.723   6.402  47.518  1.00  0.00           C
ATOM   6627  C33 POPEn 146      30.833   0.473  34.678  1.00  0.00           C
ATOM   6630  C34 POPEn 146      30.713   1.923  35.138  1.00  0.00           C
ATOM   6633  C35 POPEn 146      30.763   2.083  36.667  1.00  0.00           C
ATOM   6636  C36 POPEn 146      31.973   1.403  37.347  1.00  0.00           C
ATOM   6639  C37 POPEn 146      33.333   1.963  36.898  1.00  0.00           C
ATOM   6642  C38 POPEn 146      34.543   1.223  37.507  1.00  0.00           C
ATOM   6645  C39 POPEn 146      34.502   0.953  39.018  1.00  0.00           C
ATOM   6648 0C31 POPEn 146      34.852   2.163  39.897  1.00  0.00           C
ATOM   6651 1C31 POPEn 146      34.993   1.763  41.377  1.00  0.00           C
ATOM   6654 2C31 POPEn 146      35.752   2.813  42.197  1.00  0.00           C
ATOM   6657 3C31 POPEn 146      36.223   2.273  43.558  1.00  0.00           C
ATOM   6660 4C31 POPEn 146      35.133   2.183  44.637  1.00  0.00           C
ATOM   6663 5C31 POPEn 146      35.743   2.133  46.047  1.00  0.00           C
ATOM   6666 6C31 POPEn 146      34.752   1.733  47.148  1.00  0.00           C
ATOM   6670  NH3 POPEo 147       9.953  49.442  28.418  1.00  0.00           N
ATOM   6674  C12 POPEo 147      10.513  50.253  27.257  1.00  0.00           C
ATOM   6677  C11 POPEo 147      12.053  50.203  27.197  1.00  0.00           C
ATOM   6680  P   POPEo 147      14.113  51.183  25.928  1.00  0.00           P
ATOM   6681  O13 POPEo 147      14.473  52.613  25.747  1.00  0.00           O
ATOM   6682  O14 POPEo 147      14.513  50.273  24.838  1.00  0.00           O
ATOM   6683  O11 POPEo 147      14.803  50.632  27.248  1.00  0.00           O
ATOM   6684  O12 POPEo 147      12.553  51.022  26.158  1.00  0.00           O
ATOM   6685  C1  POPEo 147      15.263  51.422  28.348  1.00  0.00           C
ATOM   6688  C2  POPEo 147      14.723  50.833  29.688  1.00  0.00           C
ATOM   6690  O21 POPEo 147      15.663  51.012  30.767  1.00  0.00           O
ATOM   6691  C21 POPEo 147      15.313  51.903  31.708  1.00  0.00           C
ATOM   6692  O22 POPEo 147      14.473  52.773  31.568  1.00  0.00           O
ATOM   6693  C22 POPEo 147      16.023  51.573  33.037  1.00  0.00           C
ATOM   6696  C3  POPEo 147      14.493  49.292  29.548  1.00  0.00           C
ATOM   6699  O31 POPEo 147      14.093  48.692  30.788  1.00  0.00           O
ATOM   6700  C31 POPEo 147      12.833  49.003  31.097  1.00  0.00           C
ATOM   6701  O32 POPEo 147      12.093  49.702  30.408  1.00  0.00           O
ATOM   6702  C32 POPEo 147      12.543  48.493  32.487  1.00  0.00           C
ATOM   6705  C23 POPEo 147      15.773  52.633  34.158  1.00  0.00           C
ATOM   6708  C24 POPEo 147      17.033  53.283  34.748  1.00  0.00           C
ATOM   6711  C25 POPEo 147      16.713  54.312  35.858  1.00  0.00           C
ATOM   6714  C26 POPEo 147      17.933  55.053  36.428  1.00  0.00           C
ATOM   6717  C27 POPEo 147      18.533  54.352  37.658  1.00  0.00           C
ATOM   6720  C28 POPEo 147      19.752  55.082  38.257  1.00  0.00           C
ATOM   6723  C29 POPEo 147      20.283  54.352  39.458  1.00  0.00           C
ATOM   6725 0C21 POPEo 147      20.353  54.813  40.728  1.00  0.00           C
ATOM   6727 1C21 POPEo 147      19.883  56.152  41.217  1.00  0.00           C
ATOM   6730 2C21 POPEo 147      19.053  56.073  42.507  1.00  0.00           C
ATOM   6733 3C21 POPEo 147      19.893  55.793  43.768  1.00  0.00           C
ATOM   6736 4C21 POPEo 147      19.053  55.962  45.037  1.00  0.00           C
ATOM   6739 5C21 POPEo 147      19.893  56.043  46.318  1.00  0.00           C
ATOM   6742 6C21 POPEo 147      18.983  56.173  47.537  1.00  0.00           C
ATOM   6745 7C21 POPEo 147      19.743  56.393  48.848  1.00  0.00           C
ATOM   6748 8C21 POPEo 147      18.802  56.372  50.057  1.00  0.00           C
ATOM   6752  C33 POPEo 147      12.393  49.692  33.447  1.00  0.00           C
ATOM   6755  C34 POPEo 147      11.553  49.333  34.668  1.00  0.00           C
ATOM   6758  C35 POPEo 147      10.982  50.573  35.357  1.00  0.00           C
ATOM   6761  C36 POPEo 147      10.153  50.203  36.588  1.00  0.00           C
ATOM   6764  C37 POPEo 147      10.903  50.373  37.908  1.00  0.00           C
ATOM   6767  C38 POPEo 147      10.153  49.823  39.127  1.00  0.00           C
ATOM   6770  C39 POPEo 147       8.673  50.212  39.118  1.00  0.00           C
ATOM   6773 0C31 POPEo 147       7.953  49.983  40.448  1.00  0.00           C
ATOM   6776 1C31 POPEo 147       6.763  50.942  40.588  1.00  0.00           C
ATOM   6779 2C31 POPEo 147       5.963  50.803  41.889  1.00  0.00           C
ATOM   6782 3C31 POPEo 147       6.723  51.243  43.148  1.00  0.00           C
ATOM   6785 4C31 POPEo 147       5.813  51.352  44.389  1.00  0.00           C
ATOM   6788 5C31 POPEo 147       4.973  52.643  44.417  1.00  0.00           C
ATOM   6791 6C31 POPEo 147       3.923  52.672  45.528  1.00  0.00           C
ATOM   6795  NH3 POPEp 148      24.883  42.122  31.287  1.00  0.00           N
ATOM   6799  C12 POPEp 148      23.432  42.053  31.667  1.00  0.00           C
ATOM   6802  C11 POPEp 148      22.533  42.852  30.728  1.00  0.00           C
ATOM   6805  P   POPEp 148      20.012  43.102  30.147  1.00  0.00           P
ATOM   6806  O13 POPEp 148      20.432  43.233  28.748  1.00  0.00           O
ATOM   6807  O14 POPEp 148      18.773  42.313  30.427  1.00  0.00           O
ATOM   6808  O11 POPEp 148      19.903  44.543  30.798  1.00  0.00           O
ATOM   6809  O12 POPEp 148      21.192  42.453  30.978  1.00  0.00           O
ATOM   6810  C1  POPEp 148      19.103  44.762  31.968  1.00  0.00           C
ATOM   6813  C2  POPEp 148      19.813  45.723  32.967  1.00  0.00           C
ATOM   6815  O21 POPEp 148      18.953  46.812  33.348  1.00  0.00           O
ATOM   6816  C21 POPEp 148      17.763  46.523  33.847  1.00  0.00           C
ATOM   6817  O22 POPEp 148      16.733  47.002  33.409  1.00  0.00           O
ATOM   6818  C22 POPEp 148      17.833  45.663  35.108  1.00  0.00           C
ATOM   6821  C3  POPEp 148      21.123  46.343  32.428  1.00  0.00           C
ATOM   6824  O31 POPEp 148      21.773  47.033  33.507  1.00  0.00           O
ATOM   6825  C31 POPEp 148      23.093  46.963  33.537  1.00  0.00           C
ATOM   6826  O32 POPEp 148      23.813  46.532  32.647  1.00  0.00           O
ATOM   6827  C32 POPEp 148      23.553  47.462  34.908  1.00  0.00           C
ATOM   6830  C23 POPEp 148      16.423  45.483  35.708  1.00  0.00           C
ATOM   6833  C24 POPEp 148      16.423  44.972  37.159  1.00  0.00           C
ATOM   6836  C25 POPEp 148      16.922  43.533  37.278  1.00  0.00           C
ATOM   6839  C26 POPEp 148      16.563  42.932  38.638  1.00  0.00           C
ATOM   6842  C27 POPEp 148      16.873  41.433  38.728  1.00  0.00           C
ATOM   6845  C28 POPEp 148      16.333  40.833  40.049  1.00  0.00           C
ATOM   6848  C29 POPEp 148      16.293  39.333  40.007  1.00  0.00           C
ATOM   6850 0C21 POPEp 148      16.233  38.533  41.088  1.00  0.00           C
ATOM   6852 1C21 POPEp 148      16.153  39.003  42.518  1.00  0.00           C
ATOM   6855 2C21 POPEp 148      15.723  37.873  43.468  1.00  0.00           C
ATOM   6858 3C21 POPEp 148      15.613  38.343  44.928  1.00  0.00           C
ATOM   6861 4C21 POPEp 148      15.533  37.173  45.919  1.00  0.00           C
ATOM   6864 5C21 POPEp 148      15.253  37.602  47.368  1.00  0.00           C
ATOM   6867 6C21 POPEp 148      16.192  38.683  47.899  1.00  0.00           C
ATOM   6870 7C21 POPEp 148      15.963  38.983  49.377  1.00  0.00           C
ATOM   6873 8C21 POPEp 148      16.813  40.143  49.897  1.00  0.00           C
ATOM   6877  C33 POPEp 148      24.703  48.503  34.837  1.00  0.00           C
ATOM   6880  C34 POPEp 148      25.553  48.503  36.118  1.00  0.00           C
ATOM   6883  C35 POPEp 148      24.803  48.913  37.397  1.00  0.00           C
ATOM   6886  C36 POPEp 148      24.833  47.803  38.467  1.00  0.00           C
ATOM   6889  C37 POPEp 148      24.362  48.273  39.847  1.00  0.00           C
ATOM   6892  C38 POPEp 148      24.313  47.113  40.868  1.00  0.00           C
ATOM   6895  C39 POPEp 148      24.192  47.613  42.308  1.00  0.00           C
ATOM   6898 0C31 POPEp 148      24.133  46.483  43.339  1.00  0.00           C
ATOM   6901 1C31 POPEp 148      24.133  47.023  44.768  1.00  0.00           C
ATOM   6904 2C31 POPEp 148      23.873  45.933  45.817  1.00  0.00           C
ATOM   6907 3C31 POPEp 148      23.623  46.512  47.218  1.00  0.00           C
ATOM   6910 4C31 POPEp 148      23.053  45.462  48.177  1.00  0.00           C
ATOM   6913 5C31 POPEp 148      22.633  46.063  49.517  1.00  0.00           C
ATOM   6916 6C31 POPEp 148      22.123  45.003  50.487  1.00  0.00           C
ATOM   6920  NH3 POPEq 149      90.723  18.962  22.298  1.00  0.00           N
ATOM   6924  C12 POPEq 149      92.072  19.473  22.758  1.00  0.00           C
ATOM   6927  C11 POPEq 149      93.303  18.743  22.138  1.00  0.00           C
ATOM   6930  P   POPEq 149      95.262  20.363  22.708  1.00  0.00           P
ATOM   6931  O13 POPEq 149      94.292  21.413  22.358  1.00  0.00           O
ATOM   6932  O14 POPEq 149      96.453  20.112  21.868  1.00  0.00           O
ATOM   6933  O11 POPEq 149      95.793  20.702  24.138  1.00  0.00           O
ATOM   6934  O12 POPEq 149      94.502  18.993  22.898  1.00  0.00           O
ATOM   6935  C1  POPEq 149      95.472  20.103  25.388  1.00  0.00           C
ATOM   6938  C2  POPEq 149      96.652  19.282  25.968  1.00  0.00           C
ATOM   6940  O21 POPEq 149      96.423  19.053  27.368  1.00  0.00           O
ATOM   6941  C21 POPEq 149      96.603  20.033  28.237  1.00  0.00           C
ATOM   6942  O22 POPEq 149      96.973  21.172  27.997  1.00  0.00           O
ATOM   6943  C22 POPEq 149      96.083  19.583  29.608  1.00  0.00           C
ATOM   6946  C3  POPEq 149      98.072  19.852  25.618  1.00  0.00           C
ATOM   6949  O31 POPEq 149      99.053  18.832  25.388  1.00  0.00           O
ATOM   6950  C31 POPEq 149      99.483  18.163  26.448  1.00  0.00           C
ATOM   6951  O32 POPEq 149      99.063  18.272  27.587  1.00  0.00           O
ATOM   6952  C32 POPEq 149     100.623  17.223  26.048  1.00  0.00           C
ATOM   6955  C23 POPEq 149      96.053  20.772  30.597  1.00  0.00           C
ATOM   6958  C24 POPEq 149      95.012  20.602  31.708  1.00  0.00           C
ATOM   6961  C25 POPEq 149      95.432  19.562  32.748  1.00  0.00           C
ATOM   6964  C26 POPEq 149      94.333  19.323  33.778  1.00  0.00           C
ATOM   6967  C27 POPEq 149      94.833  18.542  34.998  1.00  0.00           C
ATOM   6970  C28 POPEq 149      93.762  18.433  36.097  1.00  0.00           C
ATOM   6973  C29 POPEq 149      94.303  17.763  37.327  1.00  0.00           C
ATOM   6975 0C21 POPEq 149      94.032  18.093  38.597  1.00  0.00           C
ATOM   6977 1C21 POPEq 149      93.072  19.163  39.069  1.00  0.00           C
ATOM   6980 2C21 POPEq 149      93.643  20.103  40.158  1.00  0.00           C
ATOM   6983 3C21 POPEq 149      93.973  19.382  41.467  1.00  0.00           C
ATOM   6986 4C21 POPEq 149      93.953  20.343  42.678  1.00  0.00           C
ATOM   6989 5C21 POPEq 149      94.383  19.643  43.967  1.00  0.00           C
ATOM   6992 6C21 POPEq 149      94.333  20.542  45.198  1.00  0.00           C
ATOM   6995 7C21 POPEq 149      94.613  19.753  46.488  1.00  0.00           C
ATOM   6998 8C21 POPEq 149      94.273  20.473  47.787  1.00  0.00           C
ATOM   7002  C33 POPEq 149     100.432  15.852  26.737  1.00  0.00           C
ATOM   7005  C34 POPEq 149     101.213  14.673  26.167  1.00  0.00           C
ATOM   7008  C35 POPEq 149     101.342  13.543  27.197  1.00  0.00           C
ATOM   7011  C36 POPEq 149      99.993  13.083  27.758  1.00  0.00           C
ATOM   7014  C37 POPEq 149     100.142  12.043  28.868  1.00  0.00           C
ATOM   7017  C38 POPEq 149     100.782  10.743  28.377  1.00  0.00           C
ATOM   7020  C39 POPEq 149     101.003   9.723  29.497  1.00  0.00           C
ATOM   7023 0C31 POPEq 149     101.932  10.292  30.568  1.00  0.00           C
ATOM   7026 1C31 POPEq 149     102.452   9.233  31.547  1.00  0.00           C
ATOM   7029 2C31 POPEq 149     103.492   9.832  32.478  1.00  0.00           C
ATOM   7032 3C31 POPEq 149     104.012   8.832  33.498  1.00  0.00           C
ATOM   7035 4C31 POPEq 149     105.232   9.372  34.228  1.00  0.00           C
ATOM   7038 5C31 POPEq 149     105.693   8.452  35.357  1.00  0.00           C
ATOM   7041 6C31 POPEq 149     106.952   8.983  36.017  1.00  0.00           C
ATOM   7045  NH3 POPEr 150     105.992   6.043  23.507  1.00  0.00           N
ATOM   7049  C12 POPEr 150     106.493   6.413  22.148  1.00  0.00           C
ATOM   7052  C11 POPEr 150     105.313   6.853  21.257  1.00  0.00           C
ATOM   7055  P   POPEr 150     103.023   7.513  22.358  1.00  0.00           P
ATOM   7056  O13 POPEr 150     102.272   6.703  21.378  1.00  0.00           O
ATOM   7057  O14 POPEr 150     102.412   8.782  22.798  1.00  0.00           O
ATOM   7058  O11 POPEr 150     103.403   6.672  23.647  1.00  0.00           O
ATOM   7059  O12 POPEr 150     104.492   7.853  21.868  1.00  0.00           O
ATOM   7060  C1  POPEr 150     103.072   7.202  24.938  1.00  0.00           C
ATOM   7063  C2  POPEr 150     104.023   8.382  25.317  1.00  0.00           C
ATOM   7065  O21 POPEr 150     105.092   7.963  26.178  1.00  0.00           O
ATOM   7066  C21 POPEr 150     104.783   7.823  27.467  1.00  0.00           C
ATOM   7067  O22 POPEr 150     103.673   7.773  27.938  1.00  0.00           O
ATOM   7068  C22 POPEr 150     106.073   7.833  28.298  1.00  0.00           C
ATOM   7071  C3  POPEr 150     103.263   9.663  25.798  1.00  0.00           C
ATOM   7074  O31 POPEr 150     104.163  10.622  26.407  1.00  0.00           O
ATOM   7075  C31 POPEr 150     104.193  11.853  25.898  1.00  0.00           C
ATOM   7076  O32 POPEr 150     103.562  12.223  24.928  1.00  0.00           O
ATOM   7077  C32 POPEr 150     105.122  12.733  26.728  1.00  0.00           C
ATOM   7080  C23 POPEr 150     105.882   8.543  29.648  1.00  0.00           C
ATOM   7083  C24 POPEr 150     107.202   8.782  30.408  1.00  0.00           C
ATOM   7086  C25 POPEr 150     107.473   7.703  31.477  1.00  0.00           C
ATOM   7089  C26 POPEr 150     108.713   8.003  32.327  1.00  0.00           C
ATOM   7092  C27 POPEr 150     108.892   6.952  33.428  1.00  0.00           C
ATOM   7095  C28 POPEr 150     110.243   7.072  34.167  1.00  0.00           C
ATOM   7098  C29 POPEr 150     110.213   6.143  35.347  1.00  0.00           C
ATOM   7100 0C21 POPEr 150     110.262   6.513  36.638  1.00  0.00           C
ATOM   7102 1C21 POPEr 150     110.413   7.922  37.118  1.00  0.00           C
ATOM   7105 2C21 POPEr 150     110.073   8.103  38.607  1.00  0.00           C
ATOM   7108 3C21 POPEr 150     110.933   7.273  39.567  1.00  0.00           C
ATOM   7111 4C21 POPEr 150     110.842   7.773  41.007  1.00  0.00           C
ATOM   7114 5C21 POPEr 150     109.462   7.592  41.637  1.00  0.00           C
ATOM   7117 6C21 POPEr 150     109.252   6.183  42.197  1.00  0.00           C
ATOM   7120 7C21 POPEr 150     107.892   6.003  42.878  1.00  0.00           C
ATOM   7123 8C21 POPEr 150     107.752   4.632  43.558  1.00  0.00           C
ATOM   7127  C33 POPEr 150     105.313  12.233  28.167  1.00  0.00           C
ATOM   7130  C34 POPEr 150     106.122  13.213  29.028  1.00  0.00           C
ATOM   7133  C35 POPEr 150     106.022  12.963  30.538  1.00  0.00           C
ATOM   7136  C36 POPEr 150     104.632  13.283  31.097  1.00  0.00           C
ATOM   7139  C37 POPEr 150     104.613  13.452  32.628  1.00  0.00           C
ATOM   7142  C38 POPEr 150     103.193  13.823  33.107  1.00  0.00           C
ATOM   7145  C39 POPEr 150     103.102  14.372  34.538  1.00  0.00           C
ATOM   7148 0C31 POPEr 150     103.622  13.443  35.648  1.00  0.00           C
ATOM   7151 1C31 POPEr 150     103.352  14.053  37.028  1.00  0.00           C
ATOM   7154 2C31 POPEr 150     104.142  13.382  38.158  1.00  0.00           C
ATOM   7157 3C31 POPEr 150     103.982  14.122  39.497  1.00  0.00           C
ATOM   7160 4C31 POPEr 150     102.752  13.673  40.298  1.00  0.00           C
ATOM   7163 5C31 POPEr 150     102.673  14.372  41.667  1.00  0.00           C
ATOM   7166 6C31 POPEr 150     101.493  13.933  42.528  1.00  0.00           C
ATOM   7170  NH3 POPEs 151     122.983  66.142  68.538  1.00  0.00           N
ATOM   7174  C12 POPEs 151     122.323  67.512  68.688  1.00  0.00           C
ATOM   7177  C11 POPEs 151     123.042  68.642  67.907  1.00  0.00           C
ATOM   7180  P   POPEs 151     123.713  71.072  68.628  1.00  0.00           P
ATOM   7181  O13 POPEs 151     123.163  72.423  68.898  1.00  0.00           O
ATOM   7182  O14 POPEs 151     124.663  70.533  69.628  1.00  0.00           O
ATOM   7183  O11 POPEs 151     124.432  71.112  67.229  1.00  0.00           O
ATOM   7184  O12 POPEs 151     122.603  69.953  68.357  1.00  0.00           O
ATOM   7185  C1  POPEs 151     123.883  71.843  66.128  1.00  0.00           C
ATOM   7188  C2  POPEs 151     124.513  71.303  64.818  1.00  0.00           C
ATOM   7190  O21 POPEs 151     123.942  72.012  63.688  1.00  0.00           O
ATOM   7191  C21 POPEs 151     124.803  72.072  62.677  1.00  0.00           C
ATOM   7192  O22 POPEs 151     125.928  71.612  62.677  1.00  0.00           O
ATOM   7193  C22 POPEs 151     124.193  72.823  61.497  1.00  0.00           C
ATOM   7196  C3  POPEs 151     124.263  69.762  64.729  1.00  0.00           C
ATOM   7199  O31 POPEs 151     124.523  69.163  63.438  1.00  0.00           O
ATOM   7200  C31 POPEs 151     125.763  68.673  63.287  1.00  0.00           C
ATOM   7201  O32 POPEs 151     126.658  68.762  64.098  1.00  0.00           O
ATOM   7202  C32 POPEs 151     125.842  67.963  61.947  1.00  0.00           C
ATOM   7205  C23 POPEs 151     125.052  72.683  60.218  1.00  0.00           C
ATOM   7208  C24 POPEs 151     124.233  73.062  58.968  1.00  0.00           C
ATOM   7211  C25 POPEs 151     124.982  72.932  57.638  1.00  0.00           C
ATOM   7214  C26 POPEs 151     125.913  74.122  57.347  1.00  0.00           C
ATOM   7217  C27 POPEs 151     126.458  74.093  55.919  1.00  0.00           C
ATOM   7220  C28 POPEs 151     127.528  75.172  55.688  1.00  0.00           C
ATOM   7223  C29 POPEs 151     127.928  75.282  54.237  1.00  0.00           C
ATOM   7225 0C21 POPEs 151     128.928  74.622  53.647  1.00  0.00           C
ATOM   7227 1C21 POPEs 151     129.858  73.633  54.298  1.00  0.00           C
ATOM   7230 2C21 POPEs 151     129.448  72.163  54.058  1.00  0.00           C
ATOM   7233 3C21 POPEs 151     129.138  71.832  52.588  1.00  0.00           C
ATOM   7236 4C21 POPEs 151     129.058  70.332  52.327  1.00  0.00           C
ATOM   7239 5C21 POPEs 151     128.678  70.012  50.877  1.00  0.00           C
ATOM   7242 6C21 POPEs 151     128.767  68.523  50.557  1.00  0.00           C
ATOM   7245 7C21 POPEs 151     128.307  68.192  49.128  1.00  0.00           C
ATOM   7248 8C21 POPEs 151     128.188  66.682  48.869  1.00  0.00           C
ATOM   7252  C33 POPEs 151     125.562  68.933  60.779  1.00  0.00           C
ATOM   7255  C34 POPEs 151     125.432  68.233  59.417  1.00  0.00           C
ATOM   7258  C35 POPEs 151     124.963  69.213  58.339  1.00  0.00           C
ATOM   7261  C36 POPEs 151     124.742  68.563  56.959  1.00  0.00           C
ATOM   7264  C37 POPEs 151     124.562  69.622  55.858  1.00  0.00           C
ATOM   7267  C38 POPEs 151     124.182  69.012  54.508  1.00  0.00           C
ATOM   7270  C39 POPEs 151     124.632  69.872  53.307  1.00  0.00           C
ATOM   7273 0C31 POPEs 151     124.072  71.303  53.267  1.00  0.00           C
ATOM   7276 1C31 POPEs 151     124.783  72.192  52.229  1.00  0.00           C
ATOM   7279 2C31 POPEs 151     124.623  71.722  50.779  1.00  0.00           C
ATOM   7282 3C31 POPEs 151     125.593  72.402  49.808  1.00  0.00           C
ATOM   7285 4C31 POPEs 151     125.682  71.652  48.468  1.00  0.00           C
ATOM   7288 5C31 POPEs 151     126.598  72.322  47.428  1.00  0.00           C
ATOM   7291 6C31 POPEs 151     128.068  72.413  47.878  1.00  0.00           C
ATOM   7295  NH3 POPEt 152      74.602  39.432  29.458  1.00  0.00           N
ATOM   7299  C12 POPEt 152      74.633  38.893  28.057  1.00  0.00           C
ATOM   7302  C11 POPEt 152      75.553  39.753  27.168  1.00  0.00           C
ATOM   7305  P   POPEt 152      75.623  42.303  27.948  1.00  0.00           P
ATOM   7306  O13 POPEt 152      76.693  42.972  27.157  1.00  0.00           O
ATOM   7307  O14 POPEt 152      74.432  43.083  28.337  1.00  0.00           O
ATOM   7308  O11 POPEt 152      76.273  41.593  29.247  1.00  0.00           O
ATOM   7309  O12 POPEt 152      75.073  41.092  27.097  1.00  0.00           O
ATOM   7310  C1  POPEt 152      77.522  42.183  29.728  1.00  0.00           C
ATOM   7313  C2  POPEt 152      77.903  41.843  31.217  1.00  0.00           C
ATOM   7315  O21 POPEt 152      78.632  40.583  31.358  1.00  0.00           O
ATOM   7316  C21 POPEt 152      79.403  40.532  32.467  1.00  0.00           C
ATOM   7317  O22 POPEt 152      79.642  41.493  33.177  1.00  0.00           O
ATOM   7318  C22 POPEt 152      79.862  39.102  32.757  1.00  0.00           C
ATOM   7321  C3  POPEt 152      76.642  41.872  32.127  1.00  0.00           C
ATOM   7324  O31 POPEt 152      76.912  41.262  33.409  1.00  0.00           O
ATOM   7325  C31 POPEt 152      76.672  42.012  34.468  1.00  0.00           C
ATOM   7326  O32 POPEt 152      75.993  43.023  34.507  1.00  0.00           O
ATOM   7327  C32 POPEt 152      77.353  41.422  35.688  1.00  0.00           C
ATOM   7330  C23 POPEt 152      80.682  39.112  34.068  1.00  0.00           C
ATOM   7333  C24 POPEt 152      81.062  37.743  34.647  1.00  0.00           C
ATOM   7336  C25 POPEt 152      81.953  36.843  33.787  1.00  0.00           C
ATOM   7339  C26 POPEt 152      83.212  36.383  34.538  1.00  0.00           C
ATOM   7342  C27 POPEt 152      83.543  34.893  34.338  1.00  0.00           C
ATOM   7345  C28 POPEt 152      84.853  34.503  35.037  1.00  0.00           C
ATOM   7348  C29 POPEt 152      86.043  34.663  34.127  1.00  0.00           C
ATOM   7350 0C21 POPEt 152      87.172  35.352  34.368  1.00  0.00           C
ATOM   7352 1C21 POPEt 152      87.552  36.113  35.627  1.00  0.00           C
ATOM   7355 2C21 POPEt 152      88.892  35.602  36.178  1.00  0.00           C
ATOM   7358 3C21 POPEt 152      89.452  36.363  37.378  1.00  0.00           C
ATOM   7361 4C21 POPEt 152      88.662  36.203  38.677  1.00  0.00           C
ATOM   7364 5C21 POPEt 152      88.842  34.843  39.368  1.00  0.00           C
ATOM   7367 6C21 POPEt 152      88.273  34.863  40.788  1.00  0.00           C
ATOM   7370 7C21 POPEt 152      88.632  33.633  41.628  1.00  0.00           C
ATOM   7373 8C21 POPEt 152      88.083  33.692  43.048  1.00  0.00           C
ATOM   7377  C33 POPEt 152      78.203  42.503  36.388  1.00  0.00           C
ATOM   7380  C34 POPEt 152      79.003  41.913  37.549  1.00  0.00           C
ATOM   7383  C35 POPEt 152      78.112  41.453  38.708  1.00  0.00           C
ATOM   7386  C36 POPEt 152      78.663  40.233  39.427  1.00  0.00           C
ATOM   7389  C37 POPEt 152      78.112  40.113  40.839  1.00  0.00           C
ATOM   7392  C38 POPEt 152      78.663  38.883  41.548  1.00  0.00           C
ATOM   7395  C39 POPEt 152      77.922  38.592  42.847  1.00  0.00           C
ATOM   7398 0C31 POPEt 152      78.682  37.532  43.618  1.00  0.00           C
ATOM   7401 1C31 POPEt 152      78.033  37.142  44.948  1.00  0.00           C
ATOM   7404 2C31 POPEt 152      78.852  36.032  45.618  1.00  0.00           C
ATOM   7407 3C31 POPEt 152      80.172  36.503  46.238  1.00  0.00           C
ATOM   7410 4C31 POPEt 152      79.973  37.033  47.658  1.00  0.00           C
ATOM   7413 5C31 POPEt 152      81.293  37.472  48.298  1.00  0.00           C
ATOM   7416 6C31 POPEt 152      81.182  37.643  49.818  1.00  0.00           C
ATOM   7420  NH3 POPEu 153      76.392  57.972  31.537  1.00  0.00           N
ATOM   7424  C12 POPEu 153      74.892  58.003  31.708  1.00  0.00           C
ATOM   7427  C11 POPEu 153      74.243  56.612  31.497  1.00  0.00           C
ATOM   7430  P   POPEu 153      71.793  56.273  32.368  1.00  0.00           P
ATOM   7431  O13 POPEu 153      71.373  57.553  31.768  1.00  0.00           O
ATOM   7432  O14 POPEu 153      71.463  55.032  31.618  1.00  0.00           O
ATOM   7433  O11 POPEu 153      71.193  56.133  33.827  1.00  0.00           O
ATOM   7434  O12 POPEu 153      73.362  56.313  32.588  1.00  0.00           O
ATOM   7435  C1  POPEu 153      70.603  57.163  34.598  1.00  0.00           C
ATOM   7438  C2  POPEu 153      70.392  56.633  36.048  1.00  0.00           C
ATOM   7440  O21 POPEu 153      70.032  57.633  37.028  1.00  0.00           O
ATOM   7441  C21 POPEu 153      68.723  57.743  37.238  1.00  0.00           C
ATOM   7442  O22 POPEu 153      67.862  57.652  36.388  1.00  0.00           O
ATOM   7443  C22 POPEu 153      68.432  57.832  38.748  1.00  0.00           C
ATOM   7446  C3  POPEu 153      71.693  55.913  36.557  1.00  0.00           C
ATOM   7449  O31 POPEu 153      71.623  55.532  37.958  1.00  0.00           O
ATOM   7450  C31 POPEu 153      72.063  56.453  38.807  1.00  0.00           C
ATOM   7451  O32 POPEu 153      72.523  57.532  38.507  1.00  0.00           O
ATOM   7452  C32 POPEu 153      71.943  55.942  40.248  1.00  0.00           C
ATOM   7455  C23 POPEu 153      67.333  58.852  39.118  1.00  0.00           C
ATOM   7458  C24 POPEu 153      66.653  58.582  40.478  1.00  0.00           C
ATOM   7461  C25 POPEu 153      67.392  59.182  41.678  1.00  0.00           C
ATOM   7464  C26 POPEu 153      66.623  59.042  42.998  1.00  0.00           C
ATOM   7467  C27 POPEu 153      67.263  59.832  44.158  1.00  0.00           C
ATOM   7470  C28 POPEu 153      66.712  59.553  45.568  1.00  0.00           C
ATOM   7473  C29 POPEu 153      65.223  59.743  45.709  1.00  0.00           C
ATOM   7475 0C21 POPEu 153      64.572  60.413  46.678  1.00  0.00           C
ATOM   7477 1C21 POPEu 153      65.153  61.133  47.868  1.00  0.00           C
ATOM   7480 2C21 POPEu 153      64.293  60.892  49.137  1.00  0.00           C
ATOM   7483 3C21 POPEu 153      64.493  61.983  50.198  1.00  0.00           C
ATOM   7486 4C21 POPEu 153      63.672  61.693  51.467  1.00  0.00           C
ATOM   7489 5C21 POPEu 153      63.643  62.862  52.458  1.00  0.00           C
ATOM   7492 6C21 POPEu 153      62.973  62.453  53.778  1.00  0.00           C
ATOM   7495 7C21 POPEu 153      62.762  63.603  54.768  1.00  0.00           C
ATOM   7498 8C21 POPEu 153      62.142  63.143  56.097  1.00  0.00           C
ATOM   7502  C33 POPEu 153      73.333  55.483  40.767  1.00  0.00           C
ATOM   7505  C34 POPEu 153      73.432  55.343  42.288  1.00  0.00           C
ATOM   7508  C35 POPEu 153      74.883  55.073  42.717  1.00  0.00           C
ATOM   7511  C36 POPEu 153      75.112  55.043  44.237  1.00  0.00           C
ATOM   7514  C37 POPEu 153      76.603  55.143  44.589  1.00  0.00           C
ATOM   7517  C38 POPEu 153      76.892  54.993  46.097  1.00  0.00           C
ATOM   7520  C39 POPEu 153      76.502  56.222  46.927  1.00  0.00           C
ATOM   7523 0C31 POPEu 153      76.653  56.003  48.438  1.00  0.00           C
ATOM   7526 1C31 POPEu 153      76.252  57.243  49.248  1.00  0.00           C
ATOM   7529 2C31 POPEu 153      76.463  57.093  50.758  1.00  0.00           C
ATOM   7532 3C31 POPEu 153      75.822  58.223  51.588  1.00  0.00           C
ATOM   7535 4C31 POPEu 153      76.352  59.622  51.268  1.00  0.00           C
ATOM   7538 5C31 POPEu 153      75.682  60.703  52.127  1.00  0.00           C
ATOM   7541 6C31 POPEu 153      76.172  62.122  51.847  1.00  0.00           C
ATOM   7545  NH3 POPEv 154      59.233  26.513  68.467  1.00  0.00           N
ATOM   7549  C12 POPEv 154      59.493  26.823  69.928  1.00  0.00           C
ATOM   7552  C11 POPEv 154      59.592  28.342  70.189  1.00  0.00           C
ATOM   7555  P   POPEv 154      57.053  28.832  69.567  1.00  0.00           P
ATOM   7556  O13 POPEv 154      56.813  27.673  68.678  1.00  0.00           O
ATOM   7557  O14 POPEv 154      56.723  28.653  70.997  1.00  0.00           O
ATOM   7558  O11 POPEv 154      56.612  30.193  68.898  1.00  0.00           O
ATOM   7559  O12 POPEv 154      58.602  29.102  69.497  1.00  0.00           O
ATOM   7560  C1  POPEv 154      55.693  30.343  67.798  1.00  0.00           C
ATOM   7563  C2  POPEv 154      56.382  30.812  66.468  1.00  0.00           C
ATOM   7565  O21 POPEv 154      55.483  30.622  65.337  1.00  0.00           O
ATOM   7566  C21 POPEv 154      55.603  31.472  64.307  1.00  0.00           C
ATOM   7567  O22 POPEv 154      56.382  32.393  64.217  1.00  0.00           O
ATOM   7568  C22 POPEv 154      54.583  31.042  63.228  1.00  0.00           C
ATOM   7571  C3  POPEv 154      57.663  29.942  66.299  1.00  0.00           C
ATOM   7574  O31 POPEv 154      58.252  29.963  64.978  1.00  0.00           O
ATOM   7575  C31 POPEv 154      59.283  29.102  64.948  1.00  0.00           C
ATOM   7576  O32 POPEv 154      59.592  28.353  65.857  1.00  0.00           O
ATOM   7577  C32 POPEv 154      59.932  29.053  63.577  1.00  0.00           C
ATOM   7580  C23 POPEv 154      54.412  31.992  62.008  1.00  0.00           C
ATOM   7583  C24 POPEv 154      53.503  31.393  60.919  1.00  0.00           C
ATOM   7586  C25 POPEv 154      53.672  31.983  59.497  1.00  0.00           C
ATOM   7589  C26 POPEv 154      52.773  33.182  59.188  1.00  0.00           C
ATOM   7592  C27 POPEv 154      53.223  33.883  57.899  1.00  0.00           C
ATOM   7595  C28 POPEv 154      52.253  34.993  57.467  1.00  0.00           C
ATOM   7598  C29 POPEv 154      52.913  35.983  56.537  1.00  0.00           C
ATOM   7600 0C21 POPEv 154      53.322  37.223  56.868  1.00  0.00           C
ATOM   7602 1C21 POPEv 154      53.223  37.862  58.228  1.00  0.00           C
ATOM   7605 2C21 POPEv 154      52.412  39.172  58.228  1.00  0.00           C
ATOM   7608 3C21 POPEv 154      52.253  39.692  59.659  1.00  0.00           C
ATOM   7611 4C21 POPEv 154      51.463  40.983  59.747  1.00  0.00           C
ATOM   7614 5C21 POPEv 154      51.432  41.512  61.178  1.00  0.00           C
ATOM   7617 6C21 POPEv 154      51.892  42.962  61.208  1.00  0.00           C
ATOM   7620 7C21 POPEv 154      51.603  43.643  62.528  1.00  0.00           C
ATOM   7623 8C21 POPEv 154      51.932  45.113  62.428  1.00  0.00           C
ATOM   7627  C33 POPEv 154      59.992  30.343  62.728  1.00  0.00           C
ATOM   7630  C34 POPEv 154      60.603  30.022  61.357  1.00  0.00           C
ATOM   7633  C35 POPEv 154      60.892  31.243  60.478  1.00  0.00           C
ATOM   7636  C36 POPEv 154      62.153  31.973  60.957  1.00  0.00           C
ATOM   7639  C37 POPEv 154      62.783  32.852  59.888  1.00  0.00           C
ATOM   7642  C38 POPEv 154      64.182  33.273  60.317  1.00  0.00           C
ATOM   7645  C39 POPEv 154      64.982  33.983  59.217  1.00  0.00           C
ATOM   7648 0C31 POPEv 154      65.373  33.082  58.037  1.00  0.00           C
ATOM   7651 1C31 POPEv 154      66.583  33.683  57.308  1.00  0.00           C
ATOM   7654 2C31 POPEv 154      66.983  32.962  56.018  1.00  0.00           C
ATOM   7657 3C31 POPEv 154      67.983  33.793  55.198  1.00  0.00           C
ATOM   7660 4C31 POPEv 154      67.322  35.012  54.529  1.00  0.00           C
ATOM   7663 5C31 POPEv 154      68.293  35.872  53.717  1.00  0.00           C
ATOM   7666 6C31 POPEv 154      67.583  37.023  52.998  1.00  0.00           C
ATOM   7670  NH3 POPEw 155      95.112  91.703  71.738  1.00  0.00           N
ATOM   7674  C12 POPEw 155      95.562  92.723  72.747  1.00  0.00           C
ATOM   7677  C11 POPEw 155      95.702  94.142  72.148  1.00  0.00           C
ATOM   7680  P   POPEw 155      93.172  94.612  71.538  1.00  0.00           P
ATOM   7681  O13 POPEw 155      92.323  93.792  72.419  1.00  0.00           O
ATOM   7682  O14 POPEw 155      92.583  95.872  71.038  1.00  0.00           O
ATOM   7683  O11 POPEw 155      93.662  93.722  70.337  1.00  0.00           O
ATOM   7684  O12 POPEw 155      94.513  94.922  72.288  1.00  0.00           O
ATOM   7685  C1  POPEw 155      93.942  94.262  69.048  1.00  0.00           C
ATOM   7688  C2  POPEw 155      94.072  93.062  68.097  1.00  0.00           C
ATOM   7690  O21 POPEw 155      94.373  93.482  66.768  1.00  0.00           O
ATOM   7691  C21 POPEw 155      95.653  93.512  66.439  1.00  0.00           C
ATOM   7692  O22 POPEw 155      96.603  93.332  67.177  1.00  0.00           O
ATOM   7693  C22 POPEw 155      95.763  93.692  64.928  1.00  0.00           C
ATOM   7696  C3  POPEw 155      92.782  92.212  68.078  1.00  0.00           C
ATOM   7699  O31 POPEw 155      92.983  90.883  67.537  1.00  0.00           O
ATOM   7700  C31 POPEw 155      92.493  90.692  66.307  1.00  0.00           C
ATOM   7701  O32 POPEw 155      92.163  91.543  65.508  1.00  0.00           O
ATOM   7702  C32 POPEw 155      92.353  89.183  66.049  1.00  0.00           C
ATOM   7705  C23 POPEw 155      94.823  92.723  64.178  1.00  0.00           C
ATOM   7708  C24 POPEw 155      95.103  92.663  62.668  1.00  0.00           C
ATOM   7711  C25 POPEw 155      94.243  91.603  61.967  1.00  0.00           C
ATOM   7714  C26 POPEw 155      94.502  91.523  60.457  1.00  0.00           C
ATOM   7717  C27 POPEw 155      94.273  90.103  59.928  1.00  0.00           C
ATOM   7720  C28 POPEw 155      94.602  89.953  58.427  1.00  0.00           C
ATOM   7723  C29 POPEw 155      94.723  88.482  58.078  1.00  0.00           C
ATOM   7725 0C21 POPEw 155      94.212  87.832  57.017  1.00  0.00           C
ATOM   7727 1C21 POPEw 155      93.443  88.413  55.858  1.00  0.00           C
ATOM   7730 2C21 POPEw 155      94.312  88.602  54.599  1.00  0.00           C
ATOM   7733 3C21 POPEw 155      94.803  87.313  53.908  1.00  0.00           C
ATOM   7736 4C21 POPEw 155      95.973  86.593  54.599  1.00  0.00           C
ATOM   7739 5C21 POPEw 155      96.883  85.792  53.647  1.00  0.00           C
ATOM   7742 6C21 POPEw 155      96.153  84.732  52.808  1.00  0.00           C
ATOM   7745 7C21 POPEw 155      97.123  83.952  51.917  1.00  0.00           C
ATOM   7748 8C21 POPEw 155      96.432  83.173  50.788  1.00  0.00           C
ATOM   7752  C33 POPEw 155      93.212  88.703  64.868  1.00  0.00           C
ATOM   7755  C34 POPEw 155      92.573  87.573  64.058  1.00  0.00           C
ATOM   7758  C35 POPEw 155      93.363  87.212  62.788  1.00  0.00           C
ATOM   7761  C36 POPEw 155      92.502  86.423  61.798  1.00  0.00           C
ATOM   7764  C37 POPEw 155      93.223  86.093  60.478  1.00  0.00           C
ATOM   7767  C38 POPEw 155      93.883  84.703  60.467  1.00  0.00           C
ATOM   7770  C39 POPEw 155      93.252  83.713  59.467  1.00  0.00           C
ATOM   7773 0C31 POPEw 155      93.632  83.973  58.008  1.00  0.00           C
ATOM   7776 1C31 POPEw 155      93.212  82.832  57.067  1.00  0.00           C
ATOM   7779 2C31 POPEw 155      93.783  83.003  55.658  1.00  0.00           C
ATOM   7782 3C31 POPEw 155      93.352  81.913  54.669  1.00  0.00           C
ATOM   7785 4C31 POPEw 155      91.833  81.893  54.408  1.00  0.00           C
ATOM   7788 5C31 POPEw 155      91.463  81.452  52.987  1.00  0.00           C
ATOM   7791 6C31 POPEw 155      89.963  81.523  52.708  1.00  0.00           C
ATOM   7795  NH3 POPEx 156       7.173  21.962  68.997  1.00  0.00           N
ATOM   7799  C12 POPEx 156       6.553  23.112  68.238  1.00  0.00           C
ATOM   7802  C11 POPEx 156       5.323  23.622  68.988  1.00  0.00           C
ATOM   7805  P   POPEx 156       3.493  22.053  70.107  1.00  0.00           P
ATOM   7806  O13 POPEx 156       2.363  22.962  70.378  1.00  0.00           O
ATOM   7807  O14 POPEx 156       4.383  21.753  71.258  1.00  0.00           O
ATOM   7808  O11 POPEx 156       2.943  20.712  69.459  1.00  0.00           O
ATOM   7809  O12 POPEx 156       4.333  22.612  68.918  1.00  0.00           O
ATOM   7810  C1  POPEx 156       1.763  20.682  68.638  1.00  0.00           C
ATOM   7813  C2  POPEx 156       2.003  20.723  67.089  1.00  0.00           C
ATOM   7815  O21 POPEx 156       2.453  19.432  66.587  1.00  0.00           O
ATOM   7816  C21 POPEx 156       2.203  19.282  65.277  1.00  0.00           C
ATOM   7817  O22 POPEx 156       1.373  19.903  64.637  1.00  0.00           O
ATOM   7818  C22 POPEx 156       3.183  18.293  64.659  1.00  0.00           C
ATOM   7821  C3  POPEx 156       2.973  21.843  66.608  1.00  0.00           C
ATOM   7824  O31 POPEx 156       2.873  22.092  65.189  1.00  0.00           O
ATOM   7825  C31 POPEx 156       3.923  22.633  64.607  1.00  0.00           C
ATOM   7826  O32 POPEx 156       4.903  23.082  65.177  1.00  0.00           O
ATOM   7827  C32 POPEx 156       3.713  22.582  63.097  1.00  0.00           C
ATOM   7830  C23 POPEx 156       3.163  18.303  63.107  1.00  0.00           C
ATOM   7833  C24 POPEx 156       4.563  18.303  62.478  1.00  0.00           C
ATOM   7836  C25 POPEx 156       5.243  16.922  62.438  1.00  0.00           C
ATOM   7839  C26 POPEx 156       4.623  15.973  61.408  1.00  0.00           C
ATOM   7842  C27 POPEx 156       5.613  14.913  60.887  1.00  0.00           C
ATOM   7845  C28 POPEx 156       4.953  14.013  59.827  1.00  0.00           C
ATOM   7848  C29 POPEx 156       5.743  12.753  59.537  1.00  0.00           C
ATOM   7850 0C21 POPEx 156       6.273  12.393  58.357  1.00  0.00           C
ATOM   7852 1C21 POPEx 156       6.243  13.223  57.099  1.00  0.00           C
ATOM   7855 2C21 POPEx 156       5.163  12.813  56.068  1.00  0.00           C
ATOM   7858 3C21 POPEx 156       5.583  11.622  55.189  1.00  0.00           C
ATOM   7861 4C21 POPEx 156       4.713  11.503  53.927  1.00  0.00           C
ATOM   7864 5C21 POPEx 156       5.213  10.413  52.967  1.00  0.00           C
ATOM   7867 6C21 POPEx 156       4.423  10.383  51.649  1.00  0.00           C
ATOM   7870 7C21 POPEx 156       4.953   9.323  50.677  1.00  0.00           C
ATOM   7873 8C21 POPEx 156       4.193   9.292  49.347  1.00  0.00           C
ATOM   7877  C33 POPEx 156       5.003  22.872  62.299  1.00  0.00           C
ATOM   7880  C34 POPEx 156       4.743  22.882  60.779  1.00  0.00           C
ATOM   7883  C35 POPEx 156       4.423  21.502  60.177  1.00  0.00           C
ATOM   7886  C36 POPEx 156       3.973  21.553  58.708  1.00  0.00           C
ATOM   7889  C37 POPEx 156       3.543  20.173  58.188  1.00  0.00           C
ATOM   7892  C38 POPEx 156       2.613  20.212  56.967  1.00  0.00           C
ATOM   7895  C39 POPEx 156       3.293  20.542  55.639  1.00  0.00           C
ATOM   7898 0C31 POPEx 156       2.353  20.313  54.447  1.00  0.00           C
ATOM   7901 1C31 POPEx 156       2.913  20.763  53.097  1.00  0.00           C
ATOM   7904 2C31 POPEx 156       2.273  20.012  51.908  1.00  0.00           C
ATOM   7907 3C31 POPEx 156       2.913  20.313  50.537  1.00  0.00           C
ATOM   7910 4C31 POPEx 156       2.713  21.743  50.037  1.00  0.00           C
ATOM   7913 5C31 POPEx 156       3.873  22.682  50.399  1.00  0.00           C
ATOM   7916 6C31 POPEx 156       3.623  24.132  50.008  1.00  0.00           C
ATOM   7920  NH3 POPEy 157      86.733  82.692  76.567  1.00  0.00           N
ATOM   7924  C12 POPEy 157      87.172  83.192  75.228  1.00  0.00           C
ATOM   7927  C11 POPEy 157      86.493  84.553  74.909  1.00  0.00           C
ATOM   7930  P   POPEy 157      88.473  86.032  75.779  1.00  0.00           P
ATOM   7931  O13 POPEy 157      88.632  87.502  75.878  1.00  0.00           O
ATOM   7932  O14 POPEy 157      89.123  85.163  76.787  1.00  0.00           O
ATOM   7933  O11 POPEy 157      88.923  85.542  74.368  1.00  0.00           O
ATOM   7934  O12 POPEy 157      86.943  85.652  75.717  1.00  0.00           O
ATOM   7935  C1  POPEy 157      88.772  86.312  73.197  1.00  0.00           C
ATOM   7938  C2  POPEy 157      89.572  85.612  72.089  1.00  0.00           C
ATOM   7940  O21 POPEy 157      88.743  84.703  71.318  1.00  0.00           O
ATOM   7941  C21 POPEy 157      88.583  83.442  71.688  1.00  0.00           C
ATOM   7942  O22 POPEy 157      88.853  82.962  72.767  1.00  0.00           O
ATOM   7943  C22 POPEy 157      88.032  82.642  70.508  1.00  0.00           C
ATOM   7946  C3  POPEy 157      90.892  85.033  72.677  1.00  0.00           C
ATOM   7949  O31 POPEy 157      91.733  84.452  71.657  1.00  0.00           O
ATOM   7950  C31 POPEy 157      93.032  84.633  71.878  1.00  0.00           C
ATOM   7951  O32 POPEy 157      93.553  85.472  72.578  1.00  0.00           O
ATOM   7952  C32 POPEy 157      93.793  83.512  71.198  1.00  0.00           C
ATOM   7955  C23 POPEy 157      89.053  81.563  70.078  1.00  0.00           C
ATOM   7958  C24 POPEy 157      88.433  80.483  69.178  1.00  0.00           C
ATOM   7961  C25 POPEy 157      89.432  79.362  68.848  1.00  0.00           C
ATOM   7964  C26 POPEy 157      90.493  79.762  67.808  1.00  0.00           C
ATOM   7967  C27 POPEy 157      91.593  78.703  67.658  1.00  0.00           C
ATOM   7970  C28 POPEy 157      92.732  79.093  66.678  1.00  0.00           C
ATOM   7973  C29 POPEy 157      93.463  80.332  67.118  1.00  0.00           C
ATOM   7975 0C21 POPEy 157      94.632  80.392  67.767  1.00  0.00           C
ATOM   7977 1C21 POPEy 157      95.483  79.222  68.209  1.00  0.00           C
ATOM   7980 2C21 POPEy 157      96.962  79.612  68.387  1.00  0.00           C
ATOM   7983 3C21 POPEy 157      97.622  80.132  67.107  1.00  0.00           C
ATOM   7986 4C21 POPEy 157      99.093  80.532  67.277  1.00  0.00           C
ATOM   7989 5C21 POPEy 157      99.513  81.672  66.338  1.00  0.00           C
ATOM   7992 6C21 POPEy 157      99.303  81.323  64.868  1.00  0.00           C
ATOM   7995 7C21 POPEy 157      99.583  82.502  63.939  1.00  0.00           C
ATOM   7998 8C21 POPEy 157      99.523  82.133  62.458  1.00  0.00           C
ATOM   8002  C33 POPEy 157      93.473  82.203  71.917  1.00  0.00           C
ATOM   8005  C34 POPEy 157      94.112  81.012  71.217  1.00  0.00           C
ATOM   8008  C35 POPEy 157      94.023  79.732  72.048  1.00  0.00           C
ATOM   8011  C36 POPEy 157      92.633  79.082  71.997  1.00  0.00           C
ATOM   8014  C37 POPEy 157      92.642  77.752  72.747  1.00  0.00           C
ATOM   8017  C38 POPEy 157      91.473  76.823  72.397  1.00  0.00           C
ATOM   8020  C39 POPEy 157      91.563  76.222  70.989  1.00  0.00           C
ATOM   8023 0C31 POPEy 157      90.773  74.933  70.857  1.00  0.00           C
ATOM   8026 1C31 POPEy 157      90.493  74.502  69.408  1.00  0.00           C
ATOM   8029 2C31 POPEy 157      89.672  73.213  69.357  1.00  0.00           C
ATOM   8032 3C31 POPEy 157      89.172  72.853  67.957  1.00  0.00           C
ATOM   8035 4C31 POPEy 157      88.142  71.713  67.988  1.00  0.00           C
ATOM   8038 5C31 POPEy 157      87.423  71.512  66.648  1.00  0.00           C
ATOM   8041 6C31 POPEy 157      86.342  70.442  66.707  1.00  0.00           C
ATOM   8045  NH3 POPEz 158     101.173  44.653  72.217  1.00  0.00           N
ATOM   8049  C12 POPEz 158     101.173  43.652  73.349  1.00  0.00           C
ATOM   8052  C11 POPEz 158     101.652  42.253  72.898  1.00  0.00           C
ATOM   8055  P   POPEz 158     101.773  39.813  73.898  1.00  0.00           P
ATOM   8056  O13 POPEz 158     103.233  39.572  73.968  1.00  0.00           O
ATOM   8057  O14 POPEz 158     100.913  39.102  74.878  1.00  0.00           O
ATOM   8058  O11 POPEz 158     101.202  39.352  72.488  1.00  0.00           O
ATOM   8059  O12 POPEz 158     101.482  41.352  73.989  1.00  0.00           O
ATOM   8060  C1  POPEz 158     102.072  39.242  71.357  1.00  0.00           C
ATOM   8063  C2  POPEz 158     101.362  38.553  70.158  1.00  0.00           C
ATOM   8065  O21 POPEz 158     100.752  37.313  70.597  1.00  0.00           O
ATOM   8066  C21 POPEz 158      99.723  36.932  69.878  1.00  0.00           C
ATOM   8067  O22 POPEz 158      99.082  37.643  69.118  1.00  0.00           O
ATOM   8068  C22 POPEz 158      99.422  35.452  70.137  1.00  0.00           C
ATOM   8071  C3  POPEz 158     102.403  38.273  69.027  1.00  0.00           C
ATOM   8074  O31 POPEz 158     101.812  37.563  67.917  1.00  0.00           O
ATOM   8075  C31 POPEz 158     102.692  36.962  67.107  1.00  0.00           C
ATOM   8076  O32 POPEz 158     103.902  36.983  67.277  1.00  0.00           O
ATOM   8077  C32 POPEz 158     101.943  36.383  65.909  1.00  0.00           C
ATOM   8080  C23 POPEz 158      98.543  34.823  69.048  1.00  0.00           C
ATOM   8083  C24 POPEz 158      97.983  33.442  69.438  1.00  0.00           C
ATOM   8086  C25 POPEz 158      99.042  32.363  69.648  1.00  0.00           C
ATOM   8089  C26 POPEz 158      98.553  30.993  69.157  1.00  0.00           C
ATOM   8092  C27 POPEz 158      99.473  29.823  69.518  1.00  0.00           C
ATOM   8095  C28 POPEz 158      98.902  28.442  69.128  1.00  0.00           C
ATOM   8098  C29 POPEz 158      98.772  28.323  67.637  1.00  0.00           C
ATOM   8100 0C21 POPEz 158      99.502  27.542  66.818  1.00  0.00           C
ATOM   8102 1C21 POPEz 158     100.583  26.553  67.188  1.00  0.00           C
ATOM   8105 2C21 POPEz 158     100.663  25.413  66.147  1.00  0.00           C
ATOM   8108 3C21 POPEz 158     101.313  25.823  64.818  1.00  0.00           C
ATOM   8111 4C21 POPEz 158     100.842  24.942  63.647  1.00  0.00           C
ATOM   8114 5C21 POPEz 158     100.963  25.643  62.299  1.00  0.00           C
ATOM   8117 6C21 POPEz 158     100.092  25.073  61.168  1.00  0.00           C
ATOM   8120 7C21 POPEz 158     100.252  25.962  59.928  1.00  0.00           C
ATOM   8123 8C21 POPEz 158      99.343  25.593  58.758  1.00  0.00           C
ATOM   8127  C33 POPEz 158     102.862  35.653  64.908  1.00  0.00           C
ATOM   8130  C34 POPEz 158     102.242  35.402  63.518  1.00  0.00           C
ATOM   8133  C35 POPEz 158     100.702  35.332  63.457  1.00  0.00           C
ATOM   8136  C36 POPEz 158     100.232  34.962  62.048  1.00  0.00           C
ATOM   8139  C37 POPEz 158      98.743  35.212  61.768  1.00  0.00           C
ATOM   8142  C38 POPEz 158      98.263  34.473  60.508  1.00  0.00           C
ATOM   8145  C39 POPEz 158      99.053  34.872  59.258  1.00  0.00           C
ATOM   8148 0C31 POPEz 158      98.543  34.202  57.978  1.00  0.00           C
ATOM   8151 1C31 POPEz 158      99.562  34.282  56.838  1.00  0.00           C
ATOM   8154 2C31 POPEz 158      98.993  33.773  55.508  1.00  0.00           C
ATOM   8157 3C31 POPEz 158     100.043  33.692  54.389  1.00  0.00           C
ATOM   8160 4C31 POPEz 158     100.973  32.483  54.508  1.00  0.00           C
ATOM   8163 5C31 POPEz 158     101.903  32.323  53.288  1.00  0.00           C
ATOM   8166 6C31 POPEz 158     102.732  31.032  53.317  1.00  0.00           C
ATOM   8170  NH3 POPE0 159      45.192  97.713  28.358  1.00  0.00           N
ATOM   8174  C12 POPE0 159      46.162  97.222  27.308  1.00  0.00           C
ATOM   8177  C11 POPE0 159      47.632  97.523  27.708  1.00  0.00           C
ATOM   8180  P   POPE0 159      47.653  96.003  29.837  1.00  0.00           P
ATOM   8181  O13 POPE0 159      46.232  96.063  30.258  1.00  0.00           O
ATOM   8182  O14 POPE0 159      48.022  94.872  28.967  1.00  0.00           O
ATOM   8183  O11 POPE0 159      48.622  96.102  31.077  1.00  0.00           O
ATOM   8184  O12 POPE0 159      47.953  97.343  29.088  1.00  0.00           O
ATOM   8185  C1  POPE0 159      48.752  94.913  31.888  1.00  0.00           C
ATOM   8188  C2  POPE0 159      47.692  94.832  33.018  1.00  0.00           C
ATOM   8190  O21 POPE0 159      48.263  95.313  34.237  1.00  0.00           O
ATOM   8191  C21 POPE0 159      48.233  96.613  34.438  1.00  0.00           C
ATOM   8192  O22 POPE0 159      47.673  97.442  33.748  1.00  0.00           O
ATOM   8193  C22 POPE0 159      48.882  96.873  35.798  1.00  0.00           C
ATOM   8196  C3  POPE0 159      47.282  93.342  33.237  1.00  0.00           C
ATOM   8199  O31 POPE0 159      46.453  93.163  34.408  1.00  0.00           O
ATOM   8200  C31 POPE0 159      45.163  93.372  34.258  1.00  0.00           C
ATOM   8201  O32 POPE0 159      44.553  93.433  33.198  1.00  0.00           O
ATOM   8202  C32 POPE0 159      44.563  93.713  35.618  1.00  0.00           C
ATOM   8205  C23 POPE0 159      48.412  98.213  36.408  1.00  0.00           C
ATOM   8208  C24 POPE0 159      49.063  98.472  37.768  1.00  0.00           C
ATOM   8211  C25 POPE0 159      48.383  99.633  38.507  1.00  0.00           C
ATOM   8214  C26 POPE0 159      49.072 100.042  39.808  1.00  0.00           C
ATOM   8217  C27 POPE0 159      48.313 101.163  40.528  1.00  0.00           C
ATOM   8220  C28 POPE0 159      48.973 101.593  41.847  1.00  0.00           C
ATOM   8223  C29 POPE0 159      48.313 102.832  42.397  1.00  0.00           C
ATOM   8225 0C21 POPE0 159      47.393 102.883  43.377  1.00  0.00           C
ATOM   8227 1C21 POPE0 159      46.803 101.692  44.097  1.00  0.00           C
ATOM   8230 2C21 POPE0 159      47.622 101.343  45.347  1.00  0.00           C
ATOM   8233 3C21 POPE0 159      47.002 100.182  46.147  1.00  0.00           C
ATOM   8236 4C21 POPE0 159      47.703 100.023  47.507  1.00  0.00           C
ATOM   8239 5C21 POPE0 159      47.183  98.853  48.339  1.00  0.00           C
ATOM   8242 6C21 POPE0 159      47.552  99.023  49.818  1.00  0.00           C
ATOM   8245 7C21 POPE0 159      47.302  97.773  50.667  1.00  0.00           C
ATOM   8248 8C21 POPE0 159      47.432  98.082  52.159  1.00  0.00           C
ATOM   8252  C33 POPE0 159      45.322  94.902  36.248  1.00  0.00           C
ATOM   8255  C34 POPE0 159      44.592  95.652  37.368  1.00  0.00           C
ATOM   8258  C35 POPE0 159      44.142  94.753  38.537  1.00  0.00           C
ATOM   8261  C36 POPE0 159      44.002  95.553  39.838  1.00  0.00           C
ATOM   8264  C37 POPE0 159      43.573  94.673  41.027  1.00  0.00           C
ATOM   8267  C38 POPE0 159      43.693  95.422  42.368  1.00  0.00           C
ATOM   8270  C39 POPE0 159      43.322  94.572  43.597  1.00  0.00           C
ATOM   8273 0C31 POPE0 159      41.813  94.373  43.778  1.00  0.00           C
ATOM   8276 1C31 POPE0 159      41.442  93.532  45.007  1.00  0.00           C
ATOM   8279 2C31 POPE0 159      39.943  93.612  45.287  1.00  0.00           C
ATOM   8282 3C31 POPE0 159      39.412  92.663  46.388  1.00  0.00           C
ATOM   8285 4C31 POPE0 159      39.992  92.922  47.787  1.00  0.00           C
ATOM   8288 5C31 POPE0 159      39.203  92.192  48.888  1.00  0.00           C
ATOM   8291 6C31 POPE0 159      39.743  92.433  50.298  1.00  0.00           C
ATOM   8295  NH3 POPE1 160      51.642 122.883  25.938  1.00  0.00           N
ATOM   8299  C12 POPE1 160      51.263 121.862  24.908  1.00  0.00           C
ATOM   8302  C11 POPE1 160      49.903 121.252  25.217  1.00  0.00           C
ATOM   8305  P   POPE1 160      50.192 118.663  24.868  1.00  0.00           P
ATOM   8306  O13 POPE1 160      49.033 117.972  25.468  1.00  0.00           O
ATOM   8307  O14 POPE1 160      50.922 118.023  23.757  1.00  0.00           O
ATOM   8308  O11 POPE1 160      51.213 118.983  26.048  1.00  0.00           O
ATOM   8309  O12 POPE1 160      49.723 120.103  24.417  1.00  0.00           O
ATOM   8310  C1  POPE1 160      51.133 118.303  27.318  1.00  0.00           C
ATOM   8313  C2  POPE1 160      52.293 117.273  27.517  1.00  0.00           C
ATOM   8315  O21 POPE1 160      52.543 117.222  28.938  1.00  0.00           O
ATOM   8316  C21 POPE1 160      53.173 116.163  29.427  1.00  0.00           C
ATOM   8317  O22 POPE1 160      53.433 115.132  28.818  1.00  0.00           O
ATOM   8318  C22 POPE1 160      53.563 116.493  30.877  1.00  0.00           C
ATOM   8321  C3  POPE1 160      53.543 117.743  26.708  1.00  0.00           C
ATOM   8324  O31 POPE1 160      54.772 117.133  27.127  1.00  0.00           O
ATOM   8325  C31 POPE1 160      55.653 117.743  27.927  1.00  0.00           C
ATOM   8326  O32 POPE1 160      56.772 117.313  28.158  1.00  0.00           O
ATOM   8327  C32 POPE1 160      55.182 119.053  28.548  1.00  0.00           C
ATOM   8330  C23 POPE1 160      54.543 115.532  31.597  1.00  0.00           C
ATOM   8333  C24 POPE1 160      54.862 115.993  33.037  1.00  0.00           C
ATOM   8336  C25 POPE1 160      54.642 114.902  34.107  1.00  0.00           C
ATOM   8339  C26 POPE1 160      54.982 115.332  35.548  1.00  0.00           C
ATOM   8342  C27 POPE1 160      54.412 114.353  36.597  1.00  0.00           C
ATOM   8345  C28 POPE1 160      54.772 114.673  38.068  1.00  0.00           C
ATOM   8348  C29 POPE1 160      56.193 114.332  38.447  1.00  0.00           C
ATOM   8350 0C21 POPE1 160      56.633 113.582  39.487  1.00  0.00           C
ATOM   8352 1C21 POPE1 160      55.813 112.913  40.568  1.00  0.00           C
ATOM   8355 2C21 POPE1 160      55.993 113.602  41.938  1.00  0.00           C
ATOM   8358 3C21 POPE1 160      55.453 112.762  43.097  1.00  0.00           C
ATOM   8361 4C21 POPE1 160      55.343 113.532  44.417  1.00  0.00           C
ATOM   8364 5C21 POPE1 160      54.802 112.682  45.588  1.00  0.00           C
ATOM   8367 6C21 POPE1 160      54.142 113.563  46.658  1.00  0.00           C
ATOM   8370 7C21 POPE1 160      53.532 112.803  47.847  1.00  0.00           C
ATOM   8373 8C21 POPE1 160      52.773 113.733  48.807  1.00  0.00           C
ATOM   8377  C33 POPE1 160      56.172 119.542  29.618  1.00  0.00           C
ATOM   8380  C34 POPE1 160      55.483 120.493  30.588  1.00  0.00           C
ATOM   8383  C35 POPE1 160      56.273 120.763  31.868  1.00  0.00           C
ATOM   8386  C36 POPE1 160      56.612 119.493  32.658  1.00  0.00           C
ATOM   8389  C37 POPE1 160      57.022 119.762  34.107  1.00  0.00           C
ATOM   8392  C38 POPE1 160      57.593 118.503  34.767  1.00  0.00           C
ATOM   8395  C39 POPE1 160      58.182 118.733  36.168  1.00  0.00           C
ATOM   8398 0C31 POPE1 160      57.162 118.862  37.308  1.00  0.00           C
ATOM   8401 1C31 POPE1 160      57.643 118.103  38.558  1.00  0.00           C
ATOM   8404 2C31 POPE1 160      57.032 118.582  39.878  1.00  0.00           C
ATOM   8407 3C31 POPE1 160      57.573 117.762  41.058  1.00  0.00           C
ATOM   8410 4C31 POPE1 160      57.162 118.322  42.428  1.00  0.00           C
ATOM   8413 5C31 POPE1 160      57.923 117.642  43.577  1.00  0.00           C
ATOM   8416 6C31 POPE1 160      57.612 118.243  44.938  1.00  0.00           C
ATOM   8420  NH3 POPE2 161      29.143 125.392  68.799  1.00  0.00           N
ATOM   8424  C12 POPE2 161      28.753 125.133  70.218  1.00  0.00           C
ATOM   8427  C11 POPE2 161      28.323 126.438  70.938  1.00  0.00           C
ATOM   8430  P   POPE2 161      26.022 127.207  69.908  1.00  0.00           P
ATOM   8431  O13 POPE2 161      25.313 128.447  70.277  1.00  0.00           O
ATOM   8432  O14 POPE2 161      25.593 126.032  70.677  1.00  0.00           O
ATOM   8433  O11 POPE2 161      25.923 126.898  68.357  1.00  0.00           O
ATOM   8434  O12 POPE2 161      27.582 127.317  70.088  1.00  0.00           O
ATOM   8435  C1  POPE2 161      25.512 127.847  67.357  1.00  0.00           C
ATOM   8438  C2  POPE2 161      26.662 128.517  66.538  1.00  0.00           C
ATOM   8440  O21 POPE2 161      26.692 127.978  65.208  1.00  0.00           O
ATOM   8441  C21 POPE2 161      26.513 128.877  64.238  1.00  0.00           C
ATOM   8442  O22 POPE2 161      25.873 129.908  64.338  1.00  0.00           O
ATOM   8443  C22 POPE2 161      27.252 128.377  62.978  1.00  0.00           C
ATOM   8446  C3  POPE2 161      28.053 128.297  67.188  1.00  0.00           C
ATOM   8449  O31 POPE2 161      29.153 128.368  66.258  1.00  0.00           O
ATOM   8450  C31 POPE2 161      29.612 127.228  65.768  1.00  0.00           C
ATOM   8451  O32 POPE2 161      29.233 126.102  66.058  1.00  0.00           O
ATOM   8452  C32 POPE2 161      30.703 127.558  64.757  1.00  0.00           C
ATOM   8455  C23 POPE2 161      28.133 129.457  62.299  1.00  0.00           C
ATOM   8458  C24 POPE2 161      27.322 130.398  61.388  1.00  0.00           C
ATOM   8461  C25 POPE2 161      26.883 129.737  60.068  1.00  0.00           C
ATOM   8464  C26 POPE2 161      27.973 129.767  58.988  1.00  0.00           C
ATOM   8467  C27 POPE2 161      27.503 129.128  57.668  1.00  0.00           C
ATOM   8470  C28 POPE2 161      28.513 129.267  56.518  1.00  0.00           C
ATOM   8473  C29 POPE2 161      28.623 130.687  56.007  1.00  0.00           C
ATOM   8475 0C21 POPE2 161      28.643 131.088  54.718  1.00  0.00           C
ATOM   8477 1C21 POPE2 161      28.563 130.217  53.489  1.00  0.00           C
ATOM   8480 2C21 POPE2 161      27.493 130.707  52.498  1.00  0.00           C
ATOM   8483 3C21 POPE2 161      26.063 130.717  53.078  1.00  0.00           C
ATOM   8486 4C21 POPE2 161      24.993 131.158  52.078  1.00  0.00           C
ATOM   8489 5C21 POPE2 161      24.953 132.677  51.828  1.00  0.00           C
ATOM   8492 6C21 POPE2 161      24.182 133.447  52.917  1.00  0.00           C
ATOM   8495 7C21 POPE2 161      24.092 134.948  52.619  1.00  0.00           C
ATOM   8498 8C21 POPE2 161      23.203 135.717  53.588  1.00  0.00           C
ATOM   8502  C33 POPE2 161      31.323 126.327  64.058  1.00  0.00           C
ATOM   8505  C34 POPE2 161      32.493 126.797  63.197  1.00  0.00           C
ATOM   8508  C35 POPE2 161      33.223 125.713  62.397  1.00  0.00           C
ATOM   8511  C36 POPE2 161      33.973 126.347  61.217  1.00  0.00           C
ATOM   8514  C37 POPE2 161      34.622 125.363  60.247  1.00  0.00           C
ATOM   8517  C38 POPE2 161      35.173 126.093  59.017  1.00  0.00           C
ATOM   8520  C39 POPE2 161      35.862 125.173  57.998  1.00  0.00           C
ATOM   8523 0C31 POPE2 161      34.873 124.303  57.218  1.00  0.00           C
ATOM   8526 1C31 POPE2 161      35.543 123.453  56.128  1.00  0.00           C
ATOM   8529 2C31 POPE2 161      34.522 122.692  55.278  1.00  0.00           C
ATOM   8532 3C31 POPE2 161      35.112 122.203  53.948  1.00  0.00           C
ATOM   8535 4C31 POPE2 161      34.133 121.343  53.148  1.00  0.00           C
ATOM   8538 5C31 POPE2 161      34.653 121.003  51.748  1.00  0.00           C
ATOM   8541 6C31 POPE2 161      33.762 119.992  51.007  1.00  0.00           C
ATOM   8545  NH3 POPE3 162     105.572  36.313  69.628  1.00  0.00           N
ATOM   8549  C12 POPE3 162     106.922  36.862  69.958  1.00  0.00           C
ATOM   8552  C11 POPE3 162     106.812  38.233  70.677  1.00  0.00           C
ATOM   8555  P   POPE3 162     106.062  40.713  70.329  1.00  0.00           P
ATOM   8556  O13 POPE3 162     104.833  41.512  70.049  1.00  0.00           O
ATOM   8557  O14 POPE3 162     106.773  41.012  71.579  1.00  0.00           O
ATOM   8558  O11 POPE3 162     107.132  41.082  69.217  1.00  0.00           O
ATOM   8559  O12 POPE3 162     105.873  39.133  70.049  1.00  0.00           O
ATOM   8560  C1  POPE3 162     107.013  40.822  67.829  1.00  0.00           C
ATOM   8563  C2  POPE3 162     108.133  39.853  67.347  1.00  0.00           C
ATOM   8565  O21 POPE3 162     109.142  40.503  66.508  1.00  0.00           O
ATOM   8566  C21 POPE3 162     108.723  40.942  65.329  1.00  0.00           C
ATOM   8567  O22 POPE3 162     107.573  41.003  64.958  1.00  0.00           O
ATOM   8568  C22 POPE3 162     109.923  41.303  64.447  1.00  0.00           C
ATOM   8571  C3  POPE3 162     107.552  38.563  66.717  1.00  0.00           C
ATOM   8574  O31 POPE3 162     108.583  37.563  66.579  1.00  0.00           O
ATOM   8575  C31 POPE3 162     108.973  37.002  65.428  1.00  0.00           C
ATOM   8576  O32 POPE3 162     109.862  36.172  65.329  1.00  0.00           O
ATOM   8577  C32 POPE3 162     108.242  37.503  64.188  1.00  0.00           C
ATOM   8580  C23 POPE3 162     109.432  41.973  63.139  1.00  0.00           C
ATOM   8583  C24 POPE3 162     110.392  41.903  61.947  1.00  0.00           C
ATOM   8586  C25 POPE3 162     109.753  42.663  60.779  1.00  0.00           C
ATOM   8589  C26 POPE3 162     110.402  42.472  59.398  1.00  0.00           C
ATOM   8592  C27 POPE3 162     109.653  43.322  58.357  1.00  0.00           C
ATOM   8595  C28 POPE3 162     110.303  43.353  56.967  1.00  0.00           C
ATOM   8598  C29 POPE3 162     111.633  44.063  56.997  1.00  0.00           C
ATOM   8600 0C21 POPE3 162     112.743  43.712  56.318  1.00  0.00           C
ATOM   8602 1C21 POPE3 162     112.883  42.553  55.357  1.00  0.00           C
ATOM   8605 2C21 POPE3 162     112.792  43.013  53.899  1.00  0.00           C
ATOM   8608 3C21 POPE3 162     111.372  43.283  53.398  1.00  0.00           C
ATOM   8611 4C21 POPE3 162     110.532  42.012  53.209  1.00  0.00           C
ATOM   8614 5C21 POPE3 162     109.163  42.332  52.619  1.00  0.00           C
ATOM   8617 6C21 POPE3 162     108.273  41.103  52.438  1.00  0.00           C
ATOM   8620 7C21 POPE3 162     106.913  41.472  51.838  1.00  0.00           C
ATOM   8623 8C21 POPE3 162     105.963  40.292  51.728  1.00  0.00           C
ATOM   8627  C33 POPE3 162     106.833  36.893  64.017  1.00  0.00           C
ATOM   8630  C34 POPE3 162     105.863  37.852  63.317  1.00  0.00           C
ATOM   8633  C35 POPE3 162     106.302  38.303  61.927  1.00  0.00           C
ATOM   8636  C36 POPE3 162     105.133  38.933  61.147  1.00  0.00           C
ATOM   8639  C37 POPE3 162     105.373  39.032  59.637  1.00  0.00           C
ATOM   8642  C38 POPE3 162     104.222  39.723  58.888  1.00  0.00           C
ATOM   8645  C39 POPE3 162     102.873  39.032  59.079  1.00  0.00           C
ATOM   8648 0C31 POPE3 162     101.743  39.712  58.298  1.00  0.00           C
ATOM   8651 1C31 POPE3 162     100.373  39.082  58.588  1.00  0.00           C
ATOM   8654 2C31 POPE3 162      99.303  39.442  57.528  1.00  0.00           C
ATOM   8657 3C31 POPE3 162      98.942  40.933  57.458  1.00  0.00           C
ATOM   8660 4C31 POPE3 162      97.922  41.372  58.518  1.00  0.00           C
ATOM   8663 5C31 POPE3 162      97.563  42.862  58.398  1.00  0.00           C
ATOM   8666 6C31 POPE3 162      96.502  43.303  59.408  1.00  0.00           C
ATOM   8670  NH3 POPE4 163      45.262  16.143  70.648  1.00  0.00           N
ATOM   8674  C12 POPE4 163      46.063  16.063  71.917  1.00  0.00           C
ATOM   8677  C11 POPE4 163      46.973  17.292  72.029  1.00  0.00           C
ATOM   8680  P   POPE4 163      49.002  18.172  70.618  1.00  0.00           P
ATOM   8681  O13 POPE4 163      49.263  19.043  71.777  1.00  0.00           O
ATOM   8682  O14 POPE4 163      49.953  17.062  70.387  1.00  0.00           O
ATOM   8683  O11 POPE4 163      48.903  19.102  69.338  1.00  0.00           O
ATOM   8684  O12 POPE4 163      47.543  17.582  70.758  1.00  0.00           O
ATOM   8685  C1  POPE4 163      48.592  18.602  68.027  1.00  0.00           C
ATOM   8688  C2  POPE4 163      47.822  19.643  67.137  1.00  0.00           C
ATOM   8690  O21 POPE4 163      47.803  19.143  65.787  1.00  0.00           O
ATOM   8691  C21 POPE4 163      46.862  19.662  64.997  1.00  0.00           C
ATOM   8692  O22 POPE4 163      45.912  20.323  65.358  1.00  0.00           O
ATOM   8693  C22 POPE4 163      47.153  19.303  63.538  1.00  0.00           C
ATOM   8696  C3  POPE4 163      48.503  21.063  67.148  1.00  0.00           C
ATOM   8699  O31 POPE4 163      47.552  22.122  66.857  1.00  0.00           O
ATOM   8700  C31 POPE4 163      47.653  22.763  65.688  1.00  0.00           C
ATOM   8701  O32 POPE4 163      48.583  22.643  64.908  1.00  0.00           O
ATOM   8702  C32 POPE4 163      46.393  23.613  65.457  1.00  0.00           C
ATOM   8705  C23 POPE4 163      46.822  20.483  62.588  1.00  0.00           C
ATOM   8708  C24 POPE4 163      47.183  20.193  61.128  1.00  0.00           C
ATOM   8711  C25 POPE4 163      46.473  21.113  60.127  1.00  0.00           C
ATOM   8714  C26 POPE4 163      46.903  20.823  58.688  1.00  0.00           C
ATOM   8717  C27 POPE4 163      45.892  21.332  57.638  1.00  0.00           C
ATOM   8720  C28 POPE4 163      46.403  21.233  56.188  1.00  0.00           C
ATOM   8723  C29 POPE4 163      46.523  19.813  55.717  1.00  0.00           C
ATOM   8725 0C21 POPE4 163      46.043  19.273  54.578  1.00  0.00           C
ATOM   8727 1C21 POPE4 163      45.262  19.993  53.518  1.00  0.00           C
ATOM   8730 2C21 POPE4 163      44.342  19.043  52.717  1.00  0.00           C
ATOM   8733 3C21 POPE4 163      43.243  18.393  53.568  1.00  0.00           C
ATOM   8736 4C21 POPE4 163      42.263  17.573  52.717  1.00  0.00           C
ATOM   8739 5C21 POPE4 163      41.153  16.913  53.558  1.00  0.00           C
ATOM   8742 6C21 POPE4 163      40.023  16.362  52.689  1.00  0.00           C
ATOM   8745 7C21 POPE4 163      38.973  15.553  53.468  1.00  0.00           C
ATOM   8748 8C21 POPE4 163      37.913  14.932  52.549  1.00  0.00           C
ATOM   8752  C33 POPE4 163      46.223  24.262  64.048  1.00  0.00           C
ATOM   8755  C34 POPE4 163      44.763  24.723  63.838  1.00  0.00           C
ATOM   8758  C35 POPE4 163      44.412  25.403  62.498  1.00  0.00           C
ATOM   8761  C36 POPE4 163      44.782  26.893  62.438  1.00  0.00           C
ATOM   8764  C37 POPE4 163      44.142  27.673  61.268  1.00  0.00           C
ATOM   8767  C38 POPE4 163      44.362  29.192  61.328  1.00  0.00           C
ATOM   8770  C39 POPE4 163      43.373  29.922  62.268  1.00  0.00           C
ATOM   8773 0C31 POPE4 163      43.563  31.453  62.277  1.00  0.00           C
ATOM   8776 1C31 POPE4 163      42.523  32.203  63.127  1.00  0.00           C
ATOM   8779 2C31 POPE4 163      41.302  32.712  62.347  1.00  0.00           C
ATOM   8782 3C31 POPE4 163      40.182  31.673  62.188  1.00  0.00           C
ATOM   8785 4C31 POPE4 163      38.942  32.253  61.488  1.00  0.00           C
ATOM   8788 5C31 POPE4 163      37.883  31.172  61.198  1.00  0.00           C
ATOM   8791 6C31 POPE4 163      36.662  31.712  60.457  1.00  0.00           C
ATOM   8795  NH3 POPE5 164      35.233  57.843  72.917  1.00  0.00           N
ATOM   8799  C12 POPE5 164      34.803  59.233  73.287  1.00  0.00           C
ATOM   8802  C11 POPE5 164      35.993  60.212  73.238  1.00  0.00           C
ATOM   8805  P   POPE5 164      34.833  62.543  72.917  1.00  0.00           P
ATOM   8806  O13 POPE5 164      33.692  62.012  73.688  1.00  0.00           O
ATOM   8807  O14 POPE5 164      35.662  63.512  73.659  1.00  0.00           O
ATOM   8808  O11 POPE5 164      34.383  63.213  71.558  1.00  0.00           O
ATOM   8809  O12 POPE5 164      35.693  61.313  72.388  1.00  0.00           O
ATOM   8810  C1  POPE5 164      33.053  63.372  71.088  1.00  0.00           C
ATOM   8813  C2  POPE5 164      32.853  64.783  70.467  1.00  0.00           C
ATOM   8815  O21 POPE5 164      31.803  64.733  69.467  1.00  0.00           O
ATOM   8816  C21 POPE5 164      31.992  65.273  68.268  1.00  0.00           C
ATOM   8817  O22 POPE5 164      32.593  64.762  67.347  1.00  0.00           O
ATOM   8818  C22 POPE5 164      31.243  66.603  68.197  1.00  0.00           C
ATOM   8821  C3  POPE5 164      34.203  65.422  69.997  1.00  0.00           C
ATOM   8824  O31 POPE5 164      33.953  66.743  69.459  1.00  0.00           O
ATOM   8825  C31 POPE5 164      35.002  67.543  69.318  1.00  0.00           C
ATOM   8826  O32 POPE5 164      35.112  68.633  69.838  1.00  0.00           O
ATOM   8827  C32 POPE5 164      36.053  66.963  68.368  1.00  0.00           C
ATOM   8830  C23 POPE5 164      31.633  67.553  67.018  1.00  0.00           C
ATOM   8833  C24 POPE5 164      30.772  67.383  65.758  1.00  0.00           C
ATOM   8836  C25 POPE5 164      30.753  68.582  64.808  1.00  0.00           C
ATOM   8839  C26 POPE5 164      31.903  68.673  63.778  1.00  0.00           C
ATOM   8842  C27 POPE5 164      31.743  70.012  63.027  1.00  0.00           C
ATOM   8845  C28 POPE5 164      32.593  70.243  61.768  1.00  0.00           C
ATOM   8848  C29 POPE5 164      34.083  70.303  61.988  1.00  0.00           C
ATOM   8850 0C21 POPE5 164      34.993  70.743  61.097  1.00  0.00           C
ATOM   8852 1C21 POPE5 164      34.712  71.203  59.688  1.00  0.00           C
ATOM   8855 2C21 POPE5 164      35.253  70.213  58.638  1.00  0.00           C
ATOM   8858 3C21 POPE5 164      36.763  70.313  58.378  1.00  0.00           C
ATOM   8861 4C21 POPE5 164      37.272  69.283  57.347  1.00  0.00           C
ATOM   8864 5C21 POPE5 164      36.983  67.823  57.747  1.00  0.00           C
ATOM   8867 6C21 POPE5 164      37.843  66.803  56.997  1.00  0.00           C
ATOM   8870 7C21 POPE5 164      37.372  65.353  57.229  1.00  0.00           C
ATOM   8873 8C21 POPE5 164      38.212  64.303  56.497  1.00  0.00           C
ATOM   8877  C33 POPE5 164      35.522  66.433  66.997  1.00  0.00           C
ATOM   8880  C34 POPE5 164      36.583  65.612  66.247  1.00  0.00           C
ATOM   8883  C35 POPE5 164      36.022  64.673  65.168  1.00  0.00           C
ATOM   8886  C36 POPE5 164      35.842  65.292  63.778  1.00  0.00           C
ATOM   8889  C37 POPE5 164      35.473  64.243  62.718  1.00  0.00           C
ATOM   8892  C38 POPE5 164      35.342  64.773  61.278  1.00  0.00           C
ATOM   8895  C39 POPE5 164      34.033  65.533  61.018  1.00  0.00           C
ATOM   8898 0C31 POPE5 164      33.973  66.133  59.607  1.00  0.00           C
ATOM   8901 1C31 POPE5 164      32.673  66.913  59.347  1.00  0.00           C
ATOM   8904 2C31 POPE5 164      32.623  67.633  57.998  1.00  0.00           C
ATOM   8907 3C31 POPE5 164      31.513  68.692  57.938  1.00  0.00           C
ATOM   8910 4C31 POPE5 164      31.703  69.682  56.778  1.00  0.00           C
ATOM   8913 5C31 POPE5 164      30.683  70.822  56.798  1.00  0.00           C
ATOM   8916 6C31 POPE5 164      30.913  71.843  55.677  1.00  0.00           C
ATOM   8920  NH3 POPE6 165      86.243  60.152  30.918  1.00  0.00           N
ATOM   8924  C12 POPE6 165      85.852  60.513  29.528  1.00  0.00           C
ATOM   8927  C11 POPE6 165      86.173  62.002  29.278  1.00  0.00           C
ATOM   8930  P   POPE6 165      88.762  61.882  29.208  1.00  0.00           P
ATOM   8931  O13 POPE6 165      88.713  62.072  27.747  1.00  0.00           O
ATOM   8932  O14 POPE6 165      88.963  60.523  29.738  1.00  0.00           O
ATOM   8933  O11 POPE6 165      89.793  62.902  29.808  1.00  0.00           O
ATOM   8934  O12 POPE6 165      87.412  62.423  29.878  1.00  0.00           O
ATOM   8935  C1  POPE6 165      90.493  62.573  31.007  1.00  0.00           C
ATOM   8938  C2  POPE6 165      89.602  62.803  32.248  1.00  0.00           C
ATOM   8940  O21 POPE6 165      90.313  63.622  33.198  1.00  0.00           O
ATOM   8941  C21 POPE6 165      89.532  64.122  34.118  1.00  0.00           C
ATOM   8942  O22 POPE6 165      88.342  64.383  33.978  1.00  0.00           O
ATOM   8943  C22 POPE6 165      90.273  64.172  35.427  1.00  0.00           C
ATOM   8946  C3  POPE6 165      89.112  61.483  32.927  1.00  0.00           C
ATOM   8949  O31 POPE6 165      87.853  61.693  33.628  1.00  0.00           O
ATOM   8950  C31 POPE6 165      87.873  61.393  34.938  1.00  0.00           C
ATOM   8951  O32 POPE6 165      88.743  60.762  35.497  1.00  0.00           O
ATOM   8952  C32 POPE6 165      86.722  62.122  35.627  1.00  0.00           C
ATOM   8955  C23 POPE6 165      91.213  65.383  35.497  1.00  0.00           C
ATOM   8958  C24 POPE6 165      91.473  65.853  36.938  1.00  0.00           C
ATOM   8961  C25 POPE6 165      91.353  64.783  38.028  1.00  0.00           C
ATOM   8964  C26 POPE6 165      91.862  65.332  39.368  1.00  0.00           C
ATOM   8967  C27 POPE6 165      91.633  64.383  40.548  1.00  0.00           C
ATOM   8970  C28 POPE6 165      92.382  64.872  41.787  1.00  0.00           C
ATOM   8973  C29 POPE6 165      92.002  64.152  43.048  1.00  0.00           C
ATOM   8975 0C21 POPE6 165      92.522  64.402  44.258  1.00  0.00           C
ATOM   8977 1C21 POPE6 165      93.612  65.413  44.548  1.00  0.00           C
ATOM   8980 2C21 POPE6 165      94.772  64.843  45.378  1.00  0.00           C
ATOM   8983 3C21 POPE6 165      94.422  64.572  46.847  1.00  0.00           C
ATOM   8986 4C21 POPE6 165      94.282  65.853  47.698  1.00  0.00           C
ATOM   8989 5C21 POPE6 165      95.593  66.352  48.328  1.00  0.00           C
ATOM   8992 6C21 POPE6 165      96.132  65.432  49.438  1.00  0.00           C
ATOM   8995 7C21 POPE6 165      97.132  66.142  50.347  1.00  0.00           C
ATOM   8998 8C21 POPE6 165      97.902  65.192  51.268  1.00  0.00           C
ATOM   9002  C33 POPE6 165      86.983  62.303  37.127  1.00  0.00           C
ATOM   9005  C34 POPE6 165      85.922  63.203  37.807  1.00  0.00           C
ATOM   9008  C35 POPE6 165      86.313  63.572  39.248  1.00  0.00           C
ATOM   9011  C36 POPE6 165      86.502  62.353  40.158  1.00  0.00           C
ATOM   9014  C37 POPE6 165      87.403  62.582  41.377  1.00  0.00           C
ATOM   9017  C38 POPE6 165      88.062  61.253  41.748  1.00  0.00           C
ATOM   9020  C39 POPE6 165      88.902  61.233  43.028  1.00  0.00           C
ATOM   9023 0C31 POPE6 165      88.102  61.643  44.268  1.00  0.00           C
ATOM   9026 1C31 POPE6 165      88.322  60.723  45.478  1.00  0.00           C
ATOM   9029 2C31 POPE6 165      88.543  61.483  46.787  1.00  0.00           C
ATOM   9032 3C31 POPE6 165      89.982  61.992  46.967  1.00  0.00           C
ATOM   9035 4C31 POPE6 165      91.003  60.872  47.239  1.00  0.00           C
ATOM   9038 5C31 POPE6 165      92.382  61.413  47.647  1.00  0.00           C
ATOM   9041 6C31 POPE6 165      93.273  60.343  48.288  1.00  0.00           C
ATOM   9045  NH3 POPE7 166      89.273  -3.662  64.928  1.00  0.00           N
ATOM   9049  C12 POPE7 166      89.082  -2.297  65.537  1.00  0.00           C
ATOM   9052  C11 POPE7 166      90.273  -1.867  66.408  1.00  0.00           C
ATOM   9055  P   POPE7 166      90.282   0.183  68.128  1.00  0.00           P
ATOM   9056  O13 POPE7 166      91.493   1.043  68.107  1.00  0.00           O
ATOM   9057  O14 POPE7 166      90.223  -0.857  69.178  1.00  0.00           O
ATOM   9058  O11 POPE7 166      89.012   1.113  68.107  1.00  0.00           O
ATOM   9059  O12 POPE7 166      90.173  -0.487  66.698  1.00  0.00           O
ATOM   9060  C1  POPE7 166      88.982   2.373  67.408  1.00  0.00           C
ATOM   9063  C2  POPE7 166      89.172   2.253  65.878  1.00  0.00           C
ATOM   9065  O21 POPE7 166      89.292   3.553  65.267  1.00  0.00           O
ATOM   9066  C21 POPE7 166      90.523   4.053  65.208  1.00  0.00           C
ATOM   9067  O22 POPE7 166      91.493   3.653  65.839  1.00  0.00           O
ATOM   9068  C22 POPE7 166      90.513   5.133  64.128  1.00  0.00           C
ATOM   9071  C3  POPE7 166      87.972   1.523  65.228  1.00  0.00           C
ATOM   9074  O31 POPE7 166      88.273   1.313  63.838  1.00  0.00           O
ATOM   9075  C31 POPE7 166      87.822   2.233  62.987  1.00  0.00           C
ATOM   9076  O32 POPE7 166      86.812   2.893  63.139  1.00  0.00           O
ATOM   9077  C32 POPE7 166      88.833   2.313  61.847  1.00  0.00           C
ATOM   9080  C23 POPE7 166      91.892   5.723  63.738  1.00  0.00           C
ATOM   9083  C24 POPE7 166      91.962   6.083  62.239  1.00  0.00           C
ATOM   9086  C25 POPE7 166      93.032   5.283  61.497  1.00  0.00           C
ATOM   9089  C26 POPE7 166      93.133   5.603  59.998  1.00  0.00           C
ATOM   9092  C27 POPE7 166      94.362   4.923  59.368  1.00  0.00           C
ATOM   9095  C28 POPE7 166      94.553   5.173  57.868  1.00  0.00           C
ATOM   9098  C29 POPE7 166      93.653   4.313  57.008  1.00  0.00           C
ATOM   9100 0C21 POPE7 166      94.002   3.693  55.868  1.00  0.00           C
ATOM   9102 1C21 POPE7 166      95.332   3.773  55.168  1.00  0.00           C
ATOM   9105 2C21 POPE7 166      95.243   3.793  53.628  1.00  0.00           C
ATOM   9108 3C21 POPE7 166      94.683   2.493  53.018  1.00  0.00           C
ATOM   9111 4C21 POPE7 166      95.462   2.003  51.778  1.00  0.00           C
ATOM   9114 5C21 POPE7 166      94.812   0.773  51.138  1.00  0.00           C
ATOM   9117 6C21 POPE7 166      95.682   0.123  50.049  1.00  0.00           C
ATOM   9120 7C21 POPE7 166      94.872  -0.777  49.097  1.00  0.00           C
ATOM   9123 8C21 POPE7 166      95.712  -1.397  47.978  1.00  0.00           C
ATOM   9127  C33 POPE7 166      88.603   3.453  60.857  1.00  0.00           C
ATOM   9130  C34 POPE7 166      89.623   3.393  59.718  1.00  0.00           C
ATOM   9133  C35 POPE7 166      89.312   4.383  58.597  1.00  0.00           C
ATOM   9136  C36 POPE7 166      88.142   3.943  57.708  1.00  0.00           C
ATOM   9139  C37 POPE7 166      87.803   4.993  56.649  1.00  0.00           C
ATOM   9142  C38 POPE7 166      86.913   4.453  55.518  1.00  0.00           C
ATOM   9145  C39 POPE7 166      86.392   5.543  54.567  1.00  0.00           C
ATOM   9148 0C31 POPE7 166      87.473   6.523  54.067  1.00  0.00           C
ATOM   9151 1C31 POPE7 166      86.873   7.653  53.217  1.00  0.00           C
ATOM   9154 2C31 POPE7 166      87.892   8.733  52.847  1.00  0.00           C
ATOM   9157 3C31 POPE7 166      87.232   9.973  52.229  1.00  0.00           C
ATOM   9160 4C31 POPE7 166      86.743   9.743  50.788  1.00  0.00           C
ATOM   9163 5C31 POPE7 166      85.822  10.873  50.298  1.00  0.00           C
ATOM   9166 6C31 POPE7 166      85.453  10.723  48.818  1.00  0.00           C
ATOM   9170  NH3 POPE8 167      24.573  97.282  29.128  1.00  0.00           N
ATOM   9174  C12 POPE8 167      24.003  97.782  27.828  1.00  0.00           C
ATOM   9177  C11 POPE8 167      22.473  97.832  27.868  1.00  0.00           C
ATOM   9180  P   POPE8 167      20.463  97.573  26.178  1.00  0.00           P
ATOM   9181  O13 POPE8 167      19.653  98.803  26.088  1.00  0.00           O
ATOM   9182  O14 POPE8 167      20.502  96.712  24.987  1.00  0.00           O
ATOM   9183  O11 POPE8 167      19.942  96.663  27.358  1.00  0.00           O
ATOM   9184  O12 POPE8 167      21.933  98.073  26.567  1.00  0.00           O
ATOM   9185  C1  POPE8 167      18.703  96.893  28.038  1.00  0.00           C
ATOM   9188  C2  POPE8 167      18.843  96.473  29.528  1.00  0.00           C
ATOM   9190  O21 POPE8 167      17.733  96.972  30.297  1.00  0.00           O
ATOM   9191  C21 POPE8 167      17.723  96.343  31.497  1.00  0.00           C
ATOM   9192  O22 POPE8 167      18.293  95.293  31.728  1.00  0.00           O
ATOM   9193  C22 POPE8 167      17.013  97.192  32.528  1.00  0.00           C
ATOM   9196  C3  POPE8 167      20.182  97.042  30.097  1.00  0.00           C
ATOM   9199  O31 POPE8 167      20.123  97.413  31.488  1.00  0.00           O
ATOM   9200  C31 POPE8 167      21.262  97.243  32.158  1.00  0.00           C
ATOM   9201  O32 POPE8 167      22.342  97.033  31.638  1.00  0.00           O
ATOM   9202  C32 POPE8 167      20.932  97.323  33.658  1.00  0.00           C
ATOM   9205  C23 POPE8 167      16.892  96.452  33.868  1.00  0.00           C
ATOM   9208  C24 POPE8 167      16.303  97.383  34.938  1.00  0.00           C
ATOM   9211  C25 POPE8 167      15.743  96.663  36.168  1.00  0.00           C
ATOM   9214  C26 POPE8 167      14.973  97.663  37.018  1.00  0.00           C
ATOM   9217  C27 POPE8 167      14.163  97.053  38.167  1.00  0.00           C
ATOM   9220  C28 POPE8 167      13.213  98.123  38.748  1.00  0.00           C
ATOM   9223  C29 POPE8 167      12.003  97.553  39.438  1.00  0.00           C
ATOM   9225 0C21 POPE8 167      11.393  98.082  40.518  1.00  0.00           C
ATOM   9227 1C21 POPE8 167      11.803  99.343  41.238  1.00  0.00           C
ATOM   9230 2C21 POPE8 167      12.413  99.082  42.627  1.00  0.00           C
ATOM   9233 3C21 POPE8 167      11.493  98.283  43.558  1.00  0.00           C
ATOM   9236 4C21 POPE8 167      12.003  98.233  45.007  1.00  0.00           C
ATOM   9239 5C21 POPE8 167      11.073  97.433  45.947  1.00  0.00           C
ATOM   9242 6C21 POPE8 167      10.663  96.063  45.387  1.00  0.00           C
ATOM   9245 7C21 POPE8 167      10.093  95.122  46.458  1.00  0.00           C
ATOM   9248 8C21 POPE8 167       9.633  93.773  45.898  1.00  0.00           C
ATOM   9252  C33 POPE8 167      22.112  97.013  34.598  1.00  0.00           C
ATOM   9255  C34 POPE8 167      21.773  97.103  36.087  1.00  0.00           C
ATOM   9258  C35 POPE8 167      20.723  96.112  36.578  1.00  0.00           C
ATOM   9261  C36 POPE8 167      20.483  96.312  38.068  1.00  0.00           C
ATOM   9264  C37 POPE8 167      19.343  95.462  38.607  1.00  0.00           C
ATOM   9267  C38 POPE8 167      19.133  95.633  40.119  1.00  0.00           C
ATOM   9270  C39 POPE8 167      18.623  97.033  40.478  1.00  0.00           C
ATOM   9273 0C31 POPE8 167      18.473  97.273  41.978  1.00  0.00           C
ATOM   9276 1C31 POPE8 167      17.523  96.263  42.638  1.00  0.00           C
ATOM   9279 2C31 POPE8 167      16.773  96.873  43.818  1.00  0.00           C
ATOM   9282 3C31 POPE8 167      15.982  95.842  44.627  1.00  0.00           C
ATOM   9285 4C31 POPE8 167      16.862  95.042  45.597  1.00  0.00           C
ATOM   9288 5C31 POPE8 167      16.043  94.053  46.428  1.00  0.00           C
ATOM   9291 6C31 POPE8 167      16.783  93.493  47.647  1.00  0.00           C
ATOM   9295  NH3 POPE9 168      73.103  99.663  70.308  1.00  0.00           N
ATOM   9299  C12 POPE9 168      74.053 100.372  71.238  1.00  0.00           C
ATOM   9302  C11 POPE9 168      74.782  99.393  72.169  1.00  0.00           C
ATOM   9305  P   POPE9 168      76.783  99.703  73.908  1.00  0.00           P
ATOM   9306  O13 POPE9 168      77.672 100.862  74.118  1.00  0.00           O
ATOM   9307  O14 POPE9 168      75.813  99.452  75.007  1.00  0.00           O
ATOM   9308  O11 POPE9 168      77.613  98.403  73.548  1.00  0.00           O
ATOM   9309  O12 POPE9 168      76.002  99.992  72.578  1.00  0.00           O
ATOM   9310  C1  POPE9 168      78.663  98.493  72.578  1.00  0.00           C
ATOM   9313  C2  POPE9 168      78.223  98.082  71.138  1.00  0.00           C
ATOM   9315  O21 POPE9 168      79.263  97.313  70.508  1.00  0.00           O
ATOM   9316  C21 POPE9 168      80.413  97.953  70.288  1.00  0.00           C
ATOM   9317  O22 POPE9 168      80.703  99.082  70.658  1.00  0.00           O
ATOM   9318  C22 POPE9 168      81.293  97.063  69.417  1.00  0.00           C
ATOM   9321  C3  POPE9 168      77.763  99.253  70.208  1.00  0.00           C
ATOM   9324  O31 POPE9 168      77.833  98.872  68.818  1.00  0.00           O
ATOM   9325  C31 POPE9 168      76.713  98.532  68.188  1.00  0.00           C
ATOM   9326  O32 POPE9 168      75.583  98.523  68.658  1.00  0.00           O
ATOM   9327  C32 POPE9 168      77.142  97.902  66.847  1.00  0.00           C
ATOM   9330  C23 POPE9 168      81.422  97.612  67.988  1.00  0.00           C
ATOM   9333  C24 POPE9 168      82.112  96.613  67.058  1.00  0.00           C
ATOM   9336  C25 POPE9 168      81.142  95.582  66.488  1.00  0.00           C
ATOM   9339  C26 POPE9 168      81.772  94.542  65.548  1.00  0.00           C
ATOM   9342  C27 POPE9 168      82.362  95.142  64.258  1.00  0.00           C
ATOM   9345  C28 POPE9 168      82.592  94.093  63.148  1.00  0.00           C
ATOM   9348  C29 POPE9 168      83.732  93.143  63.427  1.00  0.00           C
ATOM   9350 0C21 POPE9 168      84.763  92.832  62.607  1.00  0.00           C
ATOM   9352 1C21 POPE9 168      85.052  93.353  61.228  1.00  0.00           C
ATOM   9355 2C21 POPE9 168      86.482  93.932  61.108  1.00  0.00           C
ATOM   9358 3C21 POPE9 168      87.603  92.883  61.068  1.00  0.00           C
ATOM   9361 4C21 POPE9 168      89.002  93.493  61.208  1.00  0.00           C
ATOM   9364 5C21 POPE9 168      89.383  93.803  62.668  1.00  0.00           C
ATOM   9367 6C21 POPE9 168      90.513  94.823  62.767  1.00  0.00           C
ATOM   9370 7C21 POPE9 168      90.822  95.192  64.217  1.00  0.00           C
ATOM   9373 8C21 POPE9 168      91.682  96.442  64.338  1.00  0.00           C
ATOM   9377  C33 POPE9 168      76.553  98.553  65.568  1.00  0.00           C
ATOM   9380  C34 POPE9 168      77.223  97.953  64.318  1.00  0.00           C
ATOM   9383  C35 POPE9 168      76.612  98.322  62.948  1.00  0.00           C
ATOM   9386  C36 POPE9 168      76.502  99.823  62.668  1.00  0.00           C
ATOM   9389  C37 POPE9 168      75.793 100.112  61.328  1.00  0.00           C
ATOM   9392  C38 POPE9 168      75.723 101.622  61.049  1.00  0.00           C
ATOM   9395  C39 POPE9 168      74.992 102.042  59.757  1.00  0.00           C
ATOM   9398 0C31 POPE9 168      75.123 101.102  58.558  1.00  0.00           C
ATOM   9401 1C31 POPE9 168      74.342 101.633  57.327  1.00  0.00           C
ATOM   9404 2C31 POPE9 168      73.843 100.523  56.399  1.00  0.00           C
ATOM   9407 3C31 POPE9 168      74.903  99.933  55.448  1.00  0.00           C
ATOM   9410 4C31 POPE9 168      75.153 100.783  54.188  1.00  0.00           C
ATOM   9413 5C31 POPE9 168      75.493  99.913  52.967  1.00  0.00           C
ATOM   9416 6C31 POPE9 168      75.723 100.733  51.688  1.00  0.00           C
ATOM   9420  NH3 POPE  169     105.122   4.962  70.597  1.00  0.00           N
ATOM   9424  C12 POPE  169     104.172   5.473  69.567  1.00  0.00           C
ATOM   9427  C11 POPE  169     102.732   5.413  70.078  1.00  0.00           C
ATOM   9430  P   POPE  169     102.013   7.913  70.177  1.00  0.00           P
ATOM   9431  O13 POPE  169     100.803   7.592  69.398  1.00  0.00           O
ATOM   9432  O14 POPE  169     101.892   8.962  71.208  1.00  0.00           O
ATOM   9433  O11 POPE  169     103.163   8.252  69.157  1.00  0.00           O
ATOM   9434  O12 POPE  169     102.463   6.563  70.887  1.00  0.00           O
ATOM   9435  C1  POPE  169     103.433   9.572  68.717  1.00  0.00           C
ATOM   9438  C2  POPE  169     102.922   9.843  67.277  1.00  0.00           C
ATOM   9440  O21 POPE  169     102.433  11.203  67.229  1.00  0.00           O
ATOM   9441  C21 POPE  169     103.223  12.002  66.548  1.00  0.00           C
ATOM   9442  O22 POPE  169     104.373  11.763  66.217  1.00  0.00           O
ATOM   9443  C22 POPE  169     102.433  13.233  66.128  1.00  0.00           C
ATOM   9446  C3  POPE  169     101.773   8.943  66.758  1.00  0.00           C
ATOM   9449  O31 POPE  169     101.672   9.033  65.317  1.00  0.00           O
ATOM   9450  C31 POPE  169     100.723   9.803  64.799  1.00  0.00           C
ATOM   9451  O32 POPE  169      99.833  10.372  65.398  1.00  0.00           O
ATOM   9452  C32 POPE  169     100.943   9.933  63.287  1.00  0.00           C
ATOM   9455  C23 POPE  169     102.993  13.632  64.757  1.00  0.00           C
ATOM   9458  C24 POPE  169     102.353  14.872  64.128  1.00  0.00           C
ATOM   9461  C25 POPE  169     103.123  15.223  62.847  1.00  0.00           C
ATOM   9464  C26 POPE  169     102.293  15.743  61.678  1.00  0.00           C
ATOM   9467  C27 POPE  169     103.153  15.753  60.407  1.00  0.00           C
ATOM   9470  C28 POPE  169     102.362  16.073  59.137  1.00  0.00           C
ATOM   9473  C29 POPE  169     103.282  15.973  57.948  1.00  0.00           C
ATOM   9475 0C21 POPE  169     103.603  16.933  57.057  1.00  0.00           C
ATOM   9477 1C21 POPE  169     103.053  18.333  57.008  1.00  0.00           C
ATOM   9480 2C21 POPE  169     102.473  18.653  55.618  1.00  0.00           C
ATOM   9483 3C21 POPE  169     101.323  17.712  55.217  1.00  0.00           C
ATOM   9486 4C21 POPE  169     100.653  18.073  53.888  1.00  0.00           C
ATOM   9489 5C21 POPE  169      99.432  17.183  53.647  1.00  0.00           C
ATOM   9492 6C21 POPE  169      98.783  17.372  52.268  1.00  0.00           C
ATOM   9495 7C21 POPE  169      97.713  16.313  52.008  1.00  0.00           C
ATOM   9498 8C21 POPE  169      97.062  16.433  50.627  1.00  0.00           C
ATOM   9502  C33 POPE  169     100.343  11.212  62.627  1.00  0.00           C
ATOM   9505  C34 POPE  169     100.943  11.513  61.238  1.00  0.00           C
ATOM   9508  C35 POPE  169     100.712  10.413  60.189  1.00  0.00           C
ATOM   9511  C36 POPE  169     101.722  10.442  59.017  1.00  0.00           C
ATOM   9514  C37 POPE  169     101.482   9.323  57.998  1.00  0.00           C
ATOM   9517  C38 POPE  169     102.673   9.003  57.089  1.00  0.00           C
ATOM   9520  C39 POPE  169     102.223   8.263  55.817  1.00  0.00           C
ATOM   9523 0C31 POPE  169     103.352   7.573  55.049  1.00  0.00           C
ATOM   9526 1C31 POPE  169     102.843   6.943  53.738  1.00  0.00           C
ATOM   9529 2C31 POPE  169     103.802   5.913  53.139  1.00  0.00           C
ATOM   9532 3C31 POPE  169     103.333   5.453  51.748  1.00  0.00           C
ATOM   9535 4C31 POPE  169     103.912   4.103  51.307  1.00  0.00           C
ATOM   9538 5C31 POPE  169     103.373   3.653  49.948  1.00  0.00           C
ATOM   9541 6C31 POPE  169     103.833   2.263  49.517  1.00  0.00           C
ATOM   9545  NH3 POPE  170      77.322  50.063  28.907  1.00  0.00           N
ATOM   9549  C12 POPE  170      76.443  50.713  27.868  1.00  0.00           C
ATOM   9552  C11 POPE  170      74.973  50.222  27.908  1.00  0.00           C
ATOM   9555  P   POPE  170      72.853  49.962  29.358  1.00  0.00           P
ATOM   9556  O13 POPE  170      72.043  50.882  30.208  1.00  0.00           O
ATOM   9557  O14 POPE  170      72.232  49.533  28.088  1.00  0.00           O
ATOM   9558  O11 POPE  170      73.392  48.712  30.167  1.00  0.00           O
ATOM   9559  O12 POPE  170      74.223  50.713  29.028  1.00  0.00           O
ATOM   9560  C1  POPE  170      73.123  48.493  31.547  1.00  0.00           C
ATOM   9563  C2  POPE  170      74.362  47.913  32.287  1.00  0.00           C
ATOM   9565  O21 POPE  170      74.193  47.503  33.658  1.00  0.00           O
ATOM   9566  C21 POPE  170      73.072  47.453  34.328  1.00  0.00           C
ATOM   9567  O22 POPE  170      72.013  48.003  34.078  1.00  0.00           O
ATOM   9568  C22 POPE  170      73.362  46.612  35.578  1.00  0.00           C
ATOM   9571  C3  POPE  170      75.623  48.832  32.178  1.00  0.00           C
ATOM   9574  O31 POPE  170      76.702  48.392  33.028  1.00  0.00           O
ATOM   9575  C31 POPE  170      76.783  48.983  34.228  1.00  0.00           C
ATOM   9576  O32 POPE  170      76.153  49.972  34.557  1.00  0.00           O
ATOM   9577  C32 POPE  170      77.703  48.192  35.158  1.00  0.00           C
ATOM   9580  C23 POPE  170      72.153  46.402  36.528  1.00  0.00           C
ATOM   9583  C24 POPE  170      72.513  45.413  37.638  1.00  0.00           C
ATOM   9586  C25 POPE  170      71.562  45.443  38.838  1.00  0.00           C
ATOM   9589  C26 POPE  170      71.793  46.633  39.778  1.00  0.00           C
ATOM   9592  C27 POPE  170      71.312  46.352  41.208  1.00  0.00           C
ATOM   9595  C28 POPE  170      71.543  47.523  42.178  1.00  0.00           C
ATOM   9598  C29 POPE  170      72.922  47.543  42.787  1.00  0.00           C
ATOM   9600 0C21 POPE  170      73.202  47.402  44.097  1.00  0.00           C
ATOM   9602 1C21 POPE  170      72.172  47.223  45.189  1.00  0.00           C
ATOM   9605 2C21 POPE  170      72.752  47.393  46.597  1.00  0.00           C
ATOM   9608 3C21 POPE  170      71.682  47.202  47.678  1.00  0.00           C
ATOM   9611 4C21 POPE  170      72.163  47.563  49.097  1.00  0.00           C
ATOM   9614 5C21 POPE  170      72.593  46.352  49.948  1.00  0.00           C
ATOM   9617 6C21 POPE  170      73.812  45.583  49.438  1.00  0.00           C
ATOM   9620 7C21 POPE  170      74.312  44.553  50.467  1.00  0.00           C
ATOM   9623 8C21 POPE  170      75.642  43.902  50.068  1.00  0.00           C
ATOM   9627  C33 POPE  170      76.892  47.453  36.248  1.00  0.00           C
ATOM   9630  C34 POPE  170      77.782  46.823  37.338  1.00  0.00           C
ATOM   9633  C35 POPE  170      77.093  45.713  38.139  1.00  0.00           C
ATOM   9636  C36 POPE  170      76.523  46.122  39.518  1.00  0.00           C
ATOM   9639  C37 POPE  170      76.043  44.883  40.278  1.00  0.00           C
ATOM   9642  C38 POPE  170      75.782  45.082  41.778  1.00  0.00           C
ATOM   9645  C39 POPE  170      75.213  43.803  42.418  1.00  0.00           C
ATOM   9648 0C31 POPE  170      74.953  43.922  43.928  1.00  0.00           C
ATOM   9651 1C31 POPE  170      74.383  42.622  44.517  1.00  0.00           C
ATOM   9654 2C31 POPE  170      73.913  42.792  45.977  1.00  0.00           C
ATOM   9657 3C31 POPE  170      73.303  41.512  46.568  1.00  0.00           C
ATOM   9660 4C31 POPE  170      72.803  41.722  48.008  1.00  0.00           C
ATOM   9663 5C31 POPE  170      71.932  40.562  48.518  1.00  0.00           C
ATOM   9666 6C31 POPE  170      71.523  40.733  49.978  1.00  0.00           C
ATOM   9670  NH3 POPE  171      34.083  50.503  32.127  1.00  0.00           N
ATOM   9674  C12 POPE  171      34.083  51.983  32.327  1.00  0.00           C
ATOM   9677  C11 POPE  171      32.673  52.553  32.267  1.00  0.00           C
ATOM   9680  P   POPE  171      31.743  55.023  32.147  1.00  0.00           P
ATOM   9681  O13 POPE  171      32.263  55.952  31.108  1.00  0.00           O
ATOM   9682  O14 POPE  171      30.432  54.413  31.847  1.00  0.00           O
ATOM   9683  O11 POPE  171      31.692  55.793  33.528  1.00  0.00           O
ATOM   9684  O12 POPE  171      32.842  53.942  32.368  1.00  0.00           O
ATOM   9685  C1  POPE  171      31.983  55.133  34.787  1.00  0.00           C
ATOM   9688  C2  POPE  171      33.002  55.933  35.648  1.00  0.00           C
ATOM   9690  O21 POPE  171      33.563  55.073  36.667  1.00  0.00           O
ATOM   9691  C21 POPE  171      34.763  55.513  37.098  1.00  0.00           C
ATOM   9692  O22 POPE  171      35.303  56.553  36.758  1.00  0.00           O
ATOM   9693  C22 POPE  171      35.383  54.543  38.107  1.00  0.00           C
ATOM   9696  C3  POPE  171      32.383  57.262  36.198  1.00  0.00           C
ATOM   9699  O31 POPE  171      32.723  57.563  37.568  1.00  0.00           O
ATOM   9700  C31 POPE  171      31.813  57.223  38.467  1.00  0.00           C
ATOM   9701  O32 POPE  171      30.653  56.913  38.228  1.00  0.00           O
ATOM   9702  C32 POPE  171      32.442  57.342  39.857  1.00  0.00           C
ATOM   9705  C23 POPE  171      36.243  55.282  39.167  1.00  0.00           C
ATOM   9708  C24 POPE  171      37.053  54.372  40.107  1.00  0.00           C
ATOM   9711  C25 POPE  171      38.002  55.203  40.998  1.00  0.00           C
ATOM   9714  C26 POPE  171      39.033  54.382  41.787  1.00  0.00           C
ATOM   9717  C27 POPE  171      39.813  55.262  42.787  1.00  0.00           C
ATOM   9720  C28 POPE  171      40.953  54.523  43.538  1.00  0.00           C
ATOM   9723  C29 POPE  171      42.272  54.583  42.808  1.00  0.00           C
ATOM   9725 0C21 POPE  171      43.503  54.712  43.349  1.00  0.00           C
ATOM   9727 1C21 POPE  171      43.913  54.772  44.797  1.00  0.00           C
ATOM   9730 2C21 POPE  171      44.423  56.173  45.198  1.00  0.00           C
ATOM   9733 3C21 POPE  171      45.462  56.192  46.327  1.00  0.00           C
ATOM   9736 4C21 POPE  171      46.252  57.512  46.357  1.00  0.00           C
ATOM   9739 5C21 POPE  171      46.653  57.983  47.759  1.00  0.00           C
ATOM   9742 6C21 POPE  171      47.873  57.262  48.349  1.00  0.00           C
ATOM   9745 7C21 POPE  171      48.142  57.722  49.788  1.00  0.00           C
ATOM   9748 8C21 POPE  171      49.483  57.253  50.347  1.00  0.00           C
ATOM   9752  C33 POPE  171      31.892  56.323  40.887  1.00  0.00           C
ATOM   9755  C34 POPE  171      32.803  56.222  42.127  1.00  0.00           C
ATOM   9758  C35 POPE  171      32.133  55.553  43.339  1.00  0.00           C
ATOM   9761  C36 POPE  171      33.083  55.503  44.538  1.00  0.00           C
ATOM   9764  C37 POPE  171      32.393  55.203  45.877  1.00  0.00           C
ATOM   9767  C38 POPE  171      33.353  55.472  47.038  1.00  0.00           C
ATOM   9770  C39 POPE  171      32.703  55.542  48.428  1.00  0.00           C
ATOM   9773 0C31 POPE  171      33.653  56.212  49.427  1.00  0.00           C
ATOM   9776 1C31 POPE  171      32.993  56.663  50.737  1.00  0.00           C
ATOM   9779 2C31 POPE  171      33.893  57.663  51.478  1.00  0.00           C
ATOM   9782 3C31 POPE  171      33.272  58.213  52.768  1.00  0.00           C
ATOM   9785 4C31 POPE  171      34.143  59.323  53.387  1.00  0.00           C
ATOM   9788 5C31 POPE  171      33.602  59.832  54.729  1.00  0.00           C
ATOM   9791 6C31 POPE  171      34.502  60.892  55.368  1.00  0.00           C
ATOM   9795  NH3 POPE  172      69.633  43.172  71.247  1.00  0.00           N
ATOM   9799  C12 POPE  172      69.682  44.553  71.889  1.00  0.00           C
ATOM   9802  C11 POPE  172      69.432  45.752  70.957  1.00  0.00           C
ATOM   9805  P   POPE  172      71.303  47.543  71.488  1.00  0.00           P
ATOM   9806  O13 POPE  172      71.333  48.813  72.229  1.00  0.00           O
ATOM   9807  O14 POPE  172      72.223  46.493  71.967  1.00  0.00           O
ATOM   9808  O11 POPE  172      71.502  47.782  69.958  1.00  0.00           O
ATOM   9809  O12 POPE  172      69.843  46.963  71.587  1.00  0.00           O
ATOM   9810  C1  POPE  172      71.892  49.023  69.378  1.00  0.00           C
ATOM   9813  C2  POPE  172      70.962  49.372  68.188  1.00  0.00           C
ATOM   9815  O21 POPE  172      70.733  50.803  68.088  1.00  0.00           O
ATOM   9816  C21 POPE  172      71.772  51.532  67.738  1.00  0.00           C
ATOM   9817  O22 POPE  172      72.892  51.122  67.497  1.00  0.00           O
ATOM   9818  C22 POPE  172      71.303  52.972  67.618  1.00  0.00           C
ATOM   9821  C3  POPE  172      69.572  48.652  68.327  1.00  0.00           C
ATOM   9824  O31 POPE  172      68.523  49.253  67.537  1.00  0.00           O
ATOM   9825  C31 POPE  172      68.633  48.962  66.238  1.00  0.00           C
ATOM   9826  O32 POPE  172      69.523  48.293  65.738  1.00  0.00           O
ATOM   9827  C32 POPE  172      67.523  49.632  65.417  1.00  0.00           C
ATOM   9830  C23 POPE  172      72.473  53.993  67.658  1.00  0.00           C
ATOM   9833  C24 POPE  172      72.322  55.093  66.618  1.00  0.00           C
ATOM   9836  C25 POPE  172      72.862  54.673  65.247  1.00  0.00           C
ATOM   9839  C26 POPE  172      72.733  55.803  64.228  1.00  0.00           C
ATOM   9842  C27 POPE  172      73.612  55.573  63.008  1.00  0.00           C
ATOM   9845  C28 POPE  172      73.443  56.693  61.988  1.00  0.00           C
ATOM   9848  C29 POPE  172      74.373  56.553  60.817  1.00  0.00           C
ATOM   9850 0C21 POPE  172      74.412  57.413  59.788  1.00  0.00           C
ATOM   9852 1C21 POPE  172      73.572  58.663  59.659  1.00  0.00           C
ATOM   9855 2C21 POPE  172      74.443  59.902  59.398  1.00  0.00           C
ATOM   9858 3C21 POPE  172      75.053  59.933  57.987  1.00  0.00           C
ATOM   9861 4C21 POPE  172      75.852  61.222  57.767  1.00  0.00           C
ATOM   9864 5C21 POPE  172      76.492  61.343  56.377  1.00  0.00           C
ATOM   9867 6C21 POPE  172      77.413  62.573  56.328  1.00  0.00           C
ATOM   9870 7C21 POPE  172      78.062  62.813  54.967  1.00  0.00           C
ATOM   9873 8C21 POPE  172      79.073  63.963  54.998  1.00  0.00           C
ATOM   9877  C33 POPE  172      68.133  50.362  64.207  1.00  0.00           C
ATOM   9880  C34 POPE  172      67.123  50.773  63.127  1.00  0.00           C
ATOM   9883  C35 POPE  172      66.513  52.173  63.287  1.00  0.00           C
ATOM   9886  C36 POPE  172      65.522  52.462  62.148  1.00  0.00           C
ATOM   9889  C37 POPE  172      64.772  53.793  62.299  1.00  0.00           C
ATOM   9892  C38 POPE  172      64.763  54.642  61.007  1.00  0.00           C
ATOM   9895  C39 POPE  172      65.153  56.113  61.278  1.00  0.00           C
ATOM   9898 0C31 POPE  172      64.043  56.922  61.947  1.00  0.00           C
ATOM   9901 1C31 POPE  172      64.553  57.843  63.068  1.00  0.00           C
ATOM   9904 2C31 POPE  172      63.412  58.613  63.758  1.00  0.00           C
ATOM   9907 3C31 POPE  172      63.263  60.043  63.247  1.00  0.00           C
ATOM   9910 4C31 POPE  172      61.853  60.593  63.489  1.00  0.00           C
ATOM   9913 5C31 POPE  172      61.712  62.072  63.107  1.00  0.00           C
ATOM   9916 6C31 POPE  172      60.273  62.563  63.188  1.00  0.00           C
ATOM   9920  NH3 POPE  173       1.993  23.743  72.817  1.00  0.00           N
ATOM   9924  C12 POPE  173       2.373  25.173  72.697  1.00  0.00           C
ATOM   9927  C11 POPE  173       1.243  25.983  72.048  1.00  0.00           C
ATOM   9930  P   POPE  173       2.533  28.242  71.688  1.00  0.00           P
ATOM   9931  O13 POPE  173       2.273  29.662  72.037  1.00  0.00           O
ATOM   9932  O14 POPE  173       3.843  27.693  72.067  1.00  0.00           O
ATOM   9933  O11 POPE  173       2.333  27.983  70.118  1.00  0.00           O
ATOM   9934  O12 POPE  173       1.393  27.352  72.347  1.00  0.00           O
ATOM   9935  C1  POPE  173       3.133  27.013  69.398  1.00  0.00           C
ATOM   9938  C2  POPE  173       4.013  27.663  68.268  1.00  0.00           C
ATOM   9940  O21 POPE  173       4.073  26.823  67.077  1.00  0.00           O
ATOM   9941  C21 POPE  173       3.003  26.882  66.299  1.00  0.00           C
ATOM   9942  O22 POPE  173       1.923  27.343  66.628  1.00  0.00           O
ATOM   9943  C22 POPE  173       3.403  26.413  64.888  1.00  0.00           C
ATOM   9946  C3  POPE  173       5.473  28.012  68.738  1.00  0.00           C
ATOM   9949  O31 POPE  173       6.523  27.882  67.728  1.00  0.00           O
ATOM   9950  C31 POPE  173       6.433  28.632  66.637  1.00  0.00           C
ATOM   9951  O32 POPE  173       5.463  29.313  66.328  1.00  0.00           O
ATOM   9952  C32 POPE  173       7.683  28.483  65.768  1.00  0.00           C
ATOM   9955  C23 POPE  173       2.603  27.022  63.708  1.00  0.00           C
ATOM   9958  C24 POPE  173       3.343  26.913  62.368  1.00  0.00           C
ATOM   9961  C25 POPE  173       2.483  27.273  61.138  1.00  0.00           C
ATOM   9964  C26 POPE  173       3.253  27.233  59.808  1.00  0.00           C
ATOM   9967  C27 POPE  173       2.333  27.382  58.577  1.00  0.00           C
ATOM   9970  C28 POPE  173       3.073  27.203  57.239  1.00  0.00           C
ATOM   9973  C29 POPE  173       2.133  27.363  56.068  1.00  0.00           C
ATOM   9975 0C21 POPE  173       1.853  26.462  55.098  1.00  0.00           C
ATOM   9977 1C21 POPE  173       2.423  25.073  54.958  1.00  0.00           C
ATOM   9980 2C21 POPE  173       1.553  24.023  55.677  1.00  0.00           C
ATOM   9983 3C21 POPE  173       0.123  23.902  55.138  1.00  0.00           C
ATOM   9986 4C21 POPE  173      -0.657  22.733  55.747  1.00  0.00           C
ATOM   9989 5C21 POPE  173      -1.567  23.093  56.938  1.00  0.00           C
ATOM   9992 6C21 POPE  173      -0.867  23.792  58.107  1.00  0.00           C
ATOM   9995 7C21 POPE  173      -1.787  24.013  59.318  1.00  0.00           C
ATOM   9998 8C21 POPE  173      -1.077  24.583  60.548  1.00  0.00           C
ATOM  10002  C33 POPE  173       7.913  29.673  64.799  1.00  0.00           C
ATOM  10005  C34 POPE  173       8.923  29.362  63.678  1.00  0.00           C
ATOM  10008  C35 POPE  173       9.103  30.512  62.668  1.00  0.00           C
ATOM  10011  C36 POPE  173       9.153  30.012  61.217  1.00  0.00           C
ATOM  10014  C37 POPE  173       9.413  31.113  60.177  1.00  0.00           C
ATOM  10017  C38 POPE  173      10.913  31.422  59.988  1.00  0.00           C
ATOM  10020  C39 POPE  173      11.283  32.122  58.668  1.00  0.00           C
ATOM  10023 0C31 POPE  173      10.883  31.343  57.408  1.00  0.00           C
ATOM  10026 1C31 POPE  173      11.522  31.893  56.138  1.00  0.00           C
ATOM  10029 2C31 POPE  173      11.192  31.042  54.908  1.00  0.00           C
ATOM  10032 3C31 POPE  173      11.913  31.553  53.638  1.00  0.00           C
ATOM  10035 4C31 POPE  173      12.703  30.473  52.887  1.00  0.00           C
ATOM  10038 5C31 POPE  173      14.033  31.013  52.338  1.00  0.00           C
ATOM  10041 6C31 POPE  173      14.793  30.003  51.458  1.00  0.00           C
ATOM  10045  NH3 POPE  174      36.803 106.283  28.798  1.00  0.00           N
ATOM  10049  C12 POPE  174      35.572 106.133  27.958  1.00  0.00           C
ATOM  10052  C11 POPE  174      34.333 106.343  28.837  1.00  0.00           C
ATOM  10055  P   POPE  174      33.313 108.023  30.557  1.00  0.00           P
ATOM  10056  O13 POPE  174      33.403 109.472  30.798  1.00  0.00           O
ATOM  10057  O14 POPE  174      32.033 107.593  29.978  1.00  0.00           O
ATOM  10058  O11 POPE  174      33.623 107.203  31.877  1.00  0.00           O
ATOM  10059  O12 POPE  174      34.502 107.542  29.618  1.00  0.00           O
ATOM  10060  C1  POPE  174      34.943 107.262  32.448  1.00  0.00           C
ATOM  10063  C2  POPE  174      35.263 105.953  33.218  1.00  0.00           C
ATOM  10065  O21 POPE  174      36.673 105.972  33.507  1.00  0.00           O
ATOM  10066  C21 POPE  174      37.153 105.343  34.577  1.00  0.00           C
ATOM  10067  O22 POPE  174      38.233 104.762  34.598  1.00  0.00           O
ATOM  10068  C22 POPE  174      36.313 105.573  35.839  1.00  0.00           C
ATOM  10071  C3  POPE  174      34.922 104.683  32.388  1.00  0.00           C
ATOM  10074  O31 POPE  174      35.272 103.442  33.048  1.00  0.00           O
ATOM  10075  C31 POPE  174      34.392 102.983  33.917  1.00  0.00           C
ATOM  10076  O32 POPE  174      33.393 103.573  34.307  1.00  0.00           O
ATOM  10077  C32 POPE  174      34.893 101.652  34.458  1.00  0.00           C
ATOM  10080  C23 POPE  174      37.142 105.582  37.127  1.00  0.00           C
ATOM  10083  C24 POPE  174      36.283 105.933  38.348  1.00  0.00           C
ATOM  10086  C25 POPE  174      37.092 106.432  39.538  1.00  0.00           C
ATOM  10089  C26 POPE  174      36.232 106.652  40.798  1.00  0.00           C
ATOM  10092  C27 POPE  174      36.953 107.442  41.889  1.00  0.00           C
ATOM  10095  C28 POPE  174      36.522 107.103  43.328  1.00  0.00           C
ATOM  10098  C29 POPE  174      35.052 107.323  43.597  1.00  0.00           C
ATOM  10100 0C21 POPE  174      34.383 106.832  44.659  1.00  0.00           C
ATOM  10102 1C21 POPE  174      34.963 105.993  45.767  1.00  0.00           C
ATOM  10105 2C21 POPE  174      35.083 106.773  47.089  1.00  0.00           C
ATOM  10108 3C21 POPE  174      35.592 105.883  48.228  1.00  0.00           C
ATOM  10111 4C21 POPE  174      35.802 106.633  49.548  1.00  0.00           C
ATOM  10114 5C21 POPE  174      36.302 105.692  50.658  1.00  0.00           C
ATOM  10117 6C21 POPE  174      36.503 106.392  52.008  1.00  0.00           C
ATOM  10120 7C21 POPE  174      36.822 105.392  53.118  1.00  0.00           C
ATOM  10123 8C21 POPE  174      37.072 106.043  54.478  1.00  0.00           C
ATOM  10127  C33 POPE  174      35.713 101.932  35.737  1.00  0.00           C
ATOM  10130  C34 POPE  174      35.962 100.702  36.597  1.00  0.00           C
ATOM  10133  C35 POPE  174      36.573 101.063  37.967  1.00  0.00           C
ATOM  10136  C36 POPE  174      35.533 101.683  38.897  1.00  0.00           C
ATOM  10139  C37 POPE  174      36.083 102.122  40.259  1.00  0.00           C
ATOM  10142  C38 POPE  174      34.973 102.793  41.088  1.00  0.00           C
ATOM  10145  C39 POPE  174      35.443 103.202  42.488  1.00  0.00           C
ATOM  10148 0C31 POPE  174      35.543 102.023  43.457  1.00  0.00           C
ATOM  10151 1C31 POPE  174      36.383 102.402  44.678  1.00  0.00           C
ATOM  10154 2C31 POPE  174      36.653 101.242  45.639  1.00  0.00           C
ATOM  10157 3C31 POPE  174      38.063 101.303  46.257  1.00  0.00           C
ATOM  10160 4C31 POPE  174      38.433 102.702  46.758  1.00  0.00           C
ATOM  10163 5C31 POPE  174      39.583 102.702  47.759  1.00  0.00           C
ATOM  10166 6C31 POPE  174      39.813 104.072  48.398  1.00  0.00           C
ATOM  10170  NH3 POPE  175      77.583  22.993  68.638  1.00  0.00           N
ATOM  10174  C12 POPE  175      76.783  22.983  69.919  1.00  0.00           C
ATOM  10177  C11 POPE  175      75.932  24.253  70.057  1.00  0.00           C
ATOM  10180  P   POPE  175      73.882  25.212  71.408  1.00  0.00           P
ATOM  10181  O13 POPE  175      74.473  26.003  72.537  1.00  0.00           O
ATOM  10182  O14 POPE  175      72.483  24.763  71.567  1.00  0.00           O
ATOM  10183  O11 POPE  175      73.913  26.113  70.118  1.00  0.00           O
ATOM  10184  O12 POPE  175      74.862  24.023  70.979  1.00  0.00           O
ATOM  10185  C1  POPE  175      73.182  25.783  68.927  1.00  0.00           C
ATOM  10188  C2  POPE  175      73.543  26.823  67.817  1.00  0.00           C
ATOM  10190  O21 POPE  175      73.072  26.472  66.508  1.00  0.00           O
ATOM  10191  C21 POPE  175      71.783  26.563  66.247  1.00  0.00           C
ATOM  10192  O22 POPE  175      70.892  26.683  67.089  1.00  0.00           O
ATOM  10193  C22 POPE  175      71.523  26.613  64.739  1.00  0.00           C
ATOM  10196  C3  POPE  175      75.093  27.013  67.747  1.00  0.00           C
ATOM  10199  O31 POPE  175      75.432  28.153  66.927  1.00  0.00           O
ATOM  10200  C31 POPE  175      76.733  28.253  66.648  1.00  0.00           C
ATOM  10201  O32 POPE  175      77.613  27.593  67.159  1.00  0.00           O
ATOM  10202  C32 POPE  175      76.912  29.373  65.628  1.00  0.00           C
ATOM  10205  C23 POPE  175      72.663  27.273  63.939  1.00  0.00           C
ATOM  10208  C24 POPE  175      72.193  27.903  62.619  1.00  0.00           C
ATOM  10211  C25 POPE  175      71.562  26.952  61.608  1.00  0.00           C
ATOM  10214  C26 POPE  175      71.282  27.712  60.308  1.00  0.00           C
ATOM  10217  C27 POPE  175      71.233  26.843  59.058  1.00  0.00           C
ATOM  10220  C28 POPE  175      71.562  27.693  57.817  1.00  0.00           C
ATOM  10223  C29 POPE  175      71.102  27.053  56.537  1.00  0.00           C
ATOM  10225 0C21 POPE  175      70.023  27.433  55.849  1.00  0.00           C
ATOM  10227 1C21 POPE  175      69.103  28.553  56.258  1.00  0.00           C
ATOM  10230 2C21 POPE  175      67.782  28.593  55.467  1.00  0.00           C
ATOM  10233 3C21 POPE  175      67.993  28.902  53.967  1.00  0.00           C
ATOM  10236 4C21 POPE  175      67.333  30.212  53.507  1.00  0.00           C
ATOM  10239 5C21 POPE  175      65.803  30.222  53.577  1.00  0.00           C
ATOM  10242 6C21 POPE  175      65.173  29.163  52.668  1.00  0.00           C
ATOM  10245 7C21 POPE  175      63.662  29.313  52.508  1.00  0.00           C
ATOM  10248 8C21 POPE  175      63.033  28.193  51.678  1.00  0.00           C
ATOM  10252  C33 POPE  175      77.943  28.993  64.558  1.00  0.00           C
ATOM  10255  C34 POPE  175      77.753  29.803  63.279  1.00  0.00           C
ATOM  10258  C35 POPE  175      76.532  29.373  62.448  1.00  0.00           C
ATOM  10261  C36 POPE  175      76.532  30.103  61.097  1.00  0.00           C
ATOM  10264  C37 POPE  175      75.413  29.653  60.138  1.00  0.00           C
ATOM  10267  C38 POPE  175      75.432  30.352  58.758  1.00  0.00           C
ATOM  10270  C39 POPE  175      76.822  30.773  58.258  1.00  0.00           C
ATOM  10273 0C31 POPE  175      76.853  31.332  56.828  1.00  0.00           C
ATOM  10276 1C31 POPE  175      78.142  32.122  56.588  1.00  0.00           C
ATOM  10279 2C31 POPE  175      78.383  32.473  55.107  1.00  0.00           C
ATOM  10282 3C31 POPE  175      79.692  33.242  54.897  1.00  0.00           C
ATOM  10285 4C31 POPE  175      80.092  33.332  53.419  1.00  0.00           C
ATOM  10288 5C31 POPE  175      81.212  34.352  53.177  1.00  0.00           C
ATOM  10291 6C31 POPE  175      81.723  34.362  51.737  1.00  0.00           C
ATOM  10295  NH3 POPE  176      99.803   6.003  21.177  1.00  0.00           N
ATOM  10299  C12 POPE  176      98.693   6.903  20.708  1.00  0.00           C
ATOM  10302  C11 POPE  176      97.303   6.323  21.088  1.00  0.00           C
ATOM  10305  P   POPE  176      94.723   6.723  20.798  1.00  0.00           P
ATOM  10306  O13 POPE  176      94.282   5.813  19.718  1.00  0.00           O
ATOM  10307  O14 POPE  176      93.892   7.933  20.898  1.00  0.00           O
ATOM  10308  O11 POPE  176      94.783   5.963  22.188  1.00  0.00           O
ATOM  10309  O12 POPE  176      96.252   7.153  20.577  1.00  0.00           O
ATOM  10310  C1  POPE  176      94.273   4.623  22.178  1.00  0.00           C
ATOM  10313  C2  POPE  176      94.123   3.963  23.577  1.00  0.00           C
ATOM  10315  O21 POPE  176      94.063   4.923  24.648  1.00  0.00           O
ATOM  10316  C21 POPE  176      92.983   5.693  24.608  1.00  0.00           C
ATOM  10317  O22 POPE  176      92.072   5.633  23.807  1.00  0.00           O
ATOM  10318  C22 POPE  176      93.032   6.703  25.758  1.00  0.00           C
ATOM  10321  C3  POPE  176      95.273   2.963  23.868  1.00  0.00           C
ATOM  10324  O31 POPE  176      95.033   2.322  25.147  1.00  0.00           O
ATOM  10325  C31 POPE  176      95.913   2.623  26.097  1.00  0.00           C
ATOM  10326  O32 POPE  176      97.002   3.133  25.928  1.00  0.00           O
ATOM  10327  C32 POPE  176      95.273   2.343  27.467  1.00  0.00           C
ATOM  10330  C23 POPE  176      91.763   6.663  26.628  1.00  0.00           C
ATOM  10333  C24 POPE  176      91.943   7.393  27.968  1.00  0.00           C
ATOM  10336  C25 POPE  176      92.692   6.533  29.008  1.00  0.00           C
ATOM  10339  C26 POPE  176      92.902   7.223  30.357  1.00  0.00           C
ATOM  10342  C27 POPE  176      93.592   6.303  31.378  1.00  0.00           C
ATOM  10345  C28 POPE  176      93.912   6.993  32.728  1.00  0.00           C
ATOM  10348  C29 POPE  176      94.683   6.072  33.647  1.00  0.00           C
ATOM  10350 0C21 POPE  176      94.492   5.853  34.967  1.00  0.00           C
ATOM  10352 1C21 POPE  176      93.473   6.493  35.877  1.00  0.00           C
ATOM  10355 2C21 POPE  176      92.652   5.493  36.737  1.00  0.00           C
ATOM  10358 3C21 POPE  176      93.463   4.643  37.717  1.00  0.00           C
ATOM  10361 4C21 POPE  176      92.583   4.033  38.827  1.00  0.00           C
ATOM  10364 5C21 POPE  176      93.263   2.943  39.678  1.00  0.00           C
ATOM  10367 6C21 POPE  176      94.513   3.403  40.448  1.00  0.00           C
ATOM  10370 7C21 POPE  176      95.063   2.303  41.369  1.00  0.00           C
ATOM  10373 8C21 POPE  176      96.362   2.683  42.089  1.00  0.00           C
ATOM  10377  C33 POPE  176      96.143   2.843  28.649  1.00  0.00           C
ATOM  10380  C34 POPE  176      95.373   3.143  29.938  1.00  0.00           C
ATOM  10383  C35 POPE  176      94.982   1.883  30.718  1.00  0.00           C
ATOM  10386  C36 POPE  176      94.193   2.163  31.997  1.00  0.00           C
ATOM  10389  C37 POPE  176      94.042   0.893  32.838  1.00  0.00           C
ATOM  10392  C38 POPE  176      93.212   1.053  34.118  1.00  0.00           C
ATOM  10395  C39 POPE  176      93.273  -0.247  34.928  1.00  0.00           C
ATOM  10398 0C31 POPE  176      92.412  -0.257  36.198  1.00  0.00           C
ATOM  10401 1C31 POPE  176      92.662  -1.557  36.978  1.00  0.00           C
ATOM  10404 2C31 POPE  176      91.833  -1.747  38.257  1.00  0.00           C
ATOM  10407 3C31 POPE  176      91.943  -0.587  39.258  1.00  0.00           C
ATOM  10410 4C31 POPE  176      91.463  -0.987  40.658  1.00  0.00           C
ATOM  10413 5C31 POPE  176      91.782   0.053  41.728  1.00  0.00           C
ATOM  10416 6C31 POPE  176      91.493  -0.437  43.158  1.00  0.00           C
ATOM  10420  NH3 POPE  177      60.423 113.103  71.418  1.00  0.00           N
ATOM  10424  C12 POPE  177      59.212 112.393  71.988  1.00  0.00           C
ATOM  10427  C11 POPE  177      59.513 111.003  72.588  1.00  0.00           C
ATOM  10430  P   POPE  177      61.603 111.343  74.118  1.00  0.00           P
ATOM  10431  O13 POPE  177      61.842 112.723  73.667  1.00  0.00           O
ATOM  10432  O14 POPE  177      62.002 111.023  75.507  1.00  0.00           O
ATOM  10433  O11 POPE  177      62.243 110.303  73.139  1.00  0.00           O
ATOM  10434  O12 POPE  177      60.052 111.082  73.919  1.00  0.00           O
ATOM  10435  C1  POPE  177      63.412 110.582  72.388  1.00  0.00           C
ATOM  10438  C2  POPE  177      63.363 109.872  71.007  1.00  0.00           C
ATOM  10440  O21 POPE  177      62.383 110.523  70.148  1.00  0.00           O
ATOM  10441  C21 POPE  177      62.903 111.283  69.207  1.00  0.00           C
ATOM  10442  O22 POPE  177      63.973 111.873  69.277  1.00  0.00           O
ATOM  10443  C22 POPE  177      61.973 111.252  67.998  1.00  0.00           C
ATOM  10446  C3  POPE  177      63.002 108.362  71.169  1.00  0.00           C
ATOM  10449  O31 POPE  177      62.263 107.872  70.037  1.00  0.00           O
ATOM  10450  C31 POPE  177      61.903 106.593  70.127  1.00  0.00           C
ATOM  10451  O32 POPE  177      62.243 105.832  71.018  1.00  0.00           O
ATOM  10452  C32 POPE  177      61.063 106.292  68.877  1.00  0.00           C
ATOM  10455  C23 POPE  177      62.622 110.512  66.807  1.00  0.00           C
ATOM  10458  C24 POPE  177      61.633 109.563  66.128  1.00  0.00           C
ATOM  10461  C25 POPE  177      62.102 109.152  64.729  1.00  0.00           C
ATOM  10464  C26 POPE  177      61.153 108.233  63.947  1.00  0.00           C
ATOM  10467  C27 POPE  177      61.043 108.643  62.467  1.00  0.00           C
ATOM  10470  C28 POPE  177      60.273 107.653  61.579  1.00  0.00           C
ATOM  10473  C29 POPE  177      58.853 107.472  62.067  1.00  0.00           C
ATOM  10475 0C21 POPE  177      57.733 107.542  61.338  1.00  0.00           C
ATOM  10477 1C21 POPE  177      57.622 107.793  59.858  1.00  0.00           C
ATOM  10480 2C21 POPE  177      56.162 107.642  59.417  1.00  0.00           C
ATOM  10483 3C21 POPE  177      55.943 107.913  57.917  1.00  0.00           C
ATOM  10486 4C21 POPE  177      54.462 107.743  57.549  1.00  0.00           C
ATOM  10489 5C21 POPE  177      54.142 108.093  56.088  1.00  0.00           C
ATOM  10492 6C21 POPE  177      52.663 107.843  55.747  1.00  0.00           C
ATOM  10495 7C21 POPE  177      52.362 107.993  54.248  1.00  0.00           C
ATOM  10498 8C21 POPE  177      50.993 107.433  53.857  1.00  0.00           C
ATOM  10502  C33 POPE  177      59.633 106.893  68.908  1.00  0.00           C
ATOM  10505  C34 POPE  177      58.953 107.002  67.518  1.00  0.00           C
ATOM  10508  C35 POPE  177      58.333 105.702  66.967  1.00  0.00           C
ATOM  10511  C36 POPE  177      57.783 105.892  65.537  1.00  0.00           C
ATOM  10514  C37 POPE  177      56.892 104.732  65.049  1.00  0.00           C
ATOM  10517  C38 POPE  177      56.403 104.972  63.608  1.00  0.00           C
ATOM  10520  C39 POPE  177      55.682 103.773  62.978  1.00  0.00           C
ATOM  10523 0C31 POPE  177      55.443 104.023  61.478  1.00  0.00           C
ATOM  10526 1C31 POPE  177      54.823 102.843  60.717  1.00  0.00           C
ATOM  10529 2C31 POPE  177      54.693 103.173  59.228  1.00  0.00           C
ATOM  10532 3C31 POPE  177      53.932 102.122  58.398  1.00  0.00           C
ATOM  10535 4C31 POPE  177      53.653 102.663  56.987  1.00  0.00           C
ATOM  10538 5C31 POPE  177      52.903 101.692  56.058  1.00  0.00           C
ATOM  10541 6C31 POPE  177      51.693 102.352  55.387  1.00  0.00           C
ATOM  10545  NH3 POPE  178      92.253  90.883  29.557  1.00  0.00           N
ATOM  10549  C12 POPE  178      92.922  89.633  29.068  1.00  0.00           C
ATOM  10552  C11 POPE  178      92.083  88.372  29.368  1.00  0.00           C
ATOM  10555  P   POPE  178      89.513  88.903  29.167  1.00  0.00           P
ATOM  10556  O13 POPE  178      88.373  88.322  28.438  1.00  0.00           O
ATOM  10557  O14 POPE  178      89.623  90.383  29.177  1.00  0.00           O
ATOM  10558  O11 POPE  178      89.502  88.383  30.667  1.00  0.00           O
ATOM  10559  O12 POPE  178      90.882  88.332  28.597  1.00  0.00           O
ATOM  10560  C1  POPE  178      88.233  88.392  31.337  1.00  0.00           C
ATOM  10563  C2  POPE  178      88.322  87.962  32.838  1.00  0.00           C
ATOM  10565  O21 POPE  178      87.242  88.543  33.587  1.00  0.00           O
ATOM  10566  C21 POPE  178      87.323  89.872  33.818  1.00  0.00           C
ATOM  10567  O22 POPE  178      88.072  90.633  33.247  1.00  0.00           O
ATOM  10568  C22 POPE  178      86.342  90.233  34.938  1.00  0.00           C
ATOM  10571  C3  POPE  178      89.723  88.192  33.517  1.00  0.00           C
ATOM  10574  O31 POPE  178      89.982  87.313  34.627  1.00  0.00           O
ATOM  10575  C31 POPE  178      89.513  87.642  35.827  1.00  0.00           C
ATOM  10576  O32 POPE  178      88.683  88.493  36.087  1.00  0.00           O
ATOM  10577  C32 POPE  178      90.182  86.712  36.857  1.00  0.00           C
ATOM  10580  C23 POPE  178      86.943  91.133  36.048  1.00  0.00           C
ATOM  10583  C24 POPE  178      86.302  90.903  37.419  1.00  0.00           C
ATOM  10586  C25 POPE  178      87.293  91.143  38.568  1.00  0.00           C
ATOM  10589  C26 POPE  178      86.672  90.942  39.958  1.00  0.00           C
ATOM  10592  C27 POPE  178      85.682  92.053  40.329  1.00  0.00           C
ATOM  10595  C28 POPE  178      85.282  92.053  41.818  1.00  0.00           C
ATOM  10598  C29 POPE  178      84.613  90.763  42.188  1.00  0.00           C
ATOM  10600 0C21 POPE  178      84.483  90.233  43.419  1.00  0.00           C
ATOM  10602 1C21 POPE  178      84.943  90.853  44.707  1.00  0.00           C
ATOM  10605 2C21 POPE  178      85.532  89.813  45.688  1.00  0.00           C
ATOM  10608 3C21 POPE  178      85.402  90.282  47.148  1.00  0.00           C
ATOM  10611 4C21 POPE  178      85.812  89.222  48.177  1.00  0.00           C
ATOM  10614 5C21 POPE  178      87.232  88.672  47.948  1.00  0.00           C
ATOM  10617 6C21 POPE  178      87.853  88.073  49.208  1.00  0.00           C
ATOM  10620 7C21 POPE  178      88.772  89.043  49.958  1.00  0.00           C
ATOM  10623 8C21 POPE  178      89.422  88.433  51.198  1.00  0.00           C
ATOM  10627  C33 POPE  178      89.642  86.873  38.307  1.00  0.00           C
ATOM  10630  C34 POPE  178      90.443  86.003  39.278  1.00  0.00           C
ATOM  10633  C35 POPE  178      89.923  85.933  40.728  1.00  0.00           C
ATOM  10636  C36 POPE  178      89.532  87.282  41.348  1.00  0.00           C
ATOM  10639  C37 POPE  178      89.292  87.142  42.857  1.00  0.00           C
ATOM  10642  C38 POPE  178      88.833  88.433  43.547  1.00  0.00           C
ATOM  10645  C39 POPE  178      89.872  89.553  43.457  1.00  0.00           C
ATOM  10648 0C31 POPE  178      89.572  90.733  44.377  1.00  0.00           C
ATOM  10651 1C31 POPE  178      90.723  91.753  44.368  1.00  0.00           C
ATOM  10654 2C31 POPE  178      90.612  92.813  45.467  1.00  0.00           C
ATOM  10657 3C31 POPE  178      89.312  93.622  45.408  1.00  0.00           C
ATOM  10660 4C31 POPE  178      89.303  94.793  46.397  1.00  0.00           C
ATOM  10663 5C31 POPE  178      88.042  95.643  46.287  1.00  0.00           C
ATOM  10666 6C31 POPE  178      88.093  96.902  47.169  1.00  0.00           C
ATOM  10670  NH3 POPE  179      10.763  92.853  26.698  1.00  0.00           N
ATOM  10674  C12 POPE  179      10.323  93.423  25.388  1.00  0.00           C
ATOM  10677  C11 POPE  179       9.813  92.282  24.508  1.00  0.00           C
ATOM  10680  P   POPE  179       8.643  89.992  24.627  1.00  0.00           P
ATOM  10681  O13 POPE  179       7.833  90.243  23.407  1.00  0.00           O
ATOM  10682  O14 POPE  179       9.862  89.172  24.548  1.00  0.00           O
ATOM  10683  O11 POPE  179       7.692  89.343  25.718  1.00  0.00           O
ATOM  10684  O12 POPE  179       8.993  91.382  25.278  1.00  0.00           O
ATOM  10685  C1  POPE  179       8.083  88.202  26.488  1.00  0.00           C
ATOM  10688  C2  POPE  179       8.643  88.612  27.857  1.00  0.00           C
ATOM  10690  O21 POPE  179       8.783  87.402  28.628  1.00  0.00           O
ATOM  10691  C21 POPE  179       9.753  87.502  29.528  1.00  0.00           C
ATOM  10692  O22 POPE  179      10.522  88.442  29.618  1.00  0.00           O
ATOM  10693  C22 POPE  179       9.793  86.292  30.448  1.00  0.00           C
ATOM  10696  C3  POPE  179       7.703  89.673  28.517  1.00  0.00           C
ATOM  10699  O31 POPE  179       8.213  90.252  29.738  1.00  0.00           O
ATOM  10700  C31 POPE  179       7.833  89.653  30.858  1.00  0.00           C
ATOM  10701  O32 POPE  179       7.173  88.633  30.918  1.00  0.00           O
ATOM  10702  C32 POPE  179       8.453  90.372  32.048  1.00  0.00           C
ATOM  10705  C23 POPE  179      10.393  86.743  31.807  1.00  0.00           C
ATOM  10708  C24 POPE  179      10.623  85.603  32.807  1.00  0.00           C
ATOM  10711  C25 POPE  179       9.433  85.383  33.748  1.00  0.00           C
ATOM  10714  C26 POPE  179       9.723  84.262  34.767  1.00  0.00           C
ATOM  10717  C27 POPE  179       8.482  83.872  35.588  1.00  0.00           C
ATOM  10720  C28 POPE  179       8.482  82.393  36.017  1.00  0.00           C
ATOM  10723  C29 POPE  179       8.283  81.502  34.808  1.00  0.00           C
ATOM  10725 0C21 POPE  179       7.833  80.243  34.808  1.00  0.00           C
ATOM  10727 1C21 POPE  179       7.493  79.402  36.017  1.00  0.00           C
ATOM  10730 2C21 POPE  179       7.973  77.962  35.778  1.00  0.00           C
ATOM  10733 3C21 POPE  179       7.673  77.033  36.958  1.00  0.00           C
ATOM  10736 4C21 POPE  179       8.013  75.573  36.648  1.00  0.00           C
ATOM  10739 5C21 POPE  179       7.173  74.563  37.438  1.00  0.00           C
ATOM  10742 6C21 POPE  179       7.362  74.572  38.958  1.00  0.00           C
ATOM  10745 7C21 POPE  179       6.583  73.413  39.589  1.00  0.00           C
ATOM  10748 8C21 POPE  179       6.643  73.372  41.108  1.00  0.00           C
ATOM  10752  C33 POPE  179       8.043  89.732  33.397  1.00  0.00           C
ATOM  10755  C34 POPE  179       8.803  90.383  34.548  1.00  0.00           C
ATOM  10758  C35 POPE  179       8.213  90.122  35.938  1.00  0.00           C
ATOM  10761  C36 POPE  179       8.753  91.122  36.958  1.00  0.00           C
ATOM  10764  C37 POPE  179       7.993  91.213  38.278  1.00  0.00           C
ATOM  10767  C38 POPE  179       8.673  92.262  39.167  1.00  0.00           C
ATOM  10770  C39 POPE  179       7.933  92.562  40.478  1.00  0.00           C
ATOM  10773 0C31 POPE  179       7.633  91.292  41.278  1.00  0.00           C
ATOM  10776 1C31 POPE  179       7.223  91.593  42.717  1.00  0.00           C
ATOM  10779 2C31 POPE  179       6.793  90.322  43.447  1.00  0.00           C
ATOM  10782 3C31 POPE  179       6.823  90.483  44.967  1.00  0.00           C
ATOM  10785 4C31 POPE  179       5.633  91.233  45.568  1.00  0.00           C
ATOM  10788 5C31 POPE  179       5.833  91.423  47.078  1.00  0.00           C
ATOM  10791 6C31 POPE  179       4.613  91.993  47.808  1.00  0.00           C
ATOM  10795  NH3 POPE  180      51.032  21.943  27.458  1.00  0.00           N
ATOM  10799  C12 POPE  180      51.283  21.332  26.108  1.00  0.00           C
ATOM  10802  C11 POPE  180      51.133  19.792  26.149  1.00  0.00           C
ATOM  10805  P   POPE  180      52.843  18.093  27.298  1.00  0.00           P
ATOM  10806  O13 POPE  180      52.302  16.723  27.487  1.00  0.00           O
ATOM  10807  O14 POPE  180      53.823  18.323  26.208  1.00  0.00           O
ATOM  10808  O11 POPE  180      53.672  18.353  28.608  1.00  0.00           O
ATOM  10809  O12 POPE  180      51.712  19.212  27.327  1.00  0.00           O
ATOM  10810  C1  POPE  180      52.983  18.493  29.858  1.00  0.00           C
ATOM  10813  C2  POPE  180      53.633  19.643  30.667  1.00  0.00           C
ATOM  10815  O21 POPE  180      52.593  20.252  31.438  1.00  0.00           O
ATOM  10816  C21 POPE  180      52.903  21.032  32.467  1.00  0.00           C
ATOM  10817  O22 POPE  180      52.263  22.022  32.778  1.00  0.00           O
ATOM  10818  C22 POPE  180      54.043  20.493  33.327  1.00  0.00           C
ATOM  10821  C3  POPE  180      54.243  20.693  29.697  1.00  0.00           C
ATOM  10824  O31 POPE  180      54.423  21.992  30.297  1.00  0.00           O
ATOM  10825  C31 POPE  180      55.662  22.282  30.677  1.00  0.00           C
ATOM  10826  O32 POPE  180      56.593  21.493  30.667  1.00  0.00           O
ATOM  10827  C32 POPE  180      55.693  23.733  31.158  1.00  0.00           C
ATOM  10830  C23 POPE  180      54.033  21.283  34.647  1.00  0.00           C
ATOM  10833  C24 POPE  180      55.112  20.842  35.627  1.00  0.00           C
ATOM  10836  C25 POPE  180      55.073  21.773  36.838  1.00  0.00           C
ATOM  10839  C26 POPE  180      55.982  21.323  37.978  1.00  0.00           C
ATOM  10842  C27 POPE  180      56.043  22.393  39.069  1.00  0.00           C
ATOM  10845  C28 POPE  180      56.883  21.952  40.287  1.00  0.00           C
ATOM  10848  C29 POPE  180      56.083  21.053  41.188  1.00  0.00           C
ATOM  10850 0C21 POPE  180      55.543  21.413  42.358  1.00  0.00           C
ATOM  10852 1C21 POPE  180      55.633  22.803  42.928  1.00  0.00           C
ATOM  10855 2C21 POPE  180      54.672  23.063  44.107  1.00  0.00           C
ATOM  10858 3C21 POPE  180      55.143  22.433  45.417  1.00  0.00           C
ATOM  10861 4C21 POPE  180      54.293  22.872  46.618  1.00  0.00           C
ATOM  10864 5C21 POPE  180      52.913  22.203  46.688  1.00  0.00           C
ATOM  10867 6C21 POPE  180      52.562  21.832  48.127  1.00  0.00           C
ATOM  10870 7C21 POPE  180      51.203  21.143  48.298  1.00  0.00           C
ATOM  10873 8C21 POPE  180      51.043  20.542  49.697  1.00  0.00           C
ATOM  10877  C33 POPE  180      56.353  23.902  32.537  1.00  0.00           C
ATOM  10880  C34 POPE  180      56.223  25.333  33.088  1.00  0.00           C
ATOM  10883  C35 POPE  180      56.512  25.442  34.589  1.00  0.00           C
ATOM  10886  C36 POPE  180      57.903  24.933  35.037  1.00  0.00           C
ATOM  10889  C37 POPE  180      57.883  24.622  36.548  1.00  0.00           C
ATOM  10892  C38 POPE  180      59.203  24.192  37.228  1.00  0.00           C
ATOM  10895  C39 POPE  180      60.322  23.663  36.308  1.00  0.00           C
ATOM  10898 0C31 POPE  180      61.302  22.743  37.057  1.00  0.00           C
ATOM  10901 1C31 POPE  180      62.612  22.503  36.299  1.00  0.00           C
ATOM  10904 2C31 POPE  180      63.602  21.583  37.028  1.00  0.00           C
ATOM  10907 3C31 POPE  180      63.303  20.082  36.927  1.00  0.00           C
ATOM  10910 4C31 POPE  180      64.443  19.253  37.528  1.00  0.00           C
ATOM  10913 5C31 POPE  180      64.163  17.743  37.588  1.00  0.00           C
ATOM  10916 6C31 POPE  180      65.313  16.943  38.217  1.00  0.00           C
ATOM  10920  NH3 POPE  181     114.072  46.323  30.747  1.00  0.00           N
ATOM  10924  C12 POPE  181     114.263  44.872  31.068  1.00  0.00           C
ATOM  10927  C11 POPE  181     113.002  44.163  31.568  1.00  0.00           C
ATOM  10930  P   POPE  181     112.312  41.733  32.278  1.00  0.00           P
ATOM  10931  O13 POPE  181     111.103  41.942  31.467  1.00  0.00           O
ATOM  10932  O14 POPE  181     113.023  40.432  32.228  1.00  0.00           O
ATOM  10933  O11 POPE  181     111.932  42.083  33.768  1.00  0.00           O
ATOM  10934  O12 POPE  181     113.382  42.843  31.978  1.00  0.00           O
ATOM  10935  C1  POPE  181     112.883  41.803  34.798  1.00  0.00           C
ATOM  10938  C2  POPE  181     112.563  42.582  36.097  1.00  0.00           C
ATOM  10940  O21 POPE  181     112.412  41.663  37.188  1.00  0.00           O
ATOM  10941  C21 POPE  181     113.533  41.103  37.608  1.00  0.00           C
ATOM  10942  O22 POPE  181     114.653  41.393  37.228  1.00  0.00           O
ATOM  10943  C22 POPE  181     113.193  39.993  38.607  1.00  0.00           C
ATOM  10946  C3  POPE  181     111.272  43.462  35.998  1.00  0.00           C
ATOM  10949  O31 POPE  181     110.903  44.143  37.228  1.00  0.00           O
ATOM  10950  C31 POPE  181     111.803  44.993  37.708  1.00  0.00           C
ATOM  10951  O32 POPE  181     112.813  45.373  37.127  1.00  0.00           O
ATOM  10952  C32 POPE  181     111.353  45.453  39.097  1.00  0.00           C
ATOM  10955  C23 POPE  181     114.163  39.923  39.808  1.00  0.00           C
ATOM  10958  C24 POPE  181     114.002  38.622  40.607  1.00  0.00           C
ATOM  10961  C25 POPE  181     115.073  38.433  41.698  1.00  0.00           C
ATOM  10964  C26 POPE  181     114.912  37.093  42.428  1.00  0.00           C
ATOM  10967  C27 POPE  181     116.173  36.602  43.167  1.00  0.00           C
ATOM  10970  C28 POPE  181     115.903  35.273  43.908  1.00  0.00           C
ATOM  10973  C29 POPE  181     117.153  34.473  44.198  1.00  0.00           C
ATOM  10975 0C21 POPE  181     117.743  34.282  45.387  1.00  0.00           C
ATOM  10977 1C21 POPE  181     117.342  34.833  46.728  1.00  0.00           C
ATOM  10980 2C21 POPE  181     117.183  33.733  47.808  1.00  0.00           C
ATOM  10983 3C21 POPE  181     115.873  32.942  47.708  1.00  0.00           C
ATOM  10986 4C21 POPE  181     115.833  31.733  48.668  1.00  0.00           C
ATOM  10989 5C21 POPE  181     115.723  32.133  50.149  1.00  0.00           C
ATOM  10992 6C21 POPE  181     116.873  31.582  51.007  1.00  0.00           C
ATOM  10995 7C21 POPE  181     116.722  31.922  52.488  1.00  0.00           C
ATOM  10998 8C21 POPE  181     117.902  31.442  53.349  1.00  0.00           C
ATOM  11002  C33 POPE  181     112.533  45.573  40.098  1.00  0.00           C
ATOM  11005  C34 POPE  181     112.092  45.422  41.558  1.00  0.00           C
ATOM  11008  C35 POPE  181     113.263  45.432  42.549  1.00  0.00           C
ATOM  11011  C36 POPE  181     114.282  44.312  42.297  1.00  0.00           C
ATOM  11014  C37 POPE  181     115.273  44.152  43.457  1.00  0.00           C
ATOM  11017  C38 POPE  181     115.203  42.803  44.178  1.00  0.00           C
ATOM  11020  C39 POPE  181     113.833  42.423  44.768  1.00  0.00           C
ATOM  11023 0C31 POPE  181     113.942  41.122  45.578  1.00  0.00           C
ATOM  11026 1C31 POPE  181     112.592  40.573  46.077  1.00  0.00           C
ATOM  11029 2C31 POPE  181     112.782  39.212  46.778  1.00  0.00           C
ATOM  11032 3C31 POPE  181     111.512  38.343  46.857  1.00  0.00           C
ATOM  11035 4C31 POPE  181     110.303  39.053  47.467  1.00  0.00           C
ATOM  11038 5C31 POPE  181     109.133  38.093  47.748  1.00  0.00           C
ATOM  11041 6C31 POPE  181     107.922  38.773  48.387  1.00  0.00           C
ATOM  11045  NH3 POPE  182      98.142  67.462  29.368  1.00  0.00           N
ATOM  11049  C12 POPE  182      98.123  68.023  27.978  1.00  0.00           C
ATOM  11052  C11 POPE  182      97.132  67.273  27.078  1.00  0.00           C
ATOM  11055  P   POPE  182      94.912  67.922  28.438  1.00  0.00           P
ATOM  11056  O13 POPE  182      95.432  69.312  28.418  1.00  0.00           O
ATOM  11057  O14 POPE  182      93.492  67.722  28.048  1.00  0.00           O
ATOM  11058  O11 POPE  182      95.152  67.303  29.878  1.00  0.00           O
ATOM  11059  O12 POPE  182      95.882  66.942  27.677  1.00  0.00           O
ATOM  11060  C1  POPE  182      94.653  67.902  31.077  1.00  0.00           C
ATOM  11063  C2  POPE  182      93.373  67.182  31.607  1.00  0.00           C
ATOM  11065  O21 POPE  182      93.123  67.553  32.978  1.00  0.00           O
ATOM  11066  C21 POPE  182      92.603  68.743  33.158  1.00  0.00           C
ATOM  11067  O22 POPE  182      92.412  69.582  32.298  1.00  0.00           O
ATOM  11068  C22 POPE  182      92.253  68.892  34.637  1.00  0.00           C
ATOM  11071  C3  POPE  182      93.482  65.622  31.518  1.00  0.00           C
ATOM  11074  O31 POPE  182      93.503  64.933  32.787  1.00  0.00           O
ATOM  11075  C31 POPE  182      94.632  65.002  33.488  1.00  0.00           C
ATOM  11076  O32 POPE  182      95.542  65.792  33.288  1.00  0.00           O
ATOM  11077  C32 POPE  182      94.642  63.922  34.589  1.00  0.00           C
ATOM  11080  C23 POPE  182      92.583  70.282  35.228  1.00  0.00           C
ATOM  11083  C24 POPE  182      92.172  70.402  36.708  1.00  0.00           C
ATOM  11086  C25 POPE  182      92.993  69.523  37.658  1.00  0.00           C
ATOM  11089  C26 POPE  182      92.642  69.752  39.138  1.00  0.00           C
ATOM  11092  C27 POPE  182      93.522  68.933  40.098  1.00  0.00           C
ATOM  11095  C28 POPE  182      93.193  69.143  41.588  1.00  0.00           C
ATOM  11098  C29 POPE  182      93.463  70.553  42.029  1.00  0.00           C
ATOM  11100 0C21 POPE  182      94.112  70.983  43.127  1.00  0.00           C
ATOM  11102 1C21 POPE  182      94.683  70.183  44.268  1.00  0.00           C
ATOM  11105 2C21 POPE  182      94.082  70.652  45.607  1.00  0.00           C
ATOM  11108 3C21 POPE  182      94.963  70.303  46.818  1.00  0.00           C
ATOM  11111 4C21 POPE  182      94.222  70.393  48.158  1.00  0.00           C
ATOM  11114 5C21 POPE  182      95.182  70.233  49.357  1.00  0.00           C
ATOM  11117 6C21 POPE  182      94.462  69.862  50.658  1.00  0.00           C
ATOM  11120 7C21 POPE  182      95.443  69.653  51.818  1.00  0.00           C
ATOM  11123 8C21 POPE  182      94.793  69.143  53.107  1.00  0.00           C
ATOM  11127  C33 POPE  182      94.772  64.442  36.037  1.00  0.00           C
ATOM  11130  C34 POPE  182      95.943  63.832  36.807  1.00  0.00           C
ATOM  11133  C35 POPE  182      97.333  64.423  36.487  1.00  0.00           C
ATOM  11136  C36 POPE  182      98.373  63.972  37.518  1.00  0.00           C
ATOM  11139  C37 POPE  182      99.693  64.752  37.448  1.00  0.00           C
ATOM  11142  C38 POPE  182     100.583  64.493  38.677  1.00  0.00           C
ATOM  11145  C39 POPE  182     102.032  64.993  38.518  1.00  0.00           C
ATOM  11148 0C31 POPE  182     102.163  66.472  38.158  1.00  0.00           C
ATOM  11151 1C31 POPE  182     103.492  66.783  37.458  1.00  0.00           C
ATOM  11154 2C31 POPE  182     103.513  68.192  36.847  1.00  0.00           C
ATOM  11157 3C31 POPE  182     103.382  69.303  37.898  1.00  0.00           C
ATOM  11160 4C31 POPE  182     103.802  70.692  37.408  1.00  0.00           C
ATOM  11163 5C31 POPE  182     103.293  71.823  38.307  1.00  0.00           C
ATOM  11166 6C31 POPE  182     103.883  73.192  37.958  1.00  0.00           C
ATOM  11170  NH3 POPE  183     129.888  29.473  68.568  1.00  0.00           N
ATOM  11174  C12 POPE  183     128.697  30.363  68.828  1.00  0.00           C
ATOM  11177  C11 POPE  183     127.598  30.182  67.747  1.00  0.00           C
ATOM  11180  P   POPE  183     125.763  31.582  66.508  1.00  0.00           P
ATOM  11181  O13 POPE  183     125.142  32.882  66.818  1.00  0.00           O
ATOM  11182  O14 POPE  183     126.628  31.532  65.317  1.00  0.00           O
ATOM  11183  O11 POPE  183     124.683  30.433  66.427  1.00  0.00           O
ATOM  11184  O12 POPE  183     126.668  31.262  67.788  1.00  0.00           O
ATOM  11185  C1  POPE  183     124.203  30.133  65.107  1.00  0.00           C
ATOM  11188  C2  POPE  183     123.072  31.093  64.607  1.00  0.00           C
ATOM  11190  O21 POPE  183     121.773  30.503  64.827  1.00  0.00           O
ATOM  11191  C21 POPE  183     121.432  29.403  64.178  1.00  0.00           C
ATOM  11192  O22 POPE  183     122.032  28.902  63.247  1.00  0.00           O
ATOM  11193  C22 POPE  183     120.223  28.783  64.878  1.00  0.00           C
ATOM  11196  C3  POPE  183     123.352  31.543  63.139  1.00  0.00           C
ATOM  11199  O31 POPE  183     122.223  32.192  62.568  1.00  0.00           O
ATOM  11200  C31 POPE  183     122.312  33.423  62.029  1.00  0.00           C
ATOM  11201  O32 POPE  183     121.372  34.202  62.017  1.00  0.00           O
ATOM  11202  C32 POPE  183     123.632  33.672  61.307  1.00  0.00           C
ATOM  11205  C23 POPE  183     119.783  27.452  64.217  1.00  0.00           C
ATOM  11208  C24 POPE  183     118.693  26.733  65.018  1.00  0.00           C
ATOM  11211  C25 POPE  183     117.353  27.483  65.057  1.00  0.00           C
ATOM  11214  C26 POPE  183     116.593  27.413  63.738  1.00  0.00           C
ATOM  11217  C27 POPE  183     115.203  28.042  63.848  1.00  0.00           C
ATOM  11220  C28 POPE  183     114.413  28.012  62.528  1.00  0.00           C
ATOM  11223  C29 POPE  183     113.013  28.523  62.759  1.00  0.00           C
ATOM  11225 0C21 POPE  183     112.473  29.662  62.288  1.00  0.00           C
ATOM  11227 1C21 POPE  183     113.142  30.692  61.398  1.00  0.00           C
ATOM  11230 2C21 POPE  183     112.692  30.523  59.938  1.00  0.00           C
ATOM  11233 3C21 POPE  183     113.072  31.712  59.038  1.00  0.00           C
ATOM  11236 4C21 POPE  183     112.552  31.492  57.607  1.00  0.00           C
ATOM  11239 5C21 POPE  183     112.972  32.563  56.597  1.00  0.00           C
ATOM  11242 6C21 POPE  183     112.622  32.133  55.168  1.00  0.00           C
ATOM  11245 7C21 POPE  183     113.112  33.093  54.079  1.00  0.00           C
ATOM  11248 8C21 POPE  183     112.902  32.523  52.677  1.00  0.00           C
ATOM  11252  C33 POPE  183     123.513  34.763  60.208  1.00  0.00           C
ATOM  11255  C34 POPE  183     123.352  34.222  58.787  1.00  0.00           C
ATOM  11258  C35 POPE  183     124.572  33.453  58.258  1.00  0.00           C
ATOM  11261  C36 POPE  183     124.413  33.012  56.798  1.00  0.00           C
ATOM  11264  C37 POPE  183     125.693  33.223  55.979  1.00  0.00           C
ATOM  11267  C38 POPE  183     125.483  33.032  54.467  1.00  0.00           C
ATOM  11270  C39 POPE  183     125.462  31.562  54.037  1.00  0.00           C
ATOM  11273 0C31 POPE  183     124.893  31.352  52.627  1.00  0.00           C
ATOM  11276 1C31 POPE  183     124.772  29.863  52.277  1.00  0.00           C
ATOM  11279 2C31 POPE  183     123.813  29.573  51.118  1.00  0.00           C
ATOM  11282 3C31 POPE  183     123.702  28.073  50.788  1.00  0.00           C
ATOM  11285 4C31 POPE  183     123.072  27.212  51.898  1.00  0.00           C
ATOM  11288 5C31 POPE  183     123.982  26.073  52.368  1.00  0.00           C
ATOM  11291 6C31 POPE  183     123.293  25.143  53.377  1.00  0.00           C
ATOM  11295  NH3 POPE  184      35.072  26.432  69.258  1.00  0.00           N
ATOM  11299  C12 POPE  184      34.162  27.422  69.958  1.00  0.00           C
ATOM  11302  C11 POPE  184      32.693  27.053  69.777  1.00  0.00           C
ATOM  11305  P   POPE  184      31.413  29.362  69.729  1.00  0.00           P
ATOM  11306  O13 POPE  184      29.963  29.653  69.729  1.00  0.00           O
ATOM  11307  O14 POPE  184      32.263  30.442  70.277  1.00  0.00           O
ATOM  11308  O11 POPE  184      31.862  29.102  68.228  1.00  0.00           O
ATOM  11309  O12 POPE  184      31.793  27.973  70.428  1.00  0.00           O
ATOM  11310  C1  POPE  184      31.033  29.452  67.107  1.00  0.00           C
ATOM  11313  C2  POPE  184      30.253  28.263  66.447  1.00  0.00           C
ATOM  11315  O21 POPE  184      29.713  28.692  65.168  1.00  0.00           O
ATOM  11316  C21 POPE  184      29.022  29.813  65.127  1.00  0.00           C
ATOM  11317  O22 POPE  184      28.342  30.273  66.038  1.00  0.00           O
ATOM  11318  C22 POPE  184      29.322  30.542  63.818  1.00  0.00           C
ATOM  11321  C3  POPE  184      29.182  27.603  67.357  1.00  0.00           C
ATOM  11324  O31 POPE  184      28.533  26.513  66.678  1.00  0.00           O
ATOM  11325  C31 POPE  184      27.252  26.613  66.377  1.00  0.00           C
ATOM  11326  O32 POPE  184      26.522  27.542  66.657  1.00  0.00           O
ATOM  11327  C32 POPE  184      26.862  25.393  65.527  1.00  0.00           C
ATOM  11330  C23 POPE  184      28.533  30.063  62.588  1.00  0.00           C
ATOM  11333  C24 POPE  184      29.352  29.122  61.688  1.00  0.00           C
ATOM  11336  C25 POPE  184      28.563  28.602  60.478  1.00  0.00           C
ATOM  11339  C26 POPE  184      28.163  29.683  59.447  1.00  0.00           C
ATOM  11342  C27 POPE  184      27.182  29.122  58.398  1.00  0.00           C
ATOM  11345  C28 POPE  184      26.883  30.042  57.207  1.00  0.00           C
ATOM  11348  C29 POPE  184      26.493  31.442  57.588  1.00  0.00           C
ATOM  11350 0C21 POPE  184      25.263  31.883  57.917  1.00  0.00           C
ATOM  11352 1C21 POPE  184      23.963  31.133  57.998  1.00  0.00           C
ATOM  11355 2C21 POPE  184      22.873  31.872  57.197  1.00  0.00           C
ATOM  11358 3C21 POPE  184      21.453  31.383  57.498  1.00  0.00           C
ATOM  11361 4C21 POPE  184      20.393  32.203  56.728  1.00  0.00           C
ATOM  11364 5C21 POPE  184      18.953  31.803  57.048  1.00  0.00           C
ATOM  11367 6C21 POPE  184      18.502  30.532  56.318  1.00  0.00           C
ATOM  11370 7C21 POPE  184      17.022  30.193  56.558  1.00  0.00           C
ATOM  11373 8C21 POPE  184      16.503  29.043  55.688  1.00  0.00           C
ATOM  11377  C33 POPE  184      27.412  24.073  66.118  1.00  0.00           C
ATOM  11380  C34 POPE  184      26.992  22.833  65.329  1.00  0.00           C
ATOM  11383  C35 POPE  184      27.993  22.343  64.268  1.00  0.00           C
ATOM  11386  C36 POPE  184      27.463  21.093  63.558  1.00  0.00           C
ATOM  11389  C37 POPE  184      28.563  20.333  62.798  1.00  0.00           C
ATOM  11392  C38 POPE  184      28.093  18.993  62.207  1.00  0.00           C
ATOM  11395  C39 POPE  184      26.843  19.113  61.318  1.00  0.00           C
ATOM  11398 0C31 POPE  184      26.703  17.973  60.308  1.00  0.00           C
ATOM  11401 1C31 POPE  184      25.362  18.003  59.567  1.00  0.00           C
ATOM  11404 2C31 POPE  184      25.353  17.203  58.247  1.00  0.00           C
ATOM  11407 3C31 POPE  184      25.903  15.772  58.328  1.00  0.00           C
ATOM  11410 4C31 POPE  184      25.112  14.862  59.258  1.00  0.00           C
ATOM  11413 5C31 POPE  184      25.723  13.462  59.408  1.00  0.00           C
ATOM  11416 6C31 POPE  184      24.973  12.603  60.438  1.00  0.00           C
ATOM  11420  NH3 POPE  185      69.432 112.813  69.518  1.00  0.00           N
ATOM  11424  C12 POPE  185      70.373 112.913  68.357  1.00  0.00           C
ATOM  11427  C11 POPE  185      71.653 113.612  68.857  1.00  0.00           C
ATOM  11430  P   POPE  185      73.352 111.832  69.777  1.00  0.00           P
ATOM  11431  O13 POPE  185      74.672 112.483  69.978  1.00  0.00           O
ATOM  11432  O14 POPE  185      73.083 110.623  70.568  1.00  0.00           O
ATOM  11433  O11 POPE  185      73.212 111.483  68.247  1.00  0.00           O
ATOM  11434  O12 POPE  185      72.203 112.902  69.967  1.00  0.00           O
ATOM  11435  C1  POPE  185      74.263 111.862  67.347  1.00  0.00           C
ATOM  11438  C2  POPE  185      73.823 111.683  65.878  1.00  0.00           C
ATOM  11440  O21 POPE  185      73.303 110.353  65.738  1.00  0.00           O
ATOM  11441  C21 POPE  185      72.072 110.273  65.267  1.00  0.00           C
ATOM  11442  O22 POPE  185      71.422 111.203  64.827  1.00  0.00           O
ATOM  11443  C22 POPE  185      71.653 108.812  65.317  1.00  0.00           C
ATOM  11446  C3  POPE  185      75.013 111.832  64.908  1.00  0.00           C
ATOM  11449  O31 POPE  185      74.642 111.432  63.568  1.00  0.00           O
ATOM  11450  C31 POPE  185      73.983 112.253  62.747  1.00  0.00           C
ATOM  11451  O32 POPE  185      73.333 111.862  61.798  1.00  0.00           O
ATOM  11452  C32 POPE  185      74.243 113.742  63.037  1.00  0.00           C
ATOM  11455  C23 POPE  185      71.002 108.342  63.997  1.00  0.00           C
ATOM  11458  C24 POPE  185      70.962 106.803  63.877  1.00  0.00           C
ATOM  11461  C25 POPE  185      72.313 106.112  63.628  1.00  0.00           C
ATOM  11464  C26 POPE  185      73.043 106.572  62.347  1.00  0.00           C
ATOM  11467  C27 POPE  185      74.423 105.923  62.118  1.00  0.00           C
ATOM  11470  C28 POPE  185      75.062 106.213  60.738  1.00  0.00           C
ATOM  11473  C29 POPE  185      74.703 107.523  60.088  1.00  0.00           C
ATOM  11475 0C21 POPE  185      74.132 107.663  58.877  1.00  0.00           C
ATOM  11477 1C21 POPE  185      73.712 106.512  57.998  1.00  0.00           C
ATOM  11480 2C21 POPE  185      72.593 106.883  57.008  1.00  0.00           C
ATOM  11483 3C21 POPE  185      73.062 107.713  55.807  1.00  0.00           C
ATOM  11486 4C21 POPE  185      71.862 108.283  55.037  1.00  0.00           C
ATOM  11489 5C21 POPE  185      72.243 108.973  53.717  1.00  0.00           C
ATOM  11492 6C21 POPE  185      71.053 109.743  53.118  1.00  0.00           C
ATOM  11495 7C21 POPE  185      70.873 111.133  53.748  1.00  0.00           C
ATOM  11498 8C21 POPE  185      69.502 111.753  53.457  1.00  0.00           C
ATOM  11502  C33 POPE  185      73.703 114.622  61.898  1.00  0.00           C
ATOM  11505  C34 POPE  185      74.132 116.102  61.988  1.00  0.00           C
ATOM  11508  C35 POPE  185      73.202 116.923  61.088  1.00  0.00           C
ATOM  11511  C36 POPE  185      73.612 118.362  60.779  1.00  0.00           C
ATOM  11514  C37 POPE  185      72.573 118.983  59.838  1.00  0.00           C
ATOM  11517  C38 POPE  185      72.913 120.383  59.338  1.00  0.00           C
ATOM  11520  C39 POPE  185      72.243 120.702  57.987  1.00  0.00           C
ATOM  11523 0C31 POPE  185      70.723 120.462  57.948  1.00  0.00           C
ATOM  11526 1C31 POPE  185      70.093 121.073  56.688  1.00  0.00           C
ATOM  11529 2C31 POPE  185      68.563 121.032  56.698  1.00  0.00           C
ATOM  11532 3C31 POPE  185      67.892 122.372  56.328  1.00  0.00           C
ATOM  11535 4C31 POPE  185      68.202 122.913  54.928  1.00  0.00           C
ATOM  11538 5C31 POPE  185      67.632 124.332  54.777  1.00  0.00           C
ATOM  11541 6C31 POPE  185      67.932 125.023  53.438  1.00  0.00           C
ATOM  11545  NH3 POPE  186      38.033 115.262  28.818  1.00  0.00           N
ATOM  11549  C12 POPE  186      38.583 115.442  27.438  1.00  0.00           C
ATOM  11552  C11 POPE  186      39.133 116.853  27.188  1.00  0.00           C
ATOM  11555  P   POPE  186      40.192 118.872  28.407  1.00  0.00           P
ATOM  11556  O13 POPE  186      40.733 119.303  27.108  1.00  0.00           O
ATOM  11557  O14 POPE  186      39.173 119.753  29.018  1.00  0.00           O
ATOM  11558  O11 POPE  186      41.372 118.812  29.438  1.00  0.00           O
ATOM  11559  O12 POPE  186      39.712 117.383  28.368  1.00  0.00           O
ATOM  11560  C1  POPE  186      42.743 118.763  29.068  1.00  0.00           C
ATOM  11563  C2  POPE  186      43.543 119.622  30.087  1.00  0.00           C
ATOM  11565  O21 POPE  186      43.443 119.072  31.407  1.00  0.00           O
ATOM  11566  C21 POPE  186      43.973 117.892  31.638  1.00  0.00           C
ATOM  11567  O22 POPE  186      44.623 117.212  30.868  1.00  0.00           O
ATOM  11568  C22 POPE  186      43.653 117.502  33.088  1.00  0.00           C
ATOM  11571  C3  POPE  186      42.943 121.063  30.118  1.00  0.00           C
ATOM  11574  O31 POPE  186      43.422 121.823  31.257  1.00  0.00           O
ATOM  11575  C31 POPE  186      42.533 121.952  32.257  1.00  0.00           C
ATOM  11576  O32 POPE  186      41.343 122.142  32.098  1.00  0.00           O
ATOM  11577  C32 POPE  186      43.263 121.603  33.568  1.00  0.00           C
ATOM  11580  C23 POPE  186      44.893 117.092  33.917  1.00  0.00           C
ATOM  11583  C24 POPE  186      44.852 117.702  35.328  1.00  0.00           C
ATOM  11586  C25 POPE  186      45.752 116.952  36.308  1.00  0.00           C
ATOM  11589  C26 POPE  186      45.842 117.653  37.678  1.00  0.00           C
ATOM  11592  C27 POPE  186      46.323 116.722  38.799  1.00  0.00           C
ATOM  11595  C28 POPE  186      46.752 117.463  40.088  1.00  0.00           C
ATOM  11598  C29 POPE  186      45.633 118.192  40.788  1.00  0.00           C
ATOM  11600 0C21 POPE  186      45.493 118.292  42.127  1.00  0.00           C
ATOM  11602 1C21 POPE  186      46.442 117.723  43.139  1.00  0.00           C
ATOM  11605 2C21 POPE  186      46.102 118.123  44.589  1.00  0.00           C
ATOM  11608 3C21 POPE  186      44.813 117.463  45.107  1.00  0.00           C
ATOM  11611 4C21 POPE  186      44.602 117.653  46.607  1.00  0.00           C
ATOM  11614 5C21 POPE  186      43.453 116.803  47.148  1.00  0.00           C
ATOM  11617 6C21 POPE  186      43.263 117.002  48.658  1.00  0.00           C
ATOM  11620 7C21 POPE  186      42.063 116.252  49.237  1.00  0.00           C
ATOM  11623 8C21 POPE  186      41.973 116.463  50.747  1.00  0.00           C
ATOM  11627  C33 POPE  186      42.953 122.472  34.808  1.00  0.00           C
ATOM  11630  C34 POPE  186      43.243 121.692  36.108  1.00  0.00           C
ATOM  11633  C35 POPE  186      42.993 122.472  37.408  1.00  0.00           C
ATOM  11636  C36 POPE  186      43.013 121.563  38.638  1.00  0.00           C
ATOM  11639  C37 POPE  186      42.862 122.323  39.968  1.00  0.00           C
ATOM  11642  C38 POPE  186      42.692 121.372  41.168  1.00  0.00           C
ATOM  11645  C39 POPE  186      42.603 122.103  42.507  1.00  0.00           C
ATOM  11648 0C31 POPE  186      43.973 122.402  43.148  1.00  0.00           C
ATOM  11651 1C31 POPE  186      43.802 123.112  44.497  1.00  0.00           C
ATOM  11654 2C31 POPE  186      45.122 123.462  45.198  1.00  0.00           C
ATOM  11657 3C31 POPE  186      45.962 122.243  45.607  1.00  0.00           C
ATOM  11660 4C31 POPE  186      46.663 122.433  46.959  1.00  0.00           C
ATOM  11663 5C31 POPE  186      47.713 121.353  47.257  1.00  0.00           C
ATOM  11666 6C31 POPE  186      48.433 121.563  48.588  1.00  0.00           C
ATOM  11670  NH3 POPE  187      33.362  44.473  72.677  1.00  0.00           N
ATOM  11674  C12 POPE  187      33.923  44.622  74.067  1.00  0.00           C
ATOM  11677  C11 POPE  187      35.453  44.783  74.128  1.00  0.00           C
ATOM  11680  P   POPE  187      36.263  42.253  74.198  1.00  0.00           P
ATOM  11681  O13 POPE  187      37.713  41.953  74.378  1.00  0.00           O
ATOM  11682  O14 POPE  187      35.272  41.343  74.808  1.00  0.00           O
ATOM  11683  O11 POPE  187      35.883  42.503  72.668  1.00  0.00           O
ATOM  11684  O12 POPE  187      36.043  43.683  74.798  1.00  0.00           O
ATOM  11685  C1  POPE  187      36.873  42.303  71.657  1.00  0.00           C
ATOM  11688  C2  POPE  187      36.243  42.442  70.247  1.00  0.00           C
ATOM  11690  O21 POPE  187      37.223  42.332  69.207  1.00  0.00           O
ATOM  11691  C21 POPE  187      37.692  41.103  68.997  1.00  0.00           C
ATOM  11692  O22 POPE  187      37.333  40.102  69.599  1.00  0.00           O
ATOM  11693  C22 POPE  187      38.693  41.113  67.837  1.00  0.00           C
ATOM  11696  C3  POPE  187      35.543  43.823  70.107  1.00  0.00           C
ATOM  11699  O31 POPE  187      34.103  43.703  70.049  1.00  0.00           O
ATOM  11700  C31 POPE  187      33.373  43.743  68.918  1.00  0.00           C
ATOM  11701  O32 POPE  187      32.173  43.503  68.887  1.00  0.00           O
ATOM  11702  C32 POPE  187      34.162  44.203  67.677  1.00  0.00           C
ATOM  11705  C23 POPE  187      38.083  40.523  66.548  1.00  0.00           C
ATOM  11708  C24 POPE  187      39.072  40.273  65.398  1.00  0.00           C
ATOM  11711  C25 POPE  187      39.563  41.532  64.677  1.00  0.00           C
ATOM  11714  C26 POPE  187      40.093  41.253  63.258  1.00  0.00           C
ATOM  11717  C27 POPE  187      40.563  42.523  62.528  1.00  0.00           C
ATOM  11720  C28 POPE  187      41.112  42.283  61.097  1.00  0.00           C
ATOM  11723  C29 POPE  187      40.052  41.953  60.078  1.00  0.00           C
ATOM  11725 0C21 POPE  187      39.893  42.563  58.877  1.00  0.00           C
ATOM  11727 1C21 POPE  187      40.782  43.652  58.328  1.00  0.00           C
ATOM  11730 2C21 POPE  187      40.473  44.082  56.868  1.00  0.00           C
ATOM  11733 3C21 POPE  187      39.252  44.993  56.728  1.00  0.00           C
ATOM  11736 4C21 POPE  187      38.983  45.483  55.287  1.00  0.00           C
ATOM  11739 5C21 POPE  187      40.093  46.372  54.707  1.00  0.00           C
ATOM  11742 6C21 POPE  187      39.813  46.893  53.288  1.00  0.00           C
ATOM  11745 7C21 POPE  187      40.962  47.753  52.738  1.00  0.00           C
ATOM  11748 8C21 POPE  187      40.763  48.213  51.299  1.00  0.00           C
ATOM  11752  C33 POPE  187      33.323  44.453  66.387  1.00  0.00           C
ATOM  11755  C34 POPE  187      34.103  45.313  65.358  1.00  0.00           C
ATOM  11758  C35 POPE  187      33.572  45.332  63.898  1.00  0.00           C
ATOM  11761  C36 POPE  187      32.133  45.833  63.728  1.00  0.00           C
ATOM  11764  C37 POPE  187      31.713  46.203  62.288  1.00  0.00           C
ATOM  11767  C38 POPE  187      30.223  46.553  62.229  1.00  0.00           C
ATOM  11770  C39 POPE  187      29.723  47.183  60.919  1.00  0.00           C
ATOM  11773 0C31 POPE  187      29.863  46.273  59.698  1.00  0.00           C
ATOM  11776 1C31 POPE  187      29.073  46.782  58.489  1.00  0.00           C
ATOM  11779 2C31 POPE  187      29.343  45.952  57.218  1.00  0.00           C
ATOM  11782 3C31 POPE  187      28.083  45.462  56.497  1.00  0.00           C
ATOM  11785 4C31 POPE  187      28.453  44.553  55.317  1.00  0.00           C
ATOM  11788 5C31 POPE  187      27.293  44.282  54.357  1.00  0.00           C
ATOM  11791 6C31 POPE  187      27.682  43.293  53.258  1.00  0.00           C
ATOM  11795  NH3 POPE  188      40.673  24.983  29.078  1.00  0.00           N
ATOM  11799  C12 POPE  188      39.443  24.422  28.428  1.00  0.00           C
ATOM  11802  C11 POPE  188      39.112  23.032  29.018  1.00  0.00           C
ATOM  11805  P   POPE  188      36.813  22.073  28.138  1.00  0.00           P
ATOM  11806  O13 POPE  188      37.432  20.733  27.917  1.00  0.00           O
ATOM  11807  O14 POPE  188      36.583  22.863  26.917  1.00  0.00           O
ATOM  11808  O11 POPE  188      35.473  21.873  28.958  1.00  0.00           O
ATOM  11809  O12 POPE  188      37.713  22.903  29.128  1.00  0.00           O
ATOM  11810  C1  POPE  188      35.513  21.513  30.347  1.00  0.00           C
ATOM  11813  C2  POPE  188      35.533  22.763  31.308  1.00  0.00           C
ATOM  11815  O21 POPE  188      36.733  22.973  32.067  1.00  0.00           O
ATOM  11816  C21 POPE  188      37.142  21.992  32.868  1.00  0.00           C
ATOM  11817  O22 POPE  188      36.733  20.853  32.857  1.00  0.00           O
ATOM  11818  C22 POPE  188      38.212  22.493  33.827  1.00  0.00           C
ATOM  11821  C3  POPE  188      34.252  22.952  32.197  1.00  0.00           C
ATOM  11824  O31 POPE  188      34.083  21.962  33.237  1.00  0.00           O
ATOM  11825  C31 POPE  188      33.172  22.333  34.138  1.00  0.00           C
ATOM  11826  O32 POPE  188      32.463  23.312  34.057  1.00  0.00           O
ATOM  11827  C32 POPE  188      33.053  21.313  35.268  1.00  0.00           C
ATOM  11830  C23 POPE  188      38.583  21.393  34.847  1.00  0.00           C
ATOM  11833  C24 POPE  188      39.412  21.913  36.017  1.00  0.00           C
ATOM  11836  C25 POPE  188      39.813  20.823  37.028  1.00  0.00           C
ATOM  11839  C26 POPE  188      38.633  20.122  37.708  1.00  0.00           C
ATOM  11842  C27 POPE  188      39.093  19.212  38.868  1.00  0.00           C
ATOM  11845  C28 POPE  188      37.953  18.632  39.708  1.00  0.00           C
ATOM  11848  C29 POPE  188      37.162  19.753  40.329  1.00  0.00           C
ATOM  11850 0C21 POPE  188      37.323  20.252  41.568  1.00  0.00           C
ATOM  11852 1C21 POPE  188      38.322  19.782  42.588  1.00  0.00           C
ATOM  11855 2C21 POPE  188      38.773  20.903  43.547  1.00  0.00           C
ATOM  11858 3C21 POPE  188      37.663  21.443  44.459  1.00  0.00           C
ATOM  11861 4C21 POPE  188      38.162  22.493  45.467  1.00  0.00           C
ATOM  11864 5C21 POPE  188      38.983  21.913  46.628  1.00  0.00           C
ATOM  11867 6C21 POPE  188      38.173  20.983  47.537  1.00  0.00           C
ATOM  11870 7C21 POPE  188      38.932  20.602  48.818  1.00  0.00           C
ATOM  11873 8C21 POPE  188      38.083  19.792  49.799  1.00  0.00           C
ATOM  11877  C33 POPE  188      33.902  20.003  35.208  1.00  0.00           C
ATOM  11880  C34 POPE  188      34.003  19.403  36.618  1.00  0.00           C
ATOM  11883  C35 POPE  188      34.283  17.903  36.697  1.00  0.00           C
ATOM  11886  C36 POPE  188      34.262  17.463  38.167  1.00  0.00           C
ATOM  11889  C37 POPE  188      34.112  15.952  38.368  1.00  0.00           C
ATOM  11892  C38 POPE  188      33.242  15.613  39.589  1.00  0.00           C
ATOM  11895  C39 POPE  188      34.043  15.442  40.898  1.00  0.00           C
ATOM  11898 0C31 POPE  188      34.322  16.772  41.618  1.00  0.00           C
ATOM  11901 1C31 POPE  188      34.822  16.553  43.048  1.00  0.00           C
ATOM  11904 2C31 POPE  188      35.142  17.863  43.778  1.00  0.00           C
ATOM  11907 3C31 POPE  188      33.902  18.692  44.149  1.00  0.00           C
ATOM  11910 4C31 POPE  188      34.303  19.963  44.918  1.00  0.00           C
ATOM  11913 5C31 POPE  188      33.102  20.812  45.357  1.00  0.00           C
ATOM  11916 6C31 POPE  188      33.533  22.092  46.077  1.00  0.00           C
ATOM  11920  NH3 POPE  189       2.953  60.663  70.407  1.00  0.00           N
ATOM  11924  C12 POPE  189       2.663  61.383  71.688  1.00  0.00           C
ATOM  11927  C11 POPE  189       1.762  62.593  71.408  1.00  0.00           C
ATOM  11930  P   POPE  189       1.922  64.703  69.827  1.00  0.00           P
ATOM  11931  O13 POPE  189       2.333  65.562  70.967  1.00  0.00           O
ATOM  11932  O14 POPE  189       0.562  64.843  69.268  1.00  0.00           O
ATOM  11933  O11 POPE  189       2.993  64.832  68.678  1.00  0.00           O
ATOM  11934  O12 POPE  189       2.163  63.182  70.168  1.00  0.00           O
ATOM  11935  C1  POPE  189       3.023  65.923  67.767  1.00  0.00           C
ATOM  11938  C2  POPE  189       2.182  65.643  66.488  1.00  0.00           C
ATOM  11940  O21 POPE  189       2.842  64.642  65.667  1.00  0.00           O
ATOM  11941  C21 POPE  189       2.003  63.823  65.037  1.00  0.00           C
ATOM  11942  O22 POPE  189       0.803  63.762  65.228  1.00  0.00           O
ATOM  11943  C22 POPE  189       2.732  62.983  63.997  1.00  0.00           C
ATOM  11946  C3  POPE  189       1.992  66.953  65.688  1.00  0.00           C
ATOM  11949  O31 POPE  189       1.083  66.812  64.589  1.00  0.00           O
ATOM  11950  C31 POPE  189       1.443  66.733  63.298  1.00  0.00           C
ATOM  11951  O32 POPE  189       0.643  66.553  62.388  1.00  0.00           O
ATOM  11952  C32 POPE  189       2.953  66.883  63.057  1.00  0.00           C
ATOM  11955  C23 POPE  189       2.342  63.413  62.557  1.00  0.00           C
ATOM  11958  C24 POPE  189       2.213  62.233  61.587  1.00  0.00           C
ATOM  11961  C25 POPE  189       2.092  62.633  60.107  1.00  0.00           C
ATOM  11964  C26 POPE  189       0.663  62.922  59.618  1.00  0.00           C
ATOM  11967  C27 POPE  189       0.643  63.243  58.107  1.00  0.00           C
ATOM  11970  C28 POPE  189      -0.777  63.423  57.537  1.00  0.00           C
ATOM  11973  C29 POPE  189      -0.908  64.682  56.708  1.00  0.00           C
ATOM  11975 0C21 POPE  189      -1.727  64.902  55.658  1.00  0.00           C
ATOM  11977 1C21 POPE  189      -2.768  63.953  55.107  1.00  0.00           C
ATOM  11980 2C21 POPE  189      -4.012  64.712  54.637  1.00  0.00           C
ATOM  11983 3C21 POPE  189      -5.082  63.793  54.037  1.00  0.00           C
ATOM  11986 4C21 POPE  189      -6.232  64.542  53.339  1.00  0.00           C
ATOM  11989 5C21 POPE  189      -7.012  65.483  54.268  1.00  0.00           C
ATOM  11992 6C21 POPE  189      -8.273  66.072  53.618  1.00  0.00           C
ATOM  11995 7C21 POPE  189      -9.093  66.902  54.618  1.00  0.00           C
ATOM  11998 8C21 POPE  189     -10.473  67.303  54.107  1.00  0.00           C
ATOM  12002  C33 POPE  189       3.363  66.722  61.567  1.00  0.00           C
ATOM  12005  C34 POPE  189       4.872  66.422  61.427  1.00  0.00           C
ATOM  12008  C35 POPE  189       5.733  67.692  61.408  1.00  0.00           C
ATOM  12011  C36 POPE  189       5.803  68.353  60.018  1.00  0.00           C
ATOM  12014  C37 POPE  189       5.622  69.872  60.088  1.00  0.00           C
ATOM  12017  C38 POPE  189       5.973  70.573  58.768  1.00  0.00           C
ATOM  12020  C39 POPE  189       4.902  70.453  57.689  1.00  0.00           C
ATOM  12023 0C31 POPE  189       5.263  71.212  56.399  1.00  0.00           C
ATOM  12026 1C31 POPE  189       4.133  71.163  55.368  1.00  0.00           C
ATOM  12029 2C31 POPE  189       4.163  72.322  54.347  1.00  0.00           C
ATOM  12032 3C31 POPE  189       5.312  72.273  53.339  1.00  0.00           C
ATOM  12035 4C31 POPE  189       5.123  73.343  52.239  1.00  0.00           C
ATOM  12038 5C31 POPE  189       6.092  73.203  51.068  1.00  0.00           C
ATOM  12041 6C31 POPE  189       5.872  74.253  49.978  1.00  0.00           C
ATOM  12045  NH3 POPE  190      72.693  68.252  71.818  1.00  0.00           N
ATOM  12049  C12 POPE  190      72.853  68.012  73.308  1.00  0.00           C
ATOM  12052  C11 POPE  190      74.193  68.493  73.898  1.00  0.00           C
ATOM  12055  P   POPE  190      74.322  68.963  76.579  1.00  0.00           P
ATOM  12056  O13 POPE  190      73.153  68.563  77.417  1.00  0.00           O
ATOM  12057  O14 POPE  190      75.682  68.902  77.137  1.00  0.00           O
ATOM  12058  O11 POPE  190      74.062  70.442  76.128  1.00  0.00           O
ATOM  12059  O12 POPE  190      74.252  68.103  75.258  1.00  0.00           O
ATOM  12060  C1  POPE  190      72.763  70.972  75.868  1.00  0.00           C
ATOM  12063  C2  POPE  190      72.822  71.993  74.698  1.00  0.00           C
ATOM  12065  O21 POPE  190      72.672  71.212  73.507  1.00  0.00           O
ATOM  12066  C21 POPE  190      72.252  71.652  72.318  1.00  0.00           C
ATOM  12067  O22 POPE  190      72.492  71.012  71.287  1.00  0.00           O
ATOM  12068  C22 POPE  190      71.432  72.942  72.308  1.00  0.00           C
ATOM  12071  C3  POPE  190      74.172  72.782  74.717  1.00  0.00           C
ATOM  12074  O31 POPE  190      74.583  73.283  73.427  1.00  0.00           O
ATOM  12075  C31 POPE  190      75.483  72.553  72.788  1.00  0.00           C
ATOM  12076  O32 POPE  190      75.982  71.503  73.177  1.00  0.00           O
ATOM  12077  C32 POPE  190      75.822  73.243  71.468  1.00  0.00           C
ATOM  12080  C23 POPE  190      72.223  74.172  71.818  1.00  0.00           C
ATOM  12083  C24 POPE  190      71.303  75.292  71.357  1.00  0.00           C
ATOM  12086  C25 POPE  190      72.032  76.612  71.018  1.00  0.00           C
ATOM  12089  C26 POPE  190      72.273  76.902  69.529  1.00  0.00           C
ATOM  12092  C27 POPE  190      73.742  76.753  69.108  1.00  0.00           C
ATOM  12095  C28 POPE  190      73.973  76.853  67.588  1.00  0.00           C
ATOM  12098  C29 POPE  190      73.563  78.173  66.988  1.00  0.00           C
ATOM  12100 0C21 POPE  190      73.852  78.573  65.738  1.00  0.00           C
ATOM  12102 1C21 POPE  190      74.653  77.803  64.717  1.00  0.00           C
ATOM  12105 2C21 POPE  190      75.833  78.622  64.157  1.00  0.00           C
ATOM  12108 3C21 POPE  190      75.373  79.813  63.298  1.00  0.00           C
ATOM  12111 4C21 POPE  190      76.562  80.582  62.708  1.00  0.00           C
ATOM  12114 5C21 POPE  190      76.122  81.843  61.947  1.00  0.00           C
ATOM  12117 6C21 POPE  190      77.332  82.642  61.458  1.00  0.00           C
ATOM  12120 7C21 POPE  190      76.943  83.963  60.787  1.00  0.00           C
ATOM  12123 8C21 POPE  190      78.153  84.862  60.498  1.00  0.00           C
ATOM  12127  C33 POPE  190      76.883  72.512  70.618  1.00  0.00           C
ATOM  12130  C34 POPE  190      76.333  72.002  69.277  1.00  0.00           C
ATOM  12133  C35 POPE  190      75.903  73.133  68.327  1.00  0.00           C
ATOM  12136  C36 POPE  190      76.263  72.803  66.878  1.00  0.00           C
ATOM  12139  C37 POPE  190      75.953  73.933  65.887  1.00  0.00           C
ATOM  12142  C38 POPE  190      76.392  73.543  64.478  1.00  0.00           C
ATOM  12145  C39 POPE  190      76.543  74.743  63.527  1.00  0.00           C
ATOM  12148 0C31 POPE  190      77.023  74.292  62.148  1.00  0.00           C
ATOM  12151 1C31 POPE  190      77.723  75.402  61.348  1.00  0.00           C
ATOM  12154 2C31 POPE  190      78.203  74.883  59.988  1.00  0.00           C
ATOM  12157 3C31 POPE  190      79.362  75.682  59.398  1.00  0.00           C
ATOM  12160 4C31 POPE  190      79.793  75.102  58.048  1.00  0.00           C
ATOM  12163 5C31 POPE  190      81.202  75.533  57.607  1.00  0.00           C
ATOM  12166 6C31 POPE  190      81.503  75.063  56.188  1.00  0.00           C
ATOM  12170  NH3 POPE  191      10.522  44.242  25.877  1.00  0.00           N
ATOM  12174  C12 POPE  191       9.473  43.582  26.737  1.00  0.00           C
ATOM  12177  C11 POPE  191       8.053  43.773  26.158  1.00  0.00           C
ATOM  12180  P   POPE  191       8.063  46.413  26.628  1.00  0.00           P
ATOM  12181  O13 POPE  191       7.013  47.433  26.418  1.00  0.00           O
ATOM  12182  O14 POPE  191       9.443  46.792  26.237  1.00  0.00           O
ATOM  12183  O11 POPE  191       8.063  45.933  28.127  1.00  0.00           O
ATOM  12184  O12 POPE  191       7.673  45.113  25.868  1.00  0.00           O
ATOM  12185  C1  POPE  191       7.063  46.372  29.058  1.00  0.00           C
ATOM  12188  C2  POPE  191       6.743  45.292  30.128  1.00  0.00           C
ATOM  12190  O21 POPE  191       6.973  45.733  31.467  1.00  0.00           O
ATOM  12191  C21 POPE  191       6.153  46.643  31.978  1.00  0.00           C
ATOM  12192  O22 POPE  191       5.173  47.132  31.438  1.00  0.00           O
ATOM  12193  C22 POPE  191       6.523  46.812  33.457  1.00  0.00           C
ATOM  12196  C3  POPE  191       7.523  43.972  29.899  1.00  0.00           C
ATOM  12199  O31 POPE  191       7.093  42.953  30.828  1.00  0.00           O
ATOM  12200  C31 POPE  191       7.733  41.782  30.698  1.00  0.00           C
ATOM  12201  O32 POPE  191       8.473  41.483  29.767  1.00  0.00           O
ATOM  12202  C32 POPE  191       7.503  40.952  31.948  1.00  0.00           C
ATOM  12205  C23 POPE  191       5.363  46.413  34.398  1.00  0.00           C
ATOM  12208  C24 POPE  191       5.843  46.092  35.827  1.00  0.00           C
ATOM  12211  C25 POPE  191       4.903  45.113  36.548  1.00  0.00           C
ATOM  12214  C26 POPE  191       5.223  44.863  38.037  1.00  0.00           C
ATOM  12217  C27 POPE  191       6.713  44.753  38.397  1.00  0.00           C
ATOM  12220  C28 POPE  191       6.973  44.253  39.827  1.00  0.00           C
ATOM  12223  C29 POPE  191       6.403  45.133  40.919  1.00  0.00           C
ATOM  12225 0C21 POPE  191       6.543  44.923  42.239  1.00  0.00           C
ATOM  12227 1C21 POPE  191       7.323  43.803  42.887  1.00  0.00           C
ATOM  12230 2C21 POPE  191       8.303  44.343  43.948  1.00  0.00           C
ATOM  12233 3C21 POPE  191       9.393  45.262  43.368  1.00  0.00           C
ATOM  12236 4C21 POPE  191      10.353  45.843  44.427  1.00  0.00           C
ATOM  12239 5C21 POPE  191       9.633  46.753  45.428  1.00  0.00           C
ATOM  12242 6C21 POPE  191      10.583  47.462  46.408  1.00  0.00           C
ATOM  12245 7C21 POPE  191       9.833  48.503  47.257  1.00  0.00           C
ATOM  12248 8C21 POPE  191      10.683  49.143  48.358  1.00  0.00           C
ATOM  12252  C33 POPE  191       7.633  41.833  33.208  1.00  0.00           C
ATOM  12255  C34 POPE  191       7.973  41.063  34.487  1.00  0.00           C
ATOM  12258  C35 POPE  191       6.753  40.492  35.217  1.00  0.00           C
ATOM  12261  C36 POPE  191       7.133  40.032  36.638  1.00  0.00           C
ATOM  12264  C37 POPE  191       5.913  39.702  37.518  1.00  0.00           C
ATOM  12267  C38 POPE  191       5.843  40.602  38.768  1.00  0.00           C
ATOM  12270  C39 POPE  191       6.923  40.273  39.808  1.00  0.00           C
ATOM  12273 0C31 POPE  191       6.473  39.203  40.807  1.00  0.00           C
ATOM  12276 1C31 POPE  191       7.533  38.933  41.889  1.00  0.00           C
ATOM  12279 2C31 POPE  191       7.013  38.143  43.088  1.00  0.00           C
ATOM  12282 3C31 POPE  191       6.033  38.922  43.978  1.00  0.00           C
ATOM  12285 4C31 POPE  191       5.573  38.093  45.189  1.00  0.00           C
ATOM  12288 5C31 POPE  191       4.453  38.773  45.977  1.00  0.00           C
ATOM  12291 6C31 POPE  191       3.873  37.902  47.099  1.00  0.00           C
ATOM  12295  NH3 POPE  192      56.013  17.393  27.498  1.00  0.00           N
ATOM  12299  C12 POPE  192      57.162  18.312  27.688  1.00  0.00           C
ATOM  12302  C11 POPE  192      58.233  17.893  26.698  1.00  0.00           C
ATOM  12305  P   POPE  192      60.743  18.012  26.307  1.00  0.00           P
ATOM  12306  O13 POPE  192      60.373  17.593  24.948  1.00  0.00           O
ATOM  12307  O14 POPE  192      61.783  19.063  26.397  1.00  0.00           O
ATOM  12308  O11 POPE  192      61.213  16.753  27.157  1.00  0.00           O
ATOM  12309  O12 POPE  192      59.453  18.523  27.048  1.00  0.00           O
ATOM  12310  C1  POPE  192      60.903  16.622  28.558  1.00  0.00           C
ATOM  12313  C2  POPE  192      61.772  15.503  29.228  1.00  0.00           C
ATOM  12315  O21 POPE  192      61.703  15.553  30.677  1.00  0.00           O
ATOM  12316  C21 POPE  192      60.642  14.953  31.198  1.00  0.00           C
ATOM  12317  O22 POPE  192      59.653  14.583  30.588  1.00  0.00           O
ATOM  12318  C22 POPE  192      60.863  14.702  32.698  1.00  0.00           C
ATOM  12321  C3  POPE  192      63.263  15.613  28.798  1.00  0.00           C
ATOM  12324  O31 POPE  192      64.103  14.683  29.497  1.00  0.00           O
ATOM  12325  C31 POPE  192      64.513  13.623  28.818  1.00  0.00           C
ATOM  12326  O32 POPE  192      64.263  13.373  27.647  1.00  0.00           O
ATOM  12327  C32 POPE  192      65.283  12.712  29.767  1.00  0.00           C
ATOM  12330  C23 POPE  192      59.613  14.143  33.438  1.00  0.00           C
ATOM  12333  C24 POPE  192      59.932  13.353  34.717  1.00  0.00           C
ATOM  12336  C25 POPE  192      58.672  12.872  35.478  1.00  0.00           C
ATOM  12339  C26 POPE  192      57.913  14.003  36.188  1.00  0.00           C
ATOM  12342  C27 POPE  192      56.912  13.532  37.248  1.00  0.00           C
ATOM  12345  C28 POPE  192      56.283  14.733  37.987  1.00  0.00           C
ATOM  12348  C29 POPE  192      55.373  14.342  39.127  1.00  0.00           C
ATOM  12350 0C21 POPE  192      55.392  14.803  40.387  1.00  0.00           C
ATOM  12352 1C21 POPE  192      56.312  15.843  40.998  1.00  0.00           C
ATOM  12355 2C21 POPE  192      55.553  17.073  41.548  1.00  0.00           C
ATOM  12358 3C21 POPE  192      55.943  17.463  42.978  1.00  0.00           C
ATOM  12361 4C21 POPE  192      57.352  18.053  43.139  1.00  0.00           C
ATOM  12364 5C21 POPE  192      57.632  18.483  44.589  1.00  0.00           C
ATOM  12367 6C21 POPE  192      58.872  19.362  44.739  1.00  0.00           C
ATOM  12370 7C21 POPE  192      59.112  19.843  46.178  1.00  0.00           C
ATOM  12373 8C21 POPE  192      60.353  20.723  46.338  1.00  0.00           C
ATOM  12377  C33 POPE  192      64.423  12.303  30.988  1.00  0.00           C
ATOM  12380  C34 POPE  192      65.153  11.332  31.927  1.00  0.00           C
ATOM  12383  C35 POPE  192      64.403  11.173  33.257  1.00  0.00           C
ATOM  12386  C36 POPE  192      65.112  10.273  34.278  1.00  0.00           C
ATOM  12389  C37 POPE  192      65.252   8.823  33.799  1.00  0.00           C
ATOM  12392  C38 POPE  192      64.893   7.803  34.897  1.00  0.00           C
ATOM  12395  C39 POPE  192      65.252   6.363  34.538  1.00  0.00           C
ATOM  12398 0C31 POPE  192      64.813   5.373  35.627  1.00  0.00           C
ATOM  12401 1C31 POPE  192      65.062   3.913  35.248  1.00  0.00           C
ATOM  12404 2C31 POPE  192      64.532   2.943  36.318  1.00  0.00           C
ATOM  12407 3C31 POPE  192      64.842   1.473  35.998  1.00  0.00           C
ATOM  12410 4C31 POPE  192      66.323   1.123  36.178  1.00  0.00           C
ATOM  12413 5C31 POPE  192      66.583   0.003  37.207  1.00  0.00           C
ATOM  12416 6C31 POPE  192      66.153   0.343  38.638  1.00  0.00           C
ATOM  12420  NH3 POPE  193     113.643  62.192  29.368  1.00  0.00           N
ATOM  12424  C12 POPE  193     113.923  61.012  28.478  1.00  0.00           C
ATOM  12427  C11 POPE  193     113.482  59.663  29.068  1.00  0.00           C
ATOM  12430  P   POPE  193     115.402  57.902  28.847  1.00  0.00           P
ATOM  12431  O13 POPE  193     115.682  56.712  28.007  1.00  0.00           O
ATOM  12432  O14 POPE  193     116.493  58.902  28.977  1.00  0.00           O
ATOM  12433  O11 POPE  193     115.012  57.342  30.287  1.00  0.00           O
ATOM  12434  O12 POPE  193     114.082  58.592  28.337  1.00  0.00           O
ATOM  12435  C1  POPE  193     115.793  57.733  31.417  1.00  0.00           C
ATOM  12438  C2  POPE  193     115.583  56.852  32.688  1.00  0.00           C
ATOM  12440  O21 POPE  193     116.883  56.763  33.278  1.00  0.00           O
ATOM  12441  C21 POPE  193     117.163  56.722  34.577  1.00  0.00           C
ATOM  12442  O22 POPE  193     118.303  56.602  35.007  1.00  0.00           O
ATOM  12443  C22 POPE  193     115.963  56.843  35.508  1.00  0.00           C
ATOM  12446  C3  POPE  193     115.063  55.422  32.337  1.00  0.00           C
ATOM  12449  O31 POPE  193     115.133  54.492  33.438  1.00  0.00           O
ATOM  12450  C31 POPE  193     114.023  53.902  33.878  1.00  0.00           C
ATOM  12451  O32 POPE  193     113.953  52.743  34.217  1.00  0.00           O
ATOM  12452  C32 POPE  193     112.883  54.902  34.037  1.00  0.00           C
ATOM  12455  C23 POPE  193     116.392  56.803  36.997  1.00  0.00           C
ATOM  12458  C24 POPE  193     115.192  56.712  37.938  1.00  0.00           C
ATOM  12461  C25 POPE  193     115.583  56.413  39.389  1.00  0.00           C
[truncated: 1,710,678 more chars]
