# Supplementary material for: Characterizing Membrane Association and Periplasmic Transfer of Bacterial Lipoproteins through Molecular Dynamics Simulations
Source: Structure. 2020 Apr 7;28(4):475–487.e3. doi: 10.1016/j.str.2020.01.012 (PMC7139219; doi:10.1016/j.str.2020.01.012)
Supplement: Data S1. Final Coordinates from Simulations (Y–Z), Related to Figure 3 [file mmc3.zip › Y-Z/YGHG-3-atomistic.pdb]

TITLE     Protein
REMARK    THIS IS A SIMULATION BOX
CRYST1  129.357  129.357  113.415  90.00  90.00  90.00 P 1           1
MODEL        1
ATOM      1  N   CYSTA   1      85.739  69.949  71.517  1.00  0.00           N
ATOM      3  CA  CYSTA   1      85.048  70.938  70.718  1.00  0.00           C
ATOM      5  C   CYSTA   1      84.419  71.957  71.678  1.00  0.00           C
ATOM      6  O   CYSTA   1      83.539  72.708  71.327  1.00  0.00           O
ATOM      7  CB  CYSTA   1      83.938  70.299  69.847  1.00  0.00           C
ATOM     10  SG  CYSTA   1      84.589  68.979  68.757  1.00  0.00           S
ATOM     11  C1  CYSTA   1      83.108  68.868  67.708  1.00  0.00           C
ATOM     14  CA1 CYSTA   1      87.038  69.878  71.727  1.00  0.00           C
ATOM     15  OA1 CYSTA   1      87.389  69.727  72.898  1.00  0.00           O
ATOM     16  CA2 CYSTA   1      88.019  69.847  70.618  1.00  0.00           C
ATOM     19  C11 CYSTA   1      82.718  67.468  67.147  1.00  0.00           C
ATOM     21  O11 CYSTA   1      82.649  66.468  68.188  1.00  0.00           O
ATOM     22  CX1 CYSTA   1      81.529  66.618  68.868  1.00  0.00           C
ATOM     23  OX1 CYSTA   1      81.349  67.409  69.768  1.00  0.00           O
ATOM     24  CX2 CYSTA   1      80.449  65.739  68.238  1.00  0.00           C
ATOM     27  C12 CYSTA   1      83.588  66.997  65.958  1.00  0.00           C
ATOM     30  O12 CYSTA   1      84.328  65.768  66.158  1.00  0.00           O
ATOM     31  CD1 CYSTA   1      85.599  65.968  66.478  1.00  0.00           C
ATOM     32  OD1 CYSTA   1      86.028  66.237  67.588  1.00  0.00           O
ATOM     33  CD2 CYSTA   1      86.478  65.788  65.247  1.00  0.00           C
ATOM     36  CA3 CYSTA   1      88.518  71.269  70.278  1.00  0.00           C
ATOM     39  CA4 CYSTA   1      88.148  71.648  68.838  1.00  0.00           C
ATOM     42  CA5 CYSTA   1      87.578  73.049  68.757  1.00  0.00           C
ATOM     45  CA6 CYSTA   1      88.639  74.148  68.768  1.00  0.00           C
ATOM     48  CA7 CYSTA   1      87.979  75.368  68.147  1.00  0.00           C
ATOM     51  CA8 CYSTA   1      88.908  76.508  67.798  1.00  0.00           C
ATOM     54  CA9 CYSTA   1      88.388  77.128  66.508  1.00  0.00           C
ATOM     57 0CA1 CYSTA   1      89.269  76.718  65.317  1.00  0.00           C
ATOM     60 1CA1 CYSTA   1      90.239  77.879  65.167  1.00  0.00           C
ATOM     63 2CA1 CYSTA   1      91.408  77.809  64.197  1.00  0.00           C
ATOM     66 3CA1 CYSTA   1      92.399  78.947  64.517  1.00  0.00           C
ATOM     69 4CA1 CYSTA   1      91.709  80.288  64.808  1.00  0.00           C
ATOM     72 5CA1 CYSTA   1      92.599  81.389  65.357  1.00  0.00           C
ATOM     75 6CA1 CYSTA   1      91.809  82.678  65.517  1.00  0.00           C
ATOM     79  CD3 CYSTA   1      86.319  66.918  64.197  1.00  0.00           C
ATOM     82  CD4 CYSTA   1      85.228  66.567  63.168  1.00  0.00           C
ATOM     85  CD5 CYSTA   1      84.449  67.758  62.588  1.00  0.00           C
ATOM     88  CD6 CYSTA   1      85.258  68.808  61.817  1.00  0.00           C
ATOM     91  CD7 CYSTA   1      86.009  68.308  60.577  1.00  0.00           C
ATOM     94  CD8 CYSTA   1      86.788  69.438  59.888  1.00  0.00           C
ATOM     97  CD9 CYSTA   1      87.789  68.949  58.827  1.00  0.00           C
ATOM    100 0CD1 CYSTA   1      88.598  70.078  58.178  1.00  0.00           C
ATOM    103 1CD1 CYSTA   1      87.758  70.968  57.238  1.00  0.00           C
ATOM    106 2CD1 CYSTA   1      88.609  71.968  56.438  1.00  0.00           C
ATOM    109 3CD1 CYSTA   1      87.979  72.347  55.088  1.00  0.00           C
ATOM    112 4CD1 CYSTA   1      87.049  73.578  55.128  1.00  0.00           C
ATOM    115 5CD1 CYSTA   1      87.628  74.777  54.368  1.00  0.00           C
ATOM    118 6CD1 CYSTA   1      86.588  75.848  54.018  1.00  0.00           C
ATOM    122  CX3 CYSTA   1      79.139  66.508  67.917  1.00  0.00           C
ATOM    125  CX4 CYSTA   1      78.978  66.968  66.467  1.00  0.00           C
ATOM    128  CX5 CYSTA   1      78.919  65.808  65.458  1.00  0.00           C
ATOM    131  CX6 CYSTA   1      79.359  66.277  64.067  1.00  0.00           C
ATOM    134  CX7 CYSTA   1      79.368  65.188  62.997  1.00  0.00           C
ATOM    137  CX8 CYSTA   1      79.679  65.768  61.607  1.00  0.00           C
ATOM    140  CX9 CYSTA   1      78.449  66.148  60.827  1.00  0.00           C
ATOM    142 0CX1 CYSTA   1      78.319  66.128  59.488  1.00  0.00           C
ATOM    144 1CX1 CYSTA   1      79.399  65.788  58.488  1.00  0.00           C
ATOM    147 2CX1 CYSTA   1      78.968  65.108  57.178  1.00  0.00           C
ATOM    150 3CX1 CYSTA   1      79.629  65.799  55.967  1.00  0.00           C
ATOM    153 4CX1 CYSTA   1      79.569  64.997  54.657  1.00  0.00           C
ATOM    156 5CX1 CYSTA   1      80.928  64.409  54.247  1.00  0.00           C
ATOM    159 6CX1 CYSTA   1      81.919  65.458  53.717  1.00  0.00           C
ATOM    162 7CX1 CYSTA   1      83.309  64.858  53.418  1.00  0.00           C
ATOM    165 8CX1 CYSTA   1      84.339  65.879  52.938  1.00  0.00           C
ATOM    169  N   ALA A   2      84.819  71.928  72.957  1.00  0.00           N
ATOM    171  CA  ALA A   2      83.908  71.479  73.988  1.00  0.00           C
ATOM    173  CB  ALA A   2      84.759  70.817  75.088  1.00  0.00           C
ATOM    177  C   ALA A   2      82.919  72.527  74.528  1.00  0.00           C
ATOM    178  O   ALA A   2      82.989  73.707  74.218  1.00  0.00           O
ATOM    179  N   SER A   3      81.968  72.118  75.398  1.00  0.00           N
ATOM    181  CA  SER A   3      82.089  72.398  76.827  1.00  0.00           C
ATOM    183  CB  SER A   3      81.118  73.488  77.347  1.00  0.00           C
ATOM    186  OG  SER A   3      81.588  74.769  76.947  1.00  0.00           O
ATOM    188  C   SER A   3      81.879  71.148  77.647  1.00  0.00           C
ATOM    189  O   SER A   3      80.879  70.977  78.337  1.00  0.00           O
ATOM    190  N   HIS A   4      82.798  70.178  77.478  1.00  0.00           N
ATOM    192  CA  HIS A   4      82.679  68.758  77.798  1.00  0.00           C
ATOM    194  CB  HIS A   4      82.499  68.457  79.318  1.00  0.00           C
ATOM    197  ND1 HIS A   4      84.169  67.428  80.938  1.00  0.00           N
ATOM    198  CG  HIS A   4      83.318  67.288  79.847  1.00  0.00           C
ATOM    199  CE1 HIS A   4      84.668  66.218  81.137  1.00  0.00           C
ATOM    201  NE2 HIS A   4      84.218  65.328  80.238  1.00  0.00           N
ATOM    203  CD2 HIS A   4      83.318  65.997  79.428  1.00  0.00           C
ATOM    205  C   HIS A   4      81.639  68.098  76.888  1.00  0.00           C
ATOM    206  O   HIS A   4      81.438  66.887  76.917  1.00  0.00           O
ATOM    207  N   ASN A   5      81.008  68.878  75.968  1.00  0.00           N
ATOM    209  CA  ASN A   5      80.108  68.408  74.917  1.00  0.00           C
ATOM    211  CB  ASN A   5      79.408  69.549  74.128  1.00  0.00           C
ATOM    214  CG  ASN A   5      78.619  70.447  75.068  1.00  0.00           C
ATOM    215  OD1 ASN A   5      79.209  71.368  75.647  1.00  0.00           O
ATOM    216  ND2 ASN A   5      77.289  70.277  75.217  1.00  0.00           N
ATOM    219  C   ASN A   5      80.759  67.449  73.938  1.00  0.00           C
ATOM    220  O   ASN A   5      80.108  66.538  73.448  1.00  0.00           O
ATOM    221  N   GLU A   6      82.059  67.618  73.658  1.00  0.00           N
ATOM    223  CA  GLU A   6      82.828  66.758  72.778  1.00  0.00           C
ATOM    225  CB  GLU A   6      84.279  67.269  72.887  1.00  0.00           C
ATOM    228  CG  GLU A   6      85.279  66.567  71.938  1.00  0.00           C
ATOM    231  CD  GLU A   6      86.718  66.738  72.408  1.00  0.00           C
ATOM    232  OE1 GLU A   6      86.989  66.578  73.617  1.00  0.00           O
ATOM    233  OE2 GLU A   6      87.599  66.979  71.548  1.00  0.00           O
ATOM    234  C   GLU A   6      82.809  65.299  73.197  1.00  0.00           C
ATOM    235  O   GLU A   6      82.438  64.387  72.448  1.00  0.00           O
ATOM    236  N   ASN A   7      83.108  65.068  74.498  1.00  0.00           N
ATOM    238  CA  ASN A   7      82.849  63.829  75.197  1.00  0.00           C
ATOM    240  CB  ASN A   7      83.598  63.748  76.567  1.00  0.00           C
ATOM    243  CG  ASN A   7      83.089  62.628  77.478  1.00  0.00           C
ATOM    244  OD1 ASN A   7      82.998  61.459  77.087  1.00  0.00           O
ATOM    245  ND2 ASN A   7      82.628  62.968  78.698  1.00  0.00           N
ATOM    248  C   ASN A   7      81.378  63.508  75.317  1.00  0.00           C
ATOM    249  O   ASN A   7      80.969  62.378  75.098  1.00  0.00           O
ATOM    250  N   ALA A   8      80.528  64.479  75.658  1.00  0.00           N
ATOM    252  CA  ALA A   8      79.129  64.208  75.938  1.00  0.00           C
ATOM    254  CB  ALA A   8      78.489  65.438  76.578  1.00  0.00           C
ATOM    258  C   ALA A   8      78.319  63.778  74.727  1.00  0.00           C
ATOM    259  O   ALA A   8      77.328  63.057  74.878  1.00  0.00           O
ATOM    260  N   SER A   9      78.718  64.159  73.497  1.00  0.00           N
ATOM    262  CA  SER A   9      78.209  63.578  72.257  1.00  0.00           C
ATOM    264  CB  SER A   9      78.919  64.178  71.028  1.00  0.00           C
ATOM    267  OG  SER A   9      77.989  64.238  69.948  1.00  0.00           O
ATOM    269  C   SER A   9      78.518  62.108  72.168  1.00  0.00           C
ATOM    270  O   SER A   9      77.658  61.269  71.928  1.00  0.00           O
ATOM    271  N   LEU A  10      79.779  61.757  72.478  1.00  0.00           N
ATOM    273  CA  LEU A  10      80.219  60.398  72.607  1.00  0.00           C
ATOM    275  CB  LEU A  10      81.769  60.247  72.697  1.00  0.00           C
ATOM    278  CG  LEU A  10      82.529  60.588  71.388  1.00  0.00           C
ATOM    280  CD1 LEU A  10      83.899  59.907  71.357  1.00  0.00           C
ATOM    284  CD2 LEU A  10      81.769  60.158  70.138  1.00  0.00           C
ATOM    288  C   LEU A  10      79.518  59.678  73.748  1.00  0.00           C
ATOM    289  O   LEU A  10      79.158  58.519  73.608  1.00  0.00           O
ATOM    290  N   LEU A  11      79.289  60.328  74.897  1.00  0.00           N
ATOM    292  CA  LEU A  11      78.479  59.788  75.968  1.00  0.00           C
ATOM    294  CB  LEU A  11      78.518  60.699  77.208  1.00  0.00           C
ATOM    297  CG  LEU A  11      78.298  59.907  78.518  1.00  0.00           C
ATOM    299  CD1 LEU A  11      79.548  59.088  78.877  1.00  0.00           C
ATOM    303  CD2 LEU A  11      77.908  60.828  79.677  1.00  0.00           C
ATOM    307  C   LEU A  11      77.018  59.519  75.577  1.00  0.00           C
ATOM    308  O   LEU A  11      76.489  58.449  75.857  1.00  0.00           O
ATOM    309  N   ALA A  12      76.379  60.479  74.887  1.00  0.00           N
ATOM    311  CA  ALA A  12      75.038  60.409  74.358  1.00  0.00           C
ATOM    313  CB  ALA A  12      74.648  61.799  73.807  1.00  0.00           C
ATOM    317  C   ALA A  12      74.879  59.338  73.287  1.00  0.00           C
ATOM    318  O   ALA A  12      73.949  58.538  73.357  1.00  0.00           O
ATOM    319  N   LYS A  13      75.828  59.247  72.327  1.00  0.00           N
ATOM    321  CA  LYS A  13      75.949  58.129  71.408  1.00  0.00           C
ATOM    323  CB  LYS A  13      77.139  58.337  70.417  1.00  0.00           C
ATOM    326  CG  LYS A  13      77.089  57.547  69.088  1.00  0.00           C
ATOM    329  CD  LYS A  13      76.908  56.019  69.228  1.00  0.00           C
ATOM    332  CE  LYS A  13      76.899  55.228  67.927  1.00  0.00           C
ATOM    335  NZ  LYS A  13      78.239  55.149  67.308  1.00  0.00           N
ATOM    339  C   LYS A  13      76.158  56.838  72.188  1.00  0.00           C
ATOM    340  O   LYS A  13      75.469  55.848  71.978  1.00  0.00           O
ATOM    341  N   LYS A  14      77.069  56.817  73.188  1.00  0.00           N
ATOM    343  CA  LYS A  14      77.309  55.618  73.978  1.00  0.00           C
ATOM    345  CB  LYS A  14      78.499  55.739  74.987  1.00  0.00           C
ATOM    348  CG  LYS A  14      78.849  54.418  75.717  1.00  0.00           C
ATOM    351  CD  LYS A  14      79.979  54.497  76.757  1.00  0.00           C
ATOM    354  CE  LYS A  14      79.669  55.279  78.047  1.00  0.00           C
ATOM    357  NZ  LYS A  14      78.658  54.578  78.877  1.00  0.00           N
ATOM    361  C   LYS A  14      76.078  55.108  74.718  1.00  0.00           C
ATOM    362  O   LYS A  14      75.728  53.928  74.638  1.00  0.00           O
ATOM    363  N   GLN A  15      75.349  55.998  75.407  1.00  0.00           N
ATOM    365  CA  GLN A  15      74.099  55.637  76.047  1.00  0.00           C
ATOM    367  CB  GLN A  15      73.559  56.817  76.867  1.00  0.00           C
ATOM    370  CG  GLN A  15      72.298  56.478  77.728  1.00  0.00           C
ATOM    373  CD  GLN A  15      72.599  55.388  78.748  1.00  0.00           C
ATOM    374  OE1 GLN A  15      73.709  55.268  79.268  1.00  0.00           O
ATOM    375  NE2 GLN A  15      71.599  54.548  79.087  1.00  0.00           N
ATOM    378  C   GLN A  15      73.018  55.178  75.088  1.00  0.00           C
ATOM    379  O   GLN A  15      72.389  54.159  75.328  1.00  0.00           O
ATOM    380  N   ALA A  16      72.809  55.907  73.967  1.00  0.00           N
ATOM    382  CA  ALA A  16      71.838  55.539  72.957  1.00  0.00           C
ATOM    384  CB  ALA A  16      71.779  56.638  71.867  1.00  0.00           C
ATOM    388  C   ALA A  16      72.129  54.197  72.297  1.00  0.00           C
ATOM    389  O   ALA A  16      71.268  53.317  72.247  1.00  0.00           O
ATOM    390  N   GLN A  17      73.389  53.959  71.877  1.00  0.00           N
ATOM    392  CA  GLN A  17      73.838  52.687  71.318  1.00  0.00           C
ATOM    394  CB  GLN A  17      75.309  52.709  70.808  1.00  0.00           C
ATOM    397  CG  GLN A  17      75.879  51.297  70.427  1.00  0.00           C
ATOM    400  CD  GLN A  17      77.349  51.278  69.978  1.00  0.00           C
ATOM    401  OE1 GLN A  17      77.998  52.288  69.688  1.00  0.00           O
ATOM    402  NE2 GLN A  17      77.919  50.047  69.908  1.00  0.00           N
ATOM    405  C   GLN A  17      73.688  51.529  72.278  1.00  0.00           C
ATOM    406  O   GLN A  17      73.228  50.458  71.897  1.00  0.00           O
ATOM    407  N   ASN A  18      74.059  51.729  73.558  1.00  0.00           N
ATOM    409  CA  ASN A  18      73.779  50.747  74.587  1.00  0.00           C
ATOM    411  CB  ASN A  18      74.338  51.218  75.958  1.00  0.00           C
ATOM    414  CG  ASN A  18      75.789  50.747  76.108  1.00  0.00           C
ATOM    415  OD1 ASN A  18      76.288  49.878  75.398  1.00  0.00           O
ATOM    416  ND2 ASN A  18      76.509  51.388  77.048  1.00  0.00           N
ATOM    419  C   ASN A  18      72.298  50.479  74.718  1.00  0.00           C
ATOM    420  O   ASN A  18      71.879  49.338  74.548  1.00  0.00           O
ATOM    421  N   ILE A  19      71.459  51.529  74.897  1.00  0.00           N
ATOM    423  CA  ILE A  19      70.009  51.358  75.057  1.00  0.00           C
ATOM    425  CB  ILE A  19      69.289  52.698  75.188  1.00  0.00           C
ATOM    427  CG2 ILE A  19      67.779  52.528  74.928  1.00  0.00           C
ATOM    431  CG1 ILE A  19      69.518  53.358  76.578  1.00  0.00           C
ATOM    434  CD  ILE A  19      69.069  54.837  76.608  1.00  0.00           C
ATOM    438  C   ILE A  19      69.408  50.588  73.897  1.00  0.00           C
ATOM    439  O   ILE A  19      68.679  49.618  74.097  1.00  0.00           O
ATOM    440  N   SER A  20      69.789  50.949  72.658  1.00  0.00           N
ATOM    442  CA  SER A  20      69.408  50.307  71.408  1.00  0.00           C
ATOM    444  CB  SER A  20      69.949  51.087  70.208  1.00  0.00           C
ATOM    447  OG  SER A  20      69.248  52.328  70.147  1.00  0.00           O
ATOM    449  C   SER A  20      69.639  48.808  71.298  1.00  0.00           C
ATOM    450  O   SER A  20      69.048  48.137  70.447  1.00  0.00           O
ATOM    451  N   GLN A  21      70.438  48.218  72.198  1.00  0.00           N
ATOM    453  CA  GLN A  21      70.569  46.789  72.288  1.00  0.00           C
ATOM    455  CB  GLN A  21      71.859  46.437  73.077  1.00  0.00           C
ATOM    458  CG  GLN A  21      73.158  46.978  72.448  1.00  0.00           C
ATOM    461  CD  GLN A  21      74.289  46.978  73.477  1.00  0.00           C
ATOM    462  OE1 GLN A  21      74.069  46.757  74.677  1.00  0.00           O
ATOM    463  NE2 GLN A  21      75.529  47.248  73.007  1.00  0.00           N
ATOM    466  C   GLN A  21      69.408  46.068  72.977  1.00  0.00           C
ATOM    467  O   GLN A  21      69.289  44.858  72.817  1.00  0.00           O
ATOM    468  N   ASN A  22      68.569  46.739  73.807  1.00  0.00           N
ATOM    470  CA  ASN A  22      67.639  46.058  74.718  1.00  0.00           C
ATOM    472  CB  ASN A  22      68.079  46.148  76.217  1.00  0.00           C
ATOM    475  CG  ASN A  22      69.349  45.368  76.517  1.00  0.00           C
ATOM    476  OD1 ASN A  22      70.119  45.739  77.397  1.00  0.00           O
ATOM    477  ND2 ASN A  22      69.599  44.278  75.767  1.00  0.00           N
ATOM    480  C   ASN A  22      66.209  46.548  74.677  1.00  0.00           C
ATOM    481  O   ASN A  22      65.478  46.399  75.647  1.00  0.00           O
ATOM    482  N   LEU A  23      65.739  47.148  73.577  1.00  0.00           N
ATOM    484  CA  LEU A  23      64.368  47.617  73.488  1.00  0.00           C
ATOM    486  CB  LEU A  23      64.069  48.519  72.268  1.00  0.00           C
ATOM    489  CG  LEU A  23      64.689  49.938  72.278  1.00  0.00           C
ATOM    491  CD1 LEU A  23      64.219  50.828  73.438  1.00  0.00           C
ATOM    495  CD2 LEU A  23      66.199  49.938  72.257  1.00  0.00           C
ATOM    499  C   LEU A  23      63.349  46.469  73.547  1.00  0.00           C
ATOM    500  O   LEU A  23      63.649  45.349  73.127  1.00  0.00           O
ATOM    501  N   PRO A  24      62.169  46.659  74.097  1.00  0.00           N
ATOM    502  CD  PRO A  24      61.069  45.728  73.838  1.00  0.00           C
ATOM    505  CA  PRO A  24      61.739  47.838  74.808  1.00  0.00           C
ATOM    507  CB  PRO A  24      60.228  47.828  74.627  1.00  0.00           C
ATOM    510  CG  PRO A  24      59.869  46.347  74.557  1.00  0.00           C
ATOM    513  C   PRO A  24      62.169  47.758  76.268  1.00  0.00           C
ATOM    514  O   PRO A  24      62.148  46.708  76.908  1.00  0.00           O
ATOM    515  N   ILE A  25      62.608  48.899  76.797  1.00  0.00           N
ATOM    517  CA  ILE A  25      62.959  49.057  78.197  1.00  0.00           C
ATOM    519  CB  ILE A  25      64.169  49.958  78.427  1.00  0.00           C
ATOM    521  CG2 ILE A  25      64.519  49.958  79.937  1.00  0.00           C
ATOM    525  CG1 ILE A  25      65.358  49.508  77.557  1.00  0.00           C
ATOM    528  CD  ILE A  25      66.618  50.377  77.728  1.00  0.00           C
ATOM    532  C   ILE A  25      61.739  49.618  78.897  1.00  0.00           C
ATOM    533  O   ILE A  25      61.189  50.637  78.488  1.00  0.00           O
ATOM    534  N   LYS A  26      61.259  48.969  79.987  1.00  0.00           N
ATOM    536  CA  LYS A  26      60.219  49.578  80.787  1.00  0.00           C
ATOM    538  CB  LYS A  26      59.279  48.578  81.537  1.00  0.00           C
ATOM    541  CG  LYS A  26      59.778  47.947  82.848  1.00  0.00           C
ATOM    544  CD  LYS A  26      58.649  47.438  83.757  1.00  0.00           C
ATOM    547  CE  LYS A  26      57.879  46.237  83.228  1.00  0.00           C
ATOM    550  NZ  LYS A  26      56.858  46.609  82.228  1.00  0.00           N
ATOM    554  C   LYS A  26      60.828  50.559  81.777  1.00  0.00           C
ATOM    555  O   LYS A  26      61.829  50.279  82.448  1.00  0.00           O
ATOM    556  N   SER A  27      60.209  51.747  81.878  1.00  0.00           N
ATOM    558  CA  SER A  27      60.428  52.667  82.957  1.00  0.00           C
ATOM    560  CB  SER A  27      61.088  53.997  82.498  1.00  0.00           C
ATOM    563  OG  SER A  27      61.429  54.808  83.637  1.00  0.00           O
ATOM    565  C   SER A  27      59.039  52.947  83.478  1.00  0.00           C
ATOM    566  O   SER A  27      58.258  53.578  82.778  1.00  0.00           O
ATOM    567  N   ALA A  28      58.658  52.458  84.668  1.00  0.00           N
ATOM    569  CA  ALA A  28      57.329  52.597  85.257  1.00  0.00           C
ATOM    571  CB  ALA A  28      57.249  53.928  86.038  1.00  0.00           C
ATOM    575  C   ALA A  28      56.129  52.378  84.308  1.00  0.00           C
ATOM    576  O   ALA A  28      55.999  51.338  83.658  1.00  0.00           O
ATOM    577  N   GLY A  29      55.199  53.348  84.188  1.00  0.00           N
ATOM    579  CA  GLY A  29      54.059  53.239  83.278  1.00  0.00           C
ATOM    582  C   GLY A  29      54.389  53.468  81.827  1.00  0.00           C
ATOM    583  O   GLY A  29      53.549  53.928  81.058  1.00  0.00           O
ATOM    584  N   TYR A  30      55.629  53.168  81.427  1.00  0.00           N
ATOM    586  CA  TYR A  30      56.169  53.498  80.138  1.00  0.00           C
ATOM    588  CB  TYR A  30      56.989  54.808  80.197  1.00  0.00           C
ATOM    591  CG  TYR A  30      56.099  55.977  79.998  1.00  0.00           C
ATOM    592  CD1 TYR A  30      55.459  56.178  78.778  1.00  0.00           C
ATOM    594  CE1 TYR A  30      54.589  57.238  78.588  1.00  0.00           C
ATOM    596  CZ  TYR A  30      54.298  58.077  79.648  1.00  0.00           C
ATOM    597  OH  TYR A  30      53.269  59.018  79.487  1.00  0.00           O
ATOM    599  CD2 TYR A  30      55.919  56.918  81.028  1.00  0.00           C
ATOM    601  CE2 TYR A  30      55.009  57.958  80.857  1.00  0.00           C
ATOM    603  C   TYR A  30      57.059  52.407  79.587  1.00  0.00           C
ATOM    604  O   TYR A  30      57.779  51.697  80.287  1.00  0.00           O
ATOM    605  N   THR A  31      57.029  52.288  78.248  1.00  0.00           N
ATOM    607  CA  THR A  31      57.978  51.539  77.467  1.00  0.00           C
ATOM    609  CB  THR A  31      57.349  50.468  76.597  1.00  0.00           C
ATOM    611  OG1 THR A  31      56.169  50.957  75.968  1.00  0.00           O
ATOM    613  CG2 THR A  31      56.928  49.338  77.537  1.00  0.00           C
ATOM    617  C   THR A  31      58.729  52.458  76.558  1.00  0.00           C
ATOM    618  O   THR A  31      58.169  53.247  75.798  1.00  0.00           O
ATOM    619  N   LEU A  32      60.069  52.388  76.597  1.00  0.00           N
ATOM    621  CA  LEU A  32      60.919  52.968  75.588  1.00  0.00           C
ATOM    623  CB  LEU A  32      62.338  53.049  76.207  1.00  0.00           C
ATOM    626  CG  LEU A  32      63.369  53.858  75.407  1.00  0.00           C
ATOM    628  CD1 LEU A  32      63.029  55.338  75.358  1.00  0.00           C
ATOM    632  CD2 LEU A  32      64.749  53.727  76.058  1.00  0.00           C
ATOM    636  C   LEU A  32      60.919  52.098  74.338  1.00  0.00           C
ATOM    637  O   LEU A  32      61.039  50.879  74.458  1.00  0.00           O
ATOM    638  N   VAL A  33      60.769  52.667  73.127  1.00  0.00           N
ATOM    640  CA  VAL A  33      60.879  51.938  71.858  1.00  0.00           C
ATOM    642  CB  VAL A  33      59.619  52.108  70.998  1.00  0.00           C
ATOM    644  CG1 VAL A  33      59.108  53.558  71.077  1.00  0.00           C
ATOM    648  CG2 VAL A  33      59.829  51.708  69.517  1.00  0.00           C
ATOM    652  C   VAL A  33      62.138  52.318  71.088  1.00  0.00           C
ATOM    653  O   VAL A  33      62.639  51.578  70.247  1.00  0.00           O
ATOM    654  N   LEU A  34      62.749  53.477  71.388  1.00  0.00           N
ATOM    656  CA  LEU A  34      63.989  53.847  70.748  1.00  0.00           C
ATOM    658  CB  LEU A  34      63.729  54.608  69.428  1.00  0.00           C
ATOM    661  CG  LEU A  34      64.959  55.038  68.597  1.00  0.00           C
ATOM    663  CD1 LEU A  34      65.798  53.818  68.178  1.00  0.00           C
ATOM    667  CD2 LEU A  34      64.549  55.848  67.357  1.00  0.00           C
ATOM    671  C   LEU A  34      64.789  54.738  71.657  1.00  0.00           C
ATOM    672  O   LEU A  34      64.228  55.588  72.347  1.00  0.00           O
ATOM    673  N   ALA A  35      66.129  54.618  71.608  1.00  0.00           N
ATOM    675  CA  ALA A  35      67.008  55.707  71.938  1.00  0.00           C
ATOM    677  CB  ALA A  35      67.899  55.349  73.127  1.00  0.00           C
ATOM    681  C   ALA A  35      67.858  56.097  70.728  1.00  0.00           C
ATOM    682  O   ALA A  35      68.459  55.258  70.057  1.00  0.00           O
ATOM    683  N   GLN A  36      67.938  57.398  70.438  1.00  0.00           N
ATOM    685  CA  GLN A  36      68.799  57.909  69.387  1.00  0.00           C
ATOM    687  CB  GLN A  36      67.949  58.407  68.188  1.00  0.00           C
ATOM    690  CG  GLN A  36      68.788  58.908  66.988  1.00  0.00           C
ATOM    693  CD  GLN A  36      67.978  59.138  65.707  1.00  0.00           C
ATOM    694  OE1 GLN A  36      66.838  58.727  65.497  1.00  0.00           O
ATOM    695  NE2 GLN A  36      68.648  59.868  64.778  1.00  0.00           N
ATOM    698  C   GLN A  36      69.618  59.018  70.007  1.00  0.00           C
ATOM    699  O   GLN A  36      69.239  59.548  71.058  1.00  0.00           O
ATOM    700  N   SER A  37      70.768  59.397  69.428  1.00  0.00           N
ATOM    702  CA  SER A  37      71.529  60.539  69.917  1.00  0.00           C
ATOM    704  CB  SER A  37      72.989  60.187  70.287  1.00  0.00           C
ATOM    707  OG  SER A  37      73.658  61.297  70.878  1.00  0.00           O
ATOM    709  C   SER A  37      71.579  61.648  68.888  1.00  0.00           C
ATOM    710  O   SER A  37      72.018  61.459  67.758  1.00  0.00           O
ATOM    711  N   SER A  38      71.158  62.859  69.298  1.00  0.00           N
ATOM    713  CA  SER A  38      71.338  64.057  68.507  1.00  0.00           C
ATOM    715  CB  SER A  38      70.009  64.637  67.938  1.00  0.00           C
ATOM    718  OG  SER A  38      69.658  64.067  66.677  1.00  0.00           O
ATOM    720  C   SER A  38      72.018  65.078  69.377  1.00  0.00           C
ATOM    721  O   SER A  38      71.419  65.628  70.307  1.00  0.00           O
ATOM    722  N   GLY A  39      73.309  65.348  69.097  1.00  0.00           N
ATOM    724  CA  GLY A  39      74.188  66.159  69.928  1.00  0.00           C
ATOM    727  C   GLY A  39      74.449  65.567  71.287  1.00  0.00           C
ATOM    728  O   GLY A  39      74.828  64.409  71.427  1.00  0.00           O
ATOM    729  N   THR A  40      74.298  66.387  72.338  1.00  0.00           N
ATOM    731  CA  THR A  40      74.469  66.008  73.737  1.00  0.00           C
ATOM    733  CB  THR A  40      75.129  67.078  74.598  1.00  0.00           C
ATOM    735  OG1 THR A  40      74.559  68.379  74.428  1.00  0.00           O
ATOM    737  CG2 THR A  40      76.579  67.227  74.118  1.00  0.00           C
ATOM    741  C   THR A  40      73.158  65.598  74.377  1.00  0.00           C
ATOM    742  O   THR A  40      73.018  65.508  75.597  1.00  0.00           O
ATOM    743  N   THR A  41      72.158  65.339  73.528  1.00  0.00           N
ATOM    745  CA  THR A  41      70.828  64.938  73.938  1.00  0.00           C
ATOM    747  CB  THR A  41      69.719  65.788  73.307  1.00  0.00           C
ATOM    749  OG1 THR A  41      69.869  67.168  73.647  1.00  0.00           O
ATOM    751  CG2 THR A  41      68.339  65.348  73.818  1.00  0.00           C
ATOM    755  C   THR A  41      70.599  63.519  73.497  1.00  0.00           C
ATOM    756  O   THR A  41      70.699  63.197  72.308  1.00  0.00           O
ATOM    757  N   VAL A  42      70.228  62.628  74.438  1.00  0.00           N
ATOM    759  CA  VAL A  42      69.688  61.308  74.118  1.00  0.00           C
ATOM    761  CB  VAL A  42      69.968  60.289  75.217  1.00  0.00           C
ATOM    763  CG1 VAL A  42      69.329  58.917  74.908  1.00  0.00           C
ATOM    767  CG2 VAL A  42      71.499  60.117  75.398  1.00  0.00           C
ATOM    771  C   VAL A  42      68.188  61.459  73.868  1.00  0.00           C
ATOM    772  O   VAL A  42      67.419  61.879  74.738  1.00  0.00           O
ATOM    773  N   LYS A  43      67.718  61.138  72.658  1.00  0.00           N
ATOM    775  CA  LYS A  43      66.328  61.227  72.288  1.00  0.00           C
ATOM    777  CB  LYS A  43      66.169  61.578  70.788  1.00  0.00           C
ATOM    780  CG  LYS A  43      64.719  61.799  70.307  1.00  0.00           C
ATOM    783  CD  LYS A  43      64.069  63.049  70.928  1.00  0.00           C
ATOM    786  CE  LYS A  43      62.809  63.498  70.188  1.00  0.00           C
ATOM    789  NZ  LYS A  43      62.268  64.747  70.767  1.00  0.00           N
ATOM    793  C   LYS A  43      65.679  59.888  72.577  1.00  0.00           C
ATOM    794  O   LYS A  43      66.169  58.847  72.157  1.00  0.00           O
ATOM    795  N   MET A  44      64.578  59.907  73.348  1.00  0.00           N
ATOM    797  CA  MET A  44      63.889  58.727  73.818  1.00  0.00           C
ATOM    799  CB  MET A  44      63.959  58.678  75.368  1.00  0.00           C
ATOM    802  CG  MET A  44      65.379  58.317  75.857  1.00  0.00           C
ATOM    805  SD  MET A  44      65.629  58.398  77.647  1.00  0.00           S
ATOM    806  CE  MET A  44      64.659  56.968  78.188  1.00  0.00           C
ATOM    810  C   MET A  44      62.449  58.737  73.307  1.00  0.00           C
ATOM    811  O   MET A  44      61.649  59.598  73.667  1.00  0.00           O
ATOM    812  N   THR A  45      62.068  57.758  72.457  1.00  0.00           N
ATOM    814  CA  THR A  45      60.669  57.597  72.057  1.00  0.00           C
ATOM    816  CB  THR A  45      60.408  57.027  70.668  1.00  0.00           C
ATOM    818  OG1 THR A  45      60.958  57.849  69.657  1.00  0.00           O
ATOM    820  CG2 THR A  45      58.899  56.957  70.347  1.00  0.00           C
ATOM    824  C   THR A  45      60.039  56.618  73.007  1.00  0.00           C
ATOM    825  O   THR A  45      60.529  55.507  73.188  1.00  0.00           O
ATOM    826  N   ILE A  46      58.949  57.027  73.658  1.00  0.00           N
ATOM    828  CA  ILE A  46      58.388  56.278  74.757  1.00  0.00           C
ATOM    830  CB  ILE A  46      58.729  56.859  76.128  1.00  0.00           C
ATOM    832  CG2 ILE A  46      58.269  55.907  77.238  1.00  0.00           C
ATOM    836  CG1 ILE A  46      60.239  57.078  76.408  1.00  0.00           C
ATOM    839  CD  ILE A  46      60.478  57.849  77.708  1.00  0.00           C
ATOM    843  C   ILE A  46      56.889  56.248  74.537  1.00  0.00           C
ATOM    844  O   ILE A  46      56.279  57.258  74.157  1.00  0.00           O
ATOM    845  N   ILE A  47      56.268  55.079  74.747  1.00  0.00           N
ATOM    847  CA  ILE A  47      54.849  54.828  74.528  1.00  0.00           C
ATOM    849  CB  ILE A  47      54.619  53.578  73.667  1.00  0.00           C
ATOM    851  CG2 ILE A  47      53.099  53.298  73.477  1.00  0.00           C
ATOM    855  CG1 ILE A  47      55.309  53.718  72.288  1.00  0.00           C
ATOM    858  CD  ILE A  47      54.809  54.907  71.478  1.00  0.00           C
ATOM    862  C   ILE A  47      54.169  54.629  75.868  1.00  0.00           C
ATOM    863  O   ILE A  47      54.609  53.838  76.698  1.00  0.00           O
ATOM    864  N   SER A  48      53.039  55.328  76.108  1.00  0.00           N
ATOM    866  CA  SER A  48      52.068  54.938  77.127  1.00  0.00           C
ATOM    868  CB  SER A  48      51.608  56.058  78.088  1.00  0.00           C
ATOM    871  OG  SER A  48      51.369  57.277  77.397  1.00  0.00           O
ATOM    873  C   SER A  48      50.809  54.397  76.517  1.00  0.00           C
ATOM    874  O   SER A  48      50.438  54.699  75.387  1.00  0.00           O
ATOM    875  N   GLU A  49      50.069  53.587  77.288  1.00  0.00           N
ATOM    877  CA  GLU A  49      48.739  53.168  76.908  1.00  0.00           C
ATOM    879  CB  GLU A  49      48.549  51.659  77.168  1.00  0.00           C
ATOM    882  CG  GLU A  49      47.179  51.078  76.748  1.00  0.00           C
ATOM    885  CD  GLU A  49      47.078  49.578  77.028  1.00  0.00           C
ATOM    886  OE1 GLU A  49      48.118  48.948  77.338  1.00  0.00           O
ATOM    887  OE2 GLU A  49      45.949  49.029  76.858  1.00  0.00           O
ATOM    888  C   GLU A  49      47.699  54.048  77.577  1.00  0.00           C
ATOM    889  O   GLU A  49      47.489  54.029  78.798  1.00  0.00           O
ATOM    890  N   ALA A  50      47.008  54.878  76.777  1.00  0.00           N
ATOM    892  CA  ALA A  50      45.919  55.707  77.227  1.00  0.00           C
ATOM    894  CB  ALA A  50      45.678  56.838  76.217  1.00  0.00           C
ATOM    898  C   ALA A  50      44.629  54.928  77.408  1.00  0.00           C
ATOM    899  O   ALA A  50      43.699  55.377  78.077  1.00  0.00           O
ATOM    900  N   GLY A  51      44.568  53.708  76.838  1.00  0.00           N
ATOM    902  CA  GLY A  51      43.439  52.807  76.917  1.00  0.00           C
ATOM    905  C   GLY A  51      43.419  51.957  78.158  1.00  0.00           C
ATOM    906  O   GLY A  51      42.459  51.227  78.388  1.00  0.00           O
ATOM    907  N   THR A  52      44.479  51.978  78.978  1.00  0.00           N
ATOM    909  CA  THR A  52      44.559  51.218  80.217  1.00  0.00           C
ATOM    911  CB  THR A  52      45.909  51.367  80.927  1.00  0.00           C
ATOM    913  OG1 THR A  52      46.949  51.049  80.037  1.00  0.00           O
ATOM    915  CG2 THR A  52      46.039  50.377  82.088  1.00  0.00           C
ATOM    919  C   THR A  52      43.499  51.659  81.207  1.00  0.00           C
ATOM    920  O   THR A  52      43.328  52.849  81.467  1.00  0.00           O
ATOM    921  N   GLN A  53      42.779  50.707  81.847  1.00  0.00           N
ATOM    923  CA  GLN A  53      41.998  51.038  83.018  1.00  0.00           C
ATOM    925  CB  GLN A  53      41.169  49.837  83.507  1.00  0.00           C
ATOM    928  CG  GLN A  53      40.279  50.167  84.738  1.00  0.00           C
ATOM    931  CD  GLN A  53      39.999  48.948  85.597  1.00  0.00           C
ATOM    932  OE1 GLN A  53      40.719  47.947  85.547  1.00  0.00           O
ATOM    933  NE2 GLN A  53      38.939  49.008  86.418  1.00  0.00           N
ATOM    936  C   GLN A  53      42.889  51.557  84.157  1.00  0.00           C
ATOM    937  O   GLN A  53      43.809  50.879  84.618  1.00  0.00           O
ATOM    938  N   THR A  54      42.608  52.798  84.598  1.00  0.00           N
ATOM    940  CA  THR A  54      43.279  53.558  85.647  1.00  0.00           C
ATOM    942  CB  THR A  54      43.679  52.838  86.938  1.00  0.00           C
ATOM    944  OG1 THR A  54      42.699  51.859  87.308  1.00  0.00           O
ATOM    946  CG2 THR A  54      43.669  53.867  88.077  1.00  0.00           C
ATOM    950  C   THR A  54      44.409  54.368  85.057  1.00  0.00           C
ATOM    951  O   THR A  54      45.349  54.777  85.747  1.00  0.00           O
ATOM    952  N   THR A  55      44.289  54.707  83.757  1.00  0.00           N
ATOM    954  CA  THR A  55      45.158  55.699  83.138  1.00  0.00           C
ATOM    956  CB  THR A  55      44.999  55.798  81.618  1.00  0.00           C
ATOM    958  OG1 THR A  55      46.158  56.367  81.038  1.00  0.00           O
ATOM    960  CG2 THR A  55      43.779  56.638  81.217  1.00  0.00           C
ATOM    964  C   THR A  55      45.029  57.067  83.787  1.00  0.00           C
ATOM    965  O   THR A  55      43.949  57.538  84.137  1.00  0.00           O
ATOM    966  N   GLN A  56      46.169  57.728  84.007  1.00  0.00           N
ATOM    968  CA  GLN A  56      46.249  59.039  84.618  1.00  0.00           C
ATOM    970  CB  GLN A  56      47.499  59.148  85.527  1.00  0.00           C
ATOM    973  CG  GLN A  56      47.608  58.017  86.598  1.00  0.00           C
ATOM    976  CD  GLN A  56      46.449  58.077  87.607  1.00  0.00           C
ATOM    977  OE1 GLN A  56      46.389  58.997  88.427  1.00  0.00           O
ATOM    978  NE2 GLN A  56      45.539  57.078  87.568  1.00  0.00           N
ATOM    981  C   GLN A  56      46.229  60.117  83.548  1.00  0.00           C
ATOM    982  O   GLN A  56      46.139  59.858  82.347  1.00  0.00           O
ATOM    983  N   THR A  57      46.319  61.388  83.978  1.00  0.00           N
ATOM    985  CA  THR A  57      46.669  62.528  83.128  1.00  0.00           C
ATOM    987  CB  THR A  57      46.399  63.867  83.818  1.00  0.00           C
ATOM    989  OG1 THR A  57      46.748  64.978  83.007  1.00  0.00           O
ATOM    991  CG2 THR A  57      47.179  64.049  85.127  1.00  0.00           C
ATOM    995  C   THR A  57      48.118  62.487  82.638  1.00  0.00           C
ATOM    996  O   THR A  57      48.969  62.118  83.448  1.00  0.00           O
ATOM    997  N   PRO A  58      48.509  62.888  81.408  1.00  0.00           N
ATOM    998  CD  PRO A  58      47.588  63.288  80.337  1.00  0.00           C
ATOM   1001  CA  PRO A  58      49.899  63.039  80.977  1.00  0.00           C
ATOM   1003  CB  PRO A  58      49.838  63.688  79.587  1.00  0.00           C
ATOM   1006  CG  PRO A  58      48.409  64.229  79.447  1.00  0.00           C
ATOM   1009  C   PRO A  58      50.809  63.758  81.967  1.00  0.00           C
ATOM   1010  O   PRO A  58      51.938  63.307  82.137  1.00  0.00           O
ATOM   1011  N   ASP A  59      50.379  64.828  82.658  1.00  0.00           N
ATOM   1013  CA  ASP A  59      51.199  65.528  83.628  1.00  0.00           C
ATOM   1015  CB  ASP A  59      50.449  66.758  84.217  1.00  0.00           C
ATOM   1018  CG  ASP A  59      50.408  67.947  83.278  1.00  0.00           C
ATOM   1019  OD1 ASP A  59      50.769  67.828  82.088  1.00  0.00           O
ATOM   1020  OD2 ASP A  59      50.009  69.038  83.768  1.00  0.00           O
ATOM   1021  C   ASP A  59      51.709  64.637  84.768  1.00  0.00           C
ATOM   1022  O   ASP A  59      52.868  64.738  85.168  1.00  0.00           O
ATOM   1023  N   ALA A  60      50.869  63.727  85.287  1.00  0.00           N
ATOM   1025  CA  ALA A  60      51.239  62.728  86.278  1.00  0.00           C
ATOM   1027  CB  ALA A  60      49.979  61.978  86.738  1.00  0.00           C
ATOM   1031  C   ALA A  60      52.268  61.729  85.778  1.00  0.00           C
ATOM   1032  O   ALA A  60      53.229  61.378  86.478  1.00  0.00           O
ATOM   1033  N   PHE A  61      52.099  61.269  84.528  1.00  0.00           N
ATOM   1035  CA  PHE A  61      53.048  60.438  83.818  1.00  0.00           C
ATOM   1037  CB  PHE A  61      52.389  59.977  82.498  1.00  0.00           C
ATOM   1040  CG  PHE A  61      51.459  58.808  82.677  1.00  0.00           C
ATOM   1041  CD1 PHE A  61      50.079  59.018  82.668  1.00  0.00           C
ATOM   1043  CE1 PHE A  61      49.188  57.938  82.688  1.00  0.00           C
ATOM   1045  CZ  PHE A  61      49.659  56.627  82.757  1.00  0.00           C
ATOM   1047  CD2 PHE A  61      51.938  57.477  82.688  1.00  0.00           C
ATOM   1049  CE2 PHE A  61      51.039  56.399  82.757  1.00  0.00           C
ATOM   1051  C   PHE A  61      54.399  61.097  83.518  1.00  0.00           C
ATOM   1052  O   PHE A  61      55.459  60.479  83.688  1.00  0.00           O
ATOM   1053  N   LEU A  62      54.409  62.368  83.058  1.00  0.00           N
ATOM   1055  CA  LEU A  62      55.639  63.127  82.848  1.00  0.00           C
ATOM   1057  CB  LEU A  62      55.399  64.538  82.188  1.00  0.00           C
ATOM   1060  CG  LEU A  62      55.268  64.618  80.638  1.00  0.00           C
ATOM   1062  CD1 LEU A  62      56.439  63.979  79.897  1.00  0.00           C
ATOM   1066  CD2 LEU A  62      53.919  64.127  80.107  1.00  0.00           C
ATOM   1070  C   LEU A  62      56.419  63.337  84.128  1.00  0.00           C
ATOM   1071  O   LEU A  62      57.639  63.167  84.157  1.00  0.00           O
ATOM   1072  N   THR A  63      55.739  63.737  85.228  1.00  0.00           N
ATOM   1074  CA  THR A  63      56.369  63.979  86.517  1.00  0.00           C
ATOM   1076  CB  THR A  63      55.498  64.738  87.528  1.00  0.00           C
ATOM   1078  OG1 THR A  63      54.219  64.159  87.747  1.00  0.00           O
ATOM   1080  CG2 THR A  63      55.249  66.148  86.987  1.00  0.00           C
ATOM   1084  C   THR A  63      56.979  62.737  87.148  1.00  0.00           C
ATOM   1085  O   THR A  63      58.099  62.779  87.658  1.00  0.00           O
ATOM   1086  N   SER A  64      56.279  61.588  87.078  1.00  0.00           N
ATOM   1088  CA  SER A  64      56.829  60.298  87.507  1.00  0.00           C
ATOM   1090  CB  SER A  64      55.779  59.159  87.467  1.00  0.00           C
ATOM   1093  OG  SER A  64      55.149  59.088  86.198  1.00  0.00           O
ATOM   1095  C   SER A  64      58.048  59.847  86.748  1.00  0.00           C
ATOM   1096  O   SER A  64      59.039  59.457  87.368  1.00  0.00           O
ATOM   1097  N   TYR A  65      58.048  59.958  85.397  1.00  0.00           N
ATOM   1099  CA  TYR A  65      59.228  59.699  84.578  1.00  0.00           C
ATOM   1101  CB  TYR A  65      58.879  59.818  83.058  1.00  0.00           C
ATOM   1104  CG  TYR A  65      60.108  59.618  82.177  1.00  0.00           C
ATOM   1105  CD1 TYR A  65      60.438  58.358  81.647  1.00  0.00           C
ATOM   1107  CE1 TYR A  65      61.678  58.147  81.018  1.00  0.00           C
ATOM   1109  CZ  TYR A  65      62.588  59.197  80.907  1.00  0.00           C
ATOM   1110  OH  TYR A  65      63.869  58.978  80.387  1.00  0.00           O
ATOM   1112  CD2 TYR A  65      60.999  60.688  81.958  1.00  0.00           C
ATOM   1114  CE2 TYR A  65      62.239  60.479  81.348  1.00  0.00           C
ATOM   1116  C   TYR A  65      60.419  60.598  84.938  1.00  0.00           C
ATOM   1117  O   TYR A  65      61.548  60.128  85.098  1.00  0.00           O
ATOM   1118  N   GLN A  66      60.189  61.918  85.118  1.00  0.00           N
ATOM   1120  CA  GLN A  66      61.239  62.838  85.507  1.00  0.00           C
ATOM   1122  CB  GLN A  66      60.678  64.258  85.698  1.00  0.00           C
ATOM   1125  CG  GLN A  66      60.338  65.027  84.397  1.00  0.00           C
ATOM   1128  CD  GLN A  66      59.809  66.428  84.707  1.00  0.00           C
ATOM   1129  OE1 GLN A  66      59.969  67.387  83.958  1.00  0.00           O
ATOM   1130  NE2 GLN A  66      59.199  66.567  85.898  1.00  0.00           N
ATOM   1133  C   GLN A  66      61.899  62.477  86.818  1.00  0.00           C
ATOM   1134  O   GLN A  66      63.108  62.337  86.927  1.00  0.00           O
ATOM   1135  N   ARG A  67      61.059  62.238  87.837  1.00  0.00           N
ATOM   1137  CA  ARG A  67      61.489  61.799  89.137  1.00  0.00           C
ATOM   1139  CB  ARG A  67      60.289  61.809  90.107  1.00  0.00           C
ATOM   1142  CG  ARG A  67      60.669  61.518  91.577  1.00  0.00           C
ATOM   1145  CD  ARG A  67      59.449  61.208  92.478  1.00  0.00           C
ATOM   1148  NE  ARG A  67      59.929  60.699  93.807  1.00  0.00           N
ATOM   1150  CZ  ARG A  67      60.489  59.508  93.958  1.00  0.00           C
ATOM   1151  NH1 ARG A  67      60.639  58.648  92.977  1.00  0.00           N
ATOM   1154  NH2 ARG A  67      60.969  59.099  95.107  1.00  0.00           N
ATOM   1157  C   ARG A  67      62.208  60.447  89.067  1.00  0.00           C
ATOM   1158  O   ARG A  67      63.188  60.228  89.757  1.00  0.00           O
ATOM   1159  N   GLN A  68      61.769  59.519  88.188  1.00  0.00           N
ATOM   1161  CA  GLN A  68      62.489  58.288  87.928  1.00  0.00           C
ATOM   1163  CB  GLN A  68      61.748  57.318  86.967  1.00  0.00           C
ATOM   1166  CG  GLN A  68      60.649  56.428  87.577  1.00  0.00           C
ATOM   1169  CD  GLN A  68      61.028  55.817  88.927  1.00  0.00           C
ATOM   1170  OE1 GLN A  68      60.279  55.907  89.897  1.00  0.00           O
ATOM   1171  NE2 GLN A  68      62.239  55.219  89.037  1.00  0.00           N
ATOM   1174  C   GLN A  68      63.908  58.449  87.428  1.00  0.00           C
ATOM   1175  O   GLN A  68      64.829  57.768  87.887  1.00  0.00           O
ATOM   1176  N   MET A  69      64.158  59.379  86.478  1.00  0.00           N
ATOM   1178  CA  MET A  69      65.518  59.738  86.128  1.00  0.00           C
ATOM   1180  CB  MET A  69      65.599  60.817  85.028  1.00  0.00           C
ATOM   1183  CG  MET A  69      64.999  60.458  83.658  1.00  0.00           C
ATOM   1186  SD  MET A  69      65.588  61.578  82.338  1.00  0.00           S
ATOM   1187  CE  MET A  69      65.779  63.127  83.268  1.00  0.00           C
ATOM   1191  C   MET A  69      66.309  60.307  87.288  1.00  0.00           C
ATOM   1192  O   MET A  69      67.438  59.938  87.537  1.00  0.00           O
ATOM   1193  N   CYS A  70      65.699  61.237  88.047  1.00  0.00           N
ATOM   1195  CA  CYS A  70      66.408  61.997  89.058  1.00  0.00           C
ATOM   1197  CB  CYS A  70      65.579  63.239  89.448  1.00  0.00           C
ATOM   1200  SG  CYS A  70      65.189  64.238  87.977  1.00  0.00           S
ATOM   1202  C   CYS A  70      66.688  61.167  90.298  1.00  0.00           C
ATOM   1203  O   CYS A  70      67.538  61.529  91.118  1.00  0.00           O
ATOM   1204  N   ALA A  71      65.969  60.038  90.407  1.00  0.00           N
ATOM   1206  CA  ALA A  71      66.169  59.039  91.408  1.00  0.00           C
ATOM   1208  CB  ALA A  71      64.789  58.468  91.787  1.00  0.00           C
ATOM   1212  C   ALA A  71      67.008  57.859  90.957  1.00  0.00           C
ATOM   1213  O   ALA A  71      67.369  57.027  91.777  1.00  0.00           O
ATOM   1214  N   ASP A  72      67.338  57.747  89.658  1.00  0.00           N
ATOM   1216  CA  ASP A  72      68.149  56.669  89.147  1.00  0.00           C
ATOM   1218  CB  ASP A  72      67.569  56.178  87.798  1.00  0.00           C
ATOM   1221  CG  ASP A  72      68.379  55.178  87.008  1.00  0.00           C
ATOM   1222  OD1 ASP A  72      69.459  54.738  87.487  1.00  0.00           O
ATOM   1223  OD2 ASP A  72      67.919  54.808  85.898  1.00  0.00           O
ATOM   1224  C   ASP A  72      69.609  57.129  89.058  1.00  0.00           C
ATOM   1225  O   ASP A  72      69.898  58.088  88.357  1.00  0.00           O
ATOM   1226  N   PRO A  73      70.569  56.469  89.707  1.00  0.00           N
ATOM   1227  CD  PRO A  73      70.338  55.447  90.717  1.00  0.00           C
ATOM   1230  CA  PRO A  73      71.908  57.008  89.757  1.00  0.00           C
ATOM   1232  CB  PRO A  73      72.619  56.167  90.848  1.00  0.00           C
ATOM   1235  CG  PRO A  73      71.728  54.938  91.058  1.00  0.00           C
ATOM   1238  C   PRO A  73      72.629  57.019  88.418  1.00  0.00           C
ATOM   1239  O   PRO A  73      73.359  57.989  88.198  1.00  0.00           O
ATOM   1240  N   THR A  74      72.479  56.019  87.518  1.00  0.00           N
ATOM   1242  CA  THR A  74      73.268  55.998  86.268  1.00  0.00           C
ATOM   1244  CB  THR A  74      73.228  54.657  85.507  1.00  0.00           C
ATOM   1246  OG1 THR A  74      72.008  54.387  84.838  1.00  0.00           O
ATOM   1248  CG2 THR A  74      73.518  53.488  86.458  1.00  0.00           C
ATOM   1252  C   THR A  74      72.959  57.148  85.317  1.00  0.00           C
ATOM   1253  O   THR A  74      73.849  57.859  84.847  1.00  0.00           O
ATOM   1254  N   VAL A  75      71.658  57.378  85.068  1.00  0.00           N
ATOM   1256  CA  VAL A  75      71.099  58.538  84.397  1.00  0.00           C
ATOM   1258  CB  VAL A  75      69.629  58.277  84.058  1.00  0.00           C
ATOM   1260  CG1 VAL A  75      68.788  58.137  85.308  1.00  0.00           C
ATOM   1264  CG2 VAL A  75      69.018  59.387  83.177  1.00  0.00           C
ATOM   1268  C   VAL A  75      71.328  59.828  85.177  1.00  0.00           C
ATOM   1269  O   VAL A  75      71.639  60.868  84.598  1.00  0.00           O
ATOM   1270  N   LYS A  76      71.218  59.828  86.528  1.00  0.00           N
ATOM   1272  CA  LYS A  76      71.459  61.019  87.327  1.00  0.00           C
ATOM   1274  CB  LYS A  76      71.078  60.879  88.818  1.00  0.00           C
ATOM   1277  CG  LYS A  76      71.199  62.178  89.637  1.00  0.00           C
ATOM   1280  CD  LYS A  76      70.129  63.197  89.238  1.00  0.00           C
ATOM   1283  CE  LYS A  76      70.259  64.567  89.897  1.00  0.00           C
ATOM   1286  NZ  LYS A  76      71.239  65.409  89.188  1.00  0.00           N
ATOM   1290  C   LYS A  76      72.858  61.578  87.218  1.00  0.00           C
ATOM   1291  O   LYS A  76      73.048  62.789  87.177  1.00  0.00           O
ATOM   1292  N   LEU A  77      73.889  60.707  87.127  1.00  0.00           N
ATOM   1294  CA  LEU A  77      75.239  61.118  86.808  1.00  0.00           C
ATOM   1296  CB  LEU A  77      76.249  59.928  86.867  1.00  0.00           C
ATOM   1299  CG  LEU A  77      76.959  59.758  88.237  1.00  0.00           C
ATOM   1301  CD1 LEU A  77      77.879  60.938  88.577  1.00  0.00           C
ATOM   1305  CD2 LEU A  77      75.969  59.508  89.388  1.00  0.00           C
ATOM   1309  C   LEU A  77      75.319  61.809  85.457  1.00  0.00           C
ATOM   1310  O   LEU A  77      75.859  62.898  85.358  1.00  0.00           O
ATOM   1311  N   MET A  78      74.688  61.237  84.417  1.00  0.00           N
ATOM   1313  CA  MET A  78      74.618  61.817  83.088  1.00  0.00           C
ATOM   1315  CB  MET A  78      73.989  60.817  82.098  1.00  0.00           C
ATOM   1318  CG  MET A  78      74.838  59.538  81.908  1.00  0.00           C
ATOM   1321  SD  MET A  78      74.149  58.288  80.778  1.00  0.00           S
ATOM   1322  CE  MET A  78      74.169  59.317  79.277  1.00  0.00           C
ATOM   1326  C   MET A  78      73.929  63.167  82.977  1.00  0.00           C
ATOM   1327  O   MET A  78      74.459  64.089  82.347  1.00  0.00           O
ATOM   1328  N   ILE A  79      72.749  63.379  83.637  1.00  0.00           N
ATOM   1330  CA  ILE A  79      72.209  64.738  83.748  1.00  0.00           C
ATOM   1332  CB  ILE A  79      70.739  64.949  84.137  1.00  0.00           C
ATOM   1334  CG2 ILE A  79      69.849  64.648  82.907  1.00  0.00           C
ATOM   1338  CG1 ILE A  79      70.289  64.247  85.438  1.00  0.00           C
ATOM   1341  CD  ILE A  79      69.279  63.118  85.247  1.00  0.00           C
ATOM   1345  C   ILE A  79      73.088  65.628  84.607  1.00  0.00           C
ATOM   1346  O   ILE A  79      73.219  66.817  84.347  1.00  0.00           O
ATOM   1347  N   THR A  80      73.759  65.089  85.638  1.00  0.00           N
ATOM   1349  CA  THR A  80      74.779  65.848  86.327  1.00  0.00           C
ATOM   1351  CB  THR A  80      75.249  65.229  87.647  1.00  0.00           C
ATOM   1353  OG1 THR A  80      74.149  65.118  88.558  1.00  0.00           O
ATOM   1355  CG2 THR A  80      76.249  66.159  88.338  1.00  0.00           C
ATOM   1359  C   THR A  80      75.938  66.308  85.438  1.00  0.00           C
ATOM   1360  O   THR A  80      76.369  67.449  85.518  1.00  0.00           O
ATOM   1361  N   GLU A  81      76.449  65.428  84.548  1.00  0.00           N
ATOM   1363  CA  GLU A  81      77.489  65.688  83.567  1.00  0.00           C
ATOM   1365  CB  GLU A  81      77.989  64.368  82.907  1.00  0.00           C
ATOM   1368  CG  GLU A  81      78.779  63.447  83.877  1.00  0.00           C
ATOM   1371  CD  GLU A  81      79.059  62.048  83.298  1.00  0.00           C
ATOM   1372  OE1 GLU A  81      79.838  61.968  82.317  1.00  0.00           O
ATOM   1373  OE2 GLU A  81      78.578  61.049  83.888  1.00  0.00           O
ATOM   1374  C   GLU A  81      77.179  66.718  82.507  1.00  0.00           C
ATOM   1375  O   GLU A  81      78.069  67.438  82.057  1.00  0.00           O
ATOM   1376  N   GLY A  82      75.919  66.807  82.057  1.00  0.00           N
ATOM   1378  CA  GLY A  82      75.489  67.848  81.128  1.00  0.00           C
ATOM   1381  C   GLY A  82      74.789  67.288  79.937  1.00  0.00           C
ATOM   1382  O   GLY A  82      74.459  68.008  78.988  1.00  0.00           O
ATOM   1383  N   ILE A  83      74.518  65.977  79.967  1.00  0.00           N
ATOM   1385  CA  ILE A  83      73.768  65.247  78.967  1.00  0.00           C
ATOM   1387  CB  ILE A  83      74.149  63.769  78.877  1.00  0.00           C
ATOM   1389  CG2 ILE A  83      73.109  62.958  78.068  1.00  0.00           C
ATOM   1393  CG1 ILE A  83      75.559  63.587  78.267  1.00  0.00           C
ATOM   1396  CD  ILE A  83      76.728  63.979  79.178  1.00  0.00           C
ATOM   1400  C   ILE A  83      72.328  65.398  79.338  1.00  0.00           C
ATOM   1401  O   ILE A  83      71.919  65.199  80.477  1.00  0.00           O
ATOM   1402  N   ASN A  84      71.499  65.817  78.388  1.00  0.00           N
ATOM   1404  CA  ASN A  84      70.078  65.957  78.608  1.00  0.00           C
ATOM   1406  CB  ASN A  84      69.559  67.378  78.267  1.00  0.00           C
ATOM   1409  CG  ASN A  84      69.989  67.938  76.917  1.00  0.00           C
ATOM   1410  OD1 ASN A  84      71.148  67.909  76.488  1.00  0.00           O
ATOM   1411  ND2 ASN A  84      69.009  68.519  76.198  1.00  0.00           N
ATOM   1414  C   ASN A  84      69.338  64.847  77.898  1.00  0.00           C
ATOM   1415  O   ASN A  84      69.838  64.197  76.978  1.00  0.00           O
ATOM   1416  N   TYR A  85      68.099  64.608  78.318  1.00  0.00           N
ATOM   1418  CA  TYR A  85      67.249  63.608  77.708  1.00  0.00           C
ATOM   1420  CB  TYR A  85      66.728  62.547  78.698  1.00  0.00           C
ATOM   1423  CG  TYR A  85      67.919  61.767  79.178  1.00  0.00           C
ATOM   1424  CD1 TYR A  85      68.658  62.199  80.287  1.00  0.00           C
ATOM   1426  CE1 TYR A  85      69.809  61.497  80.678  1.00  0.00           C
ATOM   1428  CZ  TYR A  85      70.209  60.359  79.987  1.00  0.00           C
ATOM   1429  OH  TYR A  85      71.299  59.629  80.498  1.00  0.00           O
ATOM   1431  CD2 TYR A  85      68.339  60.618  78.488  1.00  0.00           C
ATOM   1433  CE2 TYR A  85      69.469  59.907  78.888  1.00  0.00           C
ATOM   1435  C   TYR A  85      66.099  64.328  77.068  1.00  0.00           C
ATOM   1436  O   TYR A  85      65.579  65.317  77.577  1.00  0.00           O
ATOM   1437  N   SER A  86      65.669  63.858  75.898  1.00  0.00           N
ATOM   1439  CA  SER A  86      64.469  64.378  75.278  1.00  0.00           C
ATOM   1441  CB  SER A  86      64.749  64.997  73.888  1.00  0.00           C
ATOM   1444  OG  SER A  86      63.599  65.567  73.248  1.00  0.00           O
ATOM   1446  C   SER A  86      63.458  63.258  75.177  1.00  0.00           C
ATOM   1447  O   SER A  86      63.609  62.328  74.388  1.00  0.00           O
ATOM   1448  N   ILE A  87      62.399  63.317  75.988  1.00  0.00           N
ATOM   1450  CA  ILE A  87      61.319  62.358  75.907  1.00  0.00           C
ATOM   1452  CB  ILE A  87      60.709  61.997  77.268  1.00  0.00           C
ATOM   1454  CG2 ILE A  87      61.719  61.068  77.977  1.00  0.00           C
ATOM   1458  CG1 ILE A  87      60.329  63.207  78.147  1.00  0.00           C
ATOM   1461  CD  ILE A  87      59.609  62.807  79.428  1.00  0.00           C
ATOM   1465  C   ILE A  87      60.298  62.888  74.928  1.00  0.00           C
ATOM   1466  O   ILE A  87      59.759  63.979  75.107  1.00  0.00           O
ATOM   1467  N   THR A  88      60.039  62.129  73.848  1.00  0.00           N
ATOM   1469  CA  THR A  88      58.849  62.277  73.018  1.00  0.00           C
ATOM   1471  CB  THR A  88      59.139  62.358  71.517  1.00  0.00           C
ATOM   1473  OG1 THR A  88      58.009  62.838  70.818  1.00  0.00           O
ATOM   1475  CG2 THR A  88      59.619  61.038  70.897  1.00  0.00           C
ATOM   1479  C   THR A  88      57.858  61.178  73.377  1.00  0.00           C
ATOM   1480  O   THR A  88      58.029  59.987  73.108  1.00  0.00           O
ATOM   1481  N   ILE A  89      56.789  61.567  74.097  1.00  0.00           N
ATOM   1483  CA  ILE A  89      55.818  60.658  74.648  1.00  0.00           C
ATOM   1485  CB  ILE A  89      55.189  61.157  75.958  1.00  0.00           C
ATOM   1487  CG2 ILE A  89      54.129  60.138  76.427  1.00  0.00           C
ATOM   1491  CG1 ILE A  89      56.229  61.448  77.078  1.00  0.00           C
ATOM   1494  CD  ILE A  89      56.959  60.209  77.618  1.00  0.00           C
ATOM   1498  C   ILE A  89      54.729  60.517  73.628  1.00  0.00           C
ATOM   1499  O   ILE A  89      54.108  61.497  73.208  1.00  0.00           O
ATOM   1500  N   ASN A  90      54.449  59.278  73.188  1.00  0.00           N
ATOM   1502  CA  ASN A  90      53.318  59.029  72.327  1.00  0.00           C
ATOM   1504  CB  ASN A  90      53.709  58.457  70.938  1.00  0.00           C
ATOM   1507  CG  ASN A  90      54.599  59.359  70.077  1.00  0.00           C
ATOM   1508  OD1 ASN A  90      55.268  58.858  69.167  1.00  0.00           O
ATOM   1509  ND2 ASN A  90      54.629  60.679  70.357  1.00  0.00           N
ATOM   1512  C   ASN A  90      52.408  58.049  73.038  1.00  0.00           C
ATOM   1513  O   ASN A  90      52.789  57.398  74.008  1.00  0.00           O
ATOM   1514  N   ASP A  91      51.139  57.938  72.577  1.00  0.00           N
ATOM   1516  CA  ASP A  91      50.239  56.908  73.018  1.00  0.00           C
ATOM   1518  CB  ASP A  91      48.799  57.468  73.147  1.00  0.00           C
ATOM   1521  CG  ASP A  91      48.048  57.698  71.847  1.00  0.00           C
ATOM   1522  OD1 ASP A  91      48.619  57.477  70.748  1.00  0.00           O
ATOM   1523  OD2 ASP A  91      46.839  58.007  71.958  1.00  0.00           O
ATOM   1524  C   ASP A  91      50.368  55.679  72.118  1.00  0.00           C
ATOM   1525  O   ASP A  91      51.239  55.609  71.248  1.00  0.00           O
ATOM   1526  N   THR A  92      49.479  54.668  72.247  1.00  0.00           N
ATOM   1528  CA  THR A  92      49.479  53.477  71.408  1.00  0.00           C
ATOM   1530  CB  THR A  92      48.609  52.308  71.917  1.00  0.00           C
ATOM   1532  OG1 THR A  92      47.219  52.617  71.938  1.00  0.00           O
ATOM   1534  CG2 THR A  92      49.009  51.989  73.357  1.00  0.00           C
ATOM   1538  C   THR A  92      49.069  53.769  69.978  1.00  0.00           C
ATOM   1539  O   THR A  92      49.279  52.968  69.078  1.00  0.00           O
ATOM   1540  N   ARG A  93      48.499  54.949  69.688  1.00  0.00           N
ATOM   1542  CA  ARG A  93      48.048  55.298  68.358  1.00  0.00           C
ATOM   1544  CB  ARG A  93      46.769  56.188  68.407  1.00  0.00           C
ATOM   1547  CG  ARG A  93      45.519  55.539  69.057  1.00  0.00           C
ATOM   1550  CD  ARG A  93      45.659  55.247  70.567  1.00  0.00           C
ATOM   1553  NE  ARG A  93      44.379  54.758  71.138  1.00  0.00           N
ATOM   1555  CZ  ARG A  93      43.669  55.429  72.037  1.00  0.00           C
ATOM   1556  NH1 ARG A  93      43.999  56.638  72.437  1.00  0.00           N
ATOM   1559  NH2 ARG A  93      42.518  54.928  72.437  1.00  0.00           N
ATOM   1562  C   ARG A  93      49.169  56.008  67.638  1.00  0.00           C
ATOM   1563  O   ARG A  93      49.149  56.078  66.417  1.00  0.00           O
ATOM   1564  N   THR A  94      50.169  56.487  68.418  1.00  0.00           N
ATOM   1566  CA  THR A  94      51.389  57.227  68.088  1.00  0.00           C
ATOM   1568  CB  THR A  94      52.219  56.838  66.848  1.00  0.00           C
ATOM   1570  OG1 THR A  94      51.658  57.258  65.608  1.00  0.00           O
ATOM   1572  CG2 THR A  94      52.459  55.328  66.778  1.00  0.00           C
ATOM   1576  C   THR A  94      51.189  58.737  68.168  1.00  0.00           C
ATOM   1577  O   THR A  94      51.998  59.519  67.658  1.00  0.00           O
ATOM   1578  N   GLY A  95      50.108  59.218  68.818  1.00  0.00           N
ATOM   1580  CA  GLY A  95      49.819  60.637  69.028  1.00  0.00           C
ATOM   1583  C   GLY A  95      50.729  61.329  70.018  1.00  0.00           C
ATOM   1584  O   GLY A  95      50.898  60.817  71.118  1.00  0.00           O
ATOM   1585  N   ASN A  96      51.279  62.519  69.698  1.00  0.00           N
ATOM   1587  CA  ASN A  96      52.109  63.228  70.658  1.00  0.00           C
ATOM   1589  CB  ASN A  96      52.889  64.438  70.057  1.00  0.00           C
ATOM   1592  CG  ASN A  96      54.188  64.658  70.837  1.00  0.00           C
ATOM   1593  OD1 ASN A  96      54.188  64.878  72.048  1.00  0.00           O
ATOM   1594  ND2 ASN A  96      55.349  64.527  70.167  1.00  0.00           N
ATOM   1597  C   ASN A  96      51.349  63.667  71.908  1.00  0.00           C
ATOM   1598  O   ASN A  96      50.459  64.508  71.867  1.00  0.00           O
ATOM   1599  N   GLN A  97      51.739  63.127  73.068  1.00  0.00           N
ATOM   1601  CA  GLN A  97      51.219  63.578  74.338  1.00  0.00           C
ATOM   1603  CB  GLN A  97      51.249  62.398  75.328  1.00  0.00           C
ATOM   1606  CG  GLN A  97      50.349  61.227  74.887  1.00  0.00           C
ATOM   1609  CD  GLN A  97      48.949  61.757  74.587  1.00  0.00           C
ATOM   1610  OE1 GLN A  97      48.339  62.407  75.438  1.00  0.00           O
ATOM   1611  NE2 GLN A  97      48.429  61.428  73.388  1.00  0.00           N
ATOM   1614  C   GLN A  97      52.089  64.678  74.887  1.00  0.00           C
ATOM   1615  O   GLN A  97      51.629  65.697  75.398  1.00  0.00           O
ATOM   1616  N   TYR A  98      53.409  64.489  74.797  1.00  0.00           N
ATOM   1618  CA  TYR A  98      54.309  65.508  75.238  1.00  0.00           C
ATOM   1620  CB  TYR A  98      54.389  65.409  76.777  1.00  0.00           C
ATOM   1623  CG  TYR A  98      54.849  66.697  77.367  1.00  0.00           C
ATOM   1624  CD1 TYR A  98      56.199  66.868  77.677  1.00  0.00           C
ATOM   1626  CE1 TYR A  98      56.649  68.067  78.237  1.00  0.00           C
ATOM   1628  CZ  TYR A  98      55.758  69.098  78.518  1.00  0.00           C
ATOM   1629  OH  TYR A  98      56.268  70.277  79.108  1.00  0.00           O
ATOM   1631  CD2 TYR A  98      53.949  67.737  77.638  1.00  0.00           C
ATOM   1633  CE2 TYR A  98      54.399  68.938  78.217  1.00  0.00           C
ATOM   1635  C   TYR A  98      55.659  65.288  74.598  1.00  0.00           C
ATOM   1636  O   TYR A  98      56.149  64.167  74.478  1.00  0.00           O
ATOM   1637  N   GLN A  99      56.369  66.378  74.257  1.00  0.00           N
ATOM   1639  CA  GLN A  99      57.798  66.368  74.078  1.00  0.00           C
ATOM   1641  CB  GLN A  99      58.159  66.898  72.668  1.00  0.00           C
ATOM   1644  CG  GLN A  99      57.689  68.348  72.408  1.00  0.00           C
ATOM   1647  CD  GLN A  99      57.868  68.808  70.967  1.00  0.00           C
ATOM   1648  OE1 GLN A  99      58.289  68.089  70.068  1.00  0.00           O
ATOM   1649  NE2 GLN A  99      57.529  70.108  70.767  1.00  0.00           N
ATOM   1652  C   GLN A  99      58.409  67.188  75.208  1.00  0.00           C
ATOM   1653  O   GLN A  99      57.928  68.277  75.527  1.00  0.00           O
ATOM   1654  N   ARG A 100      59.428  66.659  75.907  1.00  0.00           N
ATOM   1656  CA  ARG A 100      60.039  67.328  77.028  1.00  0.00           C
ATOM   1658  CB  ARG A 100      59.778  66.589  78.357  1.00  0.00           C
ATOM   1661  CG  ARG A 100      59.949  67.457  79.598  1.00  0.00           C
ATOM   1664  CD  ARG A 100      59.419  66.799  80.868  1.00  0.00           C
ATOM   1667  NE  ARG A 100      57.969  67.118  81.088  1.00  0.00           N
ATOM   1669  CZ  ARG A 100      57.588  68.159  81.808  1.00  0.00           C
ATOM   1670  NH1 ARG A 100      58.379  69.127  82.177  1.00  0.00           N
ATOM   1673  NH2 ARG A 100      56.379  68.168  82.298  1.00  0.00           N
ATOM   1676  C   ARG A 100      61.529  67.368  76.838  1.00  0.00           C
ATOM   1677  O   ARG A 100      62.138  66.428  76.338  1.00  0.00           O
ATOM   1678  N   LYS A 101      62.199  68.457  77.247  1.00  0.00           N
ATOM   1680  CA  LYS A 101      63.629  68.448  77.437  1.00  0.00           C
ATOM   1682  CB  LYS A 101      64.279  69.747  76.908  1.00  0.00           C
ATOM   1685  CG  LYS A 101      64.079  69.997  75.398  1.00  0.00           C
ATOM   1688  CD  LYS A 101      64.799  68.979  74.508  1.00  0.00           C
ATOM   1691  CE  LYS A 101      64.589  69.178  72.998  1.00  0.00           C
ATOM   1694  NZ  LYS A 101      65.259  70.377  72.467  1.00  0.00           N
ATOM   1698  C   LYS A 101      63.919  68.288  78.918  1.00  0.00           C
ATOM   1699  O   LYS A 101      63.299  68.949  79.747  1.00  0.00           O
ATOM   1700  N   LEU A 102      64.849  67.387  79.277  1.00  0.00           N
ATOM   1702  CA  LEU A 102      65.209  67.129  80.658  1.00  0.00           C
ATOM   1704  CB  LEU A 102      64.799  65.688  81.058  1.00  0.00           C
ATOM   1707  CG  LEU A 102      63.299  65.398  80.888  1.00  0.00           C
ATOM   1709  CD1 LEU A 102      62.978  63.948  81.217  1.00  0.00           C
ATOM   1713  CD2 LEU A 102      62.518  66.318  81.808  1.00  0.00           C
ATOM   1717  C   LEU A 102      66.709  67.227  80.898  1.00  0.00           C
ATOM   1718  O   LEU A 102      67.499  66.458  80.368  1.00  0.00           O
ATOM   1719  N   ASP A 103      67.129  68.168  81.757  1.00  0.00           N
ATOM   1721  CA  ASP A 103      68.489  68.348  82.168  1.00  0.00           C
ATOM   1723  CB  ASP A 103      68.919  69.769  81.688  1.00  0.00           C
ATOM   1726  CG  ASP A 103      68.319  70.868  82.548  1.00  0.00           C
ATOM   1727  OD1 ASP A 103      67.089  70.837  82.778  1.00  0.00           O
ATOM   1728  OD2 ASP A 103      69.088  71.718  83.047  1.00  0.00           O
ATOM   1729  C   ASP A 103      68.559  68.197  83.688  1.00  0.00           C
ATOM   1730  O   ASP A 103      67.649  67.688  84.357  1.00  0.00           O
ATOM   1731  N   ARG A 104      69.648  68.707  84.287  1.00  0.00           N
ATOM   1733  CA  ARG A 104      69.838  68.718  85.717  1.00  0.00           C
ATOM   1735  CB  ARG A 104      71.319  69.078  86.007  1.00  0.00           C
ATOM   1738  CG  ARG A 104      71.838  68.538  87.347  1.00  0.00           C
ATOM   1741  CD  ARG A 104      73.309  68.909  87.627  1.00  0.00           C
ATOM   1744  NE  ARG A 104      73.389  70.368  87.957  1.00  0.00           N
ATOM   1746  CZ  ARG A 104      73.838  71.299  87.118  1.00  0.00           C
ATOM   1747  NH1 ARG A 104      74.118  71.058  85.857  1.00  0.00           N
ATOM   1750  NH2 ARG A 104      74.088  72.519  87.548  1.00  0.00           N
ATOM   1753  C   ARG A 104      68.949  69.738  86.438  1.00  0.00           C
ATOM   1754  O   ARG A 104      68.768  69.678  87.647  1.00  0.00           O
ATOM   1755  N   THR A 105      68.368  70.729  85.717  1.00  0.00           N
ATOM   1757  CA  THR A 105      67.438  71.738  86.248  1.00  0.00           C
ATOM   1759  CB  THR A 105      67.268  72.938  85.308  1.00  0.00           C
ATOM   1761  OG1 THR A 105      68.548  73.438  84.928  1.00  0.00           O
ATOM   1763  CG2 THR A 105      66.459  74.089  85.918  1.00  0.00           C
ATOM   1767  C   THR A 105      66.048  71.178  86.497  1.00  0.00           C
ATOM   1768  O   THR A 105      65.228  71.738  87.228  1.00  0.00           O
ATOM   1769  N   THR A 106      65.749  70.019  85.908  1.00  0.00           N
ATOM   1771  CA  THR A 106      64.539  69.238  86.188  1.00  0.00           C
ATOM   1773  CB  THR A 106      64.379  68.089  85.208  1.00  0.00           C
ATOM   1775  OG1 THR A 106      64.239  68.628  83.908  1.00  0.00           O
ATOM   1777  CG2 THR A 106      63.108  67.258  85.457  1.00  0.00           C
ATOM   1781  C   THR A 106      64.438  68.707  87.607  1.00  0.00           C
ATOM   1782  O   THR A 106      63.339  68.519  88.117  1.00  0.00           O
ATOM   1783  N   CYS A 107      65.588  68.398  88.217  1.00  0.00           N
ATOM   1785  CA  CYS A 107      65.728  67.417  89.277  1.00  0.00           C
ATOM   1787  CB  CYS A 107      67.219  66.989  89.357  1.00  0.00           C
ATOM   1790  SG  CYS A 107      67.929  66.358  87.798  1.00  0.00           S
ATOM   1792  C   CYS A 107      65.249  67.799  90.708  1.00  0.00           C
ATOM   1793  OT1 CYS A 107      64.018  67.768  90.957  1.00  0.00           O
ATOM   1794  OT2 CYS A 107      66.119  68.028  91.598  1.00  0.00           O
ATOM   1795  NH3 POPEB 108     106.858  35.448  68.967  1.00  0.00           N
ATOM   1799  C12 POPEB 108     107.499  36.747  69.368  1.00  0.00           C
ATOM   1802  C11 POPEB 108     107.348  37.798  68.257  1.00  0.00           C
ATOM   1805  P   POPEB 108     106.198  39.788  69.507  1.00  0.00           P
ATOM   1806  O13 POPEB 108     105.009  38.908  69.418  1.00  0.00           O
ATOM   1807  O14 POPEB 108     106.599  40.228  70.868  1.00  0.00           O
ATOM   1808  O11 POPEB 108     105.899  41.038  68.588  1.00  0.00           O
ATOM   1809  O12 POPEB 108     107.429  39.118  68.798  1.00  0.00           O
ATOM   1810  C1  POPEB 108     106.179  42.368  69.037  1.00  0.00           C
ATOM   1813  C2  POPEB 108     106.249  43.387  67.877  1.00  0.00           C
ATOM   1815  O21 POPEB 108     104.959  43.508  67.217  1.00  0.00           O
ATOM   1816  C21 POPEB 108     104.838  44.718  66.648  1.00  0.00           C
ATOM   1817  O22 POPEB 108     105.529  45.679  66.908  1.00  0.00           O
ATOM   1818  C22 POPEB 108     103.828  44.668  65.497  1.00  0.00           C
ATOM   1821  C3  POPEB 108     107.348  42.997  66.838  1.00  0.00           C
ATOM   1824  O31 POPEB 108     107.649  44.078  65.938  1.00  0.00           O
ATOM   1825  C31 POPEB 108     107.448  44.088  64.608  1.00  0.00           C
ATOM   1826  O32 POPEB 108     107.698  45.058  63.908  1.00  0.00           O
ATOM   1827  C32 POPEB 108     106.919  42.779  64.008  1.00  0.00           C
ATOM   1830  C23 POPEB 108     103.989  45.887  64.558  1.00  0.00           C
ATOM   1833  C24 POPEB 108     102.898  45.949  63.477  1.00  0.00           C
ATOM   1836  C25 POPEB 108     102.989  47.157  62.528  1.00  0.00           C
ATOM   1839  C26 POPEB 108     104.199  47.098  61.597  1.00  0.00           C
ATOM   1842  C27 POPEB 108     104.148  48.039  60.387  1.00  0.00           C
ATOM   1845  C28 POPEB 108     105.508  48.147  59.647  1.00  0.00           C
ATOM   1848  C29 POPEB 108     106.129  46.809  59.327  1.00  0.00           C
ATOM   1850 0C21 POPEB 108     106.809  46.437  58.228  1.00  0.00           C
ATOM   1852 1C21 POPEB 108     107.239  47.318  57.087  1.00  0.00           C
ATOM   1855 2C21 POPEB 108     108.649  46.918  56.597  1.00  0.00           C
ATOM   1858 3C21 POPEB 108     109.708  46.918  57.717  1.00  0.00           C
ATOM   1861 4C21 POPEB 108     110.999  47.687  57.408  1.00  0.00           C
ATOM   1864 5C21 POPEB 108     110.839  49.197  57.628  1.00  0.00           C
ATOM   1867 6C21 POPEB 108     112.168  49.868  57.997  1.00  0.00           C
ATOM   1870 7C21 POPEB 108     112.009  51.378  58.178  1.00  0.00           C
ATOM   1873 8C21 POPEB 108     113.299  52.078  58.607  1.00  0.00           C
ATOM   1877  C33 POPEB 108     106.709  42.838  62.467  1.00  0.00           C
ATOM   1880  C34 POPEB 108     105.349  43.398  62.017  1.00  0.00           C
ATOM   1883  C35 POPEB 108     105.128  43.277  60.497  1.00  0.00           C
ATOM   1886  C36 POPEB 108     103.709  43.628  60.007  1.00  0.00           C
ATOM   1889  C37 POPEB 108     103.679  44.368  58.647  1.00  0.00           C
ATOM   1892  C38 POPEB 108     102.348  44.208  57.898  1.00  0.00           C
ATOM   1895  C39 POPEB 108     102.338  44.818  56.478  1.00  0.00           C
ATOM   1898 0C31 POPEB 108     101.879  46.288  56.388  1.00  0.00           C
ATOM   1901 1C31 POPEB 108     101.548  46.669  54.938  1.00  0.00           C
ATOM   1904 2C31 POPEB 108     101.198  48.147  54.727  1.00  0.00           C
ATOM   1907 3C31 POPEB 108      99.859  48.587  55.347  1.00  0.00           C
ATOM   1910 4C31 POPEB 108      99.549  50.068  55.077  1.00  0.00           C
ATOM   1913 5C31 POPEB 108      98.218  50.539  55.688  1.00  0.00           C
ATOM   1916 6C31 POPEB 108      97.959  52.027  55.468  1.00  0.00           C
ATOM   1920  NH3 POPEC 109      10.059  47.798  28.197  1.00  0.00           N
ATOM   1924  C12 POPEC 109      10.699  48.578  27.068  1.00  0.00           C
ATOM   1927  C11 POPEC 109       9.729  49.578  26.387  1.00  0.00           C
ATOM   1930  P   POPEC 109      11.209  51.478  25.237  1.00  0.00           P
ATOM   1931  O13 POPEC 109      11.909  51.578  23.938  1.00  0.00           O
ATOM   1932  O14 POPEC 109      10.439  52.658  25.688  1.00  0.00           O
ATOM   1933  O11 POPEC 109      12.239  50.998  26.347  1.00  0.00           O
ATOM   1934  O12 POPEC 109      10.289  50.198  25.218  1.00  0.00           O
ATOM   1935  C1  POPEC 109      12.909  51.938  27.188  1.00  0.00           C
ATOM   1938  C2  POPEC 109      13.479  51.237  28.457  1.00  0.00           C
ATOM   1940  O21 POPEC 109      13.909  52.288  29.347  1.00  0.00           O
ATOM   1941  C21 POPEC 109      13.759  51.989  30.627  1.00  0.00           C
ATOM   1942  O22 POPEC 109      13.409  50.907  31.078  1.00  0.00           O
ATOM   1943  C22 POPEC 109      14.039  53.239  31.448  1.00  0.00           C
ATOM   1946  C3  POPEC 109      14.649  50.268  28.097  1.00  0.00           C
ATOM   1949  O31 POPEC 109      15.369  49.727  29.228  1.00  0.00           O
ATOM   1950  C31 POPEC 109      15.069  48.477  29.597  1.00  0.00           C
ATOM   1951  O32 POPEC 109      14.079  47.868  29.228  1.00  0.00           O
ATOM   1952  C32 POPEC 109      16.209  47.898  30.458  1.00  0.00           C
ATOM   1955  C23 POPEC 109      13.379  53.129  32.838  1.00  0.00           C
ATOM   1958  C24 POPEC 109      13.579  54.348  33.748  1.00  0.00           C
ATOM   1961  C25 POPEC 109      12.959  54.109  35.128  1.00  0.00           C
ATOM   1964  C26 POPEC 109      13.189  55.247  36.118  1.00  0.00           C
ATOM   1967  C27 POPEC 109      12.909  54.818  37.568  1.00  0.00           C
ATOM   1970  C28 POPEC 109      13.239  55.898  38.618  1.00  0.00           C
ATOM   1973  C29 POPEC 109      13.019  55.377  40.018  1.00  0.00           C
ATOM   1975 0C21 POPEC 109      13.909  55.247  41.028  1.00  0.00           C
ATOM   1977 1C21 POPEC 109      15.389  55.549  41.017  1.00  0.00           C
ATOM   1980 2C21 POPEC 109      15.739  57.048  41.128  1.00  0.00           C
ATOM   1983 3C21 POPEC 109      15.839  57.597  42.568  1.00  0.00           C
ATOM   1986 4C21 POPEC 109      16.019  59.127  42.578  1.00  0.00           C
ATOM   1989 5C21 POPEC 109      16.649  59.707  43.847  1.00  0.00           C
ATOM   1992 6C21 POPEC 109      15.729  59.727  45.088  1.00  0.00           C
ATOM   1995 7C21 POPEC 109      16.409  60.419  46.278  1.00  0.00           C
ATOM   1998 8C21 POPEC 109      15.559  60.468  47.547  1.00  0.00           C
ATOM   2002  C33 POPEC 109      15.789  47.458  31.877  1.00  0.00           C
ATOM   2005  C34 POPEC 109      16.889  46.638  32.578  1.00  0.00           C
ATOM   2008  C35 POPEC 109      16.509  46.148  33.978  1.00  0.00           C
ATOM   2011  C36 POPEC 109      17.039  46.997  35.148  1.00  0.00           C
ATOM   2014  C37 POPEC 109      16.219  46.757  36.427  1.00  0.00           C
ATOM   2017  C38 POPEC 109      16.929  47.118  37.737  1.00  0.00           C
ATOM   2020  C39 POPEC 109      16.069  46.718  38.958  1.00  0.00           C
ATOM   2023 0C31 POPEC 109      16.859  46.138  40.138  1.00  0.00           C
ATOM   2026 1C31 POPEC 109      15.919  45.388  41.097  1.00  0.00           C
ATOM   2029 2C31 POPEC 109      16.629  44.408  42.048  1.00  0.00           C
ATOM   2032 3C31 POPEC 109      17.429  45.117  43.147  1.00  0.00           C
ATOM   2035 4C31 POPEC 109      17.939  44.148  44.228  1.00  0.00           C
ATOM   2038 5C31 POPEC 109      17.779  44.718  45.647  1.00  0.00           C
ATOM   2041 6C31 POPEC 109      18.389  43.838  46.737  1.00  0.00           C
ATOM   2045  NH3 POPED 110     103.019  67.968  24.958  1.00  0.00           N
ATOM   2049  C12 POPED 110     104.258  67.468  25.668  1.00  0.00           C
ATOM   2052  C11 POPED 110     104.349  68.098  27.068  1.00  0.00           C
ATOM   2055  P   POPED 110     105.078  70.517  26.298  1.00  0.00           P
ATOM   2056  O13 POPED 110     105.928  70.458  25.107  1.00  0.00           O
ATOM   2057  O14 POPED 110     103.629  70.758  26.057  1.00  0.00           O
ATOM   2058  O11 POPED 110     105.709  71.549  27.318  1.00  0.00           O
ATOM   2059  O12 POPED 110     105.268  69.188  27.118  1.00  0.00           O
ATOM   2060  C1  POPED 110     105.158  72.839  27.518  1.00  0.00           C
ATOM   2063  C2  POPED 110     105.689  73.418  28.857  1.00  0.00           C
ATOM   2065  O21 POPED 110     105.009  72.758  29.938  1.00  0.00           O
ATOM   2066  C21 POPED 110     105.419  72.877  31.198  1.00  0.00           C
ATOM   2067  O22 POPED 110     104.668  73.178  32.118  1.00  0.00           O
ATOM   2068  C22 POPED 110     106.909  72.549  31.408  1.00  0.00           C
ATOM   2071  C3  POPED 110     105.498  74.957  28.908  1.00  0.00           C
ATOM   2074  O31 POPED 110     106.009  75.508  30.137  1.00  0.00           O
ATOM   2075  C31 POPED 110     107.289  75.858  30.097  1.00  0.00           C
ATOM   2076  O32 POPED 110     108.008  75.768  29.108  1.00  0.00           O
ATOM   2077  C32 POPED 110     107.709  76.318  31.487  1.00  0.00           C
ATOM   2080  C23 POPED 110     107.208  72.497  32.927  1.00  0.00           C
ATOM   2083  C24 POPED 110     108.688  72.338  33.308  1.00  0.00           C
ATOM   2086  C25 POPED 110     108.899  72.098  34.818  1.00  0.00           C
ATOM   2089  C26 POPED 110     108.439  73.268  35.718  1.00  0.00           C
ATOM   2092  C27 POPED 110     108.479  72.947  37.217  1.00  0.00           C
ATOM   2095  C28 POPED 110     108.089  74.148  38.108  1.00  0.00           C
ATOM   2098  C29 POPED 110     107.898  73.777  39.558  1.00  0.00           C
ATOM   2100 0C21 POPED 110     108.259  74.508  40.647  1.00  0.00           C
ATOM   2102 1C21 POPED 110     108.919  75.868  40.658  1.00  0.00           C
ATOM   2105 2C21 POPED 110     109.059  76.467  42.077  1.00  0.00           C
ATOM   2108 3C21 POPED 110     107.758  77.108  42.588  1.00  0.00           C
ATOM   2111 4C21 POPED 110     107.718  77.328  44.108  1.00  0.00           C
ATOM   2114 5C21 POPED 110     108.629  78.457  44.628  1.00  0.00           C
ATOM   2117 6C21 POPED 110     108.458  78.637  46.147  1.00  0.00           C
ATOM   2120 7C21 POPED 110     109.299  79.777  46.737  1.00  0.00           C
ATOM   2123 8C21 POPED 110     109.179  79.878  48.257  1.00  0.00           C
ATOM   2127  C33 POPED 110     109.148  75.918  31.848  1.00  0.00           C
ATOM   2130  C34 POPED 110     110.188  76.988  31.487  1.00  0.00           C
ATOM   2133  C35 POPED 110     111.608  76.479  31.708  1.00  0.00           C
ATOM   2136  C36 POPED 110     112.698  77.519  31.458  1.00  0.00           C
ATOM   2139  C37 POPED 110     113.808  77.428  32.508  1.00  0.00           C
ATOM   2142  C38 POPED 110     114.889  78.508  32.347  1.00  0.00           C
ATOM   2145  C39 POPED 110     116.009  78.387  33.397  1.00  0.00           C
ATOM   2148 0C31 POPED 110     115.569  78.769  34.818  1.00  0.00           C
ATOM   2151 1C31 POPED 110     116.659  78.548  35.888  1.00  0.00           C
ATOM   2154 2C31 POPED 110     116.188  79.137  37.227  1.00  0.00           C
ATOM   2157 3C31 POPED 110     117.189  79.178  38.397  1.00  0.00           C
ATOM   2160 4C31 POPED 110     118.248  80.267  38.197  1.00  0.00           C
ATOM   2163 5C31 POPED 110     119.159  80.527  39.397  1.00  0.00           C
ATOM   2166 6C31 POPED 110     120.268  81.517  39.067  1.00  0.00           C
ATOM   2170  NH3 POPEE 111     117.968  55.647  28.508  1.00  0.00           N
ATOM   2174  C12 POPEE 111     118.248  54.799  27.298  1.00  0.00           C
ATOM   2177  C11 POPEE 111     118.878  53.457  27.678  1.00  0.00           C
ATOM   2180  P   POPEE 111     120.498  52.118  26.068  1.00  0.00           P
ATOM   2181  O13 POPEE 111     120.198  50.798  25.448  1.00  0.00           O
ATOM   2182  O14 POPEE 111     121.249  53.109  25.288  1.00  0.00           O
ATOM   2183  O11 POPEE 111     121.158  51.938  27.497  1.00  0.00           O
ATOM   2184  O12 POPEE 111     119.099  52.719  26.487  1.00  0.00           O
ATOM   2185  C1  POPEE 111     121.819  50.758  27.927  1.00  0.00           C
ATOM   2188  C2  POPEE 111     121.338  50.368  29.347  1.00  0.00           C
ATOM   2190  O21 POPEE 111     121.898  49.118  29.788  1.00  0.00           O
ATOM   2191  C21 POPEE 111     121.508  48.007  29.188  1.00  0.00           C
ATOM   2192  O22 POPEE 111     120.729  47.929  28.238  1.00  0.00           O
ATOM   2193  C22 POPEE 111     122.208  46.827  29.858  1.00  0.00           C
ATOM   2196  C3  POPEE 111     119.789  50.438  29.528  1.00  0.00           C
ATOM   2199  O31 POPEE 111     119.439  51.248  30.657  1.00  0.00           O
ATOM   2200  C31 POPEE 111     119.498  50.658  31.838  1.00  0.00           C
ATOM   2201  O32 POPEE 111     119.668  49.457  32.027  1.00  0.00           O
ATOM   2202  C32 POPEE 111     119.358  51.718  32.937  1.00  0.00           C
ATOM   2205  C23 POPEE 111     121.228  45.707  30.288  1.00  0.00           C
ATOM   2208  C24 POPEE 111     121.959  44.449  30.757  1.00  0.00           C
ATOM   2211  C25 POPEE 111     122.478  44.519  32.207  1.00  0.00           C
ATOM   2214  C26 POPEE 111     121.459  44.057  33.257  1.00  0.00           C
ATOM   2217  C27 POPEE 111     122.149  43.468  34.488  1.00  0.00           C
ATOM   2220  C28 POPEE 111     121.149  42.849  35.497  1.00  0.00           C
ATOM   2223  C29 POPEE 111     121.879  42.078  36.567  1.00  0.00           C
ATOM   2225 0C21 POPEE 111     121.349  41.487  37.648  1.00  0.00           C
ATOM   2227 1C21 POPEE 111     119.908  41.469  38.067  1.00  0.00           C
ATOM   2230 2C21 POPEE 111     119.729  41.949  39.527  1.00  0.00           C
ATOM   2233 3C21 POPEE 111     118.288  41.799  40.028  1.00  0.00           C
ATOM   2236 4C21 POPEE 111     117.979  42.628  41.287  1.00  0.00           C
ATOM   2239 5C21 POPEE 111     118.658  42.098  42.557  1.00  0.00           C
ATOM   2242 6C21 POPEE 111     118.569  43.098  43.717  1.00  0.00           C
ATOM   2245 7C21 POPEE 111     119.248  42.597  44.998  1.00  0.00           C
ATOM   2248 8C21 POPEE 111     119.559  43.718  45.977  1.00  0.00           C
ATOM   2252  C33 POPEE 111     117.979  51.627  33.607  1.00  0.00           C
ATOM   2255  C34 POPEE 111     117.718  52.737  34.638  1.00  0.00           C
ATOM   2258  C35 POPEE 111     118.679  52.758  35.818  1.00  0.00           C
ATOM   2261  C36 POPEE 111     118.129  53.568  36.998  1.00  0.00           C
ATOM   2264  C37 POPEE 111     119.088  53.578  38.188  1.00  0.00           C
ATOM   2267  C38 POPEE 111     118.679  54.497  39.338  1.00  0.00           C
ATOM   2270  C39 POPEE 111     117.408  54.109  40.088  1.00  0.00           C
ATOM   2273 0C31 POPEE 111     117.278  54.987  41.347  1.00  0.00           C
ATOM   2276 1C31 POPEE 111     115.989  54.738  42.138  1.00  0.00           C
ATOM   2279 2C31 POPEE 111     115.958  55.539  43.448  1.00  0.00           C
ATOM   2282 3C31 POPEE 111     115.228  54.818  44.587  1.00  0.00           C
ATOM   2285 4C31 POPEE 111     116.098  53.688  45.148  1.00  0.00           C
ATOM   2288 5C31 POPEE 111     115.438  52.859  46.248  1.00  0.00           C
ATOM   2291 6C31 POPEE 111     116.438  51.879  46.877  1.00  0.00           C
ATOM   2295  NH3 POPEF 112      89.078  36.278  27.377  1.00  0.00           N
ATOM   2299  C12 POPEF 112      89.599  37.318  26.428  1.00  0.00           C
ATOM   2302  C11 POPEF 112      90.088  36.638  25.137  1.00  0.00           C
ATOM   2305  P   POPEF 112      92.249  35.479  26.087  1.00  0.00           P
ATOM   2306  O13 POPEF 112      92.789  34.118  25.868  1.00  0.00           O
ATOM   2307  O14 POPEF 112      93.049  36.638  25.648  1.00  0.00           O
ATOM   2308  O11 POPEF 112      91.858  35.699  27.618  1.00  0.00           O
ATOM   2309  O12 POPEF 112      90.839  35.458  25.397  1.00  0.00           O
ATOM   2310  C1  POPEF 112      92.059  34.698  28.618  1.00  0.00           C
ATOM   2313  C2  POPEF 112      91.249  34.997  29.907  1.00  0.00           C
ATOM   2315  O21 POPEF 112      89.908  34.548  29.677  1.00  0.00           O
ATOM   2316  C21 POPEF 112      89.279  34.138  30.768  1.00  0.00           C
ATOM   2317  O22 POPEF 112      89.729  34.179  31.897  1.00  0.00           O
ATOM   2318  C22 POPEF 112      87.909  33.568  30.388  1.00  0.00           C
ATOM   2321  C3  POPEF 112      91.279  36.508  30.297  1.00  0.00           C
ATOM   2324  O31 POPEF 112      90.438  36.839  31.437  1.00  0.00           O
ATOM   2325  C31 POPEF 112      91.079  36.918  32.607  1.00  0.00           C
ATOM   2326  O32 POPEF 112      92.268  36.718  32.768  1.00  0.00           O
ATOM   2327  C32 POPEF 112      90.128  37.428  33.698  1.00  0.00           C
ATOM   2330  C23 POPEF 112      86.879  33.638  31.547  1.00  0.00           C
ATOM   2333  C24 POPEF 112      85.908  32.448  31.578  1.00  0.00           C
ATOM   2336  C25 POPEF 112      86.448  31.138  32.188  1.00  0.00           C
ATOM   2339  C26 POPEF 112      85.648  30.678  33.428  1.00  0.00           C
ATOM   2342  C27 POPEF 112      85.638  29.158  33.698  1.00  0.00           C
ATOM   2345  C28 POPEF 112      86.359  28.757  35.008  1.00  0.00           C
ATOM   2348  C29 POPEF 112      86.119  27.299  35.338  1.00  0.00           C
ATOM   2350 0C21 POPEF 112      86.809  26.528  36.217  1.00  0.00           C
ATOM   2352 1C21 POPEF 112      87.959  26.969  37.087  1.00  0.00           C
ATOM   2355 2C21 POPEF 112      87.539  27.328  38.528  1.00  0.00           C
ATOM   2358 3C21 POPEF 112      87.208  26.108  39.408  1.00  0.00           C
ATOM   2361 4C21 POPEF 112      86.308  26.438  40.608  1.00  0.00           C
ATOM   2364 5C21 POPEF 112      86.998  26.487  41.978  1.00  0.00           C
ATOM   2367 6C21 POPEF 112      88.019  27.618  42.157  1.00  0.00           C
ATOM   2370 7C21 POPEF 112      88.558  27.698  43.597  1.00  0.00           C
ATOM   2373 8C21 POPEF 112      89.649  28.757  43.797  1.00  0.00           C
ATOM   2377  C33 POPEF 112      90.218  36.638  35.037  1.00  0.00           C
ATOM   2380  C34 POPEF 112      89.638  35.228  35.008  1.00  0.00           C
ATOM   2383  C35 POPEF 112      89.768  34.469  36.347  1.00  0.00           C
ATOM   2386  C36 POPEF 112      90.709  33.258  36.237  1.00  0.00           C
ATOM   2389  C37 POPEF 112      90.678  32.308  37.458  1.00  0.00           C
ATOM   2392  C38 POPEF 112      91.888  31.358  37.448  1.00  0.00           C
ATOM   2395  C39 POPEF 112      92.099  30.598  38.768  1.00  0.00           C
ATOM   2398 0C31 POPEF 112      91.249  29.328  38.878  1.00  0.00           C
ATOM   2401 1C31 POPEF 112      91.779  28.338  39.938  1.00  0.00           C
ATOM   2404 2C31 POPEF 112      91.268  26.907  39.678  1.00  0.00           C
ATOM   2407 3C31 POPEF 112      91.898  25.838  40.588  1.00  0.00           C
ATOM   2410 4C31 POPEF 112      91.438  25.957  42.048  1.00  0.00           C
ATOM   2413 5C31 POPEF 112      91.919  24.807  42.938  1.00  0.00           C
ATOM   2416 6C31 POPEF 112      91.209  24.777  44.298  1.00  0.00           C
ATOM   2420  NH3 POPEG 113      45.049  65.218  28.118  1.00  0.00           N
ATOM   2424  C12 POPEG 113      46.499  65.038  28.557  1.00  0.00           C
ATOM   2427  C11 POPEG 113      47.539  65.247  27.438  1.00  0.00           C
ATOM   2430  P   POPEG 113      49.708  64.339  28.708  1.00  0.00           P
ATOM   2431  O13 POPEG 113      51.039  64.928  28.977  1.00  0.00           O
ATOM   2432  O14 POPEG 113      49.699  63.078  27.927  1.00  0.00           O
ATOM   2433  O11 POPEG 113      48.899  64.188  30.028  1.00  0.00           O
ATOM   2434  O12 POPEG 113      48.858  65.438  27.938  1.00  0.00           O
ATOM   2435  C1  POPEG 113      49.298  63.379  31.127  1.00  0.00           C
ATOM   2438  C2  POPEG 113      49.739  64.218  32.357  1.00  0.00           C
ATOM   2440  O21 POPEG 113      49.188  63.758  33.597  1.00  0.00           O
ATOM   2441  C21 POPEG 113      48.899  62.519  33.878  1.00  0.00           C
ATOM   2442  O22 POPEG 113      49.309  61.508  33.337  1.00  0.00           O
ATOM   2443  C22 POPEG 113      47.919  62.498  35.057  1.00  0.00           C
ATOM   2446  C3  POPEG 113      49.318  65.707  32.217  1.00  0.00           C
ATOM   2449  O31 POPEG 113      49.529  66.468  33.428  1.00  0.00           O
ATOM   2450  C31 POPEG 113      50.769  66.839  33.678  1.00  0.00           C
ATOM   2451  O32 POPEG 113      51.719  66.767  32.908  1.00  0.00           O
ATOM   2452  C32 POPEG 113      50.828  67.277  35.148  1.00  0.00           C
ATOM   2455  C23 POPEG 113      47.849  63.799  35.907  1.00  0.00           C
ATOM   2458  C24 POPEG 113      46.618  64.658  35.567  1.00  0.00           C
ATOM   2461  C25 POPEG 113      46.449  65.817  36.557  1.00  0.00           C
ATOM   2464  C26 POPEG 113      47.289  67.049  36.167  1.00  0.00           C
ATOM   2467  C27 POPEG 113      46.489  68.188  35.548  1.00  0.00           C
ATOM   2470  C28 POPEG 113      45.539  68.878  36.557  1.00  0.00           C
ATOM   2473  C29 POPEG 113      44.819  70.038  35.928  1.00  0.00           C
ATOM   2475 0C21 POPEG 113      45.169  71.328  36.068  1.00  0.00           C
ATOM   2477 1C21 POPEG 113      46.338  71.817  36.877  1.00  0.00           C
ATOM   2480 2C21 POPEG 113      46.719  73.268  36.548  1.00  0.00           C
ATOM   2483 3C21 POPEG 113      47.249  73.468  35.128  1.00  0.00           C
ATOM   2486 4C21 POPEG 113      47.549  74.949  34.868  1.00  0.00           C
ATOM   2489 5C21 POPEG 113      48.229  75.229  33.528  1.00  0.00           C
ATOM   2492 6C21 POPEG 113      49.708  74.828  33.528  1.00  0.00           C
ATOM   2495 7C21 POPEG 113      50.498  75.428  32.368  1.00  0.00           C
ATOM   2498 8C21 POPEG 113      52.008  75.428  32.617  1.00  0.00           C
ATOM   2502  C33 POPEG 113      51.338  66.159  36.077  1.00  0.00           C
ATOM   2505  C34 POPEG 113      51.088  66.438  37.578  1.00  0.00           C
ATOM   2508  C35 POPEG 113      51.829  65.447  38.488  1.00  0.00           C
ATOM   2511  C36 POPEG 113      51.009  64.838  39.638  1.00  0.00           C
ATOM   2514  C37 POPEG 113      50.909  65.739  40.888  1.00  0.00           C
ATOM   2517  C38 POPEG 113      50.509  64.949  42.147  1.00  0.00           C
ATOM   2520  C39 POPEG 113      50.329  65.848  43.378  1.00  0.00           C
ATOM   2523 0C31 POPEG 113      50.049  65.097  44.688  1.00  0.00           C
ATOM   2526 1C31 POPEG 113      49.999  66.049  45.897  1.00  0.00           C
ATOM   2529 2C31 POPEG 113      49.989  65.307  47.248  1.00  0.00           C
ATOM   2532 3C31 POPEG 113      50.149  66.247  48.458  1.00  0.00           C
ATOM   2535 4C31 POPEG 113      51.209  65.747  49.438  1.00  0.00           C
ATOM   2538 5C31 POPEG 113      51.408  66.648  50.668  1.00  0.00           C
ATOM   2541 6C31 POPEG 113      52.499  66.137  51.607  1.00  0.00           C
ATOM   2545  NH3 POPEH 114      24.869  22.497  24.158  1.00  0.00           N
ATOM   2549  C12 POPEH 114      24.289  21.378  23.338  1.00  0.00           C
ATOM   2552  C11 POPEH 114      25.069  20.067  23.517  1.00  0.00           C
ATOM   2555  P   POPEH 114      23.969  18.008  24.748  1.00  0.00           P
ATOM   2556  O13 POPEH 114      22.559  17.567  24.707  1.00  0.00           O
ATOM   2557  O14 POPEH 114      24.979  16.948  24.748  1.00  0.00           O
ATOM   2558  O11 POPEH 114      24.179  18.987  25.957  1.00  0.00           O
ATOM   2559  O12 POPEH 114      24.179  18.948  23.487  1.00  0.00           O
ATOM   2560  C1  POPEH 114      24.659  18.568  27.237  1.00  0.00           C
ATOM   2563  C2  POPEH 114      23.489  18.557  28.268  1.00  0.00           C
ATOM   2565  O21 POPEH 114      23.919  18.278  29.618  1.00  0.00           O
ATOM   2566  C21 POPEH 114      24.339  19.368  30.257  1.00  0.00           C
ATOM   2567  O22 POPEH 114      24.729  20.378  29.707  1.00  0.00           O
ATOM   2568  C22 POPEH 114      24.139  19.188  31.778  1.00  0.00           C
ATOM   2571  C3  POPEH 114      22.389  17.538  27.897  1.00  0.00           C
ATOM   2574  O31 POPEH 114      21.329  17.559  28.857  1.00  0.00           O
ATOM   2575  C31 POPEH 114      21.289  16.558  29.728  1.00  0.00           C
ATOM   2576  O32 POPEH 114      21.979  15.558  29.688  1.00  0.00           O
ATOM   2577  C32 POPEH 114      20.249  16.878  30.797  1.00  0.00           C
ATOM   2580  C23 POPEH 114      24.239  20.518  32.568  1.00  0.00           C
ATOM   2583  C24 POPEH 114      23.129  20.727  33.618  1.00  0.00           C
ATOM   2586  C25 POPEH 114      23.319  19.928  34.907  1.00  0.00           C
ATOM   2589  C26 POPEH 114      22.439  20.438  36.068  1.00  0.00           C
ATOM   2592  C27 POPEH 114      22.559  19.567  37.327  1.00  0.00           C
ATOM   2595  C28 POPEH 114      22.049  20.257  38.607  1.00  0.00           C
ATOM   2598  C29 POPEH 114      22.199  19.368  39.808  1.00  0.00           C
ATOM   2600 0C21 POPEH 114      21.669  19.588  41.028  1.00  0.00           C
ATOM   2602 1C21 POPEH 114      20.848  20.798  41.417  1.00  0.00           C
ATOM   2605 2C21 POPEH 114      20.689  20.978  42.938  1.00  0.00           C
ATOM   2608 3C21 POPEH 114      21.998  21.229  43.698  1.00  0.00           C
ATOM   2611 4C21 POPEH 114      21.749  21.538  45.187  1.00  0.00           C
ATOM   2614 5C21 POPEH 114      22.979  21.337  46.077  1.00  0.00           C
ATOM   2617 6C21 POPEH 114      23.969  22.507  46.048  1.00  0.00           C
ATOM   2620 7C21 POPEH 114      25.229  22.178  46.858  1.00  0.00           C
ATOM   2623 8C21 POPEH 114      26.359  23.188  46.648  1.00  0.00           C
ATOM   2627  C33 POPEH 114      20.389  15.968  32.038  1.00  0.00           C
ATOM   2630  C34 POPEH 114      21.489  16.428  33.007  1.00  0.00           C
ATOM   2633  C35 POPEH 114      21.579  15.498  34.228  1.00  0.00           C
ATOM   2636  C36 POPEH 114      22.389  16.098  35.387  1.00  0.00           C
ATOM   2639  C37 POPEH 114      23.199  15.058  36.157  1.00  0.00           C
ATOM   2642  C38 POPEH 114      23.949  15.648  37.368  1.00  0.00           C
ATOM   2645  C39 POPEH 114      25.018  16.678  36.957  1.00  0.00           C
ATOM   2648 0C31 POPEH 114      25.789  17.248  38.147  1.00  0.00           C
ATOM   2651 1C31 POPEH 114      26.879  18.227  37.687  1.00  0.00           C
ATOM   2654 2C31 POPEH 114      27.649  18.887  38.838  1.00  0.00           C
ATOM   2657 3C31 POPEH 114      26.858  20.007  39.527  1.00  0.00           C
ATOM   2660 4C31 POPEH 114      26.639  19.758  41.028  1.00  0.00           C
ATOM   2663 5C31 POPEH 114      25.949  20.948  41.708  1.00  0.00           C
ATOM   2666 6C31 POPEH 114      25.999  20.898  43.238  1.00  0.00           C
ATOM   2670  NH3 POPEI 115     109.518 128.574  23.668  1.00  0.00           N
ATOM   2674  C12 POPEI 115     111.018 128.415  23.708  1.00  0.00           C
ATOM   2677  C11 POPEI 115     111.518 127.506  22.567  1.00  0.00           C
ATOM   2680  P   POPEI 115     109.869 125.495  22.077  1.00  0.00           P
ATOM   2681  O13 POPEI 115     108.738 126.425  22.288  1.00  0.00           O
ATOM   2682  O14 POPEI 115     110.158 125.049  20.708  1.00  0.00           O
ATOM   2683  O11 POPEI 115     109.589 124.248  22.997  1.00  0.00           O
ATOM   2684  O12 POPEI 115     111.139 126.145  22.758  1.00  0.00           O
ATOM   2685  C1  POPEI 115     109.848 124.309  24.407  1.00  0.00           C
ATOM   2688  C2  POPEI 115     108.679 124.988  25.218  1.00  0.00           C
ATOM   2690  O21 POPEI 115     109.078 126.076  26.098  1.00  0.00           O
ATOM   2691  C21 POPEI 115     110.039 125.826  26.988  1.00  0.00           C
ATOM   2692  O22 POPEI 115     110.678 124.809  27.077  1.00  0.00           O
ATOM   2693  C22 POPEI 115     110.228 127.015  27.927  1.00  0.00           C
ATOM   2696  C3  POPEI 115     107.758 123.949  25.938  1.00  0.00           C
ATOM   2699  O31 POPEI 115     108.408 123.269  27.038  1.00  0.00           O
ATOM   2700  C31 POPEI 115     107.718 123.199  28.178  1.00  0.00           C
ATOM   2701  O32 POPEI 115     106.539 123.479  28.308  1.00  0.00           O
ATOM   2702  C32 POPEI 115     108.619 122.809  29.317  1.00  0.00           C
ATOM   2705  C23 POPEI 115     111.729 127.355  28.078  1.00  0.00           C
ATOM   2708  C24 POPEI 115     112.089 128.384  29.147  1.00  0.00           C
ATOM   2711  C25 POPEI 115     111.959 127.886  30.587  1.00  0.00           C
ATOM   2714  C26 POPEI 115     112.289 129.016  31.547  1.00  0.00           C
ATOM   2717  C27 POPEI 115     111.529 128.965  32.877  1.00  0.00           C
ATOM   2720  C28 POPEI 115     111.659 130.324  33.568  1.00  0.00           C
ATOM   2723  C29 POPEI 115     110.928 130.484  34.868  1.00  0.00           C
ATOM   2725 0C21 POPEI 115     111.139 131.555  35.658  1.00  0.00           C
ATOM   2727 1C21 POPEI 115     112.138 132.615  35.288  1.00  0.00           C
ATOM   2730 2C21 POPEI 115     111.888 133.995  35.897  1.00  0.00           C
ATOM   2733 3C21 POPEI 115     113.108 134.895  35.668  1.00  0.00           C
ATOM   2736 4C21 POPEI 115     112.798 136.376  35.858  1.00  0.00           C
ATOM   2739 5C21 POPEI 115     114.059 137.234  35.767  1.00  0.00           C
ATOM   2742 6C21 POPEI 115     113.728 138.714  35.938  1.00  0.00           C
ATOM   2745 7C21 POPEI 115     114.969 139.555  36.248  1.00  0.00           C
ATOM   2748 8C21 POPEI 115     114.689 141.055  36.297  1.00  0.00           C
ATOM   2752  C33 POPEI 115     108.259 123.669  30.548  1.00  0.00           C
ATOM   2755  C34 POPEI 115     109.209 123.428  31.708  1.00  0.00           C
ATOM   2758  C35 POPEI 115     109.218 124.568  32.737  1.00  0.00           C
ATOM   2761  C36 POPEI 115     110.169 124.188  33.867  1.00  0.00           C
ATOM   2764  C37 POPEI 115     110.398 125.268  34.928  1.00  0.00           C
ATOM   2767  C38 POPEI 115     111.039 124.628  36.157  1.00  0.00           C
ATOM   2770  C39 POPEI 115     112.229 125.398  36.708  1.00  0.00           C
ATOM   2773 0C31 POPEI 115     112.718 124.779  38.017  1.00  0.00           C
ATOM   2776 1C31 POPEI 115     114.069 125.329  38.467  1.00  0.00           C
ATOM   2779 2C31 POPEI 115     114.008 125.815  39.917  1.00  0.00           C
ATOM   2782 3C31 POPEI 115     115.289 126.495  40.377  1.00  0.00           C
ATOM   2785 4C31 POPEI 115     115.009 127.535  41.468  1.00  0.00           C
ATOM   2788 5C31 POPEI 115     114.269 126.965  42.677  1.00  0.00           C
ATOM   2791 6C31 POPEI 115     113.938 128.076  43.667  1.00  0.00           C
ATOM   2795  NH3 POPEJ 116      10.139  16.837  64.818  1.00  0.00           N
ATOM   2799  C12 POPEJ 116       9.809  17.058  66.278  1.00  0.00           C
ATOM   2802  C11 POPEJ 116       8.779  16.018  66.757  1.00  0.00           C
ATOM   2805  P   POPEJ 116       8.309  13.468  66.897  1.00  0.00           P
ATOM   2806  O13 POPEJ 116       9.059  12.198  66.998  1.00  0.00           O
ATOM   2807  O14 POPEJ 116       7.459  13.758  68.067  1.00  0.00           O
ATOM   2808  O11 POPEJ 116       7.339  13.398  65.658  1.00  0.00           O
ATOM   2809  O12 POPEJ 116       9.259  14.688  66.567  1.00  0.00           O
ATOM   2810  C1  POPEJ 116       7.889  13.528  64.338  1.00  0.00           C
ATOM   2813  C2  POPEJ 116       6.789  13.948  63.358  1.00  0.00           C
ATOM   2815  O21 POPEJ 116       7.329  14.268  62.068  1.00  0.00           O
ATOM   2816  C21 POPEJ 116       8.019  15.399  61.978  1.00  0.00           C
ATOM   2817  O22 POPEJ 116       8.309  16.139  62.898  1.00  0.00           O
ATOM   2818  C22 POPEJ 116       8.489  15.549  60.517  1.00  0.00           C
ATOM   2821  C3  POPEJ 116       5.819  15.028  63.948  1.00  0.00           C
ATOM   2824  O31 POPEJ 116       4.849  15.407  62.958  1.00  0.00           O
ATOM   2825  C31 POPEJ 116       3.969  14.458  62.677  1.00  0.00           C
ATOM   2826  O32 POPEJ 116       3.779  13.448  63.347  1.00  0.00           O
ATOM   2827  C32 POPEJ 116       3.339  14.788  61.327  1.00  0.00           C
ATOM   2830  C23 POPEJ 116       8.979  16.977  60.158  1.00  0.00           C
ATOM   2833  C24 POPEJ 116       9.469  17.128  58.698  1.00  0.00           C
ATOM   2836  C25 POPEJ 116       8.569  16.407  57.688  1.00  0.00           C
ATOM   2839  C26 POPEJ 116       8.689  16.858  56.217  1.00  0.00           C
ATOM   2842  C27 POPEJ 116       8.299  18.327  55.958  1.00  0.00           C
ATOM   2845  C28 POPEJ 116       7.409  18.498  54.708  1.00  0.00           C
ATOM   2848  C29 POPEJ 116       7.379  19.899  54.158  1.00  0.00           C
ATOM   2850 0C21 POPEJ 116       6.319  20.578  53.698  1.00  0.00           C
ATOM   2852 1C21 POPEJ 116       4.879  20.118  53.647  1.00  0.00           C
ATOM   2855 2C21 POPEJ 116       3.969  21.188  54.278  1.00  0.00           C
ATOM   2858 3C21 POPEJ 116       2.519  20.747  54.517  1.00  0.00           C
ATOM   2861 4C21 POPEJ 116       1.659  21.918  55.037  1.00  0.00           C
ATOM   2864 5C21 POPEJ 116       0.152  21.609  55.118  1.00  0.00           C
ATOM   2867 6C21 POPEJ 116      -0.588  22.698  55.907  1.00  0.00           C
ATOM   2870 7C21 POPEJ 116      -2.098  22.469  56.007  1.00  0.00           C
ATOM   2873 8C21 POPEJ 116      -2.818  23.468  56.918  1.00  0.00           C
ATOM   2877  C33 POPEJ 116       2.759  13.598  60.538  1.00  0.00           C
ATOM   2880  C34 POPEJ 116       1.429  13.898  59.818  1.00  0.00           C
ATOM   2883  C35 POPEJ 116       1.239  15.378  59.438  1.00  0.00           C
ATOM   2886  C36 POPEJ 116       0.152  15.628  58.397  1.00  0.00           C
ATOM   2889  C37 POPEJ 116       0.122  17.108  58.028  1.00  0.00           C
ATOM   2892  C38 POPEJ 116      -0.758  17.438  56.817  1.00  0.00           C
ATOM   2895  C39 POPEJ 116      -0.278  16.778  55.528  1.00  0.00           C
ATOM   2898 0C31 POPEJ 116      -0.678  17.598  54.307  1.00  0.00           C
ATOM   2901 1C31 POPEJ 116      -0.338  16.907  52.978  1.00  0.00           C
ATOM   2904 2C31 POPEJ 116      -0.468  17.827  51.757  1.00  0.00           C
ATOM   2907 3C31 POPEJ 116       0.389  19.088  51.877  1.00  0.00           C
ATOM   2910 4C31 POPEJ 116       0.449  19.979  50.627  1.00  0.00           C
ATOM   2913 5C31 POPEJ 116       1.189  21.288  50.938  1.00  0.00           C
ATOM   2916 6C31 POPEJ 116       1.459  22.167  49.717  1.00  0.00           C
ATOM   2920  NH3 POPEK 117     101.979 118.047  26.127  1.00  0.00           N
ATOM   2924  C12 POPEK 117     102.158 116.637  25.608  1.00  0.00           C
ATOM   2927  C11 POPEK 117     100.869 115.778  25.657  1.00  0.00           C
ATOM   2930  P   POPEK 117     102.049 113.418  25.448  1.00  0.00           P
ATOM   2931  O13 POPEK 117     101.739 112.207  24.647  1.00  0.00           O
ATOM   2932  O14 POPEK 117     103.399 113.978  25.267  1.00  0.00           O
ATOM   2933  O11 POPEK 117     101.729 113.238  26.977  1.00  0.00           O
ATOM   2934  O12 POPEK 117     101.009 114.528  24.988  1.00  0.00           O
ATOM   2935  C1  POPEK 117     102.718 112.767  27.897  1.00  0.00           C
ATOM   2938  C2  POPEK 117     102.429 113.238  29.358  1.00  0.00           C
ATOM   2940  O21 POPEK 117     101.039 113.109  29.698  1.00  0.00           O
ATOM   2941  C21 POPEK 117     100.479 112.008  30.208  1.00  0.00           C
ATOM   2942  O22 POPEK 117      99.288 111.927  30.448  1.00  0.00           O
ATOM   2943  C22 POPEK 117     101.468 110.868  30.497  1.00  0.00           C
ATOM   2946  C3  POPEK 117     102.838 114.738  29.568  1.00  0.00           C
ATOM   2949  O31 POPEK 117     102.348 115.318  30.797  1.00  0.00           O
ATOM   2950  C31 POPEK 117     102.889 114.808  31.908  1.00  0.00           C
ATOM   2951  O32 POPEK 117     103.749 113.947  31.947  1.00  0.00           O
ATOM   2952  C32 POPEK 117     102.259 115.449  33.127  1.00  0.00           C
ATOM   2955  C23 POPEK 117     100.839 109.607  31.177  1.00  0.00           C
ATOM   2958  C24 POPEK 117     101.129 109.519  32.687  1.00  0.00           C
ATOM   2961  C25 POPEK 117     100.328 110.498  33.548  1.00  0.00           C
ATOM   2964  C26 POPEK 117     100.608 110.379  35.057  1.00  0.00           C
ATOM   2967  C27 POPEK 117      99.518 111.067  35.888  1.00  0.00           C
ATOM   2970  C28 POPEK 117      99.538 110.787  37.407  1.00  0.00           C
ATOM   2973  C29 POPEK 117     100.289 111.797  38.238  1.00  0.00           C
ATOM   2975 0C21 POPEK 117     100.999 111.548  39.358  1.00  0.00           C
ATOM   2977 1C21 POPEK 117     101.149 110.209  40.028  1.00  0.00           C
ATOM   2980 2C21 POPEK 117     101.109 110.318  41.567  1.00  0.00           C
ATOM   2983 3C21 POPEK 117      99.789 110.868  42.168  1.00  0.00           C
ATOM   2986 4C21 POPEK 117      98.539 110.127  41.658  1.00  0.00           C
ATOM   2989 5C21 POPEK 117      97.239 110.568  42.368  1.00  0.00           C
ATOM   2992 6C21 POPEK 117      97.158 110.069  43.818  1.00  0.00           C
ATOM   2995 7C21 POPEK 117      95.818 110.358  44.488  1.00  0.00           C
ATOM   2998 8C21 POPEK 117      95.689 109.729  45.878  1.00  0.00           C
ATOM   3002  C33 POPEK 117     103.049 115.148  34.428  1.00  0.00           C
ATOM   3005  C34 POPEK 117     102.438 115.938  35.577  1.00  0.00           C
ATOM   3008  C35 POPEK 117     103.019 115.659  36.968  1.00  0.00           C
ATOM   3011  C36 POPEK 117     102.038 116.148  38.038  1.00  0.00           C
ATOM   3014  C37 POPEK 117     102.129 115.397  39.368  1.00  0.00           C
ATOM   3017  C38 POPEK 117     100.748 115.279  40.047  1.00  0.00           C
ATOM   3020  C39 POPEK 117     100.009 116.618  40.198  1.00  0.00           C
ATOM   3023 0C31 POPEK 117     100.788 117.627  41.028  1.00  0.00           C
ATOM   3026 1C31 POPEK 117      99.988 118.908  41.328  1.00  0.00           C
ATOM   3029 2C31 POPEK 117     100.569 119.747  42.487  1.00  0.00           C
ATOM   3032 3C31 POPEK 117     100.739 118.928  43.778  1.00  0.00           C
ATOM   3035 4C31 POPEK 117     100.989 119.777  45.028  1.00  0.00           C
ATOM   3038 5C31 POPEK 117     101.058 118.898  46.278  1.00  0.00           C
ATOM   3041 6C31 POPEK 117     101.289 119.698  47.557  1.00  0.00           C
ATOM   3045  NH3 POPEL 118      54.889  14.688  26.538  1.00  0.00           N
ATOM   3049  C12 POPEL 118      53.759  15.679  26.517  1.00  0.00           C
ATOM   3052  C11 POPEL 118      52.399  14.978  26.638  1.00  0.00           C
ATOM   3055  P   POPEL 118      51.129  17.278  27.218  1.00  0.00           P
ATOM   3056  O13 POPEL 118      52.129  18.198  26.638  1.00  0.00           O
ATOM   3057  O14 POPEL 118      49.699  17.667  27.118  1.00  0.00           O
ATOM   3058  O11 POPEL 118      51.559  17.047  28.708  1.00  0.00           O
ATOM   3059  O12 POPEL 118      51.279  15.868  26.538  1.00  0.00           O
ATOM   3060  C1  POPEL 118      51.139  15.997  29.577  1.00  0.00           C
ATOM   3063  C2  POPEL 118      49.838  16.358  30.337  1.00  0.00           C
ATOM   3065  O21 POPEL 118      49.809  15.799  31.658  1.00  0.00           O
ATOM   3066  C21 POPEL 118      50.449  16.518  32.547  1.00  0.00           C
ATOM   3067  O22 POPEL 118      51.199  17.448  32.308  1.00  0.00           O
ATOM   3068  C22 POPEL 118      50.039  16.038  33.948  1.00  0.00           C
ATOM   3071  C3  POPEL 118      48.588  15.868  29.558  1.00  0.00           C
ATOM   3074  O31 POPEL 118      47.379  15.688  30.318  1.00  0.00           O
ATOM   3075  C31 POPEL 118      47.008  16.558  31.228  1.00  0.00           C
ATOM   3076  O32 POPEL 118      47.479  17.667  31.417  1.00  0.00           O
ATOM   3077  C32 POPEL 118      45.898  15.908  32.038  1.00  0.00           C
ATOM   3080  C23 POPEL 118      50.539  16.969  35.088  1.00  0.00           C
ATOM   3083  C24 POPEL 118      49.479  17.878  35.738  1.00  0.00           C
ATOM   3086  C25 POPEL 118      50.099  18.598  36.947  1.00  0.00           C
ATOM   3089  C26 POPEL 118      49.149  19.418  37.828  1.00  0.00           C
ATOM   3092  C27 POPEL 118      49.939  20.148  38.937  1.00  0.00           C
ATOM   3095  C28 POPEL 118      49.139  21.168  39.778  1.00  0.00           C
ATOM   3098  C29 POPEL 118      48.509  20.618  41.037  1.00  0.00           C
ATOM   3100 0C21 POPEL 118      49.108  20.628  42.238  1.00  0.00           C
ATOM   3102 1C21 POPEL 118      48.458  20.188  43.517  1.00  0.00           C
ATOM   3105 2C21 POPEL 118      47.819  21.387  44.237  1.00  0.00           C
ATOM   3108 3C21 POPEL 118      47.229  21.019  45.608  1.00  0.00           C
ATOM   3111 4C21 POPEL 118      45.898  20.248  45.528  1.00  0.00           C
ATOM   3114 5C21 POPEL 118      45.769  19.158  46.608  1.00  0.00           C
ATOM   3117 6C21 POPEL 118      46.688  17.958  46.347  1.00  0.00           C
ATOM   3120 7C21 POPEL 118      46.539  16.848  47.388  1.00  0.00           C
ATOM   3123 8C21 POPEL 118      47.369  15.618  47.048  1.00  0.00           C
ATOM   3127  C33 POPEL 118      45.469  16.678  33.298  1.00  0.00           C
ATOM   3130  C34 POPEL 118      44.599  15.799  34.218  1.00  0.00           C
ATOM   3133  C35 POPEL 118      45.419  14.839  35.097  1.00  0.00           C
ATOM   3136  C36 POPEL 118      46.028  15.549  36.318  1.00  0.00           C
ATOM   3139  C37 POPEL 118      46.969  14.667  37.147  1.00  0.00           C
ATOM   3142  C38 POPEL 118      47.599  15.478  38.288  1.00  0.00           C
ATOM   3145  C39 POPEL 118      48.518  14.667  39.218  1.00  0.00           C
ATOM   3148 0C31 POPEL 118      47.749  13.698  40.117  1.00  0.00           C
ATOM   3151 1C31 POPEL 118      48.539  13.337  41.388  1.00  0.00           C
ATOM   3154 2C31 POPEL 118      47.719  12.508  42.378  1.00  0.00           C
ATOM   3157 3C31 POPEL 118      48.588  11.799  43.418  1.00  0.00           C
ATOM   3160 4C31 POPEL 118      49.298  12.757  44.387  1.00  0.00           C
ATOM   3163 5C31 POPEL 118      50.029  12.008  45.507  1.00  0.00           C
ATOM   3166 6C31 POPEL 118      50.699  12.938  46.518  1.00  0.00           C
ATOM   3170  NH3 POPEM 119      90.349  88.618  27.188  1.00  0.00           N
ATOM   3174  C12 POPEM 119      90.039  88.518  28.657  1.00  0.00           C
ATOM   3177  C11 POPEM 119      88.539  88.299  28.958  1.00  0.00           C
ATOM   3180  P   POPEM 119      87.149  87.468  31.057  1.00  0.00           P
ATOM   3181  O13 POPEM 119      85.928  88.307  30.938  1.00  0.00           O
ATOM   3182  O14 POPEM 119      87.068  86.088  30.517  1.00  0.00           O
ATOM   3183  O11 POPEM 119      87.588  87.328  32.588  1.00  0.00           O
ATOM   3184  O12 POPEM 119      88.369  88.229  30.378  1.00  0.00           O
ATOM   3185  C1  POPEM 119      88.968  87.378  32.978  1.00  0.00           C
ATOM   3188  C2  POPEM 119      89.439  86.118  33.758  1.00  0.00           C
ATOM   3190  O21 POPEM 119      90.788  86.358  34.188  1.00  0.00           O
ATOM   3191  C21 POPEM 119      91.228  85.997  35.387  1.00  0.00           C
ATOM   3192  O22 POPEM 119      92.329  85.537  35.608  1.00  0.00           O
ATOM   3193  C22 POPEM 119      90.228  86.307  36.497  1.00  0.00           C
ATOM   3196  C3  POPEM 119      89.428  84.828  32.887  1.00  0.00           C
ATOM   3199  O31 POPEM 119      90.249  83.788  33.467  1.00  0.00           O
ATOM   3200  C31 POPEM 119      89.708  83.118  34.468  1.00  0.00           C
ATOM   3201  O32 POPEM 119      88.539  83.177  34.818  1.00  0.00           O
ATOM   3202  C32 POPEM 119      90.809  82.299  35.138  1.00  0.00           C
ATOM   3205  C23 POPEM 119      90.939  86.618  37.838  1.00  0.00           C
ATOM   3208  C24 POPEM 119      89.938  86.739  38.987  1.00  0.00           C
ATOM   3211  C25 POPEM 119      90.608  86.997  40.338  1.00  0.00           C
ATOM   3214  C26 POPEM 119      89.638  87.378  41.478  1.00  0.00           C
ATOM   3217  C27 POPEM 119      90.419  87.798  42.737  1.00  0.00           C
ATOM   3220  C28 POPEM 119      89.579  88.558  43.778  1.00  0.00           C
ATOM   3223  C29 POPEM 119      90.438  88.928  44.958  1.00  0.00           C
ATOM   3225 0C21 POPEM 119      90.508  90.118  45.588  1.00  0.00           C
ATOM   3227 1C21 POPEM 119      89.699  91.358  45.317  1.00  0.00           C
ATOM   3230 2C21 POPEM 119      89.039  91.927  46.588  1.00  0.00           C
ATOM   3233 3C21 POPEM 119      87.998  90.988  47.217  1.00  0.00           C
ATOM   3236 4C21 POPEM 119      87.369  91.529  48.517  1.00  0.00           C
ATOM   3239 5C21 POPEM 119      85.869  91.818  48.388  1.00  0.00           C
ATOM   3242 6C21 POPEM 119      85.228  92.347  49.668  1.00  0.00           C
ATOM   3245 7C21 POPEM 119      83.698  92.457  49.548  1.00  0.00           C
ATOM   3248 8C21 POPEM 119      83.019  93.007  50.808  1.00  0.00           C
ATOM   3252  C33 POPEM 119      90.438  81.787  36.557  1.00  0.00           C
ATOM   3255  C34 POPEM 119      90.748  82.788  37.677  1.00  0.00           C
ATOM   3258  C35 POPEM 119      91.459  82.098  38.867  1.00  0.00           C
ATOM   3261  C36 POPEM 119      91.578  82.989  40.107  1.00  0.00           C
ATOM   3264  C37 POPEM 119      92.319  82.258  41.237  1.00  0.00           C
ATOM   3267  C38 POPEM 119      92.518  83.098  42.508  1.00  0.00           C
ATOM   3270  C39 POPEM 119      91.289  83.109  43.448  1.00  0.00           C
ATOM   3273 0C31 POPEM 119      91.569  83.819  44.778  1.00  0.00           C
ATOM   3276 1C31 POPEM 119      90.338  83.877  45.697  1.00  0.00           C
ATOM   3279 2C31 POPEM 119      90.638  84.467  47.097  1.00  0.00           C
ATOM   3282 3C31 POPEM 119      91.009  85.957  47.068  1.00  0.00           C
ATOM   3285 4C31 POPEM 119      91.468  86.488  48.438  1.00  0.00           C
ATOM   3288 5C31 POPEM 119      92.049  87.907  48.337  1.00  0.00           C
ATOM   3291 6C31 POPEM 119      92.718  88.409  49.618  1.00  0.00           C
ATOM   3295  NH3 POPEN 120      12.749 113.348  68.748  1.00  0.00           N
ATOM   3299  C12 POPEN 120      13.849 114.137  68.108  1.00  0.00           C
ATOM   3302  C11 POPEN 120      13.909 115.568  68.698  1.00  0.00           C
ATOM   3305  P   POPEN 120      11.929 117.177  69.387  1.00  0.00           P
ATOM   3306  O13 POPEN 120      12.569 118.518  69.468  1.00  0.00           O
ATOM   3307  O14 POPEN 120      11.789 116.447  70.668  1.00  0.00           O
ATOM   3308  O11 POPEN 120      10.479 117.238  68.728  1.00  0.00           O
ATOM   3309  O12 POPEN 120      12.739 116.288  68.347  1.00  0.00           O
ATOM   3310  C1  POPEN 120      10.269 117.627  67.378  1.00  0.00           C
ATOM   3313  C2  POPEN 120      10.339 116.447  66.357  1.00  0.00           C
ATOM   3315  O21 POPEN 120      10.859 117.019  65.147  1.00  0.00           O
ATOM   3316  C21 POPEN 120      11.559 116.237  64.348  1.00  0.00           C
ATOM   3317  O22 POPEN 120      11.289 115.118  63.967  1.00  0.00           O
ATOM   3318  C22 POPEN 120      12.859 116.979  64.018  1.00  0.00           C
ATOM   3321  C3  POPEN 120       8.959 115.729  66.178  1.00  0.00           C
ATOM   3324  O31 POPEN 120       9.119 114.449  65.517  1.00  0.00           O
ATOM   3325  C31 POPEN 120       8.139 114.079  64.698  1.00  0.00           C
ATOM   3326  O32 POPEN 120       7.039 114.598  64.618  1.00  0.00           O
ATOM   3327  C32 POPEN 120       8.609 112.879  63.878  1.00  0.00           C
ATOM   3330  C23 POPEN 120      13.279 116.888  62.537  1.00  0.00           C
ATOM   3333  C24 POPEN 120      14.729 117.338  62.357  1.00  0.00           C
ATOM   3336  C25 POPEN 120      15.179 117.308  60.888  1.00  0.00           C
ATOM   3339  C26 POPEN 120      16.589 117.879  60.697  1.00  0.00           C
ATOM   3342  C27 POPEN 120      16.939 118.098  59.218  1.00  0.00           C
ATOM   3345  C28 POPEN 120      18.269 118.858  58.997  1.00  0.00           C
ATOM   3348  C29 POPEN 120      19.479 118.007  59.267  1.00  0.00           C
ATOM   3350 0C21 POPEN 120      20.689 118.159  58.688  1.00  0.00           C
ATOM   3352 1C21 POPEN 120      21.069 119.208  57.677  1.00  0.00           C
ATOM   3355 2C21 POPEN 120      21.519 120.519  58.327  1.00  0.00           C
ATOM   3358 3C21 POPEN 120      22.069 121.529  57.308  1.00  0.00           C
ATOM   3361 4C21 POPEN 120      22.599 122.818  57.947  1.00  0.00           C
ATOM   3364 5C21 POPEN 120      21.499 123.667  58.607  1.00  0.00           C
ATOM   3367 6C21 POPEN 120      22.009 124.659  59.668  1.00  0.00           C
ATOM   3370 7C21 POPEN 120      22.499 123.939  60.928  1.00  0.00           C
ATOM   3373 8C21 POPEN 120      22.799 124.868  62.108  1.00  0.00           C
ATOM   3377  C33 POPEN 120       8.929 113.258  62.408  1.00  0.00           C
ATOM   3380  C34 POPEN 120       7.689 113.138  61.518  1.00  0.00           C
ATOM   3383  C35 POPEN 120       7.829 113.707  60.097  1.00  0.00           C
ATOM   3386  C36 POPEN 120       8.919 113.007  59.288  1.00  0.00           C
ATOM   3389  C37 POPEN 120       8.899 113.438  57.817  1.00  0.00           C
ATOM   3392  C38 POPEN 120      10.229 113.167  57.108  1.00  0.00           C
ATOM   3395  C39 POPEN 120      10.099 113.307  55.588  1.00  0.00           C
ATOM   3398 0C31 POPEN 120       9.529 112.037  54.938  1.00  0.00           C
ATOM   3401 1C31 POPEN 120       8.479 112.299  53.847  1.00  0.00           C
ATOM   3404 2C31 POPEN 120       7.809 111.008  53.347  1.00  0.00           C
ATOM   3407 3C31 POPEN 120       8.719 110.118  52.498  1.00  0.00           C
ATOM   3410 4C31 POPEN 120       8.519 110.228  50.988  1.00  0.00           C
ATOM   3413 5C31 POPEN 120       9.429 109.227  50.247  1.00  0.00           C
ATOM   3416 6C31 POPEN 120       9.219 109.169  48.737  1.00  0.00           C
ATOM   3420  NH3 POPEO 121      44.648  91.769  68.647  1.00  0.00           N
ATOM   3424  C12 POPEO 121      45.209  90.379  68.757  1.00  0.00           C
ATOM   3427  C11 POPEO 121      46.049  89.999  67.528  1.00  0.00           C
ATOM   3430  P   POPEO 121      46.459  87.788  66.188  1.00  0.00           P
ATOM   3431  O13 POPEO 121      46.868  86.719  67.138  1.00  0.00           O
ATOM   3432  O14 POPEO 121      45.678  87.328  65.028  1.00  0.00           O
ATOM   3433  O11 POPEO 121      47.689  88.679  65.757  1.00  0.00           O
ATOM   3434  O12 POPEO 121      45.579  88.749  67.048  1.00  0.00           O
ATOM   3435  C1  POPEO 121      47.849  89.157  64.418  1.00  0.00           C
ATOM   3438  C2  POPEO 121      48.619  90.507  64.387  1.00  0.00           C
ATOM   3440  O21 POPEO 121      48.539  91.067  63.057  1.00  0.00           O
ATOM   3441  C21 POPEO 121      49.158  92.247  62.927  1.00  0.00           C
ATOM   3442  O22 POPEO 121      49.449  92.998  63.847  1.00  0.00           O
ATOM   3443  C22 POPEO 121      49.498  92.468  61.448  1.00  0.00           C
ATOM   3446  C3  POPEO 121      50.088  90.318  64.868  1.00  0.00           C
ATOM   3449  O31 POPEO 121      51.039  90.318  63.778  1.00  0.00           O
ATOM   3450  C31 POPEO 121      51.669  89.188  63.537  1.00  0.00           C
ATOM   3451  O32 POPEO 121      51.658  88.188  64.228  1.00  0.00           O
ATOM   3452  C32 POPEO 121      52.408  89.269  62.198  1.00  0.00           C
ATOM   3455  C23 POPEO 121      50.099  93.868  61.188  1.00  0.00           C
ATOM   3458  C24 POPEO 121      50.268  94.188  59.698  1.00  0.00           C
ATOM   3461  C25 POPEO 121      50.529  95.688  59.488  1.00  0.00           C
ATOM   3464  C26 POPEO 121      51.249  96.058  58.178  1.00  0.00           C
ATOM   3467  C27 POPEO 121      51.109  97.569  57.868  1.00  0.00           C
ATOM   3470  C28 POPEO 121      51.969  98.089  56.697  1.00  0.00           C
ATOM   3473  C29 POPEO 121      51.658  97.468  55.357  1.00  0.00           C
ATOM   3475 0C21 POPEO 121      50.548  97.658  54.628  1.00  0.00           C
ATOM   3477 1C21 POPEO 121      49.389  98.539  54.998  1.00  0.00           C
ATOM   3480 2C21 POPEO 121      48.379  98.707  53.847  1.00  0.00           C
ATOM   3483 3C21 POPEO 121      48.929  99.528  52.667  1.00  0.00           C
ATOM   3486 4C21 POPEO 121      47.949  99.628  51.487  1.00  0.00           C
ATOM   3489 5C21 POPEO 121      47.838  98.328  50.678  1.00  0.00           C
ATOM   3492 6C21 POPEO 121      46.949  98.497  49.438  1.00  0.00           C
ATOM   3495 7C21 POPEO 121      46.868  97.229  48.587  1.00  0.00           C
ATOM   3498 8C21 POPEO 121      45.999  97.378  47.337  1.00  0.00           C
ATOM   3502  C33 POPEO 121      51.748  88.339  61.158  1.00  0.00           C
ATOM   3505  C34 POPEO 121      52.479  88.378  59.798  1.00  0.00           C
ATOM   3508  C35 POPEO 121      52.289  89.688  59.028  1.00  0.00           C
ATOM   3511  C36 POPEO 121      50.859  89.898  58.518  1.00  0.00           C
ATOM   3514  C37 POPEO 121      50.809  91.018  57.478  1.00  0.00           C
ATOM   3517  C38 POPEO 121      49.409  91.618  57.318  1.00  0.00           C
ATOM   3520  C39 POPEO 121      49.349  92.798  56.347  1.00  0.00           C
ATOM   3523 0C31 POPEO 121      49.549  92.347  54.897  1.00  0.00           C
ATOM   3526 1C31 POPEO 121      49.158  93.418  53.868  1.00  0.00           C
ATOM   3529 2C31 POPEO 121      48.989  92.767  52.487  1.00  0.00           C
ATOM   3532 3C31 POPEO 121      48.458  93.707  51.408  1.00  0.00           C
ATOM   3535 4C31 POPEO 121      48.359  92.989  50.068  1.00  0.00           C
ATOM   3538 5C31 POPEO 121      47.838  93.877  48.937  1.00  0.00           C
ATOM   3541 6C31 POPEO 121      47.959  93.229  47.568  1.00  0.00           C
ATOM   3545  NH3 POPEP 122      81.819 118.749  23.887  1.00  0.00           N
ATOM   3549  C12 POPEP 122      83.199 118.368  23.408  1.00  0.00           C
ATOM   3552  C11 POPEP 122      83.658 117.057  24.058  1.00  0.00           C
ATOM   3555  P   POPEP 122      82.858 114.618  24.558  1.00  0.00           P
ATOM   3556  O13 POPEP 122      81.548 113.997  24.767  1.00  0.00           O
ATOM   3557  O14 POPEP 122      83.948 113.838  23.887  1.00  0.00           O
ATOM   3558  O11 POPEP 122      83.469 115.049  25.957  1.00  0.00           O
ATOM   3559  O12 POPEP 122      82.688 116.027  23.828  1.00  0.00           O
ATOM   3560  C1  POPEP 122      82.658 115.419  27.088  1.00  0.00           C
ATOM   3563  C2  POPEP 122      83.159 114.668  28.358  1.00  0.00           C
ATOM   3565  O21 POPEP 122      82.289 114.828  29.498  1.00  0.00           O
ATOM   3566  C21 POPEP 122      82.628 115.318  30.668  1.00  0.00           C
ATOM   3567  O22 POPEP 122      83.558 116.058  30.948  1.00  0.00           O
ATOM   3568  C22 POPEP 122      81.648 114.738  31.677  1.00  0.00           C
ATOM   3571  C3  POPEP 122      84.658 114.948  28.618  1.00  0.00           C
ATOM   3574  O31 POPEP 122      85.128 114.147  29.728  1.00  0.00           O
ATOM   3575  C31 POPEP 122      86.158 114.729  30.318  1.00  0.00           C
ATOM   3576  O32 POPEP 122      86.949 115.489  29.767  1.00  0.00           O
ATOM   3577  C32 POPEP 122      86.168 114.458  31.817  1.00  0.00           C
ATOM   3580  C23 POPEP 122      81.809 115.279  33.127  1.00  0.00           C
ATOM   3583  C24 POPEP 122      80.959 114.449  34.088  1.00  0.00           C
ATOM   3586  C25 POPEP 122      80.899 114.968  35.528  1.00  0.00           C
ATOM   3589  C26 POPEP 122      80.078 116.258  35.697  1.00  0.00           C
ATOM   3592  C27 POPEP 122      79.849 116.568  37.178  1.00  0.00           C
ATOM   3595  C28 POPEP 122      78.949 117.788  37.438  1.00  0.00           C
ATOM   3598  C29 POPEP 122      78.658 117.868  38.917  1.00  0.00           C
ATOM   3600 0C21 POPEP 122      79.079 118.799  39.798  1.00  0.00           C
ATOM   3602 1C21 POPEP 122      79.949 119.999  39.507  1.00  0.00           C
ATOM   3605 2C21 POPEP 122      80.978 120.298  40.618  1.00  0.00           C
ATOM   3608 3C21 POPEP 122      80.368 120.489  42.017  1.00  0.00           C
ATOM   3611 4C21 POPEP 122      81.239 121.307  42.987  1.00  0.00           C
ATOM   3614 5C21 POPEP 122      80.879 122.798  43.108  1.00  0.00           C
ATOM   3617 6C21 POPEP 122      80.949 123.578  41.788  1.00  0.00           C
ATOM   3620 7C21 POPEP 122      80.689 125.088  41.968  1.00  0.00           C
ATOM   3623 8C21 POPEP 122      80.679 125.876  40.658  1.00  0.00           C
ATOM   3627  C33 POPEP 122      85.309 113.287  32.337  1.00  0.00           C
ATOM   3630  C34 POPEP 122      85.289 113.238  33.878  1.00  0.00           C
ATOM   3633  C35 POPEP 122      86.629 113.637  34.507  1.00  0.00           C
ATOM   3636  C36 POPEP 122      86.699 113.409  36.017  1.00  0.00           C
ATOM   3639  C37 POPEP 122      88.029 113.908  36.588  1.00  0.00           C
ATOM   3642  C38 POPEP 122      88.369 113.348  37.978  1.00  0.00           C
ATOM   3645  C39 POPEP 122      87.448 113.848  39.097  1.00  0.00           C
ATOM   3648 0C31 POPEP 122      87.979 113.398  40.468  1.00  0.00           C
ATOM   3651 1C31 POPEP 122      87.129 113.868  41.658  1.00  0.00           C
ATOM   3654 2C31 POPEP 122      87.838 113.479  42.958  1.00  0.00           C
ATOM   3657 3C31 POPEP 122      87.138 113.858  44.267  1.00  0.00           C
ATOM   3660 4C31 POPEP 122      88.069 113.508  45.427  1.00  0.00           C
ATOM   3663 5C31 POPEP 122      87.628 114.007  46.807  1.00  0.00           C
ATOM   3666 6C31 POPEP 122      88.688 113.688  47.858  1.00  0.00           C
ATOM   3670  NH3 POPEQ 123       7.659  69.339  70.138  1.00  0.00           N
ATOM   3674  C12 POPEQ 123       7.819  70.697  69.498  1.00  0.00           C
ATOM   3677  C11 POPEQ 123       7.519  71.909  70.408  1.00  0.00           C
ATOM   3680  P   POPEQ 123       8.089  74.598  70.138  1.00  0.00           P
ATOM   3681  O13 POPEQ 123       7.049  75.038  71.107  1.00  0.00           O
ATOM   3682  O14 POPEQ 123       9.489  74.957  70.447  1.00  0.00           O
ATOM   3683  O11 POPEQ 123       7.569  75.137  68.757  1.00  0.00           O
ATOM   3684  O12 POPEQ 123       8.079  73.057  69.808  1.00  0.00           O
ATOM   3685  C1  POPEQ 123       8.329  75.837  67.778  1.00  0.00           C
ATOM   3688  C2  POPEQ 123       7.429  76.508  66.688  1.00  0.00           C
ATOM   3690  O21 POPEQ 123       6.989  75.549  65.718  1.00  0.00           O
ATOM   3691  C21 POPEQ 123       5.959  75.868  64.938  1.00  0.00           C
ATOM   3692  O22 POPEQ 123       5.199  76.807  65.107  1.00  0.00           O
ATOM   3693  C22 POPEQ 123       5.959  74.928  63.728  1.00  0.00           C
ATOM   3696  C3  POPEQ 123       8.219  77.659  65.998  1.00  0.00           C
ATOM   3699  O31 POPEQ 123       7.379  78.558  65.228  1.00  0.00           O
ATOM   3700  C31 POPEQ 123       7.589  78.637  63.927  1.00  0.00           C
ATOM   3701  O32 POPEQ 123       8.459  78.048  63.308  1.00  0.00           O
ATOM   3702  C32 POPEQ 123       6.599  79.618  63.298  1.00  0.00           C
ATOM   3705  C23 POPEQ 123       4.749  75.148  62.787  1.00  0.00           C
ATOM   3708  C24 POPEQ 123       4.889  74.497  61.397  1.00  0.00           C
ATOM   3711  C25 POPEQ 123       5.209  72.988  61.388  1.00  0.00           C
ATOM   3714  C26 POPEQ 123       4.999  72.398  59.987  1.00  0.00           C
ATOM   3717  C27 POPEQ 123       5.579  70.988  59.798  1.00  0.00           C
ATOM   3720  C28 POPEQ 123       5.239  70.328  58.438  1.00  0.00           C
ATOM   3723  C29 POPEQ 123       5.909  70.977  57.248  1.00  0.00           C
ATOM   3725 0C21 POPEQ 123       6.499  70.348  56.208  1.00  0.00           C
ATOM   3727 1C21 POPEQ 123       6.599  68.858  56.007  1.00  0.00           C
ATOM   3730 2C21 POPEQ 123       5.249  68.148  55.728  1.00  0.00           C
ATOM   3733 3C21 POPEQ 123       4.549  68.588  54.428  1.00  0.00           C
ATOM   3736 4C21 POPEQ 123       3.099  69.027  54.688  1.00  0.00           C
ATOM   3739 5C21 POPEQ 123       2.309  69.409  53.428  1.00  0.00           C
ATOM   3742 6C21 POPEQ 123       3.049  70.358  52.467  1.00  0.00           C
ATOM   3745 7C21 POPEQ 123       2.109  71.019  51.448  1.00  0.00           C
ATOM   3748 8C21 POPEQ 123       2.859  71.738  50.317  1.00  0.00           C
ATOM   3752  C33 POPEQ 123       7.259  80.577  62.278  1.00  0.00           C
ATOM   3755  C34 POPEQ 123       6.239  81.459  61.548  1.00  0.00           C
ATOM   3758  C35 POPEQ 123       6.829  82.247  60.368  1.00  0.00           C
ATOM   3761  C36 POPEQ 123       5.989  82.067  59.097  1.00  0.00           C
ATOM   3764  C37 POPEQ 123       6.249  83.138  58.028  1.00  0.00           C
ATOM   3767  C38 POPEQ 123       5.369  82.969  56.778  1.00  0.00           C
ATOM   3770  C39 POPEQ 123       5.749  81.739  55.958  1.00  0.00           C
ATOM   3773 0C31 POPEQ 123       5.279  81.809  54.498  1.00  0.00           C
ATOM   3776 1C31 POPEQ 123       5.699  80.568  53.688  1.00  0.00           C
ATOM   3779 2C31 POPEQ 123       5.639  80.787  52.168  1.00  0.00           C
ATOM   3782 3C31 POPEQ 123       6.869  81.529  51.627  1.00  0.00           C
ATOM   3785 4C31 POPEQ 123       6.849  81.797  50.118  1.00  0.00           C
ATOM   3788 5C31 POPEQ 123       8.159  82.457  49.647  1.00  0.00           C
ATOM   3791 6C31 POPEQ 123       8.169  82.788  48.147  1.00  0.00           C
ATOM   3795  NH3 POPER 124      58.569  58.769  66.037  1.00  0.00           N
ATOM   3799  C12 POPER 124      57.319  59.118  66.778  1.00  0.00           C
ATOM   3802  C11 POPER 124      56.809  60.429  66.208  1.00  0.00           C
ATOM   3805  P   POPER 124      55.818  62.477  67.408  1.00  0.00           P
ATOM   3806  O13 POPER 124      54.568  62.758  68.127  1.00  0.00           O
ATOM   3807  O14 POPER 124      57.039  62.917  68.108  1.00  0.00           O
ATOM   3808  O11 POPER 124      55.789  63.207  66.028  1.00  0.00           O
ATOM   3809  O12 POPER 124      55.859  60.949  67.097  1.00  0.00           O
ATOM   3810  C1  POPER 124      55.018  64.398  65.808  1.00  0.00           C
ATOM   3813  C2  POPER 124      53.849  64.078  64.847  1.00  0.00           C
ATOM   3815  O21 POPER 124      53.248  65.277  64.348  1.00  0.00           O
ATOM   3816  C21 POPER 124      53.739  66.008  63.347  1.00  0.00           C
ATOM   3817  O22 POPER 124      53.229  67.067  63.017  1.00  0.00           O
ATOM   3818  C22 POPER 124      54.869  65.328  62.537  1.00  0.00           C
ATOM   3821  C3  POPER 124      52.759  63.188  65.517  1.00  0.00           C
ATOM   3824  O31 POPER 124      51.748  62.709  64.618  1.00  0.00           O
ATOM   3825  C31 POPER 124      52.148  61.809  63.728  1.00  0.00           C
ATOM   3826  O32 POPER 124      53.299  61.478  63.498  1.00  0.00           O
ATOM   3827  C32 POPER 124      50.929  61.208  63.028  1.00  0.00           C
ATOM   3830  C23 POPER 124      55.149  65.948  61.147  1.00  0.00           C
ATOM   3833  C24 POPER 124      55.818  64.928  60.198  1.00  0.00           C
ATOM   3836  C25 POPER 124      56.039  65.428  58.768  1.00  0.00           C
ATOM   3839  C26 POPER 124      54.739  65.837  58.038  1.00  0.00           C
ATOM   3842  C27 POPER 124      54.969  66.137  56.548  1.00  0.00           C
ATOM   3845  C28 POPER 124      53.819  66.938  55.897  1.00  0.00           C
ATOM   3848  C29 POPER 124      53.699  68.317  56.467  1.00  0.00           C
ATOM   3850 0C21 POPER 124      52.599  69.098  56.478  1.00  0.00           C
ATOM   3852 1C21 POPER 124      51.249  68.769  55.888  1.00  0.00           C
ATOM   3855 2C21 POPER 124      50.049  69.288  56.708  1.00  0.00           C
ATOM   3858 3C21 POPER 124      50.088  70.808  56.918  1.00  0.00           C
ATOM   3861 4C21 POPER 124      48.709  71.487  57.048  1.00  0.00           C
ATOM   3864 5C21 POPER 124      47.938  71.207  58.358  1.00  0.00           C
ATOM   3867 6C21 POPER 124      47.019  69.987  58.298  1.00  0.00           C
ATOM   3870 7C21 POPER 124      45.669  70.247  58.987  1.00  0.00           C
ATOM   3873 8C21 POPER 124      44.679  69.078  58.927  1.00  0.00           C
ATOM   3877  C33 POPER 124      51.028  59.668  62.938  1.00  0.00           C
ATOM   3880  C34 POPER 124      50.259  59.099  61.757  1.00  0.00           C
ATOM   3883  C35 POPER 124      50.979  59.408  60.447  1.00  0.00           C
ATOM   3886  C36 POPER 124      50.228  58.908  59.218  1.00  0.00           C
ATOM   3889  C37 POPER 124      51.109  59.067  57.978  1.00  0.00           C
ATOM   3892  C38 POPER 124      50.309  59.317  56.708  1.00  0.00           C
ATOM   3895  C39 POPER 124      51.229  59.727  55.557  1.00  0.00           C
ATOM   3898 0C31 POPER 124      50.438  59.938  54.278  1.00  0.00           C
ATOM   3901 1C31 POPER 124      51.349  60.359  53.118  1.00  0.00           C
ATOM   3904 2C31 POPER 124      50.568  60.447  51.807  1.00  0.00           C
ATOM   3907 3C31 POPER 124      51.489  60.497  50.577  1.00  0.00           C
ATOM   3910 4C31 POPER 124      52.539  61.609  50.637  1.00  0.00           C
ATOM   3913 5C31 POPER 124      53.209  61.838  49.278  1.00  0.00           C
ATOM   3916 6C31 POPER 124      54.389  62.807  49.327  1.00  0.00           C
ATOM   3920  NH3 POPES 125      40.389  60.758  26.507  1.00  0.00           N
ATOM   3924  C12 POPES 125      39.599  62.008  26.217  1.00  0.00           C
ATOM   3927  C11 POPES 125      40.319  63.277  26.717  1.00  0.00           C
ATOM   3930  P   POPES 125      41.759  62.909  28.887  1.00  0.00           P
ATOM   3931  O13 POPES 125      42.379  61.897  28.017  1.00  0.00           O
ATOM   3932  O14 POPES 125      42.649  64.038  29.267  1.00  0.00           O
ATOM   3933  O11 POPES 125      41.119  62.207  30.158  1.00  0.00           O
ATOM   3934  O12 POPES 125      40.438  63.368  28.148  1.00  0.00           O
ATOM   3935  C1  POPES 125      40.779  60.828  30.148  1.00  0.00           C
ATOM   3938  C2  POPES 125      39.349  60.549  30.697  1.00  0.00           C
ATOM   3940  O21 POPES 125      38.908  59.289  30.198  1.00  0.00           O
ATOM   3941  C21 POPES 125      39.489  58.109  30.488  1.00  0.00           C
ATOM   3942  O22 POPES 125      39.289  57.098  29.828  1.00  0.00           O
ATOM   3943  C22 POPES 125      40.428  58.137  31.708  1.00  0.00           C
ATOM   3946  C3  POPES 125      38.289  61.638  30.308  1.00  0.00           C
ATOM   3949  O31 POPES 125      37.009  61.118  29.918  1.00  0.00           O
ATOM   3950  C31 POPES 125      36.059  60.688  30.757  1.00  0.00           C
ATOM   3951  O32 POPES 125      35.049  60.128  30.388  1.00  0.00           O
ATOM   3952  C32 POPES 125      36.319  60.977  32.238  1.00  0.00           C
ATOM   3955  C23 POPES 125      40.459  56.838  32.537  1.00  0.00           C
ATOM   3958  C24 POPES 125      41.439  56.989  33.698  1.00  0.00           C
ATOM   3961  C25 POPES 125      41.489  55.758  34.597  1.00  0.00           C
ATOM   3964  C26 POPES 125      42.699  55.758  35.538  1.00  0.00           C
ATOM   3967  C27 POPES 125      42.629  54.578  36.518  1.00  0.00           C
ATOM   3970  C28 POPES 125      43.108  54.868  37.958  1.00  0.00           C
ATOM   3973  C29 POPES 125      44.599  54.808  38.108  1.00  0.00           C
ATOM   3975 0C21 POPES 125      45.249  54.497  39.247  1.00  0.00           C
ATOM   3977 1C21 POPES 125      44.619  54.188  40.588  1.00  0.00           C
ATOM   3980 2C21 POPES 125      44.838  52.719  40.998  1.00  0.00           C
ATOM   3983 3C21 POPES 125      44.438  52.449  42.448  1.00  0.00           C
ATOM   3986 4C21 POPES 125      44.849  51.049  42.927  1.00  0.00           C
ATOM   3989 5C21 POPES 125      44.819  50.938  44.457  1.00  0.00           C
ATOM   3992 6C21 POPES 125      45.469  49.648  44.967  1.00  0.00           C
ATOM   3995 7C21 POPES 125      45.669  49.629  46.487  1.00  0.00           C
ATOM   3998 8C21 POPES 125      46.429  48.387  46.978  1.00  0.00           C
ATOM   4002  C33 POPES 125      35.248  60.298  33.147  1.00  0.00           C
ATOM   4005  C34 POPES 125      35.478  60.559  34.647  1.00  0.00           C
ATOM   4008  C35 POPES 125      35.039  61.957  35.078  1.00  0.00           C
ATOM   4011  C36 POPES 125      35.539  62.407  36.458  1.00  0.00           C
ATOM   4014  C37 POPES 125      35.229  63.888  36.667  1.00  0.00           C
ATOM   4017  C38 POPES 125      35.919  64.527  37.877  1.00  0.00           C
ATOM   4020  C39 POPES 125      35.899  66.058  37.768  1.00  0.00           C
ATOM   4023 0C31 POPES 125      36.809  66.747  38.787  1.00  0.00           C
ATOM   4026 1C31 POPES 125      37.239  68.148  38.337  1.00  0.00           C
ATOM   4029 2C31 POPES 125      38.299  68.769  39.257  1.00  0.00           C
ATOM   4032 3C31 POPES 125      37.719  69.328  40.557  1.00  0.00           C
ATOM   4035 4C31 POPES 125      37.119  70.729  40.387  1.00  0.00           C
ATOM   4038 5C31 POPES 125      36.369  71.218  41.627  1.00  0.00           C
ATOM   4041 6C31 POPES 125      35.639  72.538  41.417  1.00  0.00           C
ATOM   4045  NH3 POPET 126      29.358 106.328  69.618  1.00  0.00           N
ATOM   4049  C12 POPET 126      29.869 105.028  69.037  1.00  0.00           C
ATOM   4052  C11 POPET 126      30.669 104.178  70.057  1.00  0.00           C
ATOM   4055  P   POPET 126      32.179 102.268  68.958  1.00  0.00           P
ATOM   4056  O13 POPET 126      33.379 102.598  69.787  1.00  0.00           O
ATOM   4057  O14 POPET 126      31.928 100.857  68.548  1.00  0.00           O
ATOM   4058  O11 POPET 126      32.289 103.098  67.628  1.00  0.00           O
ATOM   4059  O12 POPET 126      30.859 102.837  69.597  1.00  0.00           O
ATOM   4060  C1  POPET 126      31.438 102.697  66.557  1.00  0.00           C
ATOM   4063  C2  POPET 126      31.359 103.807  65.468  1.00  0.00           C
ATOM   4065  O21 POPET 126      30.729 103.328  64.267  1.00  0.00           O
ATOM   4066  C21 POPET 126      29.459 102.998  64.377  1.00  0.00           C
ATOM   4067  O22 POPET 126      28.789 102.928  65.398  1.00  0.00           O
ATOM   4068  C22 POPET 126      28.919 102.608  62.997  1.00  0.00           C
ATOM   4071  C3  POPET 126      32.799 104.348  65.167  1.00  0.00           C
ATOM   4074  O31 POPET 126      32.959 105.038  63.908  1.00  0.00           O
ATOM   4075  C31 POPET 126      32.279 106.167  63.748  1.00  0.00           C
ATOM   4076  O32 POPET 126      31.379 106.568  64.478  1.00  0.00           O
ATOM   4077  C32 POPET 126      32.809 106.909  62.518  1.00  0.00           C
ATOM   4080  C23 POPET 126      27.449 103.037  62.807  1.00  0.00           C
ATOM   4083  C24 POPET 126      27.139 103.718  61.467  1.00  0.00           C
ATOM   4086  C25 POPET 126      26.259 102.919  60.507  1.00  0.00           C
ATOM   4089  C26 POPET 126      27.039 102.317  59.327  1.00  0.00           C
ATOM   4092  C27 POPET 126      26.119 101.478  58.438  1.00  0.00           C
ATOM   4095  C28 POPET 126      26.919 100.609  57.467  1.00  0.00           C
ATOM   4098  C29 POPET 126      26.029  99.817  56.557  1.00  0.00           C
ATOM   4100 0C21 POPET 126      25.939  99.948  55.217  1.00  0.00           C
ATOM   4102 1C21 POPET 126      26.719 100.887  54.327  1.00  0.00           C
ATOM   4105 2C21 POPET 126      27.529 100.148  53.238  1.00  0.00           C
ATOM   4108 3C21 POPET 126      26.649  99.219  52.388  1.00  0.00           C
ATOM   4111 4C21 POPET 126      27.349  98.637  51.147  1.00  0.00           C
ATOM   4114 5C21 POPET 126      27.709  99.729  50.138  1.00  0.00           C
ATOM   4117 6C21 POPET 126      28.229  99.169  48.807  1.00  0.00           C
ATOM   4120 7C21 POPET 126      28.789 100.288  47.927  1.00  0.00           C
ATOM   4123 8C21 POPET 126      29.209  99.799  46.557  1.00  0.00           C
ATOM   4127  C33 POPET 126      31.919 108.077  62.038  1.00  0.00           C
ATOM   4130  C34 POPET 126      31.268 107.868  60.658  1.00  0.00           C
ATOM   4133  C35 POPET 126      31.189 109.178  59.838  1.00  0.00           C
ATOM   4136  C36 POPET 126      30.319 109.108  58.568  1.00  0.00           C
ATOM   4139  C37 POPET 126      30.489 110.387  57.717  1.00  0.00           C
ATOM   4142  C38 POPET 126      29.409 110.577  56.648  1.00  0.00           C
ATOM   4145  C39 POPET 126      29.759 110.049  55.247  1.00  0.00           C
ATOM   4148 0C31 POPET 126      28.589 110.247  54.257  1.00  0.00           C
ATOM   4151 1C31 POPET 126      28.889 109.789  52.828  1.00  0.00           C
ATOM   4154 2C31 POPET 126      27.658 109.887  51.908  1.00  0.00           C
ATOM   4157 3C31 POPET 126      27.899 109.277  50.517  1.00  0.00           C
ATOM   4160 4C31 POPET 126      26.729 109.519  49.548  1.00  0.00           C
ATOM   4163 5C31 POPET 126      26.939 108.877  48.168  1.00  0.00           C
ATOM   4166 6C31 POPET 126      25.889 109.287  47.138  1.00  0.00           C
ATOM   4170  NH3 POPEU 127      23.429  80.419  24.758  1.00  0.00           N
ATOM   4174  C12 POPEU 127      21.949  80.139  24.707  1.00  0.00           C
ATOM   4177  C11 POPEU 127      21.449  79.339  25.917  1.00  0.00           C
ATOM   4180  P   POPEU 127      18.839  79.738  25.757  1.00  0.00           P
ATOM   4181  O13 POPEU 127      18.859  78.578  24.837  1.00  0.00           O
ATOM   4182  O14 POPEU 127      18.249  81.049  25.337  1.00  0.00           O
ATOM   4183  O11 POPEU 127      17.989  79.219  26.988  1.00  0.00           O
ATOM   4184  O12 POPEU 127      20.249  79.938  26.408  1.00  0.00           O
ATOM   4185  C1  POPEU 127      18.569  78.578  28.118  1.00  0.00           C
ATOM   4188  C2  POPEU 127      18.539  79.519  29.347  1.00  0.00           C
ATOM   4190  O21 POPEU 127      19.649  79.208  30.198  1.00  0.00           O
ATOM   4191  C21 POPEU 127      20.739  79.948  29.988  1.00  0.00           C
ATOM   4192  O22 POPEU 127      20.889  80.729  29.068  1.00  0.00           O
ATOM   4193  C22 POPEU 127      21.779  79.607  31.057  1.00  0.00           C
ATOM   4196  C3  POPEU 127      17.219  79.339  30.148  1.00  0.00           C
ATOM   4199  O31 POPEU 127      17.269  80.078  31.398  1.00  0.00           O
ATOM   4200  C31 POPEU 127      16.479  79.607  32.357  1.00  0.00           C
ATOM   4201  O32 POPEU 127      15.779  78.618  32.258  1.00  0.00           O
ATOM   4202  C32 POPEU 127      16.619  80.458  33.607  1.00  0.00           C
ATOM   4205  C23 POPEU 127      21.979  80.769  32.068  1.00  0.00           C
ATOM   4208  C24 POPEU 127      22.819  80.318  33.267  1.00  0.00           C
ATOM   4211  C25 POPEU 127      23.479  81.428  34.088  1.00  0.00           C
ATOM   4214  C26 POPEU 127      22.579  82.128  35.117  1.00  0.00           C
ATOM   4217  C27 POPEU 127      23.419  82.668  36.297  1.00  0.00           C
ATOM   4220  C28 POPEU 127      22.599  83.427  37.357  1.00  0.00           C
ATOM   4223  C29 POPEU 127      21.699  82.487  38.098  1.00  0.00           C
ATOM   4225 0C21 POPEU 127      21.009  82.738  39.228  1.00  0.00           C
ATOM   4227 1C21 POPEU 127      21.019  84.007  40.018  1.00  0.00           C
ATOM   4230 2C21 POPEU 127      21.449  83.698  41.458  1.00  0.00           C
ATOM   4233 3C21 POPEU 127      21.419  84.929  42.378  1.00  0.00           C
ATOM   4236 4C21 POPEU 127      21.289  84.557  43.867  1.00  0.00           C
ATOM   4239 5C21 POPEU 127      19.889  84.038  44.237  1.00  0.00           C
ATOM   4242 6C21 POPEU 127      19.749  83.718  45.738  1.00  0.00           C
ATOM   4245 7C21 POPEU 127      18.609  82.728  46.007  1.00  0.00           C
ATOM   4248 8C21 POPEU 127      18.429  82.378  47.487  1.00  0.00           C
ATOM   4252  C33 POPEU 127      17.929  80.127  34.338  1.00  0.00           C
ATOM   4255  C34 POPEU 127      18.159  80.927  35.618  1.00  0.00           C
ATOM   4258  C35 POPEU 127      19.119  80.218  36.578  1.00  0.00           C
ATOM   4261  C36 POPEU 127      18.379  79.688  37.807  1.00  0.00           C
ATOM   4264  C37 POPEU 127      19.239  78.839  38.758  1.00  0.00           C
ATOM   4267  C38 POPEU 127      18.569  78.488  40.097  1.00  0.00           C
ATOM   4270  C39 POPEU 127      17.089  78.109  39.928  1.00  0.00           C
ATOM   4273 0C31 POPEU 127      16.609  76.997  40.847  1.00  0.00           C
ATOM   4276 1C31 POPEU 127      15.209  76.518  40.438  1.00  0.00           C
ATOM   4279 2C31 POPEU 127      14.109  77.577  40.618  1.00  0.00           C
ATOM   4282 3C31 POPEU 127      13.889  78.008  42.077  1.00  0.00           C
ATOM   4285 4C31 POPEU 127      13.689  76.807  43.017  1.00  0.00           C
ATOM   4288 5C31 POPEU 127      13.089  77.178  44.377  1.00  0.00           C
ATOM   4291 6C31 POPEU 127      13.079  75.997  45.347  1.00  0.00           C
ATOM   4295  NH3 POPEV 128      48.569  24.788  68.857  1.00  0.00           N
ATOM   4299  C12 POPEV 128      47.768  23.598  68.407  1.00  0.00           C
ATOM   4302  C11 POPEV 128      47.309  22.748  69.597  1.00  0.00           C
ATOM   4305  P   POPEV 128      46.919  20.227  70.048  1.00  0.00           P
ATOM   4306  O13 POPEV 128      47.679  18.977  69.958  1.00  0.00           O
ATOM   4307  O14 POPEV 128      46.449  20.608  71.408  1.00  0.00           O
ATOM   4308  O11 POPEV 128      45.719  20.148  69.018  1.00  0.00           O
ATOM   4309  O12 POPEV 128      47.829  21.417  69.478  1.00  0.00           O
ATOM   4310  C1  POPEV 128      45.809  19.228  67.917  1.00  0.00           C
ATOM   4313  C2  POPEV 128      44.419  19.028  67.238  1.00  0.00           C
ATOM   4315  O21 POPEV 128      44.169  17.648  66.957  1.00  0.00           O
ATOM   4316  C21 POPEV 128      44.939  16.958  66.128  1.00  0.00           C
ATOM   4317  O22 POPEV 128      46.028  17.278  65.678  1.00  0.00           O
ATOM   4318  C22 POPEV 128      44.178  15.648  65.837  1.00  0.00           C
ATOM   4321  C3  POPEV 128      44.169  19.948  65.998  1.00  0.00           C
ATOM   4324  O31 POPEV 128      43.429  19.318  64.928  1.00  0.00           O
ATOM   4325  C31 POPEV 128      42.099  19.488  64.908  1.00  0.00           C
ATOM   4326  O32 POPEV 128      41.429  19.979  65.788  1.00  0.00           O
ATOM   4327  C32 POPEV 128      41.608  19.109  63.498  1.00  0.00           C
ATOM   4330  C23 POPEV 128      44.729  14.788  64.678  1.00  0.00           C
ATOM   4333  C24 POPEV 128      43.639  13.948  63.997  1.00  0.00           C
ATOM   4336  C25 POPEV 128      42.928  14.698  62.857  1.00  0.00           C
ATOM   4339  C26 POPEV 128      41.829  13.868  62.178  1.00  0.00           C
ATOM   4342  C27 POPEV 128      41.319  14.468  60.858  1.00  0.00           C
ATOM   4345  C28 POPEV 128      42.278  14.288  59.668  1.00  0.00           C
ATOM   4348  C29 POPEV 128      42.639  15.568  58.967  1.00  0.00           C
ATOM   4350 0C21 POPEV 128      43.429  15.698  57.887  1.00  0.00           C
ATOM   4352 1C21 POPEV 128      44.048  14.578  57.108  1.00  0.00           C
ATOM   4355 2C21 POPEV 128      44.129  14.898  55.598  1.00  0.00           C
ATOM   4358 3C21 POPEV 128      45.279  15.858  55.287  1.00  0.00           C
ATOM   4361 4C21 POPEV 128      45.379  16.288  53.818  1.00  0.00           C
ATOM   4364 5C21 POPEV 128      46.099  15.278  52.908  1.00  0.00           C
ATOM   4367 6C21 POPEV 128      47.599  15.178  53.218  1.00  0.00           C
ATOM   4370 7C21 POPEV 128      48.349  14.299  52.217  1.00  0.00           C
ATOM   4373 8C21 POPEV 128      49.809  14.058  52.577  1.00  0.00           C
ATOM   4377  C33 POPEV 128      40.099  18.788  63.418  1.00  0.00           C
ATOM   4380  C34 POPEV 128      39.658  18.198  62.068  1.00  0.00           C
ATOM   4383  C35 POPEV 128      39.899  19.077  60.827  1.00  0.00           C
ATOM   4386  C36 POPEV 128      39.799  18.288  59.517  1.00  0.00           C
ATOM   4389  C37 POPEV 128      40.029  19.128  58.248  1.00  0.00           C
ATOM   4392  C38 POPEV 128      40.069  18.238  56.998  1.00  0.00           C
ATOM   4395  C39 POPEV 128      40.049  18.977  55.647  1.00  0.00           C
ATOM   4398 0C31 POPEV 128      40.678  18.128  54.517  1.00  0.00           C
ATOM   4401 1C31 POPEV 128      40.939  18.887  53.218  1.00  0.00           C
ATOM   4404 2C31 POPEV 128      41.839  18.098  52.248  1.00  0.00           C
ATOM   4407 3C31 POPEV 128      41.928  18.648  50.808  1.00  0.00           C
ATOM   4410 4C31 POPEV 128      42.899  19.828  50.608  1.00  0.00           C
ATOM   4413 5C31 POPEV 128      42.268  21.208  50.827  1.00  0.00           C
ATOM   4416 6C31 POPEV 128      43.229  22.368  50.528  1.00  0.00           C
ATOM   4420  NH3 POPEW 129      60.088  15.598  66.408  1.00  0.00           N
ATOM   4424  C12 POPEW 129      58.799  16.028  67.068  1.00  0.00           C
ATOM   4427  C11 POPEW 129      57.588  15.108  66.778  1.00  0.00           C
ATOM   4430  P   POPEW 129      55.049  15.028  67.588  1.00  0.00           P
ATOM   4431  O13 POPEW 129      55.279  13.648  68.057  1.00  0.00           O
ATOM   4432  O14 POPEW 129      54.318  15.878  68.548  1.00  0.00           O
ATOM   4433  O11 POPEW 129      54.318  15.028  66.178  1.00  0.00           O
ATOM   4434  O12 POPEW 129      56.429  15.729  67.327  1.00  0.00           O
ATOM   4435  C1  POPEW 129      54.529  16.128  65.278  1.00  0.00           C
ATOM   4438  C2  POPEW 129      53.489  16.198  64.118  1.00  0.00           C
ATOM   4440  O21 POPEW 129      53.479  17.559  63.618  1.00  0.00           O
ATOM   4441  C21 POPEW 129      52.899  17.688  62.438  1.00  0.00           C
ATOM   4442  O22 POPEW 129      52.749  16.788  61.618  1.00  0.00           O
ATOM   4443  C22 POPEW 129      52.419  19.128  62.318  1.00  0.00           C
ATOM   4446  C3  POPEW 129      52.059  15.788  64.587  1.00  0.00           C
ATOM   4449  O31 POPEW 129      51.709  14.448  64.197  1.00  0.00           O
ATOM   4450  C31 POPEW 129      50.789  14.328  63.248  1.00  0.00           C
ATOM   4451  O32 POPEW 129      50.119  15.227  62.768  1.00  0.00           O
ATOM   4452  C32 POPEW 129      50.659  12.849  62.927  1.00  0.00           C
ATOM   4455  C23 POPEW 129      51.998  19.518  60.888  1.00  0.00           C
ATOM   4458  C24 POPEW 129      50.599  19.007  60.507  1.00  0.00           C
ATOM   4461  C25 POPEW 129      50.228  19.458  59.097  1.00  0.00           C
ATOM   4464  C26 POPEW 129      50.029  20.968  58.967  1.00  0.00           C
ATOM   4467  C27 POPEW 129      48.658  21.368  58.418  1.00  0.00           C
ATOM   4470  C28 POPEW 129      48.629  21.428  56.877  1.00  0.00           C
ATOM   4473  C29 POPEW 129      47.389  22.148  56.408  1.00  0.00           C
ATOM   4475 0C21 POPEW 129      46.319  21.598  55.818  1.00  0.00           C
ATOM   4477 1C21 POPEW 129      46.129  20.148  55.507  1.00  0.00           C
ATOM   4480 2C21 POPEW 129      45.769  19.958  54.018  1.00  0.00           C
ATOM   4483 3C21 POPEW 129      47.039  19.758  53.188  1.00  0.00           C
ATOM   4486 4C21 POPEW 129      46.789  19.138  51.807  1.00  0.00           C
ATOM   4489 5C21 POPEW 129      46.699  20.157  50.658  1.00  0.00           C
ATOM   4492 6C21 POPEW 129      48.009  20.908  50.398  1.00  0.00           C
ATOM   4495 7C21 POPEW 129      48.099  21.428  48.958  1.00  0.00           C
ATOM   4498 8C21 POPEW 129      49.219  22.438  48.717  1.00  0.00           C
ATOM   4502  C33 POPEW 129      50.149  12.648  61.497  1.00  0.00           C
ATOM   4505  C34 POPEW 129      50.249  11.188  61.058  1.00  0.00           C
ATOM   4508  C35 POPEW 129      51.678  10.668  60.878  1.00  0.00           C
ATOM   4511  C36 POPEW 129      52.529  11.528  59.928  1.00  0.00           C
ATOM   4514  C37 POPEW 129      53.709  10.758  59.317  1.00  0.00           C
ATOM   4517  C38 POPEW 129      54.508  11.608  58.318  1.00  0.00           C
ATOM   4520  C39 POPEW 129      55.669  10.868  57.638  1.00  0.00           C
ATOM   4523 0C31 POPEW 129      55.228   9.667  56.788  1.00  0.00           C
ATOM   4526 1C31 POPEW 129      56.369   9.058  55.958  1.00  0.00           C
ATOM   4529 2C31 POPEW 129      55.949   7.818  55.158  1.00  0.00           C
ATOM   4532 3C31 POPEW 129      56.489   6.478  55.697  1.00  0.00           C
ATOM   4535 4C31 POPEW 129      56.179   6.198  57.168  1.00  0.00           C
ATOM   4538 5C31 POPEW 129      56.268   4.698  57.487  1.00  0.00           C
ATOM   4541 6C31 POPEW 129      56.179   4.378  58.987  1.00  0.00           C
ATOM   4545  NH3 POPEX 130     112.959 118.059  68.628  1.00  0.00           N
ATOM   4549  C12 POPEX 130     112.298 119.359  69.008  1.00  0.00           C
ATOM   4552  C11 POPEX 130     112.849 120.519  68.147  1.00  0.00           C
ATOM   4555  P   POPEX 130     112.359 123.019  67.537  1.00  0.00           P
ATOM   4556  O13 POPEX 130     111.069 123.768  67.638  1.00  0.00           O
ATOM   4557  O14 POPEX 130     113.569 123.758  67.877  1.00  0.00           O
ATOM   4558  O11 POPEX 130     112.459 122.398  66.068  1.00  0.00           O
ATOM   4559  O12 POPEX 130     112.208 121.748  68.467  1.00  0.00           O
ATOM   4560  C1  POPEX 130     113.759 122.159  65.478  1.00  0.00           C
ATOM   4563  C2  POPEX 130     113.639 121.647  64.008  1.00  0.00           C
ATOM   4565  O21 POPEX 130     112.919 120.397  63.878  1.00  0.00           O
ATOM   4566  C21 POPEX 130     113.138 119.327  64.628  1.00  0.00           C
ATOM   4567  O22 POPEX 130     112.289 118.737  65.268  1.00  0.00           O
ATOM   4568  C22 POPEX 130     114.589 118.807  64.498  1.00  0.00           C
ATOM   4571  C3  POPEX 130     115.018 121.739  63.238  1.00  0.00           C
ATOM   4574  O31 POPEX 130     115.149 121.058  61.957  1.00  0.00           O
ATOM   4575  C31 POPEX 130     114.349 121.428  60.958  1.00  0.00           C
ATOM   4576  O32 POPEX 130     113.388 122.168  61.068  1.00  0.00           O
ATOM   4577  C32 POPEX 130     114.899 120.887  59.618  1.00  0.00           C
ATOM   4580  C23 POPEX 130     114.759 117.247  64.468  1.00  0.00           C
ATOM   4583  C24 POPEX 130     114.798 116.637  63.057  1.00  0.00           C
ATOM   4586  C25 POPEX 130     115.489 115.267  62.958  1.00  0.00           C
ATOM   4589  C26 POPEX 130     115.298 114.557  61.597  1.00  0.00           C
ATOM   4592  C27 POPEX 130     116.088 113.238  61.567  1.00  0.00           C
ATOM   4595  C28 POPEX 130     115.809 112.247  60.408  1.00  0.00           C
ATOM   4598  C29 POPEX 130     116.459 110.938  60.798  1.00  0.00           C
ATOM   4600 0C21 POPEX 130     116.608 109.768  60.158  1.00  0.00           C
ATOM   4602 1C21 POPEX 130     116.149 109.359  58.787  1.00  0.00           C
ATOM   4605 2C21 POPEX 130     116.129 107.818  58.558  1.00  0.00           C
ATOM   4608 3C21 POPEX 130     117.429 107.098  58.938  1.00  0.00           C
ATOM   4611 4C21 POPEX 130     117.649 105.729  58.257  1.00  0.00           C
ATOM   4614 5C21 POPEX 130     116.529 104.688  58.477  1.00  0.00           C
ATOM   4617 6C21 POPEX 130     117.018 103.258  58.218  1.00  0.00           C
ATOM   4620 7C21 POPEX 130     115.899 102.198  58.178  1.00  0.00           C
ATOM   4623 8C21 POPEX 130     115.078 102.188  56.887  1.00  0.00           C
ATOM   4627  C33 POPEX 130     115.109 119.348  59.527  1.00  0.00           C
ATOM   4630  C34 POPEX 130     116.039 118.848  58.428  1.00  0.00           C
ATOM   4633  C35 POPEX 130     115.389 118.728  57.038  1.00  0.00           C
ATOM   4636  C36 POPEX 130     116.419 118.299  55.988  1.00  0.00           C
ATOM   4639  C37 POPEX 130     116.389 119.038  54.647  1.00  0.00           C
ATOM   4642  C38 POPEX 130     117.609 118.609  53.818  1.00  0.00           C
ATOM   4645  C39 POPEX 130     117.518 118.988  52.338  1.00  0.00           C
ATOM   4648 0C31 POPEX 130     118.738 118.479  51.557  1.00  0.00           C
ATOM   4651 1C31 POPEX 130     118.649 118.819  50.068  1.00  0.00           C
ATOM   4654 2C31 POPEX 130     119.798 118.247  49.218  1.00  0.00           C
ATOM   4657 3C31 POPEX 130     121.179 118.848  49.538  1.00  0.00           C
ATOM   4660 4C31 POPEX 130     122.239 118.409  48.517  1.00  0.00           C
ATOM   4663 5C31 POPEX 130     123.629 118.997  48.787  1.00  0.00           C
ATOM   4666 6C31 POPEX 130     124.629 118.728  47.658  1.00  0.00           C
ATOM   4670  NH3 POPEY 131      85.239  53.179  29.288  1.00  0.00           N
ATOM   4674  C12 POPEY 131      85.678  54.567  28.948  1.00  0.00           C
ATOM   4677  C11 POPEY 131      86.699  54.648  27.797  1.00  0.00           C
ATOM   4680  P   POPEY 131      89.008  53.699  28.587  1.00  0.00           P
ATOM   4681  O13 POPEY 131      88.649  52.519  27.788  1.00  0.00           O
ATOM   4682  O14 POPEY 131      90.379  54.229  28.387  1.00  0.00           O
ATOM   4683  O11 POPEY 131      88.728  53.568  30.148  1.00  0.00           O
ATOM   4684  O12 POPEY 131      88.029  54.898  28.248  1.00  0.00           O
ATOM   4685  C1  POPEY 131      89.729  53.987  31.108  1.00  0.00           C
ATOM   4688  C2  POPEY 131      89.108  54.138  32.528  1.00  0.00           C
ATOM   4690  O21 POPEY 131      90.058  54.657  33.498  1.00  0.00           O
ATOM   4691  C21 POPEY 131      90.849  53.808  34.127  1.00  0.00           C
ATOM   4692  O22 POPEY 131      91.129  52.678  33.778  1.00  0.00           O
ATOM   4693  C22 POPEY 131      91.368  54.457  35.417  1.00  0.00           C
ATOM   4696  C3  POPEY 131      88.358  52.849  32.958  1.00  0.00           C
ATOM   4699  O31 POPEY 131      87.889  52.909  34.317  1.00  0.00           O
ATOM   4700  C31 POPEY 131      87.838  51.739  34.958  1.00  0.00           C
ATOM   4701  O32 POPEY 131      88.189  50.668  34.517  1.00  0.00           O
ATOM   4702  C32 POPEY 131      87.369  52.008  36.378  1.00  0.00           C
ATOM   4705  C23 POPEY 131      92.758  53.917  35.858  1.00  0.00           C
ATOM   4708  C24 POPEY 131      92.998  53.969  37.378  1.00  0.00           C
ATOM   4711  C25 POPEY 131      94.319  53.288  37.768  1.00  0.00           C
ATOM   4714  C26 POPEY 131      94.538  53.147  39.288  1.00  0.00           C
ATOM   4717  C27 POPEY 131      94.918  54.468  39.967  1.00  0.00           C
ATOM   4720  C28 POPEY 131      95.319  54.317  41.448  1.00  0.00           C
ATOM   4723  C29 POPEY 131      95.788  55.679  41.918  1.00  0.00           C
ATOM   4725 0C21 POPEY 131      96.639  55.949  42.917  1.00  0.00           C
ATOM   4727 1C21 POPEY 131      97.278  54.968  43.867  1.00  0.00           C
ATOM   4730 2C21 POPEY 131      96.869  55.307  45.307  1.00  0.00           C
ATOM   4733 3C21 POPEY 131      97.298  54.229  46.318  1.00  0.00           C
ATOM   4736 4C21 POPEY 131      96.939  54.598  47.758  1.00  0.00           C
ATOM   4739 5C21 POPEY 131      97.369  53.549  48.797  1.00  0.00           C
ATOM   4742 6C21 POPEY 131      98.878  53.538  49.078  1.00  0.00           C
ATOM   4745 7C21 POPEY 131      99.258  52.558  50.198  1.00  0.00           C
ATOM   4748 8C21 POPEY 131     100.729  52.628  50.608  1.00  0.00           C
ATOM   4752  C33 POPEY 131      88.089  51.108  37.407  1.00  0.00           C
ATOM   4755  C34 POPEY 131      87.588  51.308  38.847  1.00  0.00           C
ATOM   4758  C35 POPEY 131      87.588  52.768  39.327  1.00  0.00           C
ATOM   4761  C36 POPEY 131      88.978  53.418  39.348  1.00  0.00           C
ATOM   4764  C37 POPEY 131      88.929  54.878  39.827  1.00  0.00           C
ATOM   4767  C38 POPEY 131      90.289  55.429  40.278  1.00  0.00           C
ATOM   4770  C39 POPEY 131      90.869  54.699  41.508  1.00  0.00           C
ATOM   4773 0C31 POPEY 131      91.048  55.618  42.737  1.00  0.00           C
ATOM   4776 1C31 POPEY 131      91.758  54.907  43.898  1.00  0.00           C
ATOM   4779 2C31 POPEY 131      91.858  55.788  45.148  1.00  0.00           C
ATOM   4782 3C31 POPEY 131      92.709  55.178  46.278  1.00  0.00           C
ATOM   4785 4C31 POPEY 131      92.038  53.987  46.978  1.00  0.00           C
ATOM   4788 5C31 POPEY 131      92.838  53.519  48.207  1.00  0.00           C
ATOM   4791 6C31 POPEY 131      92.178  52.347  48.937  1.00  0.00           C
ATOM   4795  NH3 POPEZ 132      71.639 122.907  23.678  1.00  0.00           N
ATOM   4799  C12 POPEZ 132      71.829 121.418  23.757  1.00  0.00           C
ATOM   4802  C11 POPEZ 132      71.588 120.839  25.158  1.00  0.00           C
ATOM   4805  P   POPEZ 132      71.279 118.208  24.948  1.00  0.00           P
ATOM   4806  O13 POPEZ 132      70.368 117.417  24.087  1.00  0.00           O
ATOM   4807  O14 POPEZ 132      72.739 118.129  24.758  1.00  0.00           O
ATOM   4808  O11 POPEZ 132      70.979 117.747  26.417  1.00  0.00           O
ATOM   4809  O12 POPEZ 132      70.749 119.698  25.037  1.00  0.00           O
ATOM   4810  C1  POPEZ 132      71.449 118.518  27.518  1.00  0.00           C
ATOM   4813  C2  POPEZ 132      71.369 117.658  28.798  1.00  0.00           C
ATOM   4815  O21 POPEZ 132      72.109 118.258  29.868  1.00  0.00           O
ATOM   4816  C21 POPEZ 132      73.419 118.339  29.807  1.00  0.00           C
ATOM   4817  O22 POPEZ 132      74.129 117.998  28.868  1.00  0.00           O
ATOM   4818  C22 POPEZ 132      73.899 118.898  31.157  1.00  0.00           C
ATOM   4821  C3  POPEZ 132      71.759 116.158  28.538  1.00  0.00           C
ATOM   4824  O31 POPEZ 132      71.838 115.337  29.728  1.00  0.00           O
ATOM   4825  C31 POPEZ 132      70.649 114.957  30.198  1.00  0.00           C
ATOM   4826  O32 POPEZ 132      69.569 115.288  29.748  1.00  0.00           O
ATOM   4827  C32 POPEZ 132      70.809 113.889  31.268  1.00  0.00           C
ATOM   4830  C23 POPEZ 132      74.529 117.829  32.077  1.00  0.00           C
ATOM   4833  C24 POPEZ 132      74.108 117.969  33.548  1.00  0.00           C
ATOM   4836  C25 POPEZ 132      74.789 116.938  34.468  1.00  0.00           C
ATOM   4839  C26 POPEZ 132      74.329 116.958  35.928  1.00  0.00           C
ATOM   4842  C27 POPEZ 132      74.849 115.717  36.688  1.00  0.00           C
ATOM   4845  C28 POPEZ 132      74.368 115.598  38.147  1.00  0.00           C
ATOM   4848  C29 POPEZ 132      75.049 116.579  39.078  1.00  0.00           C
ATOM   4850 0C21 POPEZ 132      75.719 116.299  40.208  1.00  0.00           C
ATOM   4852 1C21 POPEZ 132      75.949 114.929  40.798  1.00  0.00           C
ATOM   4855 2C21 POPEZ 132      76.218 114.978  42.318  1.00  0.00           C
ATOM   4858 3C21 POPEZ 132      77.588 115.577  42.687  1.00  0.00           C
ATOM   4861 4C21 POPEZ 132      77.849 115.519  44.208  1.00  0.00           C
ATOM   4864 5C21 POPEZ 132      78.389 116.839  44.778  1.00  0.00           C
ATOM   4867 6C21 POPEZ 132      78.669 116.748  46.287  1.00  0.00           C
ATOM   4870 7C21 POPEZ 132      79.029 118.098  46.908  1.00  0.00           C
ATOM   4873 8C21 POPEZ 132      79.609 117.989  48.318  1.00  0.00           C
ATOM   4877  C33 POPEZ 132      72.008 114.068  32.217  1.00  0.00           C
ATOM   4880  C34 POPEZ 132      72.109 112.907  33.228  1.00  0.00           C
ATOM   4883  C35 POPEZ 132      72.229 113.368  34.688  1.00  0.00           C
ATOM   4886  C36 POPEZ 132      70.879 113.398  35.438  1.00  0.00           C
ATOM   4889  C37 POPEZ 132      71.078 113.838  36.887  1.00  0.00           C
ATOM   4892  C38 POPEZ 132      69.849 113.658  37.778  1.00  0.00           C
ATOM   4895  C39 POPEZ 132      70.069 114.169  39.208  1.00  0.00           C
ATOM   4898 0C31 POPEZ 132      70.989 113.258  40.037  1.00  0.00           C
ATOM   4901 1C31 POPEZ 132      71.129 113.758  41.487  1.00  0.00           C
ATOM   4904 2C31 POPEZ 132      71.679 112.689  42.438  1.00  0.00           C
ATOM   4907 3C31 POPEZ 132      73.209 112.598  42.508  1.00  0.00           C
ATOM   4910 4C31 POPEZ 132      73.629 111.468  43.458  1.00  0.00           C
ATOM   4913 5C31 POPEZ 132      75.139 111.398  43.727  1.00  0.00           C
ATOM   4916 6C31 POPEZ 132      75.509 110.267  44.688  1.00  0.00           C
ATOM   4920  NH3 POPEa 133      14.389  27.848  67.178  1.00  0.00           N
ATOM   4924  C12 POPEa 133      13.019  28.428  66.998  1.00  0.00           C
ATOM   4927  C11 POPEa 133      12.199  28.139  68.257  1.00  0.00           C
ATOM   4930  P   POPEa 133       9.639  27.967  67.787  1.00  0.00           P
ATOM   4931  O13 POPEa 133       9.559  26.778  68.667  1.00  0.00           O
ATOM   4932  O14 POPEa 133       8.539  28.948  67.868  1.00  0.00           O
ATOM   4933  O11 POPEa 133       9.909  27.567  66.278  1.00  0.00           O
ATOM   4934  O12 POPEa 133      10.939  28.768  68.147  1.00  0.00           O
ATOM   4935  C1  POPEa 133       9.959  26.208  65.858  1.00  0.00           C
ATOM   4938  C2  POPEa 133       9.739  26.057  64.317  1.00  0.00           C
ATOM   4940  O21 POPEa 133      10.579  26.958  63.577  1.00  0.00           O
ATOM   4941  C21 POPEa 133      11.759  26.477  63.288  1.00  0.00           C
ATOM   4942  O22 POPEa 133      12.279  25.489  63.778  1.00  0.00           O
ATOM   4943  C22 POPEa 133      12.309  27.258  62.087  1.00  0.00           C
ATOM   4946  C3  POPEa 133       8.269  26.308  63.888  1.00  0.00           C
ATOM   4949  O31 POPEa 133       8.199  26.647  62.487  1.00  0.00           O
ATOM   4950  C31 POPEa 133       7.019  27.128  62.108  1.00  0.00           C
ATOM   4951  O32 POPEa 133       5.959  26.878  62.647  1.00  0.00           O
ATOM   4952  C32 POPEa 133       7.239  28.188  61.028  1.00  0.00           C
ATOM   4955  C23 POPEa 133      13.449  26.528  61.357  1.00  0.00           C
ATOM   4958  C24 POPEa 133      13.429  26.788  59.838  1.00  0.00           C
ATOM   4961  C25 POPEa 133      13.439  28.268  59.428  1.00  0.00           C
ATOM   4964  C26 POPEa 133      13.299  28.498  57.908  1.00  0.00           C
ATOM   4967  C27 POPEa 133      13.419  29.979  57.478  1.00  0.00           C
ATOM   4970  C28 POPEa 133      13.389  30.157  55.948  1.00  0.00           C
ATOM   4973  C29 POPEa 133      12.979  31.547  55.517  1.00  0.00           C
ATOM   4975 0C21 POPEa 133      13.719  32.468  54.878  1.00  0.00           C
ATOM   4977 1C21 POPEa 133      15.169  32.337  54.488  1.00  0.00           C
ATOM   4980 2C21 POPEa 133      15.899  33.708  54.387  1.00  0.00           C
ATOM   4983 3C21 POPEa 133      15.729  34.407  53.028  1.00  0.00           C
ATOM   4986 4C21 POPEa 133      16.089  35.908  53.028  1.00  0.00           C
ATOM   4989 5C21 POPEa 133      17.589  36.228  53.098  1.00  0.00           C
ATOM   4992 6C21 POPEa 133      18.169  36.268  54.517  1.00  0.00           C
ATOM   4995 7C21 POPEa 133      19.689  36.458  54.507  1.00  0.00           C
ATOM   4998 8C21 POPEa 133      20.319  36.449  55.897  1.00  0.00           C
ATOM   5002  C33 POPEa 133       7.209  27.667  59.577  1.00  0.00           C
ATOM   5005  C34 POPEa 133       7.969  28.618  58.647  1.00  0.00           C
ATOM   5008  C35 POPEa 133       7.969  28.168  57.178  1.00  0.00           C
ATOM   5011  C36 POPEa 133       8.649  29.208  56.287  1.00  0.00           C
ATOM   5014  C37 POPEa 133       8.889  28.719  54.857  1.00  0.00           C
ATOM   5017  C38 POPEa 133       9.499  29.818  53.978  1.00  0.00           C
ATOM   5020  C39 POPEa 133      10.559  29.309  52.987  1.00  0.00           C
ATOM   5023 0C31 POPEa 133      11.279  30.467  52.287  1.00  0.00           C
ATOM   5026 1C31 POPEa 133      12.649  30.067  51.718  1.00  0.00           C
ATOM   5029 2C31 POPEa 133      13.389  31.278  51.128  1.00  0.00           C
ATOM   5032 3C31 POPEa 133      14.649  30.887  50.328  1.00  0.00           C
ATOM   5035 4C31 POPEa 133      15.899  30.568  51.167  1.00  0.00           C
ATOM   5038 5C31 POPEa 133      17.059  30.098  50.278  1.00  0.00           C
ATOM   5041 6C31 POPEa 133      18.389  29.948  51.018  1.00  0.00           C
ATOM   5045  NH3 POPEb 134      84.099  27.989  66.298  1.00  0.00           N
ATOM   5049  C12 POPEb 134      83.828  27.007  65.198  1.00  0.00           C
ATOM   5052  C11 POPEb 134      84.749  25.798  65.338  1.00  0.00           C
ATOM   5055  P   POPEb 134      87.259  26.528  65.647  1.00  0.00           P
ATOM   5056  O13 POPEb 134      86.718  27.358  66.747  1.00  0.00           O
ATOM   5057  O14 POPEb 134      88.078  25.327  65.958  1.00  0.00           O
ATOM   5058  O11 POPEb 134      88.038  27.458  64.618  1.00  0.00           O
ATOM   5059  O12 POPEb 134      86.039  26.057  64.787  1.00  0.00           O
ATOM   5060  C1  POPEb 134      87.369  28.387  63.768  1.00  0.00           C
ATOM   5063  C2  POPEb 134      87.669  28.118  62.268  1.00  0.00           C
ATOM   5065  O21 POPEb 134      86.788  28.878  61.427  1.00  0.00           O
ATOM   5066  C21 POPEb 134      85.559  28.438  61.217  1.00  0.00           C
ATOM   5067  O22 POPEb 134      84.978  27.578  61.848  1.00  0.00           O
ATOM   5068  C22 POPEb 134      84.999  29.188  60.018  1.00  0.00           C
ATOM   5071  C3  POPEb 134      87.698  26.588  61.928  1.00  0.00           C
ATOM   5074  O31 POPEb 134      87.429  26.328  60.528  1.00  0.00           O
ATOM   5075  C31 POPEb 134      87.338  25.018  60.307  1.00  0.00           C
ATOM   5076  O32 POPEb 134      87.749  24.158  61.058  1.00  0.00           O
ATOM   5077  C32 POPEb 134      86.529  24.748  59.048  1.00  0.00           C
ATOM   5080  C23 POPEb 134      83.469  29.128  59.978  1.00  0.00           C
ATOM   5083  C24 POPEb 134      82.909  30.128  58.958  1.00  0.00           C
ATOM   5086  C25 POPEb 134      81.378  30.148  58.908  1.00  0.00           C
ATOM   5089  C26 POPEb 134      80.879  30.757  57.588  1.00  0.00           C
ATOM   5092  C27 POPEb 134      79.379  31.078  57.588  1.00  0.00           C
ATOM   5095  C28 POPEb 134      78.658  30.458  56.378  1.00  0.00           C
ATOM   5098  C29 POPEb 134      77.239  30.948  56.208  1.00  0.00           C
ATOM   5100 0C21 POPEb 134      76.779  31.768  55.247  1.00  0.00           C
ATOM   5102 1C21 POPEb 134      77.619  32.407  54.167  1.00  0.00           C
ATOM   5105 2C21 POPEb 134      77.099  33.799  53.768  1.00  0.00           C
ATOM   5108 3C21 POPEb 134      78.009  34.477  52.737  1.00  0.00           C
ATOM   5111 4C21 POPEb 134      77.718  35.978  52.607  1.00  0.00           C
ATOM   5114 5C21 POPEb 134      78.679  36.708  51.658  1.00  0.00           C
ATOM   5117 6C21 POPEb 134      78.709  38.219  51.938  1.00  0.00           C
ATOM   5120 7C21 POPEb 134      79.819  38.959  51.188  1.00  0.00           C
ATOM   5123 8C21 POPEb 134      79.859  40.458  51.508  1.00  0.00           C
ATOM   5127  C33 POPEb 134      85.048  25.148  59.208  1.00  0.00           C
ATOM   5130  C34 POPEb 134      84.229  24.899  57.947  1.00  0.00           C
ATOM   5133  C35 POPEb 134      84.518  25.938  56.868  1.00  0.00           C
ATOM   5136  C36 POPEb 134      83.639  25.827  55.618  1.00  0.00           C
ATOM   5139  C37 POPEb 134      84.108  24.807  54.577  1.00  0.00           C
ATOM   5142  C38 POPEb 134      83.259  24.938  53.298  1.00  0.00           C
ATOM   5145  C39 POPEb 134      83.789  24.077  52.147  1.00  0.00           C
ATOM   5148 0C31 POPEb 134      84.619  24.878  51.128  1.00  0.00           C
ATOM   5151 1C31 POPEb 134      83.759  25.528  50.037  1.00  0.00           C
ATOM   5154 2C31 POPEb 134      84.589  26.299  49.008  1.00  0.00           C
ATOM   5157 3C31 POPEb 134      83.738  26.878  47.868  1.00  0.00           C
ATOM   5160 4C31 POPEb 134      84.549  27.688  46.848  1.00  0.00           C
ATOM   5163 5C31 POPEb 134      83.658  28.308  45.767  1.00  0.00           C
ATOM   5166 6C31 POPEb 134      84.398  29.098  44.688  1.00  0.00           C
ATOM   5170  NH3 POPEc 135       8.499  60.879  27.658  1.00  0.00           N
ATOM   5174  C12 POPEc 135       8.529  61.827  26.477  1.00  0.00           C
ATOM   5177  C11 POPEc 135       9.629  61.578  25.427  1.00  0.00           C
ATOM   5180  P   POPEc 135      11.179  59.548  25.948  1.00  0.00           P
ATOM   5181  O13 POPEc 135      10.979  58.098  26.057  1.00  0.00           O
ATOM   5182  O14 POPEc 135      12.399  60.019  25.248  1.00  0.00           O
ATOM   5183  O11 POPEc 135      11.139  60.209  27.377  1.00  0.00           O
ATOM   5184  O12 POPEc 135       9.919  60.198  25.237  1.00  0.00           O
ATOM   5185  C1  POPEc 135      11.989  59.668  28.387  1.00  0.00           C
ATOM   5188  C2  POPEc 135      11.309  59.718  29.777  1.00  0.00           C
ATOM   5190  O21 POPEc 135       9.909  59.429  29.618  1.00  0.00           O
ATOM   5191  C21 POPEc 135       9.149  59.029  30.648  1.00  0.00           C
ATOM   5192  O22 POPEc 135       7.939  59.169  30.688  1.00  0.00           O
ATOM   5193  C22 POPEc 135       9.949  58.358  31.757  1.00  0.00           C
ATOM   5196  C3  POPEc 135      11.539  61.118  30.408  1.00  0.00           C
ATOM   5199  O31 POPEc 135      10.709  61.428  31.547  1.00  0.00           O
ATOM   5200  C31 POPEc 135       9.609  62.108  31.228  1.00  0.00           C
ATOM   5201  O32 POPEc 135       9.179  62.258  30.097  1.00  0.00           O
ATOM   5202  C32 POPEc 135       9.039  62.747  32.498  1.00  0.00           C
ATOM   5205  C23 POPEc 135       9.109  57.768  32.908  1.00  0.00           C
ATOM   5208  C24 POPEc 135      10.089  57.227  33.968  1.00  0.00           C
ATOM   5211  C25 POPEc 135       9.439  56.567  35.187  1.00  0.00           C
ATOM   5214  C26 POPEc 135       9.259  57.547  36.357  1.00  0.00           C
ATOM   5217  C27 POPEc 135       8.829  56.868  37.667  1.00  0.00           C
ATOM   5220  C28 POPEc 135       8.939  57.849  38.847  1.00  0.00           C
ATOM   5223  C29 POPEc 135       8.559  57.218  40.167  1.00  0.00           C
ATOM   5225 0C21 POPEc 135       9.329  57.098  41.278  1.00  0.00           C
ATOM   5227 1C21 POPEc 135      10.749  57.547  41.478  1.00  0.00           C
ATOM   5230 2C21 POPEc 135      10.929  58.618  42.578  1.00  0.00           C
ATOM   5233 3C21 POPEc 135      10.509  58.137  43.978  1.00  0.00           C
ATOM   5236 4C21 POPEc 135      10.839  59.118  45.107  1.00  0.00           C
ATOM   5239 5C21 POPEc 135      10.379  60.549  44.798  1.00  0.00           C
ATOM   5242 6C21 POPEc 135      10.099  61.408  46.028  1.00  0.00           C
ATOM   5245 7C21 POPEc 135       9.559  62.789  45.627  1.00  0.00           C
ATOM   5248 8C21 POPEc 135       9.039  63.628  46.798  1.00  0.00           C
ATOM   5252  C33 POPEc 135       7.989  61.897  33.228  1.00  0.00           C
ATOM   5255  C34 POPEc 135       7.959  62.299  34.708  1.00  0.00           C
ATOM   5258  C35 POPEc 135       6.899  61.627  35.598  1.00  0.00           C
ATOM   5261  C36 POPEc 135       7.179  61.859  37.087  1.00  0.00           C
ATOM   5264  C37 POPEc 135       5.969  61.469  37.958  1.00  0.00           C
ATOM   5267  C38 POPEc 135       6.319  61.227  39.438  1.00  0.00           C
ATOM   5270  C39 POPEc 135       5.079  60.949  40.307  1.00  0.00           C
ATOM   5273 0C31 POPEc 135       4.259  59.707  39.907  1.00  0.00           C
ATOM   5276 1C31 POPEc 135       4.649  58.418  40.637  1.00  0.00           C
ATOM   5279 2C31 POPEc 135       4.059  58.398  42.048  1.00  0.00           C
ATOM   5282 3C31 POPEc 135       4.439  57.199  42.917  1.00  0.00           C
ATOM   5285 4C31 POPEc 135       3.669  57.277  44.247  1.00  0.00           C
ATOM   5288 5C31 POPEc 135       4.119  56.269  45.307  1.00  0.00           C
ATOM   5291 6C31 POPEc 135       3.369  56.459  46.618  1.00  0.00           C
ATOM   5295  NH3 POPEd 136      99.218 111.927  24.077  1.00  0.00           N
ATOM   5299  C12 POPEd 136      98.609 110.589  24.377  1.00  0.00           C
ATOM   5302  C11 POPEd 136      97.158 110.577  23.887  1.00  0.00           C
ATOM   5305  P   POPEd 136      95.409 108.698  23.687  1.00  0.00           P
ATOM   5306  O13 POPEd 136      94.388 109.648  23.218  1.00  0.00           O
ATOM   5307  O14 POPEd 136      96.149 107.938  22.658  1.00  0.00           O
ATOM   5308  O11 POPEd 136      94.768 107.658  24.688  1.00  0.00           O
ATOM   5309  O12 POPEd 136      96.448 109.528  24.528  1.00  0.00           O
ATOM   5310  C1  POPEd 136      95.459 107.268  25.878  1.00  0.00           C
ATOM   5313  C2  POPEd 136      94.428 106.979  26.977  1.00  0.00           C
ATOM   5315  O21 POPEd 136      95.109 106.958  28.238  1.00  0.00           O
ATOM   5316  C21 POPEd 136      94.629 107.678  29.228  1.00  0.00           C
ATOM   5317  O22 POPEd 136      93.849 108.618  29.147  1.00  0.00           O
ATOM   5318  C22 POPEd 136      95.218 107.118  30.528  1.00  0.00           C
ATOM   5321  C3  POPEd 136      93.738 105.618  26.758  1.00  0.00           C
ATOM   5324  O31 POPEd 136      92.679 105.458  27.718  1.00  0.00           O
ATOM   5325  C31 POPEd 136      91.559 104.917  27.258  1.00  0.00           C
ATOM   5326  O32 POPEd 136      91.389 104.488  26.127  1.00  0.00           O
ATOM   5327  C32 POPEd 136      90.529 104.808  28.378  1.00  0.00           C
ATOM   5330  C23 POPEd 136      96.659 107.608  30.808  1.00  0.00           C
ATOM   5333  C24 POPEd 136      97.459 106.629  31.677  1.00  0.00           C
ATOM   5336  C25 POPEd 136      96.898 106.338  33.077  1.00  0.00           C
ATOM   5339  C26 POPEd 136      96.898 107.557  34.028  1.00  0.00           C
ATOM   5342  C27 POPEd 136      96.828 107.137  35.497  1.00  0.00           C
ATOM   5345  C28 POPEd 136      96.928 108.328  36.468  1.00  0.00           C
ATOM   5348  C29 POPEd 136      96.758 107.949  37.917  1.00  0.00           C
ATOM   5350 0C21 POPEd 136      96.319 108.749  38.908  1.00  0.00           C
ATOM   5352 1C21 POPEd 136      95.939 110.209  38.797  1.00  0.00           C
ATOM   5355 2C21 POPEd 136      94.538 110.537  39.358  1.00  0.00           C
ATOM   5358 3C21 POPEd 136      94.288 112.057  39.447  1.00  0.00           C
ATOM   5361 4C21 POPEd 136      92.798 112.417  39.587  1.00  0.00           C
ATOM   5364 5C21 POPEd 136      92.459 113.479  40.637  1.00  0.00           C
ATOM   5367 6C21 POPEd 136      92.459 112.928  42.068  1.00  0.00           C
ATOM   5370 7C21 POPEd 136      91.279 111.988  42.347  1.00  0.00           C
ATOM   5373 8C21 POPEd 136      91.368 111.299  43.708  1.00  0.00           C
ATOM   5377  C33 POPEd 136      90.409 103.357  28.898  1.00  0.00           C
ATOM   5380  C34 POPEd 136      90.869 103.217  30.358  1.00  0.00           C
ATOM   5383  C35 POPEd 136      92.359 102.907  30.557  1.00  0.00           C
ATOM   5386  C36 POPEd 136      92.739 103.027  32.048  1.00  0.00           C
ATOM   5389  C37 POPEd 136      93.999 102.247  32.458  1.00  0.00           C
ATOM   5392  C38 POPEd 136      93.698 100.848  33.017  1.00  0.00           C
ATOM   5395  C39 POPEd 136      93.768 100.717  34.548  1.00  0.00           C
ATOM   5398 0C31 POPEd 136      92.649 101.428  35.328  1.00  0.00           C
ATOM   5401 1C31 POPEd 136      92.709 101.109  36.827  1.00  0.00           C
ATOM   5404 2C31 POPEd 136      91.709 101.897  37.687  1.00  0.00           C
ATOM   5407 3C31 POPEd 136      91.898 101.587  39.177  1.00  0.00           C
ATOM   5410 4C31 POPEd 136      91.039 102.438  40.117  1.00  0.00           C
ATOM   5413 5C31 POPEd 136      91.618 102.468  41.538  1.00  0.00           C
ATOM   5416 6C31 POPEd 136      90.768 103.278  42.508  1.00  0.00           C
ATOM   5420  NH3 POPEe 137       0.309 120.909  24.128  1.00  0.00           N
ATOM   5424  C12 POPEe 137       0.809 122.289  23.778  1.00  0.00           C
ATOM   5427  C11 POPEe 137       2.349 122.299  23.817  1.00  0.00           C
ATOM   5430  P   POPEe 137       2.879 124.919  24.198  1.00  0.00           P
ATOM   5431  O13 POPEe 137       4.269 125.288  24.558  1.00  0.00           O
ATOM   5432  O14 POPEe 137       2.159 125.885  23.348  1.00  0.00           O
ATOM   5433  O11 POPEe 137       1.999 124.688  25.478  1.00  0.00           O
ATOM   5434  O12 POPEe 137       2.889 123.549  23.448  1.00  0.00           O
ATOM   5435  C1  POPEe 137       2.339 124.029  26.688  1.00  0.00           C
ATOM   5438  C2  POPEe 137       3.389 124.799  27.558  1.00  0.00           C
ATOM   5440  O21 POPEe 137       3.569 124.158  28.838  1.00  0.00           O
ATOM   5441  C21 POPEe 137       2.619 124.288  29.737  1.00  0.00           C
ATOM   5442  O22 POPEe 137       1.429 124.459  29.528  1.00  0.00           O
ATOM   5443  C22 POPEe 137       3.269 124.239  31.118  1.00  0.00           C
ATOM   5446  C3  POPEe 137       3.149 126.326  27.737  1.00  0.00           C
ATOM   5449  O31 POPEe 137       4.149 126.875  28.627  1.00  0.00           O
ATOM   5450  C31 POPEe 137       5.219 127.355  28.008  1.00  0.00           C
ATOM   5451  O32 POPEe 137       5.379 127.425  26.807  1.00  0.00           O
ATOM   5452  C32 POPEe 137       6.309 127.734  28.987  1.00  0.00           C
ATOM   5455  C23 POPEe 137       2.549 125.189  32.087  1.00  0.00           C
ATOM   5458  C24 POPEe 137       3.099 125.148  33.517  1.00  0.00           C
ATOM   5461  C25 POPEe 137       2.199 125.905  34.507  1.00  0.00           C
ATOM   5464  C26 POPEe 137       1.999 127.385  34.127  1.00  0.00           C
ATOM   5467  C27 POPEe 137       0.889 128.055  34.948  1.00  0.00           C
ATOM   5470  C28 POPEe 137       1.389 128.806  36.188  1.00  0.00           C
ATOM   5473  C29 POPEe 137       1.059 130.275  36.107  1.00  0.00           C
ATOM   5475 0C21 POPEe 137       0.859 131.116  37.138  1.00  0.00           C
ATOM   5477 1C21 POPEe 137       0.989 130.805  38.597  1.00  0.00           C
ATOM   5480 2C21 POPEe 137      -0.258 131.156  39.428  1.00  0.00           C
ATOM   5483 3C21 POPEe 137      -1.438 130.186  39.218  1.00  0.00           C
ATOM   5486 4C21 POPEe 137      -2.378 130.135  40.427  1.00  0.00           C
ATOM   5489 5C21 POPEe 137      -3.248 131.385  40.618  1.00  0.00           C
ATOM   5492 6C21 POPEe 137      -3.928 131.396  41.988  1.00  0.00           C
ATOM   5495 7C21 POPEe 137      -5.088 132.385  42.118  1.00  0.00           C
ATOM   5498 8C21 POPEe 137      -5.688 132.395  43.528  1.00  0.00           C
ATOM   5502  C33 POPEe 137       5.819 128.376  30.297  1.00  0.00           C
ATOM   5505  C34 POPEe 137       7.059 128.695  31.138  1.00  0.00           C
ATOM   5508  C35 POPEe 137       6.849 129.745  32.217  1.00  0.00           C
ATOM   5511  C36 POPEe 137       5.789 129.335  33.228  1.00  0.00           C
ATOM   5514  C37 POPEe 137       6.129 129.915  34.587  1.00  0.00           C
ATOM   5517  C38 POPEe 137       5.169 129.475  35.688  1.00  0.00           C
ATOM   5520  C39 POPEe 137       5.739 129.824  37.058  1.00  0.00           C
ATOM   5523 0C31 POPEe 137       4.679 129.796  38.147  1.00  0.00           C
ATOM   5526 1C31 POPEe 137       5.259 130.206  39.507  1.00  0.00           C
ATOM   5529 2C31 POPEe 137       4.179 130.745  40.438  1.00  0.00           C
ATOM   5532 3C31 POPEe 137       4.669 130.976  41.877  1.00  0.00           C
ATOM   5535 4C31 POPEe 137       5.789 132.016  41.978  1.00  0.00           C
ATOM   5538 5C31 POPEe 137       6.159 132.285  43.438  1.00  0.00           C
ATOM   5541 6C31 POPEe 137       7.269 133.326  43.597  1.00  0.00           C
ATOM   5545  NH3 POPEf 138      38.299  99.427  22.398  1.00  0.00           N
ATOM   5549  C12 POPEf 138      38.919 100.799  22.258  1.00  0.00           C
ATOM   5552  C11 POPEf 138      38.949 101.548  23.608  1.00  0.00           C
ATOM   5555  P   POPEf 138      40.298 103.508  24.767  1.00  0.00           P
ATOM   5556  O13 POPEf 138      41.459 103.089  25.597  1.00  0.00           O
ATOM   5557  O14 POPEf 138      40.408 104.868  24.177  1.00  0.00           O
ATOM   5558  O11 POPEf 138      38.959 103.508  25.648  1.00  0.00           O
ATOM   5559  O12 POPEf 138      40.018 102.478  23.608  1.00  0.00           O
ATOM   5560  C1  POPEf 138      38.699 104.677  26.458  1.00  0.00           C
ATOM   5563  C2  POPEf 138      37.228 104.707  27.018  1.00  0.00           C
ATOM   5565  O21 POPEf 138      36.798 105.887  27.727  1.00  0.00           O
ATOM   5566  C21 POPEf 138      37.539 106.949  27.978  1.00  0.00           C
ATOM   5567  O22 POPEf 138      38.699 107.137  27.658  1.00  0.00           O
ATOM   5568  C22 POPEf 138      36.689 107.919  28.787  1.00  0.00           C
ATOM   5571  C3  POPEf 138      36.868 103.418  27.827  1.00  0.00           C
ATOM   5574  O31 POPEf 138      36.699 103.618  29.258  1.00  0.00           O
ATOM   5575  C31 POPEf 138      36.939 102.518  29.978  1.00  0.00           C
ATOM   5576  O32 POPEf 138      37.449 101.488  29.568  1.00  0.00           O
ATOM   5577  C32 POPEf 138      36.549 102.728  31.427  1.00  0.00           C
ATOM   5580  C23 POPEf 138      37.509 108.637  29.868  1.00  0.00           C
ATOM   5583  C24 POPEf 138      37.969 107.788  31.057  1.00  0.00           C
ATOM   5586  C25 POPEf 138      38.678 108.688  32.087  1.00  0.00           C
ATOM   5589  C26 POPEf 138      37.879 108.858  33.378  1.00  0.00           C
ATOM   5592  C27 POPEf 138      38.268 110.148  34.118  1.00  0.00           C
ATOM   5595  C28 POPEf 138      37.339 110.477  35.298  1.00  0.00           C
ATOM   5598  C29 POPEf 138      37.329 109.438  36.388  1.00  0.00           C
ATOM   5600 0C21 POPEf 138      36.279 109.157  37.178  1.00  0.00           C
ATOM   5602 1C21 POPEf 138      34.939 109.847  37.108  1.00  0.00           C
ATOM   5605 2C21 POPEf 138      33.838 109.129  37.908  1.00  0.00           C
ATOM   5608 3C21 POPEf 138      33.969 109.297  39.428  1.00  0.00           C
ATOM   5611 4C21 POPEf 138      32.719 108.788  40.148  1.00  0.00           C
ATOM   5614 5C21 POPEf 138      32.829 108.838  41.677  1.00  0.00           C
ATOM   5617 6C21 POPEf 138      31.589 108.229  42.347  1.00  0.00           C
ATOM   5620 7C21 POPEf 138      31.629 108.299  43.878  1.00  0.00           C
ATOM   5623 8C21 POPEf 138      30.419 107.608  44.538  1.00  0.00           C
ATOM   5627  C33 POPEf 138      37.799 103.068  32.258  1.00  0.00           C
ATOM   5630  C34 POPEf 138      37.449 103.628  33.647  1.00  0.00           C
ATOM   5633  C35 POPEf 138      38.379 104.789  34.018  1.00  0.00           C
ATOM   5636  C36 POPEf 138      38.408 105.158  35.517  1.00  0.00           C
ATOM   5639  C37 POPEf 138      37.049 105.078  36.217  1.00  0.00           C
ATOM   5642  C38 POPEf 138      37.158 105.318  37.728  1.00  0.00           C
ATOM   5645  C39 POPEf 138      35.838 105.018  38.428  1.00  0.00           C
ATOM   5648 0C31 POPEf 138      35.989 104.817  39.948  1.00  0.00           C
ATOM   5651 1C31 POPEf 138      34.658 104.379  40.567  1.00  0.00           C
ATOM   5654 2C31 POPEf 138      34.769 103.889  42.017  1.00  0.00           C
ATOM   5657 3C31 POPEf 138      34.819 105.018  43.048  1.00  0.00           C
ATOM   5660 4C31 POPEf 138      34.939 104.488  44.478  1.00  0.00           C
ATOM   5663 5C31 POPEf 138      34.549 105.507  45.548  1.00  0.00           C
ATOM   5666 6C31 POPEf 138      33.199 105.238  46.198  1.00  0.00           C
ATOM   5670  NH3 POPEg 139      65.579  31.628  64.938  1.00  0.00           N
ATOM   5674  C12 POPEg 139      66.529  32.497  65.728  1.00  0.00           C
ATOM   5677  C11 POPEg 139      67.919  32.567  65.048  1.00  0.00           C
ATOM   5680  P   POPEg 139      69.029  34.848  65.728  1.00  0.00           P
ATOM   5681  O13 POPEg 139      67.669  35.448  65.668  1.00  0.00           O
ATOM   5682  O14 POPEg 139      69.968  35.258  66.788  1.00  0.00           O
ATOM   5683  O11 POPEg 139      69.779  35.067  64.368  1.00  0.00           O
ATOM   5684  O12 POPEg 139      68.889  33.278  65.818  1.00  0.00           O
ATOM   5685  C1  POPEg 139      70.319  36.358  64.037  1.00  0.00           C
ATOM   5688  C2  POPEg 139      70.438  36.519  62.487  1.00  0.00           C
ATOM   5690  O21 POPEg 139      70.379  37.909  62.097  1.00  0.00           O
ATOM   5691  C21 POPEg 139      71.389  38.688  62.428  1.00  0.00           C
ATOM   5692  O22 POPEg 139      72.338  38.398  63.147  1.00  0.00           O
ATOM   5693  C22 POPEg 139      71.209  40.058  61.737  1.00  0.00           C
ATOM   5696  C3  POPEg 139      69.309  35.688  61.778  1.00  0.00           C
ATOM   5699  O31 POPEg 139      69.438  35.578  60.347  1.00  0.00           O
ATOM   5700  C31 POPEg 139      68.858  36.538  59.638  1.00  0.00           C
ATOM   5701  O32 POPEg 139      68.469  37.608  60.068  1.00  0.00           O
ATOM   5702  C32 POPEg 139      68.729  36.048  58.207  1.00  0.00           C
ATOM   5705  C23 POPEg 139      71.309  40.047  60.188  1.00  0.00           C
ATOM   5708  C24 POPEg 139      71.239  41.459  59.558  1.00  0.00           C
ATOM   5711  C25 POPEg 139      71.328  41.518  58.017  1.00  0.00           C
ATOM   5714  C26 POPEg 139      71.379  42.947  57.458  1.00  0.00           C
ATOM   5717  C27 POPEg 139      71.789  43.017  55.977  1.00  0.00           C
ATOM   5720  C28 POPEg 139      71.688  44.449  55.408  1.00  0.00           C
ATOM   5723  C29 POPEg 139      72.468  44.648  54.127  1.00  0.00           C
ATOM   5725 0C21 POPEg 139      71.999  44.559  52.877  1.00  0.00           C
ATOM   5727 1C21 POPEg 139      70.599  44.169  52.467  1.00  0.00           C
ATOM   5730 2C21 POPEg 139      70.539  43.618  51.028  1.00  0.00           C
ATOM   5733 3C21 POPEg 139      71.109  42.207  50.847  1.00  0.00           C
ATOM   5736 4C21 POPEg 139      71.229  41.848  49.358  1.00  0.00           C
ATOM   5739 5C21 POPEg 139      71.338  40.349  49.048  1.00  0.00           C
ATOM   5742 6C21 POPEg 139      71.358  40.117  47.528  1.00  0.00           C
ATOM   5745 7C21 POPEg 139      71.288  38.638  47.108  1.00  0.00           C
ATOM   5748 8C21 POPEg 139      70.929  38.498  45.627  1.00  0.00           C
ATOM   5752  C33 POPEg 139      67.938  37.008  57.278  1.00  0.00           C
ATOM   5755  C34 POPEg 139      67.398  36.258  56.068  1.00  0.00           C
ATOM   5758  C35 POPEg 139      68.518  35.508  55.328  1.00  0.00           C
ATOM   5761  C36 POPEg 139      68.048  34.848  54.037  1.00  0.00           C
ATOM   5764  C37 POPEg 139      69.209  34.098  53.368  1.00  0.00           C
ATOM   5767  C38 POPEg 139      68.908  33.729  51.918  1.00  0.00           C
ATOM   5770  C39 POPEg 139      69.209  34.878  50.928  1.00  0.00           C
ATOM   5773 0C31 POPEg 139      67.949  35.587  50.438  1.00  0.00           C
ATOM   5776 1C31 POPEg 139      68.289  36.897  49.717  1.00  0.00           C
ATOM   5779 2C31 POPEg 139      67.078  37.608  49.108  1.00  0.00           C
ATOM   5782 3C31 POPEg 139      67.489  38.888  48.378  1.00  0.00           C
ATOM   5785 4C31 POPEg 139      66.429  39.438  47.417  1.00  0.00           C
ATOM   5788 5C31 POPEg 139      67.059  40.368  46.378  1.00  0.00           C
ATOM   5791 6C31 POPEg 139      66.059  40.907  45.347  1.00  0.00           C
ATOM   5795  NH3 POPEh 140      11.849 126.465  69.348  1.00  0.00           N
ATOM   5799  C12 POPEh 140      10.909 126.745  70.497  1.00  0.00           C
ATOM   5802  C11 POPEh 140      11.309 127.995  71.327  1.00  0.00           C
ATOM   5805  P   POPEh 140      10.989 130.556  70.627  1.00  0.00           P
ATOM   5806  O13 POPEh 140      10.279 131.526  71.488  1.00  0.00           O
ATOM   5807  O14 POPEh 140      12.459 130.546  70.707  1.00  0.00           O
ATOM   5808  O11 POPEh 140      10.519 130.676  69.107  1.00  0.00           O
ATOM   5809  O12 POPEh 140      10.459 129.116  71.018  1.00  0.00           O
ATOM   5810  C1  POPEh 140      10.349 129.465  68.368  1.00  0.00           C
ATOM   5813  C2  POPEh 140       9.979 129.766  66.887  1.00  0.00           C
ATOM   5815  O21 POPEh 140      11.149 129.986  66.088  1.00  0.00           O
ATOM   5816  C21 POPEh 140      11.899 128.965  65.748  1.00  0.00           C
ATOM   5817  O22 POPEh 140      11.929 127.855  66.257  1.00  0.00           O
ATOM   5818  C22 POPEh 140      12.619 129.376  64.457  1.00  0.00           C
ATOM   5821  C3  POPEh 140       9.049 131.016  66.788  1.00  0.00           C
ATOM   5824  O31 POPEh 140       8.539 131.196  65.447  1.00  0.00           O
ATOM   5825  C31 POPEh 140       9.319 131.816  64.568  1.00  0.00           C
ATOM   5826  O32 POPEh 140      10.299 132.496  64.818  1.00  0.00           O
ATOM   5827  C32 POPEh 140       8.769 131.526  63.158  1.00  0.00           C
ATOM   5830  C23 POPEh 140      13.189 128.215  63.597  1.00  0.00           C
ATOM   5833  C24 POPEh 140      13.309 128.665  62.138  1.00  0.00           C
ATOM   5836  C25 POPEh 140      13.759 127.576  61.147  1.00  0.00           C
ATOM   5839  C26 POPEh 140      13.649 128.116  59.708  1.00  0.00           C
ATOM   5842  C27 POPEh 140      14.399 127.296  58.647  1.00  0.00           C
ATOM   5845  C28 POPEh 140      14.479 128.076  57.327  1.00  0.00           C
ATOM   5848  C29 POPEh 140      15.309 127.385  56.278  1.00  0.00           C
ATOM   5850 0C21 POPEh 140      14.849 126.626  55.268  1.00  0.00           C
ATOM   5852 1C21 POPEh 140      13.409 126.286  54.978  1.00  0.00           C
ATOM   5855 2C21 POPEh 140      13.109 124.789  55.128  1.00  0.00           C
ATOM   5858 3C21 POPEh 140      13.419 123.949  53.888  1.00  0.00           C
ATOM   5861 4C21 POPEh 140      13.139 122.459  54.127  1.00  0.00           C
ATOM   5864 5C21 POPEh 140      13.449 121.579  52.908  1.00  0.00           C
ATOM   5867 6C21 POPEh 140      13.259 120.089  53.197  1.00  0.00           C
ATOM   5870 7C21 POPEh 140      13.489 119.199  51.968  1.00  0.00           C
ATOM   5873 8C21 POPEh 140      13.509 117.709  52.298  1.00  0.00           C
ATOM   5877  C33 POPEh 140       8.079 132.736  62.518  1.00  0.00           C
ATOM   5880  C34 POPEh 140       6.909 132.355  61.588  1.00  0.00           C
ATOM   5883  C35 POPEh 140       7.319 131.885  60.188  1.00  0.00           C
ATOM   5886  C36 POPEh 140       6.719 132.796  59.097  1.00  0.00           C
ATOM   5889  C37 POPEh 140       6.859 132.276  57.658  1.00  0.00           C
ATOM   5892  C38 POPEh 140       6.029 133.146  56.697  1.00  0.00           C
ATOM   5895  C39 POPEh 140       5.979 132.656  55.247  1.00  0.00           C
ATOM   5898 0C31 POPEh 140       7.309 132.846  54.488  1.00  0.00           C
ATOM   5901 1C31 POPEh 140       7.119 132.836  52.958  1.00  0.00           C
ATOM   5904 2C31 POPEh 140       8.019 133.846  52.227  1.00  0.00           C
ATOM   5907 3C31 POPEh 140       7.289 134.586  51.088  1.00  0.00           C
ATOM   5910 4C31 POPEh 140       7.099 133.766  49.808  1.00  0.00           C
ATOM   5913 5C31 POPEh 140       5.949 134.306  48.948  1.00  0.00           C
ATOM   5916 6C31 POPEh 140       5.919 133.786  47.508  1.00  0.00           C
ATOM   5920  NH3 POPEi 141      68.619  69.858  28.318  1.00  0.00           N
ATOM   5924  C12 POPEi 141      68.158  68.718  27.458  1.00  0.00           C
ATOM   5927  C11 POPEi 141      66.999  67.928  28.097  1.00  0.00           C
ATOM   5930  P   POPEi 141      64.529  67.299  27.328  1.00  0.00           P
ATOM   5931  O13 POPEi 141      63.838  67.909  26.168  1.00  0.00           O
ATOM   5932  O14 POPEi 141      64.289  65.868  27.607  1.00  0.00           O
ATOM   5933  O11 POPEi 141      64.169  68.188  28.587  1.00  0.00           O
ATOM   5934  O12 POPEi 141      66.059  67.568  27.097  1.00  0.00           O
ATOM   5935  C1  POPEi 141      64.108  67.637  29.898  1.00  0.00           C
ATOM   5938  C2  POPEi 141      63.838  68.758  30.938  1.00  0.00           C
ATOM   5940  O21 POPEi 141      64.609  68.549  32.137  1.00  0.00           O
ATOM   5941  C21 POPEi 141      64.088  67.858  33.147  1.00  0.00           C
ATOM   5942  O22 POPEi 141      63.089  67.178  33.137  1.00  0.00           O
ATOM   5943  C22 POPEi 141      65.039  68.017  34.348  1.00  0.00           C
ATOM   5946  C3  POPEi 141      62.319  69.078  31.148  1.00  0.00           C
ATOM   5949  O31 POPEi 141      62.109  69.968  32.267  1.00  0.00           O
ATOM   5950  C31 POPEi 141      61.599  71.178  32.017  1.00  0.00           C
ATOM   5951  O32 POPEi 141      61.309  71.589  30.908  1.00  0.00           O
ATOM   5952  C32 POPEi 141      61.529  71.957  33.327  1.00  0.00           C
ATOM   5955  C23 POPEi 141      64.358  68.398  35.688  1.00  0.00           C
ATOM   5958  C24 POPEi 141      63.959  69.868  35.868  1.00  0.00           C
ATOM   5961  C25 POPEi 141      63.469  70.159  37.308  1.00  0.00           C
ATOM   5964  C26 POPEi 141      63.219  71.648  37.628  1.00  0.00           C
ATOM   5967  C27 POPEi 141      61.818  71.868  38.228  1.00  0.00           C
ATOM   5970  C28 POPEi 141      61.618  73.148  39.078  1.00  0.00           C
ATOM   5973  C29 POPEi 141      61.849  74.489  38.418  1.00  0.00           C
ATOM   5975 0C21 POPEi 141      60.919  75.417  38.108  1.00  0.00           C
ATOM   5977 1C21 POPEi 141      59.409  75.299  38.218  1.00  0.00           C
ATOM   5980 2C21 POPEi 141      58.759  75.887  39.498  1.00  0.00           C
ATOM   5983 3C21 POPEi 141      59.018  75.038  40.748  1.00  0.00           C
ATOM   5986 4C21 POPEi 141      58.068  75.307  41.928  1.00  0.00           C
ATOM   5989 5C21 POPEi 141      58.359  74.299  43.048  1.00  0.00           C
ATOM   5992 6C21 POPEi 141      57.619  74.527  44.377  1.00  0.00           C
ATOM   5995 7C21 POPEi 141      58.108  73.527  45.427  1.00  0.00           C
ATOM   5998 8C21 POPEi 141      57.469  73.637  46.817  1.00  0.00           C
ATOM   6002  C33 POPEi 141      60.129  72.487  33.727  1.00  0.00           C
ATOM   6005  C34 POPEi 141      60.259  73.747  34.597  1.00  0.00           C
ATOM   6008  C35 POPEi 141      60.589  74.968  33.737  1.00  0.00           C
ATOM   6011  C36 POPEi 141      60.758  76.288  34.488  1.00  0.00           C
ATOM   6014  C37 POPEi 141      60.709  77.457  33.498  1.00  0.00           C
ATOM   6017  C38 POPEi 141      60.608  78.839  34.158  1.00  0.00           C
ATOM   6020  C39 POPEi 141      61.759  79.137  35.117  1.00  0.00           C
ATOM   6023 0C31 POPEi 141      61.688  80.568  35.647  1.00  0.00           C
ATOM   6026 1C31 POPEi 141      62.819  80.848  36.637  1.00  0.00           C
ATOM   6029 2C31 POPEi 141      62.879  82.317  37.077  1.00  0.00           C
ATOM   6032 3C31 POPEi 141      64.199  82.618  37.807  1.00  0.00           C
ATOM   6035 4C31 POPEi 141      64.259  82.159  39.267  1.00  0.00           C
ATOM   6038 5C31 POPEi 141      65.709  81.897  39.698  1.00  0.00           C
ATOM   6041 6C31 POPEi 141      65.908  81.897  41.217  1.00  0.00           C
ATOM   6045  NH3 POPEj 142      85.958  85.038  28.308  1.00  0.00           N
ATOM   6049  C12 POPEj 142      86.279  83.728  27.658  1.00  0.00           C
ATOM   6052  C11 POPEj 142      87.558  83.868  26.828  1.00  0.00           C
ATOM   6055  P   POPEj 142      89.978  84.677  26.708  1.00  0.00           P
ATOM   6056  O13 POPEj 142      89.778  84.099  25.348  1.00  0.00           O
ATOM   6057  O14 POPEj 142      90.358  86.097  26.728  1.00  0.00           O
ATOM   6058  O11 POPEj 142      91.058  83.848  27.528  1.00  0.00           O
ATOM   6059  O12 POPEj 142      88.609  84.578  27.507  1.00  0.00           O
ATOM   6060  C1  POPEj 142      91.319  84.248  28.887  1.00  0.00           C
ATOM   6063  C2  POPEj 142      92.688  83.707  29.368  1.00  0.00           C
ATOM   6065  O21 POPEj 142      92.718  83.788  30.797  1.00  0.00           O
ATOM   6066  C21 POPEj 142      93.078  82.689  31.448  1.00  0.00           C
ATOM   6067  O22 POPEj 142      92.979  81.548  31.057  1.00  0.00           O
ATOM   6068  C22 POPEj 142      93.668  83.167  32.788  1.00  0.00           C
ATOM   6071  C3  POPEj 142      93.828  84.578  28.787  1.00  0.00           C
ATOM   6074  O31 POPEj 142      95.088  84.409  29.468  1.00  0.00           O
ATOM   6075  C31 POPEj 142      95.629  85.298  30.318  1.00  0.00           C
ATOM   6076  O32 POPEj 142      96.809  85.257  30.657  1.00  0.00           O
ATOM   6077  C32 POPEj 142      94.689  86.389  30.838  1.00  0.00           C
ATOM   6080  C23 POPEj 142      94.699  82.188  33.418  1.00  0.00           C
ATOM   6083  C24 POPEj 142      95.809  82.919  34.188  1.00  0.00           C
ATOM   6086  C25 POPEj 142      95.358  83.588  35.497  1.00  0.00           C
ATOM   6089  C26 POPEj 142      95.839  82.829  36.737  1.00  0.00           C
ATOM   6092  C27 POPEj 142      95.409  83.497  38.057  1.00  0.00           C
ATOM   6095  C28 POPEj 142      95.678  82.608  39.288  1.00  0.00           C
ATOM   6098  C29 POPEj 142      97.149  82.359  39.517  1.00  0.00           C
ATOM   6100 0C21 POPEj 142      97.889  82.747  40.577  1.00  0.00           C
ATOM   6102 1C21 POPEj 142      97.399  83.518  41.778  1.00  0.00           C
ATOM   6105 2C21 POPEj 142      97.739  82.788  43.088  1.00  0.00           C
ATOM   6108 3C21 POPEj 142      97.149  83.527  44.298  1.00  0.00           C
ATOM   6111 4C21 POPEj 142      97.499  82.837  45.618  1.00  0.00           C
ATOM   6114 5C21 POPEj 142      96.539  83.208  46.757  1.00  0.00           C
ATOM   6117 6C21 POPEj 142      95.188  82.499  46.637  1.00  0.00           C
ATOM   6120 7C21 POPEj 142      94.279  82.709  47.858  1.00  0.00           C
ATOM   6123 8C21 POPEj 142      93.108  81.727  47.887  1.00  0.00           C
ATOM   6127  C33 POPEj 142      95.258  87.067  32.118  1.00  0.00           C
ATOM   6130  C34 POPEj 142      94.159  87.549  33.077  1.00  0.00           C
ATOM   6133  C35 POPEj 142      94.699  88.339  34.288  1.00  0.00           C
ATOM   6136  C36 POPEj 142      95.519  87.518  35.298  1.00  0.00           C
ATOM   6139  C37 POPEj 142      96.109  88.398  36.408  1.00  0.00           C
ATOM   6142  C38 POPEj 142      95.209  88.549  37.638  1.00  0.00           C
ATOM   6145  C39 POPEj 142      95.368  87.417  38.667  1.00  0.00           C
ATOM   6148 0C31 POPEj 142      94.798  87.767  40.057  1.00  0.00           C
ATOM   6151 1C31 POPEj 142      94.829  86.568  41.007  1.00  0.00           C
ATOM   6154 2C31 POPEj 142      94.288  86.868  42.417  1.00  0.00           C
ATOM   6157 3C31 POPEj 142      95.328  87.549  43.327  1.00  0.00           C
ATOM   6160 4C31 POPEj 142      94.869  87.627  44.787  1.00  0.00           C
ATOM   6163 5C31 POPEj 142      96.039  87.887  45.738  1.00  0.00           C
ATOM   6166 6C31 POPEj 142      95.659  87.798  47.217  1.00  0.00           C
ATOM   6170  NH3 POPEk 143       9.809  31.509  68.197  1.00  0.00           N
ATOM   6174  C12 POPEk 143      10.279  31.178  69.577  1.00  0.00           C
ATOM   6177  C11 POPEk 143      10.459  32.438  70.427  1.00  0.00           C
ATOM   6180  P   POPEk 143      12.409  34.138  70.567  1.00  0.00           P
ATOM   6181  O13 POPEk 143      11.729  34.648  71.788  1.00  0.00           O
ATOM   6182  O14 POPEk 143      13.549  33.208  70.748  1.00  0.00           O
ATOM   6183  O11 POPEk 143      12.849  35.328  69.628  1.00  0.00           O
ATOM   6184  O12 POPEk 143      11.319  33.359  69.738  1.00  0.00           O
ATOM   6185  C1  POPEk 143      11.969  35.789  68.597  1.00  0.00           C
ATOM   6188  C2  POPEk 143      12.539  37.039  67.857  1.00  0.00           C
ATOM   6190  O21 POPEk 143      11.909  37.098  66.557  1.00  0.00           O
ATOM   6191  C21 POPEk 143      12.379  36.408  65.517  1.00  0.00           C
ATOM   6192  O22 POPEk 143      13.459  35.878  65.427  1.00  0.00           O
ATOM   6193  C22 POPEk 143      11.239  36.288  64.498  1.00  0.00           C
ATOM   6196  C3  POPEk 143      14.099  37.078  67.877  1.00  0.00           C
ATOM   6199  O31 POPEk 143      14.659  37.958  66.877  1.00  0.00           O
ATOM   6200  C31 POPEk 143      15.109  39.138  67.287  1.00  0.00           C
ATOM   6201  O32 POPEk 143      15.049  39.559  68.428  1.00  0.00           O
ATOM   6202  C32 POPEk 143      15.729  39.907  66.107  1.00  0.00           C
ATOM   6205  C23 POPEk 143      11.719  36.428  63.038  1.00  0.00           C
ATOM   6208  C24 POPEk 143      10.879  37.448  62.257  1.00  0.00           C
ATOM   6211  C25 POPEk 143       9.699  36.827  61.508  1.00  0.00           C
ATOM   6214  C26 POPEk 143       9.049  37.848  60.567  1.00  0.00           C
ATOM   6217  C27 POPEk 143       8.059  37.207  59.577  1.00  0.00           C
ATOM   6220  C28 POPEk 143       7.399  38.247  58.647  1.00  0.00           C
ATOM   6223  C29 POPEk 143       6.349  39.048  59.387  1.00  0.00           C
ATOM   6225 0C21 POPEk 143       5.099  39.317  58.987  1.00  0.00           C
ATOM   6227 1C21 POPEk 143       4.429  38.899  57.698  1.00  0.00           C
ATOM   6230 2C21 POPEk 143       4.539  40.008  56.648  1.00  0.00           C
ATOM   6233 3C21 POPEk 143       3.789  39.688  55.347  1.00  0.00           C
ATOM   6236 4C21 POPEk 143       4.269  40.598  54.208  1.00  0.00           C
ATOM   6239 5C21 POPEk 143       3.449  40.458  52.927  1.00  0.00           C
ATOM   6242 6C21 POPEk 143       4.129  41.227  51.788  1.00  0.00           C
ATOM   6245 7C21 POPEk 143       3.429  41.058  50.438  1.00  0.00           C
ATOM   6248 8C21 POPEk 143       4.249  41.669  49.298  1.00  0.00           C
ATOM   6252  C33 POPEk 143      15.289  39.478  64.688  1.00  0.00           C
ATOM   6255  C34 POPEk 143      16.029  40.247  63.577  1.00  0.00           C
ATOM   6258  C35 POPEk 143      17.549  40.328  63.737  1.00  0.00           C
ATOM   6261  C36 POPEk 143      18.229  38.969  63.818  1.00  0.00           C
ATOM   6264  C37 POPEk 143      19.549  39.008  64.568  1.00  0.00           C
ATOM   6267  C38 POPEk 143      20.539  39.998  63.958  1.00  0.00           C
ATOM   6270  C39 POPEk 143      21.059  39.629  62.568  1.00  0.00           C
ATOM   6273 0C31 POPEk 143      21.919  38.368  62.568  1.00  0.00           C
ATOM   6276 1C31 POPEk 143      22.649  38.208  61.228  1.00  0.00           C
ATOM   6279 2C31 POPEk 143      23.619  37.028  61.217  1.00  0.00           C
ATOM   6282 3C31 POPEk 143      24.329  36.827  59.868  1.00  0.00           C
ATOM   6285 4C31 POPEk 143      23.359  36.548  58.708  1.00  0.00           C
ATOM   6288 5C31 POPEk 143      24.059  36.157  57.408  1.00  0.00           C
ATOM   6291 6C31 POPEk 143      24.858  34.858  57.478  1.00  0.00           C
ATOM   6295  NH3 POPEl 144      17.689  61.518  27.298  1.00  0.00           N
ATOM   6299  C12 POPEl 144      16.349  62.019  27.737  1.00  0.00           C
ATOM   6302  C11 POPEl 144      16.349  63.558  27.827  1.00  0.00           C
ATOM   6305  P   POPEl 144      14.809  65.637  27.967  1.00  0.00           P
ATOM   6306  O13 POPEl 144      15.739  66.358  27.088  1.00  0.00           O
ATOM   6307  O14 POPEl 144      13.389  66.038  27.797  1.00  0.00           O
ATOM   6308  O11 POPEl 144      15.189  66.008  29.447  1.00  0.00           O
ATOM   6309  O12 POPEl 144      15.009  64.057  27.878  1.00  0.00           O
ATOM   6310  C1  POPEl 144      14.289  65.848  30.538  1.00  0.00           C
ATOM   6313  C2  POPEl 144      14.979  66.347  31.838  1.00  0.00           C
ATOM   6315  O21 POPEl 144      14.109  66.207  32.978  1.00  0.00           O
ATOM   6316  C21 POPEl 144      14.109  64.978  33.467  1.00  0.00           C
ATOM   6317  O22 POPEl 144      14.699  64.027  32.997  1.00  0.00           O
ATOM   6318  C22 POPEl 144      13.249  64.887  34.717  1.00  0.00           C
ATOM   6321  C3  POPEl 144      15.379  67.848  31.708  1.00  0.00           C
ATOM   6324  O31 POPEl 144      16.279  68.239  32.768  1.00  0.00           O
ATOM   6325  C31 POPEl 144      17.569  68.049  32.508  1.00  0.00           C
ATOM   6326  O32 POPEl 144      18.039  67.758  31.427  1.00  0.00           O
ATOM   6327  C32 POPEl 144      18.399  68.218  33.787  1.00  0.00           C
ATOM   6330  C23 POPEl 144      13.949  63.969  35.738  1.00  0.00           C
ATOM   6333  C24 POPEl 144      15.239  64.587  36.268  1.00  0.00           C
ATOM   6336  C25 POPEl 144      15.919  63.718  37.327  1.00  0.00           C
ATOM   6339  C26 POPEl 144      16.359  64.527  38.548  1.00  0.00           C
ATOM   6342  C27 POPEl 144      17.259  63.737  39.498  1.00  0.00           C
ATOM   6345  C28 POPEl 144      17.869  64.608  40.618  1.00  0.00           C
ATOM   6348  C29 POPEl 144      16.859  65.128  41.608  1.00  0.00           C
ATOM   6350 0C21 POPEl 144      17.179  65.879  42.677  1.00  0.00           C
ATOM   6352 1C21 POPEl 144      18.579  66.318  43.048  1.00  0.00           C
ATOM   6355 2C21 POPEl 144      18.979  65.997  44.498  1.00  0.00           C
ATOM   6358 3C21 POPEl 144      20.489  66.228  44.717  1.00  0.00           C
ATOM   6361 4C21 POPEl 144      20.969  65.908  46.138  1.00  0.00           C
ATOM   6364 5C21 POPEl 144      22.499  66.058  46.258  1.00  0.00           C
ATOM   6367 6C21 POPEl 144      23.039  65.729  47.648  1.00  0.00           C
ATOM   6370 7C21 POPEl 144      24.519  66.097  47.798  1.00  0.00           C
ATOM   6373 8C21 POPEl 144      25.209  65.479  49.018  1.00  0.00           C
ATOM   6377  C33 POPEl 144      17.709  67.758  35.097  1.00  0.00           C
ATOM   6380  C34 POPEl 144      17.969  68.777  36.217  1.00  0.00           C
ATOM   6383  C35 POPEl 144      17.379  68.387  37.578  1.00  0.00           C
ATOM   6386  C36 POPEl 144      15.849  68.527  37.648  1.00  0.00           C
ATOM   6389  C37 POPEl 144      15.279  68.168  39.028  1.00  0.00           C
ATOM   6392  C38 POPEl 144      13.789  68.488  39.148  1.00  0.00           C
ATOM   6395  C39 POPEl 144      12.969  67.449  39.928  1.00  0.00           C
ATOM   6398 0C31 POPEl 144      13.279  67.368  41.427  1.00  0.00           C
ATOM   6401 1C31 POPEl 144      12.369  66.328  42.108  1.00  0.00           C
ATOM   6404 2C31 POPEl 144      12.169  66.538  43.618  1.00  0.00           C
ATOM   6407 3C31 POPEl 144      13.259  65.938  44.507  1.00  0.00           C
ATOM   6410 4C31 POPEl 144      12.999  66.277  45.977  1.00  0.00           C
ATOM   6413 5C31 POPEl 144      14.149  65.858  46.897  1.00  0.00           C
ATOM   6416 6C31 POPEl 144      14.029  66.468  48.298  1.00  0.00           C
ATOM   6420  NH3 POPEm 145      16.069  88.027  68.038  1.00  0.00           N
ATOM   6424  C12 POPEm 145      15.359  89.348  68.137  1.00  0.00           C
ATOM   6427  C11 POPEm 145      16.319  90.519  68.368  1.00  0.00           C
ATOM   6430  P   POPEm 145      14.849  92.598  69.067  1.00  0.00           P
ATOM   6431  O13 POPEm 145      13.489  92.417  69.628  1.00  0.00           O
ATOM   6432  O14 POPEm 145      15.579  93.848  69.387  1.00  0.00           O
ATOM   6433  O11 POPEm 145      14.729  92.487  67.518  1.00  0.00           O
ATOM   6434  O12 POPEm 145      15.779  91.368  69.377  1.00  0.00           O
ATOM   6435  C1  POPEm 145      13.869  93.339  66.747  1.00  0.00           C
ATOM   6438  C2  POPEm 145      14.349  93.278  65.298  1.00  0.00           C
ATOM   6440  O21 POPEm 145      13.739  94.309  64.498  1.00  0.00           O
ATOM   6441  C21 POPEm 145      12.859  94.059  63.537  1.00  0.00           C
ATOM   6442  O22 POPEm 145      12.229  93.027  63.368  1.00  0.00           O
ATOM   6443  C22 POPEm 145      12.719  95.309  62.667  1.00  0.00           C
ATOM   6446  C3  POPEm 145      14.349  91.818  64.768  1.00  0.00           C
ATOM   6449  O31 POPEm 145      15.149  91.719  63.577  1.00  0.00           O
ATOM   6450  C31 POPEm 145      15.869  90.598  63.498  1.00  0.00           C
ATOM   6451  O32 POPEm 145      15.809  89.668  64.288  1.00  0.00           O
ATOM   6452  C32 POPEm 145      16.829  90.729  62.308  1.00  0.00           C
ATOM   6455  C23 POPEm 145      12.899  94.987  61.167  1.00  0.00           C
ATOM   6458  C24 POPEm 145      12.479  96.179  60.278  1.00  0.00           C
ATOM   6461  C25 POPEm 145      12.919  95.997  58.818  1.00  0.00           C
ATOM   6464  C26 POPEm 145      11.849  95.337  57.958  1.00  0.00           C
ATOM   6467  C27 POPEm 145      12.429  94.898  56.607  1.00  0.00           C
ATOM   6470  C28 POPEm 145      11.349  94.409  55.627  1.00  0.00           C
ATOM   6473  C29 POPEm 145      10.719  95.577  54.917  1.00  0.00           C
ATOM   6475 0C21 POPEm 145      10.699  95.778  53.588  1.00  0.00           C
ATOM   6477 1C21 POPEm 145      11.199  94.808  52.548  1.00  0.00           C
ATOM   6480 2C21 POPEm 145      10.289  94.789  51.318  1.00  0.00           C
ATOM   6483 3C21 POPEm 145      10.479  95.997  50.398  1.00  0.00           C
ATOM   6486 4C21 POPEm 145       9.559  95.969  49.177  1.00  0.00           C
ATOM   6489 5C21 POPEm 145       8.069  96.067  49.527  1.00  0.00           C
ATOM   6492 6C21 POPEm 145       7.229  95.918  48.257  1.00  0.00           C
ATOM   6495 7C21 POPEm 145       5.729  95.758  48.507  1.00  0.00           C
ATOM   6498 8C21 POPEm 145       5.029  95.477  47.178  1.00  0.00           C
ATOM   6502  C33 POPEm 145      17.819  89.549  62.138  1.00  0.00           C
ATOM   6505  C34 POPEm 145      18.689  89.668  60.878  1.00  0.00           C
ATOM   6508  C35 POPEm 145      19.689  88.508  60.748  1.00  0.00           C
ATOM   6511  C36 POPEm 145      20.599  88.658  59.517  1.00  0.00           C
ATOM   6514  C37 POPEm 145      20.589  87.429  58.588  1.00  0.00           C
ATOM   6517  C38 POPEm 145      21.229  87.747  57.238  1.00  0.00           C
ATOM   6520  C39 POPEm 145      21.289  86.548  56.287  1.00  0.00           C
ATOM   6523 0C31 POPEm 145      20.309  86.579  55.097  1.00  0.00           C
ATOM   6526 1C31 POPEm 145      20.899  85.857  53.878  1.00  0.00           C
ATOM   6529 2C31 POPEm 145      20.059  86.027  52.607  1.00  0.00           C
ATOM   6532 3C31 POPEm 145      20.729  85.419  51.368  1.00  0.00           C
ATOM   6535 4C31 POPEm 145      20.879  83.889  51.448  1.00  0.00           C
ATOM   6538 5C31 POPEm 145      21.459  83.269  50.167  1.00  0.00           C
ATOM   6541 6C31 POPEm 145      21.699  81.769  50.287  1.00  0.00           C
ATOM   6545  NH3 POPEn 146      10.479  55.167  24.828  1.00  0.00           N
ATOM   6549  C12 POPEn 146       9.179  55.887  24.988  1.00  0.00           C
ATOM   6552  C11 POPEn 146       8.669  55.809  26.428  1.00  0.00           C
ATOM   6555  P   POPEn 146       6.739  57.579  26.228  1.00  0.00           P
ATOM   6556  O13 POPEn 146       7.229  58.498  27.277  1.00  0.00           O
ATOM   6557  O14 POPEn 146       6.869  58.028  24.828  1.00  0.00           O
ATOM   6558  O11 POPEn 146       5.249  57.157  26.458  1.00  0.00           O
ATOM   6559  O12 POPEn 146       7.299  56.118  26.438  1.00  0.00           O
ATOM   6560  C1  POPEn 146       4.169  57.888  26.988  1.00  0.00           C
ATOM   6563  C2  POPEn 146       4.209  57.898  28.538  1.00  0.00           C
ATOM   6565  O21 POPEn 146       2.869  57.747  29.068  1.00  0.00           O
ATOM   6566  C21 POPEn 146       2.849  57.207  30.288  1.00  0.00           C
ATOM   6567  O22 POPEn 146       3.759  56.578  30.797  1.00  0.00           O
ATOM   6568  C22 POPEn 146       1.539  57.579  30.987  1.00  0.00           C
ATOM   6571  C3  POPEn 146       4.859  59.218  29.047  1.00  0.00           C
ATOM   6574  O31 POPEn 146       4.329  59.629  30.318  1.00  0.00           O
ATOM   6575  C31 POPEn 146       4.379  60.918  30.528  1.00  0.00           C
ATOM   6576  O32 POPEn 146       4.699  61.767  29.707  1.00  0.00           O
ATOM   6577  C32 POPEn 146       3.919  61.227  31.947  1.00  0.00           C
ATOM   6580  C23 POPEn 146       1.389  56.747  32.287  1.00  0.00           C
ATOM   6583  C24 POPEn 146       0.259  57.218  33.207  1.00  0.00           C
ATOM   6586  C25 POPEn 146       0.142  56.297  34.428  1.00  0.00           C
ATOM   6589  C26 POPEn 146      -0.408  56.989  35.678  1.00  0.00           C
ATOM   6592  C27 POPEn 146      -1.398  56.108  36.437  1.00  0.00           C
ATOM   6595  C28 POPEn 146      -1.808  56.688  37.798  1.00  0.00           C
ATOM   6598  C29 POPEn 146      -0.848  56.338  38.908  1.00  0.00           C
ATOM   6600 0C21 POPEn 146      -1.088  56.529  40.228  1.00  0.00           C
ATOM   6602 1C21 POPEn 146      -2.298  57.199  40.818  1.00  0.00           C
ATOM   6605 2C21 POPEn 146      -3.428  56.269  41.297  1.00  0.00           C
ATOM   6608 3C21 POPEn 146      -3.038  55.149  42.278  1.00  0.00           C
ATOM   6611 4C21 POPEn 146      -4.298  54.548  42.908  1.00  0.00           C
ATOM   6614 5C21 POPEn 146      -4.068  53.358  43.857  1.00  0.00           C
ATOM   6617 6C21 POPEn 146      -3.738  52.038  43.147  1.00  0.00           C
ATOM   6620 7C21 POPEn 146      -4.008  50.828  44.057  1.00  0.00           C
ATOM   6623 8C21 POPEn 146      -3.468  49.497  43.507  1.00  0.00           C
ATOM   6627  C33 POPEn 146       4.749  60.479  33.017  1.00  0.00           C
ATOM   6630  C34 POPEn 146       4.149  59.138  33.467  1.00  0.00           C
ATOM   6633  C35 POPEn 146       5.239  58.088  33.698  1.00  0.00           C
ATOM   6636  C36 POPEn 146       4.709  56.799  34.358  1.00  0.00           C
ATOM   6639  C37 POPEn 146       5.849  55.918  34.897  1.00  0.00           C
ATOM   6642  C38 POPEn 146       5.399  54.657  35.647  1.00  0.00           C
ATOM   6645  C39 POPEn 146       4.749  54.888  37.027  1.00  0.00           C
ATOM   6648 0C31 POPEn 146       4.659  53.587  37.858  1.00  0.00           C
ATOM   6651 1C31 POPEn 146       3.919  53.788  39.188  1.00  0.00           C
ATOM   6654 2C31 POPEn 146       4.319  52.798  40.298  1.00  0.00           C
ATOM   6657 3C31 POPEn 146       4.059  51.308  39.987  1.00  0.00           C
ATOM   6660 4C31 POPEn 146       4.489  50.409  41.167  1.00  0.00           C
ATOM   6663 5C31 POPEn 146       4.119  48.937  40.958  1.00  0.00           C
ATOM   6666 6C31 POPEn 146       4.549  48.017  42.097  1.00  0.00           C
ATOM   6670  NH3 POPEo 147      44.659  40.338  28.487  1.00  0.00           N
ATOM   6674  C12 POPEo 147      44.099  41.739  28.548  1.00  0.00           C
ATOM   6677  C11 POPEo 147      42.569  41.729  28.578  1.00  0.00           C
ATOM   6680  P   POPEo 147      40.449  43.129  28.887  1.00  0.00           P
ATOM   6681  O13 POPEo 147      39.959  44.429  28.417  1.00  0.00           O
ATOM   6682  O14 POPEo 147      39.949  41.957  28.138  1.00  0.00           O
ATOM   6683  O11 POPEo 147      40.178  43.007  30.448  1.00  0.00           O
ATOM   6684  O12 POPEo 147      42.039  43.049  28.768  1.00  0.00           O
ATOM   6685  C1  POPEo 147      41.189  43.199  31.437  1.00  0.00           C
ATOM   6688  C2  POPEo 147      40.608  43.818  32.747  1.00  0.00           C
ATOM   6690  O21 POPEo 147      41.408  43.457  33.888  1.00  0.00           O
ATOM   6691  C21 POPEo 147      42.349  44.327  34.188  1.00  0.00           C
ATOM   6692  O22 POPEo 147      42.849  45.117  33.407  1.00  0.00           O
ATOM   6693  C22 POPEo 147      42.689  44.197  35.658  1.00  0.00           C
ATOM   6696  C3  POPEo 147      39.189  43.288  33.067  1.00  0.00           C
ATOM   6699  O31 POPEo 147      38.699  43.917  34.278  1.00  0.00           O
ATOM   6700  C31 POPEo 147      37.569  44.618  34.148  1.00  0.00           C
ATOM   6701  O32 POPEo 147      36.928  44.688  33.108  1.00  0.00           O
ATOM   6702  C32 POPEo 147      37.199  45.338  35.468  1.00  0.00           C
ATOM   6705  C23 POPEo 147      43.339  45.458  36.248  1.00  0.00           C
ATOM   6708  C24 POPEo 147      43.349  45.368  37.778  1.00  0.00           C
ATOM   6711  C25 POPEo 147      44.459  46.157  38.458  1.00  0.00           C
ATOM   6714  C26 POPEo 147      44.298  46.118  39.977  1.00  0.00           C
ATOM   6717  C27 POPEo 147      45.509  46.669  40.728  1.00  0.00           C
ATOM   6720  C28 POPEo 147      45.319  46.659  42.257  1.00  0.00           C
ATOM   6723  C29 POPEo 147      46.569  47.098  42.978  1.00  0.00           C
ATOM   6725 0C21 POPEo 147      47.289  46.367  43.847  1.00  0.00           C
ATOM   6727 1C21 POPEo 147      46.989  44.938  44.237  1.00  0.00           C
ATOM   6730 2C21 POPEo 147      48.199  44.218  44.868  1.00  0.00           C
ATOM   6733 3C21 POPEo 147      48.108  42.687  44.727  1.00  0.00           C
ATOM   6736 4C21 POPEo 147      49.088  41.949  45.658  1.00  0.00           C
ATOM   6739 5C21 POPEo 147      48.629  41.908  47.118  1.00  0.00           C
ATOM   6742 6C21 POPEo 147      49.739  41.508  48.108  1.00  0.00           C
ATOM   6745 7C21 POPEo 147      49.318  41.729  49.568  1.00  0.00           C
ATOM   6748 8C21 POPEo 147      50.438  41.469  50.577  1.00  0.00           C
ATOM   6752  C33 POPEo 147      37.299  44.567  36.817  1.00  0.00           C
ATOM   6755  C34 POPEo 147      37.239  45.517  38.028  1.00  0.00           C
ATOM   6758  C35 POPEo 147      37.559  44.907  39.408  1.00  0.00           C
ATOM   6761  C36 POPEo 147      36.338  44.497  40.247  1.00  0.00           C
ATOM   6764  C37 POPEo 147      36.629  44.418  41.757  1.00  0.00           C
ATOM   6767  C38 POPEo 147      37.599  43.317  42.208  1.00  0.00           C
ATOM   6770  C39 POPEo 147      37.879  43.368  43.727  1.00  0.00           C
ATOM   6773 0C31 POPEo 147      36.739  42.838  44.628  1.00  0.00           C
ATOM   6776 1C31 POPEo 147      37.109  42.938  46.118  1.00  0.00           C
ATOM   6779 2C31 POPEo 147      36.249  42.067  47.068  1.00  0.00           C
ATOM   6782 3C31 POPEo 147      34.728  42.308  46.988  1.00  0.00           C
ATOM   6785 4C31 POPEo 147      34.009  41.968  48.308  1.00  0.00           C
ATOM   6788 5C31 POPEo 147      32.479  41.949  48.188  1.00  0.00           C
ATOM   6791 6C31 POPEo 147      31.768  41.827  49.538  1.00  0.00           C
ATOM   6795  NH3 POPEp 148     107.909  18.058  25.007  1.00  0.00           N
ATOM   6799  C12 POPEp 148     108.248  18.538  26.398  1.00  0.00           C
ATOM   6802  C11 POPEp 148     109.768  18.739  26.558  1.00  0.00           C
ATOM   6805  P   POPEp 148     110.409  16.178  26.027  1.00  0.00           P
ATOM   6806  O13 POPEp 148     109.509  15.848  24.907  1.00  0.00           O
ATOM   6807  O14 POPEp 148     111.758  15.568  26.017  1.00  0.00           O
ATOM   6808  O11 POPEp 148     109.579  15.858  27.298  1.00  0.00           O
ATOM   6809  O12 POPEp 148     110.549  17.727  25.938  1.00  0.00           O
ATOM   6810  C1  POPEp 148     109.999  15.858  28.648  1.00  0.00           C
ATOM   6813  C2  POPEp 148     108.719  15.698  29.498  1.00  0.00           C
ATOM   6815  O21 POPEp 148     108.609  16.728  30.508  1.00  0.00           O
ATOM   6816  C21 POPEp 148     109.169  16.558  31.687  1.00  0.00           C
ATOM   6817  O22 POPEp 148     109.778  15.578  32.068  1.00  0.00           O
ATOM   6818  C22 POPEp 148     108.919  17.788  32.557  1.00  0.00           C
ATOM   6821  C3  POPEp 148     108.458  14.228  29.948  1.00  0.00           C
ATOM   6824  O31 POPEp 148     107.278  14.219  30.768  1.00  0.00           O
ATOM   6825  C31 POPEp 148     107.319  13.368  31.778  1.00  0.00           C
ATOM   6826  O32 POPEp 148     107.989  12.358  31.838  1.00  0.00           O
ATOM   6827  C32 POPEp 148     106.459  13.988  32.877  1.00  0.00           C
ATOM   6830  C23 POPEp 148     108.428  17.438  33.987  1.00  0.00           C
ATOM   6833  C24 POPEp 148     109.518  16.858  34.897  1.00  0.00           C
ATOM   6836  C25 POPEp 148     109.239  17.108  36.378  1.00  0.00           C
ATOM   6839  C26 POPEp 148     110.349  16.598  37.308  1.00  0.00           C
ATOM   6842  C27 POPEp 148     110.149  17.108  38.748  1.00  0.00           C
ATOM   6845  C28 POPEp 148     111.098  16.448  39.767  1.00  0.00           C
ATOM   6848  C29 POPEp 148     110.879  17.028  41.147  1.00  0.00           C
ATOM   6850 0C21 POPEp 148     110.289  16.407  42.178  1.00  0.00           C
ATOM   6852 1C21 POPEp 148     109.739  15.007  42.168  1.00  0.00           C
ATOM   6855 2C21 POPEp 148     109.328  14.498  43.568  1.00  0.00           C
ATOM   6858 3C21 POPEp 148     108.539  13.179  43.498  1.00  0.00           C
ATOM   6861 4C21 POPEp 148     108.239  12.558  44.878  1.00  0.00           C
ATOM   6864 5C21 POPEp 148     107.348  13.438  45.767  1.00  0.00           C
ATOM   6867 6C21 POPEp 148     106.968  12.728  47.077  1.00  0.00           C
ATOM   6870 7C21 POPEp 148     105.989  13.528  47.938  1.00  0.00           C
ATOM   6873 8C21 POPEp 148     105.529  12.778  49.197  1.00  0.00           C
ATOM   6877  C33 POPEp 148     105.669  12.938  33.688  1.00  0.00           C
ATOM   6880  C34 POPEp 148     106.378  12.528  34.977  1.00  0.00           C
ATOM   6883  C35 POPEp 148     106.489  13.698  35.967  1.00  0.00           C
ATOM   6886  C36 POPEp 148     106.648  13.229  37.407  1.00  0.00           C
ATOM   6889  C37 POPEp 148     106.569  14.398  38.407  1.00  0.00           C
ATOM   6892  C38 POPEp 148     106.758  13.978  39.868  1.00  0.00           C
ATOM   6895  C39 POPEp 148     105.768  12.918  40.368  1.00  0.00           C
ATOM   6898 0C31 POPEp 148     106.389  11.507  40.387  1.00  0.00           C
ATOM   6901 1C31 POPEp 148     105.389  10.438  40.858  1.00  0.00           C
ATOM   6904 2C31 POPEp 148     106.028   9.038  40.897  1.00  0.00           C
ATOM   6907 3C31 POPEp 148     105.209   8.028  41.697  1.00  0.00           C
ATOM   6910 4C31 POPEp 148     103.868   7.658  41.048  1.00  0.00           C
ATOM   6913 5C31 POPEp 148     103.239   6.448  41.737  1.00  0.00           C
ATOM   6916 6C31 POPEp 148     101.849   6.088  41.208  1.00  0.00           C
ATOM   6920  NH3 POPEq 149      62.309  63.618  31.957  1.00  0.00           N
ATOM   6924  C12 POPEq 149      63.709  63.769  32.487  1.00  0.00           C
ATOM   6927  C11 POPEq 149      64.659  64.288  31.398  1.00  0.00           C
ATOM   6930  P   POPEq 149      67.239  63.667  31.637  1.00  0.00           P
ATOM   6931  O13 POPEq 149      66.959  62.608  30.638  1.00  0.00           O
ATOM   6932  O14 POPEq 149      68.379  64.567  31.398  1.00  0.00           O
ATOM   6933  O11 POPEq 149      67.468  62.917  32.997  1.00  0.00           O
ATOM   6934  O12 POPEq 149      65.949  64.538  31.938  1.00  0.00           O
ATOM   6935  C1  POPEq 149      67.879  63.597  34.197  1.00  0.00           C
ATOM   6938  C2  POPEq 149      66.978  63.167  35.377  1.00  0.00           C
ATOM   6940  O21 POPEq 149      67.599  63.638  36.597  1.00  0.00           O
ATOM   6941  C21 POPEq 149      66.739  63.699  37.617  1.00  0.00           C
ATOM   6942  O22 POPEq 149      65.548  63.477  37.537  1.00  0.00           O
ATOM   6943  C22 POPEq 149      67.479  64.078  38.898  1.00  0.00           C
ATOM   6946  C3  POPEq 149      66.849  61.609  35.368  1.00  0.00           C
ATOM   6949  O31 POPEq 149      65.919  61.027  36.328  1.00  0.00           O
ATOM   6950  C31 POPEq 149      64.629  61.087  35.958  1.00  0.00           C
ATOM   6951  O32 POPEq 149      64.209  61.648  34.958  1.00  0.00           O
ATOM   6952  C32 POPEq 149      63.739  60.268  36.897  1.00  0.00           C
ATOM   6955  C23 POPEq 149      67.408  62.929  39.938  1.00  0.00           C
ATOM   6958  C24 POPEq 149      68.359  63.098  41.128  1.00  0.00           C
ATOM   6961  C25 POPEq 149      67.899  64.089  42.198  1.00  0.00           C
ATOM   6964  C26 POPEq 149      66.629  63.638  42.938  1.00  0.00           C
ATOM   6967  C27 POPEq 149      66.169  64.618  44.028  1.00  0.00           C
ATOM   6970  C28 POPEq 149      64.919  64.118  44.787  1.00  0.00           C
ATOM   6973  C29 POPEq 149      64.158  65.247  45.427  1.00  0.00           C
ATOM   6975 0C21 POPEq 149      64.088  65.557  46.737  1.00  0.00           C
ATOM   6977 1C21 POPEq 149      64.759  64.868  47.898  1.00  0.00           C
ATOM   6980 2C21 POPEq 149      65.789  65.799  48.558  1.00  0.00           C
ATOM   6983 3C21 POPEq 149      66.059  65.458  50.037  1.00  0.00           C
ATOM   6986 4C21 POPEq 149      66.959  66.508  50.707  1.00  0.00           C
ATOM   6989 5C21 POPEq 149      67.309  66.178  52.157  1.00  0.00           C
ATOM   6992 6C21 POPEq 149      68.199  64.928  52.287  1.00  0.00           C
ATOM   6995 7C21 POPEq 149      69.149  64.997  53.498  1.00  0.00           C
ATOM   6998 8C21 POPEq 149      70.088  63.799  53.588  1.00  0.00           C
ATOM   7002  C33 POPEq 149      64.029  60.338  38.418  1.00  0.00           C
ATOM   7005  C34 POPEq 149      62.949  59.548  39.188  1.00  0.00           C
ATOM   7008  C35 POPEq 149      63.409  58.908  40.497  1.00  0.00           C
ATOM   7011  C36 POPEq 149      62.278  58.147  41.217  1.00  0.00           C
ATOM   7014  C37 POPEq 149      61.289  59.067  41.947  1.00  0.00           C
ATOM   7017  C38 POPEq 149      60.279  58.309  42.817  1.00  0.00           C
ATOM   7020  C39 POPEq 149      59.339  59.278  43.558  1.00  0.00           C
ATOM   7023 0C31 POPEq 149      58.369  58.628  44.548  1.00  0.00           C
ATOM   7026 1C31 POPEq 149      57.459  59.668  45.228  1.00  0.00           C
ATOM   7029 2C31 POPEq 149      56.319  59.048  46.048  1.00  0.00           C
ATOM   7032 3C31 POPEq 149      56.608  58.908  47.547  1.00  0.00           C
ATOM   7035 4C31 POPEq 149      55.629  57.947  48.218  1.00  0.00           C
ATOM   7038 5C31 POPEq 149      55.568  58.049  49.748  1.00  0.00           C
ATOM   7041 6C31 POPEq 149      54.619  57.027  50.368  1.00  0.00           C
ATOM   7045  NH3 POPEr 150      88.399  75.218  29.337  1.00  0.00           N
ATOM   7049  C12 POPEr 150      89.678  75.288  30.097  1.00  0.00           C
ATOM   7052  C11 POPEr 150      90.818  75.178  29.098  1.00  0.00           C
ATOM   7055  P   POPEr 150      93.408  75.148  29.168  1.00  0.00           P
ATOM   7056  O13 POPEr 150      93.278  74.698  27.767  1.00  0.00           O
ATOM   7057  O14 POPEr 150      94.369  76.247  29.377  1.00  0.00           O
ATOM   7058  O11 POPEr 150      93.828  73.898  30.028  1.00  0.00           O
ATOM   7059  O12 POPEr 150      92.009  75.549  29.758  1.00  0.00           O
ATOM   7060  C1  POPEr 150      92.879  72.988  30.567  1.00  0.00           C
ATOM   7063  C2  POPEr 150      92.469  73.268  32.038  1.00  0.00           C
ATOM   7065  O21 POPEr 150      93.658  73.379  32.817  1.00  0.00           O
ATOM   7066  C21 POPEr 150      94.078  74.629  32.958  1.00  0.00           C
ATOM   7067  O22 POPEr 150      93.449  75.648  32.747  1.00  0.00           O
ATOM   7068  C22 POPEr 150      95.479  74.618  33.548  1.00  0.00           C
ATOM   7071  C3  POPEr 150      91.578  72.087  32.547  1.00  0.00           C
ATOM   7074  O31 POPEr 150      91.478  72.008  33.978  1.00  0.00           O
ATOM   7075  C31 POPEr 150      90.538  72.777  34.507  1.00  0.00           C
ATOM   7076  O32 POPEr 150      89.899  73.637  33.927  1.00  0.00           O
ATOM   7077  C32 POPEr 150      90.379  72.387  35.977  1.00  0.00           C
ATOM   7080  C23 POPEr 150      95.389  74.678  35.078  1.00  0.00           C
ATOM   7083  C24 POPEr 150      96.769  74.817  35.707  1.00  0.00           C
ATOM   7086  C25 POPEr 150      96.718  75.128  37.208  1.00  0.00           C
ATOM   7089  C26 POPEr 150      96.079  76.489  37.537  1.00  0.00           C
ATOM   7092  C27 POPEr 150      94.689  76.397  38.188  1.00  0.00           C
ATOM   7095  C28 POPEr 150      93.999  77.758  38.337  1.00  0.00           C
ATOM   7098  C29 POPEr 150      94.848  78.757  39.078  1.00  0.00           C
ATOM   7100 0C21 POPEr 150      94.739  79.137  40.368  1.00  0.00           C
ATOM   7102 1C21 POPEr 150      93.738  78.618  41.367  1.00  0.00           C
ATOM   7105 2C21 POPEr 150      94.349  78.527  42.788  1.00  0.00           C
ATOM   7108 3C21 POPEr 150      95.379  77.398  42.938  1.00  0.00           C
ATOM   7111 4C21 POPEr 150      96.389  77.637  44.078  1.00  0.00           C
ATOM   7114 5C21 POPEr 150      95.748  77.879  45.447  1.00  0.00           C
ATOM   7117 6C21 POPEr 150      96.809  78.028  46.548  1.00  0.00           C
ATOM   7120 7C21 POPEr 150      96.198  78.178  47.947  1.00  0.00           C
ATOM   7123 8C21 POPEr 150      97.259  78.438  49.028  1.00  0.00           C
ATOM   7127  C33 POPEr 150      90.869  73.488  36.938  1.00  0.00           C
ATOM   7130  C34 POPEr 150      90.979  72.979  38.388  1.00  0.00           C
ATOM   7133  C35 POPEr 150      91.529  74.038  39.338  1.00  0.00           C
ATOM   7136  C36 POPEr 150      91.828  73.497  40.738  1.00  0.00           C
ATOM   7139  C37 POPEr 150      91.669  74.578  41.817  1.00  0.00           C
ATOM   7142  C38 POPEr 150      92.229  74.178  43.188  1.00  0.00           C
ATOM   7145  C39 POPEr 150      91.529  72.968  43.818  1.00  0.00           C
ATOM   7148 0C31 POPEr 150      92.119  72.597  45.177  1.00  0.00           C
ATOM   7151 1C31 POPEr 150      91.438  71.387  45.818  1.00  0.00           C
ATOM   7154 2C31 POPEr 150      91.919  71.128  47.248  1.00  0.00           C
ATOM   7157 3C31 POPEr 150      90.888  70.388  48.108  1.00  0.00           C
ATOM   7160 4C31 POPEr 150      90.268  69.159  47.428  1.00  0.00           C
ATOM   7163 5C31 POPEr 150      89.299  68.418  48.347  1.00  0.00           C
ATOM   7166 6C31 POPEr 150      88.528  67.317  47.617  1.00  0.00           C
ATOM   7170  NH3 POPEs 151      94.918  53.508  70.387  1.00  0.00           N
ATOM   7174  C12 POPEs 151      95.869  54.218  71.327  1.00  0.00           C
ATOM   7177  C11 POPEs 151      97.319  53.727  71.208  1.00  0.00           C
ATOM   7180  P   POPEs 151      98.768  55.887  71.718  1.00  0.00           P
ATOM   7181  O13 POPEs 151      98.259  56.897  72.658  1.00  0.00           O
ATOM   7182  O14 POPEs 151     100.239  55.747  71.648  1.00  0.00           O
ATOM   7183  O11 POPEs 151      98.148  56.208  70.298  1.00  0.00           O
ATOM   7184  O12 POPEs 151      98.159  54.478  72.087  1.00  0.00           O
ATOM   7185  C1  POPEs 151      98.878  56.087  69.078  1.00  0.00           C
ATOM   7188  C2  POPEs 151      97.909  56.417  67.917  1.00  0.00           C
ATOM   7190  O21 POPEs 151      98.469  56.049  66.648  1.00  0.00           O
ATOM   7191  C21 POPEs 151      99.398  56.887  66.178  1.00  0.00           C
ATOM   7192  O22 POPEs 151     100.058  57.687  66.817  1.00  0.00           O
ATOM   7193  C22 POPEs 151      99.218  56.938  64.657  1.00  0.00           C
ATOM   7196  C3  POPEs 151      97.399  57.898  67.947  1.00  0.00           C
ATOM   7199  O31 POPEs 151      96.809  58.298  66.667  1.00  0.00           O
ATOM   7200  C31 POPEs 151      95.538  57.947  66.537  1.00  0.00           C
ATOM   7201  O32 POPEs 151      94.829  57.508  67.428  1.00  0.00           O
ATOM   7202  C32 POPEs 151      95.048  58.088  65.088  1.00  0.00           C
ATOM   7205  C23 POPEs 151     100.438  57.337  63.798  1.00  0.00           C
ATOM   7208  C24 POPEs 151      99.929  58.179  62.618  1.00  0.00           C
ATOM   7211  C25 POPEs 151     100.858  58.199  61.397  1.00  0.00           C
ATOM   7214  C26 POPEs 151     100.179  58.878  60.208  1.00  0.00           C
ATOM   7217  C27 POPEs 151     100.729  58.407  58.847  1.00  0.00           C
ATOM   7220  C28 POPEs 151      99.869  58.878  57.667  1.00  0.00           C
ATOM   7223  C29 POPEs 151      99.948  60.368  57.458  1.00  0.00           C
ATOM   7225 0C21 POPEs 151      99.908  61.008  56.268  1.00  0.00           C
ATOM   7227 1C21 POPEs 151      99.708  60.349  54.928  1.00  0.00           C
ATOM   7230 2C21 POPEs 151      98.649  61.078  54.078  1.00  0.00           C
ATOM   7233 3C21 POPEs 151      98.439  60.388  52.728  1.00  0.00           C
ATOM   7236 4C21 POPEs 151      97.469  61.138  51.807  1.00  0.00           C
ATOM   7239 5C21 POPEs 151      97.348  60.479  50.417  1.00  0.00           C
ATOM   7242 6C21 POPEs 151      96.368  59.289  50.387  1.00  0.00           C
ATOM   7245 7C21 POPEs 151      96.338  58.608  49.018  1.00  0.00           C
ATOM   7248 8C21 POPEs 151      95.228  57.568  48.857  1.00  0.00           C
ATOM   7252  C33 POPEs 151      95.888  58.959  64.118  1.00  0.00           C
ATOM   7255  C34 POPEs 151      95.188  59.118  62.758  1.00  0.00           C
ATOM   7258  C35 POPEs 151      96.048  59.788  61.677  1.00  0.00           C
ATOM   7261  C36 POPEs 151      95.218  60.097  60.427  1.00  0.00           C
ATOM   7264  C37 POPEs 151      96.058  60.479  59.208  1.00  0.00           C
ATOM   7267  C38 POPEs 151      95.258  61.218  58.118  1.00  0.00           C
ATOM   7270  C39 POPEs 151      93.849  60.637  57.908  1.00  0.00           C
ATOM   7273 0C31 POPEs 151      93.178  61.038  56.588  1.00  0.00           C
ATOM   7276 1C31 POPEs 151      91.699  60.609  56.567  1.00  0.00           C
ATOM   7279 2C31 POPEs 151      91.129  60.438  55.147  1.00  0.00           C
ATOM   7282 3C31 POPEs 151      89.599  60.458  55.107  1.00  0.00           C
ATOM   7285 4C31 POPEs 151      88.919  59.359  55.938  1.00  0.00           C
ATOM   7288 5C31 POPEs 151      87.448  59.678  56.228  1.00  0.00           C
ATOM   7291 6C31 POPEs 151      86.769  58.648  57.128  1.00  0.00           C
ATOM   7295  NH3 POPEt 152      16.699  83.109  26.087  1.00  0.00           N
ATOM   7299  C12 POPEt 152      16.999  84.277  27.007  1.00  0.00           C
ATOM   7302  C11 POPEt 152      17.249  85.638  26.298  1.00  0.00           C
ATOM   7305  P   POPEt 152      18.729  87.067  27.958  1.00  0.00           P
ATOM   7306  O13 POPEt 152      19.259  88.339  27.418  1.00  0.00           O
ATOM   7307  O14 POPEt 152      19.589  85.868  27.918  1.00  0.00           O
ATOM   7308  O11 POPEt 152      18.219  87.238  29.447  1.00  0.00           O
ATOM   7309  O12 POPEt 152      17.339  86.727  27.228  1.00  0.00           O
ATOM   7310  C1  POPEt 152      17.889  88.457  30.097  1.00  0.00           C
ATOM   7313  C2  POPEt 152      17.149  88.217  31.458  1.00  0.00           C
ATOM   7315  O21 POPEt 152      18.028  87.779  32.498  1.00  0.00           O
ATOM   7316  C21 POPEt 152      18.339  86.517  32.677  1.00  0.00           C
ATOM   7317  O22 POPEt 152      18.039  85.559  31.998  1.00  0.00           O
ATOM   7318  C22 POPEt 152      19.129  86.389  33.997  1.00  0.00           C
ATOM   7321  C3  POPEt 152      15.879  87.328  31.268  1.00  0.00           C
ATOM   7324  O31 POPEt 152      15.239  86.859  32.477  1.00  0.00           O
ATOM   7325  C31 POPEt 152      14.449  87.718  33.077  1.00  0.00           C
ATOM   7326  O32 POPEt 152      14.459  88.928  32.918  1.00  0.00           O
ATOM   7327  C32 POPEt 152      13.439  86.917  33.927  1.00  0.00           C
ATOM   7330  C23 POPEt 152      18.589  85.309  34.958  1.00  0.00           C
ATOM   7333  C24 POPEt 152      19.159  85.419  36.378  1.00  0.00           C
ATOM   7336  C25 POPEt 152      18.799  86.719  37.108  1.00  0.00           C
ATOM   7339  C26 POPEt 152      19.189  86.727  38.587  1.00  0.00           C
ATOM   7342  C27 POPEt 152      18.959  88.089  39.267  1.00  0.00           C
ATOM   7345  C28 POPEt 152      19.499  88.199  40.707  1.00  0.00           C
ATOM   7348  C29 POPEt 152      18.659  87.457  41.708  1.00  0.00           C
ATOM   7350 0C21 POPEt 152      18.539  87.757  43.017  1.00  0.00           C
ATOM   7352 1C21 POPEt 152      19.249  88.889  43.717  1.00  0.00           C
ATOM   7355 2C21 POPEt 152      18.889  89.038  45.218  1.00  0.00           C
ATOM   7358 3C21 POPEt 152      19.149  87.798  46.097  1.00  0.00           C
ATOM   7361 4C21 POPEt 152      20.629  87.569  46.487  1.00  0.00           C
ATOM   7364 5C21 POPEt 152      21.239  88.667  47.388  1.00  0.00           C
ATOM   7367 6C21 POPEt 152      20.489  88.939  48.688  1.00  0.00           C
ATOM   7370 7C21 POPEt 152      21.169  90.018  49.538  1.00  0.00           C
ATOM   7373 8C21 POPEt 152      20.359  90.407  50.777  1.00  0.00           C
ATOM   7377  C33 POPEt 152      13.079  87.518  35.307  1.00  0.00           C
ATOM   7380  C34 POPEt 152      12.189  86.548  36.118  1.00  0.00           C
ATOM   7383  C35 POPEt 152      11.529  87.168  37.357  1.00  0.00           C
ATOM   7386  C36 POPEt 152      12.479  87.408  38.537  1.00  0.00           C
ATOM   7389  C37 POPEt 152      11.849  88.229  39.668  1.00  0.00           C
ATOM   7392  C38 POPEt 152      12.469  88.019  41.058  1.00  0.00           C
ATOM   7395  C39 POPEt 152      13.879  88.588  41.217  1.00  0.00           C
ATOM   7398 0C31 POPEt 152      14.299  88.578  42.698  1.00  0.00           C
ATOM   7401 1C31 POPEt 152      15.239  89.729  43.088  1.00  0.00           C
ATOM   7404 2C31 POPEt 152      15.269  90.028  44.597  1.00  0.00           C
ATOM   7407 3C31 POPEt 152      13.869  90.288  45.167  1.00  0.00           C
ATOM   7410 4C31 POPEt 152      13.809  91.288  46.328  1.00  0.00           C
ATOM   7413 5C31 POPEt 152      12.439  91.228  47.017  1.00  0.00           C
ATOM   7416 6C31 POPEt 152      12.229  92.289  48.098  1.00  0.00           C
ATOM   7420  NH3 POPEu 153      68.219  60.468  29.498  1.00  0.00           N
ATOM   7424  C12 POPEu 153      67.289  59.317  29.837  1.00  0.00           C
ATOM   7427  C11 POPEu 153      67.969  57.958  30.097  1.00  0.00           C
ATOM   7430  P   POPEu 153      69.929  57.398  28.478  1.00  0.00           P
ATOM   7431  O13 POPEu 153      70.129  56.679  27.198  1.00  0.00           O
ATOM   7432  O14 POPEu 153      70.408  58.788  28.568  1.00  0.00           O
ATOM   7433  O11 POPEu 153      70.719  56.638  29.608  1.00  0.00           O
ATOM   7434  O12 POPEu 153      68.419  57.328  28.898  1.00  0.00           O
ATOM   7435  C1  POPEu 153      70.518  55.258  29.907  1.00  0.00           C
ATOM   7438  C2  POPEu 153      70.889  54.928  31.387  1.00  0.00           C
ATOM   7440  O21 POPEu 153      69.719  54.977  32.217  1.00  0.00           O
ATOM   7441  C21 POPEu 153      69.079  53.838  32.267  1.00  0.00           C
ATOM   7442  O22 POPEu 153      69.259  52.898  31.518  1.00  0.00           O
ATOM   7443  C22 POPEu 153      68.129  53.858  33.467  1.00  0.00           C
ATOM   7446  C3  POPEu 153      71.959  55.879  31.998  1.00  0.00           C
ATOM   7449  O31 POPEu 153      71.989  55.718  33.438  1.00  0.00           O
ATOM   7450  C31 POPEu 153      72.929  56.428  34.038  1.00  0.00           C
ATOM   7451  O32 POPEu 153      73.879  56.968  33.488  1.00  0.00           O
ATOM   7452  C32 POPEu 153      72.559  56.588  35.507  1.00  0.00           C
ATOM   7455  C23 POPEu 153      67.949  52.468  34.137  1.00  0.00           C
ATOM   7458  C24 POPEu 153      66.779  52.468  35.138  1.00  0.00           C
ATOM   7461  C25 POPEu 153      67.048  53.228  36.437  1.00  0.00           C
ATOM   7464  C26 POPEu 153      65.749  53.678  37.128  1.00  0.00           C
ATOM   7467  C27 POPEu 153      65.999  54.587  38.337  1.00  0.00           C
ATOM   7470  C28 POPEu 153      64.739  54.828  39.208  1.00  0.00           C
ATOM   7473  C29 POPEu 153      63.649  55.647  38.558  1.00  0.00           C
ATOM   7475 0C21 POPEu 153      62.329  55.419  38.587  1.00  0.00           C
ATOM   7477 1C21 POPEu 153      61.599  54.299  39.298  1.00  0.00           C
ATOM   7480 2C21 POPEu 153      60.478  54.837  40.218  1.00  0.00           C
ATOM   7483 3C21 POPEu 153      59.749  53.737  40.998  1.00  0.00           C
ATOM   7486 4C21 POPEu 153      58.819  54.317  42.077  1.00  0.00           C
ATOM   7489 5C21 POPEu 153      58.239  53.247  43.028  1.00  0.00           C
ATOM   7492 6C21 POPEu 153      59.239  52.828  44.118  1.00  0.00           C
ATOM   7495 7C21 POPEu 153      58.629  51.908  45.177  1.00  0.00           C
ATOM   7498 8C21 POPEu 153      59.549  51.708  46.388  1.00  0.00           C
ATOM   7502  C33 POPEu 153      71.509  57.709  35.697  1.00  0.00           C
ATOM   7505  C34 POPEu 153      70.399  57.318  36.688  1.00  0.00           C
ATOM   7508  C35 POPEu 153      70.908  57.048  38.098  1.00  0.00           C
ATOM   7511  C36 POPEu 153      69.789  56.659  39.057  1.00  0.00           C
ATOM   7514  C37 POPEu 153      70.379  56.258  40.408  1.00  0.00           C
ATOM   7517  C38 POPEu 153      69.368  56.248  41.567  1.00  0.00           C
ATOM   7520  C39 POPEu 153      68.328  55.108  41.548  1.00  0.00           C
ATOM   7523 0C31 POPEu 153      68.949  53.708  41.458  1.00  0.00           C
ATOM   7526 1C31 POPEu 153      68.039  52.638  42.068  1.00  0.00           C
ATOM   7529 2C31 POPEu 153      68.449  51.218  41.667  1.00  0.00           C
ATOM   7532 3C31 POPEu 153      67.438  50.187  42.168  1.00  0.00           C
ATOM   7535 4C31 POPEu 153      67.599  48.818  41.497  1.00  0.00           C
ATOM   7538 5C31 POPEu 153      66.328  47.958  41.627  1.00  0.00           C
ATOM   7541 6C31 POPEu 153      65.839  47.789  43.067  1.00  0.00           C
ATOM   7545  NH3 POPEv 154      72.959   8.498  67.438  1.00  0.00           N
ATOM   7549  C12 POPEv 154      73.438   7.648  66.287  1.00  0.00           C
ATOM   7552  C11 POPEv 154      73.759   6.258  66.788  1.00  0.00           C
ATOM   7555  P   POPEv 154      75.088   5.268  68.748  1.00  0.00           P
ATOM   7556  O13 POPEv 154      74.849   5.898  70.068  1.00  0.00           O
ATOM   7557  O14 POPEv 154      74.289   4.068  68.418  1.00  0.00           O
ATOM   7558  O11 POPEv 154      76.629   4.938  68.507  1.00  0.00           O
ATOM   7559  O12 POPEv 154      74.849   6.398  67.688  1.00  0.00           O
ATOM   7560  C1  POPEv 154      77.649   5.938  68.518  1.00  0.00           C
ATOM   7563  C2  POPEv 154      78.368   6.208  67.157  1.00  0.00           C
ATOM   7565  O21 POPEv 154      77.438   6.448  66.097  1.00  0.00           O
ATOM   7566  C21 POPEv 154      77.069   5.428  65.357  1.00  0.00           C
ATOM   7567  O22 POPEv 154      77.039   4.258  65.658  1.00  0.00           O
ATOM   7568  C22 POPEv 154      76.779   5.948  63.948  1.00  0.00           C
ATOM   7571  C3  POPEv 154      79.529   5.218  66.798  1.00  0.00           C
ATOM   7574  O31 POPEv 154      80.158   5.538  65.517  1.00  0.00           O
ATOM   7575  C31 POPEv 154      81.419   5.078  65.447  1.00  0.00           C
ATOM   7576  O32 POPEv 154      81.909   4.328  66.278  1.00  0.00           O
ATOM   7577  C32 POPEv 154      82.189   5.588  64.218  1.00  0.00           C
ATOM   7580  C23 POPEv 154      77.029   4.858  62.887  1.00  0.00           C
ATOM   7583  C24 POPEv 154      77.129   5.478  61.487  1.00  0.00           C
ATOM   7586  C25 POPEv 154      77.008   4.458  60.347  1.00  0.00           C
ATOM   7589  C26 POPEv 154      78.328   4.068  59.668  1.00  0.00           C
ATOM   7592  C27 POPEv 154      78.018   3.378  58.327  1.00  0.00           C
ATOM   7595  C28 POPEv 154      79.228   2.818  57.568  1.00  0.00           C
ATOM   7598  C29 POPEv 154      78.788   2.348  56.198  1.00  0.00           C
ATOM   7600 0C21 POPEv 154      79.639   1.938  55.237  1.00  0.00           C
ATOM   7602 1C21 POPEv 154      81.118   1.818  55.427  1.00  0.00           C
ATOM   7605 2C21 POPEv 154      81.879   1.308  54.188  1.00  0.00           C
ATOM   7608 3C21 POPEv 154      83.259   0.788  54.618  1.00  0.00           C
ATOM   7611 4C21 POPEv 154      84.239   0.488  53.477  1.00  0.00           C
ATOM   7614 5C21 POPEv 154      85.638   0.228  54.057  1.00  0.00           C
ATOM   7617 6C21 POPEv 154      86.608  -0.452  53.077  1.00  0.00           C
ATOM   7620 7C21 POPEv 154      88.038  -0.462  53.638  1.00  0.00           C
ATOM   7623 8C21 POPEv 154      89.008  -1.342  52.857  1.00  0.00           C
ATOM   7627  C33 POPEv 154      81.389   5.678  62.898  1.00  0.00           C
ATOM   7630  C34 POPEv 154      82.249   6.278  61.767  1.00  0.00           C
ATOM   7633  C35 POPEv 154      81.979   5.678  60.377  1.00  0.00           C
ATOM   7636  C36 POPEv 154      83.129   4.798  59.847  1.00  0.00           C
ATOM   7639  C37 POPEv 154      82.709   3.848  58.717  1.00  0.00           C
ATOM   7642  C38 POPEv 154      83.819   2.878  58.267  1.00  0.00           C
ATOM   7645  C39 POPEv 154      85.039   3.548  57.618  1.00  0.00           C
ATOM   7648 0C31 POPEv 154      84.778   4.078  56.198  1.00  0.00           C
ATOM   7651 1C31 POPEv 154      85.849   5.098  55.767  1.00  0.00           C
ATOM   7654 2C31 POPEv 154      85.869   5.418  54.257  1.00  0.00           C
ATOM   7657 3C31 POPEv 154      86.058   4.178  53.378  1.00  0.00           C
ATOM   7660 4C31 POPEv 154      86.518   4.518  51.947  1.00  0.00           C
ATOM   7663 5C31 POPEv 154      86.688   3.268  51.077  1.00  0.00           C
ATOM   7666 6C31 POPEv 154      87.119   3.578  49.647  1.00  0.00           C
ATOM   7670  NH3 POPEw 155     105.858  11.649  68.647  1.00  0.00           N
ATOM   7674  C12 POPEw 155     104.419  11.238  68.698  1.00  0.00           C
ATOM   7677  C11 POPEw 155     103.558  12.458  68.407  1.00  0.00           C
ATOM   7680  P   POPEw 155     100.958  12.528  68.528  1.00  0.00           P
ATOM   7681  O13 POPEw 155     101.048  12.728  69.987  1.00  0.00           O
ATOM   7682  O14 POPEw 155      99.848  11.678  68.057  1.00  0.00           O
ATOM   7683  O11 POPEw 155     100.818  13.938  67.807  1.00  0.00           O
ATOM   7684  O12 POPEw 155     102.308  11.968  67.968  1.00  0.00           O
ATOM   7685  C1  POPEw 155     101.499  14.238  66.578  1.00  0.00           C
ATOM   7688  C2  POPEw 155     100.599  14.858  65.468  1.00  0.00           C
ATOM   7690  O21 POPEw 155     101.368  14.938  64.257  1.00  0.00           O
ATOM   7691  C21 POPEw 155     100.849  14.278  63.238  1.00  0.00           C
ATOM   7692  O22 POPEw 155     100.018  13.398  63.308  1.00  0.00           O
ATOM   7693  C22 POPEw 155     101.429  14.828  61.938  1.00  0.00           C
ATOM   7696  C3  POPEw 155     100.099  16.299  65.728  1.00  0.00           C
ATOM   7699  O31 POPEw 155      99.428  16.808  64.558  1.00  0.00           O
ATOM   7700  C31 POPEw 155      99.668  18.058  64.188  1.00  0.00           C
ATOM   7701  O32 POPEw 155     100.459  18.809  64.738  1.00  0.00           O
ATOM   7702  C32 POPEw 155      98.849  18.358  62.938  1.00  0.00           C
ATOM   7705  C23 POPEw 155     100.969  14.007  60.707  1.00  0.00           C
ATOM   7708  C24 POPEw 155     101.839  12.748  60.507  1.00  0.00           C
ATOM   7711  C25 POPEw 155     101.238  11.757  59.498  1.00  0.00           C
ATOM   7714  C26 POPEw 155     102.319  10.928  58.787  1.00  0.00           C
ATOM   7717  C27 POPEw 155     101.788   9.678  58.067  1.00  0.00           C
ATOM   7720  C28 POPEw 155     102.909   8.988  57.257  1.00  0.00           C
ATOM   7723  C29 POPEw 155     102.548   7.918  56.257  1.00  0.00           C
ATOM   7725 0C21 POPEw 155     101.608   6.958  56.338  1.00  0.00           C
ATOM   7727 1C21 POPEw 155     100.678   6.678  57.498  1.00  0.00           C
ATOM   7730 2C21 POPEw 155      99.819   5.418  57.287  1.00  0.00           C
ATOM   7733 3C21 POPEw 155      98.919   5.498  56.037  1.00  0.00           C
ATOM   7736 4C21 POPEw 155      97.529   4.878  56.257  1.00  0.00           C
ATOM   7739 5C21 POPEw 155      96.669   4.878  54.998  1.00  0.00           C
ATOM   7742 6C21 POPEw 155      97.049   3.778  53.997  1.00  0.00           C
ATOM   7745 7C21 POPEw 155      96.228   3.838  52.708  1.00  0.00           C
ATOM   7748 8C21 POPEw 155      96.319   2.548  51.887  1.00  0.00           C
ATOM   7752  C33 POPEw 155      99.428  19.497  62.058  1.00  0.00           C
ATOM   7755  C34 POPEw 155      98.828  19.469  60.647  1.00  0.00           C
ATOM   7758  C35 POPEw 155      99.629  18.618  59.647  1.00  0.00           C
ATOM   7761  C36 POPEw 155     100.888  19.337  59.167  1.00  0.00           C
ATOM   7764  C37 POPEw 155     101.729  18.557  58.158  1.00  0.00           C
ATOM   7767  C38 POPEw 155     103.108  19.198  57.927  1.00  0.00           C
ATOM   7770  C39 POPEw 155     103.059  20.587  57.278  1.00  0.00           C
ATOM   7773 0C31 POPEw 155     104.388  21.348  57.378  1.00  0.00           C
ATOM   7776 1C31 POPEw 155     104.239  22.797  56.908  1.00  0.00           C
ATOM   7779 2C31 POPEw 155     105.549  23.598  56.877  1.00  0.00           C
ATOM   7782 3C31 POPEw 155     105.258  25.087  56.667  1.00  0.00           C
ATOM   7785 4C31 POPEw 155     106.518  25.928  56.417  1.00  0.00           C
ATOM   7788 5C31 POPEw 155     106.188  27.348  55.938  1.00  0.00           C
ATOM   7791 6C31 POPEw 155     107.408  28.068  55.377  1.00  0.00           C
ATOM   7795  NH3 POPEx 156     104.239  92.207  69.457  1.00  0.00           N
ATOM   7799  C12 POPEx 156     104.248  90.699  69.457  1.00  0.00           C
ATOM   7802  C11 POPEx 156     105.669  90.049  69.478  1.00  0.00           C
ATOM   7805  P   POPEx 156     104.498  87.678  69.768  1.00  0.00           P
ATOM   7806  O13 POPEx 156     104.938  86.258  69.808  1.00  0.00           O
ATOM   7807  O14 POPEx 156     103.528  88.089  70.808  1.00  0.00           O
ATOM   7808  O11 POPEx 156     103.908  87.989  68.358  1.00  0.00           O
ATOM   7809  O12 POPEx 156     105.739  88.658  69.847  1.00  0.00           O
ATOM   7810  C1  POPEx 156     103.299  86.927  67.628  1.00  0.00           C
ATOM   7813  C2  POPEx 156     102.758  87.468  66.278  1.00  0.00           C
ATOM   7815  O21 POPEx 156     103.838  87.837  65.398  1.00  0.00           O
ATOM   7816  C21 POPEx 156     104.608  86.839  65.007  1.00  0.00           C
ATOM   7817  O22 POPEx 156     104.428  85.659  65.237  1.00  0.00           O
ATOM   7818  C22 POPEx 156     105.768  87.347  64.188  1.00  0.00           C
ATOM   7821  C3  POPEx 156     101.788  88.658  66.537  1.00  0.00           C
ATOM   7824  O31 POPEx 156     101.489  89.438  65.357  1.00  0.00           O
ATOM   7825  C31 POPEx 156     102.329  90.458  65.138  1.00  0.00           C
ATOM   7826  O32 POPEx 156     103.178  90.848  65.918  1.00  0.00           O
ATOM   7827  C32 POPEx 156     102.089  91.058  63.768  1.00  0.00           C
ATOM   7830  C23 POPEx 156     105.748  86.699  62.787  1.00  0.00           C
ATOM   7833  C24 POPEx 156     105.809  87.747  61.677  1.00  0.00           C
ATOM   7836  C25 POPEx 156     107.189  88.378  61.557  1.00  0.00           C
ATOM   7839  C26 POPEx 156     107.199  89.497  60.528  1.00  0.00           C
ATOM   7842  C27 POPEx 156     108.598  90.108  60.368  1.00  0.00           C
ATOM   7845  C28 POPEx 156     108.619  91.278  59.368  1.00  0.00           C
ATOM   7848  C29 POPEx 156     107.968  92.538  59.888  1.00  0.00           C
ATOM   7850 0C21 POPEx 156     106.769  93.037  59.527  1.00  0.00           C
ATOM   7852 1C21 POPEx 156     105.788  92.468  58.528  1.00  0.00           C
ATOM   7855 2C21 POPEx 156     105.158  93.567  57.658  1.00  0.00           C
ATOM   7858 3C21 POPEx 156     106.168  94.287  56.737  1.00  0.00           C
ATOM   7861 4C21 POPEx 156     105.498  94.978  55.538  1.00  0.00           C
ATOM   7864 5C21 POPEx 156     106.459  95.848  54.717  1.00  0.00           C
ATOM   7867 6C21 POPEx 156     107.268  95.038  53.708  1.00  0.00           C
ATOM   7870 7C21 POPEx 156     108.299  95.898  52.987  1.00  0.00           C
ATOM   7873 8C21 POPEx 156     109.299  95.088  52.168  1.00  0.00           C
ATOM   7877  C33 POPEx 156     103.399  91.018  62.947  1.00  0.00           C
ATOM   7880  C34 POPEx 156     103.229  91.529  61.508  1.00  0.00           C
ATOM   7883  C35 POPEx 156     101.879  91.137  60.888  1.00  0.00           C
ATOM   7886  C36 POPEx 156     101.909  91.039  59.368  1.00  0.00           C
ATOM   7889  C37 POPEx 156     102.509  89.698  58.908  1.00  0.00           C
ATOM   7892  C38 POPEx 156     102.499  89.508  57.388  1.00  0.00           C
ATOM   7895  C39 POPEx 156     103.339  90.577  56.688  1.00  0.00           C
ATOM   7898 0C31 POPEx 156     103.528  90.358  55.188  1.00  0.00           C
ATOM   7901 1C31 POPEx 156     104.218  91.579  54.568  1.00  0.00           C
ATOM   7904 2C31 POPEx 156     104.649  91.358  53.118  1.00  0.00           C
ATOM   7907 3C31 POPEx 156     106.109  90.938  53.057  1.00  0.00           C
ATOM   7910 4C31 POPEx 156     106.608  90.659  51.637  1.00  0.00           C
ATOM   7913 5C31 POPEx 156     108.138  90.519  51.597  1.00  0.00           C
ATOM   7916 6C31 POPEx 156     108.679  90.178  50.208  1.00  0.00           C
ATOM   7920  NH3 POPEy 157      18.779  95.049  69.377  1.00  0.00           N
ATOM   7924  C12 POPEy 157      19.479  93.718  69.278  1.00  0.00           C
ATOM   7927  C11 POPEy 157      20.649  93.707  68.257  1.00  0.00           C
ATOM   7930  P   POPEy 157      21.539  91.338  68.938  1.00  0.00           P
ATOM   7931  O13 POPEy 157      22.799  91.848  69.527  1.00  0.00           O
ATOM   7932  O14 POPEy 157      20.409  91.008  69.838  1.00  0.00           O
ATOM   7933  O11 POPEy 157      21.839  90.078  68.057  1.00  0.00           O
ATOM   7934  O12 POPEy 157      21.019  92.387  67.868  1.00  0.00           O
ATOM   7935  C1  POPEy 157      23.018  89.978  67.248  1.00  0.00           C
ATOM   7938  C2  POPEy 157      22.759  89.227  65.897  1.00  0.00           C
ATOM   7940  O21 POPEy 157      21.819  88.138  66.118  1.00  0.00           O
ATOM   7941  C21 POPEy 157      21.338  87.658  64.987  1.00  0.00           C
ATOM   7942  O22 POPEy 157      21.609  88.077  63.878  1.00  0.00           O
ATOM   7943  C22 POPEy 157      20.379  86.497  65.258  1.00  0.00           C
ATOM   7946  C3  POPEy 157      24.099  88.737  65.237  1.00  0.00           C
ATOM   7949  O31 POPEy 157      24.319  89.297  63.917  1.00  0.00           O
ATOM   7950  C31 POPEy 157      24.709  88.457  62.958  1.00  0.00           C
ATOM   7951  O32 POPEy 157      24.909  87.268  63.077  1.00  0.00           O
ATOM   7952  C32 POPEy 157      24.909  89.248  61.658  1.00  0.00           C
ATOM   7955  C23 POPEy 157      19.939  85.857  63.917  1.00  0.00           C
ATOM   7958  C24 POPEy 157      19.119  84.567  64.048  1.00  0.00           C
ATOM   7961  C25 POPEy 157      19.149  83.799  62.717  1.00  0.00           C
ATOM   7964  C26 POPEy 157      18.149  82.648  62.577  1.00  0.00           C
ATOM   7967  C27 POPEy 157      18.159  82.057  61.147  1.00  0.00           C
ATOM   7970  C28 POPEy 157      19.369  81.167  60.808  1.00  0.00           C
ATOM   7973  C29 POPEy 157      19.299  79.758  61.347  1.00  0.00           C
ATOM   7975 0C21 POPEy 157      19.589  78.618  60.697  1.00  0.00           C
ATOM   7977 1C21 POPEy 157      20.059  78.477  59.267  1.00  0.00           C
ATOM   7980 2C21 POPEy 157      19.449  77.269  58.507  1.00  0.00           C
ATOM   7983 3C21 POPEy 157      17.939  77.398  58.257  1.00  0.00           C
ATOM   7986 4C21 POPEy 157      17.409  76.467  57.168  1.00  0.00           C
ATOM   7989 5C21 POPEy 157      15.899  76.638  56.897  1.00  0.00           C
ATOM   7992 6C21 POPEy 157      15.529  78.028  56.347  1.00  0.00           C
ATOM   7995 7C21 POPEy 157      14.199  78.078  55.567  1.00  0.00           C
ATOM   7998 8C21 POPEy 157      14.149  77.158  54.348  1.00  0.00           C
ATOM   8002  C33 POPEy 157      25.529  88.427  60.487  1.00  0.00           C
ATOM   8005  C34 POPEy 157      24.459  87.747  59.618  1.00  0.00           C
ATOM   8008  C35 POPEy 157      24.999  86.657  58.667  1.00  0.00           C
ATOM   8011  C36 POPEy 157      25.909  87.159  57.537  1.00  0.00           C
ATOM   8014  C37 POPEy 157      26.249  86.109  56.458  1.00  0.00           C
ATOM   8017  C38 POPEy 157      25.029  85.458  55.798  1.00  0.00           C
ATOM   8020  C39 POPEy 157      25.179  85.228  54.288  1.00  0.00           C
ATOM   8023 0C31 POPEy 157      25.088  86.548  53.507  1.00  0.00           C
ATOM   8026 1C31 POPEy 157      25.419  86.418  52.017  1.00  0.00           C
ATOM   8029 2C31 POPEy 157      25.029  87.678  51.237  1.00  0.00           C
ATOM   8032 3C31 POPEy 157      25.419  87.639  49.757  1.00  0.00           C
ATOM   8035 4C31 POPEy 157      26.919  87.849  49.527  1.00  0.00           C
ATOM   8038 5C31 POPEy 157      27.279  87.868  48.028  1.00  0.00           C
ATOM   8041 6C31 POPEy 157      28.749  88.177  47.768  1.00  0.00           C
ATOM   8045  NH3 POPEz 158     118.609 126.226  67.887  1.00  0.00           N
ATOM   8049  C12 POPEz 158     117.989 125.059  67.198  1.00  0.00           C
ATOM   8052  C11 POPEz 158     116.608 125.445  66.627  1.00  0.00           C
ATOM   8055  P   POPEz 158     115.578 126.706  68.827  1.00  0.00           P
ATOM   8056  O13 POPEz 158     116.629 126.275  69.787  1.00  0.00           O
ATOM   8057  O14 POPEz 158     114.188 126.896  69.267  1.00  0.00           O
ATOM   8058  O11 POPEz 158     116.119 128.036  68.178  1.00  0.00           O
ATOM   8059  O12 POPEz 158     115.619 125.736  67.597  1.00  0.00           O
ATOM   8060  C1  POPEz 158     115.268 129.036  67.597  1.00  0.00           C
ATOM   8063  C2  POPEz 158     115.198 128.876  66.048  1.00  0.00           C
ATOM   8065  O21 POPEz 158     116.088 129.816  65.417  1.00  0.00           O
ATOM   8066  C21 POPEz 158     116.888 129.296  64.498  1.00  0.00           C
ATOM   8067  O22 POPEz 158     117.028 128.116  64.247  1.00  0.00           O
ATOM   8068  C22 POPEz 158     117.599 130.436  63.757  1.00  0.00           C
ATOM   8071  C3  POPEz 158     113.768 129.036  65.458  1.00  0.00           C
ATOM   8074  O31 POPEz 158     113.668 128.286  64.218  1.00  0.00           O
ATOM   8075  C31 POPEz 158     113.299 127.006  64.358  1.00  0.00           C
ATOM   8076  O32 POPEz 158     112.609 126.586  65.268  1.00  0.00           O
ATOM   8077  C32 POPEz 158     114.099 126.146  63.378  1.00  0.00           C
ATOM   8080  C23 POPEz 158     118.539 129.885  62.658  1.00  0.00           C
ATOM   8083  C24 POPEz 158     118.908 130.885  61.548  1.00  0.00           C
ATOM   8086  C25 POPEz 158     117.739 131.286  60.637  1.00  0.00           C
ATOM   8089  C26 POPEz 158     117.588 130.486  59.338  1.00  0.00           C
ATOM   8092  C27 POPEz 158     118.698 130.786  58.308  1.00  0.00           C
ATOM   8095  C28 POPEz 158     118.418 130.206  56.897  1.00  0.00           C
ATOM   8098  C29 POPEz 158     117.208 130.796  56.208  1.00  0.00           C
ATOM   8100 0C21 POPEz 158     117.189 131.796  55.298  1.00  0.00           C
ATOM   8102 1C21 POPEz 158     118.358 132.626  54.827  1.00  0.00           C
ATOM   8105 2C21 POPEz 158     117.929 134.026  54.327  1.00  0.00           C
ATOM   8108 3C21 POPEz 158     117.129 134.006  53.007  1.00  0.00           C
ATOM   8111 4C21 POPEz 158     116.828 135.416  52.487  1.00  0.00           C
ATOM   8114 5C21 POPEz 158     116.149 135.445  51.107  1.00  0.00           C
ATOM   8117 6C21 POPEz 158     117.149 135.385  49.938  1.00  0.00           C
ATOM   8120 7C21 POPEz 158     116.508 135.665  48.577  1.00  0.00           C
ATOM   8123 8C21 POPEz 158     117.518 135.965  47.467  1.00  0.00           C
ATOM   8127  C33 POPEz 158     113.399 125.766  62.048  1.00  0.00           C
ATOM   8130  C34 POPEz 158     114.398 125.855  60.888  1.00  0.00           C
ATOM   8133  C35 POPEz 158     113.878 125.349  59.538  1.00  0.00           C
ATOM   8136  C36 POPEz 158     114.959 125.495  58.448  1.00  0.00           C
ATOM   8139  C37 POPEz 158     114.708 124.679  57.178  1.00  0.00           C
ATOM   8142  C38 POPEz 158     114.069 125.419  55.988  1.00  0.00           C
ATOM   8145  C39 POPEz 158     115.029 125.565  54.798  1.00  0.00           C
ATOM   8148 0C31 POPEz 158     116.048 126.706  54.967  1.00  0.00           C
ATOM   8151 1C31 POPEz 158     116.959 126.866  53.748  1.00  0.00           C
ATOM   8154 2C31 POPEz 158     117.798 128.156  53.798  1.00  0.00           C
ATOM   8157 3C31 POPEz 158     118.679 128.385  52.557  1.00  0.00           C
ATOM   8160 4C31 POPEz 158     119.908 127.476  52.498  1.00  0.00           C
ATOM   8163 5C31 POPEz 158     120.739 127.706  51.228  1.00  0.00           C
ATOM   8166 6C31 POPEz 158     122.068 126.955  51.228  1.00  0.00           C
ATOM   8170  NH3 POPE0 159      84.129  77.577  26.817  1.00  0.00           N
ATOM   8174  C12 POPE0 159      82.698  77.698  27.288  1.00  0.00           C
ATOM   8177  C11 POPE0 159      82.208  79.147  27.388  1.00  0.00           C
ATOM   8180  P   POPE0 159      79.609  79.738  27.337  1.00  0.00           P
ATOM   8181  O13 POPE0 159      79.809  79.808  25.878  1.00  0.00           O
ATOM   8182  O14 POPE0 159      79.149  80.918  28.087  1.00  0.00           O
ATOM   8183  O11 POPE0 159      78.588  78.558  27.658  1.00  0.00           O
ATOM   8184  O12 POPE0 159      80.938  79.208  28.028  1.00  0.00           O
ATOM   8185  C1  POPE0 159      78.999  77.398  28.408  1.00  0.00           C
ATOM   8188  C2  POPE0 159      78.959  77.618  29.958  1.00  0.00           C
ATOM   8190  O21 POPE0 159      80.088  77.158  30.727  1.00  0.00           O
ATOM   8191  C21 POPE0 159      80.788  76.097  30.397  1.00  0.00           C
ATOM   8192  O22 POPE0 159      80.569  75.317  29.488  1.00  0.00           O
ATOM   8193  C22 POPE0 159      82.049  76.049  31.287  1.00  0.00           C
ATOM   8196  C3  POPE0 159      77.588  77.277  30.657  1.00  0.00           C
ATOM   8199  O31 POPE0 159      77.529  75.918  31.118  1.00  0.00           O
ATOM   8200  C31 POPE0 159      78.199  75.538  32.227  1.00  0.00           C
ATOM   8201  O32 POPE0 159      78.699  74.438  32.347  1.00  0.00           O
ATOM   8202  C32 POPE0 159      78.199  76.588  33.347  1.00  0.00           C
ATOM   8205  C23 POPE0 159      82.189  74.747  32.128  1.00  0.00           C
ATOM   8208  C24 POPE0 159      83.469  74.727  32.988  1.00  0.00           C
ATOM   8211  C25 POPE0 159      83.679  73.408  33.758  1.00  0.00           C
ATOM   8214  C26 POPE0 159      83.899  73.618  35.268  1.00  0.00           C
ATOM   8217  C27 POPE0 159      84.279  72.328  36.028  1.00  0.00           C
ATOM   8220  C28 POPE0 159      84.439  72.589  37.537  1.00  0.00           C
ATOM   8223  C29 POPE0 159      84.938  71.409  38.337  1.00  0.00           C
ATOM   8225 0C21 POPE0 159      85.958  71.428  39.228  1.00  0.00           C
ATOM   8227 1C21 POPE0 159      86.748  72.659  39.587  1.00  0.00           C
ATOM   8230 2C21 POPE0 159      87.599  72.538  40.878  1.00  0.00           C
ATOM   8233 3C21 POPE0 159      86.769  72.478  42.178  1.00  0.00           C
ATOM   8236 4C21 POPE0 159      87.658  72.519  43.428  1.00  0.00           C
ATOM   8239 5C21 POPE0 159      86.858  72.678  44.727  1.00  0.00           C
ATOM   8242 6C21 POPE0 159      87.728  72.648  45.988  1.00  0.00           C
ATOM   8245 7C21 POPE0 159      86.928  72.958  47.267  1.00  0.00           C
ATOM   8248 8C21 POPE0 159      87.688  72.637  48.558  1.00  0.00           C
ATOM   8252  C33 POPE0 159      78.838  76.097  34.668  1.00  0.00           C
ATOM   8255  C34 POPE0 159      78.648  77.137  35.788  1.00  0.00           C
ATOM   8258  C35 POPE0 159      79.018  76.629  37.188  1.00  0.00           C
ATOM   8261  C36 POPE0 159      78.459  77.549  38.277  1.00  0.00           C
ATOM   8264  C37 POPE0 159      78.939  77.158  39.688  1.00  0.00           C
ATOM   8267  C38 POPE0 159      78.679  78.208  40.777  1.00  0.00           C
ATOM   8270  C39 POPE0 159      77.489  77.858  41.667  1.00  0.00           C
ATOM   8273 0C31 POPE0 159      77.468  78.618  43.007  1.00  0.00           C
ATOM   8276 1C31 POPE0 159      76.139  78.449  43.748  1.00  0.00           C
ATOM   8279 2C31 POPE0 159      76.099  79.137  45.117  1.00  0.00           C
ATOM   8282 3C31 POPE0 159      76.288  80.667  45.047  1.00  0.00           C
ATOM   8285 4C31 POPE0 159      75.498  81.398  46.138  1.00  0.00           C
ATOM   8288 5C31 POPE0 159      75.699  82.919  46.058  1.00  0.00           C
ATOM   8291 6C31 POPE0 159      74.828  83.698  47.048  1.00  0.00           C
ATOM   8295  NH3 POPE1 160      61.018 122.668  26.847  1.00  0.00           N
ATOM   8299  C12 POPE1 160      62.289 122.738  26.027  1.00  0.00           C
ATOM   8302  C11 POPE1 160      62.389 123.978  25.107  1.00  0.00           C
ATOM   8305  P   POPE1 160      60.869 125.379  23.457  1.00  0.00           P
ATOM   8306  O13 POPE1 160      62.029 125.965  22.748  1.00  0.00           O
ATOM   8307  O14 POPE1 160      59.648 125.139  22.658  1.00  0.00           O
ATOM   8308  O11 POPE1 160      60.489 126.396  24.607  1.00  0.00           O
ATOM   8309  O12 POPE1 160      61.268 124.059  24.238  1.00  0.00           O
ATOM   8310  C1  POPE1 160      59.309 126.174  25.388  1.00  0.00           C
ATOM   8313  C2  POPE1 160      59.559 126.445  26.898  1.00  0.00           C
ATOM   8315  O21 POPE1 160      60.969 126.355  27.188  1.00  0.00           O
ATOM   8316  C21 POPE1 160      61.469 127.275  28.028  1.00  0.00           C
ATOM   8317  O22 POPE1 160      60.879 128.266  28.408  1.00  0.00           O
ATOM   8318  C22 POPE1 160      62.889 126.885  28.427  1.00  0.00           C
ATOM   8321  C3  POPE1 160      58.789 125.387  27.737  1.00  0.00           C
ATOM   8324  O31 POPE1 160      59.289 125.337  29.068  1.00  0.00           O
ATOM   8325  C31 POPE1 160      58.829 126.256  29.907  1.00  0.00           C
ATOM   8326  O32 POPE1 160      57.928 127.056  29.667  1.00  0.00           O
ATOM   8327  C32 POPE1 160      59.669 126.165  31.157  1.00  0.00           C
ATOM   8330  C23 POPE1 160      62.928 125.615  29.317  1.00  0.00           C
ATOM   8333  C24 POPE1 160      64.349 125.057  29.477  1.00  0.00           C
ATOM   8336  C25 POPE1 160      64.469 123.947  30.538  1.00  0.00           C
ATOM   8339  C26 POPE1 160      64.589 124.467  31.978  1.00  0.00           C
ATOM   8342  C27 POPE1 160      65.209 123.427  32.927  1.00  0.00           C
ATOM   8345  C28 POPE1 160      65.298 123.868  34.397  1.00  0.00           C
ATOM   8348  C29 POPE1 160      65.728 122.718  35.278  1.00  0.00           C
ATOM   8350 0C21 POPE1 160      66.449 122.747  36.417  1.00  0.00           C
ATOM   8352 1C21 POPE1 160      66.938 123.968  37.157  1.00  0.00           C
ATOM   8355 2C21 POPE1 160      67.089 123.758  38.678  1.00  0.00           C
ATOM   8358 3C21 POPE1 160      68.199 122.767  39.067  1.00  0.00           C
ATOM   8361 4C21 POPE1 160      68.559 122.788  40.567  1.00  0.00           C
ATOM   8364 5C21 POPE1 160      69.139 124.118  41.087  1.00  0.00           C
ATOM   8367 6C21 POPE1 160      70.469 124.519  40.417  1.00  0.00           C
ATOM   8370 7C21 POPE1 160      70.949 125.905  40.847  1.00  0.00           C
ATOM   8373 8C21 POPE1 160      72.359 126.235  40.358  1.00  0.00           C
ATOM   8377  C33 POPE1 160      58.838 126.396  32.417  1.00  0.00           C
ATOM   8380  C34 POPE1 160      59.638 125.965  33.638  1.00  0.00           C
ATOM   8383  C35 POPE1 160      58.789 125.994  34.897  1.00  0.00           C
ATOM   8386  C36 POPE1 160      59.459 125.209  36.017  1.00  0.00           C
ATOM   8389  C37 POPE1 160      59.029 125.654  37.407  1.00  0.00           C
ATOM   8392  C38 POPE1 160      59.739 124.828  38.467  1.00  0.00           C
ATOM   8395  C39 POPE1 160      59.638 125.419  39.878  1.00  0.00           C
ATOM   8398 0C31 POPE1 160      60.199 124.427  40.897  1.00  0.00           C
ATOM   8401 1C31 POPE1 160      60.349 124.999  42.308  1.00  0.00           C
ATOM   8404 2C31 POPE1 160      60.158 123.898  43.358  1.00  0.00           C
ATOM   8407 3C31 POPE1 160      60.779 124.227  44.717  1.00  0.00           C
ATOM   8410 4C31 POPE1 160      60.789 122.998  45.627  1.00  0.00           C
ATOM   8413 5C31 POPE1 160      61.759 123.129  46.807  1.00  0.00           C
ATOM   8416 6C31 POPE1 160      61.868 121.848  47.648  1.00  0.00           C
ATOM   8420  NH3 POPE2 161     108.199   4.838  67.987  1.00  0.00           N
ATOM   8424  C12 POPE2 161     109.059   5.918  68.607  1.00  0.00           C
ATOM   8427  C11 POPE2 161     108.239   6.708  69.638  1.00  0.00           C
ATOM   8430  P   POPE2 161     108.859   9.238  69.348  1.00  0.00           P
ATOM   8431  O13 POPE2 161     107.578   9.928  69.647  1.00  0.00           O
ATOM   8432  O14 POPE2 161     110.088  10.047  69.468  1.00  0.00           O
ATOM   8433  O11 POPE2 161     108.779   8.747  67.868  1.00  0.00           O
ATOM   8434  O12 POPE2 161     108.948   7.858  70.107  1.00  0.00           O
ATOM   8435  C1  POPE2 161     108.999   9.429  66.658  1.00  0.00           C
ATOM   8438  C2  POPE2 161     108.719   8.388  65.538  1.00  0.00           C
ATOM   8440  O21 POPE2 161     108.629   8.998  64.237  1.00  0.00           O
ATOM   8441  C21 POPE2 161     109.739   8.918  63.507  1.00  0.00           C
ATOM   8442  O22 POPE2 161     110.788   8.417  63.878  1.00  0.00           O
ATOM   8443  C22 POPE2 161     109.468   9.398  62.087  1.00  0.00           C
ATOM   8446  C3  POPE2 161     107.399   7.598  65.798  1.00  0.00           C
ATOM   8449  O31 POPE2 161     107.548   6.228  65.368  1.00  0.00           O
ATOM   8450  C31 POPE2 161     107.379   5.948  64.088  1.00  0.00           C
ATOM   8451  O32 POPE2 161     108.099   5.208  63.428  1.00  0.00           O
ATOM   8452  C32 POPE2 161     106.179   6.627  63.448  1.00  0.00           C
ATOM   8455  C23 POPE2 161     110.578   8.969  61.097  1.00  0.00           C
ATOM   8458  C24 POPE2 161     110.538   7.458  60.798  1.00  0.00           C
ATOM   8461  C25 POPE2 161     111.779   6.928  60.068  1.00  0.00           C
ATOM   8464  C26 POPE2 161     111.979   7.518  58.667  1.00  0.00           C
ATOM   8467  C27 POPE2 161     112.968   6.708  57.817  1.00  0.00           C
ATOM   8470  C28 POPE2 161     113.369   7.328  56.448  1.00  0.00           C
ATOM   8473  C29 POPE2 161     112.429   8.358  55.868  1.00  0.00           C
ATOM   8475 0C21 POPE2 161     112.298   8.718  54.577  1.00  0.00           C
ATOM   8477 1C21 POPE2 161     113.069   8.218  53.378  1.00  0.00           C
ATOM   8480 2C21 POPE2 161     113.789   9.368  52.628  1.00  0.00           C
ATOM   8483 3C21 POPE2 161     112.879  10.568  52.298  1.00  0.00           C
ATOM   8486 4C21 POPE2 161     113.489  11.538  51.278  1.00  0.00           C
ATOM   8489 5C21 POPE2 161     112.618  12.788  51.048  1.00  0.00           C
ATOM   8492 6C21 POPE2 161     112.728  13.797  52.188  1.00  0.00           C
ATOM   8495 7C21 POPE2 161     111.888  15.068  51.957  1.00  0.00           C
ATOM   8498 8C21 POPE2 161     112.018  16.078  53.098  1.00  0.00           C
ATOM   8502  C33 POPE2 161     105.608   5.778  62.287  1.00  0.00           C
ATOM   8505  C34 POPE2 161     104.468   6.478  61.537  1.00  0.00           C
ATOM   8508  C35 POPE2 161     103.688   5.518  60.627  1.00  0.00           C
ATOM   8511  C36 POPE2 161     104.509   4.978  59.447  1.00  0.00           C
ATOM   8514  C37 POPE2 161     103.719   3.958  58.607  1.00  0.00           C
ATOM   8517  C38 POPE2 161     104.629   3.078  57.747  1.00  0.00           C
ATOM   8520  C39 POPE2 161     105.249   3.788  56.528  1.00  0.00           C
ATOM   8523 0C31 POPE2 161     104.299   3.798  55.328  1.00  0.00           C
ATOM   8526 1C31 POPE2 161     104.918   4.478  54.097  1.00  0.00           C
ATOM   8529 2C31 POPE2 161     104.078   4.298  52.817  1.00  0.00           C
ATOM   8532 3C31 POPE2 161     102.718   5.008  52.887  1.00  0.00           C
ATOM   8535 4C31 POPE2 161     101.879   4.838  51.607  1.00  0.00           C
ATOM   8538 5C31 POPE2 161     100.498   5.468  51.757  1.00  0.00           C
ATOM   8541 6C31 POPE2 161      99.568   5.238  50.567  1.00  0.00           C
ATOM   8545  NH3 POPE3 162      65.588  37.218  65.548  1.00  0.00           N
ATOM   8549  C12 POPE3 162      65.669  37.067  67.048  1.00  0.00           C
ATOM   8552  C11 POPE3 162      64.879  38.168  67.747  1.00  0.00           C
ATOM   8555  P   POPE3 162      62.849  39.229  66.467  1.00  0.00           P
ATOM   8556  O13 POPE3 162      61.879  38.628  65.548  1.00  0.00           O
ATOM   8557  O14 POPE3 162      62.299  40.198  67.448  1.00  0.00           O
ATOM   8558  O11 POPE3 162      64.059  39.788  65.618  1.00  0.00           O
ATOM   8559  O12 POPE3 162      63.528  38.089  67.298  1.00  0.00           O
ATOM   8560  C1  POPE3 162      63.838  40.668  64.507  1.00  0.00           C
ATOM   8563  C2  POPE3 162      63.999  39.938  63.137  1.00  0.00           C
ATOM   8565  O21 POPE3 162      64.419  40.887  62.147  1.00  0.00           O
ATOM   8566  C21 POPE3 162      65.709  40.837  61.848  1.00  0.00           C
ATOM   8567  O22 POPE3 162      66.599  40.438  62.568  1.00  0.00           O
ATOM   8568  C22 POPE3 162      65.849  41.068  60.347  1.00  0.00           C
ATOM   8571  C3  POPE3 162      62.699  39.257  62.628  1.00  0.00           C
ATOM   8574  O31 POPE3 162      62.759  38.948  61.208  1.00  0.00           O
ATOM   8575  C31 POPE3 162      62.239  39.847  60.387  1.00  0.00           C
ATOM   8576  O32 POPE3 162      61.739  40.907  60.697  1.00  0.00           O
ATOM   8577  C32 POPE3 162      62.369  39.359  58.927  1.00  0.00           C
ATOM   8580  C23 POPE3 162      66.949  42.067  59.948  1.00  0.00           C
ATOM   8583  C24 POPE3 162      67.709  41.588  58.698  1.00  0.00           C
ATOM   8586  C25 POPE3 162      66.798  41.278  57.498  1.00  0.00           C
ATOM   8589  C26 POPE3 162      67.608  40.949  56.228  1.00  0.00           C
ATOM   8592  C27 POPE3 162      66.719  40.338  55.128  1.00  0.00           C
ATOM   8595  C28 POPE3 162      67.298  40.559  53.717  1.00  0.00           C
ATOM   8598  C29 POPE3 162      66.419  39.938  52.658  1.00  0.00           C
ATOM   8600 0C21 POPE3 162      65.809  40.567  51.627  1.00  0.00           C
ATOM   8602 1C21 POPE3 162      65.879  42.038  51.278  1.00  0.00           C
ATOM   8605 2C21 POPE3 162      66.709  42.258  50.007  1.00  0.00           C
ATOM   8608 3C21 POPE3 162      66.768  43.727  49.568  1.00  0.00           C
ATOM   8611 4C21 POPE3 162      67.499  43.908  48.228  1.00  0.00           C
ATOM   8614 5C21 POPE3 162      67.709  45.368  47.807  1.00  0.00           C
ATOM   8617 6C21 POPE3 162      68.658  46.128  48.758  1.00  0.00           C
ATOM   8620 7C21 POPE3 162      69.059  47.508  48.228  1.00  0.00           C
ATOM   8623 8C21 POPE3 162      70.129  48.179  49.088  1.00  0.00           C
ATOM   8627  C33 POPE3 162      63.518  38.359  58.638  1.00  0.00           C
ATOM   8630  C34 POPE3 162      63.349  37.588  57.318  1.00  0.00           C
ATOM   8633  C35 POPE3 162      63.619  38.359  56.018  1.00  0.00           C
ATOM   8636  C36 POPE3 162      62.619  37.958  54.917  1.00  0.00           C
ATOM   8639  C37 POPE3 162      63.029  38.359  53.498  1.00  0.00           C
ATOM   8642  C38 POPE3 162      62.199  37.629  52.417  1.00  0.00           C
ATOM   8645  C39 POPE3 162      60.769  38.159  52.238  1.00  0.00           C
ATOM   8648 0C31 POPE3 162      60.699  39.397  51.347  1.00  0.00           C
ATOM   8651 1C31 POPE3 162      59.248  39.828  51.068  1.00  0.00           C
ATOM   8654 2C31 POPE3 162      59.108  40.988  50.057  1.00  0.00           C
ATOM   8657 3C31 POPE3 162      59.799  42.299  50.478  1.00  0.00           C
ATOM   8660 4C31 POPE3 162      59.309  42.877  51.817  1.00  0.00           C
ATOM   8663 5C31 POPE3 162      59.849  44.299  52.038  1.00  0.00           C
ATOM   8666 6C31 POPE3 162      59.559  44.868  53.428  1.00  0.00           C
ATOM   8670  NH3 POPE4 163      36.099 102.887  68.938  1.00  0.00           N
ATOM   8674  C12 POPE4 163      36.568 104.017  68.057  1.00  0.00           C
ATOM   8677  C11 POPE4 163      36.299 105.397  68.678  1.00  0.00           C
ATOM   8680  P   POPE4 163      35.799 107.689  67.467  1.00  0.00           P
ATOM   8681  O13 POPE4 163      34.379 107.299  67.378  1.00  0.00           O
ATOM   8682  O14 POPE4 163      36.139 108.707  68.488  1.00  0.00           O
ATOM   8683  O11 POPE4 163      36.329 108.229  66.077  1.00  0.00           O
ATOM   8684  O12 POPE4 163      36.658 106.389  67.717  1.00  0.00           O
ATOM   8685  C1  POPE4 163      37.629 108.848  66.007  1.00  0.00           C
ATOM   8688  C2  POPE4 163      38.639 108.068  65.118  1.00  0.00           C
ATOM   8690  O21 POPE4 163      38.639 108.658  63.807  1.00  0.00           O
ATOM   8691  C21 POPE4 163      38.108 108.159  62.717  1.00  0.00           C
ATOM   8692  O22 POPE4 163      37.649 107.037  62.557  1.00  0.00           O
ATOM   8693  C22 POPE4 163      38.279 109.208  61.607  1.00  0.00           C
ATOM   8696  C3  POPE4 163      38.449 106.517  65.228  1.00  0.00           C
ATOM   8699  O31 POPE4 163      39.339 105.787  64.348  1.00  0.00           O
ATOM   8700  C31 POPE4 163      38.928 104.519  64.247  1.00  0.00           C
ATOM   8701  O32 POPE4 163      38.108 103.988  64.967  1.00  0.00           O
ATOM   8702  C32 POPE4 163      39.639 103.838  63.077  1.00  0.00           C
ATOM   8705  C23 POPE4 163      39.268 108.807  60.487  1.00  0.00           C
ATOM   8708  C24 POPE4 163      39.279 109.847  59.358  1.00  0.00           C
ATOM   8711  C25 POPE4 163      40.228 109.537  58.197  1.00  0.00           C
ATOM   8714  C26 POPE4 163      41.579 110.279  58.277  1.00  0.00           C
ATOM   8717  C27 POPE4 163      42.359 110.257  56.947  1.00  0.00           C
ATOM   8720  C28 POPE4 163      43.039 111.587  56.567  1.00  0.00           C
ATOM   8723  C29 POPE4 163      44.368 111.839  57.227  1.00  0.00           C
ATOM   8725 0C21 POPE4 163      45.309 112.678  56.757  1.00  0.00           C
ATOM   8727 1C21 POPE4 163      45.209 113.549  55.517  1.00  0.00           C
ATOM   8730 2C21 POPE4 163      46.529 113.718  54.738  1.00  0.00           C
ATOM   8733 3C21 POPE4 163      46.959 112.487  53.927  1.00  0.00           C
ATOM   8736 4C21 POPE4 163      48.258 112.757  53.158  1.00  0.00           C
ATOM   8739 5C21 POPE4 163      48.838 111.529  52.438  1.00  0.00           C
ATOM   8742 6C21 POPE4 163      50.199 111.839  51.788  1.00  0.00           C
ATOM   8745 7C21 POPE4 163      51.109 110.609  51.637  1.00  0.00           C
ATOM   8748 8C21 POPE4 163      52.479 110.938  51.037  1.00  0.00           C
ATOM   8752  C33 POPE4 163      38.659 103.597  61.918  1.00  0.00           C
ATOM   8755  C34 POPE4 163      39.279 102.798  60.767  1.00  0.00           C
ATOM   8758  C35 POPE4 163      38.239 102.317  59.727  1.00  0.00           C
ATOM   8761  C36 POPE4 163      38.129 103.208  58.467  1.00  0.00           C
ATOM   8764  C37 POPE4 163      37.279 102.528  57.388  1.00  0.00           C
ATOM   8767  C38 POPE4 163      37.189 103.287  56.058  1.00  0.00           C
ATOM   8770  C39 POPE4 163      36.379 102.549  54.967  1.00  0.00           C
ATOM   8773 0C31 POPE4 163      36.959 101.158  54.628  1.00  0.00           C
ATOM   8776 1C31 POPE4 163      36.239 100.458  53.458  1.00  0.00           C
ATOM   8779 2C31 POPE4 163      36.728  99.017  53.228  1.00  0.00           C
ATOM   8782 3C31 POPE4 163      38.099  98.928  52.537  1.00  0.00           C
ATOM   8785 4C31 POPE4 163      38.678  97.499  52.588  1.00  0.00           C
ATOM   8788 5C31 POPE4 163      39.829  97.247  51.597  1.00  0.00           C
ATOM   8791 6C31 POPE4 163      40.459  95.857  51.728  1.00  0.00           C
ATOM   8795  NH3 POPE5 164      39.018  92.067  64.798  1.00  0.00           N
ATOM   8799  C12 POPE5 164      38.919  91.739  66.257  1.00  0.00           C
ATOM   8802  C11 POPE5 164      40.289  91.299  66.798  1.00  0.00           C
ATOM   8805  P   POPE5 164      42.559  90.618  65.678  1.00  0.00           P
ATOM   8806  O13 POPE5 164      43.068  91.708  66.537  1.00  0.00           O
ATOM   8807  O14 POPE5 164      43.099  89.269  65.918  1.00  0.00           O
ATOM   8808  O11 POPE5 164      42.699  91.039  64.167  1.00  0.00           O
ATOM   8809  O12 POPE5 164      40.989  90.547  65.808  1.00  0.00           O
ATOM   8810  C1  POPE5 164      43.559  90.397  63.228  1.00  0.00           C
ATOM   8813  C2  POPE5 164      44.219  91.497  62.368  1.00  0.00           C
ATOM   8815  O21 POPE5 164      44.469  90.979  61.048  1.00  0.00           O
ATOM   8816  C21 POPE5 164      44.069  91.608  59.917  1.00  0.00           C
ATOM   8817  O22 POPE5 164      44.459  91.278  58.807  1.00  0.00           O
ATOM   8818  C22 POPE5 164      43.089  92.767  60.128  1.00  0.00           C
ATOM   8821  C3  POPE5 164      45.548  91.979  62.987  1.00  0.00           C
ATOM   8824  O31 POPE5 164      46.229  92.919  62.128  1.00  0.00           O
ATOM   8825  C31 POPE5 164      45.849  94.178  62.278  1.00  0.00           C
ATOM   8826  O32 POPE5 164      45.069  94.589  63.118  1.00  0.00           O
ATOM   8827  C32 POPE5 164      46.539  95.049  61.248  1.00  0.00           C
ATOM   8830  C23 POPE5 164      42.539  93.368  58.807  1.00  0.00           C
ATOM   8833  C24 POPE5 164      41.459  94.438  59.078  1.00  0.00           C
ATOM   8836  C25 POPE5 164      40.828  95.018  57.807  1.00  0.00           C
ATOM   8839  C26 POPE5 164      40.059  93.988  56.978  1.00  0.00           C
ATOM   8842  C27 POPE5 164      39.279  94.607  55.808  1.00  0.00           C
ATOM   8845  C28 POPE5 164      38.439  93.558  55.057  1.00  0.00           C
ATOM   8848  C29 POPE5 164      37.649  94.188  53.938  1.00  0.00           C
ATOM   8850 0C21 POPE5 164      36.349  93.997  53.638  1.00  0.00           C
ATOM   8852 1C21 POPE5 164      35.388  93.047  54.317  1.00  0.00           C
ATOM   8855 2C21 POPE5 164      34.669  92.098  53.337  1.00  0.00           C
ATOM   8858 3C21 POPE5 164      35.639  91.179  52.597  1.00  0.00           C
ATOM   8861 4C21 POPE5 164      34.949  90.018  51.877  1.00  0.00           C
ATOM   8864 5C21 POPE5 164      34.209  90.428  50.598  1.00  0.00           C
ATOM   8867 6C21 POPE5 164      33.669  89.188  49.857  1.00  0.00           C
ATOM   8870 7C21 POPE5 164      32.849  89.537  48.618  1.00  0.00           C
ATOM   8873 8C21 POPE5 164      32.239  88.307  47.947  1.00  0.00           C
ATOM   8877  C33 POPE5 164      45.519  95.909  60.468  1.00  0.00           C
ATOM   8880  C34 POPE5 164      46.109  97.247  60.037  1.00  0.00           C
ATOM   8883  C35 POPE5 164      45.189  97.998  59.057  1.00  0.00           C
ATOM   8886  C36 POPE5 164      45.268  97.468  57.618  1.00  0.00           C
ATOM   8889  C37 POPE5 164      44.178  98.047  56.718  1.00  0.00           C
ATOM   8892  C38 POPE5 164      44.358  97.718  55.228  1.00  0.00           C
ATOM   8895  C39 POPE5 164      43.499  96.538  54.757  1.00  0.00           C
ATOM   8898 0C31 POPE5 164      43.999  95.158  55.198  1.00  0.00           C
ATOM   8901 1C31 POPE5 164      43.248  94.029  54.488  1.00  0.00           C
ATOM   8904 2C31 POPE5 164      43.989  92.689  54.517  1.00  0.00           C
ATOM   8907 3C31 POPE5 164      43.449  91.657  53.507  1.00  0.00           C
ATOM   8910 4C31 POPE5 164      43.499  92.177  52.058  1.00  0.00           C
ATOM   8913 5C31 POPE5 164      43.489  91.078  50.988  1.00  0.00           C
ATOM   8916 6C31 POPE5 164      43.739  91.629  49.568  1.00  0.00           C
ATOM   8920  NH3 POPE6 165      71.829  32.158  27.348  1.00  0.00           N
ATOM   8924  C12 POPE6 165      72.279  30.788  26.907  1.00  0.00           C
ATOM   8927  C11 POPE6 165      73.479  30.768  25.938  1.00  0.00           C
ATOM   8930  P   POPE6 165      74.828  28.868  24.618  1.00  0.00           P
ATOM   8931  O13 POPE6 165      74.518  27.438  24.407  1.00  0.00           O
ATOM   8932  O14 POPE6 165      74.719  29.728  23.408  1.00  0.00           O
ATOM   8933  O11 POPE6 165      76.268  29.058  25.278  1.00  0.00           O
ATOM   8934  O12 POPE6 165      73.799  29.389  25.697  1.00  0.00           O
ATOM   8935  C1  POPE6 165      76.459  29.378  26.658  1.00  0.00           C
ATOM   8938  C2  POPE6 165      77.398  28.358  27.398  1.00  0.00           C
ATOM   8940  O21 POPE6 165      76.829  27.958  28.668  1.00  0.00           O
ATOM   8941  C21 POPE6 165      76.709  28.898  29.558  1.00  0.00           C
ATOM   8942  O22 POPE6 165      76.859  30.098  29.388  1.00  0.00           O
ATOM   8943  C22 POPE6 165      76.249  28.288  30.868  1.00  0.00           C
ATOM   8946  C3  POPE6 165      78.869  28.848  27.567  1.00  0.00           C
ATOM   8949  O31 POPE6 165      79.539  28.178  28.668  1.00  0.00           O
ATOM   8950  C31 POPE6 165      80.728  27.648  28.408  1.00  0.00           C
ATOM   8951  O32 POPE6 165      81.328  27.757  27.358  1.00  0.00           O
ATOM   8952  C32 POPE6 165      81.188  26.739  29.547  1.00  0.00           C
ATOM   8955  C23 POPE6 165      76.249  29.337  31.998  1.00  0.00           C
ATOM   8958  C24 POPE6 165      76.699  28.768  33.347  1.00  0.00           C
ATOM   8961  C25 POPE6 165      78.209  28.508  33.407  1.00  0.00           C
ATOM   8964  C26 POPE6 165      78.849  29.147  34.638  1.00  0.00           C
ATOM   8967  C27 POPE6 165      80.329  28.799  34.808  1.00  0.00           C
ATOM   8970  C28 POPE6 165      81.069  29.707  35.808  1.00  0.00           C
ATOM   8973  C29 POPE6 165      80.639  29.497  37.238  1.00  0.00           C
ATOM   8975 0C21 POPE6 165      81.399  28.987  38.218  1.00  0.00           C
ATOM   8977 1C21 POPE6 165      82.819  28.508  38.048  1.00  0.00           C
ATOM   8980 2C21 POPE6 165      83.849  29.648  38.098  1.00  0.00           C
ATOM   8983 3C21 POPE6 165      84.199  30.118  39.517  1.00  0.00           C
ATOM   8986 4C21 POPE6 165      85.368  31.117  39.527  1.00  0.00           C
ATOM   8989 5C21 POPE6 165      86.319  30.938  40.718  1.00  0.00           C
ATOM   8992 6C21 POPE6 165      85.979  31.788  41.947  1.00  0.00           C
ATOM   8995 7C21 POPE6 165      86.928  31.497  43.127  1.00  0.00           C
ATOM   8998 8C21 POPE6 165      86.888  32.549  44.247  1.00  0.00           C
ATOM   9002  C33 POPE6 165      81.229  27.438  30.917  1.00  0.00           C
ATOM   9005  C34 POPE6 165      81.898  26.577  31.988  1.00  0.00           C
ATOM   9008  C35 POPE6 165      80.889  25.708  32.758  1.00  0.00           C
ATOM   9011  C36 POPE6 165      81.539  24.799  33.807  1.00  0.00           C
ATOM   9014  C37 POPE6 165      82.558  25.528  34.688  1.00  0.00           C
ATOM   9017  C38 POPE6 165      82.898  24.799  35.988  1.00  0.00           C
ATOM   9020  C39 POPE6 165      81.748  24.799  36.998  1.00  0.00           C
ATOM   9023 0C31 POPE6 165      82.229  24.328  38.378  1.00  0.00           C
ATOM   9026 1C31 POPE6 165      81.099  24.147  39.397  1.00  0.00           C
ATOM   9029 2C31 POPE6 165      81.679  23.778  40.767  1.00  0.00           C
ATOM   9032 3C31 POPE6 165      80.639  23.668  41.887  1.00  0.00           C
ATOM   9035 4C31 POPE6 165      81.328  23.788  43.257  1.00  0.00           C
ATOM   9038 5C31 POPE6 165      80.458  23.338  44.438  1.00  0.00           C
ATOM   9041 6C31 POPE6 165      81.239  23.358  45.748  1.00  0.00           C
ATOM   9045  NH3 POPE7 166      16.959   5.228  68.698  1.00  0.00           N
ATOM   9049  C12 POPE7 166      18.189   5.848  69.288  1.00  0.00           C
ATOM   9052  C11 POPE7 166      19.069   6.488  68.197  1.00  0.00           C
ATOM   9055  P   POPE7 166      20.689   5.658  66.287  1.00  0.00           P
ATOM   9056  O13 POPE7 166      21.209   7.048  66.338  1.00  0.00           O
ATOM   9057  O14 POPE7 166      21.519   4.548  66.807  1.00  0.00           O
ATOM   9058  O11 POPE7 166      20.209   5.318  64.827  1.00  0.00           O
ATOM   9059  O12 POPE7 166      19.339   5.558  67.138  1.00  0.00           O
ATOM   9060  C1  POPE7 166      20.229   3.968  64.368  1.00  0.00           C
ATOM   9063  C2  POPE7 166      20.099   3.908  62.828  1.00  0.00           C
ATOM   9065  O21 POPE7 166      20.239   2.568  62.308  1.00  0.00           O
ATOM   9066  C21 POPE7 166      19.339   1.668  62.658  1.00  0.00           C
ATOM   9067  O22 POPE7 166      18.509   1.758  63.528  1.00  0.00           O
ATOM   9068  C22 POPE7 166      19.399   0.518  61.667  1.00  0.00           C
ATOM   9071  C3  POPE7 166      21.189   4.818  62.157  1.00  0.00           C
ATOM   9074  O31 POPE7 166      21.669   4.298  60.888  1.00  0.00           O
ATOM   9075  C31 POPE7 166      20.869   4.558  59.868  1.00  0.00           C
ATOM   9076  O32 POPE7 166      19.899   5.298  59.888  1.00  0.00           O
ATOM   9077  C32 POPE7 166      21.259   3.708  58.647  1.00  0.00           C
ATOM   9080  C23 POPE7 166      20.639  -0.382  61.868  1.00  0.00           C
ATOM   9083  C24 POPE7 166      20.809  -1.392  60.718  1.00  0.00           C
ATOM   9086  C25 POPE7 166      21.199  -0.772  59.368  1.00  0.00           C
ATOM   9089  C26 POPE7 166      20.689  -1.562  58.158  1.00  0.00           C
ATOM   9092  C27 POPE7 166      20.929  -0.832  56.817  1.00  0.00           C
ATOM   9095  C28 POPE7 166      22.389  -0.872  56.318  1.00  0.00           C
ATOM   9098  C29 POPE7 166      22.819  -2.262  55.928  1.00  0.00           C
ATOM   9100 0C21 POPE7 166      22.489  -2.902  54.787  1.00  0.00           C
ATOM   9102 1C21 POPE7 166      21.659  -2.332  53.658  1.00  0.00           C
ATOM   9105 2C21 POPE7 166      22.089  -2.902  52.287  1.00  0.00           C
ATOM   9108 3C21 POPE7 166      21.619  -4.349  52.068  1.00  0.00           C
ATOM   9111 4C21 POPE7 166      22.219  -5.029  50.818  1.00  0.00           C
ATOM   9114 5C21 POPE7 166      21.909  -4.349  49.478  1.00  0.00           C
ATOM   9117 6C21 POPE7 166      20.409  -4.229  49.177  1.00  0.00           C
ATOM   9120 7C21 POPE7 166      20.129  -3.812  47.728  1.00  0.00           C
ATOM   9123 8C21 POPE7 166      18.659  -3.432  47.498  1.00  0.00           C
ATOM   9127  C33 POPE7 166      22.729   3.828  58.188  1.00  0.00           C
ATOM   9130  C34 POPE7 166      22.999   3.038  56.897  1.00  0.00           C
ATOM   9133  C35 POPE7 166      22.439   3.778  55.678  1.00  0.00           C
ATOM   9136  C36 POPE7 166      22.419   2.958  54.377  1.00  0.00           C
ATOM   9139  C37 POPE7 166      21.519   3.628  53.327  1.00  0.00           C
ATOM   9142  C38 POPE7 166      20.739   2.628  52.467  1.00  0.00           C
ATOM   9145  C39 POPE7 166      19.599   1.968  53.257  1.00  0.00           C
ATOM   9148 0C31 POPE7 166      18.919   0.808  52.518  1.00  0.00           C
ATOM   9151 1C31 POPE7 166      17.859   0.138  53.388  1.00  0.00           C
ATOM   9154 2C31 POPE7 166      16.929  -0.792  52.597  1.00  0.00           C
ATOM   9157 3C31 POPE7 166      17.659  -1.812  51.728  1.00  0.00           C
ATOM   9160 4C31 POPE7 166      16.719  -2.842  51.097  1.00  0.00           C
ATOM   9163 5C31 POPE7 166      17.089  -4.279  51.478  1.00  0.00           C
ATOM   9166 6C31 POPE7 166      16.299  -5.329  50.697  1.00  0.00           C
ATOM   9170  NH3 POPE8 167      77.779  94.917  27.237  1.00  0.00           N
ATOM   9174  C12 POPE8 167      79.169  95.148  27.788  1.00  0.00           C
ATOM   9177  C11 POPE8 167      80.289  94.449  26.968  1.00  0.00           C
ATOM   9180  P   POPE8 167      82.819  94.059  27.748  1.00  0.00           P
ATOM   9181  O13 POPE8 167      82.868  92.907  26.807  1.00  0.00           O
ATOM   9182  O14 POPE8 167      84.039  94.898  27.788  1.00  0.00           O
ATOM   9183  O11 POPE8 167      82.448  93.567  29.198  1.00  0.00           O
ATOM   9184  O12 POPE8 167      81.588  94.957  27.288  1.00  0.00           O
ATOM   9185  C1  POPE8 167      81.588  94.309  30.067  1.00  0.00           C
ATOM   9188  C2  POPE8 167      82.369  95.028  31.177  1.00  0.00           C
ATOM   9190  O21 POPE8 167      82.979  94.048  32.017  1.00  0.00           O
ATOM   9191  C21 POPE8 167      84.048  94.488  32.648  1.00  0.00           C
ATOM   9192  O22 POPE8 167      84.708  95.469  32.357  1.00  0.00           O
ATOM   9193  C22 POPE8 167      84.229  93.648  33.917  1.00  0.00           C
ATOM   9196  C3  POPE8 167      81.408  95.938  32.017  1.00  0.00           C
ATOM   9199  O31 POPE8 167      82.099  96.787  32.958  1.00  0.00           O
ATOM   9200  C31 POPE8 167      82.649  97.879  32.407  1.00  0.00           C
ATOM   9201  O32 POPE8 167      82.578  98.159  31.217  1.00  0.00           O
ATOM   9202  C32 POPE8 167      83.318  98.718  33.477  1.00  0.00           C
ATOM   9205  C23 POPE8 167      85.209  94.327  34.907  1.00  0.00           C
ATOM   9208  C24 POPE8 167      84.999  93.877  36.367  1.00  0.00           C
ATOM   9211  C25 POPE8 167      85.908  94.637  37.337  1.00  0.00           C
ATOM   9214  C26 POPE8 167      85.449  96.088  37.588  1.00  0.00           C
ATOM   9217  C27 POPE8 167      86.588  96.997  38.057  1.00  0.00           C
ATOM   9220  C28 POPE8 167      86.158  98.469  38.228  1.00  0.00           C
ATOM   9223  C29 POPE8 167      87.329  99.379  38.537  1.00  0.00           C
ATOM   9225 0C21 POPE8 167      87.688  99.859  39.738  1.00  0.00           C
ATOM   9227 1C21 POPE8 167      87.049  99.557  41.077  1.00  0.00           C
ATOM   9230 2C21 POPE8 167      88.138  99.359  42.157  1.00  0.00           C
ATOM   9233 3C21 POPE8 167      87.578  99.068  43.558  1.00  0.00           C
ATOM   9236 4C21 POPE8 167      88.698  98.698  44.548  1.00  0.00           C
ATOM   9239 5C21 POPE8 167      88.199  98.398  45.967  1.00  0.00           C
ATOM   9242 6C21 POPE8 167      89.358  98.199  46.957  1.00  0.00           C
ATOM   9245 7C21 POPE8 167      88.908  98.027  48.407  1.00  0.00           C
ATOM   9248 8C21 POPE8 167      90.039  97.668  49.377  1.00  0.00           C
ATOM   9252  C33 POPE8 167      84.808  98.947  33.168  1.00  0.00           C
ATOM   9255  C34 POPE8 167      85.549  99.707  34.278  1.00  0.00           C
ATOM   9258  C35 POPE8 167      85.788 101.188  33.937  1.00  0.00           C
ATOM   9261  C36 POPE8 167      86.909 101.777  34.808  1.00  0.00           C
ATOM   9264  C37 POPE8 167      87.359 103.177  34.358  1.00  0.00           C
ATOM   9267  C38 POPE8 167      88.539 103.728  35.167  1.00  0.00           C
ATOM   9270  C39 POPE8 167      88.329 103.728  36.688  1.00  0.00           C
ATOM   9273 0C31 POPE8 167      87.079 104.497  37.168  1.00  0.00           C
ATOM   9276 1C31 POPE8 167      86.788 104.188  38.647  1.00  0.00           C
ATOM   9279 2C31 POPE8 167      85.589 104.957  39.218  1.00  0.00           C
ATOM   9282 3C31 POPE8 167      85.228 104.528  40.658  1.00  0.00           C
ATOM   9285 4C31 POPE8 167      86.389 104.557  41.667  1.00  0.00           C
ATOM   9288 5C31 POPE8 167      87.108 105.909  41.718  1.00  0.00           C
ATOM   9291 6C31 POPE8 167      88.138 106.039  42.847  1.00  0.00           C
ATOM   9295  NH3 POPE9 168      11.239 106.727  68.827  1.00  0.00           N
ATOM   9299  C12 POPE9 168      10.929 107.317  70.188  1.00  0.00           C
ATOM   9302  C11 POPE9 168      12.169 107.928  70.847  1.00  0.00           C
ATOM   9305  P   POPE9 168      12.169 110.387  70.037  1.00  0.00           P
ATOM   9306  O13 POPE9 168      10.809 110.419  70.637  1.00  0.00           O
ATOM   9307  O14 POPE9 168      13.189 111.319  70.538  1.00  0.00           O
ATOM   9308  O11 POPE9 168      12.009 110.659  68.488  1.00  0.00           O
ATOM   9309  O12 POPE9 168      12.729 108.908  69.987  1.00  0.00           O
ATOM   9310  C1  POPE9 168      10.819 110.218  67.847  1.00  0.00           C
ATOM   9313  C2  POPE9 168      10.959 110.387  66.318  1.00  0.00           C
ATOM   9315  O21 POPE9 168       9.869 109.789  65.608  1.00  0.00           O
ATOM   9316  C21 POPE9 168       9.879 108.479  65.447  1.00  0.00           C
ATOM   9317  O22 POPE9 168      10.459 107.658  66.158  1.00  0.00           O
ATOM   9318  C22 POPE9 168       8.969 108.159  64.247  1.00  0.00           C
ATOM   9321  C3  POPE9 168      12.349 109.948  65.757  1.00  0.00           C
ATOM   9324  O31 POPE9 168      12.459 110.298  64.358  1.00  0.00           O
ATOM   9325  C31 POPE9 168      12.679 111.599  64.177  1.00  0.00           C
ATOM   9326  O32 POPE9 168      12.859 112.408  65.068  1.00  0.00           O
ATOM   9327  C32 POPE9 168      12.709 111.909  62.698  1.00  0.00           C
ATOM   9330  C23 POPE9 168       9.709 108.247  62.887  1.00  0.00           C
ATOM   9333  C24 POPE9 168       8.789 108.068  61.667  1.00  0.00           C
ATOM   9336  C25 POPE9 168       9.539 107.868  60.338  1.00  0.00           C
ATOM   9339  C26 POPE9 168      10.039 106.418  60.158  1.00  0.00           C
ATOM   9342  C27 POPE9 168      10.939 106.088  58.888  1.00  0.00           C
ATOM   9345  C28 POPE9 168      11.549 106.888  57.628  1.00  0.00           C
ATOM   9348  C29 POPE9 168      10.979 108.217  57.198  1.00  0.00           C
ATOM   9350 0C21 POPE9 168      11.219 108.807  56.007  1.00  0.00           C
ATOM   9352 1C21 POPE9 168      12.129 108.317  54.897  1.00  0.00           C
ATOM   9355 2C21 POPE9 168      11.379 107.849  53.628  1.00  0.00           C
ATOM   9358 3C21 POPE9 168      12.289 107.788  52.388  1.00  0.00           C
ATOM   9361 4C21 POPE9 168      11.909 106.678  51.388  1.00  0.00           C
ATOM   9364 5C21 POPE9 168      12.979 106.428  50.307  1.00  0.00           C
ATOM   9367 6C21 POPE9 168      12.779 107.168  48.978  1.00  0.00           C
ATOM   9370 7C21 POPE9 168      13.899 106.797  47.978  1.00  0.00           C
ATOM   9373 8C21 POPE9 168      13.819 107.499  46.627  1.00  0.00           C
ATOM   9377  C33 POPE9 168      14.119 111.559  62.188  1.00  0.00           C
ATOM   9380  C34 POPE9 168      14.239 111.548  60.668  1.00  0.00           C
ATOM   9383  C35 POPE9 168      14.189 112.949  60.068  1.00  0.00           C
ATOM   9386  C36 POPE9 168      14.329 112.938  58.537  1.00  0.00           C
ATOM   9389  C37 POPE9 168      14.349 114.368  57.997  1.00  0.00           C
ATOM   9392  C38 POPE9 168      14.309 114.438  56.467  1.00  0.00           C
ATOM   9395  C39 POPE9 168      15.599 113.978  55.788  1.00  0.00           C
ATOM   9398 0C31 POPE9 168      15.549 114.248  54.288  1.00  0.00           C
ATOM   9401 1C31 POPE9 168      16.869 113.978  53.568  1.00  0.00           C
ATOM   9404 2C31 POPE9 168      16.809 114.508  52.128  1.00  0.00           C
ATOM   9407 3C31 POPE9 168      18.019 114.137  51.268  1.00  0.00           C
ATOM   9410 4C31 POPE9 168      17.809 112.837  50.468  1.00  0.00           C
ATOM   9413 5C31 POPE9 168      18.869 112.668  49.377  1.00  0.00           C
ATOM   9416 6C31 POPE9 168      18.619 111.488  48.438  1.00  0.00           C
ATOM   9420  NH3 POPE  169     100.778  73.368  70.958  1.00  0.00           N
ATOM   9424  C12 POPE  169     101.788  72.729  70.037  1.00  0.00           C
ATOM   9427  C11 POPE  169     101.828  71.199  70.247  1.00  0.00           C
ATOM   9430  P   POPE  169     104.388  70.977  69.967  1.00  0.00           P
ATOM   9431  O13 POPE  169     105.338  69.858  69.827  1.00  0.00           O
ATOM   9432  O14 POPE  169     104.349  71.589  71.318  1.00  0.00           O
ATOM   9433  O11 POPE  169     104.658  72.067  68.878  1.00  0.00           O
ATOM   9434  O12 POPE  169     102.919  70.528  69.597  1.00  0.00           O
ATOM   9435  C1  POPE  169     105.419  71.839  67.688  1.00  0.00           C
ATOM   9438  C2  POPE  169     104.678  71.027  66.597  1.00  0.00           C
ATOM   9440  O21 POPE  169     105.268  71.398  65.338  1.00  0.00           O
ATOM   9441  C21 POPE  169     105.729  70.398  64.608  1.00  0.00           C
ATOM   9442  O22 POPE  169     105.858  69.247  64.978  1.00  0.00           O
ATOM   9443  C22 POPE  169     105.918  70.868  63.168  1.00  0.00           C
ATOM   9446  C3  POPE  169     103.148  71.318  66.537  1.00  0.00           C
ATOM   9449  O31 POPE  169     102.649  71.148  65.198  1.00  0.00           O
ATOM   9450  C31 POPE  169     101.618  71.909  64.917  1.00  0.00           C
ATOM   9451  O32 POPE  169     100.849  72.378  65.738  1.00  0.00           O
ATOM   9452  C32 POPE  169     101.569  72.188  63.418  1.00  0.00           C
ATOM   9455  C23 POPE  169     106.088  69.648  62.227  1.00  0.00           C
ATOM   9458  C24 POPE  169     106.209  70.008  60.738  1.00  0.00           C
ATOM   9461  C25 POPE  169     104.889  70.458  60.118  1.00  0.00           C
ATOM   9464  C26 POPE  169     105.069  71.067  58.717  1.00  0.00           C
ATOM   9467  C27 POPE  169     103.759  71.659  58.158  1.00  0.00           C
ATOM   9470  C28 POPE  169     103.929  72.538  56.908  1.00  0.00           C
ATOM   9473  C29 POPE  169     104.398  71.799  55.678  1.00  0.00           C
ATOM   9475 0C21 POPE  169     103.598  71.178  54.798  1.00  0.00           C
ATOM   9477 1C21 POPE  169     102.108  71.008  54.938  1.00  0.00           C
ATOM   9480 2C21 POPE  169     101.688  69.538  54.778  1.00  0.00           C
ATOM   9483 3C21 POPE  169     101.289  69.167  53.347  1.00  0.00           C
ATOM   9486 4C21 POPE  169     101.839  67.807  52.898  1.00  0.00           C
ATOM   9489 5C21 POPE  169     101.279  66.598  53.678  1.00  0.00           C
ATOM   9492 6C21 POPE  169     102.199  65.377  53.498  1.00  0.00           C
ATOM   9495 7C21 POPE  169     101.648  64.078  54.078  1.00  0.00           C
ATOM   9498 8C21 POPE  169     102.649  62.929  53.948  1.00  0.00           C
ATOM   9502  C33 POPE  169     101.769  73.699  63.108  1.00  0.00           C
ATOM   9505  C34 POPE  169     101.308  74.118  61.708  1.00  0.00           C
ATOM   9508  C35 POPE  169     101.669  75.567  61.388  1.00  0.00           C
ATOM   9511  C36 POPE  169     101.259  75.968  59.967  1.00  0.00           C
ATOM   9514  C37 POPE  169     102.329  75.567  58.938  1.00  0.00           C
ATOM   9517  C38 POPE  169     101.819  75.628  57.498  1.00  0.00           C
ATOM   9520  C39 POPE  169     101.328  77.008  57.068  1.00  0.00           C
ATOM   9523 0C31 POPE  169     100.858  77.008  55.618  1.00  0.00           C
ATOM   9526 1C31 POPE  169     100.258  78.348  55.217  1.00  0.00           C
ATOM   9529 2C31 POPE  169      99.889  78.408  53.737  1.00  0.00           C
ATOM   9532 3C31 POPE  169      99.139  79.707  53.407  1.00  0.00           C
ATOM   9535 4C31 POPE  169      99.088  79.978  51.908  1.00  0.00           C
ATOM   9538 5C31 POPE  169      98.439  81.328  51.597  1.00  0.00           C
ATOM   9541 6C31 POPE  169      99.048  82.008  50.368  1.00  0.00           C
ATOM   9545  NH3 POPE  170      64.358  97.429  28.548  1.00  0.00           N
ATOM   9549  C12 POPE  170      65.438  97.528  29.588  1.00  0.00           C
ATOM   9552  C11 POPE  170      66.518  98.558  29.208  1.00  0.00           C
ATOM   9555  P   POPE  170      69.029  99.068  29.737  1.00  0.00           P
ATOM   9556  O13 POPE  170      70.298  98.348  29.538  1.00  0.00           O
ATOM   9557  O14 POPE  170      68.788 100.298  28.928  1.00  0.00           O
ATOM   9558  O11 POPE  170      68.919  99.427  31.287  1.00  0.00           O
ATOM   9559  O12 POPE  170      67.798  98.077  29.637  1.00  0.00           O
ATOM   9560  C1  POPE  170      69.338  98.418  32.227  1.00  0.00           C
ATOM   9563  C2  POPE  170      68.389  98.299  33.438  1.00  0.00           C
ATOM   9565  O21 POPE  170      68.838  97.168  34.188  1.00  0.00           O
ATOM   9566  C21 POPE  170      69.639  97.347  35.228  1.00  0.00           C
ATOM   9567  O22 POPE  170      70.709  96.787  35.368  1.00  0.00           O
ATOM   9568  C22 POPE  170      68.968  98.188  36.318  1.00  0.00           C
ATOM   9571  C3  POPE  170      66.908  98.019  33.048  1.00  0.00           C
ATOM   9574  O31 POPE  170      66.069  98.068  34.208  1.00  0.00           O
ATOM   9575  C31 POPE  170      65.688  97.008  34.948  1.00  0.00           C
ATOM   9576  O32 POPE  170      65.029  97.107  35.967  1.00  0.00           O
ATOM   9577  C32 POPE  170      66.148  95.629  34.428  1.00  0.00           C
ATOM   9580  C23 POPE  170      69.199  97.569  37.718  1.00  0.00           C
ATOM   9583  C24 POPE  170      68.139  98.007  38.717  1.00  0.00           C
ATOM   9586  C25 POPE  170      68.298  99.449  39.237  1.00  0.00           C
ATOM   9589  C26 POPE  170      68.908  99.549  40.647  1.00  0.00           C
ATOM   9592  C27 POPE  170      68.669 100.927  41.268  1.00  0.00           C
ATOM   9595  C28 POPE  170      69.279 101.078  42.677  1.00  0.00           C
ATOM   9598  C29 POPE  170      69.048 102.487  43.188  1.00  0.00           C
ATOM   9600 0C21 POPE  170      68.419 102.849  44.317  1.00  0.00           C
ATOM   9602 1C21 POPE  170      67.789 101.938  45.347  1.00  0.00           C
ATOM   9605 2C21 POPE  170      66.319 102.277  45.658  1.00  0.00           C
ATOM   9608 3C21 POPE  170      65.739 101.358  46.747  1.00  0.00           C
ATOM   9611 4C21 POPE  170      64.279 101.637  47.097  1.00  0.00           C
ATOM   9614 5C21 POPE  170      64.048 103.037  47.687  1.00  0.00           C
ATOM   9617 6C21 POPE  170      62.619 103.247  48.188  1.00  0.00           C
ATOM   9620 7C21 POPE  170      62.449 104.578  48.927  1.00  0.00           C
ATOM   9623 8C21 POPE  170      61.049 104.747  49.527  1.00  0.00           C
ATOM   9627  C33 POPE  170      65.798  94.488  35.427  1.00  0.00           C
ATOM   9630  C34 POPE  170      65.949  93.089  34.818  1.00  0.00           C
ATOM   9633  C35 POPE  170      66.809  92.137  35.678  1.00  0.00           C
ATOM   9636  C36 POPE  170      66.088  91.739  36.968  1.00  0.00           C
ATOM   9639  C37 POPE  170      67.018  91.368  38.127  1.00  0.00           C
ATOM   9642  C38 POPE  170      66.268  91.459  39.468  1.00  0.00           C
ATOM   9645  C39 POPE  170      67.169  91.478  40.697  1.00  0.00           C
ATOM   9648 0C31 POPE  170      67.699  90.088  41.087  1.00  0.00           C
ATOM   9651 1C31 POPE  170      68.379  90.098  42.467  1.00  0.00           C
ATOM   9654 2C31 POPE  170      67.989  88.889  43.318  1.00  0.00           C
ATOM   9657 3C31 POPE  170      66.548  88.939  43.838  1.00  0.00           C
ATOM   9660 4C31 POPE  170      66.119  87.608  44.457  1.00  0.00           C
ATOM   9663 5C31 POPE  170      64.708  87.658  45.057  1.00  0.00           C
ATOM   9666 6C31 POPE  170      64.219  86.299  45.538  1.00  0.00           C
ATOM   9670  NH3 POPE  171     120.669  21.027  24.748  1.00  0.00           N
ATOM   9674  C12 POPE  171     119.409  20.978  23.938  1.00  0.00           C
ATOM   9677  C11 POPE  171     119.078  19.548  23.548  1.00  0.00           C
ATOM   9680  P   POPE  171     116.499  19.348  24.008  1.00  0.00           P
ATOM   9681  O13 POPE  171     115.429  20.237  23.508  1.00  0.00           O
ATOM   9682  O14 POPE  171     116.219  17.908  24.117  1.00  0.00           O
ATOM   9683  O11 POPE  171     117.009  19.928  25.408  1.00  0.00           O
ATOM   9684  O12 POPE  171     117.749  19.538  23.067  1.00  0.00           O
ATOM   9685  C1  POPE  171     117.488  19.088  26.487  1.00  0.00           C
ATOM   9688  C2  POPE  171     116.968  19.448  27.927  1.00  0.00           C
ATOM   9690  O21 POPE  171     118.038  20.058  28.698  1.00  0.00           O
ATOM   9691  C21 POPE  171     117.599  20.788  29.737  1.00  0.00           C
ATOM   9692  O22 POPE  171     116.459  21.128  29.938  1.00  0.00           O
ATOM   9693  C22 POPE  171     118.698  21.019  30.788  1.00  0.00           C
ATOM   9696  C3  POPE  171     116.399  18.157  28.638  1.00  0.00           C
ATOM   9699  O31 POPE  171     116.259  18.227  30.078  1.00  0.00           O
ATOM   9700  C31 POPE  171     117.289  17.808  30.797  1.00  0.00           C
ATOM   9701  O32 POPE  171     118.408  17.538  30.378  1.00  0.00           O
ATOM   9702  C32 POPE  171     116.898  17.748  32.277  1.00  0.00           C
ATOM   9705  C23 POPE  171     118.719  22.497  31.238  1.00  0.00           C
ATOM   9708  C24 POPE  171     119.339  22.808  32.607  1.00  0.00           C
ATOM   9711  C25 POPE  171     118.528  22.348  33.838  1.00  0.00           C
ATOM   9714  C26 POPE  171     118.948  23.128  35.088  1.00  0.00           C
ATOM   9717  C27 POPE  171     118.399  22.598  36.427  1.00  0.00           C
ATOM   9720  C28 POPE  171     118.968  23.428  37.607  1.00  0.00           C
ATOM   9723  C29 POPE  171     118.388  23.059  38.948  1.00  0.00           C
ATOM   9725 0C21 POPE  171     119.059  22.788  40.088  1.00  0.00           C
ATOM   9727 1C21 POPE  171     120.549  22.797  40.298  1.00  0.00           C
ATOM   9730 2C21 POPE  171     120.989  23.657  41.508  1.00  0.00           C
ATOM   9733 3C21 POPE  171     120.858  25.167  41.268  1.00  0.00           C
ATOM   9736 4C21 POPE  171     121.168  26.038  42.498  1.00  0.00           C
ATOM   9739 5C21 POPE  171     122.658  26.378  42.718  1.00  0.00           C
ATOM   9742 6C21 POPE  171     123.548  25.167  43.017  1.00  0.00           C
ATOM   9745 7C21 POPE  171     124.829  25.528  43.778  1.00  0.00           C
ATOM   9748 8C21 POPE  171     125.689  24.309  44.097  1.00  0.00           C
ATOM   9752  C33 POPE  171     118.169  17.838  33.158  1.00  0.00           C
ATOM   9755  C34 POPE  171     117.879  17.928  34.657  1.00  0.00           C
ATOM   9758  C35 POPE  171     119.118  18.368  35.447  1.00  0.00           C
ATOM   9761  C36 POPE  171     118.908  18.308  36.968  1.00  0.00           C
ATOM   9764  C37 POPE  171     120.139  18.809  37.728  1.00  0.00           C
ATOM   9767  C38 POPE  171     119.908  18.958  39.237  1.00  0.00           C
ATOM   9770  C39 POPE  171     119.798  17.637  39.998  1.00  0.00           C
ATOM   9773 0C31 POPE  171     121.119  16.868  40.148  1.00  0.00           C
ATOM   9776 1C31 POPE  171     121.069  15.958  41.388  1.00  0.00           C
ATOM   9779 2C31 POPE  171     122.289  15.038  41.518  1.00  0.00           C
ATOM   9782 3C31 POPE  171     122.158  14.048  42.687  1.00  0.00           C
ATOM   9785 4C31 POPE  171     122.089  14.698  44.078  1.00  0.00           C
ATOM   9788 5C31 POPE  171     123.388  15.368  44.517  1.00  0.00           C
ATOM   9791 6C31 POPE  171     123.259  16.067  45.868  1.00  0.00           C
ATOM   9795  NH3 POPE  172     127.049  23.587  70.107  1.00  0.00           N
ATOM   9799  C12 POPE  172     128.089  24.469  69.468  1.00  0.00           C
ATOM   9802  C11 POPE  172     129.509  24.038  69.888  1.00  0.00           C
ATOM   9805  P   POPE  172     129.756  21.428  70.298  1.00  0.00           P
ATOM   9806  O13 POPE  172     131.006  21.317  71.077  1.00  0.00           O
ATOM   9807  O14 POPE  172     128.458  21.507  71.007  1.00  0.00           O
ATOM   9808  O11 POPE  172     129.656  20.297  69.177  1.00  0.00           O
ATOM   9809  O12 POPE  172     129.815  22.727  69.408  1.00  0.00           O
ATOM   9810  C1  POPE  172     130.196  20.429  67.847  1.00  0.00           C
ATOM   9813  C2  POPE  172     129.139  20.827  66.757  1.00  0.00           C
ATOM   9815  O21 POPE  172     129.379  20.087  65.538  1.00  0.00           O
ATOM   9816  C21 POPE  172     128.358  20.098  64.688  1.00  0.00           C
ATOM   9817  O22 POPE  172     127.259  20.568  64.917  1.00  0.00           O
ATOM   9818  C22 POPE  172     128.789  19.518  63.347  1.00  0.00           C
ATOM   9821  C3  POPE  172     129.078  22.358  66.448  1.00  0.00           C
ATOM   9824  O31 POPE  172     130.226  22.808  65.707  1.00  0.00           O
ATOM   9825  C31 POPE  172     130.235  24.117  65.468  1.00  0.00           C
ATOM   9826  O32 POPE  172     129.636  24.969  66.107  1.00  0.00           O
ATOM   9827  C32 POPE  172     130.946  24.348  64.127  1.00  0.00           C
ATOM   9830  C23 POPE  172     127.658  19.538  62.287  1.00  0.00           C
ATOM   9833  C24 POPE  172     127.558  18.219  61.518  1.00  0.00           C
ATOM   9836  C25 POPE  172     126.188  18.018  60.837  1.00  0.00           C
ATOM   9839  C26 POPE  172     126.179  18.409  59.358  1.00  0.00           C
ATOM   9842  C27 POPE  172     124.808  18.958  58.917  1.00  0.00           C
ATOM   9845  C28 POPE  172     124.808  19.567  57.498  1.00  0.00           C
ATOM   9848  C29 POPE  172     124.778  18.508  56.417  1.00  0.00           C
ATOM   9850 0C21 POPE  172     124.139  18.608  55.237  1.00  0.00           C
ATOM   9852 1C21 POPE  172     123.428  19.828  54.717  1.00  0.00           C
ATOM   9855 2C21 POPE  172     123.768  20.067  53.238  1.00  0.00           C
ATOM   9858 3C21 POPE  172     125.279  20.087  52.947  1.00  0.00           C
ATOM   9861 4C21 POPE  172     125.578  20.408  51.478  1.00  0.00           C
ATOM   9864 5C21 POPE  172     125.099  19.328  50.507  1.00  0.00           C
ATOM   9867 6C21 POPE  172     125.368  19.737  49.057  1.00  0.00           C
ATOM   9870 7C21 POPE  172     124.838  18.739  48.017  1.00  0.00           C
ATOM   9873 8C21 POPE  172     125.139  19.208  46.597  1.00  0.00           C
ATOM   9877  C33 POPE  172     129.916  24.648  63.017  1.00  0.00           C
ATOM   9880  C34 POPE  172     130.466  24.438  61.607  1.00  0.00           C
ATOM   9883  C35 POPE  172     129.349  24.448  60.548  1.00  0.00           C
ATOM   9886  C36 POPE  172     129.806  24.458  59.088  1.00  0.00           C
ATOM   9889  C37 POPE  172     130.526  25.747  58.658  1.00  0.00           C
ATOM   9892  C38 POPE  172     130.916  25.757  57.178  1.00  0.00           C
ATOM   9895  C39 POPE  172     129.785  26.257  56.268  1.00  0.00           C
ATOM   9898 0C31 POPE  172     130.196  26.229  54.787  1.00  0.00           C
ATOM   9901 1C31 POPE  172     129.029  26.498  53.847  1.00  0.00           C
ATOM   9904 2C31 POPE  172     129.468  26.798  52.417  1.00  0.00           C
ATOM   9907 3C31 POPE  172     128.309  27.277  51.528  1.00  0.00           C
ATOM   9910 4C31 POPE  172     128.779  28.247  50.438  1.00  0.00           C
ATOM   9913 5C31 POPE  172     127.609  28.768  49.587  1.00  0.00           C
ATOM   9916 6C31 POPE  172     127.968  29.958  48.698  1.00  0.00           C
ATOM   9920  NH3 POPE  173      51.189 129.734  68.298  1.00  0.00           N
ATOM   9924  C12 POPE  173      51.588 128.874  69.478  1.00  0.00           C
ATOM   9927  C11 POPE  173      52.679 127.874  69.078  1.00  0.00           C
ATOM   9930  P   POPE  173      54.349 126.506  70.577  1.00  0.00           P
ATOM   9931  O13 POPE  173      55.279 127.675  70.557  1.00  0.00           O
ATOM   9932  O14 POPE  173      54.209 125.765  71.858  1.00  0.00           O
ATOM   9933  O11 POPE  173      54.809 125.535  69.428  1.00  0.00           O
ATOM   9934  O12 POPE  173      52.908 126.974  70.158  1.00  0.00           O
ATOM   9935  C1  POPE  173      54.139 124.269  69.298  1.00  0.00           C
ATOM   9938  C2  POPE  173      54.719 123.518  68.077  1.00  0.00           C
ATOM   9940  O21 POPE  173      53.768 122.608  67.507  1.00  0.00           O
ATOM   9941  C21 POPE  173      52.768 123.147  66.838  1.00  0.00           C
ATOM   9942  O22 POPE  173      52.629 124.339  66.588  1.00  0.00           O
ATOM   9943  C22 POPE  173      51.779 122.037  66.448  1.00  0.00           C
ATOM   9946  C3  POPE  173      55.999 122.728  68.448  1.00  0.00           C
ATOM   9949  O31 POPE  173      56.678 122.268  67.257  1.00  0.00           O
ATOM   9950  C31 POPE  173      56.349 121.049  66.848  1.00  0.00           C
ATOM   9951  O32 POPE  173      55.559 120.298  67.388  1.00  0.00           O
ATOM   9952  C32 POPE  173      57.268 120.729  65.647  1.00  0.00           C
ATOM   9955  C23 POPE  173      52.349 120.969  65.478  1.00  0.00           C
ATOM   9958  C24 POPE  173      51.489 119.698  65.287  1.00  0.00           C
ATOM   9961  C25 POPE  173      51.539 119.118  63.857  1.00  0.00           C
ATOM   9964  C26 POPE  173      50.408 119.637  62.958  1.00  0.00           C
ATOM   9967  C27 POPE  173      50.438 119.169  61.497  1.00  0.00           C
ATOM   9970  C28 POPE  173      49.048 119.208  60.827  1.00  0.00           C
ATOM   9973  C29 POPE  173      48.359 120.559  60.897  1.00  0.00           C
ATOM   9975 0C21 POPE  173      47.829 121.237  59.868  1.00  0.00           C
ATOM   9977 1C21 POPE  173      47.768 120.778  58.438  1.00  0.00           C
ATOM   9980 2C21 POPE  173      46.938 121.688  57.518  1.00  0.00           C
ATOM   9983 3C21 POPE  173      46.469 120.948  56.248  1.00  0.00           C
ATOM   9986 4C21 POPE  173      45.579 121.818  55.357  1.00  0.00           C
ATOM   9989 5C21 POPE  173      44.999 121.039  54.167  1.00  0.00           C
ATOM   9992 6C21 POPE  173      44.029 121.888  53.337  1.00  0.00           C
ATOM   9995 7C21 POPE  173      43.549 121.167  52.077  1.00  0.00           C
ATOM   9998 8C21 POPE  173      42.649 122.037  51.198  1.00  0.00           C
ATOM  10002  C33 POPE  173      57.189 119.318  64.987  1.00  0.00           C
ATOM  10005  C34 POPE  173      58.089 119.137  63.737  1.00  0.00           C
ATOM  10008  C35 POPE  173      58.099 120.267  62.698  1.00  0.00           C
ATOM  10011  C36 POPE  173      58.599 119.817  61.298  1.00  0.00           C
ATOM  10014  C37 POPE  173      58.689 120.988  60.307  1.00  0.00           C
ATOM  10017  C38 POPE  173      59.129 120.618  58.868  1.00  0.00           C
ATOM  10020  C39 POPE  173      57.959 120.288  57.917  1.00  0.00           C
ATOM  10023 0C31 POPE  173      58.239 120.577  56.427  1.00  0.00           C
ATOM  10026 1C31 POPE  173      56.949 120.817  55.608  1.00  0.00           C
ATOM  10029 2C31 POPE  173      56.839 119.999  54.317  1.00  0.00           C
ATOM  10032 3C31 POPE  173      55.709 120.489  53.378  1.00  0.00           C
ATOM  10035 4C31 POPE  173      54.409 120.828  54.118  1.00  0.00           C
ATOM  10038 5C31 POPE  173      53.139 120.708  53.267  1.00  0.00           C
ATOM  10041 6C31 POPE  173      51.909 121.299  53.958  1.00  0.00           C
ATOM  10045  NH3 POPE  174      86.328 114.079  25.267  1.00  0.00           N
ATOM  10049  C12 POPE  174      87.459 113.269  25.858  1.00  0.00           C
ATOM  10052  C11 POPE  174      87.418 111.787  25.427  1.00  0.00           C
ATOM  10055  P   POPE  174      88.878 110.667  27.328  1.00  0.00           P
ATOM  10056  O13 POPE  174      87.688 110.918  28.168  1.00  0.00           O
ATOM  10057  O14 POPE  174      89.449 109.318  27.318  1.00  0.00           O
ATOM  10058  O11 POPE  174      90.069 111.629  27.727  1.00  0.00           O
ATOM  10059  O12 POPE  174      88.598 111.109  25.827  1.00  0.00           O
ATOM  10060  C1  POPE  174      89.908 112.938  28.297  1.00  0.00           C
ATOM  10063  C2  POPE  174      91.048 113.199  29.347  1.00  0.00           C
ATOM  10065  O21 POPE  174      91.158 112.049  30.208  1.00  0.00           O
ATOM  10066  C21 POPE  174      90.048 111.787  30.897  1.00  0.00           C
ATOM  10067  O22 POPE  174      89.209 112.598  31.247  1.00  0.00           O
ATOM  10068  C22 POPE  174      89.899 110.298  31.098  1.00  0.00           C
ATOM  10071  C3  POPE  174      91.048 114.578  30.097  1.00  0.00           C
ATOM  10074  O31 POPE  174      92.359 114.828  30.648  1.00  0.00           O
ATOM  10075  C31 POPE  174      92.599 115.519  31.778  1.00  0.00           C
ATOM  10076  O32 POPE  174      93.658 116.058  32.017  1.00  0.00           O
ATOM  10077  C32 POPE  174      91.478 115.477  32.807  1.00  0.00           C
ATOM  10080  C23 POPE  174      91.149 109.589  31.637  1.00  0.00           C
ATOM  10083  C24 POPE  174      90.888 108.077  31.718  1.00  0.00           C
ATOM  10086  C25 POPE  174      92.038 107.347  32.398  1.00  0.00           C
ATOM  10089  C26 POPE  174      91.639 106.739  33.748  1.00  0.00           C
ATOM  10092  C27 POPE  174      92.879 106.307  34.538  1.00  0.00           C
ATOM  10095  C28 POPE  174      92.529 105.537  35.818  1.00  0.00           C
ATOM  10098  C29 POPE  174      93.789 105.118  36.528  1.00  0.00           C
ATOM  10100 0C21 POPE  174      94.018 105.158  37.847  1.00  0.00           C
ATOM  10102 1C21 POPE  174      93.029 105.547  38.917  1.00  0.00           C
ATOM  10105 2C21 POPE  174      93.588 106.529  39.967  1.00  0.00           C
ATOM  10108 3C21 POPE  174      92.578 106.699  41.118  1.00  0.00           C
ATOM  10111 4C21 POPE  174      93.178 107.299  42.388  1.00  0.00           C
ATOM  10114 5C21 POPE  174      92.189 107.219  43.558  1.00  0.00           C
ATOM  10117 6C21 POPE  174      92.758 107.779  44.868  1.00  0.00           C
ATOM  10120 7C21 POPE  174      92.018 107.247  46.107  1.00  0.00           C
ATOM  10123 8C21 POPE  174      92.469 107.919  47.407  1.00  0.00           C
ATOM  10127  C33 POPE  174      91.888 116.258  34.078  1.00  0.00           C
ATOM  10130  C34 POPE  174      90.999 115.969  35.278  1.00  0.00           C
ATOM  10133  C35 POPE  174      91.429 116.777  36.508  1.00  0.00           C
ATOM  10136  C36 POPE  174      90.578 116.459  37.737  1.00  0.00           C
ATOM  10139  C37 POPE  174      90.908 117.359  38.927  1.00  0.00           C
ATOM  10142  C38 POPE  174      89.739 117.417  39.928  1.00  0.00           C
ATOM  10145  C39 POPE  174      89.988 118.398  41.077  1.00  0.00           C
ATOM  10148 0C31 POPE  174      90.949 117.858  42.147  1.00  0.00           C
ATOM  10151 1C31 POPE  174      91.058 118.819  43.337  1.00  0.00           C
ATOM  10154 2C31 POPE  174      92.089 118.357  44.377  1.00  0.00           C
ATOM  10157 3C31 POPE  174      91.919 116.879  44.727  1.00  0.00           C
ATOM  10160 4C31 POPE  174      92.698 116.468  45.977  1.00  0.00           C
ATOM  10163 5C31 POPE  174      92.509 114.978  46.268  1.00  0.00           C
ATOM  10166 6C31 POPE  174      93.008 114.589  47.658  1.00  0.00           C
ATOM  10170  NH3 POPE  175      74.938   1.608  67.717  1.00  0.00           N
ATOM  10174  C12 POPE  175      76.429   1.528  67.677  1.00  0.00           C
ATOM  10177  C11 POPE  175      76.919   0.348  68.537  1.00  0.00           C
ATOM  10180  P   POPE  175      76.328  -2.132  67.927  1.00  0.00           P
ATOM  10181  O13 POPE  175      77.749  -2.472  68.188  1.00  0.00           O
ATOM  10182  O14 POPE  175      75.358  -3.172  68.347  1.00  0.00           O
ATOM  10183  O11 POPE  175      76.109  -1.852  66.388  1.00  0.00           O
ATOM  10184  O12 POPE  175      75.979  -0.742  68.607  1.00  0.00           O
ATOM  10185  C1  POPE  175      74.758  -1.822  65.907  1.00  0.00           C
ATOM  10188  C2  POPE  175      74.648  -0.982  64.597  1.00  0.00           C
ATOM  10190  O21 POPE  175      74.199   0.308  65.037  1.00  0.00           O
ATOM  10191  C21 POPE  175      73.699   1.368  64.397  1.00  0.00           C
ATOM  10192  O22 POPE  175      73.569   2.448  64.967  1.00  0.00           O
ATOM  10193  C22 POPE  175      73.339   1.208  62.938  1.00  0.00           C
ATOM  10196  C3  POPE  175      73.799  -1.732  63.528  1.00  0.00           C
ATOM  10199  O31 POPE  175      74.239  -1.462  62.178  1.00  0.00           O
ATOM  10200  C31 POPE  175      75.119  -2.312  61.667  1.00  0.00           C
ATOM  10201  O32 POPE  175      75.498  -3.352  62.188  1.00  0.00           O
ATOM  10202  C32 POPE  175      75.609  -1.832  60.298  1.00  0.00           C
ATOM  10205  C23 POPE  175      72.949   2.558  62.268  1.00  0.00           C
ATOM  10208  C24 POPE  175      72.969   2.468  60.738  1.00  0.00           C
ATOM  10211  C25 POPE  175      72.449   3.728  60.048  1.00  0.00           C
ATOM  10214  C26 POPE  175      72.838   3.748  58.558  1.00  0.00           C
ATOM  10217  C27 POPE  175      72.239   4.938  57.798  1.00  0.00           C
ATOM  10220  C28 POPE  175      72.258   4.748  56.268  1.00  0.00           C
ATOM  10223  C29 POPE  175      73.629   4.898  55.658  1.00  0.00           C
ATOM  10225 0C21 POPE  175      73.919   5.628  54.568  1.00  0.00           C
ATOM  10227 1C21 POPE  175      72.908   6.368  53.728  1.00  0.00           C
ATOM  10230 2C21 POPE  175      72.569   7.778  54.247  1.00  0.00           C
ATOM  10233 3C21 POPE  175      73.648   8.818  53.917  1.00  0.00           C
ATOM  10236 4C21 POPE  175      73.398  10.168  54.608  1.00  0.00           C
ATOM  10239 5C21 POPE  175      74.578  11.118  54.418  1.00  0.00           C
ATOM  10242 6C21 POPE  175      74.518  12.398  55.247  1.00  0.00           C
ATOM  10245 7C21 POPE  175      75.919  12.969  55.487  1.00  0.00           C
ATOM  10248 8C21 POPE  175      75.938  14.388  56.068  1.00  0.00           C
ATOM  10252  C33 POPE  175      74.539  -1.122  59.428  1.00  0.00           C
ATOM  10255  C34 POPE  175      75.169  -0.502  58.168  1.00  0.00           C
ATOM  10258  C35 POPE  175      74.118   0.078  57.208  1.00  0.00           C
ATOM  10261  C36 POPE  175      73.139  -0.952  56.607  1.00  0.00           C
ATOM  10264  C37 POPE  175      73.809  -2.112  55.847  1.00  0.00           C
ATOM  10267  C38 POPE  175      72.819  -3.122  55.247  1.00  0.00           C
ATOM  10270  C39 POPE  175      72.089  -2.602  53.997  1.00  0.00           C
ATOM  10273 0C31 POPE  175      72.868  -2.802  52.688  1.00  0.00           C
ATOM  10276 1C31 POPE  175      72.258  -1.982  51.537  1.00  0.00           C
ATOM  10279 2C31 POPE  175      72.919  -2.212  50.177  1.00  0.00           C
ATOM  10282 3C31 POPE  175      74.149  -1.312  49.938  1.00  0.00           C
ATOM  10285 4C31 POPE  175      74.849  -1.632  48.607  1.00  0.00           C
ATOM  10288 5C31 POPE  175      76.158  -0.852  48.418  1.00  0.00           C
ATOM  10291 6C31 POPE  175      76.969  -1.342  47.217  1.00  0.00           C
ATOM  10295  NH3 POPE  176      99.428  44.229  26.027  1.00  0.00           N
ATOM  10299  C12 POPE  176      99.879  44.868  24.748  1.00  0.00           C
ATOM  10302  C11 POPE  176     101.408  44.828  24.618  1.00  0.00           C
ATOM  10305  P   POPE  176     102.558  42.508  24.937  1.00  0.00           P
ATOM  10306  O13 POPE  176     103.779  42.789  24.158  1.00  0.00           O
ATOM  10307  O14 POPE  176     101.468  41.827  24.198  1.00  0.00           O
ATOM  10308  O11 POPE  176     102.929  41.729  26.257  1.00  0.00           O
ATOM  10309  O12 POPE  176     102.009  43.867  25.508  1.00  0.00           O
ATOM  10310  C1  POPE  176     103.268  40.338  26.188  1.00  0.00           C
ATOM  10313  C2  POPE  176     103.938  39.828  27.507  1.00  0.00           C
ATOM  10315  O21 POPE  176     103.029  39.968  28.618  1.00  0.00           O
ATOM  10316  C21 POPE  176     103.029  41.049  29.347  1.00  0.00           C
ATOM  10317  O22 POPE  176     103.518  42.137  29.117  1.00  0.00           O
ATOM  10318  C22 POPE  176     102.308  40.728  30.657  1.00  0.00           C
ATOM  10321  C3  POPE  176     105.368  40.419  27.737  1.00  0.00           C
ATOM  10324  O31 POPE  176     105.949  40.117  29.038  1.00  0.00           O
ATOM  10325  C31 POPE  176     106.319  38.868  29.258  1.00  0.00           C
ATOM  10326  O32 POPE  176     106.158  37.929  28.498  1.00  0.00           O
ATOM  10327  C32 POPE  176     107.009  38.798  30.638  1.00  0.00           C
ATOM  10330  C23 POPE  176     102.518  41.817  31.728  1.00  0.00           C
ATOM  10333  C24 POPE  176     101.599  41.638  32.937  1.00  0.00           C
ATOM  10336  C25 POPE  176     102.018  40.517  33.898  1.00  0.00           C
ATOM  10339  C26 POPE  176     101.179  40.559  35.177  1.00  0.00           C
ATOM  10342  C27 POPE  176     101.548  39.489  36.217  1.00  0.00           C
ATOM  10345  C28 POPE  176     101.319  39.968  37.667  1.00  0.00           C
ATOM  10348  C29 POPE  176      99.879  40.279  37.978  1.00  0.00           C
ATOM  10350 0C21 POPE  176      99.339  40.317  39.208  1.00  0.00           C
ATOM  10352 1C21 POPE  176     100.078  40.108  40.497  1.00  0.00           C
ATOM  10355 2C21 POPE  176      99.358  40.699  41.737  1.00  0.00           C
ATOM  10358 3C21 POPE  176      97.929  40.158  41.928  1.00  0.00           C
ATOM  10361 4C21 POPE  176      97.389  40.237  43.368  1.00  0.00           C
ATOM  10364 5C21 POPE  176      97.399  41.638  44.008  1.00  0.00           C
ATOM  10367 6C21 POPE  176      96.629  42.687  43.188  1.00  0.00           C
ATOM  10370 7C21 POPE  176      96.419  43.997  43.968  1.00  0.00           C
ATOM  10373 8C21 POPE  176      95.839  45.128  43.118  1.00  0.00           C
ATOM  10377  C33 POPE  176     106.729  37.487  31.408  1.00  0.00           C
ATOM  10380  C34 POPE  176     107.768  37.218  32.508  1.00  0.00           C
ATOM  10383  C35 POPE  176     107.768  38.238  33.657  1.00  0.00           C
ATOM  10386  C36 POPE  176     106.499  38.208  34.527  1.00  0.00           C
ATOM  10389  C37 POPE  176     106.399  36.969  35.417  1.00  0.00           C
ATOM  10392  C38 POPE  176     105.209  37.008  36.388  1.00  0.00           C
ATOM  10395  C39 POPE  176     105.629  36.918  37.858  1.00  0.00           C
ATOM  10398 0C31 POPE  176     104.439  36.767  38.818  1.00  0.00           C
ATOM  10401 1C31 POPE  176     104.879  36.508  40.268  1.00  0.00           C
ATOM  10404 2C31 POPE  176     103.859  35.668  41.037  1.00  0.00           C
ATOM  10407 3C31 POPE  176     104.328  35.167  42.417  1.00  0.00           C
ATOM  10410 4C31 POPE  176     104.069  36.148  43.568  1.00  0.00           C
ATOM  10413 5C31 POPE  176     103.789  35.398  44.878  1.00  0.00           C
ATOM  10416 6C31 POPE  176     103.518  36.319  46.077  1.00  0.00           C
ATOM  10420  NH3 POPE  177     107.898  66.678  69.457  1.00  0.00           N
ATOM  10424  C12 POPE  177     108.779  67.317  70.507  1.00  0.00           C
ATOM  10427  C11 POPE  177     110.209  67.468  69.978  1.00  0.00           C
ATOM  10430  P   POPE  177     112.529  68.408  70.658  1.00  0.00           P
ATOM  10431  O13 POPE  177     112.669  69.838  71.007  1.00  0.00           O
ATOM  10432  O14 POPE  177     113.428  67.398  71.268  1.00  0.00           O
ATOM  10433  O11 POPE  177     112.618  68.268  69.078  1.00  0.00           O
ATOM  10434  O12 POPE  177     111.048  67.947  71.028  1.00  0.00           O
ATOM  10435  C1  POPE  177     113.178  67.168  68.368  1.00  0.00           C
ATOM  10438  C2  POPE  177     113.229  67.457  66.827  1.00  0.00           C
ATOM  10440  O21 POPE  177     113.579  66.409  65.897  1.00  0.00           O
ATOM  10441  C21 POPE  177     114.059  65.237  66.228  1.00  0.00           C
ATOM  10442  O22 POPE  177     114.248  64.799  67.357  1.00  0.00           O
ATOM  10443  C22 POPE  177     114.459  64.447  64.978  1.00  0.00           C
ATOM  10446  C3  POPE  177     114.139  68.678  66.518  1.00  0.00           C
ATOM  10449  O31 POPE  177     113.499  69.549  65.557  1.00  0.00           O
ATOM  10450  C31 POPE  177     112.679  70.428  66.118  1.00  0.00           C
ATOM  10451  O32 POPE  177     112.588  70.697  67.308  1.00  0.00           O
ATOM  10452  C32 POPE  177     111.819  71.088  65.057  1.00  0.00           C
ATOM  10455  C23 POPE  177     115.549  65.097  64.067  1.00  0.00           C
ATOM  10458  C24 POPE  177     115.039  65.799  62.798  1.00  0.00           C
ATOM  10461  C25 POPE  177     114.199  64.887  61.868  1.00  0.00           C
ATOM  10464  C26 POPE  177     113.978  65.497  60.478  1.00  0.00           C
ATOM  10467  C27 POPE  177     112.518  65.417  60.007  1.00  0.00           C
ATOM  10470  C28 POPE  177     112.319  66.088  58.628  1.00  0.00           C
ATOM  10473  C29 POPE  177     110.928  66.638  58.407  1.00  0.00           C
ATOM  10475 0C21 POPE  177     110.498  67.258  57.287  1.00  0.00           C
ATOM  10477 1C21 POPE  177     111.328  67.527  56.068  1.00  0.00           C
ATOM  10480 2C21 POPE  177     111.209  68.979  55.567  1.00  0.00           C
ATOM  10483 3C21 POPE  177     112.308  69.328  54.558  1.00  0.00           C
ATOM  10486 4C21 POPE  177     112.138  70.718  53.917  1.00  0.00           C
ATOM  10489 5C21 POPE  177     111.298  70.688  52.638  1.00  0.00           C
ATOM  10492 6C21 POPE  177     111.219  72.038  51.918  1.00  0.00           C
ATOM  10495 7C21 POPE  177     112.588  72.637  51.578  1.00  0.00           C
ATOM  10498 8C21 POPE  177     112.539  73.747  50.528  1.00  0.00           C
ATOM  10502  C33 POPE  177     110.479  70.368  64.838  1.00  0.00           C
ATOM  10505  C34 POPE  177     109.649  70.928  63.678  1.00  0.00           C
ATOM  10508  C35 POPE  177     110.419  71.038  62.347  1.00  0.00           C
ATOM  10511  C36 POPE  177     109.509  71.118  61.118  1.00  0.00           C
ATOM  10514  C37 POPE  177     110.279  71.358  59.808  1.00  0.00           C
ATOM  10517  C38 POPE  177     109.379  71.508  58.558  1.00  0.00           C
ATOM  10520  C39 POPE  177     108.619  72.839  58.498  1.00  0.00           C
ATOM  10523 0C31 POPE  177     108.069  73.178  57.087  1.00  0.00           C
ATOM  10526 1C31 POPE  177     107.438  74.578  57.038  1.00  0.00           C
ATOM  10529 2C31 POPE  177     107.369  75.199  55.627  1.00  0.00           C
ATOM  10532 3C31 POPE  177     106.349  74.549  54.688  1.00  0.00           C
ATOM  10535 4C31 POPE  177     106.219  75.317  53.358  1.00  0.00           C
ATOM  10538 5C31 POPE  177     104.969  74.957  52.537  1.00  0.00           C
ATOM  10541 6C31 POPE  177     103.649  75.368  53.188  1.00  0.00           C
ATOM  10545  NH3 POPE  178     118.929  48.568  25.938  1.00  0.00           N
ATOM  10549  C12 POPE  178     117.758  48.987  26.778  1.00  0.00           C
ATOM  10552  C11 POPE  178     116.639  49.618  25.938  1.00  0.00           C
ATOM  10555  P   POPE  178     114.568  51.108  26.487  1.00  0.00           P
ATOM  10556  O13 POPE  178     113.989  50.988  25.128  1.00  0.00           O
ATOM  10557  O14 POPE  178     115.319  52.337  26.778  1.00  0.00           O
ATOM  10558  O11 POPE  178     113.408  50.988  27.558  1.00  0.00           O
ATOM  10559  O12 POPE  178     115.508  49.858  26.778  1.00  0.00           O
ATOM  10560  C1  POPE  178     113.489  50.108  28.677  1.00  0.00           C
ATOM  10563  C2  POPE  178     114.449  50.637  29.767  1.00  0.00           C
ATOM  10565  O21 POPE  178     114.629  49.678  30.847  1.00  0.00           O
ATOM  10566  C21 POPE  178     113.698  49.637  31.798  1.00  0.00           C
ATOM  10567  O22 POPE  178     112.609  50.167  31.767  1.00  0.00           O
ATOM  10568  C22 POPE  178     114.218  48.847  32.997  1.00  0.00           C
ATOM  10571  C3  POPE  178     114.039  52.078  30.188  1.00  0.00           C
ATOM  10574  O31 POPE  178     114.808  52.528  31.317  1.00  0.00           O
ATOM  10575  C31 POPE  178     114.668  53.818  31.557  1.00  0.00           C
ATOM  10576  O32 POPE  178     113.919  54.578  30.968  1.00  0.00           O
ATOM  10577  C32 POPE  178     115.709  54.169  32.617  1.00  0.00           C
ATOM  10580  C23 POPE  178     114.719  49.808  34.108  1.00  0.00           C
ATOM  10583  C24 POPE  178     115.058  49.088  35.417  1.00  0.00           C
ATOM  10586  C25 POPE  178     116.009  49.898  36.297  1.00  0.00           C
ATOM  10589  C26 POPE  178     116.188  49.379  37.728  1.00  0.00           C
ATOM  10592  C27 POPE  178     117.438  49.998  38.368  1.00  0.00           C
ATOM  10595  C28 POPE  178     117.488  49.898  39.897  1.00  0.00           C
ATOM  10598  C29 POPE  178     117.408  48.488  40.398  1.00  0.00           C
ATOM  10600 0C21 POPE  178     116.739  48.109  41.508  1.00  0.00           C
ATOM  10602 1C21 POPE  178     116.048  49.078  42.438  1.00  0.00           C
ATOM  10605 2C21 POPE  178     116.069  48.608  43.898  1.00  0.00           C
ATOM  10608 3C21 POPE  178     117.469  48.438  44.498  1.00  0.00           C
ATOM  10611 4C21 POPE  178     117.369  48.109  45.998  1.00  0.00           C
ATOM  10614 5C21 POPE  178     118.548  47.318  46.567  1.00  0.00           C
ATOM  10617 6C21 POPE  178     119.918  47.997  46.427  1.00  0.00           C
ATOM  10620 7C21 POPE  178     120.989  47.318  47.287  1.00  0.00           C
ATOM  10623 8C21 POPE  178     122.379  47.938  47.138  1.00  0.00           C
ATOM  10627  C33 POPE  178     115.678  55.577  33.218  1.00  0.00           C
ATOM  10630  C34 POPE  178     114.459  55.879  34.097  1.00  0.00           C
ATOM  10633  C35 POPE  178     114.449  55.198  35.468  1.00  0.00           C
ATOM  10636  C36 POPE  178     113.649  53.888  35.517  1.00  0.00           C
ATOM  10639  C37 POPE  178     113.679  53.317  36.928  1.00  0.00           C
ATOM  10642  C38 POPE  178     112.819  52.059  37.087  1.00  0.00           C
ATOM  10645  C39 POPE  178     113.049  51.399  38.448  1.00  0.00           C
ATOM  10648 0C31 POPE  178     112.618  52.269  39.628  1.00  0.00           C
ATOM  10651 1C31 POPE  178     112.879  51.588  40.977  1.00  0.00           C
ATOM  10654 2C31 POPE  178     112.338  52.449  42.118  1.00  0.00           C
ATOM  10657 3C31 POPE  178     112.569  51.848  43.507  1.00  0.00           C
ATOM  10660 4C31 POPE  178     111.968  50.438  43.657  1.00  0.00           C
ATOM  10663 5C31 POPE  178     111.828  50.047  45.128  1.00  0.00           C
ATOM  10666 6C31 POPE  178     111.419  48.587  45.338  1.00  0.00           C
ATOM  10670  NH3 POPE  179     110.788 110.228  27.158  1.00  0.00           N
ATOM  10674  C12 POPE  179     109.879 109.059  27.418  1.00  0.00           C
ATOM  10677  C11 POPE  179     108.609 109.129  26.558  1.00  0.00           C
ATOM  10680  P   POPE  179     106.188 108.167  26.877  1.00  0.00           P
ATOM  10681  O13 POPE  179     105.818 108.448  25.478  1.00  0.00           O
ATOM  10682  O14 POPE  179     105.608 106.967  27.497  1.00  0.00           O
ATOM  10683  O11 POPE  179     105.718 109.409  27.737  1.00  0.00           O
ATOM  10684  O12 POPE  179     107.749 108.118  27.058  1.00  0.00           O
ATOM  10685  C1  POPE  179     105.289 109.318  29.108  1.00  0.00           C
ATOM  10688  C2  POPE  179     106.158 110.218  30.018  1.00  0.00           C
ATOM  10690  O21 POPE  179     105.429 110.688  31.177  1.00  0.00           O
ATOM  10691  C21 POPE  179     105.379 109.817  32.178  1.00  0.00           C
ATOM  10692  O22 POPE  179     105.729 108.658  32.108  1.00  0.00           O
ATOM  10693  C22 POPE  179     104.879 110.519  33.448  1.00  0.00           C
ATOM  10696  C3  POPE  179     106.629 111.459  29.208  1.00  0.00           C
ATOM  10699  O31 POPE  179     107.408 112.378  29.988  1.00  0.00           O
ATOM  10700  C31 POPE  179     108.558 111.897  30.427  1.00  0.00           C
ATOM  10701  O32 POPE  179     109.159 110.927  29.997  1.00  0.00           O
ATOM  10702  C32 POPE  179     108.938 112.738  31.648  1.00  0.00           C
ATOM  10705  C23 POPE  179     104.579 109.567  34.638  1.00  0.00           C
ATOM  10708  C24 POPE  179     105.809 108.807  35.148  1.00  0.00           C
ATOM  10711  C25 POPE  179     105.559 107.998  36.427  1.00  0.00           C
ATOM  10714  C26 POPE  179     105.459 108.889  37.677  1.00  0.00           C
ATOM  10717  C27 POPE  179     105.419 108.047  38.968  1.00  0.00           C
ATOM  10720  C28 POPE  179     105.519 108.918  40.228  1.00  0.00           C
ATOM  10723  C29 POPE  179     105.619 108.059  41.468  1.00  0.00           C
ATOM  10725 0C21 POPE  179     106.669 107.949  42.308  1.00  0.00           C
ATOM  10727 1C21 POPE  179     107.989 108.648  42.178  1.00  0.00           C
ATOM  10730 2C21 POPE  179     108.388 109.508  43.388  1.00  0.00           C
ATOM  10733 3C21 POPE  179     108.878 108.698  44.597  1.00  0.00           C
ATOM  10736 4C21 POPE  179     110.069 109.348  45.307  1.00  0.00           C
ATOM  10739 5C21 POPE  179     110.529 108.539  46.528  1.00  0.00           C
ATOM  10742 6C21 POPE  179     111.659 109.239  47.308  1.00  0.00           C
ATOM  10745 7C21 POPE  179     112.239 108.348  48.407  1.00  0.00           C
ATOM  10748 8C21 POPE  179     113.199 109.079  49.348  1.00  0.00           C
ATOM  10752  C33 POPE  179     107.949 112.508  32.817  1.00  0.00           C
ATOM  10755  C34 POPE  179     108.299 113.307  34.078  1.00  0.00           C
ATOM  10758  C35 POPE  179     107.338 112.998  35.237  1.00  0.00           C
ATOM  10761  C36 POPE  179     107.658 113.758  36.538  1.00  0.00           C
ATOM  10764  C37 POPE  179     106.659 113.409  37.648  1.00  0.00           C
ATOM  10767  C38 POPE  179     106.909 114.129  38.978  1.00  0.00           C
ATOM  10770  C39 POPE  179     105.599 114.277  39.767  1.00  0.00           C
ATOM  10773 0C31 POPE  179     105.718 115.049  41.087  1.00  0.00           C
ATOM  10776 1C31 POPE  179     105.249 114.219  42.298  1.00  0.00           C
ATOM  10779 2C31 POPE  179     104.838 115.069  43.507  1.00  0.00           C
ATOM  10782 3C31 POPE  179     104.549 114.188  44.738  1.00  0.00           C
ATOM  10785 4C31 POPE  179     103.989 114.938  45.958  1.00  0.00           C
ATOM  10788 5C31 POPE  179     103.978 114.017  47.188  1.00  0.00           C
ATOM  10791 6C31 POPE  179     103.479 114.668  48.477  1.00  0.00           C
ATOM  10795  NH3 POPE  180      57.268  29.068  25.358  1.00  0.00           N
ATOM  10799  C12 POPE  180      57.858  29.058  23.977  1.00  0.00           C
ATOM  10802  C11 POPE  180      59.209  29.799  23.898  1.00  0.00           C
ATOM  10805  P   POPE  180      60.958  28.868  25.648  1.00  0.00           P
ATOM  10806  O13 POPE  180      62.289  29.198  25.078  1.00  0.00           O
ATOM  10807  O14 POPE  180      60.449  27.497  25.478  1.00  0.00           O
ATOM  10808  O11 POPE  180      61.069  29.168  27.188  1.00  0.00           O
ATOM  10809  O12 POPE  180      59.889  29.918  25.148  1.00  0.00           O
ATOM  10810  C1  POPE  180      61.329  28.198  28.197  1.00  0.00           C
ATOM  10813  C2  POPE  180      60.209  28.078  29.267  1.00  0.00           C
ATOM  10815  O21 POPE  180      60.758  27.418  30.427  1.00  0.00           O
ATOM  10816  C21 POPE  180      60.018  27.518  31.528  1.00  0.00           C
ATOM  10817  O22 POPE  180      59.029  28.219  31.648  1.00  0.00           O
ATOM  10818  C22 POPE  180      60.608  26.647  32.648  1.00  0.00           C
ATOM  10821  C3  POPE  180      58.908  27.368  28.747  1.00  0.00           C
ATOM  10824  O31 POPE  180      57.728  28.157  29.068  1.00  0.00           O
ATOM  10825  C31 POPE  180      56.588  27.507  29.298  1.00  0.00           C
ATOM  10826  O32 POPE  180      56.459  26.299  29.238  1.00  0.00           O
ATOM  10827  C32 POPE  180      55.459  28.508  29.577  1.00  0.00           C
ATOM  10830  C23 POPE  180      59.979  26.969  34.028  1.00  0.00           C
ATOM  10833  C24 POPE  180      59.859  25.727  34.928  1.00  0.00           C
ATOM  10836  C25 POPE  180      59.178  26.008  36.287  1.00  0.00           C
ATOM  10839  C26 POPE  180      57.728  26.498  36.138  1.00  0.00           C
ATOM  10842  C27 POPE  180      57.019  26.918  37.438  1.00  0.00           C
ATOM  10845  C28 POPE  180      56.688  25.747  38.378  1.00  0.00           C
ATOM  10848  C29 POPE  180      55.618  26.149  39.368  1.00  0.00           C
ATOM  10850 0C21 POPE  180      55.719  26.247  40.707  1.00  0.00           C
ATOM  10852 1C21 POPE  180      56.928  25.968  41.557  1.00  0.00           C
ATOM  10855 2C21 POPE  180      57.369  27.198  42.378  1.00  0.00           C
ATOM  10858 3C21 POPE  180      56.469  27.488  43.587  1.00  0.00           C
ATOM  10861 4C21 POPE  180      57.049  28.578  44.507  1.00  0.00           C
ATOM  10864 5C21 POPE  180      56.129  28.968  45.668  1.00  0.00           C
ATOM  10867 6C21 POPE  180      55.699  27.778  46.557  1.00  0.00           C
ATOM  10870 7C21 POPE  180      54.759  28.227  47.677  1.00  0.00           C
ATOM  10873 8C21 POPE  180      54.209  27.088  48.548  1.00  0.00           C
ATOM  10877  C33 POPE  180      54.219  27.918  30.308  1.00  0.00           C
ATOM  10880  C34 POPE  180      53.799  28.708  31.557  1.00  0.00           C
ATOM  10883  C35 POPE  180      54.789  28.557  32.737  1.00  0.00           C
ATOM  10886  C36 POPE  180      54.188  27.938  34.008  1.00  0.00           C
ATOM  10889  C37 POPE  180      53.639  28.977  34.998  1.00  0.00           C
ATOM  10892  C38 POPE  180      52.588  28.417  35.977  1.00  0.00           C
ATOM  10895  C39 POPE  180      51.989  29.488  36.897  1.00  0.00           C
ATOM  10898 0C31 POPE  180      50.489  29.328  37.178  1.00  0.00           C
ATOM  10901 1C31 POPE  180      50.119  27.967  37.798  1.00  0.00           C
ATOM  10904 2C31 POPE  180      48.649  27.859  38.238  1.00  0.00           C
ATOM  10907 3C31 POPE  180      48.359  28.508  39.597  1.00  0.00           C
ATOM  10910 4C31 POPE  180      46.919  28.247  40.057  1.00  0.00           C
ATOM  10913 5C31 POPE  180      46.759  28.219  41.588  1.00  0.00           C
ATOM  10916 6C31 POPE  180      45.349  27.848  42.027  1.00  0.00           C
ATOM  10920  NH3 POPE  181      75.129  66.989  31.138  1.00  0.00           N
ATOM  10924  C12 POPE  181      74.508  67.708  29.967  1.00  0.00           C
ATOM  10927  C11 POPE  181      73.099  67.168  29.628  1.00  0.00           C
ATOM  10930  P   POPE  181      71.499  69.197  30.198  1.00  0.00           P
ATOM  10931  O13 POPE  181      70.069  68.839  30.308  1.00  0.00           O
ATOM  10932  O14 POPE  181      71.779  70.589  29.788  1.00  0.00           O
ATOM  10933  O11 POPE  181      72.219  68.878  31.578  1.00  0.00           O
ATOM  10934  O12 POPE  181      72.219  68.218  29.188  1.00  0.00           O
ATOM  10935  C1  POPE  181      71.529  68.178  32.617  1.00  0.00           C
ATOM  10938  C2  POPE  181      72.538  67.589  33.638  1.00  0.00           C
ATOM  10940  O21 POPE  181      72.029  66.627  34.577  1.00  0.00           O
ATOM  10941  C21 POPE  181      70.809  66.567  35.028  1.00  0.00           C
ATOM  10942  O22 POPE  181      69.838  67.227  34.698  1.00  0.00           O
ATOM  10943  C22 POPE  181      70.819  65.567  36.188  1.00  0.00           C
ATOM  10946  C3  POPE  181      73.419  68.628  34.387  1.00  0.00           C
ATOM  10949  O31 POPE  181      74.419  67.928  35.167  1.00  0.00           O
ATOM  10950  C31 POPE  181      75.209  68.737  35.868  1.00  0.00           C
ATOM  10951  O32 POPE  181      75.189  69.957  35.808  1.00  0.00           O
ATOM  10952  C32 POPE  181      76.048  67.938  36.868  1.00  0.00           C
ATOM  10955  C23 POPE  181      71.838  65.997  37.267  1.00  0.00           C
ATOM  10958  C24 POPE  181      71.819  65.097  38.507  1.00  0.00           C
ATOM  10961  C25 POPE  181      72.978  65.398  39.468  1.00  0.00           C
ATOM  10964  C26 POPE  181      72.699  66.479  40.507  1.00  0.00           C
ATOM  10967  C27 POPE  181      73.968  66.817  41.318  1.00  0.00           C
ATOM  10970  C28 POPE  181      73.729  67.729  42.537  1.00  0.00           C
ATOM  10973  C29 POPE  181      73.009  66.979  43.628  1.00  0.00           C
ATOM  10975 0C21 POPE  181      73.548  66.438  44.738  1.00  0.00           C
ATOM  10977 1C21 POPE  181      74.999  66.458  45.138  1.00  0.00           C
ATOM  10980 2C21 POPE  181      75.279  67.358  46.347  1.00  0.00           C
ATOM  10983 3C21 POPE  181      74.688  66.868  47.677  1.00  0.00           C
ATOM  10986 4C21 POPE  181      75.038  67.817  48.838  1.00  0.00           C
ATOM  10989 5C21 POPE  181      74.688  67.258  50.228  1.00  0.00           C
ATOM  10992 6C21 POPE  181      74.779  68.348  51.307  1.00  0.00           C
ATOM  10995 7C21 POPE  181      74.478  67.828  52.728  1.00  0.00           C
ATOM  10998 8C21 POPE  181      74.559  68.928  53.787  1.00  0.00           C
ATOM  11002  C33 POPE  181      76.478  68.847  38.048  1.00  0.00           C
ATOM  11005  C34 POPE  181      77.188  68.098  39.188  1.00  0.00           C
ATOM  11008  C35 POPE  181      77.429  69.018  40.398  1.00  0.00           C
ATOM  11011  C36 POPE  181      78.179  68.337  41.538  1.00  0.00           C
ATOM  11014  C37 POPE  181      78.249  69.208  42.807  1.00  0.00           C
ATOM  11017  C38 POPE  181      79.259  68.688  43.847  1.00  0.00           C
ATOM  11020  C39 POPE  181      78.899  67.317  44.428  1.00  0.00           C
ATOM  11023 0C31 POPE  181      80.139  66.487  44.787  1.00  0.00           C
ATOM  11026 1C31 POPE  181      79.828  64.987  44.958  1.00  0.00           C
ATOM  11029 2C31 POPE  181      78.729  64.668  45.977  1.00  0.00           C
ATOM  11032 3C31 POPE  181      79.039  65.137  47.397  1.00  0.00           C
ATOM  11035 4C31 POPE  181      78.079  64.518  48.428  1.00  0.00           C
ATOM  11038 5C31 POPE  181      78.479  64.799  49.878  1.00  0.00           C
ATOM  11041 6C31 POPE  181      77.998  63.699  50.837  1.00  0.00           C
ATOM  11045  NH3 POPE  182      75.129 117.738  26.247  1.00  0.00           N
ATOM  11049  C12 POPE  182      76.088 116.587  26.317  1.00  0.00           C
ATOM  11052  C11 POPE  182      77.309 116.818  25.408  1.00  0.00           C
ATOM  11055  P   POPE  182      78.099 119.269  26.148  1.00  0.00           P
ATOM  11056  O13 POPE  182      79.408 119.929  25.868  1.00  0.00           O
ATOM  11057  O14 POPE  182      76.859 119.707  25.467  1.00  0.00           O
ATOM  11058  O11 POPE  182      77.858 119.297  27.708  1.00  0.00           O
ATOM  11059  O12 POPE  182      78.279 117.728  25.938  1.00  0.00           O
ATOM  11060  C1  POPE  182      78.899 118.707  28.508  1.00  0.00           C
ATOM  11063  C2  POPE  182      78.508 118.609  29.997  1.00  0.00           C
ATOM  11065  O21 POPE  182      77.868 117.338  30.257  1.00  0.00           O
ATOM  11066  C21 POPE  182      78.268 116.708  31.347  1.00  0.00           C
ATOM  11067  O22 POPE  182      78.989 117.168  32.217  1.00  0.00           O
ATOM  11068  C22 POPE  182      77.819 115.247  31.287  1.00  0.00           C
ATOM  11071  C3  POPE  182      77.619 119.799  30.408  1.00  0.00           C
ATOM  11074  O31 POPE  182      77.879 120.088  31.788  1.00  0.00           O
ATOM  11075  C31 POPE  182      77.449 121.268  32.188  1.00  0.00           C
ATOM  11076  O32 POPE  182      76.629 121.967  31.608  1.00  0.00           O
ATOM  11077  C32 POPE  182      78.188 121.618  33.467  1.00  0.00           C
ATOM  11080  C23 POPE  182      76.389 114.968  31.767  1.00  0.00           C
ATOM  11083  C24 POPE  182      76.199 113.578  32.407  1.00  0.00           C
ATOM  11086  C25 POPE  182      76.649 113.539  33.878  1.00  0.00           C
ATOM  11089  C26 POPE  182      76.209 112.258  34.597  1.00  0.00           C
ATOM  11092  C27 POPE  182      76.468 112.299  36.118  1.00  0.00           C
ATOM  11095  C28 POPE  182      75.709 111.198  36.887  1.00  0.00           C
ATOM  11098  C29 POPE  182      75.518 111.517  38.347  1.00  0.00           C
ATOM  11100 0C21 POPE  182      76.069 110.878  39.387  1.00  0.00           C
ATOM  11102 1C21 POPE  182      77.008 109.707  39.278  1.00  0.00           C
ATOM  11105 2C21 POPE  182      77.538 109.199  40.627  1.00  0.00           C
ATOM  11108 3C21 POPE  182      78.408 110.209  41.408  1.00  0.00           C
ATOM  11111 4C21 POPE  182      79.169 109.488  42.528  1.00  0.00           C
ATOM  11114 5C21 POPE  182      80.349 110.288  43.108  1.00  0.00           C
ATOM  11117 6C21 POPE  182      79.979 111.288  44.208  1.00  0.00           C
ATOM  11120 7C21 POPE  182      81.249 111.997  44.708  1.00  0.00           C
ATOM  11123 8C21 POPE  182      81.029 113.007  45.827  1.00  0.00           C
ATOM  11127  C33 POPE  182      78.449 123.129  33.647  1.00  0.00           C
ATOM  11130  C34 POPE  182      78.849 123.418  35.097  1.00  0.00           C
ATOM  11133  C35 POPE  182      77.689 123.287  36.087  1.00  0.00           C
ATOM  11136  C36 POPE  182      78.179 123.357  37.537  1.00  0.00           C
ATOM  11139  C37 POPE  182      77.018 123.339  38.537  1.00  0.00           C
ATOM  11142  C38 POPE  182      77.538 123.479  39.958  1.00  0.00           C
ATOM  11145  C39 POPE  182      76.459 123.348  41.028  1.00  0.00           C
ATOM  11148 0C31 POPE  182      77.099 123.059  42.397  1.00  0.00           C
ATOM  11151 1C31 POPE  182      76.218 122.188  43.288  1.00  0.00           C
ATOM  11154 2C31 POPE  182      77.048 121.348  44.257  1.00  0.00           C
ATOM  11157 3C31 POPE  182      76.158 120.477  45.167  1.00  0.00           C
ATOM  11160 4C31 POPE  182      75.309 121.299  46.138  1.00  0.00           C
ATOM  11163 5C31 POPE  182      74.489 120.407  47.068  1.00  0.00           C
ATOM  11166 6C31 POPE  182      73.429 121.167  47.868  1.00  0.00           C
ATOM  11170  NH3 POPE  183      29.819  40.068  70.907  1.00  0.00           N
ATOM  11174  C12 POPE  183      30.649  39.968  69.657  1.00  0.00           C
ATOM  11177  C11 POPE  183      31.998  40.707  69.808  1.00  0.00           C
ATOM  11180  P   POPE  183      31.879  42.807  71.397  1.00  0.00           P
ATOM  11181  O13 POPE  183      30.709  42.299  72.148  1.00  0.00           O
ATOM  11182  O14 POPE  183      33.219  42.638  72.008  1.00  0.00           O
ATOM  11183  O11 POPE  183      31.689  44.338  71.158  1.00  0.00           O
ATOM  11184  O12 POPE  183      31.829  42.129  69.967  1.00  0.00           O
ATOM  11185  C1  POPE  183      30.518  44.868  70.528  1.00  0.00           C
ATOM  11188  C2  POPE  183      30.869  45.528  69.177  1.00  0.00           C
ATOM  11190  O21 POPE  183      29.639  45.528  68.418  1.00  0.00           O
ATOM  11191  C21 POPE  183      29.569  46.497  67.528  1.00  0.00           C
ATOM  11192  O22 POPE  183      30.339  47.417  67.408  1.00  0.00           O
ATOM  11193  C22 POPE  183      28.449  46.199  66.567  1.00  0.00           C
ATOM  11196  C3  POPE  183      31.989  44.758  68.418  1.00  0.00           C
ATOM  11199  O31 POPE  183      32.619  45.528  67.378  1.00  0.00           O
ATOM  11200  C31 POPE  183      32.409  45.149  66.128  1.00  0.00           C
ATOM  11201  O32 POPE  183      31.669  44.247  65.777  1.00  0.00           O
ATOM  11202  C32 POPE  183      33.338  45.949  65.217  1.00  0.00           C
ATOM  11205  C23 POPE  183      28.919  46.529  65.147  1.00  0.00           C
ATOM  11208  C24 POPE  183      28.049  45.879  64.078  1.00  0.00           C
ATOM  11211  C25 POPE  183      28.049  46.669  62.768  1.00  0.00           C
ATOM  11214  C26 POPE  183      29.109  46.157  61.788  1.00  0.00           C
ATOM  11217  C27 POPE  183      28.639  44.888  61.077  1.00  0.00           C
ATOM  11220  C28 POPE  183      29.689  44.359  60.097  1.00  0.00           C
ATOM  11223  C29 POPE  183      29.139  43.218  59.278  1.00  0.00           C
ATOM  11225 0C21 POPE  183      29.659  42.817  58.098  1.00  0.00           C
ATOM  11227 1C21 POPE  183      30.869  43.449  57.458  1.00  0.00           C
ATOM  11230 2C21 POPE  183      30.979  43.129  55.967  1.00  0.00           C
ATOM  11233 3C21 POPE  183      32.209  43.797  55.347  1.00  0.00           C
ATOM  11236 4C21 POPE  183      32.699  43.088  54.078  1.00  0.00           C
ATOM  11239 5C21 POPE  183      34.079  43.568  53.628  1.00  0.00           C
ATOM  11242 6C21 POPE  183      34.789  42.528  52.747  1.00  0.00           C
ATOM  11245 7C21 POPE  183      36.209  42.947  52.368  1.00  0.00           C
ATOM  11248 8C21 POPE  183      36.879  41.968  51.397  1.00  0.00           C
ATOM  11252  C33 POPE  183      32.688  46.478  63.908  1.00  0.00           C
ATOM  11255  C34 POPE  183      33.709  47.277  63.088  1.00  0.00           C
ATOM  11258  C35 POPE  183      34.399  46.459  61.988  1.00  0.00           C
ATOM  11261  C36 POPE  183      33.729  46.648  60.618  1.00  0.00           C
ATOM  11264  C37 POPE  183      34.249  45.658  59.568  1.00  0.00           C
ATOM  11267  C38 POPE  183      33.799  45.998  58.147  1.00  0.00           C
ATOM  11270  C39 POPE  183      34.539  47.218  57.577  1.00  0.00           C
ATOM  11273 0C31 POPE  183      34.138  47.498  56.138  1.00  0.00           C
ATOM  11276 1C31 POPE  183      35.069  48.519  55.478  1.00  0.00           C
ATOM  11279 2C31 POPE  183      34.629  48.917  54.067  1.00  0.00           C
ATOM  11282 3C31 POPE  183      34.329  47.737  53.137  1.00  0.00           C
ATOM  11285 4C31 POPE  183      34.018  48.277  51.747  1.00  0.00           C
ATOM  11288 5C31 POPE  183      33.519  47.238  50.748  1.00  0.00           C
ATOM  11291 6C31 POPE  183      33.159  47.929  49.438  1.00  0.00           C
ATOM  11295  NH3 POPE  184      32.499  76.108  70.647  1.00  0.00           N
ATOM  11299  C12 POPE  184      31.789  74.858  71.107  1.00  0.00           C
ATOM  11302  C11 POPE  184      30.769  74.378  70.057  1.00  0.00           C
ATOM  11305  P   POPE  184      29.069  76.438  69.888  1.00  0.00           P
ATOM  11306  O13 POPE  184      27.929  76.807  70.728  1.00  0.00           O
ATOM  11307  O14 POPE  184      30.259  77.317  70.037  1.00  0.00           O
ATOM  11308  O11 POPE  184      28.599  76.479  68.378  1.00  0.00           O
ATOM  11309  O12 POPE  184      29.469  74.957  70.208  1.00  0.00           O
ATOM  11310  C1  POPE  184      28.509  75.368  67.478  1.00  0.00           C
ATOM  11313  C2  POPE  184      28.399  75.817  65.967  1.00  0.00           C
ATOM  11315  O21 POPE  184      27.109  76.108  65.398  1.00  0.00           O
ATOM  11316  C21 POPE  184      25.939  75.988  65.948  1.00  0.00           C
ATOM  11317  O22 POPE  184      25.659  75.777  67.108  1.00  0.00           O
ATOM  11318  C22 POPE  184      24.869  76.299  64.888  1.00  0.00           C
ATOM  11321  C3  POPE  184      29.069  74.788  65.007  1.00  0.00           C
ATOM  11324  O31 POPE  184      28.659  75.019  63.628  1.00  0.00           O
ATOM  11325  C31 POPE  184      29.459  74.518  62.698  1.00  0.00           C
ATOM  11326  O32 POPE  184      30.569  74.057  62.898  1.00  0.00           O
ATOM  11327  C32 POPE  184      28.779  74.608  61.318  1.00  0.00           C
ATOM  11330  C23 POPE  184      23.859  75.159  64.628  1.00  0.00           C
ATOM  11333  C24 POPE  184      22.769  75.508  63.597  1.00  0.00           C
ATOM  11336  C25 POPE  184      21.889  74.278  63.308  1.00  0.00           C
ATOM  11339  C26 POPE  184      20.589  74.567  62.548  1.00  0.00           C
ATOM  11342  C27 POPE  184      19.709  73.317  62.458  1.00  0.00           C
ATOM  11345  C28 POPE  184      18.339  73.558  61.788  1.00  0.00           C
ATOM  11348  C29 POPE  184      18.399  73.457  60.278  1.00  0.00           C
ATOM  11350 0C21 POPE  184      17.549  72.788  59.478  1.00  0.00           C
ATOM  11352 1C21 POPE  184      16.329  71.989  59.888  1.00  0.00           C
ATOM  11355 2C21 POPE  184      15.009  72.729  59.568  1.00  0.00           C
ATOM  11358 3C21 POPE  184      14.589  72.737  58.088  1.00  0.00           C
ATOM  11361 4C21 POPE  184      13.309  73.567  57.908  1.00  0.00           C
ATOM  11364 5C21 POPE  184      12.789  73.648  56.467  1.00  0.00           C
ATOM  11367 6C21 POPE  184      12.139  72.347  55.977  1.00  0.00           C
ATOM  11370 7C21 POPE  184      11.359  72.538  54.668  1.00  0.00           C
ATOM  11373 8C21 POPE  184      10.819  71.228  54.097  1.00  0.00           C
ATOM  11377  C33 POPE  184      29.549  73.928  60.158  1.00  0.00           C
ATOM  11380  C34 POPE  184      28.919  74.167  58.778  1.00  0.00           C
ATOM  11383  C35 POPE  184      29.409  73.178  57.708  1.00  0.00           C
ATOM  11386  C36 POPE  184      29.329  73.707  56.268  1.00  0.00           C
ATOM  11389  C37 POPE  184      29.358  72.578  55.228  1.00  0.00           C
ATOM  11392  C38 POPE  184      29.659  73.038  53.787  1.00  0.00           C
ATOM  11395  C39 POPE  184      28.439  73.207  52.877  1.00  0.00           C
ATOM  11398 0C31 POPE  184      27.518  74.378  53.267  1.00  0.00           C
ATOM  11401 1C31 POPE  184      26.579  74.838  52.138  1.00  0.00           C
ATOM  11404 2C31 POPE  184      25.669  75.988  52.588  1.00  0.00           C
ATOM  11407 3C31 POPE  184      25.188  76.938  51.478  1.00  0.00           C
ATOM  11410 4C31 POPE  184      24.268  76.327  50.408  1.00  0.00           C
ATOM  11413 5C31 POPE  184      23.759  77.409  49.447  1.00  0.00           C
ATOM  11416 6C31 POPE  184      22.829  76.888  48.337  1.00  0.00           C
ATOM  11420  NH3 POPE  185      33.408  83.588  65.398  1.00  0.00           N
ATOM  11424  C12 POPE  185      34.379  84.677  65.818  1.00  0.00           C
ATOM  11427  C11 POPE  185      33.869  86.128  65.627  1.00  0.00           C
ATOM  11430  P   POPE  185      34.819  88.609  65.517  1.00  0.00           P
ATOM  11431  O13 POPE  185      33.619  88.828  64.688  1.00  0.00           O
ATOM  11432  O14 POPE  185      34.829  89.467  66.728  1.00  0.00           O
ATOM  11433  O11 POPE  185      36.059  88.968  64.618  1.00  0.00           O
ATOM  11434  O12 POPE  185      34.939  87.057  65.878  1.00  0.00           O
ATOM  11435  C1  POPE  185      36.568  88.217  63.507  1.00  0.00           C
ATOM  11438  C2  POPE  185      36.768  89.108  62.227  1.00  0.00           C
ATOM  11440  O21 POPE  185      38.018  88.858  61.548  1.00  0.00           O
ATOM  11441  C21 POPE  185      39.099  89.598  61.838  1.00  0.00           C
ATOM  11442  O22 POPE  185      39.268  90.247  62.847  1.00  0.00           O
ATOM  11443  C22 POPE  185      40.108  89.508  60.688  1.00  0.00           C
ATOM  11446  C3  POPE  185      36.498  90.609  62.577  1.00  0.00           C
ATOM  11449  O31 POPE  185      37.049  91.568  61.658  1.00  0.00           O
ATOM  11450  C31 POPE  185      36.459  92.098  60.598  1.00  0.00           C
ATOM  11451  O32 POPE  185      36.989  92.938  59.897  1.00  0.00           O
ATOM  11452  C32 POPE  185      35.088  91.529  60.217  1.00  0.00           C
ATOM  11455  C23 POPE  185      39.699  90.228  59.387  1.00  0.00           C
ATOM  11458  C24 POPE  185      40.548  89.777  58.178  1.00  0.00           C
ATOM  11461  C25 POPE  185      39.769  89.868  56.858  1.00  0.00           C
ATOM  11464  C26 POPE  185      40.519  89.368  55.618  1.00  0.00           C
ATOM  11467  C27 POPE  185      39.559  89.188  54.428  1.00  0.00           C
ATOM  11470  C28 POPE  185      40.228  88.718  53.127  1.00  0.00           C
ATOM  11473  C29 POPE  185      39.199  88.578  52.027  1.00  0.00           C
ATOM  11475 0C21 POPE  185      38.809  89.557  51.178  1.00  0.00           C
ATOM  11477 1C21 POPE  185      39.339  90.969  51.138  1.00  0.00           C
ATOM  11480 2C21 POPE  185      39.529  91.538  49.708  1.00  0.00           C
ATOM  11483 3C21 POPE  185      38.289  92.289  49.177  1.00  0.00           C
ATOM  11486 4C21 POPE  185      38.399  92.728  47.708  1.00  0.00           C
ATOM  11489 5C21 POPE  185      39.509  93.749  47.388  1.00  0.00           C
ATOM  11492 6C21 POPE  185      39.158  95.209  47.728  1.00  0.00           C
ATOM  11495 7C21 POPE  185      40.199  96.179  47.157  1.00  0.00           C
ATOM  11498 8C21 POPE  185      39.919  97.658  47.448  1.00  0.00           C
ATOM  11502  C33 POPE  185      35.268  90.708  58.927  1.00  0.00           C
ATOM  11505  C34 POPE  185      34.179  89.659  58.708  1.00  0.00           C
ATOM  11508  C35 POPE  185      32.829  90.238  58.298  1.00  0.00           C
ATOM  11511  C36 POPE  185      32.849  90.807  56.877  1.00  0.00           C
ATOM  11514  C37 POPE  185      31.429  91.137  56.408  1.00  0.00           C
ATOM  11517  C38 POPE  185      30.899  92.429  57.038  1.00  0.00           C
ATOM  11520  C39 POPE  185      29.379  92.429  57.238  1.00  0.00           C
ATOM  11523 0C31 POPE  185      28.629  92.378  55.907  1.00  0.00           C
ATOM  11526 1C31 POPE  185      27.339  91.559  55.998  1.00  0.00           C
ATOM  11529 2C31 POPE  185      26.849  91.137  54.618  1.00  0.00           C
ATOM  11532 3C31 POPE  185      25.669  90.168  54.698  1.00  0.00           C
ATOM  11535 4C31 POPE  185      24.309  90.868  54.628  1.00  0.00           C
ATOM  11538 5C31 POPE  185      23.169  89.878  54.827  1.00  0.00           C
ATOM  11541 6C31 POPE  185      21.819  90.407  54.358  1.00  0.00           C
ATOM  11545  NH3 POPE  186      33.678 124.428  25.927  1.00  0.00           N
ATOM  11549  C12 POPE  186      35.129 124.109  26.168  1.00  0.00           C
ATOM  11552  C11 POPE  186      35.869 125.419  26.487  1.00  0.00           C
ATOM  11555  P   POPE  186      37.709 126.436  27.938  1.00  0.00           P
ATOM  11556  O13 POPE  186      38.998 125.926  28.438  1.00  0.00           O
ATOM  11557  O14 POPE  186      37.838 127.396  26.828  1.00  0.00           O
ATOM  11558  O11 POPE  186      36.899 127.036  29.147  1.00  0.00           O
ATOM  11559  O12 POPE  186      36.868 125.189  27.458  1.00  0.00           O
ATOM  11560  C1  POPE  186      37.349 128.255  29.737  1.00  0.00           C
ATOM  11563  C2  POPE  186      38.699 128.096  30.497  1.00  0.00           C
ATOM  11565  O21 POPE  186      38.559 128.336  31.897  1.00  0.00           O
ATOM  11566  C21 POPE  186      38.459 129.576  32.277  1.00  0.00           C
ATOM  11567  O22 POPE  186      38.199 130.546  31.578  1.00  0.00           O
ATOM  11568  C22 POPE  186      38.819 129.646  33.748  1.00  0.00           C
ATOM  11571  C3  POPE  186      39.889 128.876  29.818  1.00  0.00           C
ATOM  11574  O31 POPE  186      41.099 128.796  30.618  1.00  0.00           O
ATOM  11575  C31 POPE  186      42.049 127.976  30.178  1.00  0.00           C
ATOM  11576  O32 POPE  186      42.068 127.406  29.108  1.00  0.00           O
ATOM  11577  C32 POPE  186      43.149 127.816  31.238  1.00  0.00           C
ATOM  11580  C23 POPE  186      40.298 130.066  33.878  1.00  0.00           C
ATOM  11583  C24 POPE  186      40.809 129.996  35.317  1.00  0.00           C
ATOM  11586  C25 POPE  186      40.069 130.945  36.258  1.00  0.00           C
ATOM  11589  C26 POPE  186      40.599 130.846  37.677  1.00  0.00           C
ATOM  11592  C27 POPE  186      39.869 131.775  38.638  1.00  0.00           C
ATOM  11595  C28 POPE  186      40.319 131.536  40.088  1.00  0.00           C
ATOM  11598  C29 POPE  186      39.709 132.546  41.017  1.00  0.00           C
ATOM  11600 0C21 POPE  186      39.088 132.306  42.178  1.00  0.00           C
ATOM  11602 1C21 POPE  186      38.838 130.976  42.838  1.00  0.00           C
ATOM  11605 2C21 POPE  186      37.329 130.836  43.118  1.00  0.00           C
ATOM  11608 3C21 POPE  186      36.959 129.706  44.078  1.00  0.00           C
ATOM  11611 4C21 POPE  186      35.449 129.686  44.338  1.00  0.00           C
ATOM  11614 5C21 POPE  186      35.059 129.156  45.728  1.00  0.00           C
ATOM  11617 6C21 POPE  186      35.169 130.215  46.838  1.00  0.00           C
ATOM  11620 7C21 POPE  186      34.109 131.326  46.737  1.00  0.00           C
ATOM  11623 8C21 POPE  186      33.969 132.186  47.997  1.00  0.00           C
ATOM  11627  C33 POPE  186      42.679 126.946  32.428  1.00  0.00           C
ATOM  11630  C34 POPE  186      43.658 126.846  33.597  1.00  0.00           C
ATOM  11633  C35 POPE  186      44.079 128.186  34.197  1.00  0.00           C
ATOM  11636  C36 POPE  186      44.629 127.986  35.608  1.00  0.00           C
ATOM  11639  C37 POPE  186      45.088 129.286  36.278  1.00  0.00           C
ATOM  11642  C38 POPE  186      45.599 129.066  37.708  1.00  0.00           C
ATOM  11645  C39 POPE  186      44.459 128.796  38.708  1.00  0.00           C
ATOM  11648 0C31 POPE  186      44.989 128.656  40.148  1.00  0.00           C
ATOM  11651 1C31 POPE  186      43.969 129.146  41.188  1.00  0.00           C
ATOM  11654 2C31 POPE  186      44.438 128.956  42.638  1.00  0.00           C
ATOM  11657 3C31 POPE  186      45.699 129.756  43.017  1.00  0.00           C
ATOM  11660 4C31 POPE  186      46.088 129.505  44.478  1.00  0.00           C
ATOM  11663 5C31 POPE  186      47.459 130.056  44.878  1.00  0.00           C
ATOM  11666 6C31 POPE  186      47.779 129.785  46.357  1.00  0.00           C
ATOM  11670  NH3 POPE  187     121.028 101.478  70.368  1.00  0.00           N
ATOM  11674  C12 POPE  187     119.559 101.787  70.347  1.00  0.00           C
ATOM  11677  C11 POPE  187     118.688 100.629  69.787  1.00  0.00           C
ATOM  11680  P   POPE  187     120.029  98.418  70.338  1.00  0.00           P
ATOM  11681  O13 POPE  187     121.119  98.918  71.198  1.00  0.00           O
ATOM  11682  O14 POPE  187     119.649  96.988  70.417  1.00  0.00           O
ATOM  11683  O11 POPE  187     120.479  98.788  68.888  1.00  0.00           O
ATOM  11684  O12 POPE  187     118.808  99.397  70.538  1.00  0.00           O
ATOM  11685  C1  POPE  187     120.858  97.818  67.927  1.00  0.00           C
ATOM  11688  C2  POPE  187     120.398  98.299  66.537  1.00  0.00           C
ATOM  11690  O21 POPE  187     120.468  97.277  65.528  1.00  0.00           O
ATOM  11691  C21 POPE  187     121.599  96.657  65.307  1.00  0.00           C
ATOM  11692  O22 POPE  187     122.569  96.599  66.048  1.00  0.00           O
ATOM  11693  C22 POPE  187     121.478  96.049  63.908  1.00  0.00           C
ATOM  11696  C3  POPE  187     121.119  99.589  66.068  1.00  0.00           C
ATOM  11699  O31 POPE  187     120.569 100.078  64.827  1.00  0.00           O
ATOM  11700  C31 POPE  187     121.249  99.789  63.728  1.00  0.00           C
ATOM  11701  O32 POPE  187     122.308  99.188  63.688  1.00  0.00           O
ATOM  11702  C32 POPE  187     120.498 100.318  62.518  1.00  0.00           C
ATOM  11705  C23 POPE  187     122.828  95.878  63.178  1.00  0.00           C
ATOM  11708  C24 POPE  187     122.628  95.758  61.648  1.00  0.00           C
ATOM  11711  C25 POPE  187     122.338  97.118  60.988  1.00  0.00           C
ATOM  11714  C26 POPE  187     121.788  97.028  59.548  1.00  0.00           C
ATOM  11717  C27 POPE  187     121.228  98.378  59.097  1.00  0.00           C
ATOM  11720  C28 POPE  187     120.608  98.357  57.688  1.00  0.00           C
ATOM  11723  C29 POPE  187     119.918  99.668  57.378  1.00  0.00           C
ATOM  11725 0C21 POPE  187     119.239  99.948  56.257  1.00  0.00           C
ATOM  11727 1C21 POPE  187     119.099  99.017  55.068  1.00  0.00           C
ATOM  11730 2C21 POPE  187     118.989  99.768  53.737  1.00  0.00           C
ATOM  11733 3C21 POPE  187     117.558 100.279  53.448  1.00  0.00           C
ATOM  11736 4C21 POPE  187     117.488 101.109  52.157  1.00  0.00           C
ATOM  11739 5C21 POPE  187     116.058 101.548  51.807  1.00  0.00           C
ATOM  11742 6C21 POPE  187     115.179 100.397  51.287  1.00  0.00           C
ATOM  11745 7C21 POPE  187     113.838 100.898  50.728  1.00  0.00           C
ATOM  11748 8C21 POPE  187     112.979  99.789  50.147  1.00  0.00           C
ATOM  11752  C33 POPE  187     121.478 101.018  61.567  1.00  0.00           C
ATOM  11755  C34 POPE  187     120.768 101.917  60.567  1.00  0.00           C
ATOM  11758  C35 POPE  187     121.699 102.299  59.428  1.00  0.00           C
ATOM  11761  C36 POPE  187     121.198 103.497  58.638  1.00  0.00           C
ATOM  11764  C37 POPE  187     122.178 103.898  57.528  1.00  0.00           C
ATOM  11767  C38 POPE  187     121.819 105.238  56.887  1.00  0.00           C
ATOM  11770  C39 POPE  187     120.569 105.168  56.007  1.00  0.00           C
ATOM  11773 0C31 POPE  187     120.899 104.698  54.587  1.00  0.00           C
ATOM  11776 1C31 POPE  187     119.658 104.488  53.717  1.00  0.00           C
ATOM  11779 2C31 POPE  187     119.969 104.269  52.227  1.00  0.00           C
ATOM  11782 3C31 POPE  187     120.879 105.337  51.588  1.00  0.00           C
ATOM  11785 4C31 POPE  187     120.358 106.769  51.747  1.00  0.00           C
ATOM  11788 5C31 POPE  187     121.438 107.849  51.567  1.00  0.00           C
ATOM  11791 6C31 POPE  187     120.918 109.248  51.887  1.00  0.00           C
ATOM  11795  NH3 POPE  188      17.709  76.167  24.798  1.00  0.00           N
ATOM  11799  C12 POPE  188      18.609  75.188  25.488  1.00  0.00           C
ATOM  11802  C11 POPE  188      19.919  75.019  24.707  1.00  0.00           C
ATOM  11805  P   POPE  188      21.998  73.878  25.827  1.00  0.00           P
ATOM  11806  O13 POPE  188      22.669  72.568  25.697  1.00  0.00           O
ATOM  11807  O14 POPE  188      22.699  75.089  25.327  1.00  0.00           O
ATOM  11808  O11 POPE  188      21.619  74.057  27.328  1.00  0.00           O
ATOM  11809  O12 POPE  188      20.589  73.839  25.137  1.00  0.00           O
ATOM  11810  C1  POPE  188      21.499  75.288  28.028  1.00  0.00           C
ATOM  11813  C2  POPE  188      21.159  74.968  29.507  1.00  0.00           C
ATOM  11815  O21 POPE  188      22.358  74.457  30.128  1.00  0.00           O
ATOM  11816  C21 POPE  188      22.499  74.769  31.417  1.00  0.00           C
ATOM  11817  O22 POPE  188      21.739  75.479  32.048  1.00  0.00           O
ATOM  11818  C22 POPE  188      23.799  74.167  31.978  1.00  0.00           C
ATOM  11821  C3  POPE  188      19.999  73.928  29.597  1.00  0.00           C
ATOM  11824  O31 POPE  188      19.999  73.247  30.868  1.00  0.00           O
ATOM  11825  C31 POPE  188      19.349  72.078  30.868  1.00  0.00           C
ATOM  11826  O32 POPE  188      18.619  71.678  29.988  1.00  0.00           O
ATOM  11827  C32 POPE  188      19.729  71.288  32.128  1.00  0.00           C
ATOM  11830  C23 POPE  188      23.789  74.098  33.528  1.00  0.00           C
ATOM  11833  C24 POPE  188      25.139  73.758  34.167  1.00  0.00           C
ATOM  11836  C25 POPE  188      25.109  74.089  35.668  1.00  0.00           C
ATOM  11839  C26 POPE  188      26.299  73.588  36.487  1.00  0.00           C
ATOM  11842  C27 POPE  188      26.039  73.799  37.987  1.00  0.00           C
ATOM  11845  C28 POPE  188      27.139  73.247  38.917  1.00  0.00           C
ATOM  11848  C29 POPE  188      28.399  74.067  38.878  1.00  0.00           C
ATOM  11850 0C21 POPE  188      29.319  74.078  39.857  1.00  0.00           C
ATOM  11852 1C21 POPE  188      29.259  73.207  41.087  1.00  0.00           C
ATOM  11855 2C21 POPE  188      30.599  73.098  41.838  1.00  0.00           C
ATOM  11858 3C21 POPE  188      30.909  74.307  42.737  1.00  0.00           C
ATOM  11861 4C21 POPE  188      32.369  74.328  43.188  1.00  0.00           C
ATOM  11864 5C21 POPE  188      32.719  75.479  44.148  1.00  0.00           C
ATOM  11867 6C21 POPE  188      34.158  75.358  44.657  1.00  0.00           C
ATOM  11870 7C21 POPE  188      34.658  76.559  45.478  1.00  0.00           C
ATOM  11873 8C21 POPE  188      33.838  76.868  46.737  1.00  0.00           C
ATOM  11877  C33 POPE  188      20.889  71.887  32.958  1.00  0.00           C
ATOM  11880  C34 POPE  188      21.639  70.868  33.818  1.00  0.00           C
ATOM  11883  C35 POPE  188      21.229  70.887  35.298  1.00  0.00           C
ATOM  11886  C36 POPE  188      21.819  72.087  36.037  1.00  0.00           C
ATOM  11889  C37 POPE  188      21.369  72.178  37.498  1.00  0.00           C
ATOM  11892  C38 POPE  188      21.809  73.468  38.207  1.00  0.00           C
ATOM  11895  C39 POPE  188      21.219  73.527  39.618  1.00  0.00           C
ATOM  11898 0C31 POPE  188      21.689  74.738  40.427  1.00  0.00           C
ATOM  11901 1C31 POPE  188      21.169  74.648  41.868  1.00  0.00           C
ATOM  11904 2C31 POPE  188      21.338  75.957  42.658  1.00  0.00           C
ATOM  11907 3C31 POPE  188      20.739  75.817  44.057  1.00  0.00           C
ATOM  11910 4C31 POPE  188      19.209  75.898  44.057  1.00  0.00           C
ATOM  11913 5C31 POPE  188      18.589  75.247  45.288  1.00  0.00           C
ATOM  11916 6C31 POPE  188      17.059  75.247  45.268  1.00  0.00           C
ATOM  11920  NH3 POPE  189      26.589  22.978  69.018  1.00  0.00           N
ATOM  11924  C12 POPE  189      27.329  23.768  67.968  1.00  0.00           C
ATOM  11927  C11 POPE  189      26.469  24.888  67.368  1.00  0.00           C
ATOM  11930  P   POPE  189      26.768  27.228  68.537  1.00  0.00           P
ATOM  11931  O13 POPE  189      26.729  27.628  69.958  1.00  0.00           O
ATOM  11932  O14 POPE  189      26.029  28.178  67.667  1.00  0.00           O
ATOM  11933  O11 POPE  189      28.229  26.948  68.028  1.00  0.00           O
ATOM  11934  O12 POPE  189      26.089  25.827  68.378  1.00  0.00           O
ATOM  11935  C1  POPE  189      29.099  27.958  67.537  1.00  0.00           C
ATOM  11938  C2  POPE  189      28.789  28.298  66.068  1.00  0.00           C
ATOM  11940  O21 POPE  189      29.428  27.318  65.228  1.00  0.00           O
ATOM  11941  C21 POPE  189      28.949  27.228  63.997  1.00  0.00           C
ATOM  11942  O22 POPE  189      27.929  27.768  63.607  1.00  0.00           O
ATOM  11943  C22 POPE  189      29.909  26.417  63.127  1.00  0.00           C
ATOM  11946  C3  POPE  189      29.229  29.758  65.707  1.00  0.00           C
ATOM  11949  O31 POPE  189      28.149  30.438  65.007  1.00  0.00           O
ATOM  11950  C31 POPE  189      28.389  30.698  63.728  1.00  0.00           C
ATOM  11951  O32 POPE  189      29.469  30.788  63.207  1.00  0.00           O
ATOM  11952  C32 POPE  189      27.049  30.878  63.017  1.00  0.00           C
ATOM  11955  C23 POPE  189      29.189  25.497  62.118  1.00  0.00           C
ATOM  11958  C24 POPE  189      28.269  24.477  62.798  1.00  0.00           C
ATOM  11961  C25 POPE  189      27.729  23.398  61.848  1.00  0.00           C
ATOM  11964  C26 POPE  189      26.909  23.917  60.658  1.00  0.00           C
ATOM  11967  C27 POPE  189      27.688  23.948  59.327  1.00  0.00           C
ATOM  11970  C28 POPE  189      26.869  24.567  58.178  1.00  0.00           C
ATOM  11973  C29 POPE  189      27.559  25.757  57.557  1.00  0.00           C
ATOM  11975 0C21 POPE  189      27.719  26.027  56.248  1.00  0.00           C
ATOM  11977 1C21 POPE  189      27.209  25.227  55.068  1.00  0.00           C
ATOM  11980 2C21 POPE  189      28.339  24.618  54.218  1.00  0.00           C
ATOM  11983 3C21 POPE  189      27.829  24.179  52.838  1.00  0.00           C
ATOM  11986 4C21 POPE  189      28.819  23.327  52.017  1.00  0.00           C
ATOM  11989 5C21 POPE  189      30.139  24.018  51.637  1.00  0.00           C
ATOM  11992 6C21 POPE  189      31.319  23.688  52.568  1.00  0.00           C
ATOM  11995 7C21 POPE  189      32.658  24.158  51.988  1.00  0.00           C
ATOM  11998 8C21 POPE  189      33.869  23.757  52.838  1.00  0.00           C
ATOM  12002  C33 POPE  189      27.139  30.388  61.557  1.00  0.00           C
ATOM  12005  C34 POPE  189      25.799  30.508  60.827  1.00  0.00           C
ATOM  12008  C35 POPE  189      25.639  31.798  60.018  1.00  0.00           C
ATOM  12011  C36 POPE  189      26.159  31.668  58.577  1.00  0.00           C
ATOM  12014  C37 POPE  189      25.049  31.257  57.597  1.00  0.00           C
ATOM  12017  C38 POPE  189      25.459  31.428  56.128  1.00  0.00           C
ATOM  12020  C39 POPE  189      25.909  30.128  55.447  1.00  0.00           C
ATOM  12023 0C31 POPE  189      26.359  30.408  54.008  1.00  0.00           C
ATOM  12026 1C31 POPE  189      26.449  29.147  53.127  1.00  0.00           C
ATOM  12029 2C31 POPE  189      26.319  29.488  51.637  1.00  0.00           C
ATOM  12032 3C31 POPE  189      24.858  29.718  51.217  1.00  0.00           C
ATOM  12035 4C31 POPE  189      24.709  30.438  49.868  1.00  0.00           C
ATOM  12038 5C31 POPE  189      23.239  30.688  49.507  1.00  0.00           C
ATOM  12041 6C31 POPE  189      23.059  31.617  48.308  1.00  0.00           C
ATOM  12045  NH3 POPE  190      97.739  10.118  67.647  1.00  0.00           N
ATOM  12049  C12 POPE  190      96.659  10.729  68.518  1.00  0.00           C
ATOM  12052  C11 POPE  190      95.328   9.978  68.368  1.00  0.00           C
ATOM  12055  P   POPE  190      94.798   7.538  67.478  1.00  0.00           P
ATOM  12056  O13 POPE  190      93.639   7.028  68.228  1.00  0.00           O
ATOM  12057  O14 POPE  190      95.809   6.588  66.957  1.00  0.00           O
ATOM  12058  O11 POPE  190      94.258   8.358  66.237  1.00  0.00           O
ATOM  12059  O12 POPE  190      95.578   8.578  68.397  1.00  0.00           O
ATOM  12060  C1  POPE  190      95.139   8.918  65.268  1.00  0.00           C
ATOM  12063  C2  POPE  190      95.298   8.028  63.997  1.00  0.00           C
ATOM  12065  O21 POPE  190      95.519   8.858  62.847  1.00  0.00           O
ATOM  12066  C21 POPE  190      96.508   9.728  62.927  1.00  0.00           C
ATOM  12067  O22 POPE  190      97.399   9.748  63.757  1.00  0.00           O
ATOM  12068  C22 POPE  190      96.408  10.729  61.778  1.00  0.00           C
ATOM  12071  C3  POPE  190      94.039   7.148  63.728  1.00  0.00           C
ATOM  12074  O31 POPE  190      94.139   6.418  62.478  1.00  0.00           O
ATOM  12075  C31 POPE  190      93.189   6.668  61.578  1.00  0.00           C
ATOM  12076  O32 POPE  190      92.208   7.348  61.767  1.00  0.00           O
ATOM  12077  C32 POPE  190      93.479   5.888  60.298  1.00  0.00           C
ATOM  12080  C23 POPE  190      97.499  10.507  60.707  1.00  0.00           C
ATOM  12083  C24 POPE  190      96.898  10.598  59.298  1.00  0.00           C
ATOM  12086  C25 POPE  190      97.968  10.738  58.218  1.00  0.00           C
ATOM  12089  C26 POPE  190      97.359  10.948  56.827  1.00  0.00           C
ATOM  12092  C27 POPE  190      98.408  11.188  55.728  1.00  0.00           C
ATOM  12095  C28 POPE  190      97.798  11.198  54.317  1.00  0.00           C
ATOM  12098  C29 POPE  190      96.869  12.368  54.078  1.00  0.00           C
ATOM  12100 0C21 POPE  190      96.949  13.268  53.088  1.00  0.00           C
ATOM  12102 1C21 POPE  190      98.029  13.328  52.027  1.00  0.00           C
ATOM  12105 2C21 POPE  190      97.718  12.458  50.798  1.00  0.00           C
ATOM  12108 3C21 POPE  190      98.938  12.378  49.868  1.00  0.00           C
ATOM  12111 4C21 POPE  190      98.679  11.618  48.558  1.00  0.00           C
ATOM  12114 5C21 POPE  190      99.969  11.288  47.817  1.00  0.00           C
ATOM  12117 6C21 POPE  190     100.638  10.018  48.368  1.00  0.00           C
ATOM  12120 7C21 POPE  190     102.158   9.988  48.137  1.00  0.00           C
ATOM  12123 8C21 POPE  190     102.798   8.718  48.688  1.00  0.00           C
ATOM  12127  C33 POPE  190      93.108   6.627  58.987  1.00  0.00           C
ATOM  12130  C34 POPE  190      93.639   5.858  57.768  1.00  0.00           C
ATOM  12133  C35 POPE  190      93.278   6.438  56.388  1.00  0.00           C
ATOM  12136  C36 POPE  190      93.688   7.908  56.167  1.00  0.00           C
ATOM  12139  C37 POPE  190      93.838   8.268  54.678  1.00  0.00           C
ATOM  12142  C38 POPE  190      93.859   9.788  54.428  1.00  0.00           C
ATOM  12145  C39 POPE  190      94.369  10.178  53.028  1.00  0.00           C
ATOM  12148 0C31 POPE  190      93.579   9.578  51.858  1.00  0.00           C
ATOM  12151 1C31 POPE  190      94.159  10.008  50.497  1.00  0.00           C
ATOM  12154 2C31 POPE  190      93.369   9.458  49.307  1.00  0.00           C
ATOM  12157 3C31 POPE  190      94.179   9.378  48.007  1.00  0.00           C
ATOM  12160 4C31 POPE  190      94.918  10.648  47.578  1.00  0.00           C
ATOM  12163 5C31 POPE  190      95.358  10.538  46.118  1.00  0.00           C
ATOM  12166 6C31 POPE  190      96.429  11.538  45.678  1.00  0.00           C
ATOM  12170  NH3 POPE  191     111.468  53.398  26.177  1.00  0.00           N
ATOM  12174  C12 POPE  191     112.108  54.508  26.968  1.00  0.00           C
ATOM  12177  C11 POPE  191     113.229  55.198  26.217  1.00  0.00           C
ATOM  12180  P   POPE  191     113.598  57.807  26.487  1.00  0.00           P
ATOM  12181  O13 POPE  191     114.938  58.158  25.968  1.00  0.00           O
ATOM  12182  O14 POPE  191     112.399  58.077  25.657  1.00  0.00           O
ATOM  12183  O11 POPE  191     113.418  58.597  27.858  1.00  0.00           O
ATOM  12184  O12 POPE  191     113.639  56.318  26.998  1.00  0.00           O
ATOM  12185  C1  POPE  191     114.589  58.867  28.638  1.00  0.00           C
ATOM  12188  C2  POPE  191     114.239  59.138  30.128  1.00  0.00           C
ATOM  12190  O21 POPE  191     115.379  59.629  30.868  1.00  0.00           O
ATOM  12191  C21 POPE  191     116.408  58.818  31.078  1.00  0.00           C
ATOM  12192  O22 POPE  191     116.578  57.728  30.557  1.00  0.00           O
ATOM  12193  C22 POPE  191     117.408  59.489  32.007  1.00  0.00           C
ATOM  12196  C3  POPE  191     113.539  57.929  30.827  1.00  0.00           C
ATOM  12199  O31 POPE  191     112.459  58.317  31.697  1.00  0.00           O
ATOM  12200  C31 POPE  191     112.739  58.648  32.947  1.00  0.00           C
ATOM  12201  O32 POPE  191     113.849  58.928  33.388  1.00  0.00           O
ATOM  12202  C32 POPE  191     111.419  58.538  33.727  1.00  0.00           C
ATOM  12205  C23 POPE  191     117.898  58.519  33.108  1.00  0.00           C
ATOM  12208  C24 POPE  191     118.679  59.257  34.197  1.00  0.00           C
ATOM  12211  C25 POPE  191     118.658  58.527  35.548  1.00  0.00           C
ATOM  12214  C26 POPE  191     117.289  58.657  36.227  1.00  0.00           C
ATOM  12217  C27 POPE  191     117.249  58.168  37.677  1.00  0.00           C
ATOM  12220  C28 POPE  191     116.009  58.748  38.378  1.00  0.00           C
ATOM  12223  C29 POPE  191     115.669  58.077  39.688  1.00  0.00           C
ATOM  12225 0C21 POPE  191     115.899  58.568  40.918  1.00  0.00           C
ATOM  12227 1C21 POPE  191     116.639  59.837  41.268  1.00  0.00           C
ATOM  12230 2C21 POPE  191     117.289  59.707  42.658  1.00  0.00           C
ATOM  12233 3C21 POPE  191     116.298  59.858  43.828  1.00  0.00           C
ATOM  12236 4C21 POPE  191     116.939  59.418  45.148  1.00  0.00           C
ATOM  12239 5C21 POPE  191     116.158  59.847  46.398  1.00  0.00           C
ATOM  12242 6C21 POPE  191     116.989  59.618  47.677  1.00  0.00           C
ATOM  12245 7C21 POPE  191     116.259  60.019  48.968  1.00  0.00           C
ATOM  12248 8C21 POPE  191     117.089  59.758  50.228  1.00  0.00           C
ATOM  12252  C33 POPE  191     111.548  58.188  35.237  1.00  0.00           C
ATOM  12255  C34 POPE  191     111.879  59.387  36.128  1.00  0.00           C
ATOM  12258  C35 POPE  191     112.009  58.987  37.607  1.00  0.00           C
ATOM  12261  C36 POPE  191     112.379  60.187  38.498  1.00  0.00           C
ATOM  12264  C37 POPE  191     112.369  59.868  40.008  1.00  0.00           C
ATOM  12267  C38 POPE  191     112.919  61.049  40.818  1.00  0.00           C
ATOM  12270  C39 POPE  191     112.749  60.918  42.337  1.00  0.00           C
ATOM  12273 0C31 POPE  191     111.328  61.258  42.807  1.00  0.00           C
ATOM  12276 1C31 POPE  191     111.289  61.767  44.257  1.00  0.00           C
ATOM  12279 2C31 POPE  191     109.969  62.477  44.618  1.00  0.00           C
ATOM  12282 3C31 POPE  191     110.118  63.428  45.808  1.00  0.00           C
ATOM  12285 4C31 POPE  191     108.779  63.979  46.338  1.00  0.00           C
ATOM  12288 5C31 POPE  191     108.978  64.917  47.528  1.00  0.00           C
ATOM  12291 6C31 POPE  191     107.679  65.247  48.267  1.00  0.00           C
ATOM  12295  NH3 POPE  192      31.108  74.218  25.167  1.00  0.00           N
ATOM  12299  C12 POPE  192      32.159  75.178  25.678  1.00  0.00           C
ATOM  12302  C11 POPE  192      33.469  75.128  24.858  1.00  0.00           C
ATOM  12305  P   POPE  192      34.459  77.618  24.767  1.00  0.00           P
ATOM  12306  O13 POPE  192      34.769  78.567  23.678  1.00  0.00           O
ATOM  12307  O14 POPE  192      33.709  78.138  25.938  1.00  0.00           O
ATOM  12308  O11 POPE  192      35.879  77.118  25.278  1.00  0.00           O
ATOM  12309  O12 POPE  192      33.719  76.358  24.168  1.00  0.00           O
ATOM  12310  C1  POPE  192      36.119  76.559  26.568  1.00  0.00           C
ATOM  12313  C2  POPE  192      36.868  77.497  27.567  1.00  0.00           C
ATOM  12315  O21 POPE  192      37.319  76.638  28.627  1.00  0.00           O
ATOM  12316  C21 POPE  192      38.459  76.938  29.238  1.00  0.00           C
ATOM  12317  O22 POPE  192      39.088  77.968  29.098  1.00  0.00           O
ATOM  12318  C22 POPE  192      38.768  75.788  30.208  1.00  0.00           C
ATOM  12321  C3  POPE  192      35.919  78.618  28.097  1.00  0.00           C
ATOM  12324  O31 POPE  192      36.439  79.348  29.238  1.00  0.00           O
ATOM  12325  C31 POPE  192      36.768  80.618  29.038  1.00  0.00           C
ATOM  12326  O32 POPE  192      36.709  81.228  27.988  1.00  0.00           O
ATOM  12327  C32 POPE  192      37.239  81.237  30.358  1.00  0.00           C
ATOM  12330  C23 POPE  192      40.129  75.887  30.938  1.00  0.00           C
ATOM  12333  C24 POPE  192      40.438  74.558  31.648  1.00  0.00           C
ATOM  12336  C25 POPE  192      41.798  74.508  32.368  1.00  0.00           C
ATOM  12339  C26 POPE  192      41.709  74.847  33.867  1.00  0.00           C
ATOM  12342  C27 POPE  192      42.849  74.258  34.708  1.00  0.00           C
ATOM  12345  C28 POPE  192      42.658  74.428  36.227  1.00  0.00           C
ATOM  12348  C29 POPE  192      41.459  73.699  36.778  1.00  0.00           C
ATOM  12350 0C21 POPE  192      41.429  72.858  37.838  1.00  0.00           C
ATOM  12352 1C21 POPE  192      42.599  72.457  38.688  1.00  0.00           C
ATOM  12355 2C21 POPE  192      42.319  71.237  39.587  1.00  0.00           C
ATOM  12358 3C21 POPE  192      41.379  71.549  40.767  1.00  0.00           C
ATOM  12361 4C21 POPE  192      41.169  70.368  41.718  1.00  0.00           C
ATOM  12364 5C21 POPE  192      42.379  70.078  42.628  1.00  0.00           C
ATOM  12367 6C21 POPE  192      42.019  69.138  43.787  1.00  0.00           C
ATOM  12370 7C21 POPE  192      42.908  69.328  45.018  1.00  0.00           C
ATOM  12373 8C21 POPE  192      42.299  68.718  46.278  1.00  0.00           C
ATOM  12377  C33 POPE  192      37.509  82.757  30.308  1.00  0.00           C
ATOM  12380  C34 POPE  192      36.669  83.549  31.317  1.00  0.00           C
ATOM  12383  C35 POPE  192      36.879  83.129  32.778  1.00  0.00           C
ATOM  12386  C36 POPE  192      35.999  83.939  33.737  1.00  0.00           C
ATOM  12389  C37 POPE  192      36.229  83.539  35.198  1.00  0.00           C
ATOM  12392  C38 POPE  192      35.819  84.628  36.178  1.00  0.00           C
ATOM  12395  C39 POPE  192      36.439  84.417  37.568  1.00  0.00           C
ATOM  12398 0C31 POPE  192      36.059  85.537  38.537  1.00  0.00           C
ATOM  12401 1C31 POPE  192      36.839  85.469  39.847  1.00  0.00           C
ATOM  12404 2C31 POPE  192      36.309  86.428  40.938  1.00  0.00           C
ATOM  12407 3C31 POPE  192      36.779  87.887  40.818  1.00  0.00           C
ATOM  12410 4C31 POPE  192      35.959  88.758  39.847  1.00  0.00           C
ATOM  12413 5C31 POPE  192      36.219  90.257  40.057  1.00  0.00           C
ATOM  12416 6C31 POPE  192      35.279  91.179  39.257  1.00  0.00           C
ATOM  12420  NH3 POPE  193     131.336  89.157  25.788  1.00  0.00           N
ATOM  12424  C12 POPE  193     130.486  90.148  26.507  1.00  0.00           C
ATOM  12427  C11 POPE  193     129.606  89.368  27.488  1.00  0.00           C
ATOM  12430  P   POPE  193     128.059  87.258  27.507  1.00  0.00           P
ATOM  12431  O13 POPE  193     126.679  87.168  26.958  1.00  0.00           O
ATOM  12432  O14 POPE  193     128.838  86.018  27.507  1.00  0.00           O
ATOM  12433  O11 POPE  193     127.989  87.809  28.998  1.00  0.00           O
ATOM  12434  O12 POPE  193     128.878  88.378  26.767  1.00  0.00           O
ATOM  12435  C1  POPE  193     126.739  88.138  29.597  1.00  0.00           C
ATOM  12438  C2  POPE  193     126.979  88.968  30.887  1.00  0.00           C
ATOM  12440  O21 POPE  193     126.858  88.129  32.048  1.00  0.00           O
ATOM  12441  C21 POPE  193     126.188  88.539  33.098  1.00  0.00           C
ATOM  12442  O22 POPE  193     125.029  88.918  33.108  1.00  0.00           O
ATOM  12443  C22 POPE  193     127.119  88.539  34.317  1.00  0.00           C
ATOM  12446  C3  POPE  193     126.179  90.318  30.878  1.00  0.00           C
ATOM  12449  O31 POPE  193     126.378  91.058  32.087  1.00  0.00           O
ATOM  12450  C31 POPE  193     127.158  92.118  32.108  1.00  0.00           C
ATOM  12451  O32 POPE  193     127.569  92.728  31.138  1.00  0.00           O
ATOM  12452  C32 POPE  193     127.539  92.368  33.568  1.00  0.00           C
ATOM  12455  C23 POPE  193     126.399  89.059  35.577  1.00  0.00           C
ATOM  12458  C24 POPE  193     127.359  89.409  36.708  1.00  0.00           C
ATOM  12461  C25 POPE  193     128.008  88.199  37.388  1.00  0.00           C
[truncated: 1,710,678 more chars]
