# Supplementary material for: Characterizing Membrane Association and Periplasmic Transfer of Bacterial Lipoproteins through Molecular Dynamics Simulations
Source: Structure. 2020 Apr 7;28(4):475–487.e3. doi: 10.1016/j.str.2020.01.012 (PMC7139219; doi:10.1016/j.str.2020.01.012)
Supplement: Data S1. Final Coordinates from Simulations (Y–Z), Related to Figure 3 [file mmc3.zip › Y-Z/YGHG-4-atomistic.pdb]

TITLE     Protein
REMARK    THIS IS A SIMULATION BOX
CRYST1  129.409  129.409  113.372  90.00  90.00  90.00 P 1           1
MODEL        1
ATOM      1  N   CYSTA   1      58.320  54.065  68.166  1.00  0.00           N
ATOM      3  CA  CYSTA   1      58.970  53.095  69.026  1.00  0.00           C
ATOM      5  C   CYSTA   1      60.259  53.695  69.586  1.00  0.00           C
ATOM      6  O   CYSTA   1      61.149  54.104  68.826  1.00  0.00           O
ATOM      7  CB  CYSTA   1      59.379  51.865  68.206  1.00  0.00           C
ATOM     10  SG  CYSTA   1      57.989  50.824  67.716  1.00  0.00           S
ATOM     11  C1  CYSTA   1      57.199  51.655  66.296  1.00  0.00           C
ATOM     14  CA1 CYSTA   1      57.580  55.044  68.686  1.00  0.00           C
ATOM     15  OA1 CYSTA   1      56.540  54.774  69.276  1.00  0.00           O
ATOM     16  CA2 CYSTA   1      58.090  56.445  68.546  1.00  0.00           C
ATOM     19  C11 CYSTA   1      56.089  50.845  65.586  1.00  0.00           C
ATOM     21  O11 CYSTA   1      54.799  51.135  66.136  1.00  0.00           O
ATOM     22  CX1 CYSTA   1      53.610  50.884  65.566  1.00  0.00           C
ATOM     23  OX1 CYSTA   1      52.549  51.245  66.026  1.00  0.00           O
ATOM     24  CX2 CYSTA   1      53.610  50.055  64.266  1.00  0.00           C
ATOM     27  C12 CYSTA   1      56.429  49.324  65.496  1.00  0.00           C
ATOM     30  O12 CYSTA   1      56.390  48.565  66.716  1.00  0.00           O
ATOM     31  CD1 CYSTA   1      56.730  47.264  66.626  1.00  0.00           C
ATOM     32  OD1 CYSTA   1      57.229  46.644  67.546  1.00  0.00           O
ATOM     33  CD2 CYSTA   1      56.289  46.585  65.306  1.00  0.00           C
ATOM     36  CA3 CYSTA   1      59.090  56.505  67.366  1.00  0.00           C
ATOM     39  CA4 CYSTA   1      59.681  57.894  67.066  1.00  0.00           C
ATOM     42  CA5 CYSTA   1      60.340  57.944  65.666  1.00  0.00           C
ATOM     45  CA6 CYSTA   1      59.340  57.574  64.566  1.00  0.00           C
ATOM     48  CA7 CYSTA   1      59.340  58.464  63.326  1.00  0.00           C
ATOM     51  CA8 CYSTA   1      57.989  58.394  62.586  1.00  0.00           C
ATOM     54  CA9 CYSTA   1      57.959  57.574  61.296  1.00  0.00           C
ATOM     57 0CA1 CYSTA   1      58.419  56.115  61.466  1.00  0.00           C
ATOM     60 1CA1 CYSTA   1      58.329  55.354  60.136  1.00  0.00           C
ATOM     63 2CA1 CYSTA   1      59.009  53.984  60.196  1.00  0.00           C
ATOM     66 3CA1 CYSTA   1      58.989  53.285  58.836  1.00  0.00           C
ATOM     69 4CA1 CYSTA   1      59.839  52.005  58.856  1.00  0.00           C
ATOM     72 5CA1 CYSTA   1      59.909  51.305  57.496  1.00  0.00           C
ATOM     75 6CA1 CYSTA   1      60.739  50.025  57.546  1.00  0.00           C
ATOM     79  CD3 CYSTA   1      57.210  46.734  64.056  1.00  0.00           C
ATOM     82  CD4 CYSTA   1      56.619  47.555  62.876  1.00  0.00           C
ATOM     85  CD5 CYSTA   1      57.490  48.755  62.426  1.00  0.00           C
ATOM     88  CD6 CYSTA   1      58.279  48.524  61.126  1.00  0.00           C
ATOM     91  CD7 CYSTA   1      58.840  47.115  61.106  1.00  0.00           C
ATOM     94  CD8 CYSTA   1      60.021  46.865  60.166  1.00  0.00           C
ATOM     97  CD9 CYSTA   1      60.619  45.505  60.526  1.00  0.00           C
ATOM    100 0CD1 CYSTA   1      61.079  44.685  59.336  1.00  0.00           C
ATOM    103 1CD1 CYSTA   1      62.070  45.384  58.406  1.00  0.00           C
ATOM    106 2CD1 CYSTA   1      62.580  44.354  57.406  1.00  0.00           C
ATOM    109 3CD1 CYSTA   1      63.610  44.894  56.416  1.00  0.00           C
ATOM    112 4CD1 CYSTA   1      64.160  43.734  55.566  1.00  0.00           C
ATOM    115 5CD1 CYSTA   1      65.189  44.174  54.526  1.00  0.00           C
ATOM    118 6CD1 CYSTA   1      65.710  42.995  53.696  1.00  0.00           C
ATOM    122  CX3 CYSTA   1      52.299  50.185  63.436  1.00  0.00           C
ATOM    125  CX4 CYSTA   1      52.479  50.925  62.106  1.00  0.00           C
ATOM    128  CX5 CYSTA   1      53.390  50.164  61.126  1.00  0.00           C
ATOM    131  CX6 CYSTA   1      53.099  50.484  59.646  1.00  0.00           C
ATOM    134  CX7 CYSTA   1      54.200  49.925  58.726  1.00  0.00           C
ATOM    137  CX8 CYSTA   1      53.830  49.904  57.226  1.00  0.00           C
ATOM    140  CX9 CYSTA   1      54.509  48.745  56.536  1.00  0.00           C
ATOM    142 0CX1 CYSTA   1      55.300  48.745  55.446  1.00  0.00           C
ATOM    144 1CX1 CYSTA   1      55.710  49.904  54.566  1.00  0.00           C
ATOM    147 2CX1 CYSTA   1      57.239  50.095  54.466  1.00  0.00           C
ATOM    150 3CX1 CYSTA   1      58.020  48.794  54.186  1.00  0.00           C
ATOM    153 4CX1 CYSTA   1      59.489  49.045  53.806  1.00  0.00           C
ATOM    156 5CX1 CYSTA   1      60.360  47.775  53.916  1.00  0.00           C
ATOM    159 6CX1 CYSTA   1      61.359  47.644  52.756  1.00  0.00           C
ATOM    162 7CX1 CYSTA   1      62.640  46.884  53.116  1.00  0.00           C
ATOM    165 8CX1 CYSTA   1      63.659  46.935  51.976  1.00  0.00           C
ATOM    169  N   ALA A   2      60.459  53.784  70.906  1.00  0.00           N
ATOM    171  CA  ALA A   2      59.739  53.115  71.956  1.00  0.00           C
ATOM    173  CB  ALA A   2      60.689  52.935  73.146  1.00  0.00           C
ATOM    177  C   ALA A   2      58.449  53.815  72.396  1.00  0.00           C
ATOM    178  O   ALA A   2      58.149  54.935  71.996  1.00  0.00           O
ATOM    179  N   SER A   3      57.640  53.085  73.196  1.00  0.00           N
ATOM    181  CA  SER A   3      56.189  53.194  73.156  1.00  0.00           C
ATOM    183  CB  SER A   3      55.579  52.165  72.166  1.00  0.00           C
ATOM    186  OG  SER A   3      54.300  52.574  71.686  1.00  0.00           O
ATOM    188  C   SER A   3      55.619  52.944  74.556  1.00  0.00           C
ATOM    189  O   SER A   3      54.660  52.204  74.766  1.00  0.00           O
ATOM    190  N   HIS A   4      56.210  53.584  75.586  1.00  0.00           N
ATOM    192  CA  HIS A   4      55.471  53.984  76.786  1.00  0.00           C
ATOM    194  CB  HIS A   4      56.299  53.654  78.056  1.00  0.00           C
ATOM    197  ND1 HIS A   4      55.570  52.375  80.076  1.00  0.00           N
ATOM    198  CG  HIS A   4      55.550  53.565  79.366  1.00  0.00           C
ATOM    199  CE1 HIS A   4      54.939  52.635  81.196  1.00  0.00           C
ATOM    201  NE2 HIS A   4      54.559  53.924  81.266  1.00  0.00           N
ATOM    203  CD2 HIS A   4      54.960  54.535  80.106  1.00  0.00           C
ATOM    205  C   HIS A   4      55.220  55.484  76.636  1.00  0.00           C
ATOM    206  O   HIS A   4      54.839  56.205  77.556  1.00  0.00           O
ATOM    207  N   ASN A   5      55.500  56.014  75.436  1.00  0.00           N
ATOM    209  CA  ASN A   5      55.599  57.425  75.176  1.00  0.00           C
ATOM    211  CB  ASN A   5      56.410  57.695  73.886  1.00  0.00           C
ATOM    214  CG  ASN A   5      57.860  57.245  74.006  1.00  0.00           C
ATOM    215  OD1 ASN A   5      58.189  56.294  74.716  1.00  0.00           O
ATOM    216  ND2 ASN A   5      58.810  57.984  73.376  1.00  0.00           N
ATOM    219  C   ASN A   5      54.230  58.095  75.126  1.00  0.00           C
ATOM    220  O   ASN A   5      54.130  59.275  75.456  1.00  0.00           O
ATOM    221  N   GLU A   6      53.169  57.315  74.886  1.00  0.00           N
ATOM    223  CA  GLU A   6      51.800  57.635  75.226  1.00  0.00           C
ATOM    225  CB  GLU A   6      50.931  56.354  75.106  1.00  0.00           C
ATOM    228  CG  GLU A   6      50.150  56.305  73.786  1.00  0.00           C
ATOM    231  CD  GLU A   6      49.320  55.034  73.696  1.00  0.00           C
ATOM    232  OE1 GLU A   6      49.899  53.935  73.566  1.00  0.00           O
ATOM    233  OE2 GLU A   6      48.070  55.164  73.786  1.00  0.00           O
ATOM    234  C   GLU A   6      51.590  58.314  76.586  1.00  0.00           C
ATOM    235  O   GLU A   6      51.110  59.444  76.676  1.00  0.00           O
ATOM    236  N   ASN A   7      51.989  57.674  77.706  1.00  0.00           N
ATOM    238  CA  ASN A   7      52.050  58.345  78.996  1.00  0.00           C
ATOM    240  CB  ASN A   7      52.039  57.355  80.196  1.00  0.00           C
ATOM    243  CG  ASN A   7      52.339  58.034  81.536  1.00  0.00           C
ATOM    244  OD1 ASN A   7      51.509  58.695  82.166  1.00  0.00           O
ATOM    245  ND2 ASN A   7      53.610  57.935  81.986  1.00  0.00           N
ATOM    248  C   ASN A   7      53.169  59.365  79.096  1.00  0.00           C
ATOM    249  O   ASN A   7      52.980  60.424  79.686  1.00  0.00           O
ATOM    250  N   ALA A   8      54.369  59.104  78.556  1.00  0.00           N
ATOM    252  CA  ALA A   8      55.500  60.005  78.716  1.00  0.00           C
ATOM    254  CB  ALA A   8      56.791  59.405  78.136  1.00  0.00           C
ATOM    258  C   ALA A   8      55.300  61.405  78.146  1.00  0.00           C
ATOM    259  O   ALA A   8      55.710  62.385  78.756  1.00  0.00           O
ATOM    260  N   SER A   9      54.640  61.534  76.986  1.00  0.00           N
ATOM    262  CA  SER A   9      54.239  62.804  76.396  1.00  0.00           C
ATOM    264  CB  SER A   9      53.570  62.555  75.016  1.00  0.00           C
ATOM    267  OG  SER A   9      53.701  63.644  74.106  1.00  0.00           O
ATOM    269  C   SER A   9      53.300  63.584  77.326  1.00  0.00           C
ATOM    270  O   SER A   9      53.469  64.784  77.556  1.00  0.00           O
ATOM    271  N   LEU A  10      52.320  62.894  77.956  1.00  0.00           N
ATOM    273  CA  LEU A  10      51.559  63.404  79.086  1.00  0.00           C
ATOM    275  CB  LEU A  10      50.340  62.515  79.466  1.00  0.00           C
ATOM    278  CG  LEU A  10      49.139  62.525  78.486  1.00  0.00           C
ATOM    280  CD1 LEU A  10      47.829  62.194  79.216  1.00  0.00           C
ATOM    284  CD2 LEU A  10      48.970  63.864  77.756  1.00  0.00           C
ATOM    288  C   LEU A  10      52.381  63.714  80.356  1.00  0.00           C
ATOM    289  O   LEU A  10      52.119  64.725  81.016  1.00  0.00           O
ATOM    290  N   LEU A  11      53.369  62.885  80.726  1.00  0.00           N
ATOM    292  CA  LEU A  11      54.250  63.134  81.856  1.00  0.00           C
ATOM    294  CB  LEU A  11      55.189  61.924  82.136  1.00  0.00           C
ATOM    297  CG  LEU A  11      55.750  61.914  83.586  1.00  0.00           C
ATOM    299  CD1 LEU A  11      54.689  61.405  84.566  1.00  0.00           C
ATOM    303  CD2 LEU A  11      57.029  61.084  83.716  1.00  0.00           C
ATOM    307  C   LEU A  11      55.090  64.384  81.666  1.00  0.00           C
ATOM    308  O   LEU A  11      55.189  65.234  82.546  1.00  0.00           O
ATOM    309  N   ALA A  12      55.660  64.545  80.446  1.00  0.00           N
ATOM    311  CA  ALA A  12      56.349  65.715  79.986  1.00  0.00           C
ATOM    313  CB  ALA A  12      56.960  65.424  78.606  1.00  0.00           C
ATOM    317  C   ALA A  12      55.480  66.975  79.966  1.00  0.00           C
ATOM    318  O   ALA A  12      55.919  68.025  80.416  1.00  0.00           O
ATOM    319  N   LYS A  13      54.200  66.894  79.516  1.00  0.00           N
ATOM    321  CA  LYS A  13      53.250  67.994  79.666  1.00  0.00           C
ATOM    323  CB  LYS A  13      51.840  67.635  79.146  1.00  0.00           C
ATOM    326  CG  LYS A  13      50.979  68.835  78.666  1.00  0.00           C
ATOM    329  CD  LYS A  13      50.480  69.765  79.786  1.00  0.00           C
ATOM    332  CE  LYS A  13      49.489  70.835  79.336  1.00  0.00           C
ATOM    335  NZ  LYS A  13      48.140  70.255  79.216  1.00  0.00           N
ATOM    339  C   LYS A  13      53.070  68.375  81.116  1.00  0.00           C
ATOM    340  O   LYS A  13      53.119  69.534  81.486  1.00  0.00           O
ATOM    341  N   LYS A  14      52.869  67.365  81.986  1.00  0.00           N
ATOM    343  CA  LYS A  14      52.609  67.615  83.386  1.00  0.00           C
ATOM    345  CB  LYS A  14      52.311  66.265  84.096  1.00  0.00           C
ATOM    348  CG  LYS A  14      51.931  66.424  85.566  1.00  0.00           C
ATOM    351  CD  LYS A  14      51.480  65.114  86.236  1.00  0.00           C
ATOM    354  CE  LYS A  14      52.580  64.065  86.376  1.00  0.00           C
ATOM    357  NZ  LYS A  14      53.670  64.605  87.196  1.00  0.00           N
ATOM    361  C   LYS A  14      53.760  68.314  84.076  1.00  0.00           C
ATOM    362  O   LYS A  14      53.599  69.324  84.756  1.00  0.00           O
ATOM    363  N   GLN A  15      55.000  67.835  83.846  1.00  0.00           N
ATOM    365  CA  GLN A  15      56.180  68.515  84.336  1.00  0.00           C
ATOM    367  CB  GLN A  15      57.451  67.695  84.026  1.00  0.00           C
ATOM    370  CG  GLN A  15      58.740  68.235  84.696  1.00  0.00           C
ATOM    373  CD  GLN A  15      58.599  68.275  86.216  1.00  0.00           C
ATOM    374  OE1 GLN A  15      57.869  67.475  86.806  1.00  0.00           O
ATOM    375  NE2 GLN A  15      59.309  69.194  86.906  1.00  0.00           N
ATOM    378  C   GLN A  15      56.349  69.924  83.786  1.00  0.00           C
ATOM    379  O   GLN A  15      56.579  70.854  84.556  1.00  0.00           O
ATOM    380  N   ALA A  16      56.180  70.125  82.466  1.00  0.00           N
ATOM    382  CA  ALA A  16      56.240  71.445  81.866  1.00  0.00           C
ATOM    384  CB  ALA A  16      56.061  71.314  80.336  1.00  0.00           C
ATOM    388  C   ALA A  16      55.189  72.394  82.416  1.00  0.00           C
ATOM    389  O   ALA A  16      55.471  73.534  82.786  1.00  0.00           O
ATOM    390  N   GLN A  17      53.950  71.905  82.566  1.00  0.00           N
ATOM    392  CA  GLN A  17      52.880  72.664  83.166  1.00  0.00           C
ATOM    394  CB  GLN A  17      51.509  71.935  83.016  1.00  0.00           C
ATOM    397  CG  GLN A  17      50.319  72.775  83.536  1.00  0.00           C
ATOM    400  CD  GLN A  17      48.960  72.104  83.396  1.00  0.00           C
ATOM    401  OE1 GLN A  17      48.779  71.064  82.766  1.00  0.00           O
ATOM    402  NE2 GLN A  17      47.939  72.704  84.056  1.00  0.00           N
ATOM    405  C   GLN A  17      53.090  73.055  84.606  1.00  0.00           C
ATOM    406  O   GLN A  17      52.849  74.205  84.976  1.00  0.00           O
ATOM    407  N   ASN A  18      53.561  72.125  85.456  1.00  0.00           N
ATOM    409  CA  ASN A  18      53.919  72.394  86.836  1.00  0.00           C
ATOM    411  CB  ASN A  18      54.239  71.085  87.576  1.00  0.00           C
ATOM    414  CG  ASN A  18      53.029  70.155  87.556  1.00  0.00           C
ATOM    415  OD1 ASN A  18      51.879  70.515  87.296  1.00  0.00           O
ATOM    416  ND2 ASN A  18      53.300  68.854  87.826  1.00  0.00           N
ATOM    419  C   ASN A  18      55.080  73.375  86.966  1.00  0.00           C
ATOM    420  O   ASN A  18      55.021  74.335  87.736  1.00  0.00           O
ATOM    421  N   ILE A  19      56.149  73.214  86.146  1.00  0.00           N
ATOM    423  CA  ILE A  19      57.250  74.174  86.086  1.00  0.00           C
ATOM    425  CB  ILE A  19      58.369  73.714  85.146  1.00  0.00           C
ATOM    427  CG2 ILE A  19      59.361  74.884  84.936  1.00  0.00           C
ATOM    431  CG1 ILE A  19      59.119  72.475  85.696  1.00  0.00           C
ATOM    434  CD  ILE A  19      60.060  71.824  84.656  1.00  0.00           C
ATOM    438  C   ILE A  19      56.759  75.555  85.706  1.00  0.00           C
ATOM    439  O   ILE A  19      57.089  76.534  86.376  1.00  0.00           O
ATOM    440  N   SER A  20      55.879  75.665  84.696  1.00  0.00           N
ATOM    442  CA  SER A  20      55.300  76.935  84.266  1.00  0.00           C
ATOM    444  CB  SER A  20      54.431  76.814  83.006  1.00  0.00           C
ATOM    447  OG  SER A  20      55.230  76.414  81.896  1.00  0.00           O
ATOM    449  C   SER A  20      54.550  77.755  85.306  1.00  0.00           C
ATOM    450  O   SER A  20      54.369  78.954  85.146  1.00  0.00           O
ATOM    451  N   GLN A  21      54.149  77.144  86.446  1.00  0.00           N
ATOM    453  CA  GLN A  21      53.640  77.844  87.606  1.00  0.00           C
ATOM    455  CB  GLN A  21      52.980  76.814  88.566  1.00  0.00           C
ATOM    458  CG  GLN A  21      51.800  76.045  87.916  1.00  0.00           C
ATOM    461  CD  GLN A  21      51.419  74.755  88.656  1.00  0.00           C
ATOM    462  OE1 GLN A  21      52.079  74.244  89.566  1.00  0.00           O
ATOM    463  NE2 GLN A  21      50.279  74.174  88.196  1.00  0.00           N
ATOM    466  C   GLN A  21      54.689  78.644  88.386  1.00  0.00           C
ATOM    467  O   GLN A  21      54.390  79.634  89.036  1.00  0.00           O
ATOM    468  N   ASN A  22      55.969  78.195  88.376  1.00  0.00           N
ATOM    470  CA  ASN A  22      56.919  78.605  89.396  1.00  0.00           C
ATOM    472  CB  ASN A  22      57.210  77.414  90.336  1.00  0.00           C
ATOM    475  CG  ASN A  22      55.979  77.045  91.176  1.00  0.00           C
ATOM    476  OD1 ASN A  22      55.590  75.884  91.276  1.00  0.00           O
ATOM    477  ND2 ASN A  22      55.329  78.045  91.816  1.00  0.00           N
ATOM    480  C   ASN A  22      58.199  79.194  88.826  1.00  0.00           C
ATOM    481  O   ASN A  22      59.230  79.244  89.496  1.00  0.00           O
ATOM    482  N   LEU A  23      58.169  79.704  87.576  1.00  0.00           N
ATOM    484  CA  LEU A  23      59.309  80.444  87.036  1.00  0.00           C
ATOM    486  CB  LEU A  23      59.221  80.814  85.516  1.00  0.00           C
ATOM    489  CG  LEU A  23      59.369  79.695  84.476  1.00  0.00           C
ATOM    491  CD1 LEU A  23      60.649  78.854  84.656  1.00  0.00           C
ATOM    495  CD2 LEU A  23      58.181  78.765  84.486  1.00  0.00           C
ATOM    499  C   LEU A  23      59.589  81.744  87.796  1.00  0.00           C
ATOM    500  O   LEU A  23      58.649  82.394  88.266  1.00  0.00           O
ATOM    501  N   PRO A  24      60.839  82.165  87.956  1.00  0.00           N
ATOM    502  CD  PRO A  24      61.119  83.495  88.486  1.00  0.00           C
ATOM    505  CA  PRO A  24      62.050  81.505  87.486  1.00  0.00           C
ATOM    507  CB  PRO A  24      63.050  82.655  87.326  1.00  0.00           C
ATOM    510  CG  PRO A  24      62.650  83.625  88.446  1.00  0.00           C
ATOM    513  C   PRO A  24      62.549  80.515  88.506  1.00  0.00           C
ATOM    514  O   PRO A  24      62.750  80.854  89.666  1.00  0.00           O
ATOM    515  N   ILE A  25      62.840  79.265  88.116  1.00  0.00           N
ATOM    517  CA  ILE A  25      63.399  78.284  89.046  1.00  0.00           C
ATOM    519  CB  ILE A  25      62.880  76.874  88.786  1.00  0.00           C
ATOM    521  CG2 ILE A  25      63.449  75.915  89.856  1.00  0.00           C
ATOM    525  CG1 ILE A  25      61.330  76.835  88.766  1.00  0.00           C
ATOM    528  CD  ILE A  25      60.750  75.475  88.376  1.00  0.00           C
ATOM    532  C   ILE A  25      64.910  78.365  88.966  1.00  0.00           C
ATOM    533  O   ILE A  25      65.500  78.365  87.886  1.00  0.00           O
ATOM    534  N   LYS A  26      65.610  78.445  90.116  1.00  0.00           N
ATOM    536  CA  LYS A  26      67.059  78.384  90.116  1.00  0.00           C
ATOM    538  CB  LYS A  26      67.759  79.275  91.206  1.00  0.00           C
ATOM    541  CG  LYS A  26      67.739  78.765  92.656  1.00  0.00           C
ATOM    544  CD  LYS A  26      68.799  79.354  93.616  1.00  0.00           C
ATOM    547  CE  LYS A  26      68.720  80.854  93.856  1.00  0.00           C
ATOM    550  NZ  LYS A  26      69.239  81.655  92.726  1.00  0.00           N
ATOM    554  C   LYS A  26      67.450  76.935  90.276  1.00  0.00           C
ATOM    555  O   LYS A  26      66.960  76.235  91.156  1.00  0.00           O
ATOM    556  N   SER A  27      68.400  76.484  89.456  1.00  0.00           N
ATOM    558  CA  SER A  27      69.160  75.284  89.706  1.00  0.00           C
ATOM    560  CB  SER A  27      68.989  74.234  88.576  1.00  0.00           C
ATOM    563  OG  SER A  27      69.820  73.095  88.836  1.00  0.00           O
ATOM    565  C   SER A  27      70.579  75.764  89.756  1.00  0.00           C
ATOM    566  O   SER A  27      71.070  76.324  88.786  1.00  0.00           O
ATOM    567  N   ALA A  28      71.290  75.644  90.896  1.00  0.00           N
ATOM    569  CA  ALA A  28      72.689  76.045  91.016  1.00  0.00           C
ATOM    571  CB  ALA A  28      73.599  74.914  90.496  1.00  0.00           C
ATOM    575  C   ALA A  28      73.100  77.424  90.476  1.00  0.00           C
ATOM    576  O   ALA A  28      72.711  78.464  90.996  1.00  0.00           O
ATOM    577  N   GLY A  29      73.970  77.475  89.426  1.00  0.00           N
ATOM    579  CA  GLY A  29      74.399  78.714  88.776  1.00  0.00           C
ATOM    582  C   GLY A  29      73.549  79.085  87.586  1.00  0.00           C
ATOM    583  O   GLY A  29      74.059  79.674  86.636  1.00  0.00           O
ATOM    584  N   TYR A  30      72.260  78.725  87.616  1.00  0.00           N
ATOM    586  CA  TYR A  30      71.360  78.805  86.496  1.00  0.00           C
ATOM    588  CB  TYR A  30      71.229  77.414  85.816  1.00  0.00           C
ATOM    591  CG  TYR A  30      72.279  77.314  84.776  1.00  0.00           C
ATOM    592  CD1 TYR A  30      72.190  78.155  83.666  1.00  0.00           C
ATOM    594  CE1 TYR A  30      73.189  78.174  82.706  1.00  0.00           C
ATOM    596  CZ  TYR A  30      74.299  77.365  82.856  1.00  0.00           C
ATOM    597  OH  TYR A  30      75.340  77.604  81.956  1.00  0.00           O
ATOM    599  CD2 TYR A  30      73.370  76.445  84.896  1.00  0.00           C
ATOM    601  CE2 TYR A  30      74.370  76.454  83.926  1.00  0.00           C
ATOM    603  C   TYR A  30      69.979  79.244  86.896  1.00  0.00           C
ATOM    604  O   TYR A  30      69.479  78.905  87.966  1.00  0.00           O
ATOM    605  N   THR A  31      69.329  80.034  86.016  1.00  0.00           N
ATOM    607  CA  THR A  31      67.930  80.385  86.166  1.00  0.00           C
ATOM    609  CB  THR A  31      67.641  81.884  86.286  1.00  0.00           C
ATOM    611  OG1 THR A  31      68.300  82.665  85.306  1.00  0.00           O
ATOM    613  CG2 THR A  31      68.199  82.334  87.636  1.00  0.00           C
ATOM    617  C   THR A  31      67.140  79.855  84.996  1.00  0.00           C
ATOM    618  O   THR A  31      67.310  80.244  83.846  1.00  0.00           O
ATOM    619  N   LEU A  32      66.210  78.914  85.286  1.00  0.00           N
ATOM    621  CA  LEU A  32      65.200  78.515  84.346  1.00  0.00           C
ATOM    623  CB  LEU A  32      64.430  77.295  84.906  1.00  0.00           C
ATOM    626  CG  LEU A  32      63.509  76.554  83.926  1.00  0.00           C
ATOM    628  CD1 LEU A  32      64.300  75.935  82.776  1.00  0.00           C
ATOM    632  CD2 LEU A  32      62.750  75.435  84.646  1.00  0.00           C
ATOM    636  C   LEU A  32      64.239  79.674  84.056  1.00  0.00           C
ATOM    637  O   LEU A  32      63.779  80.344  84.986  1.00  0.00           O
ATOM    638  N   VAL A  33      63.939  79.945  82.786  1.00  0.00           N
ATOM    640  CA  VAL A  33      63.000  81.005  82.426  1.00  0.00           C
ATOM    642  CB  VAL A  33      63.729  82.115  81.666  1.00  0.00           C
ATOM    644  CG1 VAL A  33      64.479  81.574  80.436  1.00  0.00           C
ATOM    648  CG2 VAL A  33      62.739  83.234  81.296  1.00  0.00           C
ATOM    652  C   VAL A  33      61.820  80.424  81.656  1.00  0.00           C
ATOM    653  O   VAL A  33      60.779  81.064  81.496  1.00  0.00           O
ATOM    654  N   LEU A  34      61.899  79.165  81.216  1.00  0.00           N
ATOM    656  CA  LEU A  34      60.750  78.555  80.626  1.00  0.00           C
ATOM    658  CB  LEU A  34      60.640  78.945  79.126  1.00  0.00           C
ATOM    661  CG  LEU A  34      59.460  78.305  78.386  1.00  0.00           C
ATOM    663  CD1 LEU A  34      58.149  78.664  79.066  1.00  0.00           C
ATOM    667  CD2 LEU A  34      59.439  78.725  76.926  1.00  0.00           C
ATOM    671  C   LEU A  34      60.820  77.055  80.746  1.00  0.00           C
ATOM    672  O   LEU A  34      61.899  76.475  80.716  1.00  0.00           O
ATOM    673  N   ALA A  35      59.649  76.375  80.816  1.00  0.00           N
ATOM    675  CA  ALA A  35      59.529  74.995  80.426  1.00  0.00           C
ATOM    677  CB  ALA A  35      59.270  74.185  81.696  1.00  0.00           C
ATOM    681  C   ALA A  35      58.439  74.795  79.346  1.00  0.00           C
ATOM    682  O   ALA A  35      57.279  75.195  79.486  1.00  0.00           O
ATOM    683  N   GLN A  36      58.810  74.165  78.206  1.00  0.00           N
ATOM    685  CA  GLN A  36      57.860  73.704  77.206  1.00  0.00           C
ATOM    687  CB  GLN A  36      58.079  74.494  75.906  1.00  0.00           C
ATOM    690  CG  GLN A  36      57.079  74.174  74.776  1.00  0.00           C
ATOM    693  CD  GLN A  36      57.311  75.144  73.616  1.00  0.00           C
ATOM    694  OE1 GLN A  36      58.189  76.005  73.706  1.00  0.00           O
ATOM    695  NE2 GLN A  36      56.470  75.045  72.566  1.00  0.00           N
ATOM    698  C   GLN A  36      58.000  72.214  76.926  1.00  0.00           C
ATOM    699  O   GLN A  36      59.090  71.644  76.936  1.00  0.00           O
ATOM    700  N   SER A  37      56.890  71.484  76.726  1.00  0.00           N
ATOM    702  CA  SER A  37      56.960  70.074  76.396  1.00  0.00           C
ATOM    704  CB  SER A  37      55.879  69.255  77.146  1.00  0.00           C
ATOM    707  OG  SER A  37      55.779  67.885  76.746  1.00  0.00           O
ATOM    709  C   SER A  37      56.879  69.855  74.906  1.00  0.00           C
ATOM    710  O   SER A  37      55.890  70.195  74.256  1.00  0.00           O
ATOM    711  N   SER A  38      57.930  69.255  74.316  1.00  0.00           N
ATOM    713  CA  SER A  38      57.860  68.745  72.966  1.00  0.00           C
ATOM    715  CB  SER A  38      58.880  69.324  71.956  1.00  0.00           C
ATOM    718  OG  SER A  38      58.460  70.604  71.506  1.00  0.00           O
ATOM    720  C   SER A  38      58.050  67.265  73.026  1.00  0.00           C
ATOM    721  O   SER A  38      59.149  66.765  73.226  1.00  0.00           O
ATOM    722  N   GLY A  39      56.949  66.515  72.846  1.00  0.00           N
ATOM    724  CA  GLY A  39      56.939  65.074  72.996  1.00  0.00           C
ATOM    727  C   GLY A  39      57.320  64.595  74.346  1.00  0.00           C
ATOM    728  O   GLY A  39      56.820  65.034  75.386  1.00  0.00           O
ATOM    729  N   THR A  40      58.259  63.644  74.376  1.00  0.00           N
ATOM    731  CA  THR A  40      58.729  63.045  75.606  1.00  0.00           C
ATOM    733  CB  THR A  40      59.090  61.574  75.416  1.00  0.00           C
ATOM    735  OG1 THR A  40      59.979  61.354  74.336  1.00  0.00           O
ATOM    737  CG2 THR A  40      57.800  60.834  75.056  1.00  0.00           C
ATOM    741  C   THR A  40      59.899  63.824  76.166  1.00  0.00           C
ATOM    742  O   THR A  40      60.619  63.374  77.046  1.00  0.00           O
ATOM    743  N   THR A  41      60.069  65.074  75.676  1.00  0.00           N
ATOM    745  CA  THR A  41      61.119  65.985  76.076  1.00  0.00           C
ATOM    747  CB  THR A  41      61.949  66.545  74.926  1.00  0.00           C
ATOM    749  OG1 THR A  41      62.390  65.494  74.086  1.00  0.00           O
ATOM    751  CG2 THR A  41      63.189  67.284  75.456  1.00  0.00           C
ATOM    755  C   THR A  41      60.520  67.174  76.786  1.00  0.00           C
ATOM    756  O   THR A  41      59.579  67.815  76.306  1.00  0.00           O
ATOM    757  N   VAL A  42      61.079  67.524  77.946  1.00  0.00           N
ATOM    759  CA  VAL A  42      60.879  68.814  78.596  1.00  0.00           C
ATOM    761  CB  VAL A  42      60.779  68.564  80.096  1.00  0.00           C
ATOM    763  CG1 VAL A  42      60.890  69.784  81.036  1.00  0.00           C
ATOM    767  CG2 VAL A  42      59.419  67.885  80.346  1.00  0.00           C
ATOM    771  C   VAL A  42      62.000  69.744  78.136  1.00  0.00           C
ATOM    772  O   VAL A  42      63.169  69.574  78.456  1.00  0.00           O
ATOM    773  N   LYS A  43      61.669  70.735  77.286  1.00  0.00           N
ATOM    775  CA  LYS A  43      62.599  71.765  76.836  1.00  0.00           C
ATOM    777  CB  LYS A  43      62.079  72.495  75.556  1.00  0.00           C
ATOM    780  CG  LYS A  43      63.009  73.555  74.906  1.00  0.00           C
ATOM    783  CD  LYS A  43      64.329  73.034  74.306  1.00  0.00           C
ATOM    786  CE  LYS A  43      65.090  74.065  73.446  1.00  0.00           C
ATOM    789  NZ  LYS A  43      66.240  73.454  72.746  1.00  0.00           N
ATOM    793  C   LYS A  43      62.739  72.784  77.936  1.00  0.00           C
ATOM    794  O   LYS A  43      61.730  73.244  78.476  1.00  0.00           O
ATOM    795  N   MET A  44      63.980  73.104  78.336  1.00  0.00           N
ATOM    797  CA  MET A  44      64.230  73.994  79.436  1.00  0.00           C
ATOM    799  CB  MET A  44      64.891  73.255  80.626  1.00  0.00           C
ATOM    802  CG  MET A  44      63.910  72.284  81.316  1.00  0.00           C
ATOM    805  SD  MET A  44      64.649  71.204  82.576  1.00  0.00           S
ATOM    806  CE  MET A  44      65.141  72.454  83.786  1.00  0.00           C
ATOM    810  C   MET A  44      65.099  75.125  78.956  1.00  0.00           C
ATOM    811  O   MET A  44      66.240  74.935  78.516  1.00  0.00           O
ATOM    812  N   THR A  45      64.559  76.354  79.016  1.00  0.00           N
ATOM    814  CA  THR A  45      65.290  77.545  78.596  1.00  0.00           C
ATOM    816  CB  THR A  45      64.419  78.574  77.886  1.00  0.00           C
ATOM    818  OG1 THR A  45      63.719  77.944  76.836  1.00  0.00           O
ATOM    820  CG2 THR A  45      65.259  79.714  77.286  1.00  0.00           C
ATOM    824  C   THR A  45      65.869  78.155  79.816  1.00  0.00           C
ATOM    825  O   THR A  45      65.141  78.494  80.756  1.00  0.00           O
ATOM    826  N   ILE A  46      67.210  78.264  79.866  1.00  0.00           N
ATOM    828  CA  ILE A  46      67.939  78.494  81.096  1.00  0.00           C
ATOM    830  CB  ILE A  46      68.650  77.244  81.626  1.00  0.00           C
ATOM    832  CG2 ILE A  46      69.000  77.475  83.096  1.00  0.00           C
ATOM    836  CG1 ILE A  46      67.790  75.964  81.536  1.00  0.00           C
ATOM    839  CD  ILE A  46      68.469  74.744  82.166  1.00  0.00           C
ATOM    843  C   ILE A  46      69.000  79.534  80.796  1.00  0.00           C
ATOM    844  O   ILE A  46      69.600  79.534  79.726  1.00  0.00           O
ATOM    845  N   ILE A  47      69.239  80.464  81.736  1.00  0.00           N
ATOM    847  CA  ILE A  47      70.150  81.574  81.536  1.00  0.00           C
ATOM    849  CB  ILE A  47      69.460  82.924  81.706  1.00  0.00           C
ATOM    851  CG2 ILE A  47      70.410  84.064  81.276  1.00  0.00           C
ATOM    855  CG1 ILE A  47      68.149  82.994  80.906  1.00  0.00           C
ATOM    858  CD  ILE A  47      68.359  82.875  79.396  1.00  0.00           C
ATOM    862  C   ILE A  47      71.279  81.454  82.526  1.00  0.00           C
ATOM    863  O   ILE A  47      71.070  81.195  83.706  1.00  0.00           O
ATOM    864  N   SER A  48      72.529  81.655  82.056  1.00  0.00           N
ATOM    866  CA  SER A  48      73.660  81.984  82.906  1.00  0.00           C
ATOM    868  CB  SER A  48      74.900  81.045  82.836  1.00  0.00           C
ATOM    871  OG  SER A  48      75.259  80.704  81.496  1.00  0.00           O
ATOM    873  C   SER A  48      74.119  83.394  82.656  1.00  0.00           C
ATOM    874  O   SER A  48      74.140  83.924  81.556  1.00  0.00           O
ATOM    875  N   GLU A  49      74.550  84.055  83.736  1.00  0.00           N
ATOM    877  CA  GLU A  49      75.259  85.305  83.646  1.00  0.00           C
ATOM    879  CB  GLU A  49      74.970  86.135  84.916  1.00  0.00           C
ATOM    882  CG  GLU A  49      75.509  87.574  84.886  1.00  0.00           C
ATOM    885  CD  GLU A  49      75.259  88.325  86.196  1.00  0.00           C
ATOM    886  OE1 GLU A  49      74.539  87.805  87.096  1.00  0.00           O
ATOM    887  OE2 GLU A  49      75.829  89.445  86.316  1.00  0.00           O
ATOM    888  C   GLU A  49      76.730  85.005  83.456  1.00  0.00           C
ATOM    889  O   GLU A  49      77.410  84.545  84.386  1.00  0.00           O
ATOM    890  N   ALA A  50      77.279  85.265  82.246  1.00  0.00           N
ATOM    892  CA  ALA A  50      78.689  85.085  81.926  1.00  0.00           C
ATOM    894  CB  ALA A  50      78.849  84.735  80.436  1.00  0.00           C
ATOM    898  C   ALA A  50      79.460  86.364  82.206  1.00  0.00           C
ATOM    899  O   ALA A  50      80.681  86.454  82.066  1.00  0.00           O
ATOM    900  N   GLY A  51      78.729  87.404  82.656  1.00  0.00           N
ATOM    902  CA  GLY A  51      79.259  88.714  83.006  1.00  0.00           C
ATOM    905  C   GLY A  51      79.490  88.864  84.476  1.00  0.00           C
ATOM    906  O   GLY A  51      79.770  89.964  84.956  1.00  0.00           O
ATOM    907  N   THR A  52      79.320  87.754  85.226  1.00  0.00           N
ATOM    909  CA  THR A  52      79.640  87.555  86.636  1.00  0.00           C
ATOM    911  CB  THR A  52      78.961  86.314  87.206  1.00  0.00           C
ATOM    913  OG1 THR A  52      77.580  86.435  86.936  1.00  0.00           O
ATOM    915  CG2 THR A  52      79.090  86.184  88.736  1.00  0.00           C
ATOM    919  C   THR A  52      81.129  87.424  86.846  1.00  0.00           C
ATOM    920  O   THR A  52      81.869  86.854  86.036  1.00  0.00           O
ATOM    921  N   GLN A  53      81.630  87.905  87.996  1.00  0.00           N
ATOM    923  CA  GLN A  53      83.020  87.744  88.386  1.00  0.00           C
ATOM    925  CB  GLN A  53      83.370  88.794  89.456  1.00  0.00           C
ATOM    928  CG  GLN A  53      84.790  88.674  90.076  1.00  0.00           C
ATOM    931  CD  GLN A  53      84.760  88.854  91.596  1.00  0.00           C
ATOM    932  OE1 GLN A  53      83.731  88.735  92.266  1.00  0.00           O
ATOM    933  NE2 GLN A  53      85.939  89.134  92.176  1.00  0.00           N
ATOM    936  C   GLN A  53      83.290  86.364  88.966  1.00  0.00           C
ATOM    937  O   GLN A  53      82.831  86.034  90.056  1.00  0.00           O
ATOM    938  N   THR A  54      84.060  85.515  88.256  1.00  0.00           N
ATOM    940  CA  THR A  54      84.240  84.104  88.606  1.00  0.00           C
ATOM    942  CB  THR A  54      84.400  83.705  90.096  1.00  0.00           C
ATOM    944  OG1 THR A  54      85.289  84.575  90.776  1.00  0.00           O
ATOM    946  CG2 THR A  54      85.009  82.294  90.276  1.00  0.00           C
ATOM    950  C   THR A  54      83.130  83.325  87.926  1.00  0.00           C
ATOM    951  O   THR A  54      82.670  82.284  88.386  1.00  0.00           O
ATOM    952  N   THR A  55      82.691  83.765  86.726  1.00  0.00           N
ATOM    954  CA  THR A  55      82.099  82.865  85.746  1.00  0.00           C
ATOM    956  CB  THR A  55      81.580  83.555  84.496  1.00  0.00           C
ATOM    958  OG1 THR A  55      80.710  82.674  83.796  1.00  0.00           O
ATOM    960  CG2 THR A  55      82.701  83.975  83.536  1.00  0.00           C
ATOM    964  C   THR A  55      83.071  81.755  85.346  1.00  0.00           C
ATOM    965  O   THR A  55      84.291  81.935  85.356  1.00  0.00           O
ATOM    966  N   GLN A  56      82.540  80.574  85.026  1.00  0.00           N
ATOM    968  CA  GLN A  56      83.309  79.424  84.606  1.00  0.00           C
ATOM    970  CB  GLN A  56      82.870  78.115  85.316  1.00  0.00           C
ATOM    973  CG  GLN A  56      82.920  78.165  86.856  1.00  0.00           C
ATOM    976  CD  GLN A  56      84.331  78.354  87.426  1.00  0.00           C
ATOM    977  OE1 GLN A  56      85.219  77.515  87.266  1.00  0.00           O
ATOM    978  NE2 GLN A  56      84.540  79.494  88.136  1.00  0.00           N
ATOM    981  C   GLN A  56      83.150  79.255  83.106  1.00  0.00           C
ATOM    982  O   GLN A  56      82.381  79.924  82.426  1.00  0.00           O
ATOM    983  N   THR A  57      83.899  78.305  82.536  1.00  0.00           N
ATOM    985  CA  THR A  57      83.650  77.804  81.176  1.00  0.00           C
ATOM    987  CB  THR A  57      84.751  76.845  80.726  1.00  0.00           C
ATOM    989  OG1 THR A  57      84.641  76.594  79.336  1.00  0.00           O
ATOM    991  CG2 THR A  57      84.699  75.494  81.446  1.00  0.00           C
ATOM    995  C   THR A  57      82.260  77.154  81.026  1.00  0.00           C
ATOM    996  O   THR A  57      81.829  76.505  81.976  1.00  0.00           O
ATOM    997  N   PRO A  58      81.510  77.284  79.896  1.00  0.00           N
ATOM    998  CD  PRO A  58      81.829  78.195  78.806  1.00  0.00           C
ATOM   1001  CA  PRO A  58      80.270  76.545  79.636  1.00  0.00           C
ATOM   1003  CB  PRO A  58      79.930  76.805  78.156  1.00  0.00           C
ATOM   1006  CG  PRO A  58      81.070  77.664  77.586  1.00  0.00           C
ATOM   1009  C   PRO A  58      80.250  75.085  80.026  1.00  0.00           C
ATOM   1010  O   PRO A  58      79.290  74.654  80.666  1.00  0.00           O
ATOM   1011  N   ASP A  59      81.300  74.284  79.736  1.00  0.00           N
ATOM   1013  CA  ASP A  59      81.329  72.874  80.096  1.00  0.00           C
ATOM   1015  CB  ASP A  59      82.730  72.244  79.826  1.00  0.00           C
ATOM   1018  CG  ASP A  59      83.020  71.935  78.376  1.00  0.00           C
ATOM   1019  OD1 ASP A  59      82.109  71.644  77.566  1.00  0.00           O
ATOM   1020  OD2 ASP A  59      84.240  71.714  78.166  1.00  0.00           O
ATOM   1021  C   ASP A  59      81.110  72.615  81.576  1.00  0.00           C
ATOM   1022  O   ASP A  59      80.360  71.714  81.946  1.00  0.00           O
ATOM   1023  N   ALA A  60      81.759  73.404  82.456  1.00  0.00           N
ATOM   1025  CA  ALA A  60      81.679  73.305  83.896  1.00  0.00           C
ATOM   1027  CB  ALA A  60      82.670  74.324  84.496  1.00  0.00           C
ATOM   1031  C   ALA A  60      80.290  73.555  84.456  1.00  0.00           C
ATOM   1032  O   ALA A  60      79.799  72.865  85.346  1.00  0.00           O
ATOM   1033  N   PHE A  61      79.620  74.574  83.886  1.00  0.00           N
ATOM   1035  CA  PHE A  61      78.210  74.824  84.006  1.00  0.00           C
ATOM   1037  CB  PHE A  61      77.939  76.144  83.246  1.00  0.00           C
ATOM   1040  CG  PHE A  61      78.320  77.365  84.026  1.00  0.00           C
ATOM   1041  CD1 PHE A  61      79.250  78.275  83.506  1.00  0.00           C
ATOM   1043  CE1 PHE A  61      79.500  79.485  84.146  1.00  0.00           C
ATOM   1045  CZ  PHE A  61      78.821  79.805  85.336  1.00  0.00           C
ATOM   1047  CD2 PHE A  61      77.619  77.704  85.196  1.00  0.00           C
ATOM   1049  CE2 PHE A  61      77.880  78.905  85.856  1.00  0.00           C
ATOM   1051  C   PHE A  61      77.260  73.755  83.466  1.00  0.00           C
ATOM   1052  O   PHE A  61      76.290  73.384  84.126  1.00  0.00           O
ATOM   1053  N   LEU A  62      77.490  73.225  82.256  1.00  0.00           N
ATOM   1055  CA  LEU A  62      76.720  72.104  81.736  1.00  0.00           C
ATOM   1057  CB  LEU A  62      77.089  71.744  80.256  1.00  0.00           C
ATOM   1060  CG  LEU A  62      76.461  72.564  79.106  1.00  0.00           C
ATOM   1062  CD1 LEU A  62      74.939  72.564  79.176  1.00  0.00           C
ATOM   1066  CD2 LEU A  62      77.000  73.984  78.956  1.00  0.00           C
ATOM   1070  C   LEU A  62      76.850  70.854  82.606  1.00  0.00           C
ATOM   1071  O   LEU A  62      75.850  70.185  82.876  1.00  0.00           O
ATOM   1072  N   THR A  63      78.079  70.484  83.036  1.00  0.00           N
ATOM   1074  CA  THR A  63      78.329  69.284  83.836  1.00  0.00           C
ATOM   1076  CB  THR A  63      79.779  68.805  83.866  1.00  0.00           C
ATOM   1078  OG1 THR A  63      80.689  69.774  84.366  1.00  0.00           O
ATOM   1080  CG2 THR A  63      80.220  68.454  82.436  1.00  0.00           C
ATOM   1084  C   THR A  63      77.779  69.365  85.236  1.00  0.00           C
ATOM   1085  O   THR A  63      77.251  68.375  85.766  1.00  0.00           O
ATOM   1086  N   SER A  64      77.849  70.545  85.886  1.00  0.00           N
ATOM   1088  CA  SER A  64      77.180  70.795  87.156  1.00  0.00           C
ATOM   1090  CB  SER A  64      77.571  72.154  87.806  1.00  0.00           C
ATOM   1093  OG  SER A  64      77.050  73.295  87.106  1.00  0.00           O
ATOM   1095  C   SER A  64      75.669  70.655  87.096  1.00  0.00           C
ATOM   1096  O   SER A  64      75.090  69.924  87.896  1.00  0.00           O
ATOM   1097  N   TYR A  65      74.999  71.255  86.076  1.00  0.00           N
ATOM   1099  CA  TYR A  65      73.570  71.064  85.856  1.00  0.00           C
ATOM   1101  CB  TYR A  65      73.040  71.985  84.716  1.00  0.00           C
ATOM   1104  CG  TYR A  65      71.579  71.705  84.416  1.00  0.00           C
ATOM   1105  CD1 TYR A  65      70.549  72.375  85.116  1.00  0.00           C
ATOM   1107  CE1 TYR A  65      69.210  71.994  84.926  1.00  0.00           C
ATOM   1109  CZ  TYR A  65      68.900  70.945  84.056  1.00  0.00           C
ATOM   1110  OH  TYR A  65      67.571  70.515  83.926  1.00  0.00           O
ATOM   1112  CD2 TYR A  65      71.229  70.695  83.496  1.00  0.00           C
ATOM   1114  CE2 TYR A  65      69.900  70.304  83.336  1.00  0.00           C
ATOM   1116  C   TYR A  65      73.169  69.604  85.626  1.00  0.00           C
ATOM   1117  O   TYR A  65      72.199  69.115  86.206  1.00  0.00           O
ATOM   1118  N   GLN A  66      73.910  68.844  84.796  1.00  0.00           N
ATOM   1120  CA  GLN A  66      73.599  67.445  84.556  1.00  0.00           C
ATOM   1122  CB  GLN A  66      74.670  66.805  83.646  1.00  0.00           C
ATOM   1125  CG  GLN A  66      74.539  67.125  82.156  1.00  0.00           C
ATOM   1128  CD  GLN A  66      75.660  66.475  81.336  1.00  0.00           C
ATOM   1129  OE1 GLN A  66      75.620  66.515  80.106  1.00  0.00           O
ATOM   1130  NE2 GLN A  66      76.739  65.954  81.956  1.00  0.00           N
ATOM   1133  C   GLN A  66      73.609  66.604  85.806  1.00  0.00           C
ATOM   1134  O   GLN A  66      72.720  65.804  86.076  1.00  0.00           O
ATOM   1135  N   ARG A  67      74.640  66.835  86.626  1.00  0.00           N
ATOM   1137  CA  ARG A  67      74.839  66.155  87.876  1.00  0.00           C
ATOM   1139  CB  ARG A  67      76.200  66.554  88.456  1.00  0.00           C
ATOM   1142  CG  ARG A  67      76.540  65.725  89.686  1.00  0.00           C
ATOM   1145  CD  ARG A  67      77.860  66.094  90.336  1.00  0.00           C
ATOM   1148  NE  ARG A  67      77.939  65.275  91.586  1.00  0.00           N
ATOM   1150  CZ  ARG A  67      77.339  65.634  92.716  1.00  0.00           C
ATOM   1151  NH1 ARG A  67      76.700  66.775  92.866  1.00  0.00           N
ATOM   1154  NH2 ARG A  67      77.410  64.844  93.766  1.00  0.00           N
ATOM   1157  C   ARG A  67      73.729  66.445  88.876  1.00  0.00           C
ATOM   1158  O   ARG A  67      73.240  65.554  89.576  1.00  0.00           O
ATOM   1159  N   GLN A  68      73.269  67.714  88.946  1.00  0.00           N
ATOM   1161  CA  GLN A  68      72.120  68.095  89.746  1.00  0.00           C
ATOM   1163  CB  GLN A  68      71.899  69.625  89.666  1.00  0.00           C
ATOM   1166  CG  GLN A  68      72.939  70.525  90.396  1.00  0.00           C
ATOM   1169  CD  GLN A  68      73.059  70.365  91.916  1.00  0.00           C
ATOM   1170  OE1 GLN A  68      74.000  70.865  92.556  1.00  0.00           O
ATOM   1171  NE2 GLN A  68      72.079  69.685  92.546  1.00  0.00           N
ATOM   1174  C   GLN A  68      70.850  67.324  89.396  1.00  0.00           C
ATOM   1175  O   GLN A  68      70.200  66.805  90.306  1.00  0.00           O
ATOM   1176  N   MET A  69      70.529  67.115  88.096  1.00  0.00           N
ATOM   1178  CA  MET A  69      69.490  66.164  87.686  1.00  0.00           C
ATOM   1180  CB  MET A  69      69.299  66.074  86.146  1.00  0.00           C
ATOM   1183  CG  MET A  69      68.919  67.365  85.396  1.00  0.00           C
ATOM   1186  SD  MET A  69      68.189  67.055  83.746  1.00  0.00           S
ATOM   1187  CE  MET A  69      69.090  65.545  83.266  1.00  0.00           C
ATOM   1191  C   MET A  69      69.719  64.714  88.126  1.00  0.00           C
ATOM   1192  O   MET A  69      68.830  64.025  88.606  1.00  0.00           O
ATOM   1193  N   CYS A  70      70.949  64.185  87.976  1.00  0.00           N
ATOM   1195  CA  CYS A  70      71.220  62.775  88.256  1.00  0.00           C
ATOM   1197  CB  CYS A  70      72.580  62.375  87.636  1.00  0.00           C
ATOM   1200  SG  CYS A  70      72.610  62.744  85.846  1.00  0.00           S
ATOM   1202  C   CYS A  70      71.189  62.455  89.746  1.00  0.00           C
ATOM   1203  O   CYS A  70      70.930  61.324  90.176  1.00  0.00           O
ATOM   1204  N   ALA A  71      71.430  63.475  90.586  1.00  0.00           N
ATOM   1206  CA  ALA A  71      71.270  63.404  92.016  1.00  0.00           C
ATOM   1208  CB  ALA A  71      72.270  64.384  92.636  1.00  0.00           C
ATOM   1212  C   ALA A  71      69.891  63.775  92.546  1.00  0.00           C
ATOM   1213  O   ALA A  71      69.500  63.355  93.636  1.00  0.00           O
ATOM   1214  N   ASP A  72      69.099  64.595  91.826  1.00  0.00           N
ATOM   1216  CA  ASP A  72      67.820  65.065  92.316  1.00  0.00           C
ATOM   1218  CB  ASP A  72      67.460  66.445  91.716  1.00  0.00           C
ATOM   1221  CG  ASP A  72      66.119  67.064  92.086  1.00  0.00           C
ATOM   1222  OD1 ASP A  72      65.320  66.484  92.876  1.00  0.00           O
ATOM   1223  OD2 ASP A  72      65.899  68.214  91.616  1.00  0.00           O
ATOM   1224  C   ASP A  72      66.770  63.975  92.086  1.00  0.00           C
ATOM   1225  O   ASP A  72      66.649  63.475  90.966  1.00  0.00           O
ATOM   1226  N   PRO A  73      66.039  63.495  93.086  1.00  0.00           N
ATOM   1227  CD  PRO A  73      66.170  63.864  94.496  1.00  0.00           C
ATOM   1230  CA  PRO A  73      65.290  62.264  92.936  1.00  0.00           C
ATOM   1232  CB  PRO A  73      64.899  61.865  94.366  1.00  0.00           C
ATOM   1235  CG  PRO A  73      64.979  63.174  95.146  1.00  0.00           C
ATOM   1238  C   PRO A  73      64.099  62.425  92.026  1.00  0.00           C
ATOM   1239  O   PRO A  73      63.789  61.464  91.326  1.00  0.00           O
ATOM   1240  N   THR A  74      63.379  63.565  92.026  1.00  0.00           N
ATOM   1242  CA  THR A  74      62.160  63.714  91.236  1.00  0.00           C
ATOM   1244  CB  THR A  74      61.410  65.015  91.526  1.00  0.00           C
ATOM   1246  OG1 THR A  74      62.219  66.155  91.276  1.00  0.00           O
ATOM   1248  CG2 THR A  74      61.040  65.065  93.016  1.00  0.00           C
ATOM   1252  C   THR A  74      62.381  63.594  89.736  1.00  0.00           C
ATOM   1253  O   THR A  74      61.770  62.775  89.066  1.00  0.00           O
ATOM   1254  N   VAL A  75      63.339  64.374  89.226  1.00  0.00           N
ATOM   1256  CA  VAL A  75      63.910  64.374  87.886  1.00  0.00           C
ATOM   1258  CB  VAL A  75      64.779  65.624  87.756  1.00  0.00           C
ATOM   1260  CG1 VAL A  75      65.960  65.595  88.716  1.00  0.00           C
ATOM   1264  CG2 VAL A  75      65.300  65.855  86.336  1.00  0.00           C
ATOM   1268  C   VAL A  75      64.630  63.064  87.556  1.00  0.00           C
ATOM   1269  O   VAL A  75      64.430  62.464  86.496  1.00  0.00           O
ATOM   1270  N   LYS A  76      65.450  62.495  88.476  1.00  0.00           N
ATOM   1272  CA  LYS A  76      66.099  61.224  88.286  1.00  0.00           C
ATOM   1274  CB  LYS A  76      67.109  60.894  89.416  1.00  0.00           C
ATOM   1277  CG  LYS A  76      67.860  59.554  89.276  1.00  0.00           C
ATOM   1280  CD  LYS A  76      68.849  59.574  88.096  1.00  0.00           C
ATOM   1283  CE  LYS A  76      69.360  58.194  87.656  1.00  0.00           C
ATOM   1286  NZ  LYS A  76      68.479  57.604  86.616  1.00  0.00           N
ATOM   1290  C   LYS A  76      65.179  60.034  88.076  1.00  0.00           C
ATOM   1291  O   LYS A  76      65.500  59.115  87.326  1.00  0.00           O
ATOM   1292  N   LEU A  77      64.009  60.005  88.746  1.00  0.00           N
ATOM   1294  CA  LEU A  77      62.959  59.065  88.406  1.00  0.00           C
ATOM   1296  CB  LEU A  77      61.849  59.015  89.496  1.00  0.00           C
ATOM   1299  CG  LEU A  77      62.039  57.955  90.626  1.00  0.00           C
ATOM   1301  CD1 LEU A  77      62.029  56.494  90.156  1.00  0.00           C
ATOM   1305  CD2 LEU A  77      63.300  58.194  91.446  1.00  0.00           C
ATOM   1309  C   LEU A  77      62.390  59.284  87.006  1.00  0.00           C
ATOM   1310  O   LEU A  77      62.311  58.345  86.216  1.00  0.00           O
ATOM   1311  N   MET A  78      62.109  60.545  86.596  1.00  0.00           N
ATOM   1313  CA  MET A  78      61.689  60.855  85.236  1.00  0.00           C
ATOM   1315  CB  MET A  78      61.289  62.334  85.096  1.00  0.00           C
ATOM   1318  CG  MET A  78      60.021  62.695  85.886  1.00  0.00           C
ATOM   1321  SD  MET A  78      59.539  64.454  85.816  1.00  0.00           S
ATOM   1322  CE  MET A  78      59.189  64.525  84.036  1.00  0.00           C
ATOM   1326  C   MET A  78      62.660  60.475  84.116  1.00  0.00           C
ATOM   1327  O   MET A  78      62.250  59.844  83.146  1.00  0.00           O
ATOM   1328  N   ILE A  79      63.980  60.764  84.226  1.00  0.00           N
ATOM   1330  CA  ILE A  79      64.951  60.205  83.286  1.00  0.00           C
ATOM   1332  CB  ILE A  79      66.369  60.814  83.236  1.00  0.00           C
ATOM   1334  CG2 ILE A  79      66.321  62.134  82.446  1.00  0.00           C
ATOM   1338  CG1 ILE A  79      67.059  60.935  84.616  1.00  0.00           C
ATOM   1341  CD  ILE A  79      67.299  62.375  85.096  1.00  0.00           C
ATOM   1345  C   ILE A  79      65.080  58.695  83.406  1.00  0.00           C
ATOM   1346  O   ILE A  79      65.360  58.015  82.426  1.00  0.00           O
ATOM   1347  N   THR A  80      64.869  58.074  84.596  1.00  0.00           N
ATOM   1349  CA  THR A  80      64.770  56.615  84.646  1.00  0.00           C
ATOM   1351  CB  THR A  80      64.719  56.005  86.036  1.00  0.00           C
ATOM   1353  OG1 THR A  80      65.869  56.335  86.806  1.00  0.00           O
ATOM   1355  CG2 THR A  80      64.689  54.465  85.946  1.00  0.00           C
ATOM   1359  C   THR A  80      63.640  56.045  83.806  1.00  0.00           C
ATOM   1360  O   THR A  80      63.819  55.055  83.096  1.00  0.00           O
ATOM   1361  N   GLU A  81      62.439  56.664  83.856  1.00  0.00           N
ATOM   1363  CA  GLU A  81      61.289  56.315  83.036  1.00  0.00           C
ATOM   1365  CB  GLU A  81      60.049  57.134  83.476  1.00  0.00           C
ATOM   1368  CG  GLU A  81      59.570  56.694  84.876  1.00  0.00           C
ATOM   1371  CD  GLU A  81      58.431  57.534  85.416  1.00  0.00           C
ATOM   1372  OE1 GLU A  81      57.269  57.404  84.956  1.00  0.00           O
ATOM   1373  OE2 GLU A  81      58.701  58.304  86.376  1.00  0.00           O
ATOM   1374  C   GLU A  81      61.550  56.424  81.536  1.00  0.00           C
ATOM   1375  O   GLU A  81      61.170  55.554  80.756  1.00  0.00           O
ATOM   1376  N   GLY A  82      62.290  57.464  81.116  1.00  0.00           N
ATOM   1378  CA  GLY A  82      62.710  57.635  79.736  1.00  0.00           C
ATOM   1381  C   GLY A  82      62.469  59.015  79.236  1.00  0.00           C
ATOM   1382  O   GLY A  82      62.880  59.365  78.126  1.00  0.00           O
ATOM   1383  N   ILE A  83      61.849  59.855  80.086  1.00  0.00           N
ATOM   1385  CA  ILE A  83      61.619  61.255  79.786  1.00  0.00           C
ATOM   1387  CB  ILE A  83      60.611  61.895  80.736  1.00  0.00           C
ATOM   1389  CG2 ILE A  83      60.590  63.415  80.516  1.00  0.00           C
ATOM   1393  CG1 ILE A  83      59.160  61.375  80.546  1.00  0.00           C
ATOM   1396  CD  ILE A  83      58.900  59.955  81.046  1.00  0.00           C
ATOM   1400  C   ILE A  83      62.930  62.005  79.786  1.00  0.00           C
ATOM   1401  O   ILE A  83      63.680  62.014  80.766  1.00  0.00           O
ATOM   1402  N   ASN A  84      63.250  62.664  78.656  1.00  0.00           N
ATOM   1404  CA  ASN A  84      64.490  63.374  78.486  1.00  0.00           C
ATOM   1406  CB  ASN A  84      65.220  62.964  77.176  1.00  0.00           C
ATOM   1409  CG  ASN A  84      64.360  63.115  75.926  1.00  0.00           C
ATOM   1410  OD1 ASN A  84      63.279  62.544  75.786  1.00  0.00           O
ATOM   1411  ND2 ASN A  84      64.829  63.935  74.956  1.00  0.00           N
ATOM   1414  C   ASN A  84      64.279  64.875  78.616  1.00  0.00           C
ATOM   1415  O   ASN A  84      63.169  65.414  78.556  1.00  0.00           O
ATOM   1416  N   TYR A  85      65.369  65.604  78.876  1.00  0.00           N
ATOM   1418  CA  TYR A  85      65.360  67.034  79.126  1.00  0.00           C
ATOM   1420  CB  TYR A  85      65.869  67.335  80.566  1.00  0.00           C
ATOM   1423  CG  TYR A  85      64.910  66.865  81.606  1.00  0.00           C
ATOM   1424  CD1 TYR A  85      64.990  65.564  82.136  1.00  0.00           C
ATOM   1426  CE1 TYR A  85      64.119  65.155  83.156  1.00  0.00           C
ATOM   1428  CZ  TYR A  85      63.219  66.064  83.716  1.00  0.00           C
ATOM   1429  OH  TYR A  85      62.360  65.604  84.716  1.00  0.00           O
ATOM   1431  CD2 TYR A  85      63.970  67.755  82.156  1.00  0.00           C
ATOM   1433  CE2 TYR A  85      63.169  67.384  83.246  1.00  0.00           C
ATOM   1435  C   TYR A  85      66.240  67.714  78.086  1.00  0.00           C
ATOM   1436  O   TYR A  85      67.349  67.265  77.816  1.00  0.00           O
ATOM   1437  N   SER A  86      65.759  68.795  77.426  1.00  0.00           N
ATOM   1439  CA  SER A  86      66.570  69.555  76.466  1.00  0.00           C
ATOM   1441  CB  SER A  86      65.829  69.795  75.106  1.00  0.00           C
ATOM   1444  OG  SER A  86      66.559  70.555  74.126  1.00  0.00           O
ATOM   1446  C   SER A  86      66.939  70.904  77.036  1.00  0.00           C
ATOM   1447  O   SER A  86      66.119  71.814  77.086  1.00  0.00           O
ATOM   1448  N   ILE A  87      68.210  71.074  77.486  1.00  0.00           N
ATOM   1450  CA  ILE A  87      68.650  72.355  78.006  1.00  0.00           C
ATOM   1452  CB  ILE A  87      69.680  72.355  79.146  1.00  0.00           C
ATOM   1454  CG2 ILE A  87      68.989  71.964  80.456  1.00  0.00           C
ATOM   1458  CG1 ILE A  87      70.890  71.445  78.886  1.00  0.00           C
ATOM   1461  CD  ILE A  87      71.910  71.424  80.036  1.00  0.00           C
ATOM   1465  C   ILE A  87      69.119  73.185  76.846  1.00  0.00           C
ATOM   1466  O   ILE A  87      69.999  72.815  76.076  1.00  0.00           O
ATOM   1467  N   THR A  88      68.479  74.354  76.676  1.00  0.00           N
ATOM   1469  CA  THR A  88      69.029  75.424  75.866  1.00  0.00           C
ATOM   1471  CB  THR A  88      68.049  76.015  74.856  1.00  0.00           C
ATOM   1473  OG1 THR A  88      68.619  77.034  74.066  1.00  0.00           O
ATOM   1475  CG2 THR A  88      66.799  76.594  75.526  1.00  0.00           C
ATOM   1479  C   THR A  88      69.600  76.435  76.826  1.00  0.00           C
ATOM   1480  O   THR A  88      68.910  77.095  77.606  1.00  0.00           O
ATOM   1481  N   ILE A  89      70.940  76.534  76.836  1.00  0.00           N
ATOM   1483  CA  ILE A  89      71.630  77.435  77.706  1.00  0.00           C
ATOM   1485  CB  ILE A  89      72.960  76.894  78.216  1.00  0.00           C
ATOM   1487  CG2 ILE A  89      73.560  77.955  79.156  1.00  0.00           C
ATOM   1491  CG1 ILE A  89      72.809  75.534  78.936  1.00  0.00           C
ATOM   1494  CD  ILE A  89      71.799  75.534  80.096  1.00  0.00           C
ATOM   1498  C   ILE A  89      71.870  78.674  76.906  1.00  0.00           C
ATOM   1499  O   ILE A  89      72.510  78.664  75.856  1.00  0.00           O
ATOM   1500  N   ASN A  90      71.360  79.814  77.386  1.00  0.00           N
ATOM   1502  CA  ASN A  90      71.689  81.074  76.786  1.00  0.00           C
ATOM   1504  CB  ASN A  90      70.480  81.854  76.216  1.00  0.00           C
ATOM   1507  CG  ASN A  90      69.559  81.005  75.346  1.00  0.00           C
ATOM   1508  OD1 ASN A  90      68.339  81.164  75.426  1.00  0.00           O
ATOM   1509  ND2 ASN A  90      70.110  80.074  74.536  1.00  0.00           N
ATOM   1512  C   ASN A  90      72.391  81.915  77.816  1.00  0.00           C
ATOM   1513  O   ASN A  90      72.349  81.644  79.016  1.00  0.00           O
ATOM   1514  N   ASP A  91      73.100  82.945  77.356  1.00  0.00           N
ATOM   1516  CA  ASP A  91      73.630  83.954  78.246  1.00  0.00           C
ATOM   1518  CB  ASP A  91      75.090  84.314  77.866  1.00  0.00           C
ATOM   1521  CG  ASP A  91      75.299  85.135  76.606  1.00  0.00           C
ATOM   1522  OD1 ASP A  91      74.309  85.505  75.936  1.00  0.00           O
ATOM   1523  OD2 ASP A  91      76.489  85.464  76.326  1.00  0.00           O
ATOM   1524  C   ASP A  91      72.650  85.135  78.376  1.00  0.00           C
ATOM   1525  O   ASP A  91      71.540  85.135  77.836  1.00  0.00           O
ATOM   1526  N   THR A  92      73.020  86.195  79.116  1.00  0.00           N
ATOM   1528  CA  THR A  92      72.130  87.324  79.366  1.00  0.00           C
ATOM   1530  CB  THR A  92      72.641  88.255  80.476  1.00  0.00           C
ATOM   1532  OG1 THR A  92      73.939  88.775  80.186  1.00  0.00           O
ATOM   1534  CG2 THR A  92      72.739  87.474  81.786  1.00  0.00           C
ATOM   1538  C   THR A  92      71.840  88.174  78.136  1.00  0.00           C
ATOM   1539  O   THR A  92      71.001  89.085  78.176  1.00  0.00           O
ATOM   1540  N   ARG A  93      72.520  87.894  77.016  1.00  0.00           N
ATOM   1542  CA  ARG A  93      72.339  88.565  75.746  1.00  0.00           C
ATOM   1544  CB  ARG A  93      73.700  88.775  75.016  1.00  0.00           C
ATOM   1547  CG  ARG A  93      74.740  89.675  75.736  1.00  0.00           C
ATOM   1550  CD  ARG A  93      75.450  88.994  76.906  1.00  0.00           C
ATOM   1553  NE  ARG A  93      76.419  89.944  77.546  1.00  0.00           N
ATOM   1555  CZ  ARG A  93      77.729  89.734  77.586  1.00  0.00           C
ATOM   1556  NH1 ARG A  93      78.339  88.924  76.756  1.00  0.00           N
ATOM   1559  NH2 ARG A  93      78.510  90.424  78.386  1.00  0.00           N
ATOM   1562  C   ARG A  93      71.450  87.735  74.826  1.00  0.00           C
ATOM   1563  O   ARG A  93      71.130  88.145  73.726  1.00  0.00           O
ATOM   1564  N   THR A  94      71.060  86.534  75.306  1.00  0.00           N
ATOM   1566  CA  THR A  94      70.270  85.505  74.616  1.00  0.00           C
ATOM   1568  CB  THR A  94      68.810  85.764  74.246  1.00  0.00           C
ATOM   1570  OG1 THR A  94      68.589  86.555  73.086  1.00  0.00           O
ATOM   1572  CG2 THR A  94      68.140  86.494  75.406  1.00  0.00           C
ATOM   1576  C   THR A  94      71.010  84.745  73.546  1.00  0.00           C
ATOM   1577  O   THR A  94      70.419  83.994  72.766  1.00  0.00           O
ATOM   1578  N   GLY A  95      72.359  84.834  73.536  1.00  0.00           N
ATOM   1580  CA  GLY A  95      73.229  84.025  72.686  1.00  0.00           C
ATOM   1583  C   GLY A  95      73.280  82.595  73.176  1.00  0.00           C
ATOM   1584  O   GLY A  95      73.320  82.355  74.376  1.00  0.00           O
ATOM   1585  N   ASN A  96      73.300  81.604  72.266  1.00  0.00           N
ATOM   1587  CA  ASN A  96      73.280  80.204  72.646  1.00  0.00           C
ATOM   1589  CB  ASN A  96      72.630  79.345  71.516  1.00  0.00           C
ATOM   1592  CG  ASN A  96      72.310  77.905  71.956  1.00  0.00           C
ATOM   1593  OD1 ASN A  96      73.180  77.154  72.376  1.00  0.00           O
ATOM   1594  ND2 ASN A  96      71.029  77.495  71.856  1.00  0.00           N
ATOM   1597  C   ASN A  96      74.680  79.714  73.066  1.00  0.00           C
ATOM   1598  O   ASN A  96      75.640  79.735  72.286  1.00  0.00           O
ATOM   1599  N   GLN A  97      74.799  79.265  74.336  1.00  0.00           N
ATOM   1601  CA  GLN A  97      76.020  78.725  74.896  1.00  0.00           C
ATOM   1603  CB  GLN A  97      76.020  78.885  76.436  1.00  0.00           C
ATOM   1606  CG  GLN A  97      75.960  80.335  76.946  1.00  0.00           C
ATOM   1609  CD  GLN A  97      77.150  81.094  76.396  1.00  0.00           C
ATOM   1610  OE1 GLN A  97      78.300  80.755  76.666  1.00  0.00           O
ATOM   1611  NE2 GLN A  97      76.870  82.165  75.626  1.00  0.00           N
ATOM   1614  C   GLN A  97      76.089  77.244  74.646  1.00  0.00           C
ATOM   1615  O   GLN A  97      77.160  76.685  74.416  1.00  0.00           O
ATOM   1616  N   TYR A  98      74.939  76.574  74.726  1.00  0.00           N
ATOM   1618  CA  TYR A  98      74.900  75.174  74.426  1.00  0.00           C
ATOM   1620  CB  TYR A  98      75.489  74.405  75.636  1.00  0.00           C
ATOM   1623  CG  TYR A  98      75.940  73.055  75.216  1.00  0.00           C
ATOM   1624  CD1 TYR A  98      75.141  71.935  75.456  1.00  0.00           C
ATOM   1626  CE1 TYR A  98      75.540  70.674  75.026  1.00  0.00           C
ATOM   1628  CZ  TYR A  98      76.770  70.505  74.396  1.00  0.00           C
ATOM   1629  OH  TYR A  98      77.199  69.205  74.036  1.00  0.00           O
ATOM   1631  CD2 TYR A  98      77.160  72.885  74.556  1.00  0.00           C
ATOM   1633  CE2 TYR A  98      77.590  71.615  74.156  1.00  0.00           C
ATOM   1635  C   TYR A  98      73.449  74.765  74.226  1.00  0.00           C
ATOM   1636  O   TYR A  98      72.560  75.275  74.906  1.00  0.00           O
ATOM   1637  N   GLN A  99      73.199  73.755  73.376  1.00  0.00           N
ATOM   1639  CA  GLN A  99      71.949  73.025  73.346  1.00  0.00           C
ATOM   1641  CB  GLN A  99      71.249  73.134  71.956  1.00  0.00           C
ATOM   1644  CG  GLN A  99      72.140  72.695  70.766  1.00  0.00           C
ATOM   1647  CD  GLN A  99      71.461  72.744  69.396  1.00  0.00           C
ATOM   1648  OE1 GLN A  99      70.239  72.815  69.246  1.00  0.00           O
ATOM   1649  NE2 GLN A  99      72.279  72.545  68.346  1.00  0.00           N
ATOM   1652  C   GLN A  99      72.290  71.585  73.686  1.00  0.00           C
ATOM   1653  O   GLN A  99      73.189  70.985  73.086  1.00  0.00           O
ATOM   1654  N   ARG A 100      71.610  70.975  74.686  1.00  0.00           N
ATOM   1656  CA  ARG A 100      71.919  69.625  75.106  1.00  0.00           C
ATOM   1658  CB  ARG A 100      72.510  69.585  76.546  1.00  0.00           C
ATOM   1661  CG  ARG A 100      73.380  68.354  76.836  1.00  0.00           C
ATOM   1664  CD  ARG A 100      74.220  68.475  78.126  1.00  0.00           C
ATOM   1667  NE  ARG A 100      75.600  69.025  77.896  1.00  0.00           N
ATOM   1669  CZ  ARG A 100      76.579  68.255  77.456  1.00  0.00           C
ATOM   1670  NH1 ARG A 100      76.369  67.064  76.926  1.00  0.00           N
ATOM   1673  NH2 ARG A 100      77.829  68.615  77.626  1.00  0.00           N
ATOM   1676  C   ARG A 100      70.680  68.765  75.086  1.00  0.00           C
ATOM   1677  O   ARG A 100      69.550  69.225  75.246  1.00  0.00           O
ATOM   1678  N   LYS A 101      70.870  67.454  74.916  1.00  0.00           N
ATOM   1680  CA  LYS A 101      69.880  66.445  75.166  1.00  0.00           C
ATOM   1682  CB  LYS A 101      69.620  65.585  73.906  1.00  0.00           C
ATOM   1685  CG  LYS A 101      69.130  66.344  72.666  1.00  0.00           C
ATOM   1688  CD  LYS A 101      67.739  66.985  72.856  1.00  0.00           C
ATOM   1691  CE  LYS A 101      67.229  67.885  71.726  1.00  0.00           C
ATOM   1694  NZ  LYS A 101      67.059  67.144  70.466  1.00  0.00           N
ATOM   1698  C   LYS A 101      70.369  65.564  76.316  1.00  0.00           C
ATOM   1699  O   LYS A 101      71.509  65.085  76.346  1.00  0.00           O
ATOM   1700  N   LEU A 102      69.510  65.394  77.326  1.00  0.00           N
ATOM   1702  CA  LEU A 102      69.830  64.694  78.546  1.00  0.00           C
ATOM   1704  CB  LEU A 102      69.770  65.634  79.776  1.00  0.00           C
ATOM   1707  CG  LEU A 102      70.719  66.835  79.686  1.00  0.00           C
ATOM   1709  CD1 LEU A 102      70.579  67.734  80.916  1.00  0.00           C
ATOM   1713  CD2 LEU A 102      72.150  66.324  79.586  1.00  0.00           C
ATOM   1717  C   LEU A 102      68.849  63.584  78.816  1.00  0.00           C
ATOM   1718  O   LEU A 102      67.660  63.815  79.026  1.00  0.00           O
ATOM   1719  N   ASP A 103      69.340  62.344  78.856  1.00  0.00           N
ATOM   1721  CA  ASP A 103      68.529  61.185  79.066  1.00  0.00           C
ATOM   1723  CB  ASP A 103      68.469  60.444  77.696  1.00  0.00           C
ATOM   1726  CG  ASP A 103      69.699  59.665  77.296  1.00  0.00           C
ATOM   1727  OD1 ASP A 103      70.820  60.065  77.726  1.00  0.00           O
ATOM   1728  OD2 ASP A 103      69.559  58.724  76.476  1.00  0.00           O
ATOM   1729  C   ASP A 103      69.169  60.414  80.206  1.00  0.00           C
ATOM   1730  O   ASP A 103      70.049  60.935  80.896  1.00  0.00           O
ATOM   1731  N   ARG A 104      68.760  59.174  80.466  1.00  0.00           N
ATOM   1733  CA  ARG A 104      69.299  58.415  81.586  1.00  0.00           C
ATOM   1735  CB  ARG A 104      68.479  57.124  81.736  1.00  0.00           C
ATOM   1738  CG  ARG A 104      68.599  56.464  83.126  1.00  0.00           C
ATOM   1741  CD  ARG A 104      67.860  55.125  83.236  1.00  0.00           C
ATOM   1744  NE  ARG A 104      68.510  54.155  82.306  1.00  0.00           N
ATOM   1746  CZ  ARG A 104      68.100  53.845  81.076  1.00  0.00           C
ATOM   1747  NH1 ARG A 104      67.050  54.414  80.536  1.00  0.00           N
ATOM   1750  NH2 ARG A 104      68.749  52.914  80.416  1.00  0.00           N
ATOM   1753  C   ARG A 104      70.750  58.005  81.376  1.00  0.00           C
ATOM   1754  O   ARG A 104      71.489  57.765  82.326  1.00  0.00           O
ATOM   1755  N   THR A 105      71.200  57.924  80.106  1.00  0.00           N
ATOM   1757  CA  THR A 105      72.571  57.614  79.706  1.00  0.00           C
ATOM   1759  CB  THR A 105      72.689  57.505  78.186  1.00  0.00           C
ATOM   1761  OG1 THR A 105      71.730  56.574  77.696  1.00  0.00           O
ATOM   1763  CG2 THR A 105      74.059  56.994  77.746  1.00  0.00           C
ATOM   1767  C   THR A 105      73.570  58.605  80.266  1.00  0.00           C
ATOM   1768  O   THR A 105      74.630  58.204  80.756  1.00  0.00           O
ATOM   1769  N   THR A 106      73.229  59.914  80.306  1.00  0.00           N
ATOM   1771  CA  THR A 106      73.930  60.995  81.006  1.00  0.00           C
ATOM   1773  CB  THR A 106      73.049  62.235  81.156  1.00  0.00           C
ATOM   1775  OG1 THR A 106      72.510  62.625  79.896  1.00  0.00           O
ATOM   1777  CG2 THR A 106      73.830  63.444  81.716  1.00  0.00           C
ATOM   1781  C   THR A 106      74.500  60.664  82.386  1.00  0.00           C
ATOM   1782  O   THR A 106      75.570  61.144  82.756  1.00  0.00           O
ATOM   1783  N   CYS A 107      73.770  59.844  83.166  1.00  0.00           N
ATOM   1785  CA  CYS A 107      73.939  59.704  84.596  1.00  0.00           C
ATOM   1787  CB  CYS A 107      72.750  58.924  85.206  1.00  0.00           C
ATOM   1790  SG  CYS A 107      71.099  59.615  84.816  1.00  0.00           S
ATOM   1792  C   CYS A 107      75.229  59.005  85.066  1.00  0.00           C
ATOM   1793  OT1 CYS A 107      75.489  57.824  84.676  1.00  0.00           O
ATOM   1794  OT2 CYS A 107      75.930  59.605  85.926  1.00  0.00           O
ATOM   1795  NH3 POPEB 108     110.061  59.135  69.116  1.00  0.00           N
ATOM   1799  C12 POPEB 108     109.400  58.215  70.116  1.00  0.00           C
ATOM   1802  C11 POPEB 108     107.880  58.115  69.896  1.00  0.00           C
ATOM   1805  P   POPEB 108     105.700  59.545  69.996  1.00  0.00           P
ATOM   1806  O13 POPEB 108     105.109  58.225  69.636  1.00  0.00           O
ATOM   1807  O14 POPEB 108     105.161  60.234  71.186  1.00  0.00           O
ATOM   1808  O11 POPEB 108     105.620  60.525  68.756  1.00  0.00           O
ATOM   1809  O12 POPEB 108     107.281  59.395  70.106  1.00  0.00           O
ATOM   1810  C1  POPEB 108     104.531  60.554  67.836  1.00  0.00           C
ATOM   1813  C2  POPEB 108     105.009  60.834  66.386  1.00  0.00           C
ATOM   1815  O21 POPEB 108     103.890  61.045  65.506  1.00  0.00           O
ATOM   1816  C21 POPEB 108     103.141  62.115  65.706  1.00  0.00           C
ATOM   1817  O22 POPEB 108     103.309  62.964  66.566  1.00  0.00           O
ATOM   1818  C22 POPEB 108     101.971  62.124  64.736  1.00  0.00           C
ATOM   1821  C3  POPEB 108     105.861  59.634  65.866  1.00  0.00           C
ATOM   1824  O31 POPEB 108     105.900  59.535  64.416  1.00  0.00           O
ATOM   1825  C31 POPEB 108     104.989  58.724  63.866  1.00  0.00           C
ATOM   1826  O32 POPEB 108     104.191  58.034  64.476  1.00  0.00           O
ATOM   1827  C32 POPEB 108     105.061  58.765  62.346  1.00  0.00           C
ATOM   1830  C23 POPEB 108     102.270  62.835  63.396  1.00  0.00           C
ATOM   1833  C24 POPEB 108     101.010  62.885  62.526  1.00  0.00           C
ATOM   1836  C25 POPEB 108     101.280  63.295  61.066  1.00  0.00           C
ATOM   1839  C26 POPEB 108     100.051  63.045  60.176  1.00  0.00           C
ATOM   1842  C27 POPEB 108     100.249  63.495  58.726  1.00  0.00           C
ATOM   1845  C28 POPEB 108      99.039  63.164  57.826  1.00  0.00           C
ATOM   1848  C29 POPEB 108      99.051  61.734  57.326  1.00  0.00           C
ATOM   1850 0C21 POPEB 108      98.829  61.324  56.056  1.00  0.00           C
ATOM   1852 1C21 POPEB 108      98.491  62.225  54.896  1.00  0.00           C
ATOM   1855 2C21 POPEB 108      98.890  61.685  53.506  1.00  0.00           C
ATOM   1858 3C21 POPEB 108      98.169  62.485  52.406  1.00  0.00           C
ATOM   1861 4C21 POPEB 108      98.599  62.175  50.966  1.00  0.00           C
ATOM   1864 5C21 POPEB 108      97.920  60.954  50.326  1.00  0.00           C
ATOM   1867 6C21 POPEB 108      98.671  59.644  50.556  1.00  0.00           C
ATOM   1870 7C21 POPEB 108      98.160  58.505  49.656  1.00  0.00           C
ATOM   1873 8C21 POPEB 108      98.960  57.214  49.796  1.00  0.00           C
ATOM   1877  C33 POPEB 108     105.550  57.435  61.746  1.00  0.00           C
ATOM   1880  C34 POPEB 108     105.471  57.394  60.206  1.00  0.00           C
ATOM   1883  C35 POPEB 108     104.081  57.074  59.636  1.00  0.00           C
ATOM   1886  C36 POPEB 108     103.370  58.264  58.976  1.00  0.00           C
ATOM   1889  C37 POPEB 108     101.900  57.935  58.616  1.00  0.00           C
ATOM   1892  C38 POPEB 108     101.359  58.685  57.386  1.00  0.00           C
ATOM   1895  C39 POPEB 108     101.919  58.185  56.036  1.00  0.00           C
ATOM   1898 0C31 POPEB 108     101.519  56.734  55.706  1.00  0.00           C
ATOM   1901 1C31 POPEB 108     102.160  56.214  54.406  1.00  0.00           C
ATOM   1904 2C31 POPEB 108     101.800  54.755  54.126  1.00  0.00           C
ATOM   1907 3C31 POPEB 108     102.570  54.155  52.946  1.00  0.00           C
ATOM   1910 4C31 POPEB 108     102.189  54.764  51.586  1.00  0.00           C
ATOM   1913 5C31 POPEB 108     103.041  54.225  50.436  1.00  0.00           C
ATOM   1916 6C31 POPEB 108     102.691  54.844  49.086  1.00  0.00           C
ATOM   1920  NH3 POPEC 109      26.800  65.195  29.936  1.00  0.00           N
ATOM   1924  C12 POPEC 109      27.439  66.335  30.646  1.00  0.00           C
ATOM   1927  C11 POPEC 109      28.810  66.635  30.026  1.00  0.00           C
ATOM   1930  P   POPEC 109      30.429  65.095  31.296  1.00  0.00           P
ATOM   1931  O13 POPEC 109      29.239  64.225  31.306  1.00  0.00           O
ATOM   1932  O14 POPEC 109      31.480  64.805  30.286  1.00  0.00           O
ATOM   1933  O11 POPEC 109      31.029  65.324  32.746  1.00  0.00           O
ATOM   1934  O12 POPEC 109      29.889  66.534  30.946  1.00  0.00           O
ATOM   1935  C1  POPEC 109      30.139  65.604  33.836  1.00  0.00           C
ATOM   1938  C2  POPEC 109      30.859  66.445  34.936  1.00  0.00           C
ATOM   1940  O21 POPEC 109      30.169  66.385  36.206  1.00  0.00           O
ATOM   1941  C21 POPEC 109      29.019  67.055  36.266  1.00  0.00           C
ATOM   1942  O22 POPEC 109      28.429  67.534  35.316  1.00  0.00           O
ATOM   1943  C22 POPEC 109      28.589  67.225  37.726  1.00  0.00           C
ATOM   1946  C3  POPEC 109      31.199  67.894  34.486  1.00  0.00           C
ATOM   1949  O31 POPEC 109      31.839  68.615  35.576  1.00  0.00           O
ATOM   1950  C31 POPEC 109      33.109  68.905  35.376  1.00  0.00           C
ATOM   1951  O32 POPEC 109      33.699  68.805  34.316  1.00  0.00           O
ATOM   1952  C32 POPEC 109      33.779  69.345  36.676  1.00  0.00           C
ATOM   1955  C23 POPEC 109      28.089  68.664  37.976  1.00  0.00           C
ATOM   1958  C24 POPEC 109      27.569  68.894  39.396  1.00  0.00           C
ATOM   1961  C25 POPEC 109      28.659  68.824  40.476  1.00  0.00           C
ATOM   1964  C26 POPEC 109      28.160  69.345  41.826  1.00  0.00           C
ATOM   1967  C27 POPEC 109      29.199  69.165  42.946  1.00  0.00           C
ATOM   1970  C28 POPEC 109      29.059  70.195  44.096  1.00  0.00           C
ATOM   1973  C29 POPEC 109      27.649  70.284  44.646  1.00  0.00           C
ATOM   1975 0C21 POPEC 109      27.219  69.805  45.826  1.00  0.00           C
ATOM   1977 1C21 POPEC 109      28.069  69.045  46.806  1.00  0.00           C
ATOM   1980 2C21 POPEC 109      28.819  69.995  47.766  1.00  0.00           C
ATOM   1983 3C21 POPEC 109      29.679  69.205  48.766  1.00  0.00           C
ATOM   1986 4C21 POPEC 109      30.419  70.085  49.786  1.00  0.00           C
ATOM   1989 5C21 POPEC 109      31.429  71.064  49.156  1.00  0.00           C
ATOM   1992 6C21 POPEC 109      32.179  71.884  50.206  1.00  0.00           C
ATOM   1995 7C21 POPEC 109      33.299  72.734  49.606  1.00  0.00           C
ATOM   1998 8C21 POPEC 109      33.980  73.655  50.626  1.00  0.00           C
ATOM   2002  C33 POPEC 109      32.890  70.085  37.706  1.00  0.00           C
ATOM   2005  C34 POPEC 109      33.749  70.964  38.636  1.00  0.00           C
ATOM   2008  C35 POPEC 109      33.189  71.164  40.056  1.00  0.00           C
ATOM   2011  C36 POPEC 109      33.209  69.884  40.886  1.00  0.00           C
ATOM   2014  C37 POPEC 109      33.179  70.144  42.396  1.00  0.00           C
ATOM   2017  C38 POPEC 109      33.239  68.814  43.156  1.00  0.00           C
ATOM   2020  C39 POPEC 109      33.359  68.945  44.676  1.00  0.00           C
ATOM   2023 0C31 POPEC 109      33.409  67.534  45.286  1.00  0.00           C
ATOM   2026 1C31 POPEC 109      33.779  67.475  46.766  1.00  0.00           C
ATOM   2029 2C31 POPEC 109      34.059  66.034  47.206  1.00  0.00           C
ATOM   2032 3C31 POPEC 109      35.439  65.505  46.796  1.00  0.00           C
ATOM   2035 4C31 POPEC 109      35.529  63.964  46.796  1.00  0.00           C
ATOM   2038 5C31 POPEC 109      36.969  63.464  47.006  1.00  0.00           C
ATOM   2041 6C31 POPEC 109      37.159  61.944  46.886  1.00  0.00           C
ATOM   2045  NH3 POPED 110      59.279   2.426  28.076  1.00  0.00           N
ATOM   2049  C12 POPED 110      58.020   3.246  28.026  1.00  0.00           C
ATOM   2052  C11 POPED 110      57.971   4.026  26.706  1.00  0.00           C
ATOM   2055  P   POPED 110      59.399   5.565  25.166  1.00  0.00           P
ATOM   2056  O13 POPED 110      60.590   4.976  24.536  1.00  0.00           O
ATOM   2057  O14 POPED 110      58.149   5.636  24.376  1.00  0.00           O
ATOM   2058  O11 POPED 110      59.750   7.034  25.596  1.00  0.00           O
ATOM   2059  O12 POPED 110      59.169   4.776  26.536  1.00  0.00           O
ATOM   2060  C1  POPED 110      60.669   7.295  26.646  1.00  0.00           C
ATOM   2063  C2  POPED 110      60.590   8.795  26.986  1.00  0.00           C
ATOM   2065  O21 POPED 110      61.660   9.155  27.866  1.00  0.00           O
ATOM   2066  C21 POPED 110      61.630   8.704  29.096  1.00  0.00           C
ATOM   2067  O22 POPED 110      60.800   7.954  29.586  1.00  0.00           O
ATOM   2068  C22 POPED 110      62.860   9.285  29.796  1.00  0.00           C
ATOM   2071  C3  POPED 110      59.180   9.255  27.466  1.00  0.00           C
ATOM   2074  O31 POPED 110      59.209  10.655  27.796  1.00  0.00           O
ATOM   2075  C31 POPED 110      58.779  11.194  28.956  1.00  0.00           C
ATOM   2076  O32 POPED 110      58.960  12.385  29.206  1.00  0.00           O
ATOM   2077  C32 POPED 110      57.971  10.284  29.906  1.00  0.00           C
ATOM   2080  C23 POPED 110      62.800   9.114  31.326  1.00  0.00           C
ATOM   2083  C24 POPED 110      64.169   9.075  31.996  1.00  0.00           C
ATOM   2086  C25 POPED 110      64.009   8.595  33.446  1.00  0.00           C
ATOM   2089  C26 POPED 110      65.309   8.405  34.226  1.00  0.00           C
ATOM   2092  C27 POPED 110      65.049   7.695  35.566  1.00  0.00           C
ATOM   2095  C28 POPED 110      66.260   7.615  36.516  1.00  0.00           C
ATOM   2098  C29 POPED 110      66.649   8.995  36.956  1.00  0.00           C
ATOM   2100 0C21 POPED 110      66.450   9.555  38.166  1.00  0.00           C
ATOM   2102 1C21 POPED 110      65.850   8.905  39.386  1.00  0.00           C
ATOM   2105 2C21 POPED 110      66.229   9.735  40.616  1.00  0.00           C
ATOM   2108 3C21 POPED 110      65.590   9.255  41.916  1.00  0.00           C
ATOM   2111 4C21 POPED 110      65.960  10.185  43.076  1.00  0.00           C
ATOM   2114 5C21 POPED 110      65.220   9.824  44.376  1.00  0.00           C
ATOM   2117 6C21 POPED 110      63.760  10.275  44.326  1.00  0.00           C
ATOM   2120 7C21 POPED 110      62.860   9.355  45.136  1.00  0.00           C
ATOM   2123 8C21 POPED 110      61.390   9.685  44.896  1.00  0.00           C
ATOM   2127  C33 POPED 110      58.740   9.655  31.096  1.00  0.00           C
ATOM   2130  C34 POPED 110      57.980   9.745  32.426  1.00  0.00           C
ATOM   2133  C35 POPED 110      58.529   8.804  33.516  1.00  0.00           C
ATOM   2136  C36 POPED 110      59.750   9.364  34.256  1.00  0.00           C
ATOM   2139  C37 POPED 110      60.369   8.324  35.196  1.00  0.00           C
ATOM   2142  C38 POPED 110      61.400   8.934  36.166  1.00  0.00           C
ATOM   2145  C39 POPED 110      60.789   9.455  37.466  1.00  0.00           C
ATOM   2148 0C31 POPED 110      61.849  10.104  38.366  1.00  0.00           C
ATOM   2151 1C31 POPED 110      61.369  10.314  39.816  1.00  0.00           C
ATOM   2154 2C31 POPED 110      62.369  11.145  40.636  1.00  0.00           C
ATOM   2157 3C31 POPED 110      62.279  12.654  40.356  1.00  0.00           C
ATOM   2160 4C31 POPED 110      63.540  13.414  40.796  1.00  0.00           C
ATOM   2163 5C31 POPED 110      63.349  14.935  40.766  1.00  0.00           C
ATOM   2166 6C31 POPED 110      64.589  15.705  41.236  1.00  0.00           C
ATOM   2170  NH3 POPEE 111      83.920 123.714  24.006  1.00  0.00           N
ATOM   2174  C12 POPEE 111      85.170 123.985  23.226  1.00  0.00           C
ATOM   2177  C11 POPEE 111      85.429 125.484  23.206  1.00  0.00           C
ATOM   2180  P   POPEE 111      87.740 126.515  22.496  1.00  0.00           P
ATOM   2181  O13 POPEE 111      88.850 125.904  21.766  1.00  0.00           O
ATOM   2182  O14 POPEE 111      87.521 127.954  22.276  1.00  0.00           O
ATOM   2183  O11 POPEE 111      87.999 126.324  24.046  1.00  0.00           O
ATOM   2184  O12 POPEE 111      86.379 125.774  22.196  1.00  0.00           O
ATOM   2185  C1  POPEE 111      88.689 125.144  24.466  1.00  0.00           C
ATOM   2188  C2  POPEE 111      88.579 124.985  25.996  1.00  0.00           C
ATOM   2190  O21 POPEE 111      87.339 124.335  26.356  1.00  0.00           O
ATOM   2191  C21 POPEE 111      87.421 123.015  26.496  1.00  0.00           C
ATOM   2192  O22 POPEE 111      88.111 122.245  25.846  1.00  0.00           O
ATOM   2193  C22 POPEE 111      86.651 122.704  27.786  1.00  0.00           C
ATOM   2196  C3  POPEE 111      88.719 126.335  26.776  1.00  0.00           C
ATOM   2199  O31 POPEE 111      88.501 126.174  28.206  1.00  0.00           O
ATOM   2200  C31 POPEE 111      87.400 126.685  28.716  1.00  0.00           C
ATOM   2201  O32 POPEE 111      86.511 127.264  28.116  1.00  0.00           O
ATOM   2202  C32 POPEE 111      87.400 126.394  30.216  1.00  0.00           C
ATOM   2205  C23 POPEE 111      87.141 121.464  28.556  1.00  0.00           C
ATOM   2208  C24 POPEE 111      86.679 121.504  30.016  1.00  0.00           C
ATOM   2211  C25 POPEE 111      87.040 120.225  30.766  1.00  0.00           C
ATOM   2214  C26 POPEE 111      86.740 120.305  32.276  1.00  0.00           C
ATOM   2217  C27 POPEE 111      86.700 118.905  32.916  1.00  0.00           C
ATOM   2220  C28 POPEE 111      86.480 118.915  34.446  1.00  0.00           C
ATOM   2223  C29 POPEE 111      87.670 119.454  35.196  1.00  0.00           C
ATOM   2225 0C21 POPEE 111      88.430 118.805  36.096  1.00  0.00           C
ATOM   2227 1C21 POPEE 111      88.270 117.385  36.586  1.00  0.00           C
ATOM   2230 2C21 POPEE 111      89.480 116.844  37.386  1.00  0.00           C
ATOM   2233 3C21 POPEE 111      90.740 116.545  36.556  1.00  0.00           C
ATOM   2236 4C21 POPEE 111      91.950 116.034  37.366  1.00  0.00           C
ATOM   2239 5C21 POPEE 111      93.120 115.564  36.486  1.00  0.00           C
ATOM   2242 6C21 POPEE 111      93.190 114.055  36.236  1.00  0.00           C
ATOM   2245 7C21 POPEE 111      94.419 113.684  35.386  1.00  0.00           C
ATOM   2248 8C21 POPEE 111      94.699 112.185  35.266  1.00  0.00           C
ATOM   2252  C33 POPEE 111      86.099 126.895  30.876  1.00  0.00           C
ATOM   2255  C34 POPEE 111      86.061 126.665  32.396  1.00  0.00           C
ATOM   2258  C35 POPEE 111      85.000 127.555  33.056  1.00  0.00           C
ATOM   2261  C36 POPEE 111      84.680 127.164  34.506  1.00  0.00           C
ATOM   2264  C37 POPEE 111      83.531 127.994  35.106  1.00  0.00           C
ATOM   2267  C38 POPEE 111      83.010 127.495  36.466  1.00  0.00           C
ATOM   2270  C39 POPEE 111      83.701 128.094  37.706  1.00  0.00           C
ATOM   2273 0C31 POPEE 111      84.790 127.215  38.326  1.00  0.00           C
ATOM   2276 1C31 POPEE 111      85.161 127.564  39.766  1.00  0.00           C
ATOM   2279 2C31 POPEE 111      86.210 126.625  40.386  1.00  0.00           C
ATOM   2282 3C31 POPEE 111      86.371 126.844  41.896  1.00  0.00           C
ATOM   2285 4C31 POPEE 111      87.629 126.184  42.486  1.00  0.00           C
ATOM   2288 5C31 POPEE 111      87.629 126.224  44.026  1.00  0.00           C
ATOM   2291 6C31 POPEE 111      88.960 125.795  44.646  1.00  0.00           C
ATOM   2295  NH3 POPEF 112     117.990  -0.354  25.006  1.00  0.00           N
ATOM   2299  C12 POPEF 112     118.790   0.696  25.726  1.00  0.00           C
ATOM   2302  C11 POPEF 112     120.230   0.196  25.976  1.00  0.00           C
ATOM   2305  P   POPEF 112     121.630   2.346  25.656  1.00  0.00           P
ATOM   2306  O13 POPEF 112     122.400   1.766  24.536  1.00  0.00           O
ATOM   2307  O14 POPEF 112     120.510   3.246  25.316  1.00  0.00           O
ATOM   2308  O11 POPEF 112     122.600   3.095  26.666  1.00  0.00           O
ATOM   2309  O12 POPEF 112     121.049   1.195  26.576  1.00  0.00           O
ATOM   2310  C1  POPEF 112     123.430   2.356  27.566  1.00  0.00           C
ATOM   2313  C2  POPEF 112     123.111   2.615  29.076  1.00  0.00           C
ATOM   2315  O21 POPEF 112     123.710   1.546  29.826  1.00  0.00           O
ATOM   2316  C21 POPEF 112     124.471   1.866  30.856  1.00  0.00           C
ATOM   2317  O22 POPEF 112     124.699   2.995  31.246  1.00  0.00           O
ATOM   2318  C22 POPEF 112     125.021   0.576  31.476  1.00  0.00           C
ATOM   2321  C3  POPEF 112     121.600   2.736  29.426  1.00  0.00           C
ATOM   2324  O31 POPEF 112     121.441   3.515  30.626  1.00  0.00           O
ATOM   2325  C31 POPEF 112     121.110   2.876  31.736  1.00  0.00           C
ATOM   2326  O32 POPEF 112     120.870   1.686  31.856  1.00  0.00           O
ATOM   2327  C32 POPEF 112     121.189   3.855  32.896  1.00  0.00           C
ATOM   2330  C23 POPEF 112     125.949   0.796  32.696  1.00  0.00           C
ATOM   2333  C24 POPEF 112     127.430   0.856  32.316  1.00  0.00           C
ATOM   2336  C25 POPEF 112     128.340   0.936  33.556  1.00  0.00           C
ATOM   2339  C26 POPEF 112     129.829   0.896  33.186  1.00  0.00           C
ATOM   2342  C27 POPEF 112     130.770   1.026  34.396  1.00  0.00           C
ATOM   2345  C28 POPEF 112     132.249   0.956  33.966  1.00  0.00           C
ATOM   2348  C29 POPEF 112     133.219   1.336  35.046  1.00  0.00           C
ATOM   2350 0C21 POPEF 112     133.598   2.586  35.356  1.00  0.00           C
ATOM   2352 1C21 POPEF 112     133.069   3.846  34.726  1.00  0.00           C
ATOM   2355 2C21 POPEF 112     132.419   4.776  35.776  1.00  0.00           C
ATOM   2358 3C21 POPEF 112     133.419   5.385  36.766  1.00  0.00           C
ATOM   2361 4C21 POPEF 112     132.768   6.355  37.756  1.00  0.00           C
ATOM   2364 5C21 POPEF 112     131.880   5.686  38.816  1.00  0.00           C
ATOM   2367 6C21 POPEF 112     132.659   4.846  39.836  1.00  0.00           C
ATOM   2370 7C21 POPEF 112     131.758   4.226  40.906  1.00  0.00           C
ATOM   2373 8C21 POPEF 112     132.530   3.496  42.006  1.00  0.00           C
ATOM   2377  C33 POPEF 112     121.001   3.186  34.276  1.00  0.00           C
ATOM   2380  C34 POPEF 112     121.210   4.145  35.446  1.00  0.00           C
ATOM   2383  C35 POPEF 112     122.540   4.896  35.366  1.00  0.00           C
ATOM   2386  C36 POPEF 112     122.801   5.786  36.586  1.00  0.00           C
ATOM   2389  C37 POPEF 112     123.840   6.864  36.276  1.00  0.00           C
ATOM   2392  C38 POPEF 112     124.030   7.815  37.456  1.00  0.00           C
ATOM   2395  C39 POPEF 112     124.090   9.285  37.046  1.00  0.00           C
ATOM   2398 0C31 POPEF 112     124.019  10.175  38.286  1.00  0.00           C
ATOM   2401 1C31 POPEF 112     123.890  11.665  37.996  1.00  0.00           C
ATOM   2404 2C31 POPEF 112     123.391  12.405  39.246  1.00  0.00           C
ATOM   2407 3C31 POPEF 112     123.410  13.935  39.106  1.00  0.00           C
ATOM   2410 4C31 POPEF 112     123.120  14.625  40.446  1.00  0.00           C
ATOM   2413 5C31 POPEF 112     122.929  16.145  40.286  1.00  0.00           C
ATOM   2416 6C31 POPEF 112     122.920  16.894  41.616  1.00  0.00           C
ATOM   2420  NH3 POPEG 113       5.769  23.175  24.116  1.00  0.00           N
ATOM   2424  C12 POPEG 113       6.359  21.875  23.646  1.00  0.00           C
ATOM   2427  C11 POPEG 113       7.639  21.484  24.396  1.00  0.00           C
ATOM   2430  P   POPEG 113       9.069  19.445  25.046  1.00  0.00           P
ATOM   2431  O13 POPEG 113       9.359  18.055  24.596  1.00  0.00           O
ATOM   2432  O14 POPEG 113      10.229  20.365  25.046  1.00  0.00           O
ATOM   2433  O11 POPEG 113       8.349  19.445  26.436  1.00  0.00           O
ATOM   2434  O12 POPEG 113       7.979  20.115  24.106  1.00  0.00           O
ATOM   2435  C1  POPEG 113       8.809  19.965  27.676  1.00  0.00           C
ATOM   2438  C2  POPEG 113       9.539  18.875  28.506  1.00  0.00           C
ATOM   2440  O21 POPEG 113       9.209  18.994  29.916  1.00  0.00           O
ATOM   2441  C21 POPEG 113       8.559  17.965  30.446  1.00  0.00           C
ATOM   2442  O22 POPEG 113       8.299  16.914  29.886  1.00  0.00           O
ATOM   2443  C22 POPEG 113       8.149  18.265  31.896  1.00  0.00           C
ATOM   2446  C3  POPEG 113      11.079  18.975  28.326  1.00  0.00           C
ATOM   2449  O31 POPEG 113      11.769  18.005  29.136  1.00  0.00           O
ATOM   2450  C31 POPEG 113      11.629  16.765  28.656  1.00  0.00           C
ATOM   2451  O32 POPEG 113      11.239  16.484  27.536  1.00  0.00           O
ATOM   2452  C32 POPEG 113      12.009  15.784  29.776  1.00  0.00           C
ATOM   2455  C23 POPEG 113       8.279  17.045  32.846  1.00  0.00           C
ATOM   2458  C24 POPEG 113       9.599  17.025  33.626  1.00  0.00           C
ATOM   2461  C25 POPEG 113       9.739  15.765  34.486  1.00  0.00           C
ATOM   2464  C26 POPEG 113      10.949  15.795  35.426  1.00  0.00           C
ATOM   2467  C27 POPEG 113      11.049  14.525  36.286  1.00  0.00           C
ATOM   2470  C28 POPEG 113      12.129  14.625  37.376  1.00  0.00           C
ATOM   2473  C29 POPEG 113      11.689  13.965  38.666  1.00  0.00           C
ATOM   2475 0C21 POPEG 113      12.469  13.765  39.736  1.00  0.00           C
ATOM   2477 1C21 POPEG 113      13.919  14.155  39.856  1.00  0.00           C
ATOM   2480 2C21 POPEG 113      14.829  12.914  39.996  1.00  0.00           C
ATOM   2483 3C21 POPEG 113      14.729  12.255  41.376  1.00  0.00           C
ATOM   2486 4C21 POPEG 113      15.419  10.894  41.436  1.00  0.00           C
ATOM   2489 5C21 POPEG 113      15.409  10.314  42.856  1.00  0.00           C
ATOM   2492 6C21 POPEG 113      16.079   8.934  42.916  1.00  0.00           C
ATOM   2495 7C21 POPEG 113      16.199   8.414  44.356  1.00  0.00           C
ATOM   2498 8C21 POPEG 113      16.979   7.105  44.466  1.00  0.00           C
ATOM   2502  C33 POPEG 113      11.409  14.375  29.576  1.00  0.00           C
ATOM   2505  C34 POPEG 113      11.329  13.555  30.886  1.00  0.00           C
ATOM   2508  C35 POPEG 113      12.679  13.345  31.586  1.00  0.00           C
ATOM   2511  C36 POPEG 113      12.889  14.315  32.756  1.00  0.00           C
ATOM   2514  C37 POPEG 113      14.359  14.494  33.136  1.00  0.00           C
ATOM   2517  C38 POPEG 113      14.569  15.585  34.186  1.00  0.00           C
ATOM   2520  C39 POPEG 113      16.039  15.935  34.406  1.00  0.00           C
ATOM   2523 0C31 POPEG 113      16.959  14.715  34.606  1.00  0.00           C
ATOM   2526 1C31 POPEG 113      18.390  15.135  34.936  1.00  0.00           C
ATOM   2529 2C31 POPEG 113      18.769  14.894  36.406  1.00  0.00           C
ATOM   2532 3C31 POPEG 113      20.129  15.494  36.776  1.00  0.00           C
ATOM   2535 4C31 POPEG 113      20.109  17.025  36.846  1.00  0.00           C
ATOM   2538 5C31 POPEG 113      21.489  17.635  37.106  1.00  0.00           C
ATOM   2541 6C31 POPEG 113      21.439  19.164  37.176  1.00  0.00           C
ATOM   2545  NH3 POPEH 114      13.849  62.765  28.306  1.00  0.00           N
ATOM   2549  C12 POPEH 114      15.059  61.975  28.696  1.00  0.00           C
ATOM   2552  C11 POPEH 114      14.699  60.505  28.926  1.00  0.00           C
ATOM   2555  P   POPEH 114      16.169  58.495  29.836  1.00  0.00           P
ATOM   2556  O13 POPEH 114      16.179  57.344  28.916  1.00  0.00           O
ATOM   2557  O14 POPEH 114      17.399  58.685  30.646  1.00  0.00           O
ATOM   2558  O11 POPEH 114      14.929  58.295  30.806  1.00  0.00           O
ATOM   2559  O12 POPEH 114      15.909  59.805  29.026  1.00  0.00           O
ATOM   2560  C1  POPEH 114      15.079  58.234  32.236  1.00  0.00           C
ATOM   2563  C2  POPEH 114      15.389  56.795  32.746  1.00  0.00           C
ATOM   2565  O21 POPEH 114      14.739  56.534  34.006  1.00  0.00           O
ATOM   2566  C21 POPEH 114      15.209  57.134  35.076  1.00  0.00           C
ATOM   2567  O22 POPEH 114      15.999  58.054  35.126  1.00  0.00           O
ATOM   2568  C22 POPEH 114      14.499  56.505  36.296  1.00  0.00           C
ATOM   2571  C3  POPEH 114      16.899  56.405  32.786  1.00  0.00           C
ATOM   2574  O31 POPEH 114      17.069  55.005  33.056  1.00  0.00           O
ATOM   2575  C31 POPEH 114      17.519  54.634  34.246  1.00  0.00           C
ATOM   2576  O32 POPEH 114      17.899  55.374  35.136  1.00  0.00           O
ATOM   2577  C32 POPEH 114      17.329  53.124  34.366  1.00  0.00           C
ATOM   2580  C23 POPEH 114      15.439  56.324  37.516  1.00  0.00           C
ATOM   2583  C24 POPEH 114      14.729  55.975  38.826  1.00  0.00           C
ATOM   2586  C25 POPEH 114      15.649  55.874  40.046  1.00  0.00           C
ATOM   2589  C26 POPEH 114      14.859  55.664  41.356  1.00  0.00           C
ATOM   2592  C27 POPEH 114      15.699  55.894  42.616  1.00  0.00           C
ATOM   2595  C28 POPEH 114      15.199  55.114  43.866  1.00  0.00           C
ATOM   2598  C29 POPEH 114      14.799  55.964  45.036  1.00  0.00           C
ATOM   2600 0C21 POPEH 114      14.459  55.515  46.256  1.00  0.00           C
ATOM   2602 1C21 POPEH 114      14.379  54.074  46.696  1.00  0.00           C
ATOM   2605 2C21 POPEH 114      12.960  53.635  47.106  1.00  0.00           C
ATOM   2608 3C21 POPEH 114      12.589  53.815  48.586  1.00  0.00           C
ATOM   2611 4C21 POPEH 114      12.849  55.205  49.186  1.00  0.00           C
ATOM   2614 5C21 POPEH 114      12.219  55.374  50.576  1.00  0.00           C
ATOM   2617 6C21 POPEH 114      12.319  56.824  51.096  1.00  0.00           C
ATOM   2620 7C21 POPEH 114      11.489  57.054  52.366  1.00  0.00           C
ATOM   2623 8C21 POPEH 114      11.329  58.534  52.716  1.00  0.00           C
ATOM   2627  C33 POPEH 114      17.859  52.474  35.666  1.00  0.00           C
ATOM   2630  C34 POPEH 114      16.779  51.664  36.396  1.00  0.00           C
ATOM   2633  C35 POPEH 114      17.309  50.944  37.646  1.00  0.00           C
ATOM   2636  C36 POPEH 114      18.269  49.784  37.366  1.00  0.00           C
ATOM   2639  C37 POPEH 114      18.629  49.025  38.646  1.00  0.00           C
ATOM   2642  C38 POPEH 114      19.749  47.984  38.436  1.00  0.00           C
ATOM   2645  C39 POPEH 114      20.449  47.585  39.736  1.00  0.00           C
ATOM   2648 0C31 POPEH 114      19.699  46.475  40.476  1.00  0.00           C
ATOM   2651 1C31 POPEH 114      19.959  46.424  41.996  1.00  0.00           C
ATOM   2654 2C31 POPEH 114      19.050  47.344  42.826  1.00  0.00           C
ATOM   2657 3C31 POPEH 114      19.579  48.765  43.086  1.00  0.00           C
ATOM   2660 4C31 POPEH 114      20.919  48.805  43.826  1.00  0.00           C
ATOM   2663 5C31 POPEH 114      21.269  50.214  44.326  1.00  0.00           C
ATOM   2666 6C31 POPEH 114      22.660  50.304  44.966  1.00  0.00           C
ATOM   2670  NH3 POPEI 115      75.620  18.795  31.246  1.00  0.00           N
ATOM   2674  C12 POPEI 115      74.539  17.864  31.706  1.00  0.00           C
ATOM   2677  C11 POPEI 115      74.630  16.545  30.916  1.00  0.00           C
ATOM   2680  P   POPEI 115      76.829  15.284  30.076  1.00  0.00           P
ATOM   2681  O13 POPEI 115      76.141  15.065  28.796  1.00  0.00           O
ATOM   2682  O14 POPEI 115      78.079  16.085  29.986  1.00  0.00           O
ATOM   2683  O11 POPEI 115      77.229  13.865  30.646  1.00  0.00           O
ATOM   2684  O12 POPEI 115      75.890  15.914  31.186  1.00  0.00           O
ATOM   2685  C1  POPEI 115      76.240  13.085  31.336  1.00  0.00           C
ATOM   2688  C2  POPEI 115      76.730  12.664  32.746  1.00  0.00           C
ATOM   2690  O21 POPEI 115      77.610  11.535  32.566  1.00  0.00           O
ATOM   2691  C21 POPEI 115      78.390  11.295  33.616  1.00  0.00           C
ATOM   2692  O22 POPEI 115      78.821  12.125  34.386  1.00  0.00           O
ATOM   2693  C22 POPEI 115      78.560   9.774  33.716  1.00  0.00           C
ATOM   2696  C3  POPEI 115      75.520  12.305  33.666  1.00  0.00           C
ATOM   2699  O31 POPEI 115      75.890  12.204  35.056  1.00  0.00           O
ATOM   2700  C31 POPEI 115      75.699  11.035  35.656  1.00  0.00           C
ATOM   2701  O32 POPEI 115      75.509   9.965  35.086  1.00  0.00           O
ATOM   2702  C32 POPEI 115      75.789  11.225  37.176  1.00  0.00           C
ATOM   2705  C23 POPEI 115      79.040   9.264  35.096  1.00  0.00           C
ATOM   2708  C24 POPEI 115      78.660   7.784  35.266  1.00  0.00           C
ATOM   2711  C25 POPEI 115      79.200   7.145  36.546  1.00  0.00           C
ATOM   2714  C26 POPEI 115      78.269   7.285  37.756  1.00  0.00           C
ATOM   2717  C27 POPEI 115      78.939   6.744  39.036  1.00  0.00           C
ATOM   2720  C28 POPEI 115      78.070   6.875  40.306  1.00  0.00           C
ATOM   2723  C29 POPEI 115      76.930   5.876  40.336  1.00  0.00           C
ATOM   2725 0C21 POPEI 115      76.809   4.836  41.186  1.00  0.00           C
ATOM   2727 1C21 POPEI 115      77.799   4.446  42.266  1.00  0.00           C
ATOM   2730 2C21 POPEI 115      77.499   5.116  43.616  1.00  0.00           C
ATOM   2733 3C21 POPEI 115      78.609   4.866  44.646  1.00  0.00           C
ATOM   2736 4C21 POPEI 115      78.199   5.246  46.076  1.00  0.00           C
ATOM   2739 5C21 POPEI 115      79.410   5.366  47.016  1.00  0.00           C
ATOM   2742 6C21 POPEI 115      79.029   5.605  48.476  1.00  0.00           C
ATOM   2745 7C21 POPEI 115      80.220   5.975  49.366  1.00  0.00           C
ATOM   2748 8C21 POPEI 115      79.820   6.366  50.786  1.00  0.00           C
ATOM   2752  C33 POPEI 115      75.200  10.054  38.006  1.00  0.00           C
ATOM   2755  C34 POPEI 115      74.220  10.505  39.116  1.00  0.00           C
ATOM   2758  C35 POPEI 115      74.859  11.115  40.376  1.00  0.00           C
ATOM   2761  C36 POPEI 115      75.640  10.125  41.256  1.00  0.00           C
ATOM   2764  C37 POPEI 115      75.769  10.625  42.706  1.00  0.00           C
ATOM   2767  C38 POPEI 115      76.700   9.774  43.586  1.00  0.00           C
ATOM   2770  C39 POPEI 115      76.910  10.395  44.986  1.00  0.00           C
ATOM   2773 0C31 POPEI 115      78.000   9.675  45.796  1.00  0.00           C
ATOM   2776 1C31 POPEI 115      78.180  10.275  47.206  1.00  0.00           C
ATOM   2779 2C31 POPEI 115      79.370   9.664  47.966  1.00  0.00           C
ATOM   2782 3C31 POPEI 115      79.370   9.945  49.476  1.00  0.00           C
ATOM   2785 4C31 POPEI 115      79.379  11.425  49.856  1.00  0.00           C
ATOM   2788 5C31 POPEI 115      79.399  11.625  51.386  1.00  0.00           C
ATOM   2791 6C31 POPEI 115      79.379  13.095  51.816  1.00  0.00           C
ATOM   2795  NH3 POPEJ 116      34.379 123.015  66.256  1.00  0.00           N
ATOM   2799  C12 POPEJ 116      35.430 121.975  66.556  1.00  0.00           C
ATOM   2802  C11 POPEJ 116      34.840 120.624  66.996  1.00  0.00           C
ATOM   2805  P   POPEJ 116      36.660 119.654  68.616  1.00  0.00           P
ATOM   2806  O13 POPEJ 116      36.469 120.935  69.326  1.00  0.00           O
ATOM   2807  O14 POPEJ 116      36.329 118.425  69.336  1.00  0.00           O
ATOM   2808  O11 POPEJ 116      38.169 119.585  68.236  1.00  0.00           O
ATOM   2809  O12 POPEJ 116      35.899 119.675  67.206  1.00  0.00           O
ATOM   2810  C1  POPEJ 116      38.789 120.475  67.316  1.00  0.00           C
ATOM   2813  C2  POPEJ 116      39.719 119.675  66.396  1.00  0.00           C
ATOM   2815  O21 POPEJ 116      40.090 120.534  65.296  1.00  0.00           O
ATOM   2816  C21 POPEJ 116      41.349 120.955  65.386  1.00  0.00           C
ATOM   2817  O22 POPEJ 116      42.059 120.855  66.366  1.00  0.00           O
ATOM   2818  C22 POPEJ 116      41.759 121.644  64.086  1.00  0.00           C
ATOM   2821  C3  POPEJ 116      39.020 118.394  65.876  1.00  0.00           C
ATOM   2824  O31 POPEJ 116      39.460 118.115  64.536  1.00  0.00           O
ATOM   2825  C31 POPEJ 116      38.559 118.215  63.596  1.00  0.00           C
ATOM   2826  O32 POPEJ 116      37.340 118.245  63.756  1.00  0.00           O
ATOM   2827  C32 POPEJ 116      39.279 118.304  62.256  1.00  0.00           C
ATOM   2830  C23 POPEJ 116      43.050 121.014  63.506  1.00  0.00           C
ATOM   2833  C24 POPEJ 116      43.410 121.594  62.136  1.00  0.00           C
ATOM   2836  C25 POPEJ 116      44.779 121.165  61.586  1.00  0.00           C
ATOM   2839  C26 POPEJ 116      45.189 121.954  60.336  1.00  0.00           C
ATOM   2842  C27 POPEJ 116      46.489 121.434  59.706  1.00  0.00           C
ATOM   2845  C28 POPEJ 116      47.129 122.385  58.676  1.00  0.00           C
ATOM   2848  C29 POPEJ 116      46.319 122.614  57.426  1.00  0.00           C
ATOM   2850 0C21 POPEJ 116      46.509 122.035  56.226  1.00  0.00           C
ATOM   2852 1C21 POPEJ 116      47.529 120.975  55.886  1.00  0.00           C
ATOM   2855 2C21 POPEJ 116      48.659 121.485  54.976  1.00  0.00           C
ATOM   2858 3C21 POPEJ 116      49.640 122.415  55.696  1.00  0.00           C
ATOM   2861 4C21 POPEJ 116      50.779 122.924  54.786  1.00  0.00           C
ATOM   2864 5C21 POPEJ 116      50.380 124.034  53.806  1.00  0.00           C
ATOM   2867 6C21 POPEJ 116      49.899 125.324  54.496  1.00  0.00           C
ATOM   2870 7C21 POPEJ 116      49.820 126.525  53.536  1.00  0.00           C
ATOM   2873 8C21 POPEJ 116      49.489 127.835  54.256  1.00  0.00           C
ATOM   2877  C33 POPEJ 116      38.590 119.314  61.326  1.00  0.00           C
ATOM   2880  C34 POPEJ 116      39.320 119.565  60.006  1.00  0.00           C
ATOM   2883  C35 POPEJ 116      38.729 120.774  59.266  1.00  0.00           C
ATOM   2886  C36 POPEJ 116      39.460 121.095  57.956  1.00  0.00           C
ATOM   2889  C37 POPEJ 116      39.090 122.474  57.376  1.00  0.00           C
ATOM   2892  C38 POPEJ 116      40.090 122.945  56.316  1.00  0.00           C
ATOM   2895  C39 POPEJ 116      39.539 123.045  54.886  1.00  0.00           C
ATOM   2898 0C31 POPEJ 116      40.590 123.605  53.916  1.00  0.00           C
ATOM   2901 1C31 POPEJ 116      40.079 123.714  52.466  1.00  0.00           C
ATOM   2904 2C31 POPEJ 116      41.180 123.554  51.406  1.00  0.00           C
ATOM   2907 3C31 POPEJ 116      42.210 124.694  51.326  1.00  0.00           C
ATOM   2910 4C31 POPEJ 116      41.649 125.975  50.686  1.00  0.00           C
ATOM   2913 5C31 POPEJ 116      42.730 127.045  50.436  1.00  0.00           C
ATOM   2916 6C31 POPEJ 116      42.199 128.315  49.786  1.00  0.00           C
ATOM   2920  NH3 POPEK 117      94.450  73.905  32.036  1.00  0.00           N
ATOM   2924  C12 POPEK 117      94.471  72.475  32.466  1.00  0.00           C
ATOM   2927  C11 POPEK 117      93.050  72.025  32.856  1.00  0.00           C
ATOM   2930  P   POPEK 117      93.501  69.514  32.386  1.00  0.00           P
ATOM   2931  O13 POPEK 117      92.640  69.574  31.176  1.00  0.00           O
ATOM   2932  O14 POPEK 117      94.960  69.634  32.216  1.00  0.00           O
ATOM   2933  O11 POPEK 117      93.200  68.204  33.216  1.00  0.00           O
ATOM   2934  O12 POPEK 117      93.010  70.685  33.346  1.00  0.00           O
ATOM   2935  C1  POPEK 117      93.321  68.195  34.636  1.00  0.00           C
ATOM   2938  C2  POPEK 117      94.440  67.235  35.126  1.00  0.00           C
ATOM   2940  O21 POPEK 117      94.081  66.725  36.426  1.00  0.00           O
ATOM   2941  C21 POPEK 117      94.109  67.574  37.426  1.00  0.00           C
ATOM   2942  O22 POPEK 117      94.419  68.745  37.376  1.00  0.00           O
ATOM   2943  C22 POPEK 117      93.671  66.854  38.696  1.00  0.00           C
ATOM   2946  C3  POPEK 117      95.891  67.824  35.056  1.00  0.00           C
ATOM   2949  O31 POPEK 117      96.791  67.064  35.906  1.00  0.00           O
ATOM   2950  C31 POPEK 117      97.831  67.714  36.406  1.00  0.00           C
ATOM   2951  O32 POPEK 117      98.340  68.714  35.946  1.00  0.00           O
ATOM   2952  C32 POPEK 117      98.221  67.045  37.726  1.00  0.00           C
ATOM   2955  C23 POPEK 117      93.710  67.784  39.926  1.00  0.00           C
ATOM   2958  C24 POPEK 117      93.351  67.055  41.226  1.00  0.00           C
ATOM   2961  C25 POPEK 117      94.559  66.884  42.166  1.00  0.00           C
ATOM   2964  C26 POPEK 117      94.221  65.954  43.336  1.00  0.00           C
ATOM   2967  C27 POPEK 117      95.401  65.655  44.266  1.00  0.00           C
ATOM   2970  C28 POPEK 117      95.170  64.395  45.126  1.00  0.00           C
ATOM   2973  C29 POPEK 117      93.871  64.475  45.886  1.00  0.00           C
ATOM   2975 0C21 POPEK 117      93.689  64.685  47.206  1.00  0.00           C
ATOM   2977 1C21 POPEK 117      94.751  64.865  48.256  1.00  0.00           C
ATOM   2980 2C21 POPEK 117      94.799  66.305  48.806  1.00  0.00           C
ATOM   2983 3C21 POPEK 117      95.541  66.354  50.156  1.00  0.00           C
ATOM   2986 4C21 POPEK 117      96.320  67.664  50.386  1.00  0.00           C
ATOM   2989 5C21 POPEK 117      97.680  67.664  49.676  1.00  0.00           C
ATOM   2992 6C21 POPEK 117      98.631  68.745  50.216  1.00  0.00           C
ATOM   2995 7C21 POPEK 117     100.121  68.485  49.926  1.00  0.00           C
ATOM   2998 8C21 POPEK 117     101.040  69.545  50.536  1.00  0.00           C
ATOM   3002  C33 POPEK 117      98.890  68.005  38.736  1.00  0.00           C
ATOM   3005  C34 POPEK 117      98.540  67.674  40.196  1.00  0.00           C
ATOM   3008  C35 POPEK 117      98.871  68.824  41.156  1.00  0.00           C
ATOM   3011  C36 POPEK 117      98.150  68.725  42.506  1.00  0.00           C
ATOM   3014  C37 POPEK 117      98.321  70.005  43.326  1.00  0.00           C
ATOM   3017  C38 POPEK 117      97.530  70.005  44.646  1.00  0.00           C
ATOM   3020  C39 POPEK 117      97.540  71.394  45.306  1.00  0.00           C
ATOM   3023 0C31 POPEK 117      96.891  71.424  46.696  1.00  0.00           C
ATOM   3026 1C31 POPEK 117      96.760  72.874  47.196  1.00  0.00           C
ATOM   3029 2C31 POPEK 117      96.219  73.025  48.626  1.00  0.00           C
ATOM   3032 3C31 POPEK 117      97.090  72.355  49.686  1.00  0.00           C
ATOM   3035 4C31 POPEK 117      96.760  72.795  51.126  1.00  0.00           C
ATOM   3038 5C31 POPEK 117      97.850  72.384  52.126  1.00  0.00           C
ATOM   3041 6C31 POPEK 117      97.540  72.824  53.556  1.00  0.00           C
ATOM   3045  NH3 POPEL 118      44.119  55.674  27.706  1.00  0.00           N
ATOM   3049  C12 POPEL 118      44.629  56.845  28.516  1.00  0.00           C
ATOM   3052  C11 POPEL 118      44.799  58.155  27.696  1.00  0.00           C
ATOM   3055  P   POPEL 118      46.791  59.104  29.066  1.00  0.00           P
ATOM   3056  O13 POPEL 118      47.339  60.405  29.506  1.00  0.00           O
ATOM   3057  O14 POPEL 118      47.619  58.355  28.096  1.00  0.00           O
ATOM   3058  O11 POPEL 118      46.489  58.164  30.286  1.00  0.00           O
ATOM   3059  O12 POPEL 118      45.319  59.255  28.466  1.00  0.00           O
ATOM   3060  C1  POPEL 118      46.829  58.345  31.646  1.00  0.00           C
ATOM   3063  C2  POPEL 118      45.559  58.654  32.496  1.00  0.00           C
ATOM   3065  O21 POPEL 118      45.681  58.524  33.926  1.00  0.00           O
ATOM   3066  C21 POPEL 118      46.759  58.314  34.616  1.00  0.00           C
ATOM   3067  O22 POPEL 118      47.880  58.034  34.226  1.00  0.00           O
ATOM   3068  C22 POPEL 118      46.400  58.485  36.096  1.00  0.00           C
ATOM   3071  C3  POPEL 118      44.340  57.824  31.996  1.00  0.00           C
ATOM   3074  O31 POPEL 118      43.300  57.664  32.996  1.00  0.00           O
ATOM   3075  C31 POPEL 118      42.599  58.765  33.236  1.00  0.00           C
ATOM   3076  O32 POPEL 118      42.630  59.795  32.596  1.00  0.00           O
ATOM   3077  C32 POPEL 118      41.750  58.565  34.486  1.00  0.00           C
ATOM   3080  C23 POPEL 118      46.660  59.925  36.626  1.00  0.00           C
ATOM   3083  C24 POPEL 118      46.061  60.195  38.016  1.00  0.00           C
ATOM   3086  C25 POPEL 118      46.559  59.265  39.136  1.00  0.00           C
ATOM   3089  C26 POPEL 118      48.059  59.384  39.446  1.00  0.00           C
ATOM   3092  C27 POPEL 118      48.469  58.444  40.596  1.00  0.00           C
ATOM   3095  C28 POPEL 118      49.990  58.444  40.866  1.00  0.00           C
ATOM   3098  C29 POPEL 118      50.380  57.525  41.996  1.00  0.00           C
ATOM   3100 0C21 POPEL 118      50.979  57.845  43.156  1.00  0.00           C
ATOM   3102 1C21 POPEL 118      51.410  59.225  43.616  1.00  0.00           C
ATOM   3105 2C21 POPEL 118      50.611  59.685  44.856  1.00  0.00           C
ATOM   3108 3C21 POPEL 118      50.979  61.115  45.286  1.00  0.00           C
ATOM   3111 4C21 POPEL 118      50.200  61.635  46.506  1.00  0.00           C
ATOM   3114 5C21 POPEL 118      48.680  61.635  46.286  1.00  0.00           C
ATOM   3117 6C21 POPEL 118      47.889  62.264  47.436  1.00  0.00           C
ATOM   3120 7C21 POPEL 118      46.369  62.175  47.196  1.00  0.00           C
ATOM   3123 8C21 POPEL 118      45.509  62.515  48.406  1.00  0.00           C
ATOM   3127  C33 POPEL 118      42.229  59.424  35.666  1.00  0.00           C
ATOM   3130  C34 POPEL 118      41.110  59.745  36.656  1.00  0.00           C
ATOM   3133  C35 POPEL 118      41.649  60.174  38.016  1.00  0.00           C
ATOM   3136  C36 POPEL 118      42.129  58.935  38.776  1.00  0.00           C
ATOM   3139  C37 POPEL 118      42.460  59.155  40.246  1.00  0.00           C
ATOM   3142  C38 POPEL 118      42.279  57.824  40.986  1.00  0.00           C
ATOM   3145  C39 POPEL 118      42.430  57.964  42.496  1.00  0.00           C
ATOM   3148 0C31 POPEL 118      43.890  57.955  42.976  1.00  0.00           C
ATOM   3151 1C31 POPEL 118      43.900  57.994  44.496  1.00  0.00           C
ATOM   3154 2C31 POPEL 118      45.279  58.164  45.136  1.00  0.00           C
ATOM   3157 3C31 POPEL 118      45.160  58.524  46.626  1.00  0.00           C
ATOM   3160 4C31 POPEL 118      44.230  57.595  47.416  1.00  0.00           C
ATOM   3163 5C31 POPEL 118      44.079  57.994  48.886  1.00  0.00           C
ATOM   3166 6C31 POPEL 118      42.910  57.284  49.566  1.00  0.00           C
ATOM   3170  NH3 POPEM 119      33.199  72.125  29.706  1.00  0.00           N
ATOM   3174  C12 POPEM 119      32.259  73.275  29.926  1.00  0.00           C
ATOM   3177  C11 POPEM 119      30.859  73.015  29.306  1.00  0.00           C
ATOM   3180  P   POPEM 119      29.879  70.604  29.376  1.00  0.00           P
ATOM   3181  O13 POPEM 119      31.219  70.045  29.056  1.00  0.00           O
ATOM   3182  O14 POPEM 119      28.899  70.685  28.276  1.00  0.00           O
ATOM   3183  O11 POPEM 119      29.149  69.784  30.486  1.00  0.00           O
ATOM   3184  O12 POPEM 119      30.099  72.014  30.006  1.00  0.00           O
ATOM   3185  C1  POPEM 119      29.400  69.964  31.886  1.00  0.00           C
ATOM   3188  C2  POPEM 119      28.339  70.894  32.546  1.00  0.00           C
ATOM   3190  O21 POPEM 119      28.749  71.245  33.886  1.00  0.00           O
ATOM   3191  C21 POPEM 119      29.689  72.174  33.936  1.00  0.00           C
ATOM   3192  O22 POPEM 119      30.149  72.775  32.976  1.00  0.00           O
ATOM   3193  C22 POPEM 119      30.169  72.324  35.386  1.00  0.00           C
ATOM   3196  C3  POPEM 119      26.939  70.225  32.626  1.00  0.00           C
ATOM   3199  O31 POPEM 119      25.939  71.105  33.196  1.00  0.00           O
ATOM   3200  C31 POPEM 119      25.469  70.764  34.386  1.00  0.00           C
ATOM   3201  O32 POPEM 119      25.769  69.765  35.026  1.00  0.00           O
ATOM   3202  C32 POPEM 119      24.359  71.714  34.826  1.00  0.00           C
ATOM   3205  C23 POPEM 119      30.219  73.795  35.846  1.00  0.00           C
ATOM   3208  C24 POPEM 119      31.089  74.005  37.096  1.00  0.00           C
ATOM   3211  C25 POPEM 119      30.660  73.244  38.366  1.00  0.00           C
ATOM   3214  C26 POPEM 119      29.419  73.814  39.046  1.00  0.00           C
ATOM   3217  C27 POPEM 119      28.959  73.025  40.286  1.00  0.00           C
ATOM   3220  C28 POPEM 119      27.769  73.674  41.026  1.00  0.00           C
ATOM   3223  C29 POPEM 119      28.160  74.924  41.796  1.00  0.00           C
ATOM   3225 0C21 POPEM 119      28.509  75.005  43.086  1.00  0.00           C
ATOM   3227 1C21 POPEM 119      28.589  73.865  44.076  1.00  0.00           C
ATOM   3230 2C21 POPEM 119      27.939  74.174  45.436  1.00  0.00           C
ATOM   3233 3C21 POPEM 119      28.789  75.104  46.326  1.00  0.00           C
ATOM   3236 4C21 POPEM 119      27.969  75.775  47.446  1.00  0.00           C
ATOM   3239 5C21 POPEM 119      27.109  76.935  46.926  1.00  0.00           C
ATOM   3242 6C21 POPEM 119      26.159  77.515  47.976  1.00  0.00           C
ATOM   3245 7C21 POPEM 119      25.279  78.634  47.386  1.00  0.00           C
ATOM   3248 8C21 POPEM 119      24.249  79.185  48.376  1.00  0.00           C
ATOM   3252  C33 POPEM 119      23.810  71.274  36.206  1.00  0.00           C
ATOM   3255  C34 POPEM 119      22.979  72.355  36.906  1.00  0.00           C
ATOM   3258  C35 POPEM 119      22.579  71.964  38.336  1.00  0.00           C
ATOM   3261  C36 POPEM 119      23.759  72.025  39.316  1.00  0.00           C
ATOM   3264  C37 POPEM 119      23.339  71.824  40.786  1.00  0.00           C
ATOM   3267  C38 POPEM 119      24.509  72.025  41.756  1.00  0.00           C
ATOM   3270  C39 POPEM 119      24.109  71.915  43.226  1.00  0.00           C
ATOM   3273 0C31 POPEM 119      23.759  70.505  43.696  1.00  0.00           C
ATOM   3276 1C31 POPEM 119      23.269  70.525  45.146  1.00  0.00           C
ATOM   3279 2C31 POPEM 119      22.899  69.155  45.726  1.00  0.00           C
ATOM   3282 3C31 POPEM 119      22.089  69.305  47.016  1.00  0.00           C
ATOM   3285 4C31 POPEM 119      22.169  68.104  47.946  1.00  0.00           C
ATOM   3288 5C31 POPEM 119      21.389  68.354  49.246  1.00  0.00           C
ATOM   3291 6C31 POPEM 119      21.509  67.204  50.246  1.00  0.00           C
ATOM   3295  NH3 POPEN 120      51.689   2.716  67.446  1.00  0.00           N
ATOM   3299  C12 POPEN 120      50.829   2.466  66.236  1.00  0.00           C
ATOM   3302  C11 POPEN 120      51.029   3.566  65.156  1.00  0.00           C
ATOM   3305  P   POPEN 120      50.729   5.926  66.376  1.00  0.00           P
ATOM   3306  O13 POPEN 120      49.529   6.575  66.926  1.00  0.00           O
ATOM   3307  O14 POPEN 120      51.680   5.356  67.346  1.00  0.00           O
ATOM   3308  O11 POPEN 120      51.480   6.965  65.446  1.00  0.00           O
ATOM   3309  O12 POPEN 120      50.270   4.736  65.426  1.00  0.00           O
ATOM   3310  C1  POPEN 120      51.630   6.795  64.036  1.00  0.00           C
ATOM   3313  C2  POPEN 120      50.360   7.195  63.216  1.00  0.00           C
ATOM   3315  O21 POPEN 120      50.520   6.835  61.836  1.00  0.00           O
ATOM   3316  C21 POPEN 120      51.520   7.435  61.196  1.00  0.00           C
ATOM   3317  O22 POPEN 120      52.199   8.365  61.596  1.00  0.00           O
ATOM   3318  C22 POPEN 120      51.779   6.715  59.876  1.00  0.00           C
ATOM   3321  C3  POPEN 120      49.930   8.685  63.436  1.00  0.00           C
ATOM   3324  O31 POPEN 120      48.970   9.164  62.466  1.00  0.00           O
ATOM   3325  C31 POPEN 120      47.720   8.735  62.606  1.00  0.00           C
ATOM   3326  O32 POPEN 120      47.349   7.795  63.286  1.00  0.00           O
ATOM   3327  C32 POPEN 120      46.809   9.594  61.696  1.00  0.00           C
ATOM   3330  C23 POPEN 120      51.680   7.684  58.676  1.00  0.00           C
ATOM   3333  C24 POPEN 120      52.079   7.005  57.366  1.00  0.00           C
ATOM   3336  C25 POPEN 120      51.709   7.845  56.136  1.00  0.00           C
ATOM   3339  C26 POPEN 120      52.320   7.274  54.846  1.00  0.00           C
ATOM   3342  C27 POPEN 120      51.890   8.045  53.596  1.00  0.00           C
ATOM   3345  C28 POPEN 120      52.381   7.365  52.316  1.00  0.00           C
ATOM   3348  C29 POPEN 120      51.739   7.994  51.096  1.00  0.00           C
ATOM   3350 0C21 POPEN 120      52.360   8.635  50.086  1.00  0.00           C
ATOM   3352 1C21 POPEN 120      53.840   8.854  49.916  1.00  0.00           C
ATOM   3355 2C21 POPEN 120      54.410   7.965  48.796  1.00  0.00           C
ATOM   3358 3C21 POPEN 120      55.931   8.085  48.666  1.00  0.00           C
ATOM   3361 4C21 POPEN 120      56.480   7.175  47.566  1.00  0.00           C
ATOM   3364 5C21 POPEN 120      57.950   6.795  47.786  1.00  0.00           C
ATOM   3367 6C21 POPEN 120      58.479   5.806  46.736  1.00  0.00           C
ATOM   3370 7C21 POPEN 120      59.939   5.406  46.986  1.00  0.00           C
ATOM   3373 8C21 POPEN 120      60.480   4.426  45.946  1.00  0.00           C
ATOM   3377  C33 POPEN 120      46.610   8.965  60.296  1.00  0.00           C
ATOM   3380  C34 POPEN 120      46.219   9.965  59.196  1.00  0.00           C
ATOM   3383  C35 POPEN 120      47.399  10.824  58.696  1.00  0.00           C
ATOM   3386  C36 POPEN 120      47.899  10.454  57.296  1.00  0.00           C
ATOM   3389  C37 POPEN 120      48.890  11.494  56.746  1.00  0.00           C
ATOM   3392  C38 POPEN 120      49.189  11.345  55.256  1.00  0.00           C
ATOM   3395  C39 POPEN 120      49.890  12.594  54.676  1.00  0.00           C
ATOM   3398 0C31 POPEN 120      50.060  12.545  53.156  1.00  0.00           C
ATOM   3401 1C31 POPEN 120      50.349  13.925  52.556  1.00  0.00           C
ATOM   3404 2C31 POPEN 120      50.969  13.895  51.146  1.00  0.00           C
ATOM   3407 3C31 POPEN 120      50.200  13.054  50.106  1.00  0.00           C
ATOM   3410 4C31 POPEN 120      48.729  13.465  49.926  1.00  0.00           C
ATOM   3413 5C31 POPEN 120      48.111  12.824  48.686  1.00  0.00           C
ATOM   3416 6C31 POPEN 120      46.639  13.175  48.486  1.00  0.00           C
ATOM   3420  NH3 POPEO 121      44.059  38.244  73.316  1.00  0.00           N
ATOM   3424  C12 POPEO 121      43.519  39.655  73.326  1.00  0.00           C
ATOM   3427  C11 POPEO 121      44.629  40.714  73.466  1.00  0.00           C
ATOM   3430  P   POPEO 121      43.090  42.875  73.696  1.00  0.00           P
ATOM   3431  O13 POPEO 121      42.950  42.615  75.136  1.00  0.00           O
ATOM   3432  O14 POPEO 121      43.369  44.245  73.236  1.00  0.00           O
ATOM   3433  O11 POPEO 121      41.869  42.274  72.926  1.00  0.00           O
ATOM   3434  O12 POPEO 121      44.230  41.994  73.046  1.00  0.00           O
ATOM   3435  C1  POPEO 121      41.890  42.364  71.496  1.00  0.00           C
ATOM   3438  C2  POPEO 121      40.640  41.624  70.986  1.00  0.00           C
ATOM   3440  O21 POPEO 121      40.439  41.874  69.596  1.00  0.00           O
ATOM   3441  C21 POPEO 121      41.360  41.435  68.776  1.00  0.00           C
ATOM   3442  O22 POPEO 121      42.299  40.685  69.036  1.00  0.00           O
ATOM   3443  C22 POPEO 121      41.050  41.924  67.376  1.00  0.00           C
ATOM   3446  C3  POPEO 121      39.390  42.084  71.776  1.00  0.00           C
ATOM   3449  O31 POPEO 121      38.189  41.745  71.056  1.00  0.00           O
ATOM   3450  C31 POPEO 121      37.529  42.744  70.526  1.00  0.00           C
ATOM   3451  O32 POPEO 121      37.619  43.924  70.816  1.00  0.00           O
ATOM   3452  C32 POPEO 121      36.540  42.255  69.476  1.00  0.00           C
ATOM   3455  C23 POPEO 121      42.229  42.735  66.806  1.00  0.00           C
ATOM   3458  C24 POPEO 121      41.979  43.214  65.376  1.00  0.00           C
ATOM   3461  C25 POPEO 121      40.700  44.045  65.226  1.00  0.00           C
ATOM   3464  C26 POPEO 121      40.579  44.595  63.806  1.00  0.00           C
ATOM   3467  C27 POPEO 121      39.379  45.515  63.606  1.00  0.00           C
ATOM   3470  C28 POPEO 121      39.271  45.954  62.136  1.00  0.00           C
ATOM   3473  C29 POPEO 121      38.469  47.214  61.926  1.00  0.00           C
ATOM   3475 0C21 POPEO 121      37.269  47.324  61.346  1.00  0.00           C
ATOM   3477 1C21 POPEO 121      36.439  46.205  60.776  1.00  0.00           C
ATOM   3480 2C21 POPEO 121      36.771  45.965  59.286  1.00  0.00           C
ATOM   3483 3C21 POPEO 121      35.849  44.905  58.666  1.00  0.00           C
ATOM   3486 4C21 POPEO 121      36.229  44.545  57.216  1.00  0.00           C
ATOM   3489 5C21 POPEO 121      35.719  45.524  56.156  1.00  0.00           C
ATOM   3492 6C21 POPEO 121      34.219  45.394  55.866  1.00  0.00           C
ATOM   3495 7C21 POPEO 121      33.749  46.304  54.726  1.00  0.00           C
ATOM   3498 8C21 POPEO 121      32.269  46.125  54.376  1.00  0.00           C
ATOM   3502  C33 POPEO 121      36.779  40.814  68.986  1.00  0.00           C
ATOM   3505  C34 POPEO 121      36.169  40.545  67.606  1.00  0.00           C
ATOM   3508  C35 POPEO 121      36.969  41.265  66.516  1.00  0.00           C
ATOM   3511  C36 POPEO 121      36.579  40.845  65.106  1.00  0.00           C
ATOM   3514  C37 POPEO 121      37.329  41.674  64.056  1.00  0.00           C
ATOM   3517  C38 POPEO 121      37.149  41.095  62.656  1.00  0.00           C
ATOM   3520  C39 POPEO 121      37.930  41.845  61.576  1.00  0.00           C
ATOM   3523 0C31 POPEO 121      37.779  41.104  60.246  1.00  0.00           C
ATOM   3526 1C31 POPEO 121      38.399  41.815  59.046  1.00  0.00           C
ATOM   3529 2C31 POPEO 121      38.259  40.914  57.816  1.00  0.00           C
ATOM   3532 3C31 POPEO 121      38.460  41.624  56.476  1.00  0.00           C
ATOM   3535 4C31 POPEO 121      38.300  40.664  55.296  1.00  0.00           C
ATOM   3538 5C31 POPEO 121      37.969  41.394  53.996  1.00  0.00           C
ATOM   3541 6C31 POPEO 121      37.790  40.435  52.816  1.00  0.00           C
ATOM   3545  NH3 POPEP 122     117.360 120.925  25.486  1.00  0.00           N
ATOM   3549  C12 POPEP 122     116.150 121.795  25.586  1.00  0.00           C
ATOM   3552  C11 POPEP 122     115.600 121.795  27.026  1.00  0.00           C
ATOM   3555  P   POPEP 122     117.540 121.734  28.786  1.00  0.00           P
ATOM   3556  O13 POPEP 122     116.821 120.704  29.546  1.00  0.00           O
ATOM   3557  O14 POPEP 122     118.631 121.284  27.876  1.00  0.00           O
ATOM   3558  O11 POPEP 122     118.060 122.854  29.776  1.00  0.00           O
ATOM   3559  O12 POPEP 122     116.480 122.495  27.906  1.00  0.00           O
ATOM   3560  C1  POPEP 122     118.701 122.534  31.016  1.00  0.00           C
ATOM   3563  C2  POPEP 122     117.850 122.884  32.276  1.00  0.00           C
ATOM   3565  O21 POPEP 122     118.780 122.954  33.376  1.00  0.00           O
ATOM   3566  C21 POPEP 122     118.570 123.885  34.306  1.00  0.00           C
ATOM   3567  O22 POPEP 122     117.831 124.845  34.206  1.00  0.00           O
ATOM   3568  C22 POPEP 122     119.450 123.565  35.516  1.00  0.00           C
ATOM   3571  C3  POPEP 122     116.760 121.825  32.626  1.00  0.00           C
ATOM   3574  O31 POPEP 122     116.259 122.035  33.966  1.00  0.00           O
ATOM   3575  C31 POPEP 122     116.061 120.935  34.686  1.00  0.00           C
ATOM   3576  O32 POPEP 122     116.161 119.794  34.286  1.00  0.00           O
ATOM   3577  C32 POPEP 122     115.809 121.314  36.156  1.00  0.00           C
ATOM   3580  C23 POPEP 122     118.719 123.705  36.876  1.00  0.00           C
ATOM   3583  C24 POPEP 122     119.240 122.735  37.946  1.00  0.00           C
ATOM   3586  C25 POPEP 122     120.760 122.805  38.206  1.00  0.00           C
ATOM   3589  C26 POPEP 122     121.271 124.225  38.486  1.00  0.00           C
ATOM   3592  C27 POPEP 122     122.749 124.255  38.896  1.00  0.00           C
ATOM   3595  C28 POPEP 122     123.281 125.674  39.076  1.00  0.00           C
ATOM   3598  C29 POPEP 122     124.741 125.704  39.426  1.00  0.00           C
ATOM   3600 0C21 POPEP 122     125.320 126.394  40.426  1.00  0.00           C
ATOM   3602 1C21 POPEP 122     124.611 127.245  41.436  1.00  0.00           C
ATOM   3605 2C21 POPEP 122     124.400 128.705  40.996  1.00  0.00           C
ATOM   3608 3C21 POPEP 122     123.750 129.545  42.116  1.00  0.00           C
ATOM   3611 4C21 POPEP 122     123.599 131.034  41.786  1.00  0.00           C
ATOM   3614 5C21 POPEP 122     123.330 131.865  43.036  1.00  0.00           C
ATOM   3617 6C21 POPEP 122     123.130 133.365  42.756  1.00  0.00           C
ATOM   3620 7C21 POPEP 122     122.960 134.174  44.046  1.00  0.00           C
ATOM   3623 8C21 POPEP 122     122.740 135.664  43.806  1.00  0.00           C
ATOM   3627  C33 POPEP 122     115.051 120.204  36.926  1.00  0.00           C
ATOM   3630  C34 POPEP 122     114.770 120.564  38.396  1.00  0.00           C
ATOM   3633  C35 POPEP 122     114.270 119.344  39.176  1.00  0.00           C
ATOM   3636  C36 POPEP 122     114.249 119.505  40.706  1.00  0.00           C
ATOM   3639  C37 POPEP 122     114.270 118.145  41.406  1.00  0.00           C
ATOM   3642  C38 POPEP 122     113.999 118.164  42.926  1.00  0.00           C
ATOM   3645  C39 POPEP 122     115.079 118.864  43.766  1.00  0.00           C
ATOM   3648 0C31 POPEP 122     114.900 118.574  45.266  1.00  0.00           C
ATOM   3651 1C31 POPEP 122     116.119 118.954  46.126  1.00  0.00           C
ATOM   3654 2C31 POPEP 122     116.010 118.394  47.556  1.00  0.00           C
ATOM   3657 3C31 POPEP 122     117.299 118.574  48.386  1.00  0.00           C
ATOM   3660 4C31 POPEP 122     117.290 117.775  49.696  1.00  0.00           C
ATOM   3663 5C31 POPEP 122     118.650 117.805  50.406  1.00  0.00           C
ATOM   3666 6C31 POPEP 122     118.719 116.905  51.646  1.00  0.00           C
ATOM   3670  NH3 POPEQ 123      16.419 100.435  68.006  1.00  0.00           N
ATOM   3674  C12 POPEQ 123      15.049 100.445  68.606  1.00  0.00           C
ATOM   3677  C11 POPEQ 123      14.099  99.435  67.946  1.00  0.00           C
ATOM   3680  P   POPEQ 123      11.469  99.545  67.636  1.00  0.00           P
ATOM   3681  O13 POPEQ 123      10.439  99.045  68.566  1.00  0.00           O
ATOM   3682  O14 POPEQ 123      11.099 100.815  66.976  1.00  0.00           O
ATOM   3683  O11 POPEQ 123      11.759  98.435  66.546  1.00  0.00           O
ATOM   3684  O12 POPEQ 123      12.809  99.715  68.456  1.00  0.00           O
ATOM   3685  C1  POPEQ 123      10.669  97.614  66.086  1.00  0.00           C
ATOM   3688  C2  POPEQ 123      10.849  97.154  64.596  1.00  0.00           C
ATOM   3690  O21 POPEQ 123      10.239  98.064  63.656  1.00  0.00           O
ATOM   3691  C21 POPEQ 123      11.009  99.085  63.316  1.00  0.00           C
ATOM   3692  O22 POPEQ 123      11.999  99.465  63.896  1.00  0.00           O
ATOM   3693  C22 POPEQ 123      10.549  99.644  61.966  1.00  0.00           C
ATOM   3696  C3  POPEQ 123      10.269  95.734  64.336  1.00  0.00           C
ATOM   3699  O31 POPEQ 123      10.659  95.295  63.016  1.00  0.00           O
ATOM   3700  C31 POPEQ 123      10.029  94.204  62.596  1.00  0.00           C
ATOM   3701  O32 POPEQ 123       9.129  93.624  63.166  1.00  0.00           O
ATOM   3702  C32 POPEQ 123      10.579  93.775  61.226  1.00  0.00           C
ATOM   3705  C23 POPEQ 123      11.489  99.134  60.846  1.00  0.00           C
ATOM   3708  C24 POPEQ 123      11.179  99.685  59.446  1.00  0.00           C
ATOM   3711  C25 POPEQ 123      12.049  99.015  58.376  1.00  0.00           C
ATOM   3714  C26 POPEQ 123      12.009  99.715  57.006  1.00  0.00           C
ATOM   3717  C27 POPEQ 123      12.779  98.905  55.956  1.00  0.00           C
ATOM   3720  C28 POPEQ 123      12.899  99.594  54.586  1.00  0.00           C
ATOM   3723  C29 POPEQ 123      13.349  98.595  53.546  1.00  0.00           C
ATOM   3725 0C21 POPEQ 123      14.349  98.714  52.646  1.00  0.00           C
ATOM   3727 1C21 POPEQ 123      15.229  99.915  52.416  1.00  0.00           C
ATOM   3730 2C21 POPEQ 123      14.959 100.505  51.016  1.00  0.00           C
ATOM   3733 3C21 POPEQ 123      15.959 101.594  50.606  1.00  0.00           C
ATOM   3736 4C21 POPEQ 123      15.769 101.965  49.126  1.00  0.00           C
ATOM   3739 5C21 POPEQ 123      16.879 102.844  48.526  1.00  0.00           C
ATOM   3742 6C21 POPEQ 123      16.649 103.064  47.026  1.00  0.00           C
ATOM   3745 7C21 POPEQ 123      17.869 103.615  46.286  1.00  0.00           C
ATOM   3748 8C21 POPEQ 123      17.659 103.684  44.776  1.00  0.00           C
ATOM   3752  C33 POPEQ 123      10.349  94.824  60.106  1.00  0.00           C
ATOM   3755  C34 POPEQ 123      10.119  94.185  58.716  1.00  0.00           C
ATOM   3758  C35 POPEQ 123       9.819  95.204  57.606  1.00  0.00           C
ATOM   3761  C36 POPEQ 123       8.409  95.815  57.656  1.00  0.00           C
ATOM   3764  C37 POPEQ 123       8.169  97.035  56.736  1.00  0.00           C
ATOM   3767  C38 POPEQ 123       7.609  96.725  55.326  1.00  0.00           C
ATOM   3770  C39 POPEQ 123       8.489  95.825  54.446  1.00  0.00           C
ATOM   3773 0C31 POPEQ 123       9.909  96.375  54.176  1.00  0.00           C
ATOM   3776 1C31 POPEQ 123      10.869  95.295  53.656  1.00  0.00           C
ATOM   3779 2C31 POPEQ 123      10.769  95.034  52.146  1.00  0.00           C
ATOM   3782 3C31 POPEQ 123      11.599  96.034  51.326  1.00  0.00           C
ATOM   3785 4C31 POPEQ 123      11.579  95.725  49.816  1.00  0.00           C
ATOM   3788 5C31 POPEQ 123      12.619  96.534  49.036  1.00  0.00           C
ATOM   3791 6C31 POPEQ 123      12.469  96.364  47.516  1.00  0.00           C
ATOM   3795  NH3 POPER 124      35.230 117.194  66.216  1.00  0.00           N
ATOM   3799  C12 POPER 124      33.899 117.245  65.506  1.00  0.00           C
ATOM   3802  C11 POPER 124      32.790 116.445  66.196  1.00  0.00           C
ATOM   3805  P   POPER 124      30.290 115.874  65.876  1.00  0.00           P
ATOM   3806  O13 POPER 124      30.539 114.594  66.556  1.00  0.00           O
ATOM   3807  O14 POPER 124      29.609 116.924  66.666  1.00  0.00           O
ATOM   3808  O11 POPER 124      29.519 115.555  64.516  1.00  0.00           O
ATOM   3809  O12 POPER 124      31.659 116.445  65.336  1.00  0.00           O
ATOM   3810  C1  POPER 124      28.089 115.564  64.416  1.00  0.00           C
ATOM   3813  C2  POPER 124      27.599 115.014  63.016  1.00  0.00           C
ATOM   3815  O21 POPER 124      26.169 115.104  62.806  1.00  0.00           O
ATOM   3816  C21 POPER 124      25.720 116.335  62.616  1.00  0.00           C
ATOM   3817  O22 POPER 124      26.349 117.355  62.806  1.00  0.00           O
ATOM   3818  C22 POPER 124      24.309 116.264  62.046  1.00  0.00           C
ATOM   3821  C3  POPER 124      27.989 113.525  62.846  1.00  0.00           C
ATOM   3824  O31 POPER 124      27.630 112.964  61.556  1.00  0.00           O
ATOM   3825  C31 POPER 124      26.469 112.294  61.516  1.00  0.00           C
ATOM   3826  O32 POPER 124      25.650 112.215  62.396  1.00  0.00           O
ATOM   3827  C32 POPER 124      26.389 111.525  60.186  1.00  0.00           C
ATOM   3830  C23 POPER 124      24.319 115.795  60.576  1.00  0.00           C
ATOM   3833  C24 POPER 124      22.909 115.634  59.976  1.00  0.00           C
ATOM   3836  C25 POPER 124      22.820 114.575  58.866  1.00  0.00           C
ATOM   3839  C26 POPER 124      23.539 114.904  57.546  1.00  0.00           C
ATOM   3842  C27 POPER 124      23.309 113.794  56.516  1.00  0.00           C
ATOM   3845  C28 POPER 124      24.009 113.975  55.146  1.00  0.00           C
ATOM   3848  C29 POPER 124      23.810 112.754  54.266  1.00  0.00           C
ATOM   3850 0C21 POPER 124      23.840 112.744  52.926  1.00  0.00           C
ATOM   3852 1C21 POPER 124      24.149 113.934  52.056  1.00  0.00           C
ATOM   3855 2C21 POPER 124      24.599 113.584  50.616  1.00  0.00           C
ATOM   3858 3C21 POPER 124      23.509 112.924  49.756  1.00  0.00           C
ATOM   3861 4C21 POPER 124      23.810 113.034  48.246  1.00  0.00           C
ATOM   3864 5C21 POPER 124      23.679 111.734  47.436  1.00  0.00           C
ATOM   3867 6C21 POPER 124      22.300 111.054  47.476  1.00  0.00           C
ATOM   3870 7C21 POPER 124      22.169 110.005  46.356  1.00  0.00           C
ATOM   3873 8C21 POPER 124      20.909 109.134  46.466  1.00  0.00           C
ATOM   3877  C33 POPER 124      25.839 112.334  58.986  1.00  0.00           C
ATOM   3880  C34 POPER 124      26.839 112.514  57.826  1.00  0.00           C
ATOM   3883  C35 POPER 124      27.339 111.235  57.146  1.00  0.00           C
ATOM   3886  C36 POPER 124      26.239 110.464  56.406  1.00  0.00           C
ATOM   3889  C37 POPER 124      25.689 109.284  57.216  1.00  0.00           C
ATOM   3892  C38 POPER 124      24.540 108.605  56.466  1.00  0.00           C
ATOM   3895  C39 POPER 124      25.049 107.964  55.176  1.00  0.00           C
ATOM   3898 0C31 POPER 124      24.239 106.795  54.626  1.00  0.00           C
ATOM   3901 1C31 POPER 124      25.039 106.144  53.496  1.00  0.00           C
ATOM   3904 2C31 POPER 124      24.549 104.755  53.096  1.00  0.00           C
ATOM   3907 3C31 POPER 124      25.489 104.185  52.026  1.00  0.00           C
ATOM   3910 4C31 POPER 124      25.499 102.665  51.976  1.00  0.00           C
ATOM   3913 5C31 POPER 124      26.619 102.164  51.066  1.00  0.00           C
ATOM   3916 6C31 POPER 124      26.729 100.645  51.036  1.00  0.00           C
ATOM   3920  NH3 POPES 125      -1.928  75.735  27.046  1.00  0.00           N
ATOM   3924  C12 POPES 125      -2.280  74.394  26.456  1.00  0.00           C
ATOM   3927  C11 POPES 125      -1.928  73.314  27.476  1.00  0.00           C
ATOM   3930  P   POPES 125      -2.739  72.734  29.866  1.00  0.00           P
ATOM   3931  O13 POPES 125      -4.108  72.375  29.446  1.00  0.00           O
ATOM   3932  O14 POPES 125      -1.748  71.655  30.036  1.00  0.00           O
ATOM   3933  O11 POPES 125      -2.779  73.664  31.136  1.00  0.00           O
ATOM   3934  O12 POPES 125      -2.210  73.774  28.796  1.00  0.00           O
ATOM   3935  C1  POPES 125      -1.589  74.305  31.596  1.00  0.00           C
ATOM   3938  C2  POPES 125      -1.589  74.255  33.146  1.00  0.00           C
ATOM   3940  O21 POPES 125      -0.729  75.275  33.676  1.00  0.00           O
ATOM   3941  C21 POPES 125      -1.219  76.494  33.626  1.00  0.00           C
ATOM   3942  O22 POPES 125      -2.329  76.805  33.236  1.00  0.00           O
ATOM   3943  C22 POPES 125      -0.148  77.475  34.106  1.00  0.00           C
ATOM   3946  C3  POPES 125      -1.118  72.865  33.656  1.00  0.00           C
ATOM   3949  O31 POPES 125      -1.699  72.555  34.936  1.00  0.00           O
ATOM   3950  C31 POPES 125      -0.929  72.714  36.006  1.00  0.00           C
ATOM   3951  O32 POPES 125       0.162  73.244  36.026  1.00  0.00           O
ATOM   3952  C32 POPES 125      -1.620  72.025  37.166  1.00  0.00           C
ATOM   3955  C23 POPES 125      -0.498  78.115  35.466  1.00  0.00           C
ATOM   3958  C24 POPES 125      -0.148  77.235  36.676  1.00  0.00           C
ATOM   3961  C25 POPES 125      -0.300  78.055  37.966  1.00  0.00           C
ATOM   3964  C26 POPES 125       0.202  77.375  39.256  1.00  0.00           C
ATOM   3967  C27 POPES 125       0.440  78.384  40.386  1.00  0.00           C
ATOM   3970  C28 POPES 125      -0.269  78.115  41.726  1.00  0.00           C
ATOM   3973  C29 POPES 125       0.412  77.055  42.546  1.00  0.00           C
ATOM   3975 0C21 POPES 125       0.430  77.014  43.886  1.00  0.00           C
ATOM   3977 1C21 POPES 125      -0.258  78.005  44.796  1.00  0.00           C
ATOM   3980 2C21 POPES 125       0.342  78.045  46.216  1.00  0.00           C
ATOM   3983 3C21 POPES 125      -0.449  78.984  47.136  1.00  0.00           C
ATOM   3986 4C21 POPES 125      -0.018  78.905  48.606  1.00  0.00           C
ATOM   3989 5C21 POPES 125       1.162  79.814  48.996  1.00  0.00           C
ATOM   3992 6C21 POPES 125       1.589  79.564  50.446  1.00  0.00           C
ATOM   3995 7C21 POPES 125       2.629  80.564  50.956  1.00  0.00           C
ATOM   3998 8C21 POPES 125       3.080  80.295  52.396  1.00  0.00           C
ATOM   4002  C33 POPES 125      -0.698  71.905  38.396  1.00  0.00           C
ATOM   4005  C34 POPES 125      -0.729  73.155  39.286  1.00  0.00           C
ATOM   4008  C35 POPES 125      -0.878  72.804  40.766  1.00  0.00           C
ATOM   4011  C36 POPES 125       0.332  72.074  41.366  1.00  0.00           C
ATOM   4014  C37 POPES 125       1.550  72.984  41.526  1.00  0.00           C
ATOM   4017  C38 POPES 125       2.440  72.604  42.716  1.00  0.00           C
ATOM   4020  C39 POPES 125       3.789  73.345  42.736  1.00  0.00           C
ATOM   4023 0C31 POPES 125       3.649  74.875  42.756  1.00  0.00           C
ATOM   4026 1C31 POPES 125       5.001  75.585  42.766  1.00  0.00           C
ATOM   4029 2C31 POPES 125       4.871  77.115  42.876  1.00  0.00           C
ATOM   4032 3C31 POPES 125       4.460  77.604  44.276  1.00  0.00           C
ATOM   4035 4C31 POPES 125       5.600  77.515  45.296  1.00  0.00           C
ATOM   4038 5C31 POPES 125       5.129  77.804  46.726  1.00  0.00           C
ATOM   4041 6C31 POPES 125       6.281  77.775  47.746  1.00  0.00           C
ATOM   4045  NH3 POPET 126     108.400  13.454  67.636  1.00  0.00           N
ATOM   4049  C12 POPET 126     107.421  12.375  68.006  1.00  0.00           C
ATOM   4052  C11 POPET 126     108.141  11.065  68.356  1.00  0.00           C
ATOM   4055  P   POPET 126     106.570   9.525  69.776  1.00  0.00           P
ATOM   4056  O13 POPET 126     106.990   8.125  69.996  1.00  0.00           O
ATOM   4057  O14 POPET 126     106.870  10.494  70.846  1.00  0.00           O
ATOM   4058  O11 POPET 126     105.021   9.565  69.506  1.00  0.00           O
ATOM   4059  O12 POPET 126     107.211   9.984  68.406  1.00  0.00           O
ATOM   4060  C1  POPET 126     104.361  10.725  68.966  1.00  0.00           C
ATOM   4063  C2  POPET 126     103.520  10.355  67.706  1.00  0.00           C
ATOM   4065  O21 POPET 126     103.750  11.304  66.646  1.00  0.00           O
ATOM   4066  C21 POPET 126     103.491  11.074  65.336  1.00  0.00           C
ATOM   4067  O22 POPET 126     103.510  11.965  64.506  1.00  0.00           O
ATOM   4068  C22 POPET 126     103.421   9.594  64.946  1.00  0.00           C
ATOM   4071  C3  POPET 126     102.020  10.255  68.046  1.00  0.00           C
ATOM   4074  O31 POPET 126     101.411   9.235  67.226  1.00  0.00           O
ATOM   4075  C31 POPET 126     101.590   7.994  67.696  1.00  0.00           C
ATOM   4076  O32 POPET 126     102.090   7.724  68.776  1.00  0.00           O
ATOM   4077  C32 POPET 126     101.280   6.994  66.596  1.00  0.00           C
ATOM   4080  C23 POPET 126     103.801   9.325  63.466  1.00  0.00           C
ATOM   4083  C24 POPET 126     102.640   9.505  62.486  1.00  0.00           C
ATOM   4086  C25 POPET 126     103.141   9.314  61.046  1.00  0.00           C
ATOM   4089  C26 POPET 126     102.080   9.655  59.976  1.00  0.00           C
ATOM   4092  C27 POPET 126     102.640   9.434  58.556  1.00  0.00           C
ATOM   4095  C28 POPET 126     101.630   9.745  57.426  1.00  0.00           C
ATOM   4098  C29 POPET 126     100.471   8.784  57.426  1.00  0.00           C
ATOM   4100 0C21 POPET 126      99.260   8.995  56.876  1.00  0.00           C
ATOM   4102 1C21 POPET 126      98.850  10.204  56.076  1.00  0.00           C
ATOM   4105 2C21 POPET 126      97.909   9.835  54.906  1.00  0.00           C
ATOM   4108 3C21 POPET 126      98.650   9.085  53.786  1.00  0.00           C
ATOM   4111 4C21 POPET 126      97.761   8.514  52.666  1.00  0.00           C
ATOM   4114 5C21 POPET 126      97.090   9.555  51.756  1.00  0.00           C
ATOM   4117 6C21 POPET 126      96.150   8.914  50.716  1.00  0.00           C
ATOM   4120 7C21 POPET 126      95.650   9.954  49.716  1.00  0.00           C
ATOM   4123 8C21 POPET 126      94.520   9.515  48.786  1.00  0.00           C
ATOM   4127  C33 POPET 126     102.561   6.286  66.116  1.00  0.00           C
ATOM   4130  C34 POPET 126     102.311   5.316  64.956  1.00  0.00           C
ATOM   4133  C35 POPET 126     101.880   5.975  63.636  1.00  0.00           C
ATOM   4136  C36 POPET 126     101.311   4.926  62.676  1.00  0.00           C
ATOM   4139  C37 POPET 126     101.049   5.486  61.286  1.00  0.00           C
ATOM   4142  C38 POPET 126     101.371   4.456  60.196  1.00  0.00           C
ATOM   4145  C39 POPET 126     101.061   4.986  58.796  1.00  0.00           C
ATOM   4148 0C31 POPET 126     101.131   3.876  57.736  1.00  0.00           C
ATOM   4151 1C31 POPET 126     100.851   4.376  56.306  1.00  0.00           C
ATOM   4154 2C31 POPET 126      99.501   5.096  56.166  1.00  0.00           C
ATOM   4157 3C31 POPET 126      99.159   5.496  54.726  1.00  0.00           C
ATOM   4160 4C31 POPET 126      98.879   4.316  53.796  1.00  0.00           C
ATOM   4163 5C31 POPET 126      98.330   4.756  52.436  1.00  0.00           C
ATOM   4166 6C31 POPET 126      98.150   3.595  51.456  1.00  0.00           C
ATOM   4170  NH3 POPEU 127      87.049  50.615  30.546  1.00  0.00           N
ATOM   4174  C12 POPEU 127      86.390  51.914  30.166  1.00  0.00           C
ATOM   4177  C11 POPEU 127      86.031  52.734  31.416  1.00  0.00           C
ATOM   4180  P   POPEU 127      87.680  54.595  32.216  1.00  0.00           P
ATOM   4181  O13 POPEU 127      88.879  53.784  31.936  1.00  0.00           O
ATOM   4182  O14 POPEU 127      87.220  54.644  33.616  1.00  0.00           O
ATOM   4183  O11 POPEU 127      87.941  56.045  31.616  1.00  0.00           O
ATOM   4184  O12 POPEU 127      86.511  54.074  31.286  1.00  0.00           O
ATOM   4185  C1  POPEU 127      87.411  57.185  32.286  1.00  0.00           C
ATOM   4188  C2  POPEU 127      88.361  57.625  33.436  1.00  0.00           C
ATOM   4190  O21 POPEU 127      87.960  57.235  34.766  1.00  0.00           O
ATOM   4191  C21 POPEU 127      86.710  57.255  35.166  1.00  0.00           C
ATOM   4192  O22 POPEU 127      85.770  57.865  34.676  1.00  0.00           O
ATOM   4193  C22 POPEU 127      86.600  56.475  36.486  1.00  0.00           C
ATOM   4196  C3  POPEU 127      88.811  59.115  33.356  1.00  0.00           C
ATOM   4199  O31 POPEU 127      87.831  60.025  33.916  1.00  0.00           O
ATOM   4200  C31 POPEU 127      88.100  60.354  35.176  1.00  0.00           C
ATOM   4201  O32 POPEU 127      89.130  60.104  35.786  1.00  0.00           O
ATOM   4202  C32 POPEU 127      86.919  61.105  35.786  1.00  0.00           C
ATOM   4205  C23 POPEU 127      85.280  55.674  36.616  1.00  0.00           C
ATOM   4208  C24 POPEU 127      85.009  55.155  38.036  1.00  0.00           C
ATOM   4211  C25 POPEU 127      84.540  56.245  39.006  1.00  0.00           C
ATOM   4214  C26 POPEU 127      84.230  55.744  40.436  1.00  0.00           C
ATOM   4217  C27 POPEU 127      85.310  56.154  41.456  1.00  0.00           C
ATOM   4220  C28 POPEU 127      84.951  55.814  42.926  1.00  0.00           C
ATOM   4223  C29 POPEU 127      84.159  56.884  43.646  1.00  0.00           C
ATOM   4225 0C21 POPEU 127      83.801  56.865  44.946  1.00  0.00           C
ATOM   4227 1C21 POPEU 127      84.081  55.764  45.936  1.00  0.00           C
ATOM   4230 2C21 POPEU 127      82.810  55.164  46.586  1.00  0.00           C
ATOM   4233 3C21 POPEU 127      83.141  53.994  47.516  1.00  0.00           C
ATOM   4236 4C21 POPEU 127      81.939  53.355  48.226  1.00  0.00           C
ATOM   4239 5C21 POPEU 127      81.479  54.135  49.476  1.00  0.00           C
ATOM   4242 6C21 POPEU 127      80.471  53.355  50.346  1.00  0.00           C
ATOM   4245 7C21 POPEU 127      80.070  54.144  51.596  1.00  0.00           C
ATOM   4248 8C21 POPEU 127      79.079  53.435  52.526  1.00  0.00           C
ATOM   4252  C33 POPEU 127      86.710  60.595  37.216  1.00  0.00           C
ATOM   4255  C34 POPEU 127      85.560  61.265  37.976  1.00  0.00           C
ATOM   4258  C35 POPEU 127      85.370  60.545  39.326  1.00  0.00           C
ATOM   4261  C36 POPEU 127      85.460  61.464  40.546  1.00  0.00           C
ATOM   4264  C37 POPEU 127      86.040  60.704  41.756  1.00  0.00           C
ATOM   4267  C38 POPEU 127      86.340  61.604  42.956  1.00  0.00           C
ATOM   4270  C39 POPEU 127      85.129  61.835  43.866  1.00  0.00           C
ATOM   4273 0C31 POPEU 127      85.520  62.544  45.166  1.00  0.00           C
ATOM   4276 1C31 POPEU 127      84.321  62.795  46.076  1.00  0.00           C
ATOM   4279 2C31 POPEU 127      84.699  63.394  47.436  1.00  0.00           C
ATOM   4282 3C31 POPEU 127      83.520  63.495  48.416  1.00  0.00           C
ATOM   4285 4C31 POPEU 127      82.481  64.554  48.026  1.00  0.00           C
ATOM   4288 5C31 POPEU 127      81.141  64.335  48.736  1.00  0.00           C
ATOM   4291 6C31 POPEU 127      80.049  65.295  48.276  1.00  0.00           C
ATOM   4295  NH3 POPEV 128      82.421  50.255  70.596  1.00  0.00           N
ATOM   4299  C12 POPEV 128      82.859  49.225  71.596  1.00  0.00           C
ATOM   4302  C11 POPEV 128      84.331  48.824  71.476  1.00  0.00           C
ATOM   4305  P   POPEV 128      85.870  47.414  73.126  1.00  0.00           P
ATOM   4306  O13 POPEV 128      87.059  48.054  73.716  1.00  0.00           O
ATOM   4307  O14 POPEV 128      85.170  46.424  73.986  1.00  0.00           O
ATOM   4308  O11 POPEV 128      86.210  46.765  71.736  1.00  0.00           O
ATOM   4309  O12 POPEV 128      84.799  48.495  72.776  1.00  0.00           O
ATOM   4310  C1  POPEV 128      87.360  47.134  70.956  1.00  0.00           C
ATOM   4313  C2  POPEV 128      87.111  46.944  69.426  1.00  0.00           C
ATOM   4315  O21 POPEV 128      86.730  48.174  68.776  1.00  0.00           O
ATOM   4316  C21 POPEV 128      87.710  49.045  68.536  1.00  0.00           C
ATOM   4317  O22 POPEV 128      88.871  48.945  68.926  1.00  0.00           O
ATOM   4318  C22 POPEV 128      87.130  50.174  67.666  1.00  0.00           C
ATOM   4321  C3  POPEV 128      86.031  45.845  69.146  1.00  0.00           C
ATOM   4324  O31 POPEV 128      85.520  45.834  67.796  1.00  0.00           O
ATOM   4325  C31 POPEV 128      86.371  45.405  66.886  1.00  0.00           C
ATOM   4326  O32 POPEV 128      87.509  45.005  67.096  1.00  0.00           O
ATOM   4327  C32 POPEV 128      85.681  45.414  65.516  1.00  0.00           C
ATOM   4330  C23 POPEV 128      88.160  51.074  66.916  1.00  0.00           C
ATOM   4333  C24 POPEV 128      87.749  51.375  65.456  1.00  0.00           C
ATOM   4336  C25 POPEV 128      88.570  50.645  64.386  1.00  0.00           C
ATOM   4339  C26 POPEV 128      87.820  50.234  63.096  1.00  0.00           C
ATOM   4342  C27 POPEV 128      88.520  49.065  62.366  1.00  0.00           C
ATOM   4345  C28 POPEV 128      87.780  48.534  61.126  1.00  0.00           C
ATOM   4348  C29 POPEV 128      87.761  49.484  59.956  1.00  0.00           C
ATOM   4350 0C21 POPEV 128      87.960  49.185  58.656  1.00  0.00           C
ATOM   4352 1C21 POPEV 128      88.260  47.824  58.056  1.00  0.00           C
ATOM   4355 2C21 POPEV 128      89.391  47.885  56.996  1.00  0.00           C
ATOM   4358 3C21 POPEV 128      89.760  46.475  56.516  1.00  0.00           C
ATOM   4361 4C21 POPEV 128      90.821  46.435  55.406  1.00  0.00           C
ATOM   4364 5C21 POPEV 128      91.070  44.984  54.966  1.00  0.00           C
ATOM   4367 6C21 POPEV 128      92.211  44.794  53.956  1.00  0.00           C
ATOM   4370 7C21 POPEV 128      92.349  43.325  53.536  1.00  0.00           C
ATOM   4373 8C21 POPEV 128      93.520  43.065  52.586  1.00  0.00           C
ATOM   4377  C33 POPEV 128      86.670  45.135  64.356  1.00  0.00           C
ATOM   4380  C34 POPEV 128      86.171  45.635  62.996  1.00  0.00           C
ATOM   4383  C35 POPEV 128      84.930  44.875  62.476  1.00  0.00           C
ATOM   4386  C36 POPEV 128      84.751  45.005  60.956  1.00  0.00           C
ATOM   4389  C37 POPEV 128      84.310  46.394  60.486  1.00  0.00           C
ATOM   4392  C38 POPEV 128      84.501  46.585  58.976  1.00  0.00           C
ATOM   4395  C39 POPEV 128      83.650  45.624  58.136  1.00  0.00           C
ATOM   4398 0C31 POPEV 128      83.680  45.974  56.646  1.00  0.00           C
ATOM   4401 1C31 POPEV 128      82.500  45.384  55.876  1.00  0.00           C
ATOM   4404 2C31 POPEV 128      82.381  45.954  54.466  1.00  0.00           C
ATOM   4407 3C31 POPEV 128      80.930  45.935  53.946  1.00  0.00           C
ATOM   4410 4C31 POPEV 128      80.430  44.534  53.616  1.00  0.00           C
ATOM   4413 5C31 POPEV 128      79.020  44.575  53.026  1.00  0.00           C
ATOM   4416 6C31 POPEV 128      78.520  43.205  52.596  1.00  0.00           C
ATOM   4420  NH3 POPEW 129      89.729  98.635  74.186  1.00  0.00           N
ATOM   4424  C12 POPEW 129      88.780  99.804  74.146  1.00  0.00           C
ATOM   4427  C11 POPEW 129      87.621  99.565  75.146  1.00  0.00           C
ATOM   4430  P   POPEW 129      85.471 100.855  74.336  1.00  0.00           P
ATOM   4431  O13 POPEW 129      84.321 100.165  74.946  1.00  0.00           O
ATOM   4432  O14 POPEW 129      85.320 102.304  74.086  1.00  0.00           O
ATOM   4433  O11 POPEW 129      85.870 100.095  73.006  1.00  0.00           O
ATOM   4434  O12 POPEW 129      86.740 100.674  75.266  1.00  0.00           O
ATOM   4435  C1  POPEW 129      85.140 100.494  71.836  1.00  0.00           C
ATOM   4438  C2  POPEW 129      85.581  99.644  70.626  1.00  0.00           C
ATOM   4440  O21 POPEW 129      85.529 100.405  69.406  1.00  0.00           O
ATOM   4441  C21 POPEW 129      84.391 100.885  68.996  1.00  0.00           C
ATOM   4442  O22 POPEW 129      83.290 100.715  69.506  1.00  0.00           O
ATOM   4443  C22 POPEW 129      84.660 101.725  67.756  1.00  0.00           C
ATOM   4446  C3  POPEW 129      84.790  98.315  70.516  1.00  0.00           C
ATOM   4449  O31 POPEW 129      84.860  97.784  69.176  1.00  0.00           O
ATOM   4450  C31 POPEW 129      85.830  96.935  68.916  1.00  0.00           C
ATOM   4451  O32 POPEW 129      86.560  96.394  69.736  1.00  0.00           O
ATOM   4452  C32 POPEW 129      85.840  96.704  67.406  1.00  0.00           C
ATOM   4455  C23 POPEW 129      83.410 101.874  66.866  1.00  0.00           C
ATOM   4458  C24 POPEW 129      83.680 102.735  65.626  1.00  0.00           C
ATOM   4461  C25 POPEW 129      84.781 102.205  64.696  1.00  0.00           C
ATOM   4464  C26 POPEW 129      84.440 100.844  64.056  1.00  0.00           C
ATOM   4467  C27 POPEW 129      85.541 100.415  63.066  1.00  0.00           C
ATOM   4470  C28 POPEW 129      85.210  99.125  62.296  1.00  0.00           C
ATOM   4473  C29 POPEW 129      84.109  99.354  61.296  1.00  0.00           C
ATOM   4475 0C21 POPEW 129      84.249  99.644  59.986  1.00  0.00           C
ATOM   4477 1C21 POPEW 129      85.550  99.804  59.236  1.00  0.00           C
ATOM   4480 2C21 POPEW 129      85.630  98.934  57.966  1.00  0.00           C
ATOM   4483 3C21 POPEW 129      84.751  99.465  56.826  1.00  0.00           C
ATOM   4486 4C21 POPEW 129      84.370  98.385  55.806  1.00  0.00           C
ATOM   4489 5C21 POPEW 129      83.520  98.954  54.666  1.00  0.00           C
ATOM   4492 6C21 POPEW 129      83.071  97.884  53.656  1.00  0.00           C
ATOM   4495 7C21 POPEW 129      82.180  98.505  52.566  1.00  0.00           C
ATOM   4498 8C21 POPEW 129      81.791  97.505  51.486  1.00  0.00           C
ATOM   4502  C33 POPEW 129      84.400  96.424  66.896  1.00  0.00           C
ATOM   4505  C34 POPEW 129      84.321  95.914  65.446  1.00  0.00           C
ATOM   4508  C35 POPEW 129      82.880  95.484  65.086  1.00  0.00           C
ATOM   4511  C36 POPEW 129      81.990  96.574  64.496  1.00  0.00           C
ATOM   4514  C37 POPEW 129      82.020  96.604  62.956  1.00  0.00           C
ATOM   4517  C38 POPEW 129      81.020  97.585  62.326  1.00  0.00           C
ATOM   4520  C39 POPEW 129      79.609  96.995  62.136  1.00  0.00           C
ATOM   4523 0C31 POPEW 129      78.689  97.945  61.336  1.00  0.00           C
ATOM   4526 1C31 POPEW 129      77.330  97.324  60.986  1.00  0.00           C
ATOM   4529 2C31 POPEW 129      76.419  98.315  60.256  1.00  0.00           C
ATOM   4532 3C31 POPEW 129      75.029  97.765  59.846  1.00  0.00           C
ATOM   4535 4C31 POPEW 129      74.099  97.385  61.016  1.00  0.00           C
ATOM   4538 5C31 POPEW 129      72.619  97.735  60.756  1.00  0.00           C
ATOM   4541 6C31 POPEW 129      71.660  97.415  61.906  1.00  0.00           C
ATOM   4545  NH3 POPEX 130      68.529  80.225  68.276  1.00  0.00           N
ATOM   4549  C12 POPEX 130      69.020  79.025  69.056  1.00  0.00           C
ATOM   4552  C11 POPEX 130      68.609  77.695  68.386  1.00  0.00           C
ATOM   4555  P   POPEX 130      67.610  75.655  69.766  1.00  0.00           P
ATOM   4556  O13 POPEX 130      67.869  75.005  71.076  1.00  0.00           O
ATOM   4557  O14 POPEX 130      66.349  76.435  69.676  1.00  0.00           O
ATOM   4558  O11 POPEX 130      67.499  74.525  68.686  1.00  0.00           O
ATOM   4559  O12 POPEX 130      68.821  76.565  69.266  1.00  0.00           O
ATOM   4560  C1  POPEX 130      66.330  73.685  68.666  1.00  0.00           C
ATOM   4563  C2  POPEX 130      66.410  72.804  67.396  1.00  0.00           C
ATOM   4565  O21 POPEX 130      65.119  72.244  67.066  1.00  0.00           O
ATOM   4566  C21 POPEX 130      64.829  72.314  65.756  1.00  0.00           C
ATOM   4567  O22 POPEX 130      65.389  73.034  64.956  1.00  0.00           O
ATOM   4568  C22 POPEX 130      63.760  71.274  65.396  1.00  0.00           C
ATOM   4571  C3  POPEX 130      67.460  71.685  67.646  1.00  0.00           C
ATOM   4574  O31 POPEX 130      67.549  70.725  66.586  1.00  0.00           O
ATOM   4575  C31 POPEX 130      68.420  70.795  65.566  1.00  0.00           C
ATOM   4576  O32 POPEX 130      68.320  70.085  64.576  1.00  0.00           O
ATOM   4577  C32 POPEX 130      69.670  71.674  65.796  1.00  0.00           C
ATOM   4580  C23 POPEX 130      63.610  71.144  63.866  1.00  0.00           C
ATOM   4583  C24 POPEX 130      62.930  69.855  63.366  1.00  0.00           C
ATOM   4586  C25 POPEX 130      63.029  69.774  61.826  1.00  0.00           C
ATOM   4589  C26 POPEX 130      62.679  68.415  61.186  1.00  0.00           C
ATOM   4592  C27 POPEX 130      63.210  68.365  59.736  1.00  0.00           C
ATOM   4595  C28 POPEX 130      63.020  67.025  58.986  1.00  0.00           C
ATOM   4598  C29 POPEX 130      64.040  66.924  57.876  1.00  0.00           C
ATOM   4600 0C21 POPEX 130      63.900  66.494  56.606  1.00  0.00           C
ATOM   4602 1C21 POPEX 130      62.679  65.925  55.926  1.00  0.00           C
ATOM   4605 2C21 POPEX 130      63.041  64.605  55.216  1.00  0.00           C
ATOM   4608 3C21 POPEX 130      62.000  64.185  54.166  1.00  0.00           C
ATOM   4611 4C21 POPEX 130      62.181  62.744  53.656  1.00  0.00           C
ATOM   4614 5C21 POPEX 130      63.500  62.455  52.936  1.00  0.00           C
ATOM   4617 6C21 POPEX 130      63.710  63.304  51.676  1.00  0.00           C
ATOM   4620 7C21 POPEX 130      64.820  62.734  50.796  1.00  0.00           C
ATOM   4623 8C21 POPEX 130      64.979  63.454  49.466  1.00  0.00           C
ATOM   4627  C33 POPEX 130      69.500  73.165  65.406  1.00  0.00           C
ATOM   4630  C34 POPEX 130      70.769  74.015  65.566  1.00  0.00           C
ATOM   4633  C35 POPEX 130      71.969  73.585  64.726  1.00  0.00           C
ATOM   4636  C36 POPEX 130      71.660  73.524  63.226  1.00  0.00           C
ATOM   4639  C37 POPEX 130      72.910  73.305  62.366  1.00  0.00           C
ATOM   4642  C38 POPEX 130      72.641  73.435  60.856  1.00  0.00           C
ATOM   4645  C39 POPEX 130      73.860  73.085  59.986  1.00  0.00           C
ATOM   4648 0C31 POPEX 130      74.090  71.585  59.766  1.00  0.00           C
ATOM   4651 1C31 POPEX 130      75.090  71.335  58.636  1.00  0.00           C
ATOM   4654 2C31 POPEX 130      75.259  69.844  58.286  1.00  0.00           C
ATOM   4657 3C31 POPEX 130      76.489  69.545  57.426  1.00  0.00           C
ATOM   4660 4C31 POPEX 130      76.540  70.284  56.076  1.00  0.00           C
ATOM   4663 5C31 POPEX 130      77.809  69.964  55.266  1.00  0.00           C
ATOM   4666 6C31 POPEX 130      77.820  70.585  53.866  1.00  0.00           C
ATOM   4670  NH3 POPEY 131     123.090  73.844  29.036  1.00  0.00           N
ATOM   4674  C12 POPEY 131     122.941  75.284  28.616  1.00  0.00           C
ATOM   4677  C11 POPEY 131     122.281  75.365  27.236  1.00  0.00           C
ATOM   4680  P   POPEY 131     123.449  77.475  26.246  1.00  0.00           P
ATOM   4681  O13 POPEY 131     124.620  76.545  26.326  1.00  0.00           O
ATOM   4682  O14 POPEY 131     123.130  77.994  24.886  1.00  0.00           O
ATOM   4683  O11 POPEY 131     123.671  78.674  27.246  1.00  0.00           O
ATOM   4684  O12 POPEY 131     122.180  76.725  26.806  1.00  0.00           O
ATOM   4685  C1  POPEY 131     122.570  79.525  27.606  1.00  0.00           C
ATOM   4688  C2  POPEY 131     122.439  79.615  29.146  1.00  0.00           C
ATOM   4690  O21 POPEY 131     121.539  80.714  29.426  1.00  0.00           O
ATOM   4691  C21 POPEY 131     120.970  80.875  30.626  1.00  0.00           C
ATOM   4692  O22 POPEY 131     120.730  81.964  31.106  1.00  0.00           O
ATOM   4693  C22 POPEY 131     120.560  79.555  31.276  1.00  0.00           C
ATOM   4696  C3  POPEY 131     123.840  79.835  29.796  1.00  0.00           C
ATOM   4699  O31 POPEY 131     123.701  80.155  31.196  1.00  0.00           O
ATOM   4700  C31 POPEY 131     124.741  80.665  31.826  1.00  0.00           C
ATOM   4701  O32 POPEY 131     125.880  80.775  31.396  1.00  0.00           O
ATOM   4702  C32 POPEY 131     124.270  81.174  33.176  1.00  0.00           C
ATOM   4705  C23 POPEY 131     119.419  79.714  32.326  1.00  0.00           C
ATOM   4708  C24 POPEY 131     119.471  78.605  33.386  1.00  0.00           C
ATOM   4711  C25 POPEY 131     118.380  78.774  34.456  1.00  0.00           C
ATOM   4714  C26 POPEY 131     118.430  77.744  35.596  1.00  0.00           C
ATOM   4717  C27 POPEY 131     118.610  78.394  36.976  1.00  0.00           C
ATOM   4720  C28 POPEY 131     118.321  77.435  38.156  1.00  0.00           C
ATOM   4723  C29 POPEY 131     119.400  76.394  38.356  1.00  0.00           C
ATOM   4725 0C21 POPEY 131     119.671  75.704  39.486  1.00  0.00           C
ATOM   4727 1C21 POPEY 131     118.941  75.755  40.806  1.00  0.00           C
ATOM   4730 2C21 POPEY 131     119.249  74.545  41.716  1.00  0.00           C
ATOM   4733 3C21 POPEY 131     118.701  74.685  43.146  1.00  0.00           C
ATOM   4736 4C21 POPEY 131     118.619  73.335  43.866  1.00  0.00           C
ATOM   4739 5C21 POPEY 131     118.351  73.415  45.376  1.00  0.00           C
ATOM   4742 6C21 POPEY 131     119.601  73.735  46.206  1.00  0.00           C
ATOM   4745 7C21 POPEY 131     119.490  73.174  47.636  1.00  0.00           C
ATOM   4748 8C21 POPEY 131     120.471  73.814  48.616  1.00  0.00           C
ATOM   4752  C33 POPEY 131     124.981  80.545  34.386  1.00  0.00           C
ATOM   4755  C34 POPEY 131     124.770  81.424  35.626  1.00  0.00           C
ATOM   4758  C35 POPEY 131     125.681  81.064  36.806  1.00  0.00           C
ATOM   4761  C36 POPEY 131     127.059  81.734  36.756  1.00  0.00           C
ATOM   4764  C37 POPEY 131     127.761  81.585  38.116  1.00  0.00           C
ATOM   4767  C38 POPEY 131     129.230  81.984  38.136  1.00  0.00           C
ATOM   4770  C39 POPEY 131     129.520  83.454  38.456  1.00  0.00           C
ATOM   4773 0C31 POPEY 131     129.370  83.805  39.946  1.00  0.00           C
ATOM   4776 1C31 POPEY 131     128.081  84.585  40.256  1.00  0.00           C
ATOM   4779 2C31 POPEY 131     128.169  85.384  41.566  1.00  0.00           C
ATOM   4782 3C31 POPEY 131     127.990  84.564  42.836  1.00  0.00           C
ATOM   4785 4C31 POPEY 131     127.831  85.494  44.046  1.00  0.00           C
ATOM   4788 5C31 POPEY 131     127.749  84.745  45.376  1.00  0.00           C
ATOM   4791 6C31 POPEY 131     127.229  85.615  46.526  1.00  0.00           C
ATOM   4795  NH3 POPEZ 132     113.701  71.665  28.656  1.00  0.00           N
ATOM   4799  C12 POPEZ 132     113.380  70.265  29.086  1.00  0.00           C
ATOM   4802  C11 POPEZ 132     112.391  69.634  28.096  1.00  0.00           C
ATOM   4805  P   POPEZ 132     110.161  70.164  26.876  1.00  0.00           P
ATOM   4806  O13 POPEZ 132     109.729  71.464  26.336  1.00  0.00           O
ATOM   4807  O14 POPEZ 132     110.770  69.234  25.896  1.00  0.00           O
ATOM   4808  O11 POPEZ 132     108.920  69.415  27.486  1.00  0.00           O
ATOM   4809  O12 POPEZ 132     111.171  70.374  28.096  1.00  0.00           O
ATOM   4810  C1  POPEZ 132     108.990  68.704  28.726  1.00  0.00           C
ATOM   4813  C2  POPEZ 132     108.561  69.625  29.886  1.00  0.00           C
ATOM   4815  O21 POPEZ 132     108.491  68.835  31.076  1.00  0.00           O
ATOM   4816  C21 POPEZ 132     109.559  68.745  31.836  1.00  0.00           C
ATOM   4817  O22 POPEZ 132     110.590  69.405  31.706  1.00  0.00           O
ATOM   4818  C22 POPEZ 132     109.331  67.655  32.876  1.00  0.00           C
ATOM   4821  C3  POPEZ 132     107.171  70.265  29.626  1.00  0.00           C
ATOM   4824  O31 POPEZ 132     106.749  71.164  30.676  1.00  0.00           O
ATOM   4825  C31 POPEZ 132     106.131  70.655  31.726  1.00  0.00           C
ATOM   4826  O32 POPEZ 132     105.830  69.485  31.906  1.00  0.00           O
ATOM   4827  C32 POPEZ 132     105.840  71.775  32.726  1.00  0.00           C
ATOM   4830  C23 POPEZ 132     110.109  67.844  34.186  1.00  0.00           C
ATOM   4833  C24 POPEZ 132     109.820  66.674  35.136  1.00  0.00           C
ATOM   4836  C25 POPEZ 132     110.030  67.005  36.626  1.00  0.00           C
ATOM   4839  C26 POPEZ 132     108.780  67.644  37.246  1.00  0.00           C
ATOM   4842  C27 POPEZ 132     108.829  67.865  38.766  1.00  0.00           C
ATOM   4845  C28 POPEZ 132     109.070  66.594  39.616  1.00  0.00           C
ATOM   4848  C29 POPEZ 132     110.529  66.314  39.896  1.00  0.00           C
ATOM   4850 0C21 POPEZ 132     111.171  66.505  41.066  1.00  0.00           C
ATOM   4852 1C21 POPEZ 132     110.590  67.074  42.336  1.00  0.00           C
ATOM   4855 2C21 POPEZ 132     110.420  65.994  43.426  1.00  0.00           C
ATOM   4858 3C21 POPEZ 132     109.630  66.515  44.636  1.00  0.00           C
ATOM   4861 4C21 POPEZ 132     109.799  65.664  45.896  1.00  0.00           C
ATOM   4864 5C21 POPEZ 132     109.279  64.225  45.746  1.00  0.00           C
ATOM   4867 6C21 POPEZ 132     109.270  63.505  47.096  1.00  0.00           C
ATOM   4870 7C21 POPEZ 132     108.960  62.014  47.006  1.00  0.00           C
ATOM   4873 8C21 POPEZ 132     109.019  61.324  48.366  1.00  0.00           C
ATOM   4877  C33 POPEZ 132     104.611  71.445  33.596  1.00  0.00           C
ATOM   4880  C34 POPEZ 132     104.039  72.655  34.346  1.00  0.00           C
ATOM   4883  C35 POPEZ 132     104.960  73.324  35.366  1.00  0.00           C
ATOM   4886  C36 POPEZ 132     104.100  74.104  36.386  1.00  0.00           C
ATOM   4889  C37 POPEZ 132     104.921  74.894  37.426  1.00  0.00           C
ATOM   4892  C38 POPEZ 132     104.249  74.914  38.806  1.00  0.00           C
ATOM   4895  C39 POPEZ 132     102.859  75.564  38.806  1.00  0.00           C
ATOM   4898 0C31 POPEZ 132     102.101  75.324  40.116  1.00  0.00           C
ATOM   4901 1C31 POPEZ 132     100.660  75.835  40.056  1.00  0.00           C
ATOM   4904 2C31 POPEZ 132      99.711  75.304  41.126  1.00  0.00           C
ATOM   4907 3C31 POPEZ 132      99.921  75.975  42.486  1.00  0.00           C
ATOM   4910 4C31 POPEZ 132      98.759  75.704  43.446  1.00  0.00           C
ATOM   4913 5C31 POPEZ 132      99.019  76.284  44.846  1.00  0.00           C
ATOM   4916 6C31 POPEZ 132      97.810  76.164  45.776  1.00  0.00           C
ATOM   4920  NH3 POPEa 133      99.811  43.124  70.416  1.00  0.00           N
ATOM   4924  C12 POPEa 133      99.559  44.604  70.586  1.00  0.00           C
ATOM   4927  C11 POPEa 133      98.479  45.115  69.606  1.00  0.00           C
ATOM   4930  P   POPEa 133      98.041  47.574  70.446  1.00  0.00           P
ATOM   4931  O13 POPEa 133      98.750  47.385  71.726  1.00  0.00           O
ATOM   4932  O14 POPEa 133      98.141  48.905  69.816  1.00  0.00           O
ATOM   4933  O11 POPEa 133      96.530  47.124  70.576  1.00  0.00           O
ATOM   4934  O12 POPEa 133      98.599  46.525  69.416  1.00  0.00           O
ATOM   4935  C1  POPEa 133      95.429  47.845  69.986  1.00  0.00           C
ATOM   4938  C2  POPEa 133      94.689  46.975  68.936  1.00  0.00           C
ATOM   4940  O21 POPEa 133      93.771  47.784  68.166  1.00  0.00           O
ATOM   4941  C21 POPEa 133      94.331  48.394  67.146  1.00  0.00           C
ATOM   4942  O22 POPEa 133      94.960  49.435  67.196  1.00  0.00           O
ATOM   4943  C22 POPEa 133      94.200  47.505  65.926  1.00  0.00           C
ATOM   4946  C3  POPEa 133      93.871  45.814  69.536  1.00  0.00           C
ATOM   4949  O31 POPEa 133      93.380  44.945  68.476  1.00  0.00           O
ATOM   4950  C31 POPEa 133      92.150  45.194  68.016  1.00  0.00           C
ATOM   4951  O32 POPEa 133      91.399  46.055  68.426  1.00  0.00           O
ATOM   4952  C32 POPEa 133      91.800  44.225  66.886  1.00  0.00           C
ATOM   4955  C23 POPEa 133      94.811  48.124  64.656  1.00  0.00           C
ATOM   4958  C24 POPEa 133      94.781  47.124  63.496  1.00  0.00           C
ATOM   4961  C25 POPEa 133      95.471  47.625  62.226  1.00  0.00           C
ATOM   4964  C26 POPEa 133      95.289  46.635  61.066  1.00  0.00           C
ATOM   4967  C27 POPEa 133      96.219  46.905  59.876  1.00  0.00           C
ATOM   4970  C28 POPEa 133      95.681  46.335  58.546  1.00  0.00           C
ATOM   4973  C29 POPEa 133      96.600  45.365  57.846  1.00  0.00           C
ATOM   4975 0C21 POPEa 133      96.480  44.025  57.856  1.00  0.00           C
ATOM   4977 1C21 POPEa 133      95.441  43.244  58.626  1.00  0.00           C
ATOM   4980 2C21 POPEa 133      94.130  43.024  57.846  1.00  0.00           C
ATOM   4983 3C21 POPEa 133      93.029  42.414  58.726  1.00  0.00           C
ATOM   4986 4C21 POPEa 133      91.730  42.084  57.956  1.00  0.00           C
ATOM   4989 5C21 POPEa 133      91.821  40.814  57.106  1.00  0.00           C
ATOM   4992 6C21 POPEa 133      90.641  40.674  56.136  1.00  0.00           C
ATOM   4995 7C21 POPEa 133      90.681  39.374  55.336  1.00  0.00           C
ATOM   4998 8C21 POPEa 133      89.620  39.315  54.226  1.00  0.00           C
ATOM   5002  C33 POPEa 133      91.210  44.934  65.636  1.00  0.00           C
ATOM   5005  C34 POPEa 133      90.721  43.975  64.546  1.00  0.00           C
ATOM   5008  C35 POPEa 133      90.331  44.654  63.226  1.00  0.00           C
ATOM   5011  C36 POPEa 133      89.630  43.675  62.276  1.00  0.00           C
ATOM   5014  C37 POPEa 133      89.419  44.204  60.856  1.00  0.00           C
ATOM   5017  C38 POPEa 133      88.540  43.264  60.016  1.00  0.00           C
ATOM   5020  C39 POPEa 133      88.299  43.815  58.616  1.00  0.00           C
ATOM   5023 0C31 POPEa 133      87.451  42.905  57.726  1.00  0.00           C
ATOM   5026 1C31 POPEa 133      87.260  43.524  56.336  1.00  0.00           C
ATOM   5029 2C31 POPEa 133      86.411  42.664  55.396  1.00  0.00           C
ATOM   5032 3C31 POPEa 133      86.161  43.365  54.056  1.00  0.00           C
ATOM   5035 4C31 POPEa 133      85.401  42.475  53.066  1.00  0.00           C
ATOM   5038 5C31 POPEa 133      85.191  43.155  51.716  1.00  0.00           C
ATOM   5041 6C31 POPEa 133      84.751  42.165  50.646  1.00  0.00           C
ATOM   5045  NH3 POPEb 134     111.259  67.725  73.836  1.00  0.00           N
ATOM   5049  C12 POPEb 134     112.329  67.784  74.886  1.00  0.00           C
ATOM   5052  C11 POPEb 134     113.071  66.445  75.026  1.00  0.00           C
ATOM   5055  P   POPEb 134     115.280  65.515  76.046  1.00  0.00           P
ATOM   5056  O13 POPEb 134     116.441  66.064  76.786  1.00  0.00           O
ATOM   5057  O14 POPEb 134     114.680  64.234  76.486  1.00  0.00           O
ATOM   5058  O11 POPEb 134     115.700  65.354  74.526  1.00  0.00           O
ATOM   5059  O12 POPEb 134     114.170  66.615  75.926  1.00  0.00           O
ATOM   5060  C1  POPEb 134     116.329  66.505  73.896  1.00  0.00           C
ATOM   5063  C2  POPEb 134     115.910  66.665  72.406  1.00  0.00           C
ATOM   5065  O21 POPEb 134     117.059  66.354  71.606  1.00  0.00           O
ATOM   5066  C21 POPEb 134     116.760  65.975  70.376  1.00  0.00           C
ATOM   5067  O22 POPEb 134     115.650  65.664  69.956  1.00  0.00           O
ATOM   5068  C22 POPEb 134     118.029  65.925  69.546  1.00  0.00           C
ATOM   5071  C3  POPEb 134     115.420  68.104  72.086  1.00  0.00           C
ATOM   5074  O31 POPEb 134     114.969  68.244  70.716  1.00  0.00           O
ATOM   5075  C31 POPEb 134     113.701  67.874  70.526  1.00  0.00           C
ATOM   5076  O32 POPEb 134     112.941  67.534  71.426  1.00  0.00           O
ATOM   5077  C32 POPEb 134     113.330  68.064  69.036  1.00  0.00           C
ATOM   5080  C23 POPEb 134     118.470  67.274  68.906  1.00  0.00           C
ATOM   5083  C24 POPEb 134     118.270  67.265  67.386  1.00  0.00           C
ATOM   5086  C25 POPEb 134     118.680  68.585  66.706  1.00  0.00           C
ATOM   5089  C26 POPEb 134     118.619  68.494  65.176  1.00  0.00           C
ATOM   5092  C27 POPEb 134     118.930  69.835  64.486  1.00  0.00           C
ATOM   5095  C28 POPEb 134     119.300  69.704  62.996  1.00  0.00           C
ATOM   5098  C29 POPEb 134     118.100  69.295  62.176  1.00  0.00           C
ATOM   5100 0C21 POPEb 134     118.020  69.244  60.836  1.00  0.00           C
ATOM   5102 1C21 POPEb 134     119.109  69.574  59.856  1.00  0.00           C
ATOM   5105 2C21 POPEb 134     118.739  70.714  58.886  1.00  0.00           C
ATOM   5108 3C21 POPEb 134     117.460  70.455  58.056  1.00  0.00           C
ATOM   5111 4C21 POPEb 134     117.160  71.594  57.086  1.00  0.00           C
ATOM   5114 5C21 POPEb 134     115.900  71.344  56.256  1.00  0.00           C
ATOM   5117 6C21 POPEb 134     115.669  72.375  55.136  1.00  0.00           C
ATOM   5120 7C21 POPEb 134     116.651  72.204  53.976  1.00  0.00           C
ATOM   5123 8C21 POPEb 134     116.469  73.225  52.846  1.00  0.00           C
ATOM   5127  C33 POPEb 134     111.880  67.635  68.696  1.00  0.00           C
ATOM   5130  C34 POPEb 134     111.171  68.345  67.536  1.00  0.00           C
ATOM   5133  C35 POPEb 134     111.490  67.824  66.136  1.00  0.00           C
ATOM   5136  C36 POPEb 134     110.460  68.345  65.126  1.00  0.00           C
ATOM   5139  C37 POPEb 134     110.921  68.314  63.656  1.00  0.00           C
ATOM   5142  C38 POPEb 134     110.289  67.204  62.786  1.00  0.00           C
ATOM   5145  C39 POPEb 134     111.161  65.944  62.716  1.00  0.00           C
ATOM   5148 0C31 POPEb 134     110.830  65.074  61.496  1.00  0.00           C
ATOM   5151 1C31 POPEb 134     111.710  63.815  61.446  1.00  0.00           C
ATOM   5154 2C31 POPEb 134     111.480  62.944  60.196  1.00  0.00           C
ATOM   5157 3C31 POPEb 134     112.311  63.384  58.976  1.00  0.00           C
ATOM   5160 4C31 POPEb 134     112.211  62.375  57.826  1.00  0.00           C
ATOM   5163 5C31 POPEb 134     113.081  62.755  56.626  1.00  0.00           C
ATOM   5166 6C31 POPEb 134     113.251  61.624  55.606  1.00  0.00           C
ATOM   5170  NH3 POPEc 135     127.270  27.924  26.436  1.00  0.00           N
ATOM   5174  C12 POPEc 135     125.961  27.204  26.566  1.00  0.00           C
ATOM   5177  C11 POPEc 135     126.061  25.835  27.226  1.00  0.00           C
ATOM   5180  P   POPEc 135     124.361  24.145  26.286  1.00  0.00           P
ATOM   5181  O13 POPEc 135     122.901  23.925  26.316  1.00  0.00           O
ATOM   5182  O14 POPEc 135     125.000  24.484  25.006  1.00  0.00           O
ATOM   5183  O11 POPEc 135     125.129  22.905  26.916  1.00  0.00           O
ATOM   5184  O12 POPEc 135     124.741  25.284  27.306  1.00  0.00           O
ATOM   5185  C1  POPEc 135     124.869  22.495  28.266  1.00  0.00           C
ATOM   5188  C2  POPEc 135     126.031  21.644  28.856  1.00  0.00           C
ATOM   5190  O21 POPEc 135     125.441  20.814  29.876  1.00  0.00           O
ATOM   5191  C21 POPEc 135     126.150  19.804  30.346  1.00  0.00           C
ATOM   5192  O22 POPEc 135     127.211  19.404  29.886  1.00  0.00           O
ATOM   5193  C22 POPEc 135     125.370  19.205  31.536  1.00  0.00           C
ATOM   5196  C3  POPEc 135     127.141  22.585  29.416  1.00  0.00           C
ATOM   5199  O31 POPEc 135     128.410  21.945  29.706  1.00  0.00           O
ATOM   5200  C31 POPEc 135     128.730  21.775  30.986  1.00  0.00           C
ATOM   5201  O32 POPEc 135     128.010  22.025  31.936  1.00  0.00           O
ATOM   5202  C32 POPEc 135     130.170  21.255  31.046  1.00  0.00           C
ATOM   5205  C23 POPEc 135     126.171  18.224  32.416  1.00  0.00           C
ATOM   5208  C24 POPEc 135     127.299  18.904  33.196  1.00  0.00           C
ATOM   5211  C25 POPEc 135     128.141  17.945  34.066  1.00  0.00           C
ATOM   5214  C26 POPEc 135     127.320  17.154  35.096  1.00  0.00           C
ATOM   5217  C27 POPEc 135     128.221  16.304  35.996  1.00  0.00           C
ATOM   5220  C28 POPEc 135     127.521  15.735  37.246  1.00  0.00           C
ATOM   5223  C29 POPEc 135     127.211  16.795  38.266  1.00  0.00           C
ATOM   5225 0C21 POPEc 135     127.251  16.655  39.606  1.00  0.00           C
ATOM   5227 1C21 POPEc 135     127.570  15.375  40.346  1.00  0.00           C
ATOM   5230 2C21 POPEc 135     128.780  15.515  41.286  1.00  0.00           C
ATOM   5233 3C21 POPEc 135     128.491  16.425  42.496  1.00  0.00           C
ATOM   5236 4C21 POPEc 135     129.361  16.135  43.726  1.00  0.00           C
ATOM   5239 5C21 POPEc 135     129.051  14.774  44.356  1.00  0.00           C
ATOM   5242 6C21 POPEc 135     129.829  14.515  45.646  1.00  0.00           C
ATOM   5245 7C21 POPEc 135     129.590  13.085  46.136  1.00  0.00           C
ATOM   5248 8C21 POPEc 135     130.520  12.675  47.276  1.00  0.00           C
ATOM   5252  C33 POPEc 135     130.630  20.664  32.396  1.00  0.00           C
ATOM   5255  C34 POPEc 135     130.849  21.695  33.506  1.00  0.00           C
ATOM   5258  C35 POPEc 135     131.320  21.015  34.806  1.00  0.00           C
ATOM   5261  C36 POPEc 135     131.749  22.014  35.886  1.00  0.00           C
ATOM   5264  C37 POPEc 135     132.460  21.324  37.056  1.00  0.00           C
ATOM   5267  C38 POPEc 135     133.090  22.294  38.056  1.00  0.00           C
ATOM   5270  C39 POPEc 135     132.038  23.105  38.836  1.00  0.00           C
ATOM   5273 0C31 POPEc 135     132.659  23.894  39.996  1.00  0.00           C
ATOM   5276 1C31 POPEc 135     131.589  24.715  40.736  1.00  0.00           C
ATOM   5279 2C31 POPEc 135     132.129  25.414  41.986  1.00  0.00           C
ATOM   5282 3C31 POPEc 135     132.479  24.425  43.106  1.00  0.00           C
ATOM   5285 4C31 POPEc 135     133.878  24.675  43.686  1.00  0.00           C
ATOM   5288 5C31 POPEc 135     134.210  23.635  44.746  1.00  0.00           C
ATOM   5291 6C31 POPEc 135     135.538  23.894  45.446  1.00  0.00           C
ATOM   5295  NH3 POPEd 136      67.529  72.375  26.246  1.00  0.00           N
ATOM   5299  C12 POPEd 136      67.849  72.335  24.776  1.00  0.00           C
ATOM   5302  C11 POPEd 136      68.059  70.884  24.296  1.00  0.00           C
ATOM   5305  P   POPEd 136      69.439  69.305  25.886  1.00  0.00           P
ATOM   5306  O13 POPEd 136      68.880  68.064  25.326  1.00  0.00           O
ATOM   5307  O14 POPEd 136      70.800  69.265  26.486  1.00  0.00           O
ATOM   5308  O11 POPEd 136      68.469  70.024  26.916  1.00  0.00           O
ATOM   5309  O12 POPEd 136      69.309  70.385  24.746  1.00  0.00           O
ATOM   5310  C1  POPEd 136      67.680  69.454  27.956  1.00  0.00           C
ATOM   5313  C2  POPEd 136      67.950  70.125  29.336  1.00  0.00           C
ATOM   5315  O21 POPEd 136      66.870  71.005  29.696  1.00  0.00           O
ATOM   5316  C21 POPEd 136      66.619  71.115  31.006  1.00  0.00           C
ATOM   5317  O22 POPEd 136      67.130  70.424  31.886  1.00  0.00           O
ATOM   5318  C22 POPEd 136      65.579  72.225  31.246  1.00  0.00           C
ATOM   5321  C3  POPEd 136      69.270  70.935  29.286  1.00  0.00           C
ATOM   5324  O31 POPEd 136      69.469  71.644  30.516  1.00  0.00           O
ATOM   5325  C31 POPEd 136      70.719  71.775  30.876  1.00  0.00           C
ATOM   5326  O32 POPEd 136      71.700  71.445  30.206  1.00  0.00           O
ATOM   5327  C32 POPEd 136      70.740  72.405  32.256  1.00  0.00           C
ATOM   5330  C23 POPEd 136      65.859  73.045  32.526  1.00  0.00           C
ATOM   5333  C24 POPEd 136      65.509  72.324  33.836  1.00  0.00           C
ATOM   5336  C25 POPEd 136      66.039  73.045  35.086  1.00  0.00           C
ATOM   5339  C26 POPEd 136      65.629  72.375  36.406  1.00  0.00           C
ATOM   5342  C27 POPEd 136      66.439  72.915  37.596  1.00  0.00           C
ATOM   5345  C28 POPEd 136      65.820  72.594  38.966  1.00  0.00           C
ATOM   5348  C29 POPEd 136      66.640  73.214  40.066  1.00  0.00           C
ATOM   5350 0C21 POPEd 136      66.391  73.155  41.386  1.00  0.00           C
ATOM   5352 1C21 POPEd 136      65.239  72.445  42.046  1.00  0.00           C
ATOM   5355 2C21 POPEd 136      65.699  71.424  43.106  1.00  0.00           C
ATOM   5358 3C21 POPEd 136      66.419  72.064  44.306  1.00  0.00           C
ATOM   5361 4C21 POPEd 136      66.610  71.094  45.466  1.00  0.00           C
ATOM   5364 5C21 POPEd 136      67.420  71.714  46.616  1.00  0.00           C
ATOM   5367 6C21 POPEd 136      67.499  70.795  47.836  1.00  0.00           C
ATOM   5370 7C21 POPEd 136      68.359  71.385  48.956  1.00  0.00           C
ATOM   5373 8C21 POPEd 136      68.641  70.405  50.096  1.00  0.00           C
ATOM   5377  C33 POPEd 136      71.099  71.354  33.336  1.00  0.00           C
ATOM   5380  C34 POPEd 136      70.040  70.265  33.496  1.00  0.00           C
ATOM   5383  C35 POPEd 136      70.559  69.094  34.336  1.00  0.00           C
ATOM   5386  C36 POPEd 136      70.680  69.384  35.836  1.00  0.00           C
ATOM   5389  C37 POPEd 136      71.599  68.375  36.536  1.00  0.00           C
ATOM   5392  C38 POPEd 136      71.590  68.494  38.056  1.00  0.00           C
ATOM   5395  C39 POPEd 136      70.340  67.865  38.696  1.00  0.00           C
ATOM   5398 0C31 POPEd 136      70.360  67.975  40.226  1.00  0.00           C
ATOM   5401 1C31 POPEd 136      69.189  67.235  40.896  1.00  0.00           C
ATOM   5404 2C31 POPEd 136      69.370  67.095  42.416  1.00  0.00           C
ATOM   5407 3C31 POPEd 136      69.519  68.435  43.146  1.00  0.00           C
ATOM   5410 4C31 POPEd 136      69.900  68.244  44.616  1.00  0.00           C
ATOM   5413 5C31 POPEd 136      70.239  69.574  45.286  1.00  0.00           C
ATOM   5416 6C31 POPEd 136      70.640  69.454  46.756  1.00  0.00           C
ATOM   5420  NH3 POPEe 137      55.060  39.484  28.776  1.00  0.00           N
ATOM   5424  C12 POPEe 137      53.799  38.714  28.466  1.00  0.00           C
ATOM   5427  C11 POPEe 137      52.640  39.185  29.366  1.00  0.00           C
ATOM   5430  P   POPEe 137      52.360  41.604  28.386  1.00  0.00           P
ATOM   5431  O13 POPEe 137      53.610  42.375  28.246  1.00  0.00           O
ATOM   5432  O14 POPEe 137      51.861  40.854  27.216  1.00  0.00           O
ATOM   5433  O11 POPEe 137      51.219  42.534  28.926  1.00  0.00           O
ATOM   5434  O12 POPEe 137      52.630  40.595  29.576  1.00  0.00           O
ATOM   5435  C1  POPEe 137      50.430  42.134  30.056  1.00  0.00           C
ATOM   5438  C2  POPEe 137      51.061  42.685  31.356  1.00  0.00           C
ATOM   5440  O21 POPEe 137      50.270  42.315  32.496  1.00  0.00           O
ATOM   5441  C21 POPEe 137      50.439  41.095  32.946  1.00  0.00           C
ATOM   5442  O22 POPEe 137      51.159  40.214  32.506  1.00  0.00           O
ATOM   5443  C22 POPEe 137      49.619  40.995  34.226  1.00  0.00           C
ATOM   5446  C3  POPEe 137      51.170  44.234  31.306  1.00  0.00           C
ATOM   5449  O31 POPEe 137      51.419  44.764  32.646  1.00  0.00           O
ATOM   5450  C31 POPEe 137      50.369  45.384  33.206  1.00  0.00           C
ATOM   5451  O32 POPEe 137      49.379  45.755  32.606  1.00  0.00           O
ATOM   5452  C32 POPEe 137      50.550  45.454  34.726  1.00  0.00           C
ATOM   5455  C23 POPEe 137      49.649  39.604  34.886  1.00  0.00           C
ATOM   5458  C24 POPEe 137      48.579  39.505  35.986  1.00  0.00           C
ATOM   5461  C25 POPEe 137      48.680  40.595  37.056  1.00  0.00           C
ATOM   5464  C26 POPEe 137      47.469  40.574  37.986  1.00  0.00           C
ATOM   5467  C27 POPEe 137      47.430  41.755  38.966  1.00  0.00           C
ATOM   5470  C28 POPEe 137      48.610  41.745  39.946  1.00  0.00           C
ATOM   5473  C29 POPEe 137      48.250  42.554  41.166  1.00  0.00           C
ATOM   5475 0C21 POPEe 137      47.939  42.045  42.376  1.00  0.00           C
ATOM   5477 1C21 POPEe 137      47.950  40.595  42.776  1.00  0.00           C
ATOM   5480 2C21 POPEe 137      49.259  40.214  43.486  1.00  0.00           C
ATOM   5483 3C21 POPEe 137      49.559  41.084  44.716  1.00  0.00           C
ATOM   5486 4C21 POPEe 137      50.919  40.775  45.336  1.00  0.00           C
ATOM   5489 5C21 POPEe 137      51.349  41.775  46.416  1.00  0.00           C
ATOM   5492 6C21 POPEe 137      50.489  41.714  47.686  1.00  0.00           C
ATOM   5495 7C21 POPEe 137      51.000  42.664  48.776  1.00  0.00           C
ATOM   5498 8C21 POPEe 137      50.220  42.554  50.086  1.00  0.00           C
ATOM   5502  C33 POPEe 137      49.589  46.455  35.416  1.00  0.00           C
ATOM   5505  C34 POPEe 137      49.250  46.094  36.876  1.00  0.00           C
ATOM   5508  C35 POPEe 137      50.399  46.284  37.856  1.00  0.00           C
ATOM   5511  C36 POPEe 137      50.060  45.825  39.286  1.00  0.00           C
ATOM   5514  C37 POPEe 137      51.271  45.965  40.216  1.00  0.00           C
ATOM   5517  C38 POPEe 137      51.089  45.435  41.656  1.00  0.00           C
ATOM   5520  C39 POPEe 137      52.409  45.565  42.426  1.00  0.00           C
ATOM   5523 0C31 POPEe 137      52.349  45.144  43.906  1.00  0.00           C
ATOM   5526 1C31 POPEe 137      53.680  45.464  44.606  1.00  0.00           C
ATOM   5529 2C31 POPEe 137      53.689  45.235  46.116  1.00  0.00           C
ATOM   5532 3C31 POPEe 137      55.080  45.524  46.706  1.00  0.00           C
ATOM   5535 4C31 POPEe 137      55.119  45.515  48.246  1.00  0.00           C
ATOM   5538 5C31 POPEe 137      56.559  45.615  48.776  1.00  0.00           C
ATOM   5541 6C31 POPEe 137      56.639  45.664  50.306  1.00  0.00           C
ATOM   5545  NH3 POPEf 138      23.009  82.585  27.596  1.00  0.00           N
ATOM   5549  C12 POPEf 138      23.550  82.344  26.216  1.00  0.00           C
ATOM   5552  C11 POPEf 138      24.519  83.435  25.756  1.00  0.00           C
ATOM   5555  P   POPEf 138      26.359  82.334  24.216  1.00  0.00           P
ATOM   5556  O13 POPEf 138      26.239  80.935  24.686  1.00  0.00           O
ATOM   5557  O14 POPEf 138      26.719  82.574  22.796  1.00  0.00           O
ATOM   5558  O11 POPEf 138      27.319  83.155  25.186  1.00  0.00           O
ATOM   5559  O12 POPEf 138      24.979  83.085  24.446  1.00  0.00           O
ATOM   5560  C1  POPEf 138      28.320  82.544  26.006  1.00  0.00           C
ATOM   5563  C2  POPEf 138      29.189  83.625  26.726  1.00  0.00           C
ATOM   5565  O21 POPEf 138      30.439  83.034  27.146  1.00  0.00           O
ATOM   5566  C21 POPEf 138      30.409  82.255  28.216  1.00  0.00           C
ATOM   5567  O22 POPEf 138      29.429  81.814  28.776  1.00  0.00           O
ATOM   5568  C22 POPEf 138      31.849  82.035  28.716  1.00  0.00           C
ATOM   5571  C3  POPEf 138      28.429  84.414  27.856  1.00  0.00           C
ATOM   5574  O31 POPEf 138      29.319  84.904  28.886  1.00  0.00           O
ATOM   5575  C31 POPEf 138      28.729  85.235  30.046  1.00  0.00           C
ATOM   5576  O32 POPEf 138      27.529  85.235  30.266  1.00  0.00           O
ATOM   5577  C32 POPEf 138      29.829  85.564  31.066  1.00  0.00           C
ATOM   5580  C23 POPEf 138      32.249  83.124  29.736  1.00  0.00           C
ATOM   5583  C24 POPEf 138      33.660  82.935  30.326  1.00  0.00           C
ATOM   5586  C25 POPEf 138      33.969  83.964  31.426  1.00  0.00           C
ATOM   5589  C26 POPEf 138      35.189  83.605  32.276  1.00  0.00           C
ATOM   5592  C27 POPEf 138      35.489  84.624  33.386  1.00  0.00           C
ATOM   5595  C28 POPEf 138      36.771  84.305  34.176  1.00  0.00           C
ATOM   5598  C29 POPEf 138      36.960  85.225  35.356  1.00  0.00           C
ATOM   5600 0C21 POPEf 138      37.849  86.224  35.486  1.00  0.00           C
ATOM   5602 1C21 POPEf 138      38.899  86.685  34.506  1.00  0.00           C
ATOM   5605 2C21 POPEf 138      40.270  86.825  35.196  1.00  0.00           C
ATOM   5608 3C21 POPEf 138      41.279  87.655  34.396  1.00  0.00           C
ATOM   5611 4C21 POPEf 138      42.569  87.875  35.206  1.00  0.00           C
ATOM   5614 5C21 POPEf 138      43.599  88.745  34.486  1.00  0.00           C
ATOM   5617 6C21 POPEf 138      43.379  90.244  34.716  1.00  0.00           C
ATOM   5620 7C21 POPEf 138      44.509  91.084  34.126  1.00  0.00           C
ATOM   5623 8C21 POPEf 138      44.340  92.574  34.346  1.00  0.00           C
ATOM   5627  C33 POPEf 138      29.429  86.674  32.076  1.00  0.00           C
ATOM   5630  C34 POPEf 138      30.529  86.935  33.116  1.00  0.00           C
ATOM   5633  C35 POPEf 138      30.249  88.145  34.016  1.00  0.00           C
ATOM   5636  C36 POPEf 138      29.070  87.924  34.976  1.00  0.00           C
ATOM   5639  C37 POPEf 138      29.419  88.195  36.446  1.00  0.00           C
ATOM   5642  C38 POPEf 138      28.309  87.714  37.396  1.00  0.00           C
ATOM   5645  C39 POPEf 138      28.789  87.415  38.816  1.00  0.00           C
ATOM   5648 0C31 POPEf 138      27.749  86.634  39.636  1.00  0.00           C
ATOM   5651 1C31 POPEf 138      28.299  86.135  40.986  1.00  0.00           C
ATOM   5654 2C31 POPEf 138      28.539  87.255  41.996  1.00  0.00           C
ATOM   5657 3C31 POPEf 138      27.300  87.625  42.826  1.00  0.00           C
ATOM   5660 4C31 POPEf 138      27.040  86.655  43.976  1.00  0.00           C
ATOM   5663 5C31 POPEf 138      25.999  87.194  44.966  1.00  0.00           C
ATOM   5666 6C31 POPEf 138      25.829  86.335  46.216  1.00  0.00           C
ATOM   5670  NH3 POPEg 139      41.009  32.005  71.056  1.00  0.00           N
ATOM   5674  C12 POPEg 139      40.040  32.375  72.136  1.00  0.00           C
ATOM   5677  C11 POPEg 139      40.700  33.275  73.216  1.00  0.00           C
ATOM   5680  P   POPEg 139      41.220  35.554  71.936  1.00  0.00           P
ATOM   5681  O13 POPEg 139      40.219  35.935  70.916  1.00  0.00           O
ATOM   5682  O14 POPEg 139      41.919  36.685  72.596  1.00  0.00           O
ATOM   5683  O11 POPEg 139      42.269  34.564  71.306  1.00  0.00           O
ATOM   5684  O12 POPEg 139      40.479  34.675  73.016  1.00  0.00           O
ATOM   5685  C1  POPEg 139      43.219  35.025  70.326  1.00  0.00           C
ATOM   5688  C2  POPEg 139      42.959  34.295  68.996  1.00  0.00           C
ATOM   5690  O21 POPEg 139      43.810  34.845  67.966  1.00  0.00           O
ATOM   5691  C21 POPEg 139      44.099  33.904  67.056  1.00  0.00           C
ATOM   5692  O22 POPEg 139      44.069  32.694  67.276  1.00  0.00           O
ATOM   5693  C22 POPEg 139      44.221  34.564  65.676  1.00  0.00           C
ATOM   5696  C3  POPEg 139      41.480  34.475  68.536  1.00  0.00           C
ATOM   5699  O31 POPEg 139      41.229  33.914  67.236  1.00  0.00           O
ATOM   5700  C31 POPEg 139      40.770  32.664  67.236  1.00  0.00           C
ATOM   5701  O32 POPEg 139      40.579  31.975  68.226  1.00  0.00           O
ATOM   5702  C32 POPEg 139      40.509  32.275  65.796  1.00  0.00           C
ATOM   5705  C23 POPEg 139      44.570  33.535  64.576  1.00  0.00           C
ATOM   5708  C24 POPEg 139      44.349  34.034  63.136  1.00  0.00           C
ATOM   5711  C25 POPEg 139      44.609  32.905  62.126  1.00  0.00           C
ATOM   5714  C26 POPEg 139      45.839  33.085  61.236  1.00  0.00           C
ATOM   5717  C27 POPEg 139      46.079  31.835  60.366  1.00  0.00           C
ATOM   5720  C28 POPEg 139      47.079  32.054  59.216  1.00  0.00           C
ATOM   5723  C29 POPEg 139      47.219  30.804  58.386  1.00  0.00           C
ATOM   5725 0C21 POPEg 139      48.269  30.445  57.636  1.00  0.00           C
ATOM   5727 1C21 POPEg 139      49.519  31.244  57.396  1.00  0.00           C
ATOM   5730 2C21 POPEg 139      50.719  30.744  58.226  1.00  0.00           C
ATOM   5733 3C21 POPEg 139      52.039  31.414  57.786  1.00  0.00           C
ATOM   5736 4C21 POPEg 139      53.169  31.255  58.806  1.00  0.00           C
ATOM   5739 5C21 POPEg 139      54.550  31.084  58.146  1.00  0.00           C
ATOM   5742 6C21 POPEg 139      55.719  31.425  59.066  1.00  0.00           C
ATOM   5745 7C21 POPEg 139      57.059  30.795  58.666  1.00  0.00           C
ATOM   5748 8C21 POPEg 139      58.199  31.205  59.596  1.00  0.00           C
ATOM   5752  C33 POPEg 139      39.309  31.335  65.576  1.00  0.00           C
ATOM   5755  C34 POPEg 139      39.110  31.175  64.076  1.00  0.00           C
ATOM   5758  C35 POPEg 139      37.689  30.775  63.696  1.00  0.00           C
ATOM   5761  C36 POPEg 139      37.570  30.605  62.186  1.00  0.00           C
ATOM   5764  C37 POPEg 139      36.111  30.545  61.806  1.00  0.00           C
ATOM   5767  C38 POPEg 139      35.849  29.964  60.426  1.00  0.00           C
ATOM   5770  C39 POPEg 139      36.390  30.795  59.266  1.00  0.00           C
ATOM   5773 0C31 POPEg 139      36.079  30.105  57.946  1.00  0.00           C
ATOM   5776 1C31 POPEg 139      36.729  30.835  56.786  1.00  0.00           C
ATOM   5779 2C31 POPEg 139      37.029  29.914  55.606  1.00  0.00           C
ATOM   5782 3C31 POPEg 139      37.960  30.624  54.636  1.00  0.00           C
ATOM   5785 4C31 POPEg 139      38.569  29.654  53.636  1.00  0.00           C
ATOM   5788 5C31 POPEg 139      39.579  30.354  52.736  1.00  0.00           C
ATOM   5791 6C31 POPEg 139      40.219  29.374  51.766  1.00  0.00           C
ATOM   5795  NH3 POPEh 140      82.971 110.844  70.516  1.00  0.00           N
ATOM   5799  C12 POPEh 140      81.980 109.934  71.176  1.00  0.00           C
ATOM   5802  C11 POPEh 140      80.979 110.734  72.016  1.00  0.00           C
ATOM   5805  P   POPEh 140      78.560 110.184  71.256  1.00  0.00           P
ATOM   5806  O13 POPEh 140      77.869 111.434  71.646  1.00  0.00           O
ATOM   5807  O14 POPEh 140      77.770 108.934  71.196  1.00  0.00           O
ATOM   5808  O11 POPEh 140      79.220 110.454  69.846  1.00  0.00           O
ATOM   5809  O12 POPEh 140      79.799 109.955  72.196  1.00  0.00           O
ATOM   5810  C1  POPEh 140      78.790 109.784  68.656  1.00  0.00           C
ATOM   5813  C2  POPEh 140      77.790 110.624  67.786  1.00  0.00           C
ATOM   5815  O21 POPEh 140      77.641 109.974  66.506  1.00  0.00           O
ATOM   5816  C21 POPEh 140      78.670 110.025  65.666  1.00  0.00           C
ATOM   5817  O22 POPEh 140      79.751 110.545  65.896  1.00  0.00           O
ATOM   5818  C22 POPEh 140      78.300 109.325  64.346  1.00  0.00           C
ATOM   5821  C3  POPEh 140      78.169 112.164  67.726  1.00  0.00           C
ATOM   5824  O31 POPEh 140      77.180 113.085  67.196  1.00  0.00           O
ATOM   5825  C31 POPEh 140      77.160 113.195  65.846  1.00  0.00           C
ATOM   5826  O32 POPEh 140      77.079 112.264  65.086  1.00  0.00           O
ATOM   5827  C32 POPEh 140      77.420 114.605  65.346  1.00  0.00           C
ATOM   5830  C23 POPEh 140      79.110 109.834  63.116  1.00  0.00           C
ATOM   5833  C24 POPEh 140      80.590 109.435  63.126  1.00  0.00           C
ATOM   5836  C25 POPEh 140      81.370 109.855  61.876  1.00  0.00           C
ATOM   5839  C26 POPEh 140      81.279 108.854  60.706  1.00  0.00           C
ATOM   5842  C27 POPEh 140      82.241 109.195  59.556  1.00  0.00           C
ATOM   5845  C28 POPEh 140      82.360 108.094  58.486  1.00  0.00           C
ATOM   5848  C29 POPEh 140      81.040 107.814  57.826  1.00  0.00           C
ATOM   5850 0C21 POPEh 140      80.719 106.734  57.096  1.00  0.00           C
ATOM   5852 1C21 POPEh 140      81.580 105.555  56.726  1.00  0.00           C
ATOM   5855 2C21 POPEh 140      81.150 104.325  57.536  1.00  0.00           C
ATOM   5858 3C21 POPEh 140      81.370 102.975  56.836  1.00  0.00           C
ATOM   5861 4C21 POPEh 140      80.630 101.854  57.576  1.00  0.00           C
ATOM   5864 5C21 POPEh 140      80.751 100.484  56.916  1.00  0.00           C
ATOM   5867 6C21 POPEh 140      80.150  99.354  57.756  1.00  0.00           C
ATOM   5870 7C21 POPEh 140      80.309  97.975  57.096  1.00  0.00           C
ATOM   5873 8C21 POPEh 140      80.169  96.814  58.076  1.00  0.00           C
ATOM   5877  C33 POPEh 140      78.910 114.874  65.016  1.00  0.00           C
ATOM   5880  C34 POPEh 140      79.119 116.264  64.386  1.00  0.00           C
ATOM   5883  C35 POPEh 140      80.019 116.245  63.136  1.00  0.00           C
ATOM   5886  C36 POPEh 140      79.290 115.745  61.886  1.00  0.00           C
ATOM   5889  C37 POPEh 140      80.159 115.755  60.616  1.00  0.00           C
ATOM   5892  C38 POPEh 140      79.309 115.555  59.346  1.00  0.00           C
ATOM   5895  C39 POPEh 140      80.110 115.585  58.026  1.00  0.00           C
ATOM   5898 0C31 POPEh 140      80.779 116.935  57.726  1.00  0.00           C
ATOM   5901 1C31 POPEh 140      81.269 117.075  56.276  1.00  0.00           C
ATOM   5904 2C31 POPEh 140      81.939 118.435  56.056  1.00  0.00           C
ATOM   5907 3C31 POPEh 140      82.600 118.565  54.676  1.00  0.00           C
ATOM   5910 4C31 POPEh 140      83.631 119.715  54.616  1.00  0.00           C
ATOM   5913 5C31 POPEh 140      84.989 119.214  54.106  1.00  0.00           C
ATOM   5916 6C31 POPEh 140      86.119 120.225  54.296  1.00  0.00           C
ATOM   5920  NH3 POPEi 141      39.099  68.375  27.696  1.00  0.00           N
ATOM   5924  C12 POPEi 141      40.009  69.545  27.386  1.00  0.00           C
ATOM   5927  C11 POPEi 141      39.579  70.875  28.046  1.00  0.00           C
ATOM   5930  P   POPEi 141      41.180  72.964  27.596  1.00  0.00           P
ATOM   5931  O13 POPEi 141      42.070  73.204  26.436  1.00  0.00           O
ATOM   5932  O14 POPEi 141      40.630  74.205  28.166  1.00  0.00           O
ATOM   5933  O11 POPEi 141      41.979  72.195  28.726  1.00  0.00           O
ATOM   5934  O12 POPEi 141      40.009  71.964  27.236  1.00  0.00           O
ATOM   5935  C1  POPEi 141      43.410  72.305  28.806  1.00  0.00           C
ATOM   5938  C2  POPEi 141      43.890  72.095  30.266  1.00  0.00           C
ATOM   5940  O21 POPEi 141      43.540  73.214  31.086  1.00  0.00           O
ATOM   5941  C21 POPEi 141      42.250  73.365  31.386  1.00  0.00           C
ATOM   5942  O22 POPEi 141      41.569  74.314  31.066  1.00  0.00           O
ATOM   5943  C22 POPEi 141      41.860  72.384  32.486  1.00  0.00           C
ATOM   5946  C3  POPEi 141      45.430  71.884  30.386  1.00  0.00           C
ATOM   5949  O31 POPEi 141      45.719  71.574  31.766  1.00  0.00           O
ATOM   5950  C31 POPEi 141      46.390  72.485  32.456  1.00  0.00           C
ATOM   5951  O32 POPEi 141      47.169  73.305  32.016  1.00  0.00           O
ATOM   5952  C32 POPEi 141      45.969  72.355  33.926  1.00  0.00           C
ATOM   5955  C23 POPEi 141      41.720  73.174  33.806  1.00  0.00           C
ATOM   5958  C24 POPEi 141      41.910  72.324  35.066  1.00  0.00           C
ATOM   5961  C25 POPEi 141      41.989  73.204  36.326  1.00  0.00           C
ATOM   5964  C26 POPEi 141      42.279  72.414  37.606  1.00  0.00           C
ATOM   5967  C27 POPEi 141      41.931  73.204  38.866  1.00  0.00           C
ATOM   5970  C28 POPEi 141      42.439  72.515  40.146  1.00  0.00           C
ATOM   5973  C29 POPEi 141      41.809  73.074  41.406  1.00  0.00           C
ATOM   5975 0C21 POPEi 141      41.750  72.435  42.586  1.00  0.00           C
ATOM   5977 1C21 POPEi 141      42.369  71.094  42.896  1.00  0.00           C
ATOM   5980 2C21 POPEi 141      43.099  71.115  44.246  1.00  0.00           C
ATOM   5983 3C21 POPEi 141      43.670  69.744  44.636  1.00  0.00           C
ATOM   5986 4C21 POPEi 141      44.460  69.755  45.956  1.00  0.00           C
ATOM   5989 5C21 POPEi 141      43.649  70.265  47.156  1.00  0.00           C
ATOM   5992 6C21 POPEi 141      44.460  70.324  48.456  1.00  0.00           C
ATOM   5995 7C21 POPEi 141      43.680  71.034  49.576  1.00  0.00           C
ATOM   5998 8C21 POPEi 141      44.529  71.375  50.806  1.00  0.00           C
ATOM   6002  C33 POPEi 141      46.849  73.165  34.896  1.00  0.00           C
ATOM   6005  C34 POPEi 141      46.289  73.225  36.326  1.00  0.00           C
ATOM   6008  C35 POPEi 141      46.630  72.025  37.216  1.00  0.00           C
ATOM   6011  C36 POPEi 141      46.380  72.375  38.686  1.00  0.00           C
ATOM   6014  C37 POPEi 141      46.750  71.295  39.716  1.00  0.00           C
ATOM   6017  C38 POPEi 141      47.050  71.874  41.116  1.00  0.00           C
ATOM   6020  C39 POPEi 141      45.939  72.804  41.656  1.00  0.00           C
ATOM   6023 0C31 POPEi 141      46.400  73.695  42.826  1.00  0.00           C
ATOM   6026 1C31 POPEi 141      45.471  74.905  43.006  1.00  0.00           C
ATOM   6029 2C31 POPEi 141      46.019  75.964  43.976  1.00  0.00           C
ATOM   6032 3C31 POPEi 141      46.070  75.525  45.446  1.00  0.00           C
ATOM   6035 4C31 POPEi 141      44.689  75.225  46.036  1.00  0.00           C
ATOM   6038 5C31 POPEi 141      44.710  75.074  47.566  1.00  0.00           C
ATOM   6041 6C31 POPEi 141      43.300  74.935  48.156  1.00  0.00           C
ATOM   6045  NH3 POPEj 142      43.710  28.914  26.156  1.00  0.00           N
ATOM   6049  C12 POPEj 142      44.799  29.724  25.486  1.00  0.00           C
ATOM   6052  C11 POPEj 142      44.250  30.954  24.736  1.00  0.00           C
ATOM   6055  P   POPEj 142      42.311  32.164  25.956  1.00  0.00           P
ATOM   6056  O13 POPEj 142      41.739  30.825  26.216  1.00  0.00           O
ATOM   6057  O14 POPEj 142      41.769  32.945  24.846  1.00  0.00           O
ATOM   6058  O11 POPEj 142      42.360  33.074  27.236  1.00  0.00           O
ATOM   6059  O12 POPEj 142      43.869  31.984  25.666  1.00  0.00           O
ATOM   6060  C1  POPEj 142      42.169  32.505  28.526  1.00  0.00           C
ATOM   6063  C2  POPEj 142      42.599  33.535  29.586  1.00  0.00           C
ATOM   6065  O21 POPEj 142      42.640  32.924  30.886  1.00  0.00           O
ATOM   6066  C21 POPEj 142      43.540  32.015  31.146  1.00  0.00           C
ATOM   6067  O22 POPEj 142      44.379  31.555  30.386  1.00  0.00           O
ATOM   6068  C22 POPEj 142      43.279  31.574  32.596  1.00  0.00           C
ATOM   6071  C3  POPEj 142      41.599  34.745  29.606  1.00  0.00           C
ATOM   6074  O31 POPEj 142      41.800  35.574  30.776  1.00  0.00           O
ATOM   6075  C31 POPEj 142      40.869  35.484  31.716  1.00  0.00           C
ATOM   6076  O32 POPEj 142      39.759  34.994  31.596  1.00  0.00           O
ATOM   6077  C32 POPEj 142      41.410  36.045  33.036  1.00  0.00           C
ATOM   6080  C23 POPEj 142      44.559  31.234  33.366  1.00  0.00           C
ATOM   6083  C24 POPEj 142      44.550  31.925  34.736  1.00  0.00           C
ATOM   6086  C25 POPEj 142      45.839  31.695  35.536  1.00  0.00           C
ATOM   6089  C26 POPEj 142      45.739  32.285  36.946  1.00  0.00           C
ATOM   6092  C27 POPEj 142      46.960  31.955  37.816  1.00  0.00           C
ATOM   6095  C28 POPEj 142      46.709  32.285  39.296  1.00  0.00           C
ATOM   6098  C29 POPEj 142      47.889  31.945  40.176  1.00  0.00           C
ATOM   6100 0C21 POPEj 142      48.199  32.515  41.346  1.00  0.00           C
ATOM   6102 1C21 POPEj 142      47.360  33.565  42.036  1.00  0.00           C
ATOM   6105 2C21 POPEj 142      46.989  33.214  43.486  1.00  0.00           C
ATOM   6108 3C21 POPEj 142      48.041  33.605  44.526  1.00  0.00           C
ATOM   6111 4C21 POPEj 142      47.490  33.354  45.936  1.00  0.00           C
ATOM   6114 5C21 POPEj 142      48.410  33.814  47.066  1.00  0.00           C
ATOM   6117 6C21 POPEj 142      47.689  33.675  48.416  1.00  0.00           C
ATOM   6120 7C21 POPEj 142      48.529  34.085  49.626  1.00  0.00           C
ATOM   6123 8C21 POPEj 142      47.669  34.275  50.876  1.00  0.00           C
ATOM   6127  C33 POPEj 142      40.590  35.514  34.236  1.00  0.00           C
ATOM   6130  C34 POPEj 142      41.139  35.914  35.616  1.00  0.00           C
ATOM   6133  C35 POPEj 142      40.169  35.514  36.736  1.00  0.00           C
ATOM   6136  C36 POPEj 142      40.719  35.695  38.156  1.00  0.00           C
ATOM   6139  C37 POPEj 142      39.689  35.324  39.236  1.00  0.00           C
ATOM   6142  C38 POPEj 142      40.200  35.644  40.646  1.00  0.00           C
ATOM   6145  C39 POPEj 142      39.169  35.514  41.776  1.00  0.00           C
ATOM   6148 0C31 POPEj 142      39.040  34.095  42.356  1.00  0.00           C
ATOM   6151 1C31 POPEj 142      38.480  34.115  43.796  1.00  0.00           C
ATOM   6154 2C31 POPEj 142      38.379  32.714  44.416  1.00  0.00           C
ATOM   6157 3C31 POPEj 142      37.809  32.705  45.846  1.00  0.00           C
ATOM   6160 4C31 POPEj 142      38.619  33.514  46.866  1.00  0.00           C
ATOM   6163 5C31 POPEj 142      38.219  33.195  48.316  1.00  0.00           C
ATOM   6166 6C31 POPEj 142      38.899  34.065  49.376  1.00  0.00           C
ATOM   6170  NH3 POPEk 143      85.009  36.214  71.716  1.00  0.00           N
ATOM   6174  C12 POPEk 143      86.340  36.705  72.206  1.00  0.00           C
ATOM   6177  C11 POPEk 143      86.280  37.365  73.606  1.00  0.00           C
ATOM   6180  P   POPEk 143      85.070  39.685  73.186  1.00  0.00           P
ATOM   6181  O13 POPEk 143      84.090  40.435  74.016  1.00  0.00           O
ATOM   6182  O14 POPEk 143      86.441  40.214  73.156  1.00  0.00           O
ATOM   6183  O11 POPEk 143      84.490  39.374  71.746  1.00  0.00           O
ATOM   6184  O12 POPEk 143      85.161  38.234  73.796  1.00  0.00           O
ATOM   6185  C1  POPEk 143      83.150  38.855  71.596  1.00  0.00           C
ATOM   6188  C2  POPEk 143      82.810  38.584  70.086  1.00  0.00           C
ATOM   6190  O21 POPEk 143      82.050  39.704  69.646  1.00  0.00           O
ATOM   6191  C21 POPEk 143      82.229  40.074  68.396  1.00  0.00           C
ATOM   6192  O22 POPEk 143      82.831  39.435  67.536  1.00  0.00           O
ATOM   6193  C22 POPEk 143      81.549  41.435  68.196  1.00  0.00           C
ATOM   6196  C3  POPEk 143      82.029  37.255  69.806  1.00  0.00           C
ATOM   6199  O31 POPEk 143      82.180  36.815  68.436  1.00  0.00           O
ATOM   6200  C31 POPEk 143      83.380  36.324  68.146  1.00  0.00           C
ATOM   6201  O32 POPEk 143      84.260  36.115  68.976  1.00  0.00           O
ATOM   6202  C32 POPEk 143      83.549  36.214  66.626  1.00  0.00           C
ATOM   6205  C23 POPEk 143      82.570  42.505  67.796  1.00  0.00           C
ATOM   6208  C24 POPEk 143      82.020  43.664  66.966  1.00  0.00           C
ATOM   6211  C25 POPEk 143      81.339  43.185  65.686  1.00  0.00           C
ATOM   6214  C26 POPEk 143      81.250  44.255  64.596  1.00  0.00           C
ATOM   6217  C27 POPEk 143      80.450  43.745  63.406  1.00  0.00           C
ATOM   6220  C28 POPEk 143      80.390  44.745  62.236  1.00  0.00           C
ATOM   6223  C29 POPEk 143      79.600  45.965  62.616  1.00  0.00           C
ATOM   6225 0C21 POPEk 143      79.500  47.095  61.896  1.00  0.00           C
ATOM   6227 1C21 POPEk 143      80.089  47.334  60.526  1.00  0.00           C
ATOM   6230 2C21 POPEk 143      79.000  47.775  59.526  1.00  0.00           C
ATOM   6233 3C21 POPEk 143      77.919  46.705  59.316  1.00  0.00           C
ATOM   6236 4C21 POPEk 143      76.809  47.115  58.346  1.00  0.00           C
ATOM   6239 5C21 POPEk 143      77.290  47.324  56.916  1.00  0.00           C
ATOM   6242 6C21 POPEk 143      76.119  47.604  55.976  1.00  0.00           C
ATOM   6245 7C21 POPEk 143      76.570  47.885  54.536  1.00  0.00           C
ATOM   6248 8C21 POPEk 143      75.399  48.304  53.656  1.00  0.00           C
ATOM   6252  C33 POPEk 143      84.620  35.185  66.166  1.00  0.00           C
ATOM   6255  C34 POPEk 143      85.230  35.505  64.796  1.00  0.00           C
ATOM   6258  C35 POPEk 143      86.441  34.604  64.516  1.00  0.00           C
ATOM   6261  C36 POPEk 143      87.360  35.074  63.386  1.00  0.00           C
ATOM   6264  C37 POPEk 143      88.710  34.345  63.466  1.00  0.00           C
ATOM   6267  C38 POPEk 143      89.770  34.805  62.446  1.00  0.00           C
ATOM   6270  C39 POPEk 143      89.601  34.304  61.006  1.00  0.00           C
ATOM   6273 0C31 POPEk 143      90.830  34.685  60.166  1.00  0.00           C
ATOM   6276 1C31 POPEk 143      90.560  34.694  58.656  1.00  0.00           C
ATOM   6279 2C31 POPEk 143      91.749  35.155  57.796  1.00  0.00           C
ATOM   6282 3C31 POPEk 143      92.941  34.174  57.816  1.00  0.00           C
ATOM   6285 4C31 POPEk 143      94.090  34.595  56.876  1.00  0.00           C
ATOM   6288 5C31 POPEk 143      94.361  33.565  55.766  1.00  0.00           C
ATOM   6291 6C31 POPEk 143      95.669  33.804  55.016  1.00  0.00           C
ATOM   6295  NH3 POPEl 144      99.960  38.275  29.546  1.00  0.00           N
ATOM   6299  C12 POPEl 144     101.451  38.484  29.576  1.00  0.00           C
ATOM   6302  C11 POPEl 144     101.961  38.995  28.216  1.00  0.00           C
ATOM   6305  P   POPEl 144     104.370  39.255  27.256  1.00  0.00           P
ATOM   6306  O13 POPEl 144     103.739  39.225  25.916  1.00  0.00           O
ATOM   6307  O14 POPEl 144     105.550  40.135  27.416  1.00  0.00           O
ATOM   6308  O11 POPEl 144     104.741  37.784  27.686  1.00  0.00           O
ATOM   6309  O12 POPEl 144     103.270  39.595  28.336  1.00  0.00           O
ATOM   6310  C1  POPEl 144     105.210  37.424  28.996  1.00  0.00           C
ATOM   6313  C2  POPEl 144     104.969  35.894  29.206  1.00  0.00           C
ATOM   6315  O21 POPEl 144     104.291  35.624  30.446  1.00  0.00           O
ATOM   6316  C21 POPEl 144     104.960  35.795  31.566  1.00  0.00           C
ATOM   6317  O22 POPEl 144     106.171  35.874  31.696  1.00  0.00           O
ATOM   6318  C22 POPEl 144     103.941  36.025  32.666  1.00  0.00           C
ATOM   6321  C3  POPEl 144     106.171  34.955  28.896  1.00  0.00           C
ATOM   6324  O31 POPEl 144     105.740  33.574  28.936  1.00  0.00           O
ATOM   6325  C31 POPEl 144     106.141  32.574  29.726  1.00  0.00           C
ATOM   6326  O32 POPEl 144     105.730  31.425  29.596  1.00  0.00           O
ATOM   6327  C32 POPEl 144     107.130  32.905  30.846  1.00  0.00           C
ATOM   6330  C23 POPEl 144     103.540  37.515  32.676  1.00  0.00           C
ATOM   6333  C24 POPEl 144     102.299  37.824  33.516  1.00  0.00           C
ATOM   6336  C25 POPEl 144     102.460  37.424  34.986  1.00  0.00           C
ATOM   6339  C26 POPEl 144     103.540  38.195  35.746  1.00  0.00           C
ATOM   6342  C27 POPEl 144     103.050  38.775  37.086  1.00  0.00           C
ATOM   6345  C28 POPEl 144     104.159  39.424  37.936  1.00  0.00           C
ATOM   6348  C29 POPEl 144     105.191  38.405  38.346  1.00  0.00           C
ATOM   6350 0C21 POPEl 144     106.511  38.604  38.446  1.00  0.00           C
ATOM   6352 1C21 POPEl 144     107.220  39.924  38.256  1.00  0.00           C
ATOM   6355 2C21 POPEl 144     108.421  40.064  39.206  1.00  0.00           C
ATOM   6358 3C21 POPEl 144     108.020  40.205  40.686  1.00  0.00           C
ATOM   6361 4C21 POPEl 144     109.249  40.144  41.616  1.00  0.00           C
ATOM   6364 5C21 POPEl 144     108.899  40.164  43.116  1.00  0.00           C
ATOM   6367 6C21 POPEl 144     108.491  41.554  43.646  1.00  0.00           C
ATOM   6370 7C21 POPEl 144     108.290  41.545  45.166  1.00  0.00           C
ATOM   6373 8C21 POPEl 144     107.850  42.884  45.746  1.00  0.00           C
ATOM   6377  C33 POPEl 144     106.609  32.414  32.216  1.00  0.00           C
ATOM   6380  C34 POPEl 144     107.469  32.954  33.366  1.00  0.00           C
ATOM   6383  C35 POPEl 144     106.931  32.574  34.746  1.00  0.00           C
ATOM   6386  C36 POPEl 144     107.049  31.074  35.056  1.00  0.00           C
ATOM   6389  C37 POPEl 144     106.600  30.795  36.486  1.00  0.00           C
ATOM   6392  C38 POPEl 144     106.749  29.335  36.896  1.00  0.00           C
ATOM   6395  C39 POPEl 144     106.049  28.964  38.206  1.00  0.00           C
ATOM   6398 0C31 POPEl 144     106.280  29.945  39.366  1.00  0.00           C
ATOM   6401 1C31 POPEl 144     105.429  29.595  40.596  1.00  0.00           C
ATOM   6404 2C31 POPEl 144     105.230  30.795  41.536  1.00  0.00           C
ATOM   6407 3C31 POPEl 144     103.999  30.644  42.446  1.00  0.00           C
ATOM   6410 4C31 POPEl 144     104.361  30.554  43.936  1.00  0.00           C
ATOM   6413 5C31 POPEl 144     103.111  30.465  44.816  1.00  0.00           C
ATOM   6416 6C31 POPEl 144     103.421  30.565  46.306  1.00  0.00           C
ATOM   6420  NH3 POPEm 145     130.779  97.094  70.166  1.00  0.00           N
ATOM   6424  C12 POPEm 145     129.689  96.074  70.386  1.00  0.00           C
ATOM   6427  C11 POPEm 145     129.781  94.865  69.446  1.00  0.00           C
ATOM   6430  P   POPEm 145     127.730  93.514  70.536  1.00  0.00           P
ATOM   6431  O13 POPEm 145     127.489  92.054  70.516  1.00  0.00           O
ATOM   6432  O14 POPEm 145     127.521  94.265  71.796  1.00  0.00           O
ATOM   6433  O11 POPEm 145     126.900  94.195  69.396  1.00  0.00           O
ATOM   6434  O12 POPEm 145     129.200  93.714  70.036  1.00  0.00           O
ATOM   6435  C1  POPEm 145     126.971  93.805  68.026  1.00  0.00           C
ATOM   6438  C2  POPEm 145     126.551  95.005  67.126  1.00  0.00           C
ATOM   6440  O21 POPEm 145     125.219  94.815  66.586  1.00  0.00           O
ATOM   6441  C21 POPEm 145     125.070  93.835  65.716  1.00  0.00           C
ATOM   6442  O22 POPEm 145     125.970  93.085  65.346  1.00  0.00           O
ATOM   6443  C22 POPEm 145     123.610  93.814  65.286  1.00  0.00           C
ATOM   6446  C3  POPEm 145     127.600  95.384  66.026  1.00  0.00           C
ATOM   6449  O31 POPEm 145     127.049  96.235  64.996  1.00  0.00           O
ATOM   6450  C31 POPEm 145     127.391  95.944  63.736  1.00  0.00           C
ATOM   6451  O32 POPEm 145     128.049  94.974  63.396  1.00  0.00           O
ATOM   6452  C32 POPEm 145     126.831  97.014  62.796  1.00  0.00           C
ATOM   6455  C23 POPEm 145     123.410  93.414  63.806  1.00  0.00           C
ATOM   6458  C24 POPEm 145     122.020  92.824  63.546  1.00  0.00           C
ATOM   6461  C25 POPEm 145     121.861  92.385  62.096  1.00  0.00           C
ATOM   6464  C26 POPEm 145     120.641  91.494  61.826  1.00  0.00           C
ATOM   6467  C27 POPEm 145     119.300  92.185  62.086  1.00  0.00           C
ATOM   6470  C28 POPEm 145     118.130  91.394  61.486  1.00  0.00           C
ATOM   6473  C29 POPEm 145     116.910  92.255  61.296  1.00  0.00           C
ATOM   6475 0C21 POPEm 145     116.219  92.394  60.146  1.00  0.00           C
ATOM   6477 1C21 POPEm 145     116.490  91.625  58.876  1.00  0.00           C
ATOM   6480 2C21 POPEm 145     115.219  91.464  58.006  1.00  0.00           C
ATOM   6483 3C21 POPEm 145     114.781  92.784  57.356  1.00  0.00           C
ATOM   6486 4C21 POPEm 145     113.370  92.735  56.756  1.00  0.00           C
ATOM   6489 5C21 POPEm 145     113.281  91.984  55.426  1.00  0.00           C
ATOM   6492 6C21 POPEm 145     111.870  92.085  54.816  1.00  0.00           C
ATOM   6495 7C21 POPEm 145     111.740  91.345  53.486  1.00  0.00           C
ATOM   6498 8C21 POPEm 145     110.320  91.415  52.916  1.00  0.00           C
ATOM   6502  C33 POPEm 145     125.441  96.644  62.226  1.00  0.00           C
ATOM   6505  C34 POPEm 145     124.760  97.795  61.466  1.00  0.00           C
ATOM   6508  C35 POPEm 145     125.180  97.994  60.006  1.00  0.00           C
ATOM   6511  C36 POPEm 145     124.391  97.105  59.036  1.00  0.00           C
ATOM   6514  C37 POPEm 145     124.221  97.765  57.656  1.00  0.00           C
ATOM   6517  C38 POPEm 145     123.540  96.844  56.636  1.00  0.00           C
ATOM   6520  C39 POPEm 145     123.470  97.444  55.236  1.00  0.00           C
ATOM   6523 0C31 POPEm 145     123.309  96.375  54.146  1.00  0.00           C
ATOM   6526 1C31 POPEm 145     123.531  96.945  52.736  1.00  0.00           C
ATOM   6529 2C31 POPEm 145     123.461  95.874  51.636  1.00  0.00           C
ATOM   6532 3C31 POPEm 145     123.911  96.405  50.276  1.00  0.00           C
ATOM   6535 4C31 POPEm 145     125.441  96.515  50.156  1.00  0.00           C
ATOM   6538 5C31 POPEm 145     125.891  97.284  48.906  1.00  0.00           C
ATOM   6541 6C31 POPEm 145     127.411  97.434  48.816  1.00  0.00           C
ATOM   6545  NH3 POPEn 146      43.799  93.954  25.226  1.00  0.00           N
ATOM   6549  C12 POPEn 146      43.900  92.574  25.816  1.00  0.00           C
ATOM   6552  C11 POPEn 146      43.469  91.525  24.786  1.00  0.00           C
ATOM   6555  P   POPEn 146      41.330  92.365  23.556  1.00  0.00           P
ATOM   6556  O13 POPEn 146      41.809  92.005  22.216  1.00  0.00           O
ATOM   6557  O14 POPEn 146      41.489  93.784  23.936  1.00  0.00           O
ATOM   6558  O11 POPEn 146      39.789  91.995  23.706  1.00  0.00           O
ATOM   6559  O12 POPEn 146      42.059  91.504  24.656  1.00  0.00           O
ATOM   6560  C1  POPEn 146      39.329  91.424  24.946  1.00  0.00           C
ATOM   6563  C2  POPEn 146      39.289  92.474  26.096  1.00  0.00           C
ATOM   6565  O21 POPEn 146      38.820  91.835  27.296  1.00  0.00           O
ATOM   6566  C21 POPEn 146      39.340  92.315  28.426  1.00  0.00           C
ATOM   6567  O22 POPEn 146      40.239  93.134  28.516  1.00  0.00           O
ATOM   6568  C22 POPEn 146      38.579  91.704  29.606  1.00  0.00           C
ATOM   6571  C3  POPEn 146      38.349  93.644  25.696  1.00  0.00           C
ATOM   6574  O31 POPEn 146      38.689  94.845  26.416  1.00  0.00           O
ATOM   6575  C31 POPEn 146      37.840  95.275  27.316  1.00  0.00           C
ATOM   6576  O32 POPEn 146      36.820  94.705  27.666  1.00  0.00           O
ATOM   6577  C32 POPEn 146      38.379  96.615  27.826  1.00  0.00           C
ATOM   6580  C23 POPEn 146      37.800  92.795  30.366  1.00  0.00           C
ATOM   6583  C24 POPEn 146      37.399  92.394  31.786  1.00  0.00           C
ATOM   6586  C25 POPEn 146      38.539  92.564  32.796  1.00  0.00           C
ATOM   6589  C26 POPEn 146      38.169  92.105  34.206  1.00  0.00           C
ATOM   6592  C27 POPEn 146      39.399  92.005  35.126  1.00  0.00           C
ATOM   6595  C28 POPEn 146      39.189  91.084  36.336  1.00  0.00           C
ATOM   6598  C29 POPEn 146      38.099  91.585  37.246  1.00  0.00           C
ATOM   6600 0C21 POPEn 146      37.389  90.835  38.096  1.00  0.00           C
ATOM   6602 1C21 POPEn 146      37.590  89.354  38.356  1.00  0.00           C
ATOM   6605 2C21 POPEn 146      37.849  89.064  39.836  1.00  0.00           C
ATOM   6608 3C21 POPEn 146      36.640  89.365  40.736  1.00  0.00           C
ATOM   6611 4C21 POPEn 146      36.840  88.854  42.166  1.00  0.00           C
ATOM   6614 5C21 POPEn 146      35.539  88.735  42.976  1.00  0.00           C
ATOM   6617 6C21 POPEn 146      34.819  90.064  43.246  1.00  0.00           C
ATOM   6620 7C21 POPEn 146      35.599  90.995  44.176  1.00  0.00           C
ATOM   6623 8C21 POPEn 146      34.769  92.185  44.666  1.00  0.00           C
ATOM   6627  C33 POPEn 146      37.340  97.674  28.236  1.00  0.00           C
ATOM   6630  C34 POPEn 146      37.989  99.045  28.456  1.00  0.00           C
ATOM   6633  C35 POPEn 146      36.969 100.064  28.946  1.00  0.00           C
ATOM   6636  C36 POPEn 146      36.699  99.995  30.446  1.00  0.00           C
ATOM   6639  C37 POPEn 146      35.410 100.745  30.816  1.00  0.00           C
ATOM   6642  C38 POPEn 146      35.219 100.965  32.326  1.00  0.00           C
ATOM   6645  C39 POPEn 146      33.739 100.914  32.736  1.00  0.00           C
ATOM   6648 0C31 POPEn 146      32.849 101.954  32.036  1.00  0.00           C
ATOM   6651 1C31 POPEn 146      31.359 101.674  32.306  1.00  0.00           C
ATOM   6654 2C31 POPEn 146      30.399 102.754  31.786  1.00  0.00           C
ATOM   6657 3C31 POPEn 146      30.599 104.144  32.406  1.00  0.00           C
ATOM   6660 4C31 POPEn 146      30.550 104.144  33.946  1.00  0.00           C
ATOM   6663 5C31 POPEn 146      30.460 105.564  34.536  1.00  0.00           C
ATOM   6666 6C31 POPEn 146      30.429 105.575  36.066  1.00  0.00           C
ATOM   6670  NH3 POPEo 147      85.541  71.624  28.326  1.00  0.00           N
ATOM   6674  C12 POPEo 147      85.799  70.174  28.056  1.00  0.00           C
ATOM   6677  C11 POPEo 147      85.409  69.784  26.626  1.00  0.00           C
ATOM   6680  P   POPEo 147      84.070  67.545  26.796  1.00  0.00           P
ATOM   6681  O13 POPEo 147      82.941  68.284  26.186  1.00  0.00           O
ATOM   6682  O14 POPEo 147      84.230  66.125  26.416  1.00  0.00           O
ATOM   6683  O11 POPEo 147      83.930  67.635  28.386  1.00  0.00           O
ATOM   6684  O12 POPEo 147      85.380  68.365  26.486  1.00  0.00           O
ATOM   6685  C1  POPEo 147      82.600  67.485  28.916  1.00  0.00           C
ATOM   6688  C2  POPEo 147      82.600  67.734  30.446  1.00  0.00           C
ATOM   6690  O21 POPEo 147      81.320  67.454  31.066  1.00  0.00           O
ATOM   6691  C21 POPEo 147      80.350  68.324  30.846  1.00  0.00           C
ATOM   6692  O22 POPEo 147      80.299  69.144  29.946  1.00  0.00           O
ATOM   6693  C22 POPEo 147      79.419  68.284  32.056  1.00  0.00           C
ATOM   6696  C3  POPEo 147      83.169  69.144  30.826  1.00  0.00           C
ATOM   6699  O31 POPEo 147      82.859  69.545  32.176  1.00  0.00           O
ATOM   6700  C31 POPEo 147      83.561  68.964  33.146  1.00  0.00           C
ATOM   6701  O32 POPEo 147      84.331  68.034  32.996  1.00  0.00           O
ATOM   6702  C32 POPEo 147      83.041  69.555  34.476  1.00  0.00           C
ATOM   6705  C23 POPEo 147      78.309  67.214  31.926  1.00  0.00           C
ATOM   6708  C24 POPEo 147      77.479  67.074  33.216  1.00  0.00           C
ATOM   6711  C25 POPEo 147      78.260  66.545  34.426  1.00  0.00           C
ATOM   6714  C26 POPEo 147      78.700  67.635  35.406  1.00  0.00           C
ATOM   6717  C27 POPEo 147      79.559  67.074  36.546  1.00  0.00           C
ATOM   6720  C28 POPEo 147      79.620  68.005  37.776  1.00  0.00           C
ATOM   6723  C29 POPEo 147      80.579  69.155  37.616  1.00  0.00           C
ATOM   6725 0C21 POPEo 147      81.240  69.765  38.616  1.00  0.00           C
ATOM   6727 1C21 POPEo 147      81.110  69.454  40.096  1.00  0.00           C
ATOM   6730 2C21 POPEo 147      82.451  69.085  40.756  1.00  0.00           C
ATOM   6733 3C21 POPEo 147      83.299  70.315  41.096  1.00  0.00           C
ATOM   6736 4C21 POPEo 147      84.720  69.954  41.526  1.00  0.00           C
ATOM   6739 5C21 POPEo 147      85.550  71.155  42.026  1.00  0.00           C
ATOM   6742 6C21 POPEo 147      85.000  71.835  43.296  1.00  0.00           C
ATOM   6745 7C21 POPEo 147      84.680  70.845  44.426  1.00  0.00           C
ATOM   6748 8C21 POPEo 147      84.279  71.505  45.746  1.00  0.00           C
ATOM   6752  C33 POPEo 147      84.109  69.975  35.496  1.00  0.00           C
ATOM   6755  C34 POPEo 147      84.751  68.755  36.156  1.00  0.00           C
ATOM   6758  C35 POPEo 147      85.441  69.015  37.496  1.00  0.00           C
ATOM   6761  C36 POPEo 147      86.770  69.755  37.366  1.00  0.00           C
ATOM   6764  C37 POPEo 147      87.509  69.805  38.706  1.00  0.00           C
ATOM   6767  C38 POPEo 147      88.930  70.385  38.626  1.00  0.00           C
ATOM   6770  C39 POPEo 147      89.829  69.865  39.756  1.00  0.00           C
ATOM   6773 0C31 POPEo 147      89.249  70.074  41.166  1.00  0.00           C
ATOM   6776 1C31 POPEo 147      90.201  69.574  42.266  1.00  0.00           C
ATOM   6779 2C31 POPEo 147      89.760  69.935  43.686  1.00  0.00           C
ATOM   6782 3C31 POPEo 147      88.589  69.094  44.226  1.00  0.00           C
ATOM   6785 4C31 POPEo 147      88.299  69.435  45.696  1.00  0.00           C
ATOM   6788 5C31 POPEo 147      87.320  68.475  46.376  1.00  0.00           C
ATOM   6791 6C31 POPEo 147      87.141  68.745  47.876  1.00  0.00           C
ATOM   6795  NH3 POPEp 148       7.229  34.385  29.026  1.00  0.00           N
ATOM   6799  C12 POPEp 148       5.989  34.994  28.416  1.00  0.00           C
ATOM   6802  C11 POPEp 148       6.179  36.464  28.006  1.00  0.00           C
ATOM   6805  P   POPEp 148       4.149  38.124  28.396  1.00  0.00           P
ATOM   6806  O13 POPEp 148       5.089  39.234  28.656  1.00  0.00           O
ATOM   6807  O14 POPEp 148       2.929  38.475  27.636  1.00  0.00           O
ATOM   6808  O11 POPEp 148       3.809  37.315  29.716  1.00  0.00           O
ATOM   6809  O12 POPEp 148       4.939  37.025  27.546  1.00  0.00           O
ATOM   6810  C1  POPEp 148       4.029  37.995  30.956  1.00  0.00           C
ATOM   6813  C2  POPEp 148       3.559  37.134  32.166  1.00  0.00           C
ATOM   6815  O21 POPEp 148       4.099  37.694  33.376  1.00  0.00           O
ATOM   6816  C21 POPEp 148       3.659  38.914  33.656  1.00  0.00           C
ATOM   6817  O22 POPEp 148       2.669  39.445  33.186  1.00  0.00           O
ATOM   6818  C22 POPEp 148       4.709  39.604  34.526  1.00  0.00           C
ATOM   6821  C3  POPEp 148       4.069  35.674  32.006  1.00  0.00           C
ATOM   6824  O31 POPEp 148       4.149  34.955  33.236  1.00  0.00           O
ATOM   6825  C31 POPEp 148       3.209  34.174  33.776  1.00  0.00           C
ATOM   6826  O32 POPEp 148       3.419  33.525  34.796  1.00  0.00           O
ATOM   6827  C32 POPEp 148       1.869  34.045  33.046  1.00  0.00           C
ATOM   6830  C23 POPEp 148       4.139  40.554  35.616  1.00  0.00           C
ATOM   6833  C24 POPEp 148       5.279  41.324  36.306  1.00  0.00           C
ATOM   6836  C25 POPEp 148       4.979  41.755  37.746  1.00  0.00           C
ATOM   6839  C26 POPEp 148       5.019  40.584  38.736  1.00  0.00           C
ATOM   6842  C27 POPEp 148       4.919  41.025  40.206  1.00  0.00           C
ATOM   6845  C28 POPEp 148       5.009  39.824  41.166  1.00  0.00           C
ATOM   6848  C29 POPEp 148       4.809  40.245  42.606  1.00  0.00           C
ATOM   6850 0C21 POPEp 148       5.769  40.464  43.526  1.00  0.00           C
ATOM   6852 1C21 POPEp 148       7.259  40.335  43.336  1.00  0.00           C
ATOM   6855 2C21 POPEp 148       7.939  39.704  44.576  1.00  0.00           C
ATOM   6858 3C21 POPEp 148       7.519  38.255  44.866  1.00  0.00           C
ATOM   6861 4C21 POPEp 148       8.239  37.664  46.086  1.00  0.00           C
ATOM   6864 5C21 POPEp 148       7.499  36.484  46.716  1.00  0.00           C
ATOM   6867 6C21 POPEp 148       8.339  35.784  47.796  1.00  0.00           C
ATOM   6870 7C21 POPEp 148       7.489  35.025  48.826  1.00  0.00           C
ATOM   6873 8C21 POPEp 148       8.329  34.445  49.966  1.00  0.00           C
ATOM   6877  C33 POPEp 148       0.670  34.525  33.916  1.00  0.00           C
ATOM   6880  C34 POPEp 148      -0.630  33.755  33.636  1.00  0.00           C
ATOM   6883  C35 POPEp 148      -0.720  32.355  34.256  1.00  0.00           C
ATOM   6886  C36 POPEp 148      -0.950  32.334  35.776  1.00  0.00           C
ATOM   6889  C37 POPEp 148      -1.250  30.914  36.296  1.00  0.00           C
ATOM   6892  C38 POPEp 148      -1.990  30.884  37.646  1.00  0.00           C
ATOM   6895  C39 POPEp 148      -1.120  31.184  38.876  1.00  0.00           C
ATOM   6898 0C31 POPEp 148      -1.970  31.244  40.156  1.00  0.00           C
ATOM   6901 1C31 POPEp 148      -1.150  31.244  41.466  1.00  0.00           C
ATOM   6904 2C31 POPEp 148      -2.050  31.464  42.696  1.00  0.00           C
ATOM   6907 3C31 POPEp 148      -1.300  31.304  44.036  1.00  0.00           C
ATOM   6910 4C31 POPEp 148      -2.180  31.734  45.226  1.00  0.00           C
ATOM   6913 5C31 POPEp 148      -1.430  31.685  46.566  1.00  0.00           C
ATOM   6916 6C31 POPEp 148      -2.290  32.115  47.746  1.00  0.00           C
ATOM   6920  NH3 POPEq 149      39.149  60.685  27.866  1.00  0.00           N
ATOM   6924  C12 POPEq 149      37.669  60.785  28.156  1.00  0.00           C
ATOM   6927  C11 POPEq 149      36.910  61.445  26.986  1.00  0.00           C
ATOM   6930  P   POPEq 149      34.640  62.045  28.166  1.00  0.00           P
ATOM   6931  O13 POPEq 149      35.059  63.464  28.196  1.00  0.00           O
ATOM   6932  O14 POPEq 149      33.199  61.784  27.976  1.00  0.00           O
ATOM   6933  O11 POPEq 149      35.129  61.335  29.496  1.00  0.00           O
ATOM   6934  O12 POPEq 149      35.500  61.275  27.096  1.00  0.00           O
ATOM   6935  C1  POPEq 149      34.779  61.884  30.766  1.00  0.00           C
ATOM   6938  C2  POPEq 149      33.429  61.315  31.286  1.00  0.00           C
ATOM   6940  O21 POPEq 149      33.129  61.574  32.656  1.00  0.00           O
ATOM   6941  C21 POPEq 149      33.669  62.474  33.416  1.00  0.00           C
ATOM   6942  O22 POPEq 149      34.519  63.304  33.146  1.00  0.00           O
ATOM   6943  C22 POPEq 149      33.069  62.305  34.816  1.00  0.00           C
ATOM   6946  C3  POPEq 149      33.320  59.764  31.096  1.00  0.00           C
ATOM   6949  O31 POPEq 149      32.099  59.225  31.656  1.00  0.00           O
ATOM   6950  C31 POPEq 149      32.131  58.864  32.946  1.00  0.00           C
ATOM   6951  O32 POPEq 149      33.119  58.864  33.656  1.00  0.00           O
ATOM   6952  C32 POPEq 149      30.709  58.555  33.416  1.00  0.00           C
ATOM   6955  C23 POPEq 149      33.569  63.384  35.806  1.00  0.00           C
ATOM   6958  C24 POPEq 149      33.099  63.145  37.246  1.00  0.00           C
ATOM   6961  C25 POPEq 149      31.599  62.824  37.366  1.00  0.00           C
ATOM   6964  C26 POPEq 149      31.139  62.835  38.826  1.00  0.00           C
ATOM   6967  C27 POPEq 149      29.669  62.425  38.996  1.00  0.00           C
ATOM   6970  C28 POPEq 149      29.099  62.854  40.356  1.00  0.00           C
ATOM   6973  C29 POPEq 149      27.630  62.565  40.416  1.00  0.00           C
ATOM   6975 0C21 POPEq 149      26.679  63.295  41.036  1.00  0.00           C
ATOM   6977 1C21 POPEq 149      26.889  64.494  41.926  1.00  0.00           C
ATOM   6980 2C21 POPEq 149      25.960  64.324  43.146  1.00  0.00           C
ATOM   6983 3C21 POPEq 149      26.189  65.324  44.276  1.00  0.00           C
ATOM   6986 4C21 POPEq 149      25.309  64.985  45.486  1.00  0.00           C
ATOM   6989 5C21 POPEq 149      25.739  65.674  46.786  1.00  0.00           C
ATOM   6992 6C21 POPEq 149      24.960  65.144  48.006  1.00  0.00           C
ATOM   6995 7C21 POPEq 149      25.699  65.484  49.306  1.00  0.00           C
ATOM   6998 8C21 POPEq 149      25.069  64.964  50.586  1.00  0.00           C
ATOM   7002  C33 POPEq 149      30.359  59.365  34.696  1.00  0.00           C
ATOM   7005  C34 POPEq 149      28.859  59.435  35.036  1.00  0.00           C
ATOM   7008  C35 POPEq 149      28.279  58.194  35.736  1.00  0.00           C
ATOM   7011  C36 POPEq 149      28.769  58.005  37.176  1.00  0.00           C
ATOM   7014  C37 POPEq 149      27.960  56.924  37.916  1.00  0.00           C
ATOM   7017  C38 POPEq 149      28.649  56.394  39.186  1.00  0.00           C
ATOM   7020  C39 POPEq 149      28.710  57.385  40.366  1.00  0.00           C
ATOM   7023 0C31 POPEq 149      27.560  57.204  41.376  1.00  0.00           C
ATOM   7026 1C31 POPEq 149      27.879  57.784  42.766  1.00  0.00           C
ATOM   7029 2C31 POPEq 149      26.819  57.385  43.816  1.00  0.00           C
ATOM   7032 3C31 POPEq 149      27.159  57.824  45.246  1.00  0.00           C
ATOM   7035 4C31 POPEq 149      26.859  59.304  45.526  1.00  0.00           C
ATOM   7038 5C31 POPEq 149      27.079  59.694  46.996  1.00  0.00           C
ATOM   7041 6C31 POPEq 149      26.599  61.115  47.326  1.00  0.00           C
ATOM   7045  NH3 POPEr 150      92.031  47.394  28.566  1.00  0.00           N
ATOM   7049  C12 POPEr 150      93.449  47.824  28.326  1.00  0.00           C
ATOM   7052  C11 POPEr 150      94.179  48.215  29.626  1.00  0.00           C
ATOM   7055  P   POPEr 150      96.070  50.065  29.896  1.00  0.00           P
ATOM   7056  O13 POPEr 150      97.171  50.525  29.006  1.00  0.00           O
ATOM   7057  O14 POPEr 150      95.021  51.055  30.286  1.00  0.00           O
ATOM   7058  O11 POPEr 150      96.691  49.535  31.236  1.00  0.00           O
ATOM   7059  O12 POPEr 150      95.441  48.765  29.286  1.00  0.00           O
ATOM   7060  C1  POPEr 150      97.059  50.464  32.256  1.00  0.00           C
ATOM   7063  C2  POPEr 150      97.130  49.745  33.616  1.00  0.00           C
ATOM   7065  O21 POPEr 150      97.600  50.604  34.666  1.00  0.00           O
ATOM   7066  C21 POPEr 150      96.800  51.565  35.106  1.00  0.00           C
ATOM   7067  O22 POPEr 150      95.799  51.975  34.536  1.00  0.00           O
ATOM   7068  C22 POPEr 150      97.260  51.994  36.506  1.00  0.00           C
ATOM   7071  C3  POPEr 150      98.081  48.534  33.416  1.00  0.00           C
ATOM   7074  O31 POPEr 150      98.631  47.994  34.626  1.00  0.00           O
ATOM   7075  C31 POPEr 150      98.029  46.965  35.176  1.00  0.00           C
ATOM   7076  O32 POPEr 150      96.870  46.624  35.036  1.00  0.00           O
ATOM   7077  C32 POPEr 150      99.070  46.214  35.996  1.00  0.00           C
ATOM   7080  C23 POPEr 150      98.111  53.285  36.526  1.00  0.00           C
ATOM   7083  C24 POPEr 150      98.820  53.574  37.856  1.00  0.00           C
ATOM   7086  C25 POPEr 150      97.901  53.635  39.086  1.00  0.00           C
ATOM   7089  C26 POPEr 150      98.671  54.005  40.356  1.00  0.00           C
ATOM   7092  C27 POPEr 150      97.749  54.304  41.546  1.00  0.00           C
ATOM   7095  C28 POPEr 150      98.479  54.405  42.896  1.00  0.00           C
ATOM   7098  C29 POPEr 150      98.811  53.045  43.476  1.00  0.00           C
ATOM   7100 0C21 POPEr 150      98.281  52.525  44.596  1.00  0.00           C
ATOM   7102 1C21 POPEr 150      97.311  53.225  45.516  1.00  0.00           C
ATOM   7105 2C21 POPEr 150      97.220  52.534  46.896  1.00  0.00           C
ATOM   7108 3C21 POPEr 150      96.399  51.235  46.886  1.00  0.00           C
ATOM   7111 4C21 POPEr 150      96.609  50.414  48.166  1.00  0.00           C
ATOM   7114 5C21 POPEr 150      95.480  49.454  48.556  1.00  0.00           C
ATOM   7117 6C21 POPEr 150      94.109  50.125  48.696  1.00  0.00           C
ATOM   7120 7C21 POPEr 150      93.190  49.365  49.666  1.00  0.00           C
ATOM   7123 8C21 POPEr 150      91.810  50.005  49.756  1.00  0.00           C
ATOM   7127  C33 POPEr 150      98.710  46.234  37.486  1.00  0.00           C
ATOM   7130  C34 POPEr 150      99.820  45.655  38.346  1.00  0.00           C
ATOM   7133  C35 POPEr 150      99.361  45.464  39.786  1.00  0.00           C
ATOM   7136  C36 POPEr 150     100.450  44.875  40.676  1.00  0.00           C
ATOM   7139  C37 POPEr 150      99.891  44.324  41.996  1.00  0.00           C
ATOM   7142  C38 POPEr 150     100.770  43.194  42.516  1.00  0.00           C
ATOM   7145  C39 POPEr 150     100.331  42.565  43.846  1.00  0.00           C
ATOM   7148 0C31 POPEr 150      98.820  42.305  43.966  1.00  0.00           C
ATOM   7151 1C31 POPEr 150      98.421  41.595  45.266  1.00  0.00           C
ATOM   7154 2C31 POPEr 150      98.911  40.144  45.366  1.00  0.00           C
ATOM   7157 3C31 POPEr 150     100.249  39.964  46.096  1.00  0.00           C
ATOM   7160 4C31 POPEr 150     100.129  40.035  47.626  1.00  0.00           C
ATOM   7163 5C31 POPEr 150     101.490  39.805  48.296  1.00  0.00           C
ATOM   7166 6C31 POPEr 150     101.451  39.924  49.826  1.00  0.00           C
ATOM   7170  NH3 POPEs 151      21.529  88.714  68.376  1.00  0.00           N
ATOM   7174  C12 POPEs 151      21.429  87.275  67.996  1.00  0.00           C
ATOM   7177  C11 POPEs 151      20.099  86.634  68.396  1.00  0.00           C
ATOM   7180  P   POPEs 151      19.050  84.295  67.946  1.00  0.00           P
ATOM   7181  O13 POPEs 151      19.599  82.945  67.696  1.00  0.00           O
ATOM   7182  O14 POPEs 151      18.039  84.465  69.016  1.00  0.00           O
ATOM   7183  O11 POPEs 151      18.509  84.924  66.616  1.00  0.00           O
ATOM   7184  O12 POPEs 151      20.269  85.235  68.246  1.00  0.00           O
ATOM   7185  C1  POPEs 151      17.649  84.244  65.696  1.00  0.00           C
ATOM   7188  C2  POPEs 151      18.329  84.055  64.306  1.00  0.00           C
ATOM   7190  O21 POPEs 151      18.559  82.665  64.036  1.00  0.00           O
ATOM   7191  C21 POPEs 151      19.759  82.175  63.946  1.00  0.00           C
ATOM   7192  O22 POPEs 151      20.779  82.515  64.536  1.00  0.00           O
ATOM   7193  C22 POPEs 151      19.759  81.134  62.826  1.00  0.00           C
ATOM   7196  C3  POPEs 151      19.549  85.015  64.096  1.00  0.00           C
ATOM   7199  O31 POPEs 151      20.289  84.784  62.866  1.00  0.00           O
ATOM   7200  C31 POPEs 151      19.769  85.324  61.786  1.00  0.00           C
ATOM   7201  O32 POPEs 151      18.639  85.775  61.696  1.00  0.00           O
ATOM   7202  C32 POPEs 151      20.869  85.454  60.736  1.00  0.00           C
ATOM   7205  C23 POPEs 151      19.369  81.775  61.476  1.00  0.00           C
ATOM   7208  C24 POPEs 151      19.269  80.744  60.346  1.00  0.00           C
ATOM   7211  C25 POPEs 151      18.339  81.235  59.236  1.00  0.00           C
ATOM   7214  C26 POPEs 151      18.139  80.195  58.126  1.00  0.00           C
ATOM   7217  C27 POPEs 151      19.239  80.225  57.056  1.00  0.00           C
ATOM   7220  C28 POPEs 151      19.119  79.054  56.066  1.00  0.00           C
ATOM   7223  C29 POPEs 151      20.059  79.255  54.906  1.00  0.00           C
ATOM   7225 0C21 POPEs 151      20.209  78.435  53.846  1.00  0.00           C
ATOM   7227 1C21 POPEs 151      19.449  77.154  53.576  1.00  0.00           C
ATOM   7230 2C21 POPEs 151      18.609  77.305  52.296  1.00  0.00           C
ATOM   7233 3C21 POPEs 151      17.829  76.034  51.936  1.00  0.00           C
ATOM   7236 4C21 POPEs 151      16.859  76.255  50.766  1.00  0.00           C
ATOM   7239 5C21 POPEs 151      16.249  74.954  50.246  1.00  0.00           C
ATOM   7242 6C21 POPEs 151      15.299  75.174  49.066  1.00  0.00           C
ATOM   7245 7C21 POPEs 151      14.939  73.865  48.346  1.00  0.00           C
ATOM   7248 8C21 POPEs 151      14.139  74.094  47.056  1.00  0.00           C
ATOM   7252  C33 POPEs 151      20.329  85.384  59.286  1.00  0.00           C
ATOM   7255  C34 POPEs 151      21.380  85.825  58.246  1.00  0.00           C
ATOM   7258  C35 POPEs 151      20.869  85.685  56.806  1.00  0.00           C
ATOM   7261  C36 POPEs 151      21.789  86.345  55.776  1.00  0.00           C
ATOM   7264  C37 POPEs 151      21.269  86.164  54.336  1.00  0.00           C
ATOM   7267  C38 POPEs 151      21.749  87.245  53.356  1.00  0.00           C
ATOM   7270  C39 POPEs 151      21.040  88.584  53.586  1.00  0.00           C
ATOM   7273 0C31 POPEs 151      21.410  89.664  52.556  1.00  0.00           C
ATOM   7276 1C31 POPEs 151      20.970  91.054  53.026  1.00  0.00           C
ATOM   7279 2C31 POPEs 151      21.649  92.194  52.276  1.00  0.00           C
ATOM   7282 3C31 POPEs 151      22.239  93.225  53.246  1.00  0.00           C
ATOM   7285 4C31 POPEs 151      23.160  94.234  52.556  1.00  0.00           C
ATOM   7288 5C31 POPEs 151      23.889  95.125  53.566  1.00  0.00           C
ATOM   7291 6C31 POPEs 151      24.869  96.054  52.866  1.00  0.00           C
ATOM   7295  NH3 POPEt 152      83.470  62.505  28.096  1.00  0.00           N
ATOM   7299  C12 POPEt 152      82.530  61.814  27.156  1.00  0.00           C
ATOM   7302  C11 POPEt 152      82.001  60.484  27.706  1.00  0.00           C
ATOM   7305  P   POPEt 152      79.630  61.074  28.496  1.00  0.00           P
ATOM   7306  O13 POPEt 152      80.380  62.095  29.256  1.00  0.00           O
ATOM   7307  O14 POPEt 152      78.329  61.424  27.886  1.00  0.00           O
ATOM   7308  O11 POPEt 152      79.350  59.885  29.486  1.00  0.00           O
ATOM   7309  O12 POPEt 152      80.600  60.405  27.446  1.00  0.00           O
ATOM   7310  C1  POPEt 152      78.580  60.205  30.646  1.00  0.00           C
ATOM   7313  C2  POPEt 152      78.589  58.994  31.586  1.00  0.00           C
ATOM   7315  O21 POPEt 152      78.210  59.395  32.916  1.00  0.00           O
ATOM   7316  C21 POPEt 152      76.939  59.745  33.036  1.00  0.00           C
ATOM   7317  O22 POPEt 152      76.099  59.704  32.146  1.00  0.00           O
ATOM   7318  C22 POPEt 152      76.700  60.225  34.466  1.00  0.00           C
ATOM   7321  C3  POPEt 152      80.010  58.324  31.576  1.00  0.00           C
ATOM   7324  O31 POPEt 152      80.430  57.775  32.836  1.00  0.00           O
ATOM   7325  C31 POPEt 152      81.099  58.464  33.776  1.00  0.00           C
ATOM   7326  O32 POPEt 152      81.561  57.944  34.776  1.00  0.00           O
ATOM   7327  C32 POPEt 152      81.269  59.955  33.466  1.00  0.00           C
ATOM   7330  C23 POPEt 152      75.239  60.114  34.936  1.00  0.00           C
ATOM   7333  C24 POPEt 152      75.080  60.744  36.326  1.00  0.00           C
ATOM   7336  C25 POPEt 152      74.130  59.995  37.266  1.00  0.00           C
ATOM   7339  C26 POPEt 152      74.230  60.615  38.666  1.00  0.00           C
ATOM   7342  C27 POPEt 152      73.420  59.914  39.756  1.00  0.00           C
ATOM   7345  C28 POPEt 152      73.700  60.574  41.116  1.00  0.00           C
ATOM   7348  C29 POPEt 152      72.849  60.074  42.246  1.00  0.00           C
ATOM   7350 0C21 POPEt 152      73.289  59.855  43.496  1.00  0.00           C
ATOM   7352 1C21 POPEt 152      74.710  60.104  43.946  1.00  0.00           C
ATOM   7355 2C21 POPEt 152      74.891  60.444  45.436  1.00  0.00           C
ATOM   7358 3C21 POPEt 152      76.369  60.734  45.736  1.00  0.00           C
ATOM   7361 4C21 POPEt 152      76.669  61.214  47.166  1.00  0.00           C
ATOM   7364 5C21 POPEt 152      75.800  62.404  47.596  1.00  0.00           C
ATOM   7367 6C21 POPEt 152      76.220  63.005  48.936  1.00  0.00           C
ATOM   7370 7C21 POPEt 152      75.320  64.164  49.346  1.00  0.00           C
ATOM   7373 8C21 POPEt 152      75.470  64.584  50.816  1.00  0.00           C
ATOM   7377  C33 POPEt 152      82.260  60.655  34.426  1.00  0.00           C
ATOM   7380  C34 POPEt 152      81.640  61.795  35.216  1.00  0.00           C
ATOM   7383  C35 POPEt 152      80.500  61.375  36.156  1.00  0.00           C
ATOM   7386  C36 POPEt 152      79.950  62.614  36.886  1.00  0.00           C
ATOM   7389  C37 POPEt 152      78.729  62.355  37.766  1.00  0.00           C
ATOM   7392  C38 POPEt 152      78.269  63.675  38.396  1.00  0.00           C
ATOM   7395  C39 POPEt 152      76.899  63.664  39.076  1.00  0.00           C
ATOM   7398 0C31 POPEt 152      76.599  65.055  39.676  1.00  0.00           C
ATOM   7401 1C31 POPEt 152      75.220  65.185  40.336  1.00  0.00           C
ATOM   7404 2C31 POPEt 152      74.189  65.985  39.506  1.00  0.00           C
ATOM   7407 3C31 POPEt 152      73.641  65.244  38.276  1.00  0.00           C
ATOM   7410 4C31 POPEt 152      74.320  65.604  36.956  1.00  0.00           C
ATOM   7413 5C31 POPEt 152      73.650  64.875  35.776  1.00  0.00           C
ATOM   7416 6C31 POPEt 152      74.309  65.144  34.426  1.00  0.00           C
ATOM   7420  NH3 POPEu 153      60.489  80.744  30.036  1.00  0.00           N
ATOM   7424  C12 POPEu 153      60.471  82.245  30.026  1.00  0.00           C
ATOM   7427  C11 POPEu 153      61.019  82.735  28.656  1.00  0.00           C
ATOM   7430  P   POPEu 153      63.460  82.064  27.776  1.00  0.00           P
ATOM   7431  O13 POPEu 153      63.540  81.924  26.316  1.00  0.00           O
ATOM   7432  O14 POPEu 153      63.880  83.335  28.376  1.00  0.00           O
ATOM   7433  O11 POPEu 153      64.160  80.865  28.546  1.00  0.00           O
ATOM   7434  O12 POPEu 153      61.949  81.784  28.116  1.00  0.00           O
ATOM   7435  C1  POPEu 153      65.579  80.845  28.836  1.00  0.00           C
ATOM   7438  C2  POPEu 153      65.859  80.174  30.216  1.00  0.00           C
ATOM   7440  O21 POPEu 153      67.260  80.324  30.536  1.00  0.00           O
ATOM   7441  C21 POPEu 153      67.759  81.225  31.396  1.00  0.00           C
ATOM   7442  O22 POPEu 153      68.950  81.435  31.526  1.00  0.00           O
ATOM   7443  C22 POPEu 153      66.710  81.964  32.246  1.00  0.00           C
ATOM   7446  C3  POPEu 153      65.489  78.664  30.266  1.00  0.00           C
ATOM   7449  O31 POPEu 153      65.430  78.174  31.626  1.00  0.00           O
ATOM   7450  C31 POPEu 153      66.479  77.495  32.056  1.00  0.00           C
ATOM   7451  O32 POPEu 153      67.510  77.314  31.436  1.00  0.00           O
ATOM   7452  C32 POPEu 153      66.229  76.924  33.456  1.00  0.00           C
ATOM   7455  C23 POPEu 153      67.339  82.655  33.476  1.00  0.00           C
ATOM   7458  C24 POPEu 153      67.560  81.674  34.636  1.00  0.00           C
ATOM   7461  C25 POPEu 153      68.000  82.394  35.916  1.00  0.00           C
ATOM   7464  C26 POPEu 153      68.100  81.475  37.136  1.00  0.00           C
ATOM   7467  C27 POPEu 153      67.711  82.215  38.426  1.00  0.00           C
ATOM   7470  C28 POPEu 153      67.689  81.354  39.706  1.00  0.00           C
ATOM   7473  C29 POPEu 153      69.079  81.034  40.206  1.00  0.00           C
ATOM   7475 0C21 POPEu 153      69.740  81.694  41.176  1.00  0.00           C
ATOM   7477 1C21 POPEu 153      69.239  82.905  41.936  1.00  0.00           C
ATOM   7480 2C21 POPEu 153      68.689  82.534  43.326  1.00  0.00           C
ATOM   7483 3C21 POPEu 153      68.540  83.775  44.216  1.00  0.00           C
ATOM   7486 4C21 POPEu 153      67.820  83.495  45.546  1.00  0.00           C
ATOM   7489 5C21 POPEu 153      68.049  84.644  46.536  1.00  0.00           C
ATOM   7492 6C21 POPEu 153      66.979  84.745  47.626  1.00  0.00           C
ATOM   7495 7C21 POPEu 153      67.240  85.954  48.526  1.00  0.00           C
ATOM   7498 8C21 POPEu 153      66.020  86.375  49.336  1.00  0.00           C
ATOM   7502  C33 POPEu 153      66.149  78.015  34.556  1.00  0.00           C
ATOM   7505  C34 POPEu 153      65.649  77.464  35.906  1.00  0.00           C
ATOM   7508  C35 POPEu 153      66.680  76.685  36.726  1.00  0.00           C
ATOM   7511  C36 POPEu 153      67.849  77.555  37.196  1.00  0.00           C
ATOM   7514  C37 POPEu 153      68.760  76.874  38.226  1.00  0.00           C
ATOM   7517  C38 POPEu 153      68.300  77.055  39.686  1.00  0.00           C
ATOM   7520  C39 POPEu 153      69.490  76.975  40.656  1.00  0.00           C
ATOM   7523 0C31 POPEu 153      69.110  77.295  42.106  1.00  0.00           C
ATOM   7526 1C31 POPEu 153      70.349  77.405  43.006  1.00  0.00           C
ATOM   7529 2C31 POPEu 153      70.040  77.585  44.496  1.00  0.00           C
ATOM   7532 3C31 POPEu 153      69.160  76.454  45.066  1.00  0.00           C
ATOM   7535 4C31 POPEu 153      69.169  76.405  46.596  1.00  0.00           C
ATOM   7538 5C31 POPEu 153      68.160  75.394  47.146  1.00  0.00           C
ATOM   7541 6C31 POPEu 153      68.149  75.295  48.676  1.00  0.00           C
ATOM   7545  NH3 POPEv 154      83.181 103.854  73.476  1.00  0.00           N
ATOM   7549  C12 POPEv 154      83.290 104.955  72.446  1.00  0.00           C
ATOM   7552  C11 POPEv 154      84.520 105.874  72.666  1.00  0.00           C
ATOM   7555  P   POPEv 154      85.480 107.975  71.346  1.00  0.00           P
ATOM   7556  O13 POPEv 154      84.849 108.985  70.456  1.00  0.00           O
ATOM   7557  O14 POPEv 154      86.519 108.495  72.276  1.00  0.00           O
ATOM   7558  O11 POPEv 154      86.089 106.854  70.436  1.00  0.00           O
ATOM   7559  O12 POPEv 154      84.331 107.205  72.146  1.00  0.00           O
ATOM   7560  C1  POPEv 154      87.339 106.954  69.746  1.00  0.00           C
ATOM   7563  C2  POPEv 154      87.171 106.905  68.196  1.00  0.00           C
ATOM   7565  O21 POPEv 154      88.470 107.154  67.636  1.00  0.00           O
ATOM   7566  C21 POPEv 154      88.701 106.784  66.386  1.00  0.00           C
ATOM   7567  O22 POPEv 154      89.019 107.555  65.496  1.00  0.00           O
ATOM   7568  C22 POPEv 154      88.790 105.254  66.226  1.00  0.00           C
ATOM   7571  C3  POPEv 154      86.119 107.984  67.746  1.00  0.00           C
ATOM   7574  O31 POPEv 154      86.049 108.264  66.326  1.00  0.00           O
ATOM   7575  C31 POPEv 154      85.201 107.514  65.626  1.00  0.00           C
ATOM   7576  O32 POPEv 154      84.680 106.485  65.996  1.00  0.00           O
ATOM   7577  C32 POPEv 154      84.860 108.245  64.306  1.00  0.00           C
ATOM   7580  C23 POPEv 154      88.899 104.845  64.726  1.00  0.00           C
ATOM   7583  C24 POPEv 154      89.090 103.335  64.466  1.00  0.00           C
ATOM   7586  C25 POPEv 154      89.151 103.024  62.956  1.00  0.00           C
ATOM   7589  C26 POPEv 154      89.260 101.534  62.606  1.00  0.00           C
ATOM   7592  C27 POPEv 154      89.480 101.284  61.096  1.00  0.00           C
ATOM   7595  C28 POPEv 154      89.480  99.804  60.686  1.00  0.00           C
ATOM   7598  C29 POPEv 154      89.820  99.644  59.226  1.00  0.00           C
ATOM   7600 0C21 POPEv 154      89.760  98.525  58.486  1.00  0.00           C
ATOM   7602 1C21 POPEv 154      89.321  97.154  58.956  1.00  0.00           C
ATOM   7605 2C21 POPEv 154      88.430  96.394  57.956  1.00  0.00           C
ATOM   7608 3C21 POPEv 154      89.159  95.955  56.666  1.00  0.00           C
ATOM   7611 4C21 POPEv 154      88.221  95.375  55.596  1.00  0.00           C
ATOM   7614 5C21 POPEv 154      88.969  95.095  54.296  1.00  0.00           C
ATOM   7617 6C21 POPEv 154      88.071  94.585  53.156  1.00  0.00           C
ATOM   7620 7C21 POPEv 154      88.750  94.725  51.796  1.00  0.00           C
ATOM   7623 8C21 POPEv 154      87.950  94.155  50.626  1.00  0.00           C
ATOM   7627  C33 POPEv 154      85.201 107.444  63.016  1.00  0.00           C
ATOM   7630  C34 POPEv 154      86.551 107.854  62.396  1.00  0.00           C
ATOM   7633  C35 POPEv 154      86.399 108.615  61.056  1.00  0.00           C
ATOM   7636  C36 POPEv 154      86.070 107.714  59.876  1.00  0.00           C
ATOM   7639  C37 POPEv 154      86.110 108.435  58.526  1.00  0.00           C
ATOM   7642  C38 POPEv 154      85.961 107.444  57.366  1.00  0.00           C
ATOM   7645  C39 POPEv 154      85.949 108.085  55.976  1.00  0.00           C
ATOM   7648 0C31 POPEv 154      85.900 106.984  54.916  1.00  0.00           C
ATOM   7651 1C31 POPEv 154      85.471 107.444  53.516  1.00  0.00           C
ATOM   7654 2C31 POPEv 154      85.129 106.264  52.586  1.00  0.00           C
ATOM   7657 3C31 POPEv 154      83.990 105.394  53.126  1.00  0.00           C
ATOM   7660 4C31 POPEv 154      83.501 104.335  52.136  1.00  0.00           C
ATOM   7663 5C31 POPEv 154      82.299 103.544  52.666  1.00  0.00           C
ATOM   7666 6C31 POPEv 154      81.721 102.595  51.606  1.00  0.00           C
ATOM   7670  NH3 POPEw 155       8.359  70.545  71.276  1.00  0.00           N
ATOM   7674  C12 POPEw 155       9.829  70.225  71.186  1.00  0.00           C
ATOM   7677  C11 POPEw 155      10.699  71.445  71.466  1.00  0.00           C
ATOM   7680  P   POPEw 155      13.259  71.935  71.396  1.00  0.00           P
ATOM   7681  O13 POPEw 155      12.879  73.354  71.226  1.00  0.00           O
ATOM   7682  O14 POPEw 155      13.729  71.515  72.746  1.00  0.00           O
ATOM   7683  O11 POPEw 155      14.259  71.515  70.226  1.00  0.00           O
ATOM   7684  O12 POPEw 155      12.009  71.064  71.076  1.00  0.00           O
ATOM   7685  C1  POPEw 155      13.719  71.585  68.896  1.00  0.00           C
ATOM   7688  C2  POPEw 155      14.679  70.985  67.826  1.00  0.00           C
ATOM   7690  O21 POPEw 155      14.459  71.464  66.476  1.00  0.00           O
ATOM   7691  C21 POPEw 155      13.229  71.515  65.976  1.00  0.00           C
ATOM   7692  O22 POPEw 155      12.179  71.475  66.596  1.00  0.00           O
ATOM   7693  C22 POPEw 155      13.290  71.624  64.446  1.00  0.00           C
ATOM   7696  C3  POPEw 155      14.719  69.415  67.866  1.00  0.00           C
ATOM   7699  O31 POPEw 155      15.549  68.865  66.806  1.00  0.00           O
ATOM   7700  C31 POPEw 155      14.859  68.454  65.736  1.00  0.00           C
ATOM   7701  O32 POPEw 155      13.649  68.404  65.646  1.00  0.00           O
ATOM   7702  C32 POPEw 155      15.829  68.064  64.616  1.00  0.00           C
ATOM   7705  C23 POPEw 155      11.879  71.594  63.806  1.00  0.00           C
ATOM   7708  C24 POPEw 155      11.869  71.525  62.266  1.00  0.00           C
ATOM   7711  C25 POPEw 155      10.449  71.204  61.766  1.00  0.00           C
ATOM   7714  C26 POPEw 155      10.269  71.024  60.246  1.00  0.00           C
ATOM   7717  C27 POPEw 155       8.819  70.644  59.906  1.00  0.00           C
ATOM   7720  C28 POPEw 155       8.519  70.365  58.426  1.00  0.00           C
ATOM   7723  C29 POPEw 155       7.179  69.685  58.276  1.00  0.00           C
ATOM   7725 0C21 POPEw 155       6.899  68.594  57.546  1.00  0.00           C
ATOM   7727 1C21 POPEw 155       7.899  67.865  56.676  1.00  0.00           C
ATOM   7730 2C21 POPEw 155       8.889  66.985  57.456  1.00  0.00           C
ATOM   7733 3C21 POPEw 155       8.359  65.574  57.776  1.00  0.00           C
ATOM   7736 4C21 POPEw 155       8.589  64.584  56.616  1.00  0.00           C
ATOM   7739 5C21 POPEw 155       8.059  63.174  56.916  1.00  0.00           C
ATOM   7742 6C21 POPEw 155       8.799  62.464  58.056  1.00  0.00           C
ATOM   7745 7C21 POPEw 155       8.329  61.014  58.226  1.00  0.00           C
ATOM   7748 8C21 POPEw 155       8.859  60.335  59.496  1.00  0.00           C
ATOM   7752  C33 POPEw 155      15.189  67.854  63.216  1.00  0.00           C
ATOM   7755  C34 POPEw 155      16.269  67.424  62.216  1.00  0.00           C
ATOM   7758  C35 POPEw 155      15.889  67.335  60.726  1.00  0.00           C
ATOM   7761  C36 POPEw 155      15.919  68.685  59.986  1.00  0.00           C
ATOM   7764  C37 POPEw 155      16.109  68.534  58.466  1.00  0.00           C
ATOM   7767  C38 POPEw 155      15.329  69.564  57.626  1.00  0.00           C
ATOM   7770  C39 POPEw 155      15.419  69.265  56.126  1.00  0.00           C
ATOM   7773 0C31 POPEw 155      14.229  69.814  55.316  1.00  0.00           C
ATOM   7776 1C31 POPEw 155      14.259  69.324  53.856  1.00  0.00           C
ATOM   7779 2C31 POPEw 155      13.019  69.735  53.046  1.00  0.00           C
ATOM   7782 3C31 POPEw 155      13.139  69.345  51.566  1.00  0.00           C
ATOM   7785 4C31 POPEw 155      12.019  69.945  50.696  1.00  0.00           C
ATOM   7788 5C31 POPEw 155      12.299  69.784  49.196  1.00  0.00           C
ATOM   7791 6C31 POPEw 155      11.309  70.545  48.306  1.00  0.00           C
ATOM   7795  NH3 POPEx 156      21.710   4.685  67.126  1.00  0.00           N
ATOM   7799  C12 POPEx 156      20.710   3.916  67.926  1.00  0.00           C
ATOM   7802  C11 POPEx 156      19.720   3.256  66.956  1.00  0.00           C
ATOM   7805  P   POPEx 156      17.729   3.965  65.506  1.00  0.00           P
ATOM   7806  O13 POPEx 156      16.819   3.605  66.606  1.00  0.00           O
ATOM   7807  O14 POPEx 156      17.339   5.166  64.726  1.00  0.00           O
ATOM   7808  O11 POPEx 156      18.029   2.735  64.576  1.00  0.00           O
ATOM   7809  O12 POPEx 156      19.130   4.275  66.156  1.00  0.00           O
ATOM   7810  C1  POPEx 156      18.449   2.906  63.226  1.00  0.00           C
ATOM   7813  C2  POPEx 156      18.210   1.596  62.466  1.00  0.00           C
ATOM   7815  O21 POPEx 156      18.109   1.905  61.056  1.00  0.00           O
ATOM   7816  C21 POPEx 156      18.319   0.886  60.246  1.00  0.00           C
ATOM   7817  O22 POPEx 156      18.409  -0.294  60.596  1.00  0.00           O
ATOM   7818  C22 POPEx 156      18.579   1.416  58.826  1.00  0.00           C
ATOM   7821  C3  POPEx 156      16.969   0.805  62.996  1.00  0.00           C
ATOM   7824  O31 POPEx 156      15.729   1.546  62.926  1.00  0.00           O
ATOM   7825  C31 POPEx 156      14.659   0.805  63.196  1.00  0.00           C
ATOM   7826  O32 POPEx 156      14.639  -0.375  63.476  1.00  0.00           O
ATOM   7827  C32 POPEx 156      13.439   1.676  62.966  1.00  0.00           C
ATOM   7830  C23 POPEx 156      17.479   1.105  57.796  1.00  0.00           C
ATOM   7833  C24 POPEx 156      17.799   1.706  56.416  1.00  0.00           C
ATOM   7836  C25 POPEx 156      16.669   1.546  55.386  1.00  0.00           C
ATOM   7839  C26 POPEx 156      17.059   0.706  54.156  1.00  0.00           C
ATOM   7842  C27 POPEx 156      15.929   0.616  53.116  1.00  0.00           C
ATOM   7845  C28 POPEx 156      16.199  -0.375  51.956  1.00  0.00           C
ATOM   7848  C29 POPEx 156      17.379   0.005  51.096  1.00  0.00           C
ATOM   7850 0C21 POPEx 156      18.149  -0.844  50.396  1.00  0.00           C
ATOM   7852 1C21 POPEx 156      17.949  -2.344  50.286  1.00  0.00           C
ATOM   7855 2C21 POPEx 156      18.959  -3.174  51.106  1.00  0.00           C
ATOM   7858 3C21 POPEx 156      20.349  -3.294  50.466  1.00  0.00           C
ATOM   7861 4C21 POPEx 156      21.299  -4.184  51.286  1.00  0.00           C
ATOM   7864 5C21 POPEx 156      20.859  -5.654  51.406  1.00  0.00           C
ATOM   7867 6C21 POPEx 156      21.949  -6.565  51.996  1.00  0.00           C
ATOM   7870 7C21 POPEx 156      21.579  -8.055  51.876  1.00  0.00           C
ATOM   7873 8C21 POPEx 156      22.709  -9.004  52.296  1.00  0.00           C
ATOM   7877  C33 POPEx 156      13.199   1.936  61.476  1.00  0.00           C
ATOM   7880  C34 POPEx 156      12.349   3.186  61.236  1.00  0.00           C
ATOM   7883  C35 POPEx 156      12.019   3.375  59.756  1.00  0.00           C
ATOM   7886  C36 POPEx 156      13.249   3.755  58.916  1.00  0.00           C
ATOM   7889  C37 POPEx 156      13.419   2.895  57.666  1.00  0.00           C
ATOM   7892  C38 POPEx 156      12.359   3.195  56.606  1.00  0.00           C
ATOM   7895  C39 POPEx 156      12.679   2.526  55.276  1.00  0.00           C
ATOM   7898 0C31 POPEx 156      11.849   3.096  54.126  1.00  0.00           C
ATOM   7901 1C31 POPEx 156      12.249   2.456  52.796  1.00  0.00           C
ATOM   7904 2C31 POPEx 156      11.459   3.015  51.606  1.00  0.00           C
ATOM   7907 3C31 POPEx 156      11.489   2.095  50.386  1.00  0.00           C
ATOM   7910 4C31 POPEx 156      12.899   1.665  49.936  1.00  0.00           C
ATOM   7913 5C31 POPEx 156      12.829   0.915  48.596  1.00  0.00           C
ATOM   7916 6C31 POPEx 156      13.739  -0.305  48.466  1.00  0.00           C
ATOM   7920  NH3 POPEy 157      30.909  -0.434  68.176  1.00  0.00           N
ATOM   7924  C12 POPEy 157      32.300  -0.345  68.726  1.00  0.00           C
ATOM   7927  C11 POPEy 157      32.849   1.106  68.736  1.00  0.00           C
ATOM   7930  P   POPEy 157      30.989   2.986  68.936  1.00  0.00           P
ATOM   7931  O13 POPEy 157      29.710   2.696  69.606  1.00  0.00           O
ATOM   7932  O14 POPEy 157      31.529   4.355  68.976  1.00  0.00           O
ATOM   7933  O11 POPEy 157      30.829   2.466  67.436  1.00  0.00           O
ATOM   7934  O12 POPEy 157      32.040   1.955  69.536  1.00  0.00           O
ATOM   7935  C1  POPEy 157      31.269   3.335  66.386  1.00  0.00           C
ATOM   7938  C2  POPEy 157      30.849   2.755  65.006  1.00  0.00           C
ATOM   7940  O21 POPEy 157      31.819   3.116  64.006  1.00  0.00           O
ATOM   7941  C21 POPEy 157      31.910   4.376  63.646  1.00  0.00           C
ATOM   7942  O22 POPEy 157      31.249   5.306  64.076  1.00  0.00           O
ATOM   7943  C22 POPEy 157      32.879   4.446  62.456  1.00  0.00           C
ATOM   7946  C3  POPEy 157      29.369   3.065  64.616  1.00  0.00           C
ATOM   7949  O31 POPEy 157      28.729   1.976  63.936  1.00  0.00           O
ATOM   7950  C31 POPEy 157      28.469   1.966  62.616  1.00  0.00           C
ATOM   7951  O32 POPEy 157      27.639   1.225  62.106  1.00  0.00           O
ATOM   7952  C32 POPEy 157      29.410   2.846  61.766  1.00  0.00           C
ATOM   7955  C23 POPEy 157      32.590   5.616  61.496  1.00  0.00           C
ATOM   7958  C24 POPEy 157      33.299   5.455  60.146  1.00  0.00           C
ATOM   7961  C25 POPEy 157      32.930   6.605  59.196  1.00  0.00           C
ATOM   7964  C26 POPEy 157      33.509   6.525  57.786  1.00  0.00           C
ATOM   7967  C27 POPEy 157      33.509   7.915  57.126  1.00  0.00           C
ATOM   7970  C28 POPEy 157      33.759   7.885  55.606  1.00  0.00           C
ATOM   7973  C29 POPEy 157      32.519   7.465  54.866  1.00  0.00           C
ATOM   7975 0C21 POPEy 157      32.499   7.015  53.606  1.00  0.00           C
ATOM   7977 1C21 POPEy 157      33.679   6.875  52.676  1.00  0.00           C
ATOM   7980 2C21 POPEy 157      33.349   7.375  51.256  1.00  0.00           C
ATOM   7983 3C21 POPEy 157      32.230   6.554  50.606  1.00  0.00           C
ATOM   7986 4C21 POPEy 157      32.019   6.855  49.126  1.00  0.00           C
ATOM   7989 5C21 POPEy 157      31.099   5.786  48.536  1.00  0.00           C
ATOM   7992 6C21 POPEy 157      31.399   5.486  47.076  1.00  0.00           C
ATOM   7995 7C21 POPEy 157      30.859   4.105  46.706  1.00  0.00           C
ATOM   7998 8C21 POPEy 157      31.359   3.666  45.346  1.00  0.00           C
ATOM   8002  C33 POPEy 157      29.289   2.566  60.236  1.00  0.00           C
ATOM   8005  C34 POPEy 157      30.509   3.065  59.446  1.00  0.00           C
ATOM   8008  C35 POPEy 157      30.559   2.656  57.956  1.00  0.00           C
ATOM   8011  C36 POPEy 157      30.579   1.136  57.726  1.00  0.00           C
ATOM   8014  C37 POPEy 157      30.869   0.726  56.276  1.00  0.00           C
ATOM   8017  C38 POPEy 157      30.669  -0.785  56.026  1.00  0.00           C
ATOM   8020  C39 POPEy 157      30.639  -1.145  54.536  1.00  0.00           C
ATOM   8023 0C31 POPEy 157      32.029  -1.375  53.936  1.00  0.00           C
ATOM   8026 1C31 POPEy 157      32.029  -1.315  52.406  1.00  0.00           C
ATOM   8029 2C31 POPEy 157      33.429  -1.494  51.816  1.00  0.00           C
ATOM   8032 3C31 POPEy 157      33.569  -0.844  50.446  1.00  0.00           C
ATOM   8035 4C31 POPEy 157      33.689   0.676  50.466  1.00  0.00           C
ATOM   8038 5C31 POPEy 157      33.739   1.246  49.046  1.00  0.00           C
ATOM   8041 6C31 POPEy 157      34.070   2.736  49.006  1.00  0.00           C
ATOM   8045  NH3 POPEz 158     111.171 110.674  67.046  1.00  0.00           N
ATOM   8049  C12 POPEz 158     111.161 111.644  68.206  1.00  0.00           C
ATOM   8052  C11 POPEz 158     111.271 113.085  67.666  1.00  0.00           C
ATOM   8055  P   POPEz 158     113.780 113.404  67.086  1.00  0.00           P
ATOM   8056  O13 POPEz 158     113.930 114.734  67.706  1.00  0.00           O
ATOM   8057  O14 POPEz 158     114.240 112.215  67.826  1.00  0.00           O
ATOM   8058  O11 POPEz 158     114.520 113.414  65.706  1.00  0.00           O
ATOM   8059  O12 POPEz 158     112.281 113.195  66.656  1.00  0.00           O
ATOM   8060  C1  POPEz 158     115.910 113.075  65.726  1.00  0.00           C
ATOM   8063  C2  POPEz 158     116.691 114.144  64.956  1.00  0.00           C
ATOM   8065  O21 POPEz 158     117.509 113.475  64.006  1.00  0.00           O
ATOM   8066  C21 POPEz 158     117.049 113.055  62.826  1.00  0.00           C
ATOM   8067  O22 POPEz 158     117.749 112.394  62.066  1.00  0.00           O
ATOM   8068  C22 POPEz 158     115.620 113.475  62.416  1.00  0.00           C
ATOM   8071  C3  POPEz 158     117.609 115.014  65.846  1.00  0.00           C
ATOM   8074  O31 POPEz 158     118.470 115.734  64.956  1.00  0.00           O
ATOM   8075  C31 POPEz 158     118.631 117.024  65.136  1.00  0.00           C
ATOM   8076  O32 POPEz 158     119.191 117.534  66.096  1.00  0.00           O
ATOM   8077  C32 POPEz 158     118.251 117.704  63.816  1.00  0.00           C
ATOM   8080  C23 POPEz 158     115.490 114.924  61.866  1.00  0.00           C
ATOM   8083  C24 POPEz 158     114.911 115.014  60.446  1.00  0.00           C
ATOM   8086  C25 POPEz 158     113.410 114.694  60.296  1.00  0.00           C
ATOM   8089  C26 POPEz 158     112.901 115.014  58.866  1.00  0.00           C
ATOM   8092  C27 POPEz 158     111.371 114.944  58.656  1.00  0.00           C
ATOM   8095  C28 POPEz 158     110.790 113.565  58.266  1.00  0.00           C
ATOM   8098  C29 POPEz 158     110.550 112.625  59.436  1.00  0.00           C
ATOM   8100 0C21 POPEz 158     109.350 112.185  59.866  1.00  0.00           C
ATOM   8102 1C21 POPEz 158     107.999 112.534  59.276  1.00  0.00           C
ATOM   8105 2C21 POPEz 158     106.880 111.525  59.616  1.00  0.00           C
ATOM   8108 3C21 POPEz 158     105.480 112.154  59.516  1.00  0.00           C
ATOM   8111 4C21 POPEz 158     105.030 112.555  58.106  1.00  0.00           C
ATOM   8114 5C21 POPEz 158     103.771 113.425  58.136  1.00  0.00           C
ATOM   8117 6C21 POPEz 158     103.090 113.584  56.766  1.00  0.00           C
ATOM   8120 7C21 POPEz 158     101.900 114.554  56.806  1.00  0.00           C
ATOM   8123 8C21 POPEz 158     101.089 114.585  55.506  1.00  0.00           C
ATOM   8127  C33 POPEz 158     119.440 118.425  63.146  1.00  0.00           C
ATOM   8130  C34 POPEz 158     119.039 119.144  61.856  1.00  0.00           C
ATOM   8133  C35 POPEz 158     118.520 118.234  60.726  1.00  0.00           C
ATOM   8136  C36 POPEz 158     119.540 117.264  60.156  1.00  0.00           C
ATOM   8139  C37 POPEz 158     119.051 116.674  58.826  1.00  0.00           C
ATOM   8142  C38 POPEz 158     120.170 116.014  58.016  1.00  0.00           C
ATOM   8145  C39 POPEz 158     119.641 115.415  56.706  1.00  0.00           C
ATOM   8148 0C31 POPEz 158     120.760 114.885  55.796  1.00  0.00           C
ATOM   8151 1C31 POPEz 158     120.261 114.165  54.536  1.00  0.00           C
ATOM   8154 2C31 POPEz 158     121.371 113.805  53.526  1.00  0.00           C
ATOM   8157 3C31 POPEz 158     122.101 112.474  53.796  1.00  0.00           C
ATOM   8160 4C31 POPEz 158     123.380 112.345  52.966  1.00  0.00           C
ATOM   8163 5C31 POPEz 158     124.450 111.454  53.616  1.00  0.00           C
ATOM   8166 6C31 POPEz 158     125.781 111.494  52.856  1.00  0.00           C
ATOM   8170  NH3 POPE0 159      15.579  92.604  26.026  1.00  0.00           N
ATOM   8174  C12 POPE0 159      15.139  91.235  25.586  1.00  0.00           C
ATOM   8177  C11 POPE0 159      15.689  90.195  26.566  1.00  0.00           C
ATOM   8180  P   POPE0 159      17.859  89.085  25.646  1.00  0.00           P
ATOM   8181  O13 POPE0 159      17.029  88.864  24.456  1.00  0.00           O
ATOM   8182  O14 POPE0 159      19.289  89.454  25.446  1.00  0.00           O
ATOM   8183  O11 POPE0 159      17.799  87.805  26.576  1.00  0.00           O
ATOM   8184  O12 POPE0 159      17.119  90.184  26.516  1.00  0.00           O
ATOM   8185  C1  POPE0 159      17.639  87.935  27.996  1.00  0.00           C
ATOM   8188  C2  POPE0 159      18.749  87.215  28.796  1.00  0.00           C
ATOM   8190  O21 POPE0 159      18.919  87.994  29.986  1.00  0.00           O
ATOM   8191  C21 POPE0 159      18.719  87.385  31.116  1.00  0.00           C
ATOM   8192  O22 POPE0 159      18.119  86.335  31.286  1.00  0.00           O
ATOM   8193  C22 POPE0 159      19.519  88.174  32.166  1.00  0.00           C
ATOM   8196  C3  POPE0 159      20.129  87.164  28.076  1.00  0.00           C
ATOM   8199  O31 POPE0 159      21.199  87.075  29.036  1.00  0.00           O
ATOM   8200  C31 POPE0 159      21.910  85.965  29.096  1.00  0.00           C
ATOM   8201  O32 POPE0 159      22.040  85.114  28.226  1.00  0.00           O
ATOM   8202  C32 POPE0 159      22.539  85.884  30.486  1.00  0.00           C
ATOM   8205  C23 POPE0 159      18.889  88.115  33.566  1.00  0.00           C
ATOM   8208  C24 POPE0 159      19.829  88.665  34.646  1.00  0.00           C
ATOM   8211  C25 POPE0 159      19.369  88.225  36.036  1.00  0.00           C
ATOM   8214  C26 POPE0 159      20.249  88.745  37.166  1.00  0.00           C
ATOM   8217  C27 POPE0 159      19.839  88.145  38.526  1.00  0.00           C
ATOM   8220  C28 POPE0 159      20.799  88.505  39.676  1.00  0.00           C
ATOM   8223  C29 POPE0 159      20.819  89.974  39.986  1.00  0.00           C
ATOM   8225 0C21 POPE0 159      21.519  90.564  40.966  1.00  0.00           C
ATOM   8227 1C21 POPE0 159      22.399  89.855  41.956  1.00  0.00           C
ATOM   8230 2C21 POPE0 159      23.880  89.834  41.536  1.00  0.00           C
ATOM   8233 3C21 POPE0 159      24.589  91.194  41.536  1.00  0.00           C
ATOM   8236 4C21 POPE0 159      26.119  91.005  41.446  1.00  0.00           C
ATOM   8239 5C21 POPE0 159      26.939  92.304  41.416  1.00  0.00           C
ATOM   8242 6C21 POPE0 159      26.789  93.115  40.126  1.00  0.00           C
ATOM   8245 7C21 POPE0 159      27.699  94.344  40.106  1.00  0.00           C
ATOM   8248 8C21 POPE0 159      27.479  95.265  38.906  1.00  0.00           C
ATOM   8252  C33 POPE0 159      23.109  84.484  30.766  1.00  0.00           C
ATOM   8255  C34 POPE0 159      23.889  84.384  32.096  1.00  0.00           C
ATOM   8258  C35 POPE0 159      23.050  84.634  33.356  1.00  0.00           C
ATOM   8261  C36 POPE0 159      23.899  84.435  34.616  1.00  0.00           C
ATOM   8264  C37 POPE0 159      23.309  84.934  35.946  1.00  0.00           C
ATOM   8267  C38 POPE0 159      24.439  85.244  36.936  1.00  0.00           C
ATOM   8270  C39 POPE0 159      24.059  86.224  38.056  1.00  0.00           C
ATOM   8273 0C31 POPE0 159      23.359  85.585  39.256  1.00  0.00           C
ATOM   8276 1C31 POPE0 159      23.889  86.154  40.576  1.00  0.00           C
ATOM   8279 2C31 POPE0 159      23.209  85.634  41.836  1.00  0.00           C
ATOM   8282 3C31 POPE0 159      23.189  84.104  41.966  1.00  0.00           C
ATOM   8285 4C31 POPE0 159      24.559  83.435  41.826  1.00  0.00           C
ATOM   8288 5C31 POPE0 159      24.500  81.915  41.996  1.00  0.00           C
ATOM   8291 6C31 POPE0 159      25.829  81.225  41.706  1.00  0.00           C
ATOM   8295  NH3 POPE1 160       8.679  98.164  23.346  1.00  0.00           N
ATOM   8299  C12 POPE1 160       8.049  99.204  22.456  1.00  0.00           C
ATOM   8302  C11 POPE1 160       9.089 100.195  21.916  1.00  0.00           C
ATOM   8305  P   POPE1 160       8.489 102.695  22.376  1.00  0.00           P
ATOM   8306  O13 POPE1 160       9.899 103.155  22.296  1.00  0.00           O
ATOM   8307  O14 POPE1 160       7.409 103.514  21.756  1.00  0.00           O
ATOM   8308  O11 POPE1 160       8.059 102.225  23.846  1.00  0.00           O
ATOM   8309  O12 POPE1 160       8.429 101.394  21.496  1.00  0.00           O
ATOM   8310  C1  POPE1 160       7.389 103.174  24.686  1.00  0.00           C
ATOM   8313  C2  POPE1 160       7.699 102.975  26.206  1.00  0.00           C
ATOM   8315  O21 POPE1 160       6.559 103.455  26.966  1.00  0.00           O
ATOM   8316  C21 POPE1 160       6.329 102.824  28.106  1.00  0.00           C
ATOM   8317  O22 POPE1 160       6.829 101.765  28.436  1.00  0.00           O
ATOM   8318  C22 POPE1 160       5.179 103.505  28.866  1.00  0.00           C
ATOM   8321  C3  POPE1 160       8.999 103.714  26.656  1.00  0.00           C
ATOM   8324  O31 POPE1 160       9.249 103.505  28.066  1.00  0.00           O
ATOM   8325  C31 POPE1 160      10.099 104.344  28.646  1.00  0.00           C
ATOM   8326  O32 POPE1 160      10.649 105.284  28.086  1.00  0.00           O
ATOM   8327  C32 POPE1 160      10.399 103.915  30.086  1.00  0.00           C
ATOM   8330  C23 POPE1 160       5.329 103.295  30.386  1.00  0.00           C
ATOM   8333  C24 POPE1 160       4.119 103.584  31.286  1.00  0.00           C
ATOM   8336  C25 POPE1 160       4.399 103.304  32.776  1.00  0.00           C
ATOM   8339  C26 POPE1 160       3.259 103.735  33.716  1.00  0.00           C
ATOM   8342  C27 POPE1 160       3.639 103.615  35.206  1.00  0.00           C
ATOM   8345  C28 POPE1 160       2.639 104.274  36.176  1.00  0.00           C
ATOM   8348  C29 POPE1 160       1.319 103.534  36.276  1.00  0.00           C
ATOM   8350 0C21 POPE1 160       0.800 102.905  37.356  1.00  0.00           C
ATOM   8352 1C21 POPE1 160       1.429 102.765  38.716  1.00  0.00           C
ATOM   8355 2C21 POPE1 160       0.550 103.295  39.876  1.00  0.00           C
ATOM   8358 3C21 POPE1 160       1.409 103.514  41.136  1.00  0.00           C
ATOM   8361 4C21 POPE1 160       0.670 104.115  42.346  1.00  0.00           C
ATOM   8364 5C21 POPE1 160       1.679 104.435  43.466  1.00  0.00           C
ATOM   8367 6C21 POPE1 160       1.160 105.305  44.616  1.00  0.00           C
ATOM   8370 7C21 POPE1 160       2.289 105.585  45.616  1.00  0.00           C
ATOM   8373 8C21 POPE1 160       1.949 106.564  46.746  1.00  0.00           C
ATOM   8377  C33 POPE1 160      10.519 105.104  31.066  1.00  0.00           C
ATOM   8380  C34 POPE1 160      10.959 104.664  32.466  1.00  0.00           C
ATOM   8383  C35 POPE1 160      11.129 105.815  33.466  1.00  0.00           C
ATOM   8386  C36 POPE1 160      12.449 106.585  33.316  1.00  0.00           C
ATOM   8389  C37 POPE1 160      12.629 107.644  34.416  1.00  0.00           C
ATOM   8392  C38 POPE1 160      13.989 108.365  34.346  1.00  0.00           C
ATOM   8395  C39 POPE1 160      14.099 109.554  35.306  1.00  0.00           C
ATOM   8398 0C31 POPE1 160      14.079 109.165  36.796  1.00  0.00           C
ATOM   8401 1C31 POPE1 160      14.079 110.394  37.716  1.00  0.00           C
ATOM   8404 2C31 POPE1 160      14.229 110.034  39.206  1.00  0.00           C
ATOM   8407 3C31 POPE1 160      14.169 111.264  40.126  1.00  0.00           C
ATOM   8410 4C31 POPE1 160      12.759 111.844  40.296  1.00  0.00           C
ATOM   8413 5C31 POPE1 160      12.729 113.094  41.186  1.00  0.00           C
ATOM   8416 6C31 POPE1 160      11.319 113.674  41.366  1.00  0.00           C
ATOM   8420  NH3 POPE2 161       9.939   4.136  68.226  1.00  0.00           N
ATOM   8424  C12 POPE2 161       9.159   5.386  68.556  1.00  0.00           C
ATOM   8427  C11 POPE2 161       8.709   6.105  67.276  1.00  0.00           C
ATOM   8430  P   POPE2 161       6.969   7.845  66.476  1.00  0.00           P
ATOM   8431  O13 POPE2 161       6.379   6.735  65.706  1.00  0.00           O
ATOM   8432  O14 POPE2 161       6.019   8.735  67.176  1.00  0.00           O
ATOM   8433  O11 POPE2 161       8.049   8.595  65.596  1.00  0.00           O
ATOM   8434  O12 POPE2 161       7.879   7.215  67.616  1.00  0.00           O
ATOM   8435  C1  POPE2 161       8.749   9.724  66.126  1.00  0.00           C
ATOM   8438  C2  POPE2 161       8.369  11.015  65.356  1.00  0.00           C
ATOM   8440  O21 POPE2 161       9.069  10.965  64.096  1.00  0.00           O
ATOM   8441  C21 POPE2 161      10.009  11.784  63.676  1.00  0.00           C
ATOM   8442  O22 POPE2 161      10.539  12.685  64.306  1.00  0.00           O
ATOM   8443  C22 POPE2 161      10.239  11.524  62.176  1.00  0.00           C
ATOM   8446  C3  POPE2 161       8.519  12.274  66.256  1.00  0.00           C
ATOM   8449  O31 POPE2 161       8.099  13.495  65.616  1.00  0.00           O
ATOM   8450  C31 POPE2 161       6.889  13.935  65.916  1.00  0.00           C
ATOM   8451  O32 POPE2 161       6.099  13.435  66.686  1.00  0.00           O
ATOM   8452  C32 POPE2 161       6.649  15.234  65.146  1.00  0.00           C
ATOM   8455  C23 POPE2 161      11.719  11.605  61.726  1.00  0.00           C
ATOM   8458  C24 POPE2 161      11.869  11.635  60.186  1.00  0.00           C
ATOM   8461  C25 POPE2 161      13.319  11.775  59.706  1.00  0.00           C
ATOM   8464  C26 POPE2 161      13.459  12.185  58.226  1.00  0.00           C
ATOM   8467  C27 POPE2 161      14.929  12.335  57.816  1.00  0.00           C
ATOM   8470  C28 POPE2 161      15.149  13.005  56.446  1.00  0.00           C
ATOM   8473  C29 POPE2 161      16.589  13.404  56.266  1.00  0.00           C
ATOM   8475 0C21 POPE2 161      17.279  13.514  55.116  1.00  0.00           C
ATOM   8477 1C21 POPE2 161      16.769  13.335  53.706  1.00  0.00           C
ATOM   8480 2C21 POPE2 161      17.329  14.464  52.806  1.00  0.00           C
ATOM   8483 3C21 POPE2 161      16.969  14.324  51.316  1.00  0.00           C
ATOM   8486 4C21 POPE2 161      17.809  15.255  50.426  1.00  0.00           C
ATOM   8489 5C21 POPE2 161      17.099  15.684  49.136  1.00  0.00           C
ATOM   8492 6C21 POPE2 161      17.969  16.605  48.276  1.00  0.00           C
ATOM   8495 7C21 POPE2 161      17.259  17.085  47.006  1.00  0.00           C
ATOM   8498 8C21 POPE2 161      18.139  17.934  46.086  1.00  0.00           C
ATOM   8502  C33 POPE2 161       5.309  15.185  64.386  1.00  0.00           C
ATOM   8505  C34 POPE2 161       5.439  14.755  62.916  1.00  0.00           C
ATOM   8508  C35 POPE2 161       5.929  13.324  62.666  1.00  0.00           C
ATOM   8511  C36 POPE2 161       5.979  13.054  61.146  1.00  0.00           C
ATOM   8514  C37 POPE2 161       6.399  11.625  60.756  1.00  0.00           C
ATOM   8517  C38 POPE2 161       6.289  11.395  59.236  1.00  0.00           C
ATOM   8520  C39 POPE2 161       6.959  10.085  58.806  1.00  0.00           C
ATOM   8523 0C31 POPE2 161       6.799   9.785  57.306  1.00  0.00           C
ATOM   8526 1C31 POPE2 161       5.369   9.364  56.936  1.00  0.00           C
ATOM   8529 2C31 POPE2 161       4.539  10.465  56.256  1.00  0.00           C
ATOM   8532 3C31 POPE2 161       4.509  10.375  54.726  1.00  0.00           C
ATOM   8535 4C31 POPE2 161       3.069  10.425  54.196  1.00  0.00           C
ATOM   8538 5C31 POPE2 161       2.969  10.384  52.666  1.00  0.00           C
ATOM   8541 6C31 POPE2 161       1.509  10.395  52.206  1.00  0.00           C
ATOM   8545  NH3 POPE3 162       4.731 103.975  68.446  1.00  0.00           N
ATOM   8549  C12 POPE3 162       3.320 104.354  68.826  1.00  0.00           C
ATOM   8552  C11 POPE3 162       2.790 105.545  67.996  1.00  0.00           C
ATOM   8555  P   POPE3 162       2.800 104.514  65.606  1.00  0.00           P
ATOM   8556  O13 POPE3 162       4.220 104.894  65.726  1.00  0.00           O
ATOM   8557  O14 POPE3 162       2.560 103.055  65.596  1.00  0.00           O
ATOM   8558  O11 POPE3 162       2.189 105.155  64.306  1.00  0.00           O
ATOM   8559  O12 POPE3 162       2.039 105.144  66.846  1.00  0.00           O
ATOM   8560  C1  POPE3 162       0.881 105.725  64.226  1.00  0.00           C
ATOM   8563  C2  POPE3 162       0.710 106.704  63.016  1.00  0.00           C
ATOM   8565  O21 POPE3 162       0.020 106.214  61.856  1.00  0.00           O
ATOM   8566  C21 POPE3 162       0.111 104.995  61.386  1.00  0.00           C
ATOM   8567  O22 POPE3 162       0.561 104.015  61.946  1.00  0.00           O
ATOM   8568  C22 POPE3 162      -0.489 104.955  59.976  1.00  0.00           C
ATOM   8571  C3  POPE3 162       2.049 107.355  62.566  1.00  0.00           C
ATOM   8574  O31 POPE3 162       1.871 108.574  61.816  1.00  0.00           O
ATOM   8575  C31 POPE3 162       1.739 108.505  60.506  1.00  0.00           C
ATOM   8576  O32 POPE3 162       1.650 107.495  59.836  1.00  0.00           O
ATOM   8577  C32 POPE3 162       1.790 109.924  59.926  1.00  0.00           C
ATOM   8580  C23 POPE3 162      -0.010 103.805  59.066  1.00  0.00           C
ATOM   8583  C24 POPE3 162      -0.549 104.015  57.636  1.00  0.00           C
ATOM   8586  C25 POPE3 162      -0.190 102.905  56.636  1.00  0.00           C
ATOM   8589  C26 POPE3 162      -0.269 103.385  55.186  1.00  0.00           C
ATOM   8592  C27 POPE3 162      -0.768 102.304  54.206  1.00  0.00           C
ATOM   8595  C28 POPE3 162      -0.519 102.684  52.736  1.00  0.00           C
ATOM   8598  C29 POPE3 162      -0.978 101.594  51.796  1.00  0.00           C
ATOM   8600 0C21 POPE3 162      -0.629 101.504  50.506  1.00  0.00           C
ATOM   8602 1C21 POPE3 162       0.230 102.495  49.766  1.00  0.00           C
ATOM   8605 2C21 POPE3 162       1.739 102.175  49.836  1.00  0.00           C
ATOM   8608 3C21 POPE3 162       2.580 103.285  49.206  1.00  0.00           C
ATOM   8611 4C21 POPE3 162       4.080 102.994  49.216  1.00  0.00           C
ATOM   8614 5C21 POPE3 162       4.560 102.275  47.946  1.00  0.00           C
ATOM   8617 6C21 POPE3 162       6.030 101.835  48.036  1.00  0.00           C
ATOM   8620 7C21 POPE3 162       6.610 101.424  46.676  1.00  0.00           C
ATOM   8623 8C21 POPE3 162       8.049 100.904  46.776  1.00  0.00           C
ATOM   8627  C33 POPE3 162       1.760 109.934  58.386  1.00  0.00           C
ATOM   8630  C34 POPE3 162       1.970 111.345  57.816  1.00  0.00           C
ATOM   8633  C35 POPE3 162       2.189 111.394  56.296  1.00  0.00           C
ATOM   8636  C36 POPE3 162       0.901 111.475  55.456  1.00  0.00           C
ATOM   8639  C37 POPE3 162       1.221 111.725  53.976  1.00  0.00           C
ATOM   8642  C38 POPE3 162       0.010 112.154  53.136  1.00  0.00           C
ATOM   8645  C39 POPE3 162       0.391 112.784  51.796  1.00  0.00           C
ATOM   8648 0C31 POPE3 162       1.361 111.935  50.966  1.00  0.00           C
ATOM   8651 1C31 POPE3 162       1.590 112.495  49.556  1.00  0.00           C
ATOM   8654 2C31 POPE3 162       2.429 111.545  48.696  1.00  0.00           C
ATOM   8657 3C31 POPE3 162       2.200 111.734  47.186  1.00  0.00           C
ATOM   8660 4C31 POPE3 162       2.560 113.145  46.686  1.00  0.00           C
ATOM   8663 5C31 POPE3 162       2.039 113.365  45.266  1.00  0.00           C
ATOM   8666 6C31 POPE3 162       2.391 114.745  44.686  1.00  0.00           C
ATOM   8670  NH3 POPE4 163       8.649  78.174  69.876  1.00  0.00           N
ATOM   8674  C12 POPE4 163       9.719  78.305  70.936  1.00  0.00           C
ATOM   8677  C11 POPE4 163      10.489  79.644  70.916  1.00  0.00           C
ATOM   8680  P   POPE4 163      12.879  79.534  72.096  1.00  0.00           P
ATOM   8681  O13 POPE4 163      13.359  80.074  73.386  1.00  0.00           O
ATOM   8682  O14 POPE4 163      13.159  78.095  71.866  1.00  0.00           O
ATOM   8683  O11 POPE4 163      13.409  80.415  70.906  1.00  0.00           O
ATOM   8684  O12 POPE4 163      11.309  79.744  72.076  1.00  0.00           O
ATOM   8685  C1  POPE4 163      14.769  80.854  70.856  1.00  0.00           C
ATOM   8688  C2  POPE4 163      15.469  80.585  69.486  1.00  0.00           C
ATOM   8690  O21 POPE4 163      14.809  81.274  68.416  1.00  0.00           O
ATOM   8691  C21 POPE4 163      13.909  80.674  67.676  1.00  0.00           C
ATOM   8692  O22 POPE4 163      13.290  79.665  67.946  1.00  0.00           O
ATOM   8693  C22 POPE4 163      13.739  81.435  66.376  1.00  0.00           C
ATOM   8696  C3  POPE4 163      15.790  79.074  69.236  1.00  0.00           C
ATOM   8699  O31 POPE4 163      16.669  78.935  68.096  1.00  0.00           O
ATOM   8700  C31 POPE4 163      17.449  77.844  68.146  1.00  0.00           C
ATOM   8701  O32 POPE4 163      17.419  77.014  69.036  1.00  0.00           O
ATOM   8702  C32 POPE4 163      18.349  77.734  66.926  1.00  0.00           C
ATOM   8705  C23 POPE4 163      14.069  80.525  65.176  1.00  0.00           C
ATOM   8708  C24 POPE4 163      14.399  81.344  63.926  1.00  0.00           C
ATOM   8711  C25 POPE4 163      14.119  80.624  62.596  1.00  0.00           C
ATOM   8714  C26 POPE4 163      12.649  80.234  62.426  1.00  0.00           C
ATOM   8717  C27 POPE4 163      12.239  79.995  60.966  1.00  0.00           C
ATOM   8720  C28 POPE4 163      10.729  79.774  60.826  1.00  0.00           C
ATOM   8723  C29 POPE4 163      10.329  79.394  59.426  1.00  0.00           C
ATOM   8725 0C21 POPE4 163       9.089  79.485  58.906  1.00  0.00           C
ATOM   8727 1C21 POPE4 163       7.879  79.995  59.636  1.00  0.00           C
ATOM   8730 2C21 POPE4 163       6.919  80.814  58.746  1.00  0.00           C
ATOM   8733 3C21 POPE4 163       6.059  79.964  57.796  1.00  0.00           C
ATOM   8736 4C21 POPE4 163       4.889  79.265  58.496  1.00  0.00           C
ATOM   8739 5C21 POPE4 163       3.829  78.745  57.506  1.00  0.00           C
ATOM   8742 6C21 POPE4 163       4.389  77.775  56.466  1.00  0.00           C
ATOM   8745 7C21 POPE4 163       3.369  77.375  55.396  1.00  0.00           C
ATOM   8748 8C21 POPE4 163       3.999  76.594  54.246  1.00  0.00           C
ATOM   8752  C33 POPE4 163      17.649  77.034  65.746  1.00  0.00           C
ATOM   8755  C34 POPE4 163      18.619  76.375  64.756  1.00  0.00           C
ATOM   8758  C35 POPE4 163      19.549  77.344  64.006  1.00  0.00           C
ATOM   8761  C36 POPE4 163      20.089  76.705  62.716  1.00  0.00           C
ATOM   8764  C37 POPE4 163      21.040  77.585  61.916  1.00  0.00           C
ATOM   8767  C38 POPE4 163      21.279  77.034  60.496  1.00  0.00           C
ATOM   8770  C39 POPE4 163      22.469  77.695  59.796  1.00  0.00           C
ATOM   8773 0C31 POPE4 163      22.509  77.475  58.276  1.00  0.00           C
ATOM   8776 1C31 POPE4 163      23.819  78.005  57.686  1.00  0.00           C
ATOM   8779 2C31 POPE4 163      23.939  77.835  56.166  1.00  0.00           C
ATOM   8782 3C31 POPE4 163      24.179  76.375  55.746  1.00  0.00           C
ATOM   8785 4C31 POPE4 163      24.579  76.255  54.266  1.00  0.00           C
ATOM   8788 5C31 POPE4 163      25.039  74.844  53.896  1.00  0.00           C
ATOM   8791 6C31 POPE4 163      25.699  74.774  52.516  1.00  0.00           C
ATOM   8795  NH3 POPE5 164      28.160  54.745  72.776  1.00  0.00           N
ATOM   8799  C12 POPE5 164      27.669  53.365  72.406  1.00  0.00           C
ATOM   8802  C11 POPE5 164      28.669  52.614  71.516  1.00  0.00           C
ATOM   8805  P   POPE5 164      29.140  50.365  70.386  1.00  0.00           P
ATOM   8806  O13 POPE5 164      28.550  49.034  70.116  1.00  0.00           O
ATOM   8807  O14 POPE5 164      30.489  50.345  70.976  1.00  0.00           O
ATOM   8808  O11 POPE5 164      29.219  51.205  69.046  1.00  0.00           O
ATOM   8809  O12 POPE5 164      28.209  51.265  71.306  1.00  0.00           O
ATOM   8810  C1  POPE5 164      28.619  50.704  67.856  1.00  0.00           C
ATOM   8813  C2  POPE5 164      28.320  51.854  66.866  1.00  0.00           C
ATOM   8815  O21 POPE5 164      29.540  52.225  66.186  1.00  0.00           O
ATOM   8816  C21 POPE5 164      29.329  52.744  64.986  1.00  0.00           C
ATOM   8817  O22 POPE5 164      28.279  52.725  64.376  1.00  0.00           O
ATOM   8818  C22 POPE5 164      30.639  53.285  64.426  1.00  0.00           C
ATOM   8821  C3  POPE5 164      27.679  53.085  67.576  1.00  0.00           C
ATOM   8824  O31 POPE5 164      26.769  53.784  66.686  1.00  0.00           O
ATOM   8825  C31 POPE5 164      25.489  53.415  66.766  1.00  0.00           C
ATOM   8826  O32 POPE5 164      25.029  52.685  67.626  1.00  0.00           O
ATOM   8827  C32 POPE5 164      24.679  54.065  65.646  1.00  0.00           C
ATOM   8830  C23 POPE5 164      30.399  54.624  63.696  1.00  0.00           C
ATOM   8833  C24 POPE5 164      31.599  55.065  62.856  1.00  0.00           C
ATOM   8836  C25 POPE5 164      31.169  55.694  61.516  1.00  0.00           C
ATOM   8839  C26 POPE5 164      30.609  54.685  60.486  1.00  0.00           C
ATOM   8842  C27 POPE5 164      31.629  53.605  60.116  1.00  0.00           C
ATOM   8845  C28 POPE5 164      31.239  52.765  58.886  1.00  0.00           C
ATOM   8848  C29 POPE5 164      30.230  51.685  59.176  1.00  0.00           C
ATOM   8850 0C21 POPE5 164      30.479  50.374  59.256  1.00  0.00           C
ATOM   8852 1C21 POPE5 164      31.809  49.675  59.106  1.00  0.00           C
ATOM   8855 2C21 POPE5 164      31.699  48.145  59.206  1.00  0.00           C
ATOM   8858 3C21 POPE5 164      30.929  47.495  58.036  1.00  0.00           C
ATOM   8861 4C21 POPE5 164      30.629  46.005  58.256  1.00  0.00           C
ATOM   8864 5C21 POPE5 164      29.529  45.475  57.326  1.00  0.00           C
ATOM   8867 6C21 POPE5 164      29.050  44.074  57.706  1.00  0.00           C
ATOM   8870 7C21 POPE5 164      28.089  43.465  56.676  1.00  0.00           C
ATOM   8873 8C21 POPE5 164      27.590  42.075  57.086  1.00  0.00           C
ATOM   8877  C33 POPE5 164      23.419  54.784  66.176  1.00  0.00           C
ATOM   8880  C34 POPE5 164      22.489  55.205  65.036  1.00  0.00           C
ATOM   8883  C35 POPE5 164      21.289  56.055  65.496  1.00  0.00           C
ATOM   8886  C36 POPE5 164      20.539  56.635  64.296  1.00  0.00           C
ATOM   8889  C37 POPE5 164      19.449  57.664  64.646  1.00  0.00           C
ATOM   8892  C38 POPE5 164      19.029  58.464  63.406  1.00  0.00           C
ATOM   8895  C39 POPE5 164      17.779  59.345  63.576  1.00  0.00           C
ATOM   8898 0C31 POPE5 164      16.509  58.514  63.686  1.00  0.00           C
ATOM   8901 1C31 POPE5 164      15.209  59.335  63.726  1.00  0.00           C
ATOM   8904 2C31 POPE5 164      14.009  58.495  64.186  1.00  0.00           C
ATOM   8907 3C31 POPE5 164      12.719  58.805  63.416  1.00  0.00           C
ATOM   8910 4C31 POPE5 164      12.179  60.225  63.596  1.00  0.00           C
ATOM   8913 5C31 POPE5 164      10.949  60.484  62.706  1.00  0.00           C
ATOM   8916 6C31 POPE5 164      10.549  61.954  62.686  1.00  0.00           C
ATOM   8920  NH3 POPE6 165      94.030  52.565  32.426  1.00  0.00           N
ATOM   8924  C12 POPE6 165      93.960  54.054  32.186  1.00  0.00           C
ATOM   8927  C11 POPE6 165      94.921  54.535  31.086  1.00  0.00           C
ATOM   8930  P   POPE6 165      94.849  56.305  29.096  1.00  0.00           P
ATOM   8931  O13 POPE6 165      93.951  56.094  27.936  1.00  0.00           O
ATOM   8932  O14 POPE6 165      96.250  55.884  28.906  1.00  0.00           O
ATOM   8933  O11 POPE6 165      94.911  57.795  29.606  1.00  0.00           O
ATOM   8934  O12 POPE6 165      94.221  55.475  30.276  1.00  0.00           O
ATOM   8935  C1  POPE6 165      93.790  58.654  29.766  1.00  0.00           C
ATOM   8938  C2  POPE6 165      93.449  58.955  31.246  1.00  0.00           C
ATOM   8940  O21 POPE6 165      94.580  59.505  31.956  1.00  0.00           O
ATOM   8941  C21 POPE6 165      94.620  60.834  31.986  1.00  0.00           C
ATOM   8942  O22 POPE6 165      93.999  61.565  31.236  1.00  0.00           O
ATOM   8943  C22 POPE6 165      95.441  61.275  33.206  1.00  0.00           C
ATOM   8946  C3  POPE6 165      92.909  57.695  31.996  1.00  0.00           C
ATOM   8949  O31 POPE6 165      92.311  58.025  33.266  1.00  0.00           O
ATOM   8950  C31 POPE6 165      93.169  58.164  34.266  1.00  0.00           C
ATOM   8951  O32 POPE6 165      94.350  57.845  34.226  1.00  0.00           O
ATOM   8952  C32 POPE6 165      92.481  58.824  35.446  1.00  0.00           C
ATOM   8955  C23 POPE6 165      95.261  62.755  33.626  1.00  0.00           C
ATOM   8958  C24 POPE6 165      95.450  62.994  35.146  1.00  0.00           C
ATOM   8961  C25 POPE6 165      94.221  62.604  35.976  1.00  0.00           C
ATOM   8964  C26 POPE6 165      94.300  63.025  37.456  1.00  0.00           C
ATOM   8967  C27 POPE6 165      92.901  63.264  38.066  1.00  0.00           C
ATOM   8970  C28 POPE6 165      92.880  63.295  39.606  1.00  0.00           C
ATOM   8973  C29 POPE6 165      91.519  63.625  40.166  1.00  0.00           C
ATOM   8975 0C21 POPE6 165      91.119  63.425  41.446  1.00  0.00           C
ATOM   8977 1C21 POPE6 165      91.961  62.865  42.566  1.00  0.00           C
ATOM   8980 2C21 POPE6 165      91.320  61.674  43.316  1.00  0.00           C
ATOM   8983 3C21 POPE6 165      90.149  62.045  44.256  1.00  0.00           C
ATOM   8986 4C21 POPE6 165      90.550  63.005  45.386  1.00  0.00           C
ATOM   8989 5C21 POPE6 165      89.471  63.174  46.466  1.00  0.00           C
ATOM   8992 6C21 POPE6 165      89.450  62.045  47.506  1.00  0.00           C
ATOM   8995 7C21 POPE6 165      88.421  62.315  48.606  1.00  0.00           C
ATOM   8998 8C21 POPE6 165      88.400  61.265  49.716  1.00  0.00           C
ATOM   9002  C33 POPE6 165      93.281  58.675  36.756  1.00  0.00           C
ATOM   9005  C34 POPE6 165      92.509  59.324  37.916  1.00  0.00           C
ATOM   9008  C35 POPE6 165      92.960  58.914  39.326  1.00  0.00           C
ATOM   9011  C36 POPE6 165      94.270  59.554  39.786  1.00  0.00           C
ATOM   9014  C37 POPE6 165      94.370  59.615  41.326  1.00  0.00           C
ATOM   9017  C38 POPE6 165      95.620  60.354  41.836  1.00  0.00           C
ATOM   9020  C39 POPE6 165      95.700  60.405  43.366  1.00  0.00           C
ATOM   9023 0C31 POPE6 165      97.031  60.954  43.906  1.00  0.00           C
ATOM   9026 1C31 POPE6 165      97.130  60.874  45.446  1.00  0.00           C
ATOM   9029 2C31 POPE6 165      98.570  60.865  45.986  1.00  0.00           C
ATOM   9032 3C31 POPE6 165      99.380  62.144  45.726  1.00  0.00           C
ATOM   9035 4C31 POPE6 165      99.179  63.244  46.766  1.00  0.00           C
ATOM   9038 5C31 POPE6 165     100.051  64.475  46.456  1.00  0.00           C
ATOM   9041 6C31 POPE6 165     100.100  65.505  47.576  1.00  0.00           C
ATOM   9045  NH3 POPE7 166      77.840 106.294  72.036  1.00  0.00           N
ATOM   9049  C12 POPE7 166      78.490 105.855  70.766  1.00  0.00           C
ATOM   9052  C11 POPE7 166      78.700 104.335  70.726  1.00  0.00           C
ATOM   9055  P   POPE7 166      79.379 103.274  73.036  1.00  0.00           P
ATOM   9056  O13 POPE7 166      80.660 102.754  73.606  1.00  0.00           O
ATOM   9057  O14 POPE7 166      78.650 104.305  73.806  1.00  0.00           O
ATOM   9058  O11 POPE7 166      78.410 102.094  72.616  1.00  0.00           O
ATOM   9059  O12 POPE7 166      79.729 103.924  71.636  1.00  0.00           O
ATOM   9060  C1  POPE7 166      78.720 100.825  72.036  1.00  0.00           C
ATOM   9063  C2  POPE7 166      78.710 100.795  70.466  1.00  0.00           C
ATOM   9065  O21 POPE7 166      77.939  99.685  69.936  1.00  0.00           O
ATOM   9066  C21 POPE7 166      78.479  98.475  70.006  1.00  0.00           C
ATOM   9067  O22 POPE7 166      79.469  98.174  70.656  1.00  0.00           O
ATOM   9068  C22 POPE7 166      77.630  97.474  69.216  1.00  0.00           C
ATOM   9071  C3  POPE7 166      80.140 100.904  69.856  1.00  0.00           C
ATOM   9074  O31 POPE7 166      80.159 100.505  68.466  1.00  0.00           O
ATOM   9075  C31 POPE7 166      79.770 101.424  67.606  1.00  0.00           C
ATOM   9076  O32 POPE7 166      79.510 102.595  67.856  1.00  0.00           O
ATOM   9077  C32 POPE7 166      79.770 100.804  66.216  1.00  0.00           C
ATOM   9080  C23 POPE7 166      78.449  96.294  68.656  1.00  0.00           C
ATOM   9083  C24 POPE7 166      77.571  95.074  68.366  1.00  0.00           C
ATOM   9086  C25 POPE7 166      78.370  93.934  67.716  1.00  0.00           C
ATOM   9089  C26 POPE7 166      78.350  93.994  66.186  1.00  0.00           C
ATOM   9092  C27 POPE7 166      79.479  93.174  65.566  1.00  0.00           C
ATOM   9095  C28 POPE7 166      79.500  93.225  64.026  1.00  0.00           C
ATOM   9098  C29 POPE7 166      80.710  92.485  63.506  1.00  0.00           C
ATOM   9100 0C21 POPE7 166      81.089  92.334  62.236  1.00  0.00           C
ATOM   9102 1C21 POPE7 166      80.390  92.844  60.996  1.00  0.00           C
ATOM   9105 2C21 POPE7 166      79.830  91.655  60.196  1.00  0.00           C
ATOM   9108 3C21 POPE7 166      80.880  90.634  59.736  1.00  0.00           C
ATOM   9111 4C21 POPE7 166      80.290  89.414  59.006  1.00  0.00           C
ATOM   9114 5C21 POPE7 166      79.751  89.715  57.606  1.00  0.00           C
ATOM   9117 6C21 POPE7 166      79.130  88.495  56.926  1.00  0.00           C
ATOM   9120 7C21 POPE7 166      78.469  88.845  55.586  1.00  0.00           C
ATOM   9123 8C21 POPE7 166      78.040  87.614  54.786  1.00  0.00           C
ATOM   9127  C33 POPE7 166      78.469 101.154  65.466  1.00  0.00           C
ATOM   9130  C34 POPE7 166      78.660 101.314  63.956  1.00  0.00           C
ATOM   9133  C35 POPE7 166      79.650 102.424  63.556  1.00  0.00           C
ATOM   9136  C36 POPE7 166      79.390 103.784  64.226  1.00  0.00           C
ATOM   9139  C37 POPE7 166      80.420 104.865  63.886  1.00  0.00           C
ATOM   9142  C38 POPE7 166      80.490 105.225  62.386  1.00  0.00           C
ATOM   9145  C39 POPE7 166      81.469 104.395  61.546  1.00  0.00           C
ATOM   9148 0C31 POPE7 166      82.950 104.644  61.856  1.00  0.00           C
ATOM   9151 1C31 POPE7 166      83.879 103.794  60.976  1.00  0.00           C
ATOM   9154 2C31 POPE7 166      85.350 104.204  61.106  1.00  0.00           C
ATOM   9157 3C31 POPE7 166      86.320 103.505  60.136  1.00  0.00           C
ATOM   9160 4C31 POPE7 166      85.921 103.654  58.666  1.00  0.00           C
ATOM   9163 5C31 POPE7 166      87.059 103.274  57.706  1.00  0.00           C
ATOM   9166 6C31 POPE7 166      86.630 103.304  56.236  1.00  0.00           C
ATOM   9170  NH3 POPE8 167      70.940  12.475  29.096  1.00  0.00           N
ATOM   9174  C12 POPE8 167      70.969  13.914  28.676  1.00  0.00           C
ATOM   9177  C11 POPE8 167      70.119  14.835  29.566  1.00  0.00           C
ATOM   9180  P   POPE8 167      69.729  13.784  31.936  1.00  0.00           P
ATOM   9181  O13 POPE8 167      69.810  14.255  33.326  1.00  0.00           O
ATOM   9182  O14 POPE8 167      70.169  12.414  31.616  1.00  0.00           O
ATOM   9183  O11 POPE8 167      68.240  13.895  31.426  1.00  0.00           O
ATOM   9184  O12 POPE8 167      70.509  14.745  30.936  1.00  0.00           O
ATOM   9185  C1  POPE8 167      67.339  12.805  31.626  1.00  0.00           C
ATOM   9188  C2  POPE8 167      66.220  13.255  32.596  1.00  0.00           C
ATOM   9190  O21 POPE8 167      66.079  12.264  33.636  1.00  0.00           O
ATOM   9191  C21 POPE8 167      66.079  12.575  34.946  1.00  0.00           C
ATOM   9192  O22 POPE8 167      65.689  11.815  35.806  1.00  0.00           O
ATOM   9193  C22 POPE8 167      66.660  13.945  35.286  1.00  0.00           C
ATOM   9196  C3  POPE8 167      64.869  13.395  31.846  1.00  0.00           C
ATOM   9199  O31 POPE8 167      63.750  13.565  32.726  1.00  0.00           O
ATOM   9200  C31 POPE8 167      63.589  14.764  33.246  1.00  0.00           C
ATOM   9201  O32 POPE8 167      64.259  15.744  32.996  1.00  0.00           O
ATOM   9202  C32 POPE8 167      62.349  14.694  34.156  1.00  0.00           C
ATOM   9205  C23 POPE8 167      66.790  14.164  36.816  1.00  0.00           C
ATOM   9208  C24 POPE8 167      67.349  15.554  37.126  1.00  0.00           C
ATOM   9211  C25 POPE8 167      67.809  15.725  38.576  1.00  0.00           C
ATOM   9214  C26 POPE8 167      67.919  17.194  38.976  1.00  0.00           C
ATOM   9217  C27 POPE8 167      68.199  17.404  40.466  1.00  0.00           C
ATOM   9220  C28 POPE8 167      68.070  18.894  40.856  1.00  0.00           C
ATOM   9223  C29 POPE8 167      68.269  19.164  42.326  1.00  0.00           C
ATOM   9225 0C21 POPE8 167      69.449  19.375  42.916  1.00  0.00           C
ATOM   9227 1C21 POPE8 167      70.789  19.345  42.216  1.00  0.00           C
ATOM   9230 2C21 POPE8 167      71.960  19.635  43.166  1.00  0.00           C
ATOM   9233 3C21 POPE8 167      72.039  21.095  43.646  1.00  0.00           C
ATOM   9236 4C21 POPE8 167      72.910  21.275  44.906  1.00  0.00           C
ATOM   9239 5C21 POPE8 167      74.340  20.755  44.746  1.00  0.00           C
ATOM   9242 6C21 POPE8 167      75.141  20.785  46.056  1.00  0.00           C
ATOM   9245 7C21 POPE8 167      76.500  20.095  45.916  1.00  0.00           C
ATOM   9248 8C21 POPE8 167      77.210  19.874  47.256  1.00  0.00           C
ATOM   9252  C33 POPE8 167      62.390  15.644  35.386  1.00  0.00           C
ATOM   9255  C34 POPE8 167      61.070  15.605  36.166  1.00  0.00           C
ATOM   9258  C35 POPE8 167      60.710  14.234  36.776  1.00  0.00           C
ATOM   9261  C36 POPE8 167      59.449  14.345  37.646  1.00  0.00           C
ATOM   9264  C37 POPE8 167      59.059  13.015  38.316  1.00  0.00           C
ATOM   9267  C38 POPE8 167      57.650  13.035  38.926  1.00  0.00           C
ATOM   9270  C39 POPE8 167      57.420  14.125  39.976  1.00  0.00           C
ATOM   9273 0C31 POPE8 167      58.349  14.064  41.186  1.00  0.00           C
ATOM   9276 1C31 POPE8 167      57.750  14.794  42.396  1.00  0.00           C
ATOM   9279 2C31 POPE8 167      58.719  14.885  43.576  1.00  0.00           C
ATOM   9282 3C31 POPE8 167      57.980  15.154  44.896  1.00  0.00           C
ATOM   9285 4C31 POPE8 167      58.950  15.305  46.076  1.00  0.00           C
ATOM   9288 5C31 POPE8 167      58.269  15.124  47.436  1.00  0.00           C
ATOM   9291 6C31 POPE8 167      59.250  15.154  48.606  1.00  0.00           C
ATOM   9295  NH3 POPE9 168       3.389 115.225  66.616  1.00  0.00           N
ATOM   9299  C12 POPE9 168       4.839 115.585  66.666  1.00  0.00           C
ATOM   9302  C11 POPE9 168       5.699 114.314  66.616  1.00  0.00           C
ATOM   9305  P   POPE9 168       5.929 112.014  67.876  1.00  0.00           P
ATOM   9306  O13 POPE9 168       5.169 111.284  68.916  1.00  0.00           O
ATOM   9307  O14 POPE9 168       7.379 112.105  68.066  1.00  0.00           O
ATOM   9308  O11 POPE9 168       5.719 111.275  66.506  1.00  0.00           O
ATOM   9309  O12 POPE9 168       5.289 113.435  67.656  1.00  0.00           O
ATOM   9310  C1  POPE9 168       4.499 110.655  66.096  1.00  0.00           C
ATOM   9313  C2  POPE9 168       4.289 110.804  64.556  1.00  0.00           C
ATOM   9315  O21 POPE9 168       5.589 110.695  63.946  1.00  0.00           O
ATOM   9316  C21 POPE9 168       5.679 109.944  62.876  1.00  0.00           C
ATOM   9317  O22 POPE9 168       4.769 109.414  62.256  1.00  0.00           O
ATOM   9318  C22 POPE9 168       7.149 109.675  62.616  1.00  0.00           C
ATOM   9321  C3  POPE9 168       3.599 112.175  64.286  1.00  0.00           C
ATOM   9324  O31 POPE9 168       4.069 112.884  63.116  1.00  0.00           O
ATOM   9325  C31 POPE9 168       3.169 113.034  62.156  1.00  0.00           C
ATOM   9326  O32 POPE9 168       2.159 112.374  62.016  1.00  0.00           O
ATOM   9327  C32 POPE9 168       3.559 114.234  61.286  1.00  0.00           C
ATOM   9330  C23 POPE9 168       7.369 109.274  61.156  1.00  0.00           C
ATOM   9333  C24 POPE9 168       8.849 109.155  60.786  1.00  0.00           C
ATOM   9336  C25 POPE9 168       9.039 109.165  59.266  1.00  0.00           C
ATOM   9339  C26 POPE9 168       8.489 107.905  58.566  1.00  0.00           C
ATOM   9342  C27 POPE9 168       7.899 108.204  57.176  1.00  0.00           C
ATOM   9345  C28 POPE9 168       8.009 107.024  56.196  1.00  0.00           C
ATOM   9348  C29 POPE9 168       9.399 106.945  55.606  1.00  0.00           C
ATOM   9350 0C21 POPE9 168       9.759 106.394  54.436  1.00  0.00           C
ATOM   9352 1C21 POPE9 168       8.859 105.695  53.456  1.00  0.00           C
ATOM   9355 2C21 POPE9 168       8.959 106.364  52.076  1.00  0.00           C
ATOM   9358 3C21 POPE9 168       8.199 105.594  50.986  1.00  0.00           C
ATOM   9361 4C21 POPE9 168       8.389 106.194  49.596  1.00  0.00           C
ATOM   9364 5C21 POPE9 168       7.709 105.384  48.486  1.00  0.00           C
ATOM   9367 6C21 POPE9 168       7.199 106.275  47.346  1.00  0.00           C
ATOM   9370 7C21 POPE9 168       6.859 105.484  46.076  1.00  0.00           C
ATOM   9373 8C21 POPE9 168       6.269 106.375  44.976  1.00  0.00           C
ATOM   9377  C33 POPE9 168       3.329 113.985  59.776  1.00  0.00           C
ATOM   9380  C34 POPE9 168       3.579 115.235  58.916  1.00  0.00           C
ATOM   9383  C35 POPE9 168       2.849 115.214  57.566  1.00  0.00           C
ATOM   9386  C36 POPE9 168       3.799 115.254  56.366  1.00  0.00           C
ATOM   9389  C37 POPE9 168       3.069 115.214  55.026  1.00  0.00           C
ATOM   9392  C38 POPE9 168       4.009 115.344  53.826  1.00  0.00           C
ATOM   9395  C39 POPE9 168       3.279 115.074  52.496  1.00  0.00           C
ATOM   9398 0C31 POPE9 168       3.969 115.664  51.266  1.00  0.00           C
ATOM   9401 1C31 POPE9 168       5.249 114.934  50.846  1.00  0.00           C
ATOM   9404 2C31 POPE9 168       6.009 115.664  49.706  1.00  0.00           C
ATOM   9407 3C31 POPE9 168       5.219 115.785  48.396  1.00  0.00           C
ATOM   9410 4C31 POPE9 168       5.969 116.615  47.346  1.00  0.00           C
ATOM   9413 5C31 POPE9 168       5.119 116.895  46.096  1.00  0.00           C
ATOM   9416 6C31 POPE9 168       5.819 117.765  45.056  1.00  0.00           C
ATOM   9420  NH3 POPE  169      19.579  94.465  66.516  1.00  0.00           N
ATOM   9424  C12 POPE  169      18.489  93.994  67.436  1.00  0.00           C
ATOM   9427  C11 POPE  169      17.519  95.104  67.856  1.00  0.00           C
ATOM   9430  P   POPE  169      15.239  95.524  68.996  1.00  0.00           P
ATOM   9431  O13 POPE  169      14.489  94.725  69.976  1.00  0.00           O
ATOM   9432  O14 POPE  169      15.909  96.755  69.476  1.00  0.00           O
ATOM   9433  O11 POPE  169      14.349  95.865  67.736  1.00  0.00           O
ATOM   9434  O12 POPE  169      16.339  94.545  68.416  1.00  0.00           O
ATOM   9435  C1  POPE  169      13.989  94.944  66.706  1.00  0.00           C
ATOM   9438  C2  POPE  169      14.689  95.275  65.346  1.00  0.00           C
ATOM   9440  O21 POPE  169      15.949  94.594  65.346  1.00  0.00           O
ATOM   9441  C21 POPE  169      16.659  94.265  64.276  1.00  0.00           C
ATOM   9442  O22 POPE  169      17.869  94.034  64.346  1.00  0.00           O
ATOM   9443  C22 POPE  169      15.879  94.025  62.986  1.00  0.00           C
ATOM   9446  C3  POPE  169      14.879  96.825  65.236  1.00  0.00           C
ATOM   9449  O31 POPE  169      15.589  97.264  64.056  1.00  0.00           O
ATOM   9450  C31 POPE  169      14.829  97.434  62.986  1.00  0.00           C
ATOM   9451  O32 POPE  169      13.689  97.045  62.856  1.00  0.00           O
ATOM   9452  C32 POPE  169      15.619  98.174  61.916  1.00  0.00           C
ATOM   9455  C23 POPE  169      16.809  93.435  61.896  1.00  0.00           C
ATOM   9458  C24 POPE  169      16.099  93.055  60.586  1.00  0.00           C
ATOM   9461  C25 POPE  169      16.619  93.835  59.376  1.00  0.00           C
ATOM   9464  C26 POPE  169      15.909  93.505  58.056  1.00  0.00           C
ATOM   9467  C27 POPE  169      14.389  93.794  58.086  1.00  0.00           C
ATOM   9470  C28 POPE  169      13.829  94.255  56.726  1.00  0.00           C
ATOM   9473  C29 POPE  169      14.199  95.695  56.476  1.00  0.00           C
ATOM   9475 0C21 POPE  169      15.059  96.165  55.546  1.00  0.00           C
ATOM   9477 1C21 POPE  169      15.859  95.365  54.556  1.00  0.00           C
ATOM   9480 2C21 POPE  169      17.109  96.165  54.146  1.00  0.00           C
ATOM   9483 3C21 POPE  169      18.049  95.415  53.186  1.00  0.00           C
ATOM   9486 4C21 POPE  169      19.069  96.324  52.486  1.00  0.00           C
ATOM   9489 5C21 POPE  169      19.949  97.135  53.446  1.00  0.00           C
ATOM   9492 6C21 POPE  169      20.890  98.115  52.736  1.00  0.00           C
ATOM   9495 7C21 POPE  169      21.689  98.964  53.736  1.00  0.00           C
ATOM   9498 8C21 POPE  169      22.709  99.894  53.086  1.00  0.00           C
ATOM   9502  C33 POPE  169      16.089  97.245  60.786  1.00  0.00           C
ATOM   9505  C34 POPE  169      16.779  98.015  59.646  1.00  0.00           C
ATOM   9508  C35 POPE  169      15.809  98.924  58.886  1.00  0.00           C
ATOM   9511  C36 POPE  169      16.519 100.014  58.086  1.00  0.00           C
ATOM   9514  C37 POPE  169      15.579 101.174  57.736  1.00  0.00           C
ATOM   9517  C38 POPE  169      16.309 102.315  57.026  1.00  0.00           C
ATOM   9520  C39 POPE  169      16.649 101.954  55.586  1.00  0.00           C
ATOM   9523 0C31 POPE  169      17.539 102.984  54.886  1.00  0.00           C
ATOM   9526 1C31 POPE  169      18.279 102.324  53.716  1.00  0.00           C
ATOM   9529 2C31 POPE  169      19.099 103.315  52.886  1.00  0.00           C
ATOM   9532 3C31 POPE  169      19.849 102.614  51.756  1.00  0.00           C
ATOM   9535 4C31 POPE  169      20.699 103.574  50.916  1.00  0.00           C
ATOM   9538 5C31 POPE  169      21.599 102.824  49.936  1.00  0.00           C
ATOM   9541 6C31 POPE  169      22.539 103.735  49.146  1.00  0.00           C
ATOM   9545  NH3 POPE  170      67.809  31.505  29.756  1.00  0.00           N
ATOM   9549  C12 POPE  170      67.470  30.045  29.906  1.00  0.00           C
ATOM   9552  C11 POPE  170      68.749  29.225  30.196  1.00  0.00           C
ATOM   9555  P   POPE  170      68.149  26.625  29.966  1.00  0.00           P
ATOM   9556  O13 POPE  170      67.160  26.894  28.906  1.00  0.00           O
ATOM   9557  O14 POPE  170      69.370  25.884  29.596  1.00  0.00           O
ATOM   9558  O11 POPE  170      67.439  25.725  31.046  1.00  0.00           O
ATOM   9559  O12 POPE  170      68.449  27.954  30.736  1.00  0.00           O
ATOM   9560  C1  POPE  170      67.960  25.764  32.386  1.00  0.00           C
ATOM   9563  C2  POPE  170      66.799  25.564  33.376  1.00  0.00           C
ATOM   9565  O21 POPE  170      67.039  26.275  34.596  1.00  0.00           O
ATOM   9566  C21 POPE  170      68.040  25.915  35.366  1.00  0.00           C
ATOM   9567  O22 POPE  170      68.700  24.894  35.276  1.00  0.00           O
ATOM   9568  C22 POPE  170      68.269  27.025  36.406  1.00  0.00           C
ATOM   9571  C3  POPE  170      66.470  24.064  33.516  1.00  0.00           C
ATOM   9574  O31 POPE  170      65.579  23.845  34.616  1.00  0.00           O
ATOM   9575  C31 POPE  170      65.450  22.565  34.906  1.00  0.00           C
ATOM   9576  O32 POPE  170      65.729  21.634  34.156  1.00  0.00           O
ATOM   9577  C32 POPE  170      65.049  22.445  36.376  1.00  0.00           C
ATOM   9580  C23 POPE  170      67.799  26.615  37.816  1.00  0.00           C
ATOM   9583  C24 POPE  170      68.280  27.585  38.906  1.00  0.00           C
ATOM   9586  C25 POPE  170      67.299  28.714  39.266  1.00  0.00           C
ATOM   9589  C26 POPE  170      66.020  28.214  39.966  1.00  0.00           C
ATOM   9592  C27 POPE  170      65.809  28.765  41.396  1.00  0.00           C
ATOM   9595  C28 POPE  170      66.520  27.995  42.536  1.00  0.00           C
ATOM   9598  C29 POPE  170      68.009  28.234  42.566  1.00  0.00           C
ATOM   9600 0C21 POPE  170      68.740  28.865  43.506  1.00  0.00           C
ATOM   9602 1C21 POPE  170      68.280  29.494  44.796  1.00  0.00           C
ATOM   9605 2C21 POPE  170      69.090  29.005  46.016  1.00  0.00           C
ATOM   9608 3C21 POPE  170      68.830  27.535  46.386  1.00  0.00           C
ATOM   9611 4C21 POPE  170      70.071  26.625  46.316  1.00  0.00           C
ATOM   9614 5C21 POPE  170      70.629  26.474  44.896  1.00  0.00           C
ATOM   9617 6C21 POPE  170      71.820  25.515  44.776  1.00  0.00           C
ATOM   9620 7C21 POPE  170      72.330  25.445  43.326  1.00  0.00           C
ATOM   9623 8C21 POPE  170      73.630  24.665  43.126  1.00  0.00           C
ATOM   9627  C33 POPE  170      65.740  21.224  37.026  1.00  0.00           C
ATOM   9630  C34 POPE  170      65.759  21.304  38.566  1.00  0.00           C
ATOM   9633  C35 POPE  170      64.410  20.944  39.196  1.00  0.00           C
ATOM   9636  C36 POPE  170      64.419  21.054  40.726  1.00  0.00           C
ATOM   9639  C37 POPE  170      63.189  20.405  41.366  1.00  0.00           C
ATOM   9642  C38 POPE  170      63.189  20.405  42.906  1.00  0.00           C
ATOM   9645  C39 POPE  170      64.479  19.855  43.506  1.00  0.00           C
ATOM   9648 0C31 POPE  170      64.320  19.464  44.976  1.00  0.00           C
ATOM   9651 1C31 POPE  170      65.640  18.964  45.586  1.00  0.00           C
ATOM   9654 2C31 POPE  170      65.509  18.465  47.026  1.00  0.00           C
ATOM   9657 3C31 POPE  170      64.609  17.215  47.156  1.00  0.00           C
ATOM   9660 4C31 POPE  170      64.710  16.534  48.526  1.00  0.00           C
ATOM   9663 5C31 POPE  170      63.970  15.195  48.546  1.00  0.00           C
ATOM   9666 6C31 POPE  170      64.139  14.385  49.836  1.00  0.00           C
ATOM   9670  NH3 POPE  171       4.299  50.925  29.886  1.00  0.00           N
ATOM   9674  C12 POPE  171       4.569  52.264  29.246  1.00  0.00           C
ATOM   9677  C11 POPE  171       3.309  52.975  28.726  1.00  0.00           C
ATOM   9680  P   POPE  171       2.759  55.025  30.266  1.00  0.00           P
ATOM   9681  O13 POPE  171       1.909  56.154  29.806  1.00  0.00           O
ATOM   9682  O14 POPE  171       2.149  53.975  31.096  1.00  0.00           O
ATOM   9683  O11 POPE  171       4.009  55.595  31.046  1.00  0.00           O
ATOM   9684  O12 POPE  171       3.389  54.374  28.956  1.00  0.00           O
ATOM   9685  C1  POPE  171       3.869  56.424  32.206  1.00  0.00           C
ATOM   9688  C2  POPE  171       3.869  55.595  33.536  1.00  0.00           C
ATOM   9690  O21 POPE  171       3.319  56.294  34.686  1.00  0.00           O
ATOM   9691  C21 POPE  171       3.969  57.365  35.106  1.00  0.00           C
ATOM   9692  O22 POPE  171       4.589  58.155  34.426  1.00  0.00           O
ATOM   9693  C22 POPE  171       3.979  57.365  36.626  1.00  0.00           C
ATOM   9696  C3  POPE  171       5.269  55.005  33.886  1.00  0.00           C
ATOM   9699  O31 POPE  171       5.159  54.034  34.956  1.00  0.00           O
ATOM   9700  C31 POPE  171       5.739  54.345  36.096  1.00  0.00           C
ATOM   9701  O32 POPE  171       6.509  55.275  36.266  1.00  0.00           O
ATOM   9702  C32 POPE  171       5.239  53.415  37.216  1.00  0.00           C
ATOM   9705  C23 POPE  171       4.869  58.485  37.236  1.00  0.00           C
ATOM   9708  C24 POPE  171       4.989  58.304  38.756  1.00  0.00           C
ATOM   9711  C25 POPE  171       5.539  59.535  39.496  1.00  0.00           C
ATOM   9714  C26 POPE  171       5.649  59.345  41.026  1.00  0.00           C
ATOM   9717  C27 POPE  171       4.289  59.164  41.726  1.00  0.00           C
ATOM   9720  C28 POPE  171       4.239  59.745  43.156  1.00  0.00           C
ATOM   9723  C29 POPE  171       4.239  61.255  43.136  1.00  0.00           C
ATOM   9725 0C21 POPE  171       3.689  62.074  44.046  1.00  0.00           C
ATOM   9727 1C21 POPE  171       3.029  61.694  45.346  1.00  0.00           C
ATOM   9730 2C21 POPE  171       3.319  62.705  46.476  1.00  0.00           C
ATOM   9733 3C21 POPE  171       2.699  64.085  46.236  1.00  0.00           C
ATOM   9736 4C21 POPE  171       2.959  65.095  47.356  1.00  0.00           C
ATOM   9739 5C21 POPE  171       2.079  66.344  47.196  1.00  0.00           C
ATOM   9742 6C21 POPE  171       2.819  67.685  47.346  1.00  0.00           C
ATOM   9745 7C21 POPE  171       1.909  68.844  46.926  1.00  0.00           C
ATOM   9748 8C21 POPE  171       2.539  70.234  47.096  1.00  0.00           C
ATOM   9752  C33 POPE  171       4.839  54.174  38.506  1.00  0.00           C
ATOM   9755  C34 POPE  171       4.529  53.255  39.696  1.00  0.00           C
ATOM   9758  C35 POPE  171       4.269  54.074  40.976  1.00  0.00           C
ATOM   9761  C36 POPE  171       3.869  53.234  42.196  1.00  0.00           C
ATOM   9764  C37 POPE  171       4.039  53.994  43.526  1.00  0.00           C
ATOM   9767  C38 POPE  171       3.309  55.354  43.616  1.00  0.00           C
ATOM   9770  C39 POPE  171       1.809  55.255  43.926  1.00  0.00           C
ATOM   9773 0C31 POPE  171       1.509  54.885  45.386  1.00  0.00           C
ATOM   9776 1C31 POPE  171       0.010  54.925  45.696  1.00  0.00           C
ATOM   9779 2C31 POPE  171      -0.360  54.484  47.116  1.00  0.00           C
ATOM   9782 3C31 POPE  171      -0.020  53.015  47.406  1.00  0.00           C
ATOM   9785 4C31 POPE  171      -0.850  52.435  48.566  1.00  0.00           C
ATOM   9788 5C31 POPE  171      -0.440  50.995  48.906  1.00  0.00           C
ATOM   9791 6C31 POPE  171      -1.310  50.354  49.996  1.00  0.00           C
ATOM   9795  NH3 POPE  172      65.109  46.795  70.366  1.00  0.00           N
ATOM   9799  C12 POPE  172      64.390  45.965  71.406  1.00  0.00           C
ATOM   9802  C11 POPE  172      63.020  46.515  71.826  1.00  0.00           C
ATOM   9805  P   POPE  172      63.250  49.135  71.646  1.00  0.00           P
ATOM   9806  O13 POPE  172      62.329  50.135  72.226  1.00  0.00           O
ATOM   9807  O14 POPE  172      64.710  49.424  71.596  1.00  0.00           O
ATOM   9808  O11 POPE  172      62.829  48.625  70.196  1.00  0.00           O
ATOM   9809  O12 POPE  172      63.119  47.795  72.446  1.00  0.00           O
ATOM   9810  C1  POPE  172      61.721  49.214  69.506  1.00  0.00           C
ATOM   9813  C2  POPE  172      61.439  48.404  68.216  1.00  0.00           C
ATOM   9815  O21 POPE  172      60.879  49.234  67.176  1.00  0.00           O
ATOM   9816  C21 POPE  172      61.791  49.945  66.496  1.00  0.00           C
ATOM   9817  O22 POPE  172      62.959  50.044  66.796  1.00  0.00           O
ATOM   9818  C22 POPE  172      61.131  50.574  65.266  1.00  0.00           C
ATOM   9821  C3  POPE  172      60.480  47.204  68.416  1.00  0.00           C
ATOM   9824  O31 POPE  172      60.369  46.505  67.156  1.00  0.00           O
ATOM   9825  C31 POPE  172      60.969  45.335  67.086  1.00  0.00           C
ATOM   9826  O32 POPE  172      60.809  44.414  67.876  1.00  0.00           O
ATOM   9827  C32 POPE  172      62.079  45.414  66.036  1.00  0.00           C
ATOM   9830  C23 POPE  172      62.070  50.604  64.036  1.00  0.00           C
ATOM   9833  C24 POPE  172      61.340  51.005  62.746  1.00  0.00           C
ATOM   9836  C25 POPE  172      62.181  50.764  61.486  1.00  0.00           C
ATOM   9839  C26 POPE  172      63.140  51.924  61.166  1.00  0.00           C
ATOM   9842  C27 POPE  172      64.160  51.554  60.066  1.00  0.00           C
ATOM   9845  C28 POPE  172      64.640  52.765  59.256  1.00  0.00           C
ATOM   9848  C29 POPE  172      63.640  53.085  58.176  1.00  0.00           C
ATOM   9850 0C21 POPE  172      63.680  52.655  56.906  1.00  0.00           C
ATOM   9852 1C21 POPE  172      64.770  51.814  56.286  1.00  0.00           C
ATOM   9855 2C21 POPE  172      65.080  52.214  54.836  1.00  0.00           C
ATOM   9858 3C21 POPE  172      63.910  52.005  53.866  1.00  0.00           C
ATOM   9861 4C21 POPE  172      64.309  52.324  52.426  1.00  0.00           C
ATOM   9864 5C21 POPE  172      63.140  52.394  51.436  1.00  0.00           C
ATOM   9867 6C21 POPE  172      62.439  51.045  51.266  1.00  0.00           C
ATOM   9870 7C21 POPE  172      61.310  51.065  50.236  1.00  0.00           C
ATOM   9873 8C21 POPE  172      60.189  52.045  50.586  1.00  0.00           C
ATOM   9877  C33 POPE  172      61.949  44.414  64.866  1.00  0.00           C
ATOM   9880  C34 POPE  172      63.181  44.455  63.936  1.00  0.00           C
ATOM   9883  C35 POPE  172      63.111  43.435  62.786  1.00  0.00           C
ATOM   9886  C36 POPE  172      64.300  43.524  61.816  1.00  0.00           C
ATOM   9889  C37 POPE  172      64.490  42.245  60.976  1.00  0.00           C
ATOM   9892  C38 POPE  172      65.780  42.274  60.136  1.00  0.00           C
ATOM   9895  C39 POPE  172      66.310  40.874  59.776  1.00  0.00           C
ATOM   9898 0C31 POPE  172      65.610  40.214  58.586  1.00  0.00           C
ATOM   9901 1C31 POPE  172      66.079  38.765  58.386  1.00  0.00           C
ATOM   9904 2C31 POPE  172      65.680  38.144  57.046  1.00  0.00           C
ATOM   9907 3C31 POPE  172      66.509  38.674  55.856  1.00  0.00           C
ATOM   9910 4C31 POPE  172      66.141  37.984  54.536  1.00  0.00           C
ATOM   9913 5C31 POPE  172      66.790  38.655  53.326  1.00  0.00           C
ATOM   9916 6C31 POPE  172      66.391  38.014  51.986  1.00  0.00           C
ATOM   9920  NH3 POPE  173      45.410  68.005  73.766  1.00  0.00           N
ATOM   9924  C12 POPE  173      44.259  67.034  73.796  1.00  0.00           C
ATOM   9927  C11 POPE  173      43.309  67.274  72.616  1.00  0.00           C
ATOM   9930  P   POPE  173      42.549  69.805  72.666  1.00  0.00           P
ATOM   9931  O13 POPE  173      42.720  69.774  74.136  1.00  0.00           O
ATOM   9932  O14 POPE  173      41.180  69.704  72.136  1.00  0.00           O
ATOM   9933  O11 POPE  173      43.289  71.055  72.046  1.00  0.00           O
ATOM   9934  O12 POPE  173      43.390  68.594  72.076  1.00  0.00           O
ATOM   9935  C1  POPE  173      43.760  70.945  70.696  1.00  0.00           C
ATOM   9938  C2  POPE  173      42.650  71.265  69.676  1.00  0.00           C
ATOM   9940  O21 POPE  173      43.250  71.174  68.366  1.00  0.00           O
ATOM   9941  C21 POPE  173      42.460  70.735  67.406  1.00  0.00           C
ATOM   9942  O22 POPE  173      41.269  70.464  67.506  1.00  0.00           O
ATOM   9943  C22 POPE  173      43.239  70.585  66.106  1.00  0.00           C
ATOM   9946  C3  POPE  173      42.079  72.674  69.946  1.00  0.00           C
ATOM   9949  O31 POPE  173      41.050  73.064  69.006  1.00  0.00           O
ATOM   9950  C31 POPE  173      39.809  72.725  69.356  1.00  0.00           C
ATOM   9951  O32 POPE  173      39.519  71.915  70.216  1.00  0.00           O
ATOM   9952  C32 POPE  173      38.809  73.524  68.546  1.00  0.00           C
ATOM   9955  C23 POPE  173      42.420  69.835  65.026  1.00  0.00           C
ATOM   9958  C24 POPE  173      43.169  69.644  63.706  1.00  0.00           C
ATOM   9961  C25 POPE  173      42.181  69.435  62.556  1.00  0.00           C
ATOM   9964  C26 POPE  173      42.819  69.144  61.186  1.00  0.00           C
ATOM   9967  C27 POPE  173      41.829  69.435  60.046  1.00  0.00           C
ATOM   9970  C28 POPE  173      42.279  68.905  58.686  1.00  0.00           C
ATOM   9973  C29 POPE  173      41.979  67.435  58.516  1.00  0.00           C
ATOM   9975 0C21 POPE  173      42.210  66.725  57.396  1.00  0.00           C
ATOM   9977 1C21 POPE  173      42.840  67.225  56.126  1.00  0.00           C
ATOM   9980 2C21 POPE  173      41.890  67.115  54.916  1.00  0.00           C
ATOM   9983 3C21 POPE  173      42.630  67.185  53.576  1.00  0.00           C
ATOM   9986 4C21 POPE  173      41.739  66.874  52.366  1.00  0.00           C
ATOM   9989 5C21 POPE  173      42.560  66.725  51.076  1.00  0.00           C
ATOM   9992 6C21 POPE  173      41.759  66.185  49.876  1.00  0.00           C
ATOM   9995 7C21 POPE  173      42.700  65.715  48.756  1.00  0.00           C
ATOM   9998 8C21 POPE  173      41.989  65.034  47.576  1.00  0.00           C
ATOM  10002  C33 POPE  173      38.000  72.644  67.576  1.00  0.00           C
ATOM  10005  C34 POPE  173      37.500  73.464  66.376  1.00  0.00           C
ATOM  10008  C35 POPE  173      36.750  72.574  65.386  1.00  0.00           C
ATOM  10011  C36 POPE  173      36.570  73.204  63.996  1.00  0.00           C
ATOM  10014  C37 POPE  173      35.899  72.225  63.026  1.00  0.00           C
ATOM  10017  C38 POPE  173      36.309  72.405  61.556  1.00  0.00           C
ATOM  10020  C39 POPE  173      35.559  73.505  60.796  1.00  0.00           C
ATOM  10023 0C31 POPE  173      34.699  72.935  59.656  1.00  0.00           C
ATOM  10026 1C31 POPE  173      33.980  74.025  58.846  1.00  0.00           C
ATOM  10029 2C31 POPE  173      32.859  73.505  57.936  1.00  0.00           C
ATOM  10032 3C31 POPE  173      33.329  72.625  56.766  1.00  0.00           C
ATOM  10035 4C31 POPE  173      33.069  71.125  56.966  1.00  0.00           C
ATOM  10038 5C31 POPE  173      33.539  70.295  55.766  1.00  0.00           C
ATOM  10041 6C31 POPE  173      33.279  68.795  55.886  1.00  0.00           C
ATOM  10045  NH3 POPE  174     123.130  93.814  25.876  1.00  0.00           N
ATOM  10049  C12 POPE  174     122.661  94.815  24.836  1.00  0.00           C
ATOM  10052  C11 POPE  174     121.259  94.495  24.246  1.00  0.00           C
ATOM  10055  P   POPE  174     119.751  93.615  26.276  1.00  0.00           P
ATOM  10056  O13 POPE  174     120.891  93.484  27.216  1.00  0.00           O
ATOM  10057  O14 POPE  174     119.249  92.365  25.666  1.00  0.00           O
ATOM  10058  O11 POPE  174     118.589  94.414  26.966  1.00  0.00           O
ATOM  10059  O12 POPE  174     120.180  94.644  25.156  1.00  0.00           O
ATOM  10060  C1  POPE  174     118.811  95.344  28.026  1.00  0.00           C
ATOM  10063  C2  POPE  174     117.909  94.915  29.206  1.00  0.00           C
ATOM  10065  O21 POPE  174     117.691  95.914  30.226  1.00  0.00           O
ATOM  10066  C21 POPE  174     118.731  96.515  30.776  1.00  0.00           C
ATOM  10067  O22 POPE  174     119.881  96.504  30.386  1.00  0.00           O
ATOM  10068  C22 POPE  174     118.240  97.275  32.006  1.00  0.00           C
ATOM  10071  C3  POPE  174     118.361  93.544  29.776  1.00  0.00           C
ATOM  10074  O31 POPE  174     118.299  93.455  31.216  1.00  0.00           O
ATOM  10075  C31 POPE  174     117.160  93.034  31.706  1.00  0.00           C
ATOM  10076  O32 POPE  174     116.089  93.045  31.116  1.00  0.00           O
ATOM  10077  C32 POPE  174     117.339  92.505  33.116  1.00  0.00           C
ATOM  10080  C23 POPE  174     119.370  97.455  33.046  1.00  0.00           C
ATOM  10083  C24 POPE  174     118.951  98.335  34.226  1.00  0.00           C
ATOM  10086  C25 POPE  174     120.121  98.764  35.116  1.00  0.00           C
ATOM  10089  C26 POPE  174     120.660  97.644  36.026  1.00  0.00           C
ATOM  10092  C27 POPE  174     121.770  98.164  36.936  1.00  0.00           C
ATOM  10095  C28 POPE  174     122.229  97.154  38.006  1.00  0.00           C
ATOM  10098  C29 POPE  174     123.290  97.795  38.866  1.00  0.00           C
ATOM  10100 0C21 POPE  174     124.590  97.444  38.956  1.00  0.00           C
ATOM  10102 1C21 POPE  174     125.289  96.324  38.236  1.00  0.00           C
ATOM  10105 2C21 POPE  174     125.359  95.055  39.096  1.00  0.00           C
ATOM  10108 3C21 POPE  174     126.001  95.244  40.486  1.00  0.00           C
ATOM  10111 4C21 POPE  174     125.900  93.975  41.336  1.00  0.00           C
ATOM  10114 5C21 POPE  174     126.001  94.204  42.856  1.00  0.00           C
ATOM  10117 6C21 POPE  174     127.430  94.414  43.376  1.00  0.00           C
ATOM  10120 7C21 POPE  174     127.521  94.195  44.896  1.00  0.00           C
ATOM  10123 8C21 POPE  174     128.951  94.055  45.426  1.00  0.00           C
ATOM  10127  C33 POPE  174     117.920  93.534  34.096  1.00  0.00           C
ATOM  10130  C34 POPE  174     117.960  92.945  35.496  1.00  0.00           C
ATOM  10133  C35 POPE  174     118.421  93.945  36.566  1.00  0.00           C
ATOM  10136  C36 POPE  174     118.299  93.335  37.966  1.00  0.00           C
ATOM  10139  C37 POPE  174     118.811  94.265  39.066  1.00  0.00           C
ATOM  10142  C38 POPE  174     118.739  93.644  40.466  1.00  0.00           C
ATOM  10145  C39 POPE  174     117.329  93.295  40.966  1.00  0.00           C
ATOM  10148 0C31 POPE  174     116.371  94.495  41.086  1.00  0.00           C
ATOM  10151 1C31 POPE  174     115.000  94.064  41.636  1.00  0.00           C
ATOM  10154 2C31 POPE  174     113.920  95.165  41.646  1.00  0.00           C
ATOM  10157 3C31 POPE  174     114.159  96.294  42.656  1.00  0.00           C
ATOM  10160 4C31 POPE  174     112.880  97.124  42.876  1.00  0.00           C
ATOM  10163 5C31 POPE  174     113.029  98.234  43.936  1.00  0.00           C
ATOM  10166 6C31 POPE  174     111.710  98.934  44.246  1.00  0.00           C
ATOM  10170  NH3 POPE  175      46.861 102.994  66.026  1.00  0.00           N
ATOM  10174  C12 POPE  175      46.500 101.755  66.806  1.00  0.00           C
ATOM  10177  C11 POPE  175      45.010 101.725  67.156  1.00  0.00           C
ATOM  10180  P   POPE  175      43.789 100.335  65.326  1.00  0.00           P
ATOM  10181  O13 POPE  175      44.759  99.284  65.686  1.00  0.00           O
ATOM  10182  O14 POPE  175      42.390 100.114  65.756  1.00  0.00           O
ATOM  10183  O11 POPE  175      43.880 100.575  63.776  1.00  0.00           O
ATOM  10184  O12 POPE  175      44.250 101.714  65.946  1.00  0.00           O
ATOM  10185  C1  POPE  175      44.769 101.534  63.166  1.00  0.00           C
ATOM  10188  C2  POPE  175      46.049 100.904  62.516  1.00  0.00           C
ATOM  10190  O21 POPE  175      46.149 101.305  61.136  1.00  0.00           O
ATOM  10191  C21 POPE  175      46.770 102.474  60.936  1.00  0.00           C
ATOM  10192  O22 POPE  175      47.210 103.195  61.816  1.00  0.00           O
ATOM  10193  C22 POPE  175      46.919 102.704  59.416  1.00  0.00           C
ATOM  10196  C3  POPE  175      46.099  99.344  62.596  1.00  0.00           C
ATOM  10199  O31 POPE  175      47.149  98.805  61.756  1.00  0.00           O
ATOM  10200  C31 POPE  175      46.939  98.245  60.556  1.00  0.00           C
ATOM  10201  O32 POPE  175      47.840  97.754  59.886  1.00  0.00           O
ATOM  10202  C32 POPE  175      45.500  98.264  60.056  1.00  0.00           C
ATOM  10205  C23 POPE  175      48.050 103.705  59.036  1.00  0.00           C
ATOM  10208  C24 POPE  175      48.810 103.325  57.746  1.00  0.00           C
ATOM  10211  C25 POPE  175      48.460 104.104  56.476  1.00  0.00           C
ATOM  10214  C26 POPE  175      49.230 103.534  55.266  1.00  0.00           C
ATOM  10217  C27 POPE  175      48.880 104.144  53.896  1.00  0.00           C
ATOM  10220  C28 POPE  175      49.739 103.525  52.776  1.00  0.00           C
ATOM  10223  C29 POPE  175      49.189 103.684  51.386  1.00  0.00           C
ATOM  10225 0C21 POPE  175      49.509 102.915  50.326  1.00  0.00           C
ATOM  10227 1C21 POPE  175      50.500 101.774  50.346  1.00  0.00           C
ATOM  10230 2C21 POPE  175      51.931 102.275  50.096  1.00  0.00           C
ATOM  10233 3C21 POPE  175      53.000 101.194  50.306  1.00  0.00           C
ATOM  10236 4C21 POPE  175      54.399 101.814  50.486  1.00  0.00           C
ATOM  10239 5C21 POPE  175      55.509 100.785  50.656  1.00  0.00           C
ATOM  10242 6C21 POPE  175      56.879 101.454  50.826  1.00  0.00           C
ATOM  10245 7C21 POPE  175      58.059 100.475  50.796  1.00  0.00           C
ATOM  10248 8C21 POPE  175      59.410 101.184  50.826  1.00  0.00           C
ATOM  10252  C33 POPE  175      45.349  97.564  58.686  1.00  0.00           C
ATOM  10255  C34 POPE  175      44.079  97.984  57.926  1.00  0.00           C
ATOM  10258  C35 POPE  175      44.160  99.365  57.236  1.00  0.00           C
ATOM  10261  C36 POPE  175      45.410  99.575  56.376  1.00  0.00           C
ATOM  10264  C37 POPE  175      45.230 100.664  55.316  1.00  0.00           C
ATOM  10267  C38 POPE  175      46.460 100.764  54.396  1.00  0.00           C
ATOM  10270  C39 POPE  175      46.219 101.475  53.056  1.00  0.00           C
ATOM  10273 0C31 POPE  175      45.069 100.855  52.236  1.00  0.00           C
ATOM  10276 1C31 POPE  175      45.029 101.345  50.786  1.00  0.00           C
ATOM  10279 2C31 POPE  175      43.779 100.815  50.056  1.00  0.00           C
ATOM  10282 3C31 POPE  175      43.689 101.255  48.586  1.00  0.00           C
ATOM  10285 4C31 POPE  175      44.811 100.664  47.726  1.00  0.00           C
ATOM  10288 5C31 POPE  175      44.640 100.935  46.226  1.00  0.00           C
ATOM  10291 6C31 POPE  175      45.779 100.365  45.386  1.00  0.00           C
ATOM  10295  NH3 POPE  176      65.410 115.585  24.546  1.00  0.00           N
ATOM  10299  C12 POPE  176      66.640 114.755  24.236  1.00  0.00           C
ATOM  10302  C11 POPE  176      66.330 113.595  23.266  1.00  0.00           C
ATOM  10305  P   POPE  176      67.460 111.335  22.416  1.00  0.00           P
ATOM  10306  O13 POPE  176      66.279 111.154  21.526  1.00  0.00           O
ATOM  10307  O14 POPE  176      68.810 111.194  21.806  1.00  0.00           O
ATOM  10308  O11 POPE  176      67.359 110.265  23.586  1.00  0.00           O
ATOM  10309  O12 POPE  176      67.450 112.714  23.206  1.00  0.00           O
ATOM  10310  C1  POPE  176      66.220 110.295  24.466  1.00  0.00           C
ATOM  10313  C2  POPE  176      66.380 109.374  25.726  1.00  0.00           C
ATOM  10315  O21 POPE  176      65.629 109.974  26.806  1.00  0.00           O
ATOM  10316  C21 POPE  176      65.090 109.204  27.746  1.00  0.00           C
ATOM  10317  O22 POPE  176      65.179 107.994  27.836  1.00  0.00           O
ATOM  10318  C22 POPE  176      64.439 110.155  28.766  1.00  0.00           C
ATOM  10321  C3  POPE  176      67.880 109.244  26.126  1.00  0.00           C
ATOM  10324  O31 POPE  176      68.090 108.124  27.026  1.00  0.00           O
ATOM  10325  C31 POPE  176      68.339 108.455  28.286  1.00  0.00           C
ATOM  10326  O32 POPE  176      68.549 109.575  28.706  1.00  0.00           O
ATOM  10327  C32 POPE  176      68.250 107.215  29.176  1.00  0.00           C
ATOM  10330  C23 POPE  176      65.470 110.894  29.676  1.00  0.00           C
ATOM  10333  C24 POPE  176      65.150 112.374  29.986  1.00  0.00           C
ATOM  10336  C25 POPE  176      63.890 112.635  30.836  1.00  0.00           C
ATOM  10339  C26 POPE  176      63.719 114.125  31.216  1.00  0.00           C
ATOM  10342  C27 POPE  176      62.420 114.395  31.986  1.00  0.00           C
ATOM  10345  C28 POPE  176      62.250 115.865  32.426  1.00  0.00           C
ATOM  10348  C29 POPE  176      60.849 116.135  32.896  1.00  0.00           C
ATOM  10350 0C21 POPE  176      60.399 116.235  34.166  1.00  0.00           C
ATOM  10352 1C21 POPE  176      61.189 116.124  35.446  1.00  0.00           C
ATOM  10355 2C21 POPE  176      60.279 116.475  36.636  1.00  0.00           C
ATOM  10358 3C21 POPE  176      61.040 116.725  37.946  1.00  0.00           C
ATOM  10361 4C21 POPE  176      60.160 117.315  39.056  1.00  0.00           C
ATOM  10364 5C21 POPE  176      58.910 116.494  39.406  1.00  0.00           C
ATOM  10367 6C21 POPE  176      59.189 115.055  39.876  1.00  0.00           C
ATOM  10370 7C21 POPE  176      60.220 114.974  41.016  1.00  0.00           C
ATOM  10373 8C21 POPE  176      60.179 113.644  41.776  1.00  0.00           C
ATOM  10377  C33 POPE  176      68.309 107.595  30.676  1.00  0.00           C
ATOM  10380  C34 POPE  176      68.219 106.364  31.586  1.00  0.00           C
ATOM  10383  C35 POPE  176      68.380 106.685  33.076  1.00  0.00           C
ATOM  10386  C36 POPE  176      68.400 105.415  33.946  1.00  0.00           C
ATOM  10389  C37 POPE  176      68.641 105.695  35.436  1.00  0.00           C
ATOM  10392  C38 POPE  176      68.830 104.405  36.256  1.00  0.00           C
ATOM  10395  C39 POPE  176      67.510 103.714  36.646  1.00  0.00           C
ATOM  10398 0C31 POPE  176      66.899 104.305  37.916  1.00  0.00           C
ATOM  10401 1C31 POPE  176      65.590 103.624  38.356  1.00  0.00           C
ATOM  10404 2C31 POPE  176      65.150 104.034  39.766  1.00  0.00           C
ATOM  10407 3C31 POPE  176      64.600 105.475  39.836  1.00  0.00           C
ATOM  10410 4C31 POPE  176      64.340 105.955  41.266  1.00  0.00           C
ATOM  10413 5C31 POPE  176      63.799 107.385  41.296  1.00  0.00           C
ATOM  10416 6C31 POPE  176      63.740 108.015  42.686  1.00  0.00           C
ATOM  10420  NH3 POPE  177     113.579 124.855  68.076  1.00  0.00           N
ATOM  10424  C12 POPE  177     113.430 124.374  69.486  1.00  0.00           C
ATOM  10427  C11 POPE  177     113.100 122.875  69.546  1.00  0.00           C
ATOM  10430  P   POPE  177     112.171 121.405  71.526  1.00  0.00           P
ATOM  10431  O13 POPE  177     112.719 121.005  72.846  1.00  0.00           O
ATOM  10432  O14 POPE  177     110.851 122.075  71.536  1.00  0.00           O
ATOM  10433  O11 POPE  177     112.199 120.195  70.506  1.00  0.00           O
ATOM  10434  O12 POPE  177     113.190 122.434  70.896  1.00  0.00           O
ATOM  10435  C1  POPE  177     111.040 119.784  69.786  1.00  0.00           C
ATOM  10438  C2  POPE  177     111.239 119.784  68.256  1.00  0.00           C
ATOM  10440  O21 POPE  177     110.021 119.344  67.646  1.00  0.00           O
ATOM  10441  C21 POPE  177     109.720 119.685  66.386  1.00  0.00           C
ATOM  10442  O22 POPE  177     109.230 118.924  65.576  1.00  0.00           O
ATOM  10443  C22 POPE  177     109.911 121.165  66.066  1.00  0.00           C
ATOM  10446  C3  POPE  177     112.400 118.845  67.846  1.00  0.00           C
ATOM  10449  O31 POPE  177     112.460 118.595  66.436  1.00  0.00           O
ATOM  10450  C31 POPE  177     112.950 119.554  65.696  1.00  0.00           C
ATOM  10451  O32 POPE  177     113.270 120.664  66.096  1.00  0.00           O
ATOM  10452  C32 POPE  177     112.870 119.125  64.236  1.00  0.00           C
ATOM  10455  C23 POPE  177     109.391 121.464  64.636  1.00  0.00           C
ATOM  10458  C24 POPE  177     109.790 122.854  64.146  1.00  0.00           C
ATOM  10461  C25 POPE  177     109.471 123.115  62.666  1.00  0.00           C
ATOM  10464  C26 POPE  177     107.980 123.124  62.316  1.00  0.00           C
ATOM  10467  C27 POPE  177     107.769 123.595  60.876  1.00  0.00           C
ATOM  10470  C28 POPE  177     106.311 123.964  60.536  1.00  0.00           C
ATOM  10473  C29 POPE  177     105.529 122.814  59.946  1.00  0.00           C
ATOM  10475 0C21 POPE  177     104.811 122.854  58.806  1.00  0.00           C
ATOM  10477 1C21 POPE  177     104.590 124.055  57.916  1.00  0.00           C
ATOM  10480 2C21 POPE  177     105.301 123.964  56.546  1.00  0.00           C
ATOM  10483 3C21 POPE  177     104.720 122.875  55.626  1.00  0.00           C
ATOM  10486 4C21 POPE  177     105.541 121.585  55.586  1.00  0.00           C
ATOM  10489 5C21 POPE  177     106.721 121.644  54.596  1.00  0.00           C
ATOM  10492 6C21 POPE  177     106.280 121.525  53.126  1.00  0.00           C
ATOM  10495 7C21 POPE  177     107.451 121.655  52.146  1.00  0.00           C
ATOM  10498 8C21 POPE  177     107.031 121.545  50.676  1.00  0.00           C
ATOM  10502  C33 POPE  177     113.599 120.125  63.326  1.00  0.00           C
ATOM  10505  C34 POPE  177     113.321 119.904  61.836  1.00  0.00           C
ATOM  10508  C35 POPE  177     111.900 120.244  61.396  1.00  0.00           C
ATOM  10511  C36 POPE  177     111.700 120.114  59.886  1.00  0.00           C
ATOM  10514  C37 POPE  177     110.280 120.515  59.456  1.00  0.00           C
ATOM  10517  C38 POPE  177     110.040 120.394  57.946  1.00  0.00           C
ATOM  10520  C39 POPE  177     110.891 121.364  57.116  1.00  0.00           C
ATOM  10523 0C31 POPE  177     110.490 121.415  55.636  1.00  0.00           C
ATOM  10526 1C31 POPE  177     111.320 122.444  54.856  1.00  0.00           C
ATOM  10529 2C31 POPE  177     110.991 122.514  53.356  1.00  0.00           C
ATOM  10532 3C31 POPE  177     111.320 121.224  52.596  1.00  0.00           C
ATOM  10535 4C31 POPE  177     111.201 121.394  51.076  1.00  0.00           C
ATOM  10538 5C31 POPE  177     111.730 120.195  50.286  1.00  0.00           C
ATOM  10541 6C31 POPE  177     111.539 120.335  48.776  1.00  0.00           C
ATOM  10545  NH3 POPE  178     125.760  48.914  28.806  1.00  0.00           N
ATOM  10549  C12 POPE  178     126.460  48.304  29.976  1.00  0.00           C
ATOM  10552  C11 POPE  178     127.640  47.495  29.446  1.00  0.00           C
ATOM  10555  P   POPE  178     127.680  44.885  29.346  1.00  0.00           P
ATOM  10556  O13 POPE  178     126.639  43.845  29.256  1.00  0.00           O
ATOM  10557  O14 POPE  178     128.969  44.615  28.656  1.00  0.00           O
ATOM  10558  O11 POPE  178     128.020  45.144  30.866  1.00  0.00           O
ATOM  10559  O12 POPE  178     127.130  46.295  28.846  1.00  0.00           O
ATOM  10560  C1  POPE  178     127.199  44.685  31.936  1.00  0.00           C
ATOM  10563  C2  POPE  178     127.901  45.025  33.266  1.00  0.00           C
ATOM  10565  O21 POPE  178     127.561  44.125  34.316  1.00  0.00           O
ATOM  10566  C21 POPE  178     126.359  44.234  34.856  1.00  0.00           C
ATOM  10567  O22 POPE  178     125.389  44.764  34.346  1.00  0.00           O
ATOM  10568  C22 POPE  178     126.420  43.695  36.286  1.00  0.00           C
ATOM  10571  C3  POPE  178     127.761  46.525  33.696  1.00  0.00           C
ATOM  10574  O31 POPE  178     128.270  46.734  35.036  1.00  0.00           O
ATOM  10575  C31 POPE  178     129.601  46.824  35.086  1.00  0.00           C
ATOM  10576  O32 POPE  178     130.340  46.835  34.126  1.00  0.00           O
ATOM  10577  C32 POPE  178     130.061  46.984  36.536  1.00  0.00           C
ATOM  10580  C23 POPE  178     125.079  43.714  37.076  1.00  0.00           C
ATOM  10583  C24 POPE  178     125.310  43.705  38.596  1.00  0.00           C
ATOM  10586  C25 POPE  178     124.030  43.765  39.436  1.00  0.00           C
ATOM  10589  C26 POPE  178     124.350  43.815  40.946  1.00  0.00           C
ATOM  10592  C27 POPE  178     123.111  43.695  41.836  1.00  0.00           C
ATOM  10595  C28 POPE  178     123.461  43.655  43.336  1.00  0.00           C
ATOM  10598  C29 POPE  178     122.220  43.444  44.176  1.00  0.00           C
ATOM  10600 0C21 POPE  178     122.049  42.604  45.216  1.00  0.00           C
ATOM  10602 1C21 POPE  178     123.071  41.674  45.826  1.00  0.00           C
ATOM  10605 2C21 POPE  178     122.551  40.234  46.056  1.00  0.00           C
ATOM  10608 3C21 POPE  178     123.491  39.445  46.986  1.00  0.00           C
ATOM  10611 4C21 POPE  178     123.010  38.034  47.346  1.00  0.00           C
ATOM  10614 5C21 POPE  178     123.911  37.385  48.406  1.00  0.00           C
ATOM  10617 6C21 POPE  178     123.549  35.925  48.706  1.00  0.00           C
ATOM  10620 7C21 POPE  178     124.410  35.275  49.796  1.00  0.00           C
ATOM  10623 8C21 POPE  178     124.310  33.744  49.846  1.00  0.00           C
ATOM  10627  C33 POPE  178     130.370  45.635  37.226  1.00  0.00           C
ATOM  10630  C34 POPE  178     130.560  45.825  38.736  1.00  0.00           C
ATOM  10633  C35 POPE  178     130.529  44.514  39.536  1.00  0.00           C
ATOM  10636  C36 POPE  178     130.249  44.745  41.026  1.00  0.00           C
ATOM  10639  C37 POPE  178     129.549  43.565  41.726  1.00  0.00           C
ATOM  10642  C38 POPE  178     129.051  43.955  43.126  1.00  0.00           C
ATOM  10645  C39 POPE  178     128.160  42.875  43.756  1.00  0.00           C
ATOM  10648 0C31 POPE  178     127.670  43.275  45.156  1.00  0.00           C
ATOM  10651 1C31 POPE  178     127.111  42.095  45.946  1.00  0.00           C
ATOM  10654 2C31 POPE  178     126.721  42.484  47.376  1.00  0.00           C
ATOM  10657 3C31 POPE  178     126.469  41.295  48.306  1.00  0.00           C
ATOM  10660 4C31 POPE  178     127.740  40.525  48.686  1.00  0.00           C
ATOM  10663 5C31 POPE  178     127.469  39.424  49.716  1.00  0.00           C
ATOM  10666 6C31 POPE  178     128.730  38.655  50.126  1.00  0.00           C
ATOM  10670  NH3 POPE  179      49.340  36.475  30.546  1.00  0.00           N
ATOM  10674  C12 POPE  179      48.859  37.795  30.026  1.00  0.00           C
ATOM  10677  C11 POPE  179      48.259  38.655  31.146  1.00  0.00           C
ATOM  10680  P   POPE  179      46.159  39.414  29.836  1.00  0.00           P
ATOM  10681  O13 POPE  179      45.541  38.225  30.466  1.00  0.00           O
ATOM  10682  O14 POPE  179      46.489  39.345  28.396  1.00  0.00           O
ATOM  10683  O11 POPE  179      45.300  40.705  30.106  1.00  0.00           O
ATOM  10684  O12 POPE  179      47.521  39.745  30.606  1.00  0.00           O
ATOM  10685  C1  POPE  179      45.859  41.924  30.606  1.00  0.00           C
ATOM  10688  C2  POPE  179      45.820  42.034  32.156  1.00  0.00           C
ATOM  10690  O21 POPE  179      44.509  41.674  32.566  1.00  0.00           O
ATOM  10691  C21 POPE  179      44.340  40.505  33.126  1.00  0.00           C
ATOM  10692  O22 POPE  179      45.220  39.745  33.496  1.00  0.00           O
ATOM  10693  C22 POPE  179      42.840  40.255  33.266  1.00  0.00           C
ATOM  10696  C3  POPE  179      46.089  43.474  32.666  1.00  0.00           C
ATOM  10699  O31 POPE  179      46.400  43.555  34.086  1.00  0.00           O
ATOM  10700  C31 POPE  179      45.369  43.765  34.906  1.00  0.00           C
ATOM  10701  O32 POPE  179      44.189  43.614  34.656  1.00  0.00           O
ATOM  10702  C32 POPE  179      45.910  44.354  36.206  1.00  0.00           C
ATOM  10705  C23 POPE  179      42.479  39.675  34.646  1.00  0.00           C
ATOM  10708  C24 POPE  179      41.430  40.545  35.336  1.00  0.00           C
ATOM  10711  C25 POPE  179      41.039  40.085  36.736  1.00  0.00           C
ATOM  10714  C26 POPE  179      42.140  40.155  37.806  1.00  0.00           C
ATOM  10717  C27 POPE  179      41.579  39.924  39.216  1.00  0.00           C
ATOM  10720  C28 POPE  179      42.650  39.984  40.316  1.00  0.00           C
ATOM  10723  C29 POPE  179      42.039  39.924  41.696  1.00  0.00           C
ATOM  10725 0C21 POPE  179      42.689  40.124  42.856  1.00  0.00           C
ATOM  10727 1C21 POPE  179      44.160  40.424  43.016  1.00  0.00           C
ATOM  10730 2C21 POPE  179      44.460  41.444  44.126  1.00  0.00           C
ATOM  10733 3C21 POPE  179      44.149  42.905  43.736  1.00  0.00           C
ATOM  10736 4C21 POPE  179      44.790  43.914  44.706  1.00  0.00           C
ATOM  10739 5C21 POPE  179      44.619  45.375  44.266  1.00  0.00           C
ATOM  10742 6C21 POPE  179      45.270  46.394  45.216  1.00  0.00           C
ATOM  10745 7C21 POPE  179      44.379  46.775  46.406  1.00  0.00           C
ATOM  10748 8C21 POPE  179      45.029  47.784  47.356  1.00  0.00           C
ATOM  10752  C33 POPE  179      44.939  44.164  37.396  1.00  0.00           C
ATOM  10755  C34 POPE  179      45.430  44.964  38.606  1.00  0.00           C
ATOM  10758  C35 POPE  179      44.979  44.405  39.956  1.00  0.00           C
ATOM  10761  C36 POPE  179      43.729  45.074  40.556  1.00  0.00           C
ATOM  10764  C37 POPE  179      42.409  44.414  40.146  1.00  0.00           C
ATOM  10767  C38 POPE  179      41.220  45.074  40.876  1.00  0.00           C
ATOM  10770  C39 POPE  179      40.999  44.525  42.286  1.00  0.00           C
ATOM  10773 0C31 POPE  179      39.829  45.194  43.016  1.00  0.00           C
ATOM  10776 1C31 POPE  179      39.410  44.385  44.256  1.00  0.00           C
ATOM  10779 2C31 POPE  179      38.409  45.115  45.156  1.00  0.00           C
ATOM  10782 3C31 POPE  179      37.689  44.125  46.066  1.00  0.00           C
ATOM  10785 4C31 POPE  179      37.000  44.755  47.286  1.00  0.00           C
ATOM  10788 5C31 POPE  179      36.489  43.684  48.266  1.00  0.00           C
ATOM  10791 6C31 POPE  179      37.129  43.795  49.656  1.00  0.00           C
ATOM  10795  NH3 POPE  180      54.500  76.105  26.876  1.00  0.00           N
ATOM  10799  C12 POPE  180      55.979  76.064  27.156  1.00  0.00           C
ATOM  10802  C11 POPE  180      56.610  77.475  27.186  1.00  0.00           C
ATOM  10805  P   POPE  180      59.069  78.485  27.406  1.00  0.00           P
ATOM  10806  O13 POPE  180      59.189  79.155  26.106  1.00  0.00           O
ATOM  10807  O14 POPE  180      58.810  79.384  28.546  1.00  0.00           O
ATOM  10808  O11 POPE  180      60.419  77.734  27.686  1.00  0.00           O
ATOM  10809  O12 POPE  180      58.009  77.314  27.336  1.00  0.00           O
ATOM  10810  C1  POPE  180      60.459  76.385  28.156  1.00  0.00           C
ATOM  10813  C2  POPE  180      60.779  76.335  29.666  1.00  0.00           C
ATOM  10815  O21 POPE  180      59.579  76.324  30.486  1.00  0.00           O
ATOM  10816  C21 POPE  180      59.189  77.344  31.226  1.00  0.00           C
ATOM  10817  O22 POPE  180      59.649  78.475  31.226  1.00  0.00           O
ATOM  10818  C22 POPE  180      58.140  76.894  32.246  1.00  0.00           C
ATOM  10821  C3  POPE  180      61.931  77.314  30.026  1.00  0.00           C
ATOM  10824  O31 POPE  180      62.381  77.104  31.376  1.00  0.00           O
ATOM  10825  C31 POPE  180      62.451  78.204  32.106  1.00  0.00           C
ATOM  10826  O32 POPE  180      62.399  79.345  31.676  1.00  0.00           O
ATOM  10827  C32 POPE  180      62.479  77.804  33.566  1.00  0.00           C
ATOM  10830  C23 POPE  180      58.399  77.495  33.656  1.00  0.00           C
ATOM  10833  C24 POPE  180      57.539  76.894  34.776  1.00  0.00           C
ATOM  10836  C25 POPE  180      57.759  77.594  36.126  1.00  0.00           C
ATOM  10839  C26 POPE  180      57.099  76.884  37.326  1.00  0.00           C
ATOM  10842  C27 POPE  180      56.919  77.824  38.536  1.00  0.00           C
ATOM  10845  C28 POPE  180      56.410  77.134  39.826  1.00  0.00           C
ATOM  10848  C29 POPE  180      54.979  76.674  39.756  1.00  0.00           C
ATOM  10850 0C21 POPE  180      54.169  76.375  40.796  1.00  0.00           C
ATOM  10852 1C21 POPE  180      54.559  76.445  42.256  1.00  0.00           C
ATOM  10855 2C21 POPE  180      53.379  76.324  43.236  1.00  0.00           C
ATOM  10858 3C21 POPE  180      52.619  74.975  43.166  1.00  0.00           C
ATOM  10861 4C21 POPE  180      51.649  74.795  44.346  1.00  0.00           C
ATOM  10864 5C21 POPE  180      50.800  73.524  44.236  1.00  0.00           C
ATOM  10867 6C21 POPE  180      49.869  73.335  45.456  1.00  0.00           C
ATOM  10870 7C21 POPE  180      49.209  71.954  45.516  1.00  0.00           C
ATOM  10873 8C21 POPE  180      48.189  71.835  46.646  1.00  0.00           C
ATOM  10877  C33 POPE  180      62.050  78.935  34.516  1.00  0.00           C
ATOM  10880  C34 POPE  180      62.059  78.404  35.956  1.00  0.00           C
ATOM  10883  C35 POPE  180      62.420  79.454  37.006  1.00  0.00           C
ATOM  10886  C36 POPE  180      61.201  80.055  37.696  1.00  0.00           C
ATOM  10889  C37 POPE  180      61.630  80.945  38.876  1.00  0.00           C
ATOM  10892  C38 POPE  180      60.450  81.475  39.696  1.00  0.00           C
ATOM  10895  C39 POPE  180      59.750  80.405  40.556  1.00  0.00           C
ATOM  10898 0C31 POPE  180      60.599  79.914  41.736  1.00  0.00           C
ATOM  10901 1C31 POPE  180      59.920  78.795  42.526  1.00  0.00           C
ATOM  10904 2C31 POPE  180      60.520  78.615  43.936  1.00  0.00           C
ATOM  10907 3C31 POPE  180      60.169  79.755  44.916  1.00  0.00           C
ATOM  10910 4C31 POPE  180      58.659  79.824  45.206  1.00  0.00           C
ATOM  10913 5C31 POPE  180      58.289  80.904  46.226  1.00  0.00           C
ATOM  10916 6C31 POPE  180      56.791  80.975  46.496  1.00  0.00           C
ATOM  10920  NH3 POPE  181       9.109  46.195  29.096  1.00  0.00           N
ATOM  10924  C12 POPE  181      10.189  46.905  28.336  1.00  0.00           C
ATOM  10927  C11 POPE  181      11.579  46.354  28.656  1.00  0.00           C
ATOM  10930  P   POPE  181      13.259  44.604  27.906  1.00  0.00           P
ATOM  10931  O13 POPE  181      13.389  43.505  26.946  1.00  0.00           O
ATOM  10932  O14 POPE  181      14.319  45.644  27.896  1.00  0.00           O
ATOM  10933  O11 POPE  181      13.169  44.074  29.366  1.00  0.00           O
ATOM  10934  O12 POPE  181      11.849  45.295  27.756  1.00  0.00           O
ATOM  10935  C1  POPE  181      14.119  43.164  29.886  1.00  0.00           C
ATOM  10938  C2  POPE  181      13.839  43.124  31.396  1.00  0.00           C
ATOM  10940  O21 POPE  181      15.009  42.585  32.036  1.00  0.00           O
ATOM  10941  C21 POPE  181      15.239  43.104  33.246  1.00  0.00           C
ATOM  10942  O22 POPE  181      14.549  43.955  33.786  1.00  0.00           O
ATOM  10943  C22 POPE  181      16.439  42.405  33.876  1.00  0.00           C
ATOM  10946  C3  POPE  181      12.549  42.305  31.656  1.00  0.00           C
ATOM  10949  O31 POPE  181      11.969  42.635  32.936  1.00  0.00           O
ATOM  10950  C31 POPE  181      10.839  43.345  32.916  1.00  0.00           C
ATOM  10951  O32 POPE  181      10.269  43.745  31.916  1.00  0.00           O
ATOM  10952  C32 POPE  181      10.359  43.614  34.336  1.00  0.00           C
ATOM  10955  C23 POPE  181      16.859  43.095  35.186  1.00  0.00           C
ATOM  10958  C24 POPE  181      17.649  42.165  36.116  1.00  0.00           C
ATOM  10961  C25 POPE  181      18.619  42.954  37.006  1.00  0.00           C
ATOM  10964  C26 POPE  181      19.210  42.145  38.166  1.00  0.00           C
ATOM  10967  C27 POPE  181      19.699  40.755  37.746  1.00  0.00           C
ATOM  10970  C28 POPE  181      20.520  40.045  38.836  1.00  0.00           C
ATOM  10973  C29 POPE  181      20.970  38.714  38.286  1.00  0.00           C
ATOM  10975 0C21 POPE  181      20.929  37.515  38.886  1.00  0.00           C
ATOM  10977 1C21 POPE  181      20.489  37.155  40.286  1.00  0.00           C
ATOM  10980 2C21 POPE  181      21.699  36.775  41.176  1.00  0.00           C
ATOM  10983 3C21 POPE  181      22.499  35.545  40.686  1.00  0.00           C
ATOM  10986 4C21 POPE  181      23.980  35.595  41.086  1.00  0.00           C
ATOM  10989 5C21 POPE  181      24.249  35.245  42.556  1.00  0.00           C
ATOM  10992 6C21 POPE  181      24.439  33.744  42.816  1.00  0.00           C
ATOM  10995 7C21 POPE  181      24.759  33.444  44.286  1.00  0.00           C
ATOM  10998 8C21 POPE  181      24.899  31.955  44.576  1.00  0.00           C
ATOM  11002  C33 POPE  181       9.489  42.484  34.926  1.00  0.00           C
ATOM  11005  C34 POPE  181       8.659  42.905  36.146  1.00  0.00           C
ATOM  11008  C35 POPE  181       9.469  43.514  37.306  1.00  0.00           C
ATOM  11011  C36 POPE  181       9.949  42.515  38.366  1.00  0.00           C
ATOM  11014  C37 POPE  181      10.919  43.214  39.336  1.00  0.00           C
ATOM  11017  C38 POPE  181      11.209  42.495  40.666  1.00  0.00           C
ATOM  11020  C39 POPE  181      12.209  43.314  41.486  1.00  0.00           C
ATOM  11023 0C31 POPE  181      12.229  43.024  42.996  1.00  0.00           C
ATOM  11026 1C31 POPE  181      12.949  44.144  43.766  1.00  0.00           C
ATOM  11029 2C31 POPE  181      12.719  44.115  45.286  1.00  0.00           C
ATOM  11032 3C31 POPE  181      13.539  43.045  46.016  1.00  0.00           C
ATOM  11035 4C31 POPE  181      15.039  43.374  46.156  1.00  0.00           C
ATOM  11038 5C31 POPE  181      15.949  42.274  45.596  1.00  0.00           C
ATOM  11041 6C31 POPE  181      17.429  42.554  45.826  1.00  0.00           C
ATOM  11045  NH3 POPE  182      -1.020  80.275  30.436  1.00  0.00           N
ATOM  11049  C12 POPE  182      -1.470  79.875  29.066  1.00  0.00           C
ATOM  11052  C11 POPE  182      -0.400  78.984  28.436  1.00  0.00           C
ATOM  11055  P   POPE  182       0.370  78.204  26.126  1.00  0.00           P
ATOM  11056  O13 POPE  182      -0.300  77.174  25.296  1.00  0.00           O
ATOM  11057  O14 POPE  182       1.120  79.275  25.416  1.00  0.00           O
ATOM  11058  O11 POPE  182       1.319  77.405  27.066  1.00  0.00           O
ATOM  11059  O12 POPE  182      -0.720  78.774  27.076  1.00  0.00           O
ATOM  11060  C1  POPE  182       2.659  77.755  27.336  1.00  0.00           C
ATOM  11063  C2  POPE  182       3.159  76.884  28.496  1.00  0.00           C
ATOM  11065  O21 POPE  182       4.449  77.375  28.886  1.00  0.00           O
ATOM  11066  C21 POPE  182       4.659  77.375  30.196  1.00  0.00           C
ATOM  11067  O22 POPE  182       3.829  77.104  31.046  1.00  0.00           O
ATOM  11068  C22 POPE  182       6.109  77.755  30.466  1.00  0.00           C
ATOM  11071  C3  POPE  182       3.259  75.394  28.056  1.00  0.00           C
ATOM  11074  O31 POPE  182       3.169  74.445  29.146  1.00  0.00           O
ATOM  11075  C31 POPE  182       1.959  73.935  29.366  1.00  0.00           C
ATOM  11076  O32 POPE  182       0.930  74.335  28.846  1.00  0.00           O
ATOM  11077  C32 POPE  182       2.039  72.714  30.266  1.00  0.00           C
ATOM  11080  C23 POPE  182       6.239  78.714  31.686  1.00  0.00           C
ATOM  11083  C24 POPE  182       6.199  78.015  33.056  1.00  0.00           C
ATOM  11086  C25 POPE  182       7.159  76.824  33.176  1.00  0.00           C
ATOM  11089  C26 POPE  182       7.429  76.375  34.626  1.00  0.00           C
ATOM  11092  C27 POPE  182       8.339  75.135  34.606  1.00  0.00           C
ATOM  11095  C28 POPE  182       8.759  74.625  35.996  1.00  0.00           C
ATOM  11098  C29 POPE  182       9.629  73.404  35.806  1.00  0.00           C
ATOM  11100 0C21 POPE  182      10.779  73.134  36.446  1.00  0.00           C
ATOM  11102 1C21 POPE  182      11.379  73.964  37.556  1.00  0.00           C
ATOM  11105 2C21 POPE  182      12.649  73.314  38.156  1.00  0.00           C
ATOM  11108 3C21 POPE  182      13.909  73.564  37.306  1.00  0.00           C
ATOM  11111 4C21 POPE  182      14.809  72.344  37.046  1.00  0.00           C
ATOM  11114 5C21 POPE  182      15.099  71.454  38.256  1.00  0.00           C
ATOM  11117 6C21 POPE  182      16.169  70.385  37.956  1.00  0.00           C
ATOM  11120 7C21 POPE  182      16.699  69.685  39.206  1.00  0.00           C
ATOM  11123 8C21 POPE  182      17.809  68.674  38.896  1.00  0.00           C
ATOM  11127  C33 POPE  182       2.659  72.944  31.666  1.00  0.00           C
ATOM  11130  C34 POPE  182       3.029  71.604  32.306  1.00  0.00           C
ATOM  11133  C35 POPE  182       3.139  71.604  33.836  1.00  0.00           C
ATOM  11136  C36 POPE  182       4.379  72.324  34.386  1.00  0.00           C
ATOM  11139  C37 POPE  182       4.579  71.975  35.866  1.00  0.00           C
ATOM  11142  C38 POPE  182       5.799  72.644  36.506  1.00  0.00           C
ATOM  11145  C39 POPE  182       6.339  71.874  37.726  1.00  0.00           C
ATOM  11148 0C31 POPE  182       5.339  71.805  38.896  1.00  0.00           C
ATOM  11151 1C31 POPE  182       5.309  70.444  39.596  1.00  0.00           C
ATOM  11154 2C31 POPE  182       3.959  70.185  40.266  1.00  0.00           C
ATOM  11157 3C31 POPE  182       3.959  68.945  41.186  1.00  0.00           C
ATOM  11160 4C31 POPE  182       2.539  68.574  41.656  1.00  0.00           C
ATOM  11163 5C31 POPE  182       2.529  67.445  42.686  1.00  0.00           C
ATOM  11166 6C31 POPE  182       1.120  67.014  43.076  1.00  0.00           C
ATOM  11170  NH3 POPE  183       3.019  62.435  67.686  1.00  0.00           N
ATOM  11174  C12 POPE  183       3.739  61.914  68.906  1.00  0.00           C
ATOM  11177  C11 POPE  183       3.149  60.534  69.246  1.00  0.00           C
ATOM  11180  P   POPE  183       5.199  59.135  70.036  1.00  0.00           P
ATOM  11181  O13 POPE  183       5.809  58.555  71.246  1.00  0.00           O
ATOM  11182  O14 POPE  183       6.039  59.925  69.116  1.00  0.00           O
ATOM  11183  O11 POPE  183       4.599  57.914  69.216  1.00  0.00           O
ATOM  11184  O12 POPE  183       3.819  59.855  70.306  1.00  0.00           O
ATOM  11185  C1  POPE  183       5.479  57.144  68.386  1.00  0.00           C
ATOM  11188  C2  POPE  183       5.019  57.214  66.916  1.00  0.00           C
ATOM  11190  O21 POPE  183       5.449  56.024  66.226  1.00  0.00           O
ATOM  11191  C21 POPE  183       6.759  55.865  66.096  1.00  0.00           C
ATOM  11192  O22 POPE  183       7.609  56.705  66.346  1.00  0.00           O
ATOM  11193  C22 POPE  183       7.069  54.444  65.666  1.00  0.00           C
ATOM  11196  C3  POPE  183       5.359  58.574  66.226  1.00  0.00           C
ATOM  11199  O31 POPE  183       4.769  58.605  64.916  1.00  0.00           O
ATOM  11200  C31 POPE  183       3.809  59.475  64.686  1.00  0.00           C
ATOM  11201  O32 POPE  183       3.449  60.374  65.446  1.00  0.00           O
ATOM  11202  C32 POPE  183       3.119  59.095  63.366  1.00  0.00           C
ATOM  11205  C23 POPE  183       8.279  54.444  64.716  1.00  0.00           C
ATOM  11208  C24 POPE  183       7.949  55.074  63.356  1.00  0.00           C
ATOM  11211  C25 POPE  183       7.289  54.104  62.366  1.00  0.00           C
ATOM  11214  C26 POPE  183       6.979  54.834  61.056  1.00  0.00           C
ATOM  11217  C27 POPE  183       6.679  53.914  59.876  1.00  0.00           C
ATOM  11220  C28 POPE  183       6.369  54.735  58.606  1.00  0.00           C
ATOM  11223  C29 POPE  183       6.249  53.875  57.386  1.00  0.00           C
ATOM  11225 0C21 POPE  183       5.109  53.485  56.786  1.00  0.00           C
ATOM  11227 1C21 POPE  183       3.709  53.824  57.246  1.00  0.00           C
ATOM  11230 2C21 POPE  183       2.659  53.555  56.146  1.00  0.00           C
ATOM  11233 3C21 POPE  183       2.619  54.634  55.056  1.00  0.00           C
ATOM  11236 4C21 POPE  183       1.799  54.244  53.816  1.00  0.00           C
ATOM  11239 5C21 POPE  183       0.340  53.854  54.096  1.00  0.00           C
ATOM  11242 6C21 POPE  183      -0.480  53.644  52.796  1.00  0.00           C
ATOM  11245 7C21 POPE  183      -1.860  53.025  53.046  1.00  0.00           C
ATOM  11248 8C21 POPE  183      -2.890  53.285  51.936  1.00  0.00           C
ATOM  11252  C33 POPE  183       3.829  58.064  62.446  1.00  0.00           C
ATOM  11255  C34 POPE  183       4.749  58.724  61.406  1.00  0.00           C
ATOM  11258  C35 POPE  183       4.879  57.935  60.096  1.00  0.00           C
ATOM  11261  C36 POPE  183       4.569  58.815  58.876  1.00  0.00           C
ATOM  11264  C37 POPE  183       4.459  58.025  57.556  1.00  0.00           C
ATOM  11267  C38 POPE  183       4.099  58.945  56.386  1.00  0.00           C
ATOM  11270  C39 POPE  183       3.999  58.225  55.026  1.00  0.00           C
ATOM  11273 0C31 POPE  183       5.339  57.625  54.586  1.00  0.00           C
ATOM  11276 1C31 POPE  183       5.329  57.154  53.116  1.00  0.00           C
ATOM  11279 2C31 POPE  183       6.749  57.045  52.556  1.00  0.00           C
ATOM  11282 3C31 POPE  183       6.759  56.784  51.056  1.00  0.00           C
ATOM  11285 4C31 POPE  183       8.159  56.994  50.456  1.00  0.00           C
ATOM  11288 5C31 POPE  183       8.099  57.074  48.926  1.00  0.00           C
ATOM  11291 6C31 POPE  183       9.459  57.324  48.286  1.00  0.00           C
ATOM  11295  NH3 POPE  184      15.239  15.295  67.896  1.00  0.00           N
ATOM  11299  C12 POPE  184      14.689  15.865  69.166  1.00  0.00           C
ATOM  11302  C11 POPE  184      13.299  15.305  69.446  1.00  0.00           C
ATOM  11305  P   POPE  184      11.699  17.055  70.586  1.00  0.00           P
ATOM  11306  O13 POPE  184      10.349  16.465  70.556  1.00  0.00           O
ATOM  11307  O14 POPE  184      12.009  18.025  71.656  1.00  0.00           O
ATOM  11308  O11 POPE  184      11.899  17.775  69.176  1.00  0.00           O
ATOM  11309  O12 POPE  184      12.799  15.925  70.606  1.00  0.00           O
ATOM  11310  C1  POPE  184      10.809  18.554  68.646  1.00  0.00           C
ATOM  11313  C2  POPE  184      11.119  19.015  67.206  1.00  0.00           C
ATOM  11315  O21 POPE  184       9.959  19.675  66.646  1.00  0.00           O
ATOM  11316  C21 POPE  184      10.209  20.284  65.496  1.00  0.00           C
ATOM  11317  O22 POPE  184      11.289  20.734  65.146  1.00  0.00           O
ATOM  11318  C22 POPE  184       8.949  20.244  64.616  1.00  0.00           C
ATOM  11321  C3  POPE  184      11.469  17.784  66.326  1.00  0.00           C
ATOM  11324  O31 POPE  184      12.299  18.135  65.186  1.00  0.00           O
ATOM  11325  C31 POPE  184      13.469  17.515  65.156  1.00  0.00           C
ATOM  11326  O32 POPE  184      13.889  16.705  65.966  1.00  0.00           O
ATOM  11327  C32 POPE  184      14.259  17.934  63.906  1.00  0.00           C
ATOM  11330  C23 POPE  184       9.149  20.695  63.136  1.00  0.00           C
ATOM  11333  C24 POPE  184       8.779  19.585  62.146  1.00  0.00           C
ATOM  11336  C25 POPE  184       8.739  20.054  60.676  1.00  0.00           C
ATOM  11339  C26 POPE  184       8.199  18.964  59.736  1.00  0.00           C
ATOM  11342  C27 POPE  184       8.299  19.305  58.246  1.00  0.00           C
ATOM  11345  C28 POPE  184       7.739  18.154  57.396  1.00  0.00           C
ATOM  11348  C29 POPE  184       7.929  18.265  55.906  1.00  0.00           C
ATOM  11350 0C21 POPE  184       8.599  17.385  55.126  1.00  0.00           C
ATOM  11352 1C21 POPE  184       9.359  16.164  55.606  1.00  0.00           C
ATOM  11355 2C21 POPE  184      10.389  15.694  54.566  1.00  0.00           C
ATOM  11358 3C21 POPE  184      11.229  14.494  55.046  1.00  0.00           C
ATOM  11361 4C21 POPE  184      12.409  14.164  54.106  1.00  0.00           C
ATOM  11364 5C21 POPE  184      11.999  13.795  52.676  1.00  0.00           C
ATOM  11367 6C21 POPE  184      13.219  13.465  51.806  1.00  0.00           C
ATOM  11370 7C21 POPE  184      12.869  12.954  50.406  1.00  0.00           C
ATOM  11373 8C21 POPE  184      14.089  12.675  49.536  1.00  0.00           C
ATOM  11377  C33 POPE  184      14.479  19.455  63.656  1.00  0.00           C
ATOM  11380  C34 POPE  184      15.179  19.654  62.306  1.00  0.00           C
ATOM  11383  C35 POPE  184      14.889  20.974  61.566  1.00  0.00           C
ATOM  11386  C36 POPE  184      15.019  20.804  60.036  1.00  0.00           C
ATOM  11389  C37 POPE  184      14.329  21.904  59.206  1.00  0.00           C
ATOM  11392  C38 POPE  184      14.429  21.695  57.686  1.00  0.00           C
ATOM  11395  C39 POPE  184      15.749  22.204  57.106  1.00  0.00           C
ATOM  11398 0C31 POPE  184      15.759  23.714  56.856  1.00  0.00           C
ATOM  11401 1C31 POPE  184      17.149  24.314  57.066  1.00  0.00           C
ATOM  11404 2C31 POPE  184      17.239  25.824  56.846  1.00  0.00           C
ATOM  11407 3C31 POPE  184      17.139  26.224  55.376  1.00  0.00           C
ATOM  11410 4C31 POPE  184      17.309  27.724  55.156  1.00  0.00           C
ATOM  11413 5C31 POPE  184      17.199  28.105  53.676  1.00  0.00           C
ATOM  11416 6C31 POPE  184      17.759  29.505  53.396  1.00  0.00           C
ATOM  11420  NH3 POPE  185      32.649 106.275  64.586  1.00  0.00           N
ATOM  11424  C12 POPE  185      33.779 105.585  65.276  1.00  0.00           C
ATOM  11427  C11 POPE  185      35.140 106.235  64.976  1.00  0.00           C
ATOM  11430  P   POPE  185      36.719 104.465  65.996  1.00  0.00           P
ATOM  11431  O13 POPE  185      37.779 104.365  67.036  1.00  0.00           O
ATOM  11432  O14 POPE  185      35.669 103.435  65.976  1.00  0.00           O
ATOM  11433  O11 POPE  185      37.389 104.505  64.586  1.00  0.00           O
ATOM  11434  O12 POPE  185      36.059 105.894  66.016  1.00  0.00           O
ATOM  11435  C1  POPE  185      38.681 104.985  64.266  1.00  0.00           C
ATOM  11438  C2  POPE  185      39.300 104.115  63.136  1.00  0.00           C
ATOM  11440  O21 POPE  185      39.090 104.685  61.836  1.00  0.00           O
ATOM  11441  C21 POPE  185      37.890 104.734  61.296  1.00  0.00           C
ATOM  11442  O22 POPE  185      36.829 104.365  61.766  1.00  0.00           O
ATOM  11443  C22 POPE  185      38.070 105.415  59.926  1.00  0.00           C
ATOM  11446  C3  POPE  185      38.879 102.614  63.276  1.00  0.00           C
ATOM  11449  O31 POPE  185      39.199 101.744  62.176  1.00  0.00           O
ATOM  11450  C31 POPE  185      40.479 101.604  61.836  1.00  0.00           C
ATOM  11451  O32 POPE  185      41.400 102.304  62.206  1.00  0.00           O
ATOM  11452  C32 POPE  185      40.579 100.384  60.916  1.00  0.00           C
ATOM  11455  C23 POPE  185      36.879 105.254  58.946  1.00  0.00           C
ATOM  11458  C24 POPE  185      37.029 106.044  57.636  1.00  0.00           C
ATOM  11461  C25 POPE  185      38.320 105.774  56.836  1.00  0.00           C
ATOM  11464  C26 POPE  185      38.140 106.034  55.336  1.00  0.00           C
ATOM  11467  C27 POPE  185      39.469 106.224  54.576  1.00  0.00           C
ATOM  11470  C28 POPE  185      39.369 105.904  53.076  1.00  0.00           C
ATOM  11473  C29 POPE  185      39.379 104.424  52.786  1.00  0.00           C
ATOM  11475 0C21 POPE  185      39.599 103.864  51.586  1.00  0.00           C
ATOM  11477 1C21 POPE  185      39.779 104.624  50.296  1.00  0.00           C
ATOM  11480 2C21 POPE  185      39.289 103.854  49.056  1.00  0.00           C
ATOM  11483 3C21 POPE  185      40.270 102.744  48.616  1.00  0.00           C
ATOM  11486 4C21 POPE  185      40.040 102.234  47.186  1.00  0.00           C
ATOM  11489 5C21 POPE  185      38.590 101.814  46.886  1.00  0.00           C
ATOM  11492 6C21 POPE  185      38.449 101.165  45.506  1.00  0.00           C
ATOM  11495 7C21 POPE  185      37.059 100.564  45.266  1.00  0.00           C
ATOM  11498 8C21 POPE  185      35.919 101.574  45.096  1.00  0.00           C
ATOM  11502  C33 POPE  185      40.110  99.064  61.586  1.00  0.00           C
ATOM  11505  C34 POPE  185      39.119  98.264  60.746  1.00  0.00           C
ATOM  11508  C35 POPE  185      39.809  97.365  59.706  1.00  0.00           C
ATOM  11511  C36 POPE  185      40.449  96.115  60.326  1.00  0.00           C
ATOM  11514  C37 POPE  185      41.960  95.984  60.046  1.00  0.00           C
ATOM  11517  C38 POPE  185      42.599  94.715  60.636  1.00  0.00           C
ATOM  11520  C39 POPE  185      41.829  93.435  60.316  1.00  0.00           C
ATOM  11523 0C31 POPE  185      42.521  92.164  60.836  1.00  0.00           C
ATOM  11526 1C31 POPE  185      41.550  90.984  60.856  1.00  0.00           C
ATOM  11529 2C31 POPE  185      42.039  89.824  61.736  1.00  0.00           C
ATOM  11532 3C31 POPE  185      40.939  88.794  61.986  1.00  0.00           C
ATOM  11535 4C31 POPE  185      40.500  88.115  60.686  1.00  0.00           C
ATOM  11538 5C31 POPE  185      39.460  87.024  60.896  1.00  0.00           C
ATOM  11541 6C31 POPE  185      39.169  86.284  59.596  1.00  0.00           C
ATOM  11545  NH3 POPE  186      20.099 101.034  25.406  1.00  0.00           N
ATOM  11549  C12 POPE  186      18.689 100.835  25.916  1.00  0.00           C
ATOM  11552  C11 POPE  186      18.599  99.764  27.036  1.00  0.00           C
ATOM  11555  P   POPE  186      20.259  98.934  28.886  1.00  0.00           P
ATOM  11556  O13 POPE  186      21.169  98.414  27.836  1.00  0.00           O
ATOM  11557  O14 POPE  186      20.899  99.465  30.106  1.00  0.00           O
ATOM  11558  O11 POPE  186      19.210  97.784  29.266  1.00  0.00           O
ATOM  11559  O12 POPE  186      19.409 100.074  28.166  1.00  0.00           O
ATOM  11560  C1  POPE  186      19.710  96.665  30.036  1.00  0.00           C
ATOM  11563  C2  POPE  186      18.589  95.835  30.736  1.00  0.00           C
ATOM  11565  O21 POPE  186      19.099  94.594  31.286  1.00  0.00           O
ATOM  11566  C21 POPE  186      19.819  94.685  32.386  1.00  0.00           C
ATOM  11567  O22 POPE  186      20.259  95.704  32.886  1.00  0.00           O
ATOM  11568  C22 POPE  186      20.089  93.264  32.906  1.00  0.00           C
ATOM  11571  C3  POPE  186      17.439  95.445  29.746  1.00  0.00           C
ATOM  11574  O31 POPE  186      16.819  94.174  30.056  1.00  0.00           O
ATOM  11575  C31 POPE  186      16.229  94.094  31.246  1.00  0.00           C
ATOM  11576  O32 POPE  186      15.909  95.034  31.936  1.00  0.00           O
ATOM  11577  C32 POPE  186      16.039  92.614  31.636  1.00  0.00           C
ATOM  11580  C23 POPE  186      20.689  93.204  34.336  1.00  0.00           C
ATOM  11583  C24 POPE  186      19.749  93.525  35.496  1.00  0.00           C
ATOM  11586  C25 POPE  186      19.649  95.014  35.846  1.00  0.00           C
ATOM  11589  C26 POPE  186      18.949  95.244  37.186  1.00  0.00           C
ATOM  11592  C27 POPE  186      18.719  96.734  37.476  1.00  0.00           C
ATOM  11595  C28 POPE  186      17.259  97.054  37.836  1.00  0.00           C
ATOM  11598  C29 POPE  186      16.799  96.405  39.116  1.00  0.00           C
ATOM  11600 0C21 POPE  186      16.799  96.975  40.336  1.00  0.00           C
ATOM  11602 1C21 POPE  186      17.309  98.365  40.646  1.00  0.00           C
ATOM  11605 2C21 POPE  186      18.079  98.455  41.966  1.00  0.00           C
ATOM  11608 3C21 POPE  186      17.189  98.435  43.216  1.00  0.00           C
ATOM  11611 4C21 POPE  186      17.989  98.674  44.496  1.00  0.00           C
ATOM  11614 5C21 POPE  186      17.139  98.724  45.766  1.00  0.00           C
ATOM  11617 6C21 POPE  186      17.969  99.195  46.966  1.00  0.00           C
ATOM  11620 7C21 POPE  186      17.549  98.554  48.296  1.00  0.00           C
ATOM  11623 8C21 POPE  186      18.339  99.094  49.486  1.00  0.00           C
ATOM  11627  C33 POPE  186      16.479  92.334  33.096  1.00  0.00           C
ATOM  11630  C34 POPE  186      15.399  92.595  34.156  1.00  0.00           C
ATOM  11633  C35 POPE  186      15.939  92.455  35.596  1.00  0.00           C
ATOM  11636  C36 POPE  186      16.689  91.135  35.886  1.00  0.00           C
ATOM  11639  C37 POPE  186      16.699  90.774  37.386  1.00  0.00           C
ATOM  11642  C38 POPE  186      17.509  91.755  38.246  1.00  0.00           C
ATOM  11645  C39 POPE  186      17.279  91.555  39.746  1.00  0.00           C
ATOM  11648 0C31 POPE  186      18.009  92.625  40.576  1.00  0.00           C
ATOM  11651 1C31 POPE  186      17.369  92.865  41.946  1.00  0.00           C
ATOM  11654 2C31 POPE  186      18.139  93.954  42.716  1.00  0.00           C
ATOM  11657 3C31 POPE  186      17.289  94.734  43.726  1.00  0.00           C
ATOM  11660 4C31 POPE  186      16.729  93.885  44.866  1.00  0.00           C
ATOM  11663 5C31 POPE  186      16.079  94.775  45.946  1.00  0.00           C
ATOM  11666 6C31 POPE  186      15.409  93.985  47.066  1.00  0.00           C
ATOM  11670  NH3 POPE  187      89.571 121.084  70.026  1.00  0.00           N
ATOM  11674  C12 POPE  187      88.430 121.504  70.906  1.00  0.00           C
ATOM  11677  C11 POPE  187      87.761 120.244  71.506  1.00  0.00           C
ATOM  11680  P   POPE  187      85.269 120.365  70.706  1.00  0.00           P
ATOM  11681  O13 POPE  187      84.790 118.964  70.616  1.00  0.00           O
ATOM  11682  O14 POPE  187      84.270 121.415  71.006  1.00  0.00           O
ATOM  11683  O11 POPE  187      86.079 120.704  69.406  1.00  0.00           O
ATOM  11684  O12 POPE  187      86.379 120.424  71.826  1.00  0.00           O
ATOM  11685  C1  POPE  187      85.560 121.434  68.306  1.00  0.00           C
ATOM  11688  C2  POPE  187      86.411 121.115  67.046  1.00  0.00           C
ATOM  11690  O21 POPE  187      85.840 121.865  65.956  1.00  0.00           O
ATOM  11691  C21 POPE  187      86.620 121.975  64.876  1.00  0.00           C
ATOM  11692  O22 POPE  187      87.649 121.354  64.686  1.00  0.00           O
ATOM  11693  C22 POPE  187      86.061 123.055  63.946  1.00  0.00           C
ATOM  11696  C3  POPE  187      86.420 119.565  66.846  1.00  0.00           C
ATOM  11699  O31 POPE  187      87.521 119.045  66.096  1.00  0.00           O
ATOM  11700  C31 POPE  187      88.710 119.034  66.676  1.00  0.00           C
ATOM  11701  O32 POPE  187      89.011 119.524  67.766  1.00  0.00           O
ATOM  11702  C32 POPE  187      89.650 118.174  65.836  1.00  0.00           C
ATOM  11705  C23 POPE  187      86.679 123.024  62.536  1.00  0.00           C
ATOM  11708  C24 POPE  187      86.070 121.924  61.666  1.00  0.00           C
ATOM  11711  C25 POPE  187      86.791 121.695  60.326  1.00  0.00           C
ATOM  11714  C26 POPE  187      86.581 122.814  59.286  1.00  0.00           C
ATOM  11717  C27 POPE  187      86.870 122.324  57.846  1.00  0.00           C
ATOM  11720  C28 POPE  187      86.840 123.425  56.756  1.00  0.00           C
ATOM  11723  C29 POPE  187      85.560 124.204  56.686  1.00  0.00           C
ATOM  11725 0C21 POPE  187      84.680 124.305  55.666  1.00  0.00           C
ATOM  11727 1C21 POPE  187      84.790 123.644  54.316  1.00  0.00           C
ATOM  11730 2C21 POPE  187      84.120 124.414  53.166  1.00  0.00           C
ATOM  11733 3C21 POPE  187      84.361 123.724  51.806  1.00  0.00           C
ATOM  11736 4C21 POPE  187      83.890 124.535  50.586  1.00  0.00           C
ATOM  11739 5C21 POPE  187      84.380 123.905  49.266  1.00  0.00           C
ATOM  11742 6C21 POPE  187      83.811 124.565  48.006  1.00  0.00           C
ATOM  11745 7C21 POPE  187      84.549 124.115  46.736  1.00  0.00           C
ATOM  11748 8C21 POPE  187      83.871 124.554  45.436  1.00  0.00           C
ATOM  11752  C33 POPE  187      89.951 118.705  64.406  1.00  0.00           C
ATOM  11755  C34 POPE  187      91.350 119.314  64.286  1.00  0.00           C
ATOM  11758  C35 POPE  187      91.691 119.855  62.886  1.00  0.00           C
ATOM  11761  C36 POPE  187      91.749 118.775  61.796  1.00  0.00           C
ATOM  11764  C37 POPE  187      92.040 119.365  60.406  1.00  0.00           C
ATOM  11767  C38 POPE  187      91.980 118.285  59.316  1.00  0.00           C
ATOM  11770  C39 POPE  187      92.411 118.794  57.936  1.00  0.00           C
ATOM  11773 0C31 POPE  187      91.420 119.775  57.276  1.00  0.00           C
ATOM  11776 1C31 POPE  187      91.810 120.034  55.816  1.00  0.00           C
ATOM  11779 2C31 POPE  187      91.320 121.364  55.226  1.00  0.00           C
ATOM  11782 3C31 POPE  187      90.070 121.235  54.346  1.00  0.00           C
ATOM  11785 4C31 POPE  187      89.820 122.514  53.526  1.00  0.00           C
ATOM  11788 5C31 POPE  187      88.599 122.424  52.606  1.00  0.00           C
ATOM  11791 6C31 POPE  187      88.421 123.654  51.706  1.00  0.00           C
ATOM  11795  NH3 POPE  188      48.869 108.584  26.276  1.00  0.00           N
ATOM  11799  C12 POPE  188      48.529 107.355  27.056  1.00  0.00           C
ATOM  11802  C11 POPE  188      49.379 106.184  26.566  1.00  0.00           C
ATOM  11805  P   POPE  188      49.239 103.775  27.666  1.00  0.00           P
ATOM  11806  O13 POPE  188      47.770 103.624  27.756  1.00  0.00           O
ATOM  11807  O14 POPE  188      49.829 103.104  26.496  1.00  0.00           O
ATOM  11808  O11 POPE  188      49.909 103.325  29.006  1.00  0.00           O
ATOM  11809  O12 POPE  188      49.589 105.314  27.656  1.00  0.00           O
ATOM  11810  C1  POPE  188      50.939 104.115  29.606  1.00  0.00           C
ATOM  11813  C2  POPE  188      50.419 105.165  30.646  1.00  0.00           C
ATOM  11815  O21 POPE  188      50.919 104.915  31.966  1.00  0.00           O
ATOM  11816  C21 POPE  188      52.229 104.885  32.126  1.00  0.00           C
ATOM  11817  O22 POPE  188      53.059 105.195  31.306  1.00  0.00           O
ATOM  11818  C22 POPE  188      52.521 104.325  33.516  1.00  0.00           C
ATOM  11821  C3  POPE  188      48.859 105.284  30.736  1.00  0.00           C
ATOM  11824  O31 POPE  188      48.460 106.005  31.936  1.00  0.00           O
ATOM  11825  C31 POPE  188      48.111 105.204  32.956  1.00  0.00           C
ATOM  11826  O32 POPE  188      47.959 103.994  32.886  1.00  0.00           O
ATOM  11827  C32 POPE  188      47.950 106.034  34.216  1.00  0.00           C
ATOM  11830  C23 POPE  188      53.589 105.114  34.286  1.00  0.00           C
ATOM  11833  C24 POPE  188      53.449 104.885  35.796  1.00  0.00           C
ATOM  11836  C25 POPE  188      54.300 105.865  36.606  1.00  0.00           C
ATOM  11839  C26 POPE  188      53.779 106.044  38.036  1.00  0.00           C
ATOM  11842  C27 POPE  188      54.529 107.154  38.776  1.00  0.00           C
ATOM  11845  C28 POPE  188      53.919 107.505  40.136  1.00  0.00           C
ATOM  11848  C29 POPE  188      54.779 108.534  40.816  1.00  0.00           C
ATOM  11850 0C21 POPE  188      55.039 108.615  42.126  1.00  0.00           C
ATOM  11852 1C21 POPE  188      54.460 107.735  43.196  1.00  0.00           C
ATOM  11855 2C21 POPE  188      54.839 108.204  44.616  1.00  0.00           C
ATOM  11858 3C21 POPE  188      54.419 109.644  44.936  1.00  0.00           C
ATOM  11861 4C21 POPE  188      54.649 110.044  46.396  1.00  0.00           C
ATOM  11864 5C21 POPE  188      53.529 109.554  47.326  1.00  0.00           C
ATOM  11867 6C21 POPE  188      53.689 110.085  48.756  1.00  0.00           C
ATOM  11870 7C21 POPE  188      52.510 109.734  49.656  1.00  0.00           C
ATOM  11873 8C21 POPE  188      52.560 110.435  51.016  1.00  0.00           C
ATOM  11877  C33 POPE  188      47.809 105.155  35.486  1.00  0.00           C
ATOM  11880  C34 POPE  188      47.819 105.995  36.776  1.00  0.00           C
ATOM  11883  C35 POPE  188      47.490 105.135  38.006  1.00  0.00           C
ATOM  11886  C36 POPE  188      47.700 105.865  39.336  1.00  0.00           C
ATOM  11889  C37 POPE  188      47.160 105.034  40.506  1.00  0.00           C
ATOM  11892  C38 POPE  188      47.599 105.534  41.886  1.00  0.00           C
ATOM  11895  C39 POPE  188      46.820 104.845  43.016  1.00  0.00           C
ATOM  11898 0C31 POPE  188      47.089 105.445  44.396  1.00  0.00           C
ATOM  11901 1C31 POPE  188      46.019 105.064  45.436  1.00  0.00           C
ATOM  11904 2C31 POPE  188      46.119 105.894  46.716  1.00  0.00           C
ATOM  11907 3C31 POPE  188      44.890 105.774  47.636  1.00  0.00           C
ATOM  11910 4C31 POPE  188      45.029 106.634  48.896  1.00  0.00           C
ATOM  11913 5C31 POPE  188      43.799 106.585  49.816  1.00  0.00           C
ATOM  11916 6C31 POPE  188      43.689 105.314  50.656  1.00  0.00           C
ATOM  11920  NH3 POPE  189      46.429  55.444  71.086  1.00  0.00           N
ATOM  11924  C12 POPE  189      45.419  56.505  70.726  1.00  0.00           C
ATOM  11927  C11 POPE  189      44.029  56.115  71.236  1.00  0.00           C
ATOM  11930  P   POPE  189      41.649  57.025  71.656  1.00  0.00           P
ATOM  11931  O13 POPE  189      41.550  55.985  72.696  1.00  0.00           O
ATOM  11932  O14 POPE  189      41.069  58.355  71.946  1.00  0.00           O
ATOM  11933  O11 POPE  189      40.999  56.424  70.346  1.00  0.00           O
ATOM  11934  O12 POPE  189      43.169  57.245  71.306  1.00  0.00           O
ATOM  11935  C1  POPE  189      41.159  56.984  69.046  1.00  0.00           C
ATOM  11938  C2  POPE  189      39.759  57.305  68.466  1.00  0.00           C
ATOM  11940  O21 POPE  189      39.899  57.595  67.066  1.00  0.00           O
ATOM  11941  C21 POPE  189      39.739  56.565  66.256  1.00  0.00           C
ATOM  11942  O22 POPE  189      39.229  55.494  66.526  1.00  0.00           O
ATOM  11943  C22 POPE  189      40.329  56.944  64.896  1.00  0.00           C
ATOM  11946  C3  POPE  189      39.110  58.495  69.216  1.00  0.00           C
ATOM  11949  O31 POPE  189      37.749  58.635  68.766  1.00  0.00           O
ATOM  11950  C31 POPE  189      37.300  59.855  68.576  1.00  0.00           C
ATOM  11951  O32 POPE  189      37.860  60.894  68.896  1.00  0.00           O
ATOM  11952  C32 POPE  189      35.999  59.735  67.816  1.00  0.00           C
ATOM  11955  C23 POPE  189      40.919  55.744  64.126  1.00  0.00           C
ATOM  11958  C24 POPE  189      41.979  56.164  63.106  1.00  0.00           C
ATOM  11961  C25 POPE  189      41.540  57.204  62.056  1.00  0.00           C
ATOM  11964  C26 POPE  189      40.630  56.615  60.976  1.00  0.00           C
ATOM  11967  C27 POPE  189      40.329  57.604  59.846  1.00  0.00           C
ATOM  11970  C28 POPE  189      39.390  57.025  58.786  1.00  0.00           C
ATOM  11973  C29 POPE  189      39.329  57.885  57.556  1.00  0.00           C
ATOM  11975 0C21 POPE  189      39.210  57.464  56.286  1.00  0.00           C
ATOM  11977 1C21 POPE  189      39.040  56.034  55.816  1.00  0.00           C
ATOM  11980 2C21 POPE  189      40.219  55.545  54.966  1.00  0.00           C
ATOM  11983 3C21 POPE  189      39.919  54.185  54.306  1.00  0.00           C
ATOM  11986 4C21 POPE  189      41.039  53.644  53.406  1.00  0.00           C
ATOM  11989 5C21 POPE  189      42.239  53.115  54.206  1.00  0.00           C
ATOM  11992 6C21 POPE  189      43.390  52.644  53.316  1.00  0.00           C
ATOM  11995 7C21 POPE  189      44.681  52.394  54.106  1.00  0.00           C
ATOM  11998 8C21 POPE  189      45.849  51.954  53.236  1.00  0.00           C
ATOM  12002  C33 POPE  189      35.329  61.084  67.556  1.00  0.00           C
ATOM  12005  C34 POPE  189      34.070  60.874  66.716  1.00  0.00           C
ATOM  12008  C35 POPE  189      32.829  61.534  67.326  1.00  0.00           C
ATOM  12011  C36 POPE  189      32.730  63.034  67.076  1.00  0.00           C
ATOM  12014  C37 POPE  189      31.310  63.574  67.216  1.00  0.00           C
ATOM  12017  C38 POPE  189      31.199  65.044  66.846  1.00  0.00           C
ATOM  12020  C39 POPE  189      29.749  65.545  66.936  1.00  0.00           C
ATOM  12023 0C31 POPE  189      28.929  65.304  65.666  1.00  0.00           C
ATOM  12026 1C31 POPE  189      27.549  65.954  65.786  1.00  0.00           C
ATOM  12029 2C31 POPE  189      26.659  65.744  64.556  1.00  0.00           C
ATOM  12032 3C31 POPE  189      27.019  66.655  63.376  1.00  0.00           C
ATOM  12035 4C31 POPE  189      26.719  68.144  63.656  1.00  0.00           C
ATOM  12038 5C31 POPE  189      27.009  69.054  62.456  1.00  0.00           C
ATOM  12041 6C31 POPE  189      26.609  70.505  62.716  1.00  0.00           C
ATOM  12045  NH3 POPE  190      69.510 112.374  70.136  1.00  0.00           N
ATOM  12049  C12 POPE  190      68.329 112.404  71.066  1.00  0.00           C
ATOM  12052  C11 POPE  190      67.330 111.294  70.696  1.00  0.00           C
ATOM  12055  P   POPE  190      68.260 109.274  69.286  1.00  0.00           P
ATOM  12056  O13 POPE  190      69.320 110.085  68.616  1.00  0.00           O
ATOM  12057  O14 POPE  190      68.490 107.835  69.476  1.00  0.00           O
ATOM  12058  O11 POPE  190      66.939 109.484  68.496  1.00  0.00           O
ATOM  12059  O12 POPE  190      67.960 110.005  70.656  1.00  0.00           O
ATOM  12060  C1  POPE  190      66.799 109.115  67.116  1.00  0.00           C
ATOM  12063  C2  POPE  190      66.630 110.384  66.276  1.00  0.00           C
ATOM  12065  O21 POPE  190      65.750 110.155  65.166  1.00  0.00           O
ATOM  12066  C21 POPE  190      66.260 109.734  64.016  1.00  0.00           C
ATOM  12067  O22 POPE  190      67.380 109.314  63.816  1.00  0.00           O
ATOM  12068  C22 POPE  190      65.211 110.014  62.936  1.00  0.00           C
ATOM  12071  C3  POPE  190      67.980 111.084  65.916  1.00  0.00           C
ATOM  12074  O31 POPE  190      67.729 112.105  64.926  1.00  0.00           O
ATOM  12075  C31 POPE  190      68.849 112.525  64.346  1.00  0.00           C
ATOM  12076  O32 POPE  190      69.970 112.355  64.786  1.00  0.00           O
ATOM  12077  C32 POPE  190      68.520 113.145  62.986  1.00  0.00           C
ATOM  12080  C23 POPE  190      65.520 109.374  61.566  1.00  0.00           C
ATOM  12083  C24 POPE  190      64.500 109.784  60.496  1.00  0.00           C
ATOM  12086  C25 POPE  190      64.460 108.845  59.286  1.00  0.00           C
ATOM  12089  C26 POPE  190      63.289 109.115  58.326  1.00  0.00           C
ATOM  12092  C27 POPE  190      63.599 110.055  57.156  1.00  0.00           C
ATOM  12095  C28 POPE  190      62.320 110.305  56.316  1.00  0.00           C
ATOM  12098  C29 POPE  190      62.490 110.894  54.936  1.00  0.00           C
ATOM  12100 0C21 POPE  190      61.559 111.665  54.316  1.00  0.00           C
ATOM  12102 1C21 POPE  190      60.250 112.124  54.906  1.00  0.00           C
ATOM  12105 2C21 POPE  190      60.309 113.635  55.216  1.00  0.00           C
ATOM  12108 3C21 POPE  190      59.329 114.055  56.316  1.00  0.00           C
ATOM  12111 4C21 POPE  190      59.369 115.575  56.556  1.00  0.00           C
ATOM  12114 5C21 POPE  190      58.819 115.984  57.926  1.00  0.00           C
ATOM  12117 6C21 POPE  190      57.349 115.645  58.136  1.00  0.00           C
ATOM  12120 7C21 POPE  190      56.919 115.825  59.586  1.00  0.00           C
ATOM  12123 8C21 POPE  190      55.509 115.314  59.836  1.00  0.00           C
ATOM  12127  C33 POPE  190      68.779 112.135  61.846  1.00  0.00           C
ATOM  12130  C34 POPE  190      68.149 112.585  60.526  1.00  0.00           C
ATOM  12133  C35 POPE  190      68.440 111.615  59.376  1.00  0.00           C
ATOM  12136  C36 POPE  190      67.630 111.895  58.106  1.00  0.00           C
ATOM  12139  C37 POPE  190      67.930 110.885  56.986  1.00  0.00           C
ATOM  12142  C38 POPE  190      66.870 110.815  55.876  1.00  0.00           C
ATOM  12145  C39 POPE  190      67.279 111.485  54.566  1.00  0.00           C
ATOM  12148 0C31 POPE  190      66.369 111.065  53.386  1.00  0.00           C
ATOM  12151 1C31 POPE  190      66.790 111.695  52.046  1.00  0.00           C
ATOM  12154 2C31 POPE  190      66.149 111.005  50.836  1.00  0.00           C
ATOM  12157 3C31 POPE  190      66.479 111.714  49.516  1.00  0.00           C
ATOM  12160 4C31 POPE  190      66.220 110.874  48.256  1.00  0.00           C
ATOM  12163 5C31 POPE  190      66.640 111.634  46.986  1.00  0.00           C
ATOM  12166 6C31 POPE  190      66.391 110.885  45.676  1.00  0.00           C
ATOM  12170  NH3 POPE  191      94.120  37.605  27.826  1.00  0.00           N
ATOM  12174  C12 POPE  191      95.350  38.295  28.376  1.00  0.00           C
ATOM  12177  C11 POPE  191      95.301  39.805  28.076  1.00  0.00           C
ATOM  12180  P   POPE  191      97.780  40.714  28.226  1.00  0.00           P
ATOM  12181  O13 POPE  191      98.160  39.494  27.486  1.00  0.00           O
ATOM  12182  O14 POPE  191      97.941  42.025  27.566  1.00  0.00           O
ATOM  12183  O11 POPE  191      98.631  40.654  29.556  1.00  0.00           O
ATOM  12184  O12 POPE  191      96.320  40.525  28.776  1.00  0.00           O
ATOM  12185  C1  POPE  191      98.251  41.285  30.776  1.00  0.00           C
ATOM  12188  C2  POPE  191      99.540  41.464  31.616  1.00  0.00           C
ATOM  12190  O21 POPE  191      99.300  41.935  32.956  1.00  0.00           O
ATOM  12191  C21 POPE  191      99.601  41.045  33.916  1.00  0.00           C
ATOM  12192  O22 POPE  191      99.781  39.854  33.766  1.00  0.00           O
ATOM  12193  C22 POPE  191      99.911  41.795  35.236  1.00  0.00           C
ATOM  12196  C3  POPE  191     100.499  42.475  30.956  1.00  0.00           C
ATOM  12199  O31 POPE  191     101.821  42.245  31.476  1.00  0.00           O
ATOM  12200  C31 POPE  191     102.251  43.074  32.396  1.00  0.00           C
ATOM  12201  O32 POPE  191     101.770  44.144  32.696  1.00  0.00           O
ATOM  12202  C32 POPE  191     103.421  42.385  33.096  1.00  0.00           C
ATOM  12205  C23 POPE  191      98.960  41.444  36.416  1.00  0.00           C
ATOM  12208  C24 POPE  191      99.601  41.615  37.796  1.00  0.00           C
ATOM  12211  C25 POPE  191      98.570  41.694  38.936  1.00  0.00           C
ATOM  12214  C26 POPE  191      97.570  40.525  38.996  1.00  0.00           C
ATOM  12217  C27 POPE  191      96.670  40.604  40.246  1.00  0.00           C
ATOM  12220  C28 POPE  191      95.650  39.455  40.346  1.00  0.00           C
ATOM  12223  C29 POPE  191      94.811  39.564  41.596  1.00  0.00           C
ATOM  12225 0C21 POPE  191      95.140  39.065  42.796  1.00  0.00           C
ATOM  12227 1C21 POPE  191      96.420  38.335  43.126  1.00  0.00           C
ATOM  12230 2C21 POPE  191      96.239  36.804  43.186  1.00  0.00           C
ATOM  12233 3C21 POPE  191      95.541  36.365  44.476  1.00  0.00           C
ATOM  12236 4C21 POPE  191      95.401  34.834  44.606  1.00  0.00           C
ATOM  12239 5C21 POPE  191      93.930  34.414  44.486  1.00  0.00           C
ATOM  12242 6C21 POPE  191      93.680  32.935  44.766  1.00  0.00           C
ATOM  12245 7C21 POPE  191      92.180  32.644  44.816  1.00  0.00           C
ATOM  12248 8C21 POPE  191      91.840  31.195  45.156  1.00  0.00           C
ATOM  12252  C33 POPE  191     104.270  43.314  33.976  1.00  0.00           C
ATOM  12255  C34 POPE  191     105.310  42.515  34.776  1.00  0.00           C
ATOM  12258  C35 POPE  191     106.430  43.384  35.346  1.00  0.00           C
ATOM  12261  C36 POPE  191     106.001  44.394  36.426  1.00  0.00           C
ATOM  12264  C37 POPE  191     105.490  43.725  37.706  1.00  0.00           C
ATOM  12267  C38 POPE  191     105.210  44.735  38.826  1.00  0.00           C
ATOM  12270  C39 POPE  191     104.410  44.134  39.996  1.00  0.00           C
ATOM  12273 0C31 POPE  191     105.030  42.875  40.616  1.00  0.00           C
ATOM  12276 1C31 POPE  191     104.109  42.235  41.666  1.00  0.00           C
ATOM  12279 2C31 POPE  191     104.601  40.865  42.136  1.00  0.00           C
ATOM  12282 3C31 POPE  191     103.671  40.255  43.206  1.00  0.00           C
ATOM  12285 4C31 POPE  191     104.210  38.914  43.746  1.00  0.00           C
ATOM  12288 5C31 POPE  191     103.309  38.335  44.846  1.00  0.00           C
ATOM  12291 6C31 POPE  191     103.850  37.034  45.446  1.00  0.00           C
ATOM  12295  NH3 POPE  192      86.250  27.615  29.776  1.00  0.00           N
ATOM  12299  C12 POPE  192      85.201  26.894  30.556  1.00  0.00           C
ATOM  12302  C11 POPE  192      85.471  25.384  30.596  1.00  0.00           C
ATOM  12305  P   POPE  192      84.200  23.815  28.896  1.00  0.00           P
ATOM  12306  O13 POPE  192      82.980  24.605  28.606  1.00  0.00           O
ATOM  12307  O14 POPE  192      84.660  22.895  27.846  1.00  0.00           O
ATOM  12308  O11 POPE  192      83.980  22.994  30.246  1.00  0.00           O
ATOM  12309  O12 POPE  192      85.380  24.805  29.296  1.00  0.00           O
ATOM  12310  C1  POPE  192      84.960  22.045  30.676  1.00  0.00           C
ATOM  12313  C2  POPE  192      84.751  21.634  32.146  1.00  0.00           C
ATOM  12315  O21 POPE  192      85.040  22.814  32.916  1.00  0.00           O
ATOM  12316  C21 POPE  192      84.139  23.155  33.816  1.00  0.00           C
ATOM  12317  O22 POPE  192      83.251  22.435  34.256  1.00  0.00           O
ATOM  12318  C22 POPE  192      84.370  24.615  34.146  1.00  0.00           C
ATOM  12321  C3  POPE  192      85.681  20.475  32.596  1.00  0.00           C
ATOM  12324  O31 POPE  192      85.230  19.874  33.836  1.00  0.00           O
ATOM  12325  C31 POPE  192      85.730  20.414  34.946  1.00  0.00           C
ATOM  12326  O32 POPE  192      86.639  21.215  34.996  1.00  0.00           O
ATOM  12327  C32 POPE  192      84.860  19.984  36.136  1.00  0.00           C
ATOM  12330  C23 POPE  192      84.230  25.005  35.636  1.00  0.00           C
ATOM  12333  C24 POPE  192      85.581  25.005  36.356  1.00  0.00           C
ATOM  12336  C25 POPE  192      85.581  25.904  37.596  1.00  0.00           C
ATOM  12339  C26 POPE  192      86.259  25.314  38.826  1.00  0.00           C
ATOM  12342  C27 POPE  192      85.870  26.125  40.066  1.00  0.00           C
ATOM  12345  C28 POPE  192      86.581  25.705  41.356  1.00  0.00           C
ATOM  12348  C29 POPE  192      88.029  26.125  41.376  1.00  0.00           C
ATOM  12350 0C21 POPE  192      88.589  27.115  42.096  1.00  0.00           C
ATOM  12352 1C21 POPE  192      87.880  28.045  43.046  1.00  0.00           C
ATOM  12355 2C21 POPE  192      88.479  28.024  44.466  1.00  0.00           C
ATOM  12358 3C21 POPE  192      88.439  26.664  45.176  1.00  0.00           C
ATOM  12361 4C21 POPE  192      88.361  26.824  46.706  1.00  0.00           C
ATOM  12364 5C21 POPE  192      88.130  25.505  47.446  1.00  0.00           C
ATOM  12367 6C21 POPE  192      87.281  25.664  48.706  1.00  0.00           C
ATOM  12370 7C21 POPE  192      86.961  24.324  49.376  1.00  0.00           C
ATOM  12373 8C21 POPE  192      85.949  24.435  50.516  1.00  0.00           C
ATOM  12377  C33 POPE  192      85.641  19.694  37.446  1.00  0.00           C
ATOM  12380  C34 POPE  192      84.741  19.845  38.676  1.00  0.00           C
ATOM  12383  C35 POPE  192      85.429  19.474  40.006  1.00  0.00           C
ATOM  12386  C36 POPE  192      84.559  19.874  41.206  1.00  0.00           C
ATOM  12389  C37 POPE  192      85.121  19.435  42.566  1.00  0.00           C
ATOM  12392  C38 POPE  192      84.130  19.624  43.736  1.00  0.00           C
ATOM  12395  C39 POPE  192      83.599  21.054  43.916  1.00  0.00           C
ATOM  12398 0C31 POPE  192      84.650  22.035  44.466  1.00  0.00           C
ATOM  12401 1C31 POPE  192      84.151  23.485  44.416  1.00  0.00           C
ATOM  12404 2C31 POPE  192      84.881  24.414  45.396  1.00  0.00           C
ATOM  12407 3C31 POPE  192      84.770  25.904  45.036  1.00  0.00           C
ATOM  12410 4C31 POPE  192      83.340  26.394  44.766  1.00  0.00           C
ATOM  12413 5C31 POPE  192      83.260  27.835  44.266  1.00  0.00           C
ATOM  12416 6C31 POPE  192      81.820  28.335  44.136  1.00  0.00           C
ATOM  12420  NH3 POPE  193     114.839  30.424  25.616  1.00  0.00           N
ATOM  12424  C12 POPE  193     114.660  31.865  25.246  1.00  0.00           C
ATOM  12427  C11 POPE  193     115.740  32.264  24.236  1.00  0.00           C
ATOM  12430  P   POPE  193     118.190  32.414  25.026  1.00  0.00           P
ATOM  12431  O13 POPE  193     118.890  32.595  23.736  1.00  0.00           O
ATOM  12432  O14 POPE  193     118.010  31.084  25.646  1.00  0.00           O
ATOM  12433  O11 POPE  193     118.911  33.335  26.086  1.00  0.00           O
ATOM  12434  O12 POPE  193     116.749  33.045  24.896  1.00  0.00           O
ATOM  12435  C1  POPE  193     118.780  34.755  26.036  1.00  0.00           C
ATOM  12438  C2  POPE  193     118.619  35.275  27.466  1.00  0.00           C
ATOM  12440  O21 POPE  193     119.729  34.815  28.256  1.00  0.00           O
ATOM  12441  C21 POPE  193     120.000  35.514  29.326  1.00  0.00           C
ATOM  12442  O22 POPE  193     119.431  36.534  29.676  1.00  0.00           O
ATOM  12443  C22 POPE  193     121.131  34.805  30.076  1.00  0.00           C
ATOM  12446  C3  POPE  193     117.290  34.714  28.056  1.00  0.00           C
ATOM  12449  O31 POPE  193     116.219  35.664  27.946  1.00  0.00           O
ATOM  12450  C31 POPE  193     115.480  36.055  28.986  1.00  0.00           C
ATOM  12451  O32 POPE  193     114.370  36.545  28.866  1.00  0.00           O
ATOM  12452  C32 POPE  193     116.131  35.814  30.346  1.00  0.00           C
ATOM  12455  C23 POPE  193     121.451  35.405  31.466  1.00  0.00           C
ATOM  12458  C24 POPE  193     120.289  35.185  32.446  1.00  0.00           C
ATOM  12461  C25 POPE  193     120.700  35.324  33.926  1.00  0.00           C
[truncated: 1,710,678 more chars]
