# Supplementary material for: Characterizing Membrane Association and Periplasmic Transfer of Bacterial Lipoproteins through Molecular Dynamics Simulations
Source: Structure. 2020 Apr 7;28(4):475–487.e3. doi: 10.1016/j.str.2020.01.012 (PMC7139219; doi:10.1016/j.str.2020.01.012)
Supplement: Data S1. Final Coordinates from Simulations (Y–Z), Related to Figure 3 [file mmc3.zip › Y-Z/YGHG-5-atomistic.pdb]

TITLE     Protein
REMARK    THIS IS A SIMULATION BOX
CRYST1  129.226  129.226  113.550  90.00  90.00  90.00 P 1           1
MODEL        1
ATOM      1  N   CYSTA   1      46.903  66.548  67.685  1.00  0.00           N
ATOM      3  CA  CYSTA   1      47.483  65.628  68.635  1.00  0.00           C
ATOM      5  C   CYSTA   1      48.673  66.158  69.395  1.00  0.00           C
ATOM      6  O   CYSTA   1      49.603  65.538  69.875  1.00  0.00           O
ATOM      7  CB  CYSTA   1      47.323  64.178  68.145  1.00  0.00           C
ATOM     10  SG  CYSTA   1      45.493  63.948  68.085  1.00  0.00           S
ATOM     11  C1  CYSTA   1      45.023  62.508  67.115  1.00  0.00           C
ATOM     14  CA1 CYSTA   1      47.433  67.238  66.665  1.00  0.00           C
ATOM     15  OA1 CYSTA   1      46.623  67.408  65.775  1.00  0.00           O
ATOM     16  CA2 CYSTA   1      48.763  67.948  66.565  1.00  0.00           C
ATOM     19  C11 CYSTA   1      43.873  62.688  66.075  1.00  0.00           C
ATOM     21  O11 CYSTA   1      44.113  63.898  65.345  1.00  0.00           O
ATOM     22  CX1 CYSTA   1      43.763  64.018  64.055  1.00  0.00           C
ATOM     23  OX1 CYSTA   1      43.763  65.068  63.445  1.00  0.00           O
ATOM     24  CX2 CYSTA   1      43.483  62.668  63.375  1.00  0.00           C
ATOM     27  C12 CYSTA   1      42.363  62.598  66.555  1.00  0.00           C
ATOM     30  O12 CYSTA   1      41.563  63.698  66.045  1.00  0.00           O
ATOM     31  CD1 CYSTA   1      40.323  63.458  65.605  1.00  0.00           C
ATOM     32  OD1 CYSTA   1      39.333  63.368  66.295  1.00  0.00           O
ATOM     33  CD2 CYSTA   1      40.383  63.228  64.085  1.00  0.00           C
ATOM     36  CA3 CYSTA   1      49.933  67.078  66.045  1.00  0.00           C
ATOM     39  CA4 CYSTA   1      51.073  67.948  65.495  1.00  0.00           C
ATOM     42  CA5 CYSTA   1      51.633  67.508  64.135  1.00  0.00           C
ATOM     45  CA6 CYSTA   1      50.803  67.988  62.945  1.00  0.00           C
ATOM     48  CA7 CYSTA   1      49.673  67.038  62.555  1.00  0.00           C
ATOM     51  CA8 CYSTA   1      48.303  67.638  62.905  1.00  0.00           C
ATOM     54  CA9 CYSTA   1      47.163  66.938  62.175  1.00  0.00           C
ATOM     57 0CA1 CYSTA   1      47.013  67.578  60.795  1.00  0.00           C
ATOM     60 1CA1 CYSTA   1      46.113  66.788  59.855  1.00  0.00           C
ATOM     63 2CA1 CYSTA   1      46.223  67.378  58.465  1.00  0.00           C
ATOM     66 3CA1 CYSTA   1      45.153  66.858  57.505  1.00  0.00           C
ATOM     69 4CA1 CYSTA   1      45.673  66.808  56.075  1.00  0.00           C
ATOM     72 5CA1 CYSTA   1      44.553  66.828  55.045  1.00  0.00           C
ATOM     75 6CA1 CYSTA   1      45.043  66.528  53.625  1.00  0.00           C
ATOM     79  CD3 CYSTA   1      39.073  63.168  63.265  1.00  0.00           C
ATOM     82  CD4 CYSTA   1      38.793  61.748  62.755  1.00  0.00           C
ATOM     85  CD5 CYSTA   1      37.613  61.588  61.775  1.00  0.00           C
ATOM     88  CD6 CYSTA   1      37.153  62.788  60.935  1.00  0.00           C
ATOM     91  CD7 CYSTA   1      37.823  62.808  59.555  1.00  0.00           C
ATOM     94  CD8 CYSTA   1      37.233  63.798  58.535  1.00  0.00           C
ATOM     97  CD9 CYSTA   1      37.683  63.358  57.135  1.00  0.00           C
ATOM    100 0CD1 CYSTA   1      37.553  64.388  56.005  1.00  0.00           C
ATOM    103 1CD1 CYSTA   1      37.773  63.698  54.645  1.00  0.00           C
ATOM    106 2CD1 CYSTA   1      38.323  64.588  53.525  1.00  0.00           C
ATOM    109 3CD1 CYSTA   1      38.213  63.908  52.155  1.00  0.00           C
ATOM    112 4CD1 CYSTA   1      39.553  63.528  51.485  1.00  0.00           C
ATOM    115 5CD1 CYSTA   1      39.953  64.508  50.375  1.00  0.00           C
ATOM    118 6CD1 CYSTA   1      41.043  63.998  49.425  1.00  0.00           C
ATOM    122  CX3 CYSTA   1      43.123  62.818  61.895  1.00  0.00           C
ATOM    125  CX4 CYSTA   1      44.413  62.618  61.125  1.00  0.00           C
ATOM    128  CX5 CYSTA   1      44.383  63.098  59.685  1.00  0.00           C
ATOM    131  CX6 CYSTA   1      43.413  62.408  58.705  1.00  0.00           C
ATOM    134  CX7 CYSTA   1      44.253  62.098  57.465  1.00  0.00           C
ATOM    137  CX8 CYSTA   1      43.633  61.938  56.065  1.00  0.00           C
ATOM    140  CX9 CYSTA   1      44.873  61.878  55.205  1.00  0.00           C
ATOM    142 0CX1 CYSTA   1      45.083  61.768  53.885  1.00  0.00           C
ATOM    144 1CX1 CYSTA   1      44.113  61.638  52.745  1.00  0.00           C
ATOM    147 2CX1 CYSTA   1      44.933  61.408  51.445  1.00  0.00           C
ATOM    150 3CX1 CYSTA   1      45.303  59.918  51.265  1.00  0.00           C
ATOM    153 4CX1 CYSTA   1      46.503  59.628  50.335  1.00  0.00           C
ATOM    156 5CX1 CYSTA   1      47.753  60.488  50.585  1.00  0.00           C
ATOM    159 6CX1 CYSTA   1      48.973  60.028  49.765  1.00  0.00           C
ATOM    162 7CX1 CYSTA   1      50.173  60.968  49.895  1.00  0.00           C
ATOM    165 8CX1 CYSTA   1      51.423  60.438  49.205  1.00  0.00           C
ATOM    169  N   ALA A   2      48.473  67.448  69.615  1.00  0.00           N
ATOM    171  CA  ALA A   2      48.383  68.098  70.865  1.00  0.00           C
ATOM    173  CB  ALA A   2      48.513  69.568  70.405  1.00  0.00           C
ATOM    177  C   ALA A   2      47.003  67.778  71.485  1.00  0.00           C
ATOM    178  O   ALA A   2      45.983  68.198  70.945  1.00  0.00           O
ATOM    179  N   SER A   3      46.913  67.118  72.675  1.00  0.00           N
ATOM    181  CA  SER A   3      45.683  67.088  73.475  1.00  0.00           C
ATOM    183  CB  SER A   3      45.583  65.778  74.295  1.00  0.00           C
ATOM    186  OG  SER A   3      45.143  64.698  73.465  1.00  0.00           O
ATOM    188  C   SER A   3      45.363  68.328  74.355  1.00  0.00           C
ATOM    189  O   SER A   3      45.013  69.388  73.825  1.00  0.00           O
ATOM    190  N   HIS A   4      45.413  68.308  75.725  1.00  0.00           N
ATOM    192  CA  HIS A   4      45.033  69.488  76.535  1.00  0.00           C
ATOM    194  CB  HIS A   4      44.003  69.218  77.705  1.00  0.00           C
ATOM    197  ND1 HIS A   4      43.103  68.678  79.845  1.00  0.00           N
ATOM    198  CG  HIS A   4      44.253  69.108  79.205  1.00  0.00           C
ATOM    199  CE1 HIS A   4      43.063  69.298  81.005  1.00  0.00           C
ATOM    201  NE2 HIS A   4      44.163  70.068  81.185  1.00  0.00           N
ATOM    203  CD2 HIS A   4      44.943  69.918  80.055  1.00  0.00           C
ATOM    205  C   HIS A   4      46.233  70.398  76.785  1.00  0.00           C
ATOM    206  O   HIS A   4      46.583  70.858  77.875  1.00  0.00           O
ATOM    207  N   ASN A   5      46.913  70.728  75.675  1.00  0.00           N
ATOM    209  CA  ASN A   5      48.243  71.328  75.595  1.00  0.00           C
ATOM    211  CB  ASN A   5      48.903  71.138  74.245  1.00  0.00           C
ATOM    214  CG  ASN A   5      48.563  69.798  73.745  1.00  0.00           C
ATOM    215  OD1 ASN A   5      47.483  69.808  73.145  1.00  0.00           O
ATOM    216  ND2 ASN A   5      49.363  68.738  73.915  1.00  0.00           N
ATOM    219  C   ASN A   5      48.263  72.798  75.675  1.00  0.00           C
ATOM    220  O   ASN A   5      49.283  73.438  75.925  1.00  0.00           O
ATOM    221  N   GLU A   6      47.083  73.388  75.495  1.00  0.00           N
ATOM    223  CA  GLU A   6      46.833  74.758  75.825  1.00  0.00           C
ATOM    225  CB  GLU A   6      45.343  74.988  75.525  1.00  0.00           C
ATOM    228  CG  GLU A   6      45.043  76.298  74.785  1.00  0.00           C
ATOM    231  CD  GLU A   6      43.633  76.718  75.155  1.00  0.00           C
ATOM    232  OE1 GLU A   6      42.723  75.858  75.145  1.00  0.00           O
ATOM    233  OE2 GLU A   6      43.503  77.868  75.645  1.00  0.00           O
ATOM    234  C   GLU A   6      47.163  74.978  77.305  1.00  0.00           C
ATOM    235  O   GLU A   6      47.843  75.918  77.685  1.00  0.00           O
ATOM    236  N   ASN A   7      46.783  74.008  78.165  1.00  0.00           N
ATOM    238  CA  ASN A   7      47.363  73.908  79.485  1.00  0.00           C
ATOM    240  CB  ASN A   7      46.283  73.318  80.425  1.00  0.00           C
ATOM    243  CG  ASN A   7      46.783  72.958  81.815  1.00  0.00           C
ATOM    244  OD1 ASN A   7      46.583  73.708  82.775  1.00  0.00           O
ATOM    245  ND2 ASN A   7      47.393  71.758  81.965  1.00  0.00           N
ATOM    248  C   ASN A   7      48.733  73.208  79.555  1.00  0.00           C
ATOM    249  O   ASN A   7      49.623  73.678  80.255  1.00  0.00           O
ATOM    250  N   ALA A   8      48.963  72.078  78.855  1.00  0.00           N
ATOM    252  CA  ALA A   8      50.233  71.368  78.965  1.00  0.00           C
ATOM    254  CB  ALA A   8      50.203  69.998  78.265  1.00  0.00           C
ATOM    258  C   ALA A   8      51.493  72.168  78.585  1.00  0.00           C
ATOM    259  O   ALA A   8      52.483  72.108  79.285  1.00  0.00           O
ATOM    260  N   SER A   9      51.463  73.008  77.525  1.00  0.00           N
ATOM    262  CA  SER A   9      52.593  73.868  77.135  1.00  0.00           C
ATOM    264  CB  SER A   9      52.293  74.678  75.835  1.00  0.00           C
ATOM    267  OG  SER A   9      53.483  75.118  75.175  1.00  0.00           O
ATOM    269  C   SER A   9      52.953  74.838  78.265  1.00  0.00           C
ATOM    270  O   SER A   9      54.123  75.078  78.565  1.00  0.00           O
ATOM    271  N   LEU A  10      51.933  75.378  78.955  1.00  0.00           N
ATOM    273  CA  LEU A  10      52.123  76.058  80.225  1.00  0.00           C
ATOM    275  CB  LEU A  10      50.843  76.798  80.705  1.00  0.00           C
ATOM    278  CG  LEU A  10      50.603  78.188  80.075  1.00  0.00           C
ATOM    280  CD1 LEU A  10      49.703  79.048  80.975  1.00  0.00           C
ATOM    284  CD2 LEU A  10      51.913  78.938  79.815  1.00  0.00           C
ATOM    288  C   LEU A  10      52.663  75.188  81.345  1.00  0.00           C
ATOM    289  O   LEU A  10      53.553  75.578  82.085  1.00  0.00           O
ATOM    290  N   LEU A  11      52.173  73.958  81.475  1.00  0.00           N
ATOM    292  CA  LEU A  11      52.693  73.018  82.445  1.00  0.00           C
ATOM    294  CB  LEU A  11      51.853  71.738  82.445  1.00  0.00           C
ATOM    297  CG  LEU A  11      51.973  71.008  83.785  1.00  0.00           C
ATOM    299  CD1 LEU A  11      51.223  71.748  84.895  1.00  0.00           C
ATOM    303  CD2 LEU A  11      51.383  69.638  83.645  1.00  0.00           C
ATOM    307  C   LEU A  11      54.153  72.628  82.255  1.00  0.00           C
ATOM    308  O   LEU A  11      54.923  72.618  83.215  1.00  0.00           O
ATOM    309  N   ALA A  12      54.553  72.358  81.015  1.00  0.00           N
ATOM    311  CA  ALA A  12      55.913  72.148  80.595  1.00  0.00           C
ATOM    313  CB  ALA A  12      55.933  71.808  79.095  1.00  0.00           C
ATOM    317  C   ALA A  12      56.793  73.348  80.855  1.00  0.00           C
ATOM    318  O   ALA A  12      57.923  73.188  81.325  1.00  0.00           O
ATOM    319  N   LYS A  13      56.293  74.588  80.605  1.00  0.00           N
ATOM    321  CA  LYS A  13      56.983  75.788  81.025  1.00  0.00           C
ATOM    323  CB  LYS A  13      56.233  77.088  80.595  1.00  0.00           C
ATOM    326  CG  LYS A  13      57.043  78.418  80.645  1.00  0.00           C
ATOM    329  CD  LYS A  13      57.683  78.768  82.015  1.00  0.00           C
ATOM    332  CE  LYS A  13      58.603  79.978  82.115  1.00  0.00           C
ATOM    335  NZ  LYS A  13      57.843  81.228  82.105  1.00  0.00           N
ATOM    339  C   LYS A  13      57.153  75.768  82.545  1.00  0.00           C
ATOM    340  O   LYS A  13      58.263  75.898  83.045  1.00  0.00           O
ATOM    341  N   LYS A  14      56.093  75.518  83.315  1.00  0.00           N
ATOM    343  CA  LYS A  14      56.223  75.478  84.765  1.00  0.00           C
ATOM    345  CB  LYS A  14      54.843  75.288  85.435  1.00  0.00           C
ATOM    348  CG  LYS A  14      54.893  75.198  86.965  1.00  0.00           C
ATOM    351  CD  LYS A  14      53.533  74.948  87.635  1.00  0.00           C
ATOM    354  CE  LYS A  14      52.973  73.538  87.455  1.00  0.00           C
ATOM    357  NZ  LYS A  14      53.663  72.588  88.335  1.00  0.00           N
ATOM    361  C   LYS A  14      57.213  74.448  85.285  1.00  0.00           C
ATOM    362  O   LYS A  14      58.073  74.778  86.085  1.00  0.00           O
ATOM    363  N   GLN A  15      57.173  73.188  84.815  1.00  0.00           N
ATOM    365  CA  GLN A  15      58.173  72.208  85.205  1.00  0.00           C
ATOM    367  CB  GLN A  15      57.843  70.808  84.645  1.00  0.00           C
ATOM    370  CG  GLN A  15      58.813  69.678  85.095  1.00  0.00           C
ATOM    373  CD  GLN A  15      58.773  69.418  86.605  1.00  0.00           C
ATOM    374  OE1 GLN A  15      57.753  69.588  87.265  1.00  0.00           O
ATOM    375  NE2 GLN A  15      59.893  68.958  87.195  1.00  0.00           N
ATOM    378  C   GLN A  15      59.593  72.568  84.805  1.00  0.00           C
ATOM    379  O   GLN A  15      60.503  72.498  85.615  1.00  0.00           O
ATOM    380  N   ALA A  16      59.793  73.028  83.555  1.00  0.00           N
ATOM    382  CA  ALA A  16      61.083  73.498  83.095  1.00  0.00           C
ATOM    384  CB  ALA A  16      61.003  73.858  81.605  1.00  0.00           C
ATOM    388  C   ALA A  16      61.593  74.698  83.885  1.00  0.00           C
ATOM    389  O   ALA A  16      62.753  74.778  84.275  1.00  0.00           O
ATOM    390  N   GLN A  17      60.693  75.668  84.175  1.00  0.00           N
ATOM    392  CA  GLN A  17      61.003  76.828  84.995  1.00  0.00           C
ATOM    394  CB  GLN A  17      59.803  77.818  85.085  1.00  0.00           C
ATOM    397  CG  GLN A  17      60.013  78.998  86.075  1.00  0.00           C
ATOM    400  CD  GLN A  17      58.843  79.988  86.115  1.00  0.00           C
ATOM    401  OE1 GLN A  17      57.943  80.038  85.275  1.00  0.00           O
ATOM    402  NE2 GLN A  17      58.923  80.918  87.105  1.00  0.00           N
ATOM    405  C   GLN A  17      61.423  76.478  86.385  1.00  0.00           C
ATOM    406  O   GLN A  17      62.453  76.948  86.865  1.00  0.00           O
ATOM    407  N   ASN A  18      60.633  75.618  87.045  1.00  0.00           N
ATOM    409  CA  ASN A  18      60.903  75.158  88.385  1.00  0.00           C
ATOM    411  CB  ASN A  18      59.763  74.258  88.905  1.00  0.00           C
ATOM    414  CG  ASN A  18      58.483  75.078  89.015  1.00  0.00           C
ATOM    415  OD1 ASN A  18      58.443  76.298  88.905  1.00  0.00           O
ATOM    416  ND2 ASN A  18      57.363  74.348  89.205  1.00  0.00           N
ATOM    419  C   ASN A  18      62.203  74.388  88.465  1.00  0.00           C
ATOM    420  O   ASN A  18      63.043  74.688  89.305  1.00  0.00           O
ATOM    421  N   ILE A  19      62.423  73.438  87.525  1.00  0.00           N
ATOM    423  CA  ILE A  19      63.633  72.638  87.415  1.00  0.00           C
ATOM    425  CB  ILE A  19      63.653  71.668  86.235  1.00  0.00           C
ATOM    427  CG2 ILE A  19      65.093  71.148  85.985  1.00  0.00           C
ATOM    431  CG1 ILE A  19      62.723  70.458  86.445  1.00  0.00           C
ATOM    434  CD  ILE A  19      62.513  69.668  85.145  1.00  0.00           C
ATOM    438  C   ILE A  19      64.833  73.528  87.285  1.00  0.00           C
ATOM    439  O   ILE A  19      65.803  73.378  88.025  1.00  0.00           O
ATOM    440  N   SER A  20      64.743  74.538  86.395  1.00  0.00           N
ATOM    442  CA  SER A  20      65.753  75.538  86.145  1.00  0.00           C
ATOM    444  CB  SER A  20      65.423  76.538  85.025  1.00  0.00           C
ATOM    447  OG  SER A  20      65.493  75.928  83.735  1.00  0.00           O
ATOM    449  C   SER A  20      66.243  76.258  87.385  1.00  0.00           C
ATOM    450  O   SER A  20      67.403  76.638  87.475  1.00  0.00           O
ATOM    451  N   GLN A  21      65.393  76.378  88.435  1.00  0.00           N
ATOM    453  CA  GLN A  21      65.813  76.848  89.735  1.00  0.00           C
ATOM    455  CB  GLN A  21      64.623  76.988  90.715  1.00  0.00           C
ATOM    458  CG  GLN A  21      63.483  77.898  90.185  1.00  0.00           C
ATOM    461  CD  GLN A  21      62.253  77.758  91.075  1.00  0.00           C
ATOM    462  OE1 GLN A  21      62.293  77.148  92.135  1.00  0.00           O
ATOM    463  NE2 GLN A  21      61.123  78.378  90.635  1.00  0.00           N
ATOM    466  C   GLN A  21      66.913  76.048  90.425  1.00  0.00           C
ATOM    467  O   GLN A  21      67.693  76.638  91.155  1.00  0.00           O
ATOM    468  N   ASN A  22      66.963  74.708  90.255  1.00  0.00           N
ATOM    470  CA  ASN A  22      67.643  73.828  91.195  1.00  0.00           C
ATOM    472  CB  ASN A  22      66.603  72.948  91.935  1.00  0.00           C
ATOM    475  CG  ASN A  22      65.773  73.758  92.915  1.00  0.00           C
ATOM    476  OD1 ASN A  22      64.543  73.718  92.975  1.00  0.00           O
ATOM    477  ND2 ASN A  22      66.463  74.538  93.785  1.00  0.00           N
ATOM    480  C   ASN A  22      68.683  72.908  90.555  1.00  0.00           C
ATOM    481  O   ASN A  22      69.023  71.878  91.135  1.00  0.00           O
ATOM    482  N   LEU A  23      69.213  73.268  89.365  1.00  0.00           N
ATOM    484  CA  LEU A  23      70.293  72.538  88.725  1.00  0.00           C
ATOM    486  CB  LEU A  23      70.683  73.068  87.305  1.00  0.00           C
ATOM    489  CG  LEU A  23      69.683  72.798  86.165  1.00  0.00           C
ATOM    491  CD1 LEU A  23      69.403  71.318  85.905  1.00  0.00           C
ATOM    495  CD2 LEU A  23      68.373  73.478  86.365  1.00  0.00           C
ATOM    499  C   LEU A  23      71.573  72.508  89.555  1.00  0.00           C
ATOM    500  O   LEU A  23      71.883  73.478  90.245  1.00  0.00           O
ATOM    501  N   PRO A  24      72.343  71.438  89.505  1.00  0.00           N
ATOM    502  CD  PRO A  24      73.733  71.508  89.955  1.00  0.00           C
ATOM    505  CA  PRO A  24      72.073  70.228  88.735  1.00  0.00           C
ATOM    507  CB  PRO A  24      73.463  69.678  88.435  1.00  0.00           C
ATOM    510  CG  PRO A  24      74.303  70.128  89.625  1.00  0.00           C
ATOM    513  C   PRO A  24      71.223  69.248  89.545  1.00  0.00           C
ATOM    514  O   PRO A  24      71.423  69.118  90.755  1.00  0.00           O
ATOM    515  N   ILE A  25      70.273  68.548  88.905  1.00  0.00           N
ATOM    517  CA  ILE A  25      69.393  67.618  89.595  1.00  0.00           C
ATOM    519  CB  ILE A  25      67.913  67.748  89.235  1.00  0.00           C
ATOM    521  CG2 ILE A  25      67.103  66.688  90.035  1.00  0.00           C
ATOM    525  CG1 ILE A  25      67.403  69.168  89.555  1.00  0.00           C
ATOM    528  CD  ILE A  25      65.953  69.388  89.125  1.00  0.00           C
ATOM    532  C   ILE A  25      69.863  66.218  89.305  1.00  0.00           C
ATOM    533  O   ILE A  25      70.053  65.808  88.155  1.00  0.00           O
ATOM    534  N   LYS A  26      70.083  65.438  90.375  1.00  0.00           N
ATOM    536  CA  LYS A  26      70.633  64.118  90.275  1.00  0.00           C
ATOM    538  CB  LYS A  26      71.543  63.848  91.525  1.00  0.00           C
ATOM    541  CG  LYS A  26      70.953  63.208  92.805  1.00  0.00           C
ATOM    544  CD  LYS A  26      71.813  62.158  93.545  1.00  0.00           C
ATOM    547  CE  LYS A  26      73.253  62.478  93.985  1.00  0.00           C
ATOM    550  NZ  LYS A  26      74.193  62.458  92.835  1.00  0.00           N
ATOM    554  C   LYS A  26      69.443  63.188  90.055  1.00  0.00           C
ATOM    555  O   LYS A  26      68.463  63.208  90.795  1.00  0.00           O
ATOM    556  N   SER A  27      69.493  62.378  88.985  1.00  0.00           N
ATOM    558  CA  SER A  27      68.643  61.208  88.825  1.00  0.00           C
ATOM    560  CB  SER A  27      67.733  61.308  87.555  1.00  0.00           C
ATOM    563  OG  SER A  27      67.023  60.098  87.225  1.00  0.00           O
ATOM    565  C   SER A  27      69.583  60.038  88.715  1.00  0.00           C
ATOM    566  O   SER A  27      70.313  59.918  87.735  1.00  0.00           O
ATOM    567  N   ALA A  28      69.693  59.188  89.755  1.00  0.00           N
ATOM    569  CA  ALA A  28      70.533  57.998  89.785  1.00  0.00           C
ATOM    571  CB  ALA A  28      69.713  56.848  89.185  1.00  0.00           C
ATOM    575  C   ALA A  28      71.963  58.098  89.195  1.00  0.00           C
ATOM    576  O   ALA A  28      72.873  58.698  89.765  1.00  0.00           O
ATOM    577  N   GLY A  29      72.213  57.488  88.025  1.00  0.00           N
ATOM    579  CA  GLY A  29      73.513  57.508  87.335  1.00  0.00           C
ATOM    582  C   GLY A  29      73.713  58.688  86.415  1.00  0.00           C
ATOM    583  O   GLY A  29      74.513  58.648  85.485  1.00  0.00           O
ATOM    584  N   TYR A  30      72.953  59.778  86.665  1.00  0.00           N
ATOM    586  CA  TYR A  30      72.853  60.938  85.805  1.00  0.00           C
ATOM    588  CB  TYR A  30      71.533  60.838  84.985  1.00  0.00           C
ATOM    591  CG  TYR A  30      71.783  60.038  83.775  1.00  0.00           C
ATOM    592  CD1 TYR A  30      72.593  60.588  82.775  1.00  0.00           C
ATOM    594  CE1 TYR A  30      72.953  59.858  81.665  1.00  0.00           C
ATOM    596  CZ  TYR A  30      72.563  58.528  81.545  1.00  0.00           C
ATOM    597  OH  TYR A  30      73.223  57.798  80.555  1.00  0.00           O
ATOM    599  CD2 TYR A  30      71.293  58.738  83.605  1.00  0.00           C
ATOM    601  CE2 TYR A  30      71.663  57.988  82.485  1.00  0.00           C
ATOM    603  C   TYR A  30      72.873  62.278  86.535  1.00  0.00           C
ATOM    604  O   TYR A  30      72.403  62.418  87.665  1.00  0.00           O
ATOM    605  N   THR A  31      73.353  63.338  85.855  1.00  0.00           N
ATOM    607  CA  THR A  31      73.123  64.728  86.275  1.00  0.00           C
ATOM    609  CB  THR A  31      74.363  65.578  86.585  1.00  0.00           C
ATOM    611  OG1 THR A  31      75.323  65.688  85.545  1.00  0.00           O
ATOM    613  CG2 THR A  31      75.083  64.928  87.755  1.00  0.00           C
ATOM    617  C   THR A  31      72.343  65.488  85.235  1.00  0.00           C
ATOM    618  O   THR A  31      72.733  65.588  84.075  1.00  0.00           O
ATOM    619  N   LEU A  32      71.203  66.078  85.625  1.00  0.00           N
ATOM    621  CA  LEU A  32      70.533  67.058  84.815  1.00  0.00           C
ATOM    623  CB  LEU A  32      69.083  67.228  85.335  1.00  0.00           C
ATOM    626  CG  LEU A  32      68.133  68.048  84.445  1.00  0.00           C
ATOM    628  CD1 LEU A  32      67.873  67.358  83.115  1.00  0.00           C
ATOM    632  CD2 LEU A  32      66.793  68.258  85.155  1.00  0.00           C
ATOM    636  C   LEU A  32      71.293  68.378  84.845  1.00  0.00           C
ATOM    637  O   LEU A  32      71.623  68.878  85.925  1.00  0.00           O
ATOM    638  N   VAL A  33      71.633  68.958  83.675  1.00  0.00           N
ATOM    640  CA  VAL A  33      72.323  70.248  83.565  1.00  0.00           C
ATOM    642  CB  VAL A  33      73.573  70.178  82.665  1.00  0.00           C
ATOM    644  CG1 VAL A  33      73.313  69.368  81.385  1.00  0.00           C
ATOM    648  CG2 VAL A  33      74.093  71.578  82.285  1.00  0.00           C
ATOM    652  C   VAL A  33      71.363  71.348  83.135  1.00  0.00           C
ATOM    653  O   VAL A  33      71.513  72.498  83.535  1.00  0.00           O
ATOM    654  N   LEU A  34      70.283  71.018  82.385  1.00  0.00           N
ATOM    656  CA  LEU A  34      69.313  71.988  81.945  1.00  0.00           C
ATOM    658  CB  LEU A  34      69.663  72.528  80.535  1.00  0.00           C
ATOM    661  CG  LEU A  34      68.693  73.598  79.985  1.00  0.00           C
ATOM    663  CD1 LEU A  34      68.533  74.808  80.935  1.00  0.00           C
ATOM    667  CD2 LEU A  34      69.113  74.068  78.595  1.00  0.00           C
ATOM    671  C   LEU A  34      67.923  71.388  81.875  1.00  0.00           C
ATOM    672  O   LEU A  34      67.773  70.218  81.515  1.00  0.00           O
ATOM    673  N   ALA A  35      66.863  72.188  82.145  1.00  0.00           N
ATOM    675  CA  ALA A  35      65.553  71.908  81.615  1.00  0.00           C
ATOM    677  CB  ALA A  35      64.563  71.588  82.735  1.00  0.00           C
ATOM    681  C   ALA A  35      65.053  73.068  80.765  1.00  0.00           C
ATOM    682  O   ALA A  35      65.163  74.248  81.105  1.00  0.00           O
ATOM    683  N   GLN A  36      64.453  72.748  79.615  1.00  0.00           N
ATOM    685  CA  GLN A  36      63.803  73.718  78.785  1.00  0.00           C
ATOM    687  CB  GLN A  36      64.653  74.028  77.515  1.00  0.00           C
ATOM    690  CG  GLN A  36      64.103  75.148  76.585  1.00  0.00           C
ATOM    693  CD  GLN A  36      65.143  75.568  75.545  1.00  0.00           C
ATOM    694  OE1 GLN A  36      66.343  75.548  75.805  1.00  0.00           O
ATOM    695  NE2 GLN A  36      64.673  76.028  74.365  1.00  0.00           N
ATOM    698  C   GLN A  36      62.453  73.138  78.445  1.00  0.00           C
ATOM    699  O   GLN A  36      62.223  71.958  78.645  1.00  0.00           O
ATOM    700  N   SER A  37      61.533  73.978  77.955  1.00  0.00           N
ATOM    702  CA  SER A  37      60.233  73.538  77.475  1.00  0.00           C
ATOM    704  CB  SER A  37      59.093  74.238  78.255  1.00  0.00           C
ATOM    707  OG  SER A  37      57.803  73.918  77.735  1.00  0.00           O
ATOM    709  C   SER A  37      60.193  73.908  76.005  1.00  0.00           C
ATOM    710  O   SER A  37      60.603  74.998  75.635  1.00  0.00           O
ATOM    711  N   SER A  38      59.763  72.968  75.145  1.00  0.00           N
ATOM    713  CA  SER A  38      59.443  73.138  73.725  1.00  0.00           C
ATOM    715  CB  SER A  38      60.423  72.408  72.745  1.00  0.00           C
ATOM    718  OG  SER A  38      61.563  73.178  72.345  1.00  0.00           O
ATOM    720  C   SER A  38      58.083  72.508  73.545  1.00  0.00           C
ATOM    721  O   SER A  38      57.943  71.288  73.635  1.00  0.00           O
ATOM    722  N   GLY A  39      57.023  73.318  73.315  1.00  0.00           N
ATOM    724  CA  GLY A  39      55.643  72.818  73.245  1.00  0.00           C
ATOM    727  C   GLY A  39      55.223  71.988  74.425  1.00  0.00           C
ATOM    728  O   GLY A  39      55.163  72.488  75.545  1.00  0.00           O
ATOM    729  N   THR A  40      54.923  70.698  74.195  1.00  0.00           N
ATOM    731  CA  THR A  40      54.493  69.818  75.275  1.00  0.00           C
ATOM    733  CB  THR A  40      53.183  69.118  75.035  1.00  0.00           C
ATOM    735  OG1 THR A  40      53.133  68.448  73.775  1.00  0.00           O
ATOM    737  CG2 THR A  40      52.143  70.238  75.055  1.00  0.00           C
ATOM    741  C   THR A  40      55.513  68.828  75.745  1.00  0.00           C
ATOM    742  O   THR A  40      55.253  67.968  76.595  1.00  0.00           O
ATOM    743  N   THR A  41      56.743  69.008  75.255  1.00  0.00           N
ATOM    745  CA  THR A  41      57.893  68.308  75.775  1.00  0.00           C
ATOM    747  CB  THR A  41      58.903  67.998  74.685  1.00  0.00           C
ATOM    749  OG1 THR A  41      58.313  67.248  73.625  1.00  0.00           O
ATOM    751  CG2 THR A  41      60.043  67.118  75.195  1.00  0.00           C
ATOM    755  C   THR A  41      58.513  69.158  76.885  1.00  0.00           C
ATOM    756  O   THR A  41      58.523  70.378  76.815  1.00  0.00           O
ATOM    757  N   VAL A  42      59.063  68.528  77.935  1.00  0.00           N
ATOM    759  CA  VAL A  42      60.123  69.108  78.765  1.00  0.00           C
ATOM    761  CB  VAL A  42      59.923  68.868  80.265  1.00  0.00           C
ATOM    763  CG1 VAL A  42      61.123  69.388  81.085  1.00  0.00           C
ATOM    767  CG2 VAL A  42      58.633  69.568  80.735  1.00  0.00           C
ATOM    771  C   VAL A  42      61.443  68.478  78.325  1.00  0.00           C
ATOM    772  O   VAL A  42      61.623  67.258  78.345  1.00  0.00           O
ATOM    773  N   LYS A  43      62.403  69.288  77.855  1.00  0.00           N
ATOM    775  CA  LYS A  43      63.663  68.808  77.325  1.00  0.00           C
ATOM    777  CB  LYS A  43      64.163  69.688  76.175  1.00  0.00           C
ATOM    780  CG  LYS A  43      65.473  69.278  75.485  1.00  0.00           C
ATOM    783  CD  LYS A  43      65.333  68.008  74.645  1.00  0.00           C
ATOM    786  CE  LYS A  43      66.513  67.788  73.705  1.00  0.00           C
ATOM    789  NZ  LYS A  43      66.283  66.608  72.865  1.00  0.00           N
ATOM    793  C   LYS A  43      64.703  68.848  78.405  1.00  0.00           C
ATOM    794  O   LYS A  43      64.913  69.868  79.045  1.00  0.00           O
ATOM    795  N   MET A  44      65.333  67.698  78.645  1.00  0.00           N
ATOM    797  CA  MET A  44      66.193  67.468  79.775  1.00  0.00           C
ATOM    799  CB  MET A  44      65.613  66.348  80.655  1.00  0.00           C
ATOM    802  CG  MET A  44      64.373  66.808  81.435  1.00  0.00           C
ATOM    805  SD  MET A  44      63.533  65.508  82.375  1.00  0.00           S
ATOM    806  CE  MET A  44      64.813  65.198  83.635  1.00  0.00           C
ATOM    810  C   MET A  44      67.553  67.128  79.245  1.00  0.00           C
ATOM    811  O   MET A  44      67.763  66.098  78.615  1.00  0.00           O
ATOM    812  N   THR A  45      68.523  68.028  79.485  1.00  0.00           N
ATOM    814  CA  THR A  45      69.893  67.818  79.065  1.00  0.00           C
ATOM    816  CB  THR A  45      70.613  69.068  78.615  1.00  0.00           C
ATOM    818  OG1 THR A  45      69.943  69.658  77.505  1.00  0.00           O
ATOM    820  CG2 THR A  45      72.013  68.698  78.125  1.00  0.00           C
ATOM    824  C   THR A  45      70.623  67.218  80.225  1.00  0.00           C
ATOM    825  O   THR A  45      70.713  67.818  81.295  1.00  0.00           O
ATOM    826  N   ILE A  46      71.093  65.978  80.045  1.00  0.00           N
ATOM    828  CA  ILE A  46      71.563  65.148  81.125  1.00  0.00           C
ATOM    830  CB  ILE A  46      70.623  63.958  81.335  1.00  0.00           C
ATOM    832  CG2 ILE A  46      70.893  63.348  82.715  1.00  0.00           C
ATOM    836  CG1 ILE A  46      69.133  64.358  81.315  1.00  0.00           C
ATOM    839  CD  ILE A  46      68.143  63.218  81.605  1.00  0.00           C
ATOM    843  C   ILE A  46      72.973  64.678  80.775  1.00  0.00           C
ATOM    844  O   ILE A  46      73.273  64.408  79.615  1.00  0.00           O
ATOM    845  N   ILE A  47      73.863  64.548  81.775  1.00  0.00           N
ATOM    847  CA  ILE A  47      75.233  64.048  81.605  1.00  0.00           C
ATOM    849  CB  ILE A  47      76.283  65.048  82.095  1.00  0.00           C
ATOM    851  CG2 ILE A  47      77.713  64.528  81.825  1.00  0.00           C
ATOM    855  CG1 ILE A  47      76.083  66.438  81.465  1.00  0.00           C
ATOM    858  CD  ILE A  47      76.303  66.448  79.945  1.00  0.00           C
ATOM    862  C   ILE A  47      75.413  62.728  82.345  1.00  0.00           C
ATOM    863  O   ILE A  47      75.033  62.628  83.515  1.00  0.00           O
ATOM    864  N   SER A  48      75.983  61.688  81.695  1.00  0.00           N
ATOM    866  CA  SER A  48      76.573  60.568  82.435  1.00  0.00           C
ATOM    868  CB  SER A  48      76.053  59.138  82.105  1.00  0.00           C
ATOM    871  OG  SER A  48      75.843  58.938  80.705  1.00  0.00           O
ATOM    873  C   SER A  48      78.063  60.578  82.275  1.00  0.00           C
ATOM    874  O   SER A  48      78.623  61.088  81.305  1.00  0.00           O
ATOM    875  N   GLU A  49      78.763  59.988  83.255  1.00  0.00           N
ATOM    877  CA  GLU A  49      80.193  59.888  83.185  1.00  0.00           C
ATOM    879  CB  GLU A  49      80.783  60.228  84.565  1.00  0.00           C
ATOM    882  CG  GLU A  49      82.313  60.158  84.675  1.00  0.00           C
ATOM    885  CD  GLU A  49      82.803  60.608  86.045  1.00  0.00           C
ATOM    886  OE1 GLU A  49      82.043  61.208  86.865  1.00  0.00           O
ATOM    887  OE2 GLU A  49      84.033  60.498  86.235  1.00  0.00           O
ATOM    888  C   GLU A  49      80.593  58.528  82.665  1.00  0.00           C
ATOM    889  O   GLU A  49      80.733  57.548  83.405  1.00  0.00           O
ATOM    890  N   ALA A  50      80.873  58.408  81.355  1.00  0.00           N
ATOM    892  CA  ALA A  50      81.303  57.158  80.755  1.00  0.00           C
ATOM    894  CB  ALA A  50      81.283  57.288  79.225  1.00  0.00           C
ATOM    898  C   ALA A  50      82.683  56.688  81.225  1.00  0.00           C
ATOM    899  O   ALA A  50      83.113  55.578  80.945  1.00  0.00           O
ATOM    900  N   GLY A  51      83.413  57.568  81.965  1.00  0.00           N
ATOM    902  CA  GLY A  51      84.783  57.368  82.405  1.00  0.00           C
ATOM    905  C   GLY A  51      84.833  56.778  83.785  1.00  0.00           C
ATOM    906  O   GLY A  51      85.893  56.378  84.275  1.00  0.00           O
ATOM    907  N   THR A  52      83.673  56.688  84.435  1.00  0.00           N
ATOM    909  CA  THR A  52      83.503  56.038  85.725  1.00  0.00           C
ATOM    911  CB  THR A  52      82.083  56.188  86.255  1.00  0.00           C
ATOM    913  OG1 THR A  52      81.803  57.568  86.465  1.00  0.00           O
ATOM    915  CG2 THR A  52      81.873  55.538  87.625  1.00  0.00           C
ATOM    919  C   THR A  52      83.923  54.568  85.685  1.00  0.00           C
ATOM    920  O   THR A  52      83.693  53.848  84.705  1.00  0.00           O
ATOM    921  N   GLN A  53      84.573  54.088  86.755  1.00  0.00           N
ATOM    923  CA  GLN A  53      84.833  52.678  86.935  1.00  0.00           C
ATOM    925  CB  GLN A  53      85.883  52.338  88.025  1.00  0.00           C
ATOM    928  CG  GLN A  53      86.133  50.818  88.235  1.00  0.00           C
ATOM    931  CD  GLN A  53      86.463  50.458  89.695  1.00  0.00           C
ATOM    932  OE1 GLN A  53      86.143  51.218  90.605  1.00  0.00           O
ATOM    933  NE2 GLN A  53      87.073  49.278  89.925  1.00  0.00           N
ATOM    936  C   GLN A  53      83.523  52.008  87.265  1.00  0.00           C
ATOM    937  O   GLN A  53      82.853  52.328  88.255  1.00  0.00           O
ATOM    938  N   THR A  54      83.123  51.078  86.395  1.00  0.00           N
ATOM    940  CA  THR A  54      81.883  50.358  86.475  1.00  0.00           C
ATOM    942  CB  THR A  54      81.483  49.858  87.855  1.00  0.00           C
ATOM    944  OG1 THR A  54      82.583  49.188  88.465  1.00  0.00           O
ATOM    946  CG2 THR A  54      80.393  48.798  87.795  1.00  0.00           C
ATOM    950  C   THR A  54      80.813  51.158  85.765  1.00  0.00           C
ATOM    951  O   THR A  54      79.633  51.148  86.125  1.00  0.00           O
ATOM    952  N   THR A  55      81.193  51.868  84.685  1.00  0.00           N
ATOM    954  CA  THR A  55      80.223  52.378  83.705  1.00  0.00           C
ATOM    956  CB  THR A  55      80.823  53.328  82.665  1.00  0.00           C
ATOM    958  OG1 THR A  55      79.843  54.158  82.075  1.00  0.00           O
ATOM    960  CG2 THR A  55      81.523  52.598  81.505  1.00  0.00           C
ATOM    964  C   THR A  55      79.463  51.248  83.035  1.00  0.00           C
ATOM    965  O   THR A  55      79.993  50.158  82.795  1.00  0.00           O
ATOM    966  N   GLN A  56      78.163  51.468  82.765  1.00  0.00           N
ATOM    968  CA  GLN A  56      77.303  50.538  82.065  1.00  0.00           C
ATOM    970  CB  GLN A  56      75.903  50.508  82.735  1.00  0.00           C
ATOM    973  CG  GLN A  56      75.933  50.168  84.245  1.00  0.00           C
ATOM    976  CD  GLN A  56      76.753  48.898  84.515  1.00  0.00           C
ATOM    977  OE1 GLN A  56      76.513  47.838  83.945  1.00  0.00           O
ATOM    978  NE2 GLN A  56      77.773  48.988  85.395  1.00  0.00           N
ATOM    981  C   GLN A  56      77.203  50.858  80.575  1.00  0.00           C
ATOM    982  O   GLN A  56      77.783  51.808  80.065  1.00  0.00           O
ATOM    983  N   THR A  57      76.463  50.028  79.825  1.00  0.00           N
ATOM    985  CA  THR A  57      76.053  50.318  78.455  1.00  0.00           C
ATOM    987  CB  THR A  57      75.623  49.008  77.785  1.00  0.00           C
ATOM    989  OG1 THR A  57      75.613  49.068  76.365  1.00  0.00           O
ATOM    991  CG2 THR A  57      74.263  48.508  78.275  1.00  0.00           C
ATOM    995  C   THR A  57      74.943  51.378  78.435  1.00  0.00           C
ATOM    996  O   THR A  57      74.103  51.328  79.335  1.00  0.00           O
ATOM    997  N   PRO A  58      74.863  52.358  77.515  1.00  0.00           N
ATOM    998  CD  PRO A  58      75.923  52.658  76.565  1.00  0.00           C
ATOM   1001  CA  PRO A  58      73.803  53.358  77.445  1.00  0.00           C
ATOM   1003  CB  PRO A  58      74.003  54.148  76.155  1.00  0.00           C
ATOM   1006  CG  PRO A  58      75.313  53.638  75.555  1.00  0.00           C
ATOM   1009  C   PRO A  58      72.393  52.858  77.595  1.00  0.00           C
ATOM   1010  O   PRO A  58      71.623  53.498  78.305  1.00  0.00           O
ATOM   1011  N   ASP A  59      72.003  51.728  76.985  1.00  0.00           N
ATOM   1013  CA  ASP A  59      70.673  51.158  77.085  1.00  0.00           C
ATOM   1015  CB  ASP A  59      70.663  49.708  76.525  1.00  0.00           C
ATOM   1018  CG  ASP A  59      70.983  49.618  75.055  1.00  0.00           C
ATOM   1019  OD1 ASP A  59      70.693  50.598  74.325  1.00  0.00           O
ATOM   1020  OD2 ASP A  59      71.523  48.548  74.665  1.00  0.00           O
ATOM   1021  C   ASP A  59      70.213  51.028  78.525  1.00  0.00           C
ATOM   1022  O   ASP A  59      69.123  51.458  78.865  1.00  0.00           O
ATOM   1023  N   ALA A  60      71.083  50.488  79.395  1.00  0.00           N
ATOM   1025  CA  ALA A  60      70.883  50.298  80.805  1.00  0.00           C
ATOM   1027  CB  ALA A  60      72.153  49.678  81.405  1.00  0.00           C
ATOM   1031  C   ALA A  60      70.643  51.578  81.565  1.00  0.00           C
ATOM   1032  O   ALA A  60      69.773  51.678  82.425  1.00  0.00           O
ATOM   1033  N   PHE A  61      71.423  52.618  81.245  1.00  0.00           N
ATOM   1035  CA  PHE A  61      71.233  53.968  81.685  1.00  0.00           C
ATOM   1037  CB  PHE A  61      72.393  54.788  81.095  1.00  0.00           C
ATOM   1040  CG  PHE A  61      73.663  54.698  81.865  1.00  0.00           C
ATOM   1041  CD1 PHE A  61      74.783  54.078  81.285  1.00  0.00           C
ATOM   1043  CE1 PHE A  61      76.023  54.108  81.915  1.00  0.00           C
ATOM   1045  CZ  PHE A  61      76.153  54.768  83.135  1.00  0.00           C
ATOM   1047  CD2 PHE A  61      73.813  55.358  83.085  1.00  0.00           C
ATOM   1049  CE2 PHE A  61      75.053  55.398  83.725  1.00  0.00           C
ATOM   1051  C   PHE A  61      69.923  54.618  81.235  1.00  0.00           C
ATOM   1052  O   PHE A  61      69.233  55.288  82.005  1.00  0.00           O
ATOM   1053  N   LEU A  62      69.553  54.458  79.945  1.00  0.00           N
ATOM   1055  CA  LEU A  62      68.273  54.878  79.425  1.00  0.00           C
ATOM   1057  CB  LEU A  62      68.173  54.678  77.875  1.00  0.00           C
ATOM   1060  CG  LEU A  62      68.803  55.768  76.965  1.00  0.00           C
ATOM   1062  CD1 LEU A  62      68.393  57.188  77.335  1.00  0.00           C
ATOM   1066  CD2 LEU A  62      70.333  55.678  76.865  1.00  0.00           C
ATOM   1070  C   LEU A  62      67.103  54.158  80.075  1.00  0.00           C
ATOM   1071  O   LEU A  62      66.143  54.778  80.515  1.00  0.00           O
ATOM   1072  N   THR A  63      67.163  52.818  80.185  1.00  0.00           N
ATOM   1074  CA  THR A  63      66.133  51.988  80.805  1.00  0.00           C
ATOM   1076  CB  THR A  63      66.303  50.478  80.635  1.00  0.00           C
ATOM   1078  OG1 THR A  63      67.553  49.958  81.095  1.00  0.00           O
ATOM   1080  CG2 THR A  63      66.153  50.148  79.145  1.00  0.00           C
ATOM   1084  C   THR A  63      65.943  52.298  82.265  1.00  0.00           C
ATOM   1085  O   THR A  63      64.813  52.448  82.735  1.00  0.00           O
ATOM   1086  N   SER A  64      67.063  52.458  82.985  1.00  0.00           N
ATOM   1088  CA  SER A  64      67.073  52.828  84.375  1.00  0.00           C
ATOM   1090  CB  SER A  64      68.493  52.698  84.995  1.00  0.00           C
ATOM   1093  OG  SER A  64      69.413  53.698  84.525  1.00  0.00           O
ATOM   1095  C   SER A  64      66.493  54.198  84.635  1.00  0.00           C
ATOM   1096  O   SER A  64      65.693  54.358  85.555  1.00  0.00           O
ATOM   1097  N   TYR A  65      66.843  55.208  83.825  1.00  0.00           N
ATOM   1099  CA  TYR A  65      66.203  56.508  83.865  1.00  0.00           C
ATOM   1101  CB  TYR A  65      66.973  57.558  83.005  1.00  0.00           C
ATOM   1104  CG  TYR A  65      66.253  58.888  82.955  1.00  0.00           C
ATOM   1105  CD1 TYR A  65      66.553  59.928  83.855  1.00  0.00           C
ATOM   1107  CE1 TYR A  65      65.783  61.098  83.855  1.00  0.00           C
ATOM   1109  CZ  TYR A  65      64.723  61.228  82.955  1.00  0.00           C
ATOM   1110  OH  TYR A  65      63.933  62.378  82.955  1.00  0.00           O
ATOM   1112  CD2 TYR A  65      65.213  59.058  82.045  1.00  0.00           C
ATOM   1114  CE2 TYR A  65      64.433  60.218  82.055  1.00  0.00           C
ATOM   1116  C   TYR A  65      64.703  56.468  83.535  1.00  0.00           C
ATOM   1117  O   TYR A  65      63.903  57.088  84.235  1.00  0.00           O
ATOM   1118  N   GLN A  66      64.283  55.728  82.485  1.00  0.00           N
ATOM   1120  CA  GLN A  66      62.873  55.608  82.125  1.00  0.00           C
ATOM   1122  CB  GLN A  66      62.673  54.618  80.935  1.00  0.00           C
ATOM   1125  CG  GLN A  66      63.043  55.168  79.535  1.00  0.00           C
ATOM   1128  CD  GLN A  66      62.713  54.168  78.415  1.00  0.00           C
ATOM   1129  OE1 GLN A  66      62.183  54.498  77.365  1.00  0.00           O
ATOM   1130  NE2 GLN A  66      63.013  52.878  78.685  1.00  0.00           N
ATOM   1133  C   GLN A  66      62.013  55.078  83.265  1.00  0.00           C
ATOM   1134  O   GLN A  66      61.003  55.668  83.645  1.00  0.00           O
ATOM   1135  N   ARG A  67      62.483  53.968  83.875  1.00  0.00           N
ATOM   1137  CA  ARG A  67      61.863  53.348  85.015  1.00  0.00           C
ATOM   1139  CB  ARG A  67      62.593  52.038  85.375  1.00  0.00           C
ATOM   1142  CG  ARG A  67      61.883  51.238  86.485  1.00  0.00           C
ATOM   1145  CD  ARG A  67      62.723  50.078  87.035  1.00  0.00           C
ATOM   1148  NE  ARG A  67      62.013  49.488  88.215  1.00  0.00           N
ATOM   1150  CZ  ARG A  67      61.983  50.058  89.415  1.00  0.00           C
ATOM   1151  NH1 ARG A  67      62.673  51.138  89.695  1.00  0.00           N
ATOM   1154  NH2 ARG A  67      61.243  49.538  90.375  1.00  0.00           N
ATOM   1157  C   ARG A  67      61.833  54.278  86.225  1.00  0.00           C
ATOM   1158  O   ARG A  67      60.853  54.348  86.965  1.00  0.00           O
ATOM   1159  N   GLN A  68      62.913  55.058  86.445  1.00  0.00           N
ATOM   1161  CA  GLN A  68      62.943  56.098  87.465  1.00  0.00           C
ATOM   1163  CB  GLN A  68      64.303  56.838  87.575  1.00  0.00           C
ATOM   1166  CG  GLN A  68      65.393  56.128  88.395  1.00  0.00           C
ATOM   1169  CD  GLN A  68      64.863  55.468  89.675  1.00  0.00           C
ATOM   1170  OE1 GLN A  68      65.093  54.278  89.895  1.00  0.00           O
ATOM   1171  NE2 GLN A  68      64.123  56.228  90.515  1.00  0.00           N
ATOM   1174  C   GLN A  68      61.893  57.158  87.315  1.00  0.00           C
ATOM   1175  O   GLN A  68      61.273  57.528  88.305  1.00  0.00           O
ATOM   1176  N   MET A  69      61.643  57.638  86.085  1.00  0.00           N
ATOM   1178  CA  MET A  69      60.453  58.398  85.805  1.00  0.00           C
ATOM   1180  CB  MET A  69      60.303  58.898  84.345  1.00  0.00           C
ATOM   1183  CG  MET A  69      61.383  59.888  83.875  1.00  0.00           C
ATOM   1186  SD  MET A  69      60.923  60.888  82.415  1.00  0.00           S
ATOM   1187  CE  MET A  69      59.793  59.738  81.605  1.00  0.00           C
ATOM   1191  C   MET A  69      59.193  57.658  86.215  1.00  0.00           C
ATOM   1192  O   MET A  69      58.543  58.078  87.155  1.00  0.00           O
ATOM   1193  N   CYS A  70      58.873  56.498  85.575  1.00  0.00           N
ATOM   1195  CA  CYS A  70      57.653  55.708  85.775  1.00  0.00           C
ATOM   1197  CB  CYS A  70      57.773  54.388  85.005  1.00  0.00           C
ATOM   1200  SG  CYS A  70      58.153  54.608  83.235  1.00  0.00           S
ATOM   1202  C   CYS A  70      57.283  55.398  87.235  1.00  0.00           C
ATOM   1203  O   CYS A  70      56.113  55.178  87.605  1.00  0.00           O
ATOM   1204  N   ALA A  71      58.313  55.328  88.095  1.00  0.00           N
ATOM   1206  CA  ALA A  71      58.223  54.988  89.485  1.00  0.00           C
ATOM   1208  CB  ALA A  71      59.443  54.118  89.845  1.00  0.00           C
ATOM   1212  C   ALA A  71      58.183  56.198  90.395  1.00  0.00           C
ATOM   1213  O   ALA A  71      57.993  56.068  91.605  1.00  0.00           O
ATOM   1214  N   ASP A  72      58.303  57.408  89.845  1.00  0.00           N
ATOM   1216  CA  ASP A  72      58.283  58.638  90.595  1.00  0.00           C
ATOM   1218  CB  ASP A  72      59.493  59.498  90.165  1.00  0.00           C
ATOM   1221  CG  ASP A  72      59.433  60.888  90.755  1.00  0.00           C
ATOM   1222  OD1 ASP A  72      58.783  61.048  91.815  1.00  0.00           O
ATOM   1223  OD2 ASP A  72      60.163  61.768  90.245  1.00  0.00           O
ATOM   1224  C   ASP A  72      56.913  59.308  90.425  1.00  0.00           C
ATOM   1225  O   ASP A  72      56.503  59.608  89.295  1.00  0.00           O
ATOM   1226  N   PRO A  73      56.133  59.578  91.465  1.00  0.00           N
ATOM   1227  CD  PRO A  73      56.423  59.158  92.835  1.00  0.00           C
ATOM   1230  CA  PRO A  73      54.753  59.988  91.305  1.00  0.00           C
ATOM   1232  CB  PRO A  73      54.153  59.848  92.715  1.00  0.00           C
ATOM   1235  CG  PRO A  73      55.353  59.838  93.665  1.00  0.00           C
ATOM   1238  C   PRO A  73      54.613  61.378  90.725  1.00  0.00           C
ATOM   1239  O   PRO A  73      53.723  61.588  89.905  1.00  0.00           O
ATOM   1240  N   THR A  74      55.453  62.378  91.065  1.00  0.00           N
ATOM   1242  CA  THR A  74      55.273  63.718  90.505  1.00  0.00           C
ATOM   1244  CB  THR A  74      56.083  64.828  91.175  1.00  0.00           C
ATOM   1246  OG1 THR A  74      57.493  64.668  91.065  1.00  0.00           O
ATOM   1248  CG2 THR A  74      55.763  64.818  92.675  1.00  0.00           C
ATOM   1252  C   THR A  74      55.423  63.818  88.995  1.00  0.00           C
ATOM   1253  O   THR A  74      54.603  64.448  88.325  1.00  0.00           O
ATOM   1254  N   VAL A  75      56.463  63.168  88.425  1.00  0.00           N
ATOM   1256  CA  VAL A  75      56.623  62.948  86.995  1.00  0.00           C
ATOM   1258  CB  VAL A  75      58.063  62.538  86.685  1.00  0.00           C
ATOM   1260  CG1 VAL A  75      58.393  61.168  87.255  1.00  0.00           C
ATOM   1264  CG2 VAL A  75      58.403  62.558  85.185  1.00  0.00           C
ATOM   1268  C   VAL A  75      55.563  61.998  86.405  1.00  0.00           C
ATOM   1269  O   VAL A  75      55.083  62.208  85.295  1.00  0.00           O
ATOM   1270  N   LYS A  76      55.133  60.928  87.115  1.00  0.00           N
ATOM   1272  CA  LYS A  76      54.123  59.968  86.625  1.00  0.00           C
ATOM   1274  CB  LYS A  76      53.883  58.738  87.565  1.00  0.00           C
ATOM   1277  CG  LYS A  76      53.003  57.618  86.955  1.00  0.00           C
ATOM   1280  CD  LYS A  76      53.603  56.988  85.685  1.00  0.00           C
ATOM   1283  CE  LYS A  76      52.743  55.918  84.995  1.00  0.00           C
ATOM   1286  NZ  LYS A  76      51.693  56.548  84.165  1.00  0.00           N
ATOM   1290  C   LYS A  76      52.783  60.538  86.345  1.00  0.00           C
ATOM   1291  O   LYS A  76      52.123  60.188  85.365  1.00  0.00           O
ATOM   1292  N   LEU A  77      52.343  61.448  87.215  1.00  0.00           N
ATOM   1294  CA  LEU A  77      51.173  62.248  86.955  1.00  0.00           C
ATOM   1296  CB  LEU A  77      50.873  63.158  88.175  1.00  0.00           C
ATOM   1299  CG  LEU A  77      50.013  62.488  89.265  1.00  0.00           C
ATOM   1301  CD1 LEU A  77      48.583  62.228  88.775  1.00  0.00           C
ATOM   1305  CD2 LEU A  77      50.613  61.238  89.905  1.00  0.00           C
ATOM   1309  C   LEU A  77      51.363  63.048  85.675  1.00  0.00           C
ATOM   1310  O   LEU A  77      50.493  63.088  84.815  1.00  0.00           O
ATOM   1311  N   MET A  78      52.573  63.628  85.505  1.00  0.00           N
ATOM   1313  CA  MET A  78      52.903  64.378  84.335  1.00  0.00           C
ATOM   1315  CB  MET A  78      54.163  65.258  84.475  1.00  0.00           C
ATOM   1318  CG  MET A  78      53.993  66.428  85.485  1.00  0.00           C
ATOM   1321  SD  MET A  78      55.463  67.478  85.715  1.00  0.00           S
ATOM   1322  CE  MET A  78      55.503  68.198  84.045  1.00  0.00           C
ATOM   1326  C   MET A  78      52.873  63.658  82.995  1.00  0.00           C
ATOM   1327  O   MET A  78      52.153  64.088  82.095  1.00  0.00           O
ATOM   1328  N   ILE A  79      53.523  62.488  82.845  1.00  0.00           N
ATOM   1330  CA  ILE A  79      53.333  61.698  81.635  1.00  0.00           C
ATOM   1332  CB  ILE A  79      54.323  60.568  81.315  1.00  0.00           C
ATOM   1334  CG2 ILE A  79      55.603  61.158  80.685  1.00  0.00           C
ATOM   1338  CG1 ILE A  79      54.613  59.608  82.475  1.00  0.00           C
ATOM   1341  CD  ILE A  79      55.993  59.778  83.095  1.00  0.00           C
ATOM   1345  C   ILE A  79      51.913  61.218  81.475  1.00  0.00           C
ATOM   1346  O   ILE A  79      51.413  61.128  80.355  1.00  0.00           O
ATOM   1347  N   THR A  80      51.193  60.908  82.575  1.00  0.00           N
ATOM   1349  CA  THR A  80      49.813  60.458  82.425  1.00  0.00           C
ATOM   1351  CB  THR A  80      49.143  59.908  83.675  1.00  0.00           C
ATOM   1353  OG1 THR A  80      49.833  58.768  84.155  1.00  0.00           O
ATOM   1355  CG2 THR A  80      47.733  59.398  83.345  1.00  0.00           C
ATOM   1359  C   THR A  80      48.923  61.488  81.745  1.00  0.00           C
ATOM   1360  O   THR A  80      48.213  61.158  80.805  1.00  0.00           O
ATOM   1361  N   GLU A  81      49.053  62.778  82.145  1.00  0.00           N
ATOM   1363  CA  GLU A  81      48.303  63.898  81.605  1.00  0.00           C
ATOM   1365  CB  GLU A  81      48.613  65.198  82.385  1.00  0.00           C
ATOM   1368  CG  GLU A  81      48.023  65.218  83.815  1.00  0.00           C
ATOM   1371  CD  GLU A  81      48.393  66.438  84.655  1.00  0.00           C
ATOM   1372  OE1 GLU A  81      47.733  67.498  84.495  1.00  0.00           O
ATOM   1373  OE2 GLU A  81      49.253  66.318  85.555  1.00  0.00           O
ATOM   1374  C   GLU A  81      48.613  64.198  80.155  1.00  0.00           C
ATOM   1375  O   GLU A  81      47.853  64.868  79.455  1.00  0.00           O
ATOM   1376  N   GLY A  82      49.783  63.738  79.655  1.00  0.00           N
ATOM   1378  CA  GLY A  82      50.133  63.728  78.245  1.00  0.00           C
ATOM   1381  C   GLY A  82      51.413  64.448  77.985  1.00  0.00           C
ATOM   1382  O   GLY A  82      51.853  64.508  76.845  1.00  0.00           O
ATOM   1383  N   ILE A  83      52.043  64.998  79.035  1.00  0.00           N
ATOM   1385  CA  ILE A  83      53.313  65.718  78.955  1.00  0.00           C
ATOM   1387  CB  ILE A  83      53.593  66.528  80.225  1.00  0.00           C
ATOM   1389  CG2 ILE A  83      55.043  67.088  80.215  1.00  0.00           C
ATOM   1393  CG1 ILE A  83      52.583  67.688  80.345  1.00  0.00           C
ATOM   1396  CD  ILE A  83      51.103  67.368  80.595  1.00  0.00           C
ATOM   1400  C   ILE A  83      54.423  64.738  78.705  1.00  0.00           C
ATOM   1401  O   ILE A  83      54.503  63.708  79.365  1.00  0.00           O
ATOM   1402  N   ASN A  84      55.293  64.978  77.725  1.00  0.00           N
ATOM   1404  CA  ASN A  84      56.393  64.068  77.465  1.00  0.00           C
ATOM   1406  CB  ASN A  84      56.383  63.438  76.035  1.00  0.00           C
ATOM   1409  CG  ASN A  84      56.373  64.438  74.885  1.00  0.00           C
ATOM   1410  OD1 ASN A  84      55.553  65.358  74.835  1.00  0.00           O
ATOM   1411  ND2 ASN A  84      57.243  64.208  73.875  1.00  0.00           N
ATOM   1414  C   ASN A  84      57.693  64.718  77.845  1.00  0.00           C
ATOM   1415  O   ASN A  84      57.823  65.928  77.995  1.00  0.00           O
ATOM   1416  N   TYR A  85      58.723  63.888  78.055  1.00  0.00           N
ATOM   1418  CA  TYR A  85      60.053  64.338  78.375  1.00  0.00           C
ATOM   1420  CB  TYR A  85      60.613  63.718  79.675  1.00  0.00           C
ATOM   1423  CG  TYR A  85      59.773  64.208  80.815  1.00  0.00           C
ATOM   1424  CD1 TYR A  85      58.603  63.518  81.195  1.00  0.00           C
ATOM   1426  CE1 TYR A  85      57.773  64.038  82.185  1.00  0.00           C
ATOM   1428  CZ  TYR A  85      58.133  65.208  82.865  1.00  0.00           C
ATOM   1429  OH  TYR A  85      57.303  65.638  83.905  1.00  0.00           O
ATOM   1431  CD2 TYR A  85      60.123  65.388  81.495  1.00  0.00           C
ATOM   1433  CE2 TYR A  85      59.313  65.878  82.535  1.00  0.00           C
ATOM   1435  C   TYR A  85      60.913  63.988  77.195  1.00  0.00           C
ATOM   1436  O   TYR A  85      60.693  62.978  76.525  1.00  0.00           O
ATOM   1437  N   SER A  86      61.913  64.818  76.875  1.00  0.00           N
ATOM   1439  CA  SER A  86      62.943  64.438  75.925  1.00  0.00           C
ATOM   1441  CB  SER A  86      63.003  65.358  74.675  1.00  0.00           C
ATOM   1444  OG  SER A  86      64.043  65.008  73.755  1.00  0.00           O
ATOM   1446  C   SER A  86      64.243  64.448  76.645  1.00  0.00           C
ATOM   1447  O   SER A  86      64.713  65.488  77.095  1.00  0.00           O
ATOM   1448  N   ILE A  87      64.883  63.278  76.805  1.00  0.00           N
ATOM   1450  CA  ILE A  87      66.183  63.208  77.445  1.00  0.00           C
ATOM   1452  CB  ILE A  87      66.403  62.048  78.395  1.00  0.00           C
ATOM   1454  CG2 ILE A  87      65.583  62.338  79.665  1.00  0.00           C
ATOM   1458  CG1 ILE A  87      66.023  60.678  77.795  1.00  0.00           C
ATOM   1461  CD  ILE A  87      66.323  59.498  78.725  1.00  0.00           C
ATOM   1465  C   ILE A  87      67.213  63.238  76.365  1.00  0.00           C
ATOM   1466  O   ILE A  87      67.193  62.448  75.415  1.00  0.00           O
ATOM   1467  N   THR A  88      68.133  64.198  76.455  1.00  0.00           N
ATOM   1469  CA  THR A  88      69.303  64.228  75.605  1.00  0.00           C
ATOM   1471  CB  THR A  88      69.463  65.498  74.795  1.00  0.00           C
ATOM   1473  OG1 THR A  88      70.483  65.358  73.815  1.00  0.00           O
ATOM   1475  CG2 THR A  88      69.753  66.748  75.625  1.00  0.00           C
ATOM   1479  C   THR A  88      70.463  63.898  76.505  1.00  0.00           C
ATOM   1480  O   THR A  88      70.763  64.568  77.505  1.00  0.00           O
ATOM   1481  N   ILE A  89      71.093  62.748  76.225  1.00  0.00           N
ATOM   1483  CA  ILE A  89      72.063  62.148  77.095  1.00  0.00           C
ATOM   1485  CB  ILE A  89      71.923  60.638  77.225  1.00  0.00           C
ATOM   1487  CG2 ILE A  89      73.043  60.148  78.175  1.00  0.00           C
ATOM   1491  CG1 ILE A  89      70.533  60.218  77.735  1.00  0.00           C
ATOM   1494  CD  ILE A  89      70.103  60.888  79.045  1.00  0.00           C
ATOM   1498  C   ILE A  89      73.373  62.438  76.455  1.00  0.00           C
ATOM   1499  O   ILE A  89      73.603  62.048  75.305  1.00  0.00           O
ATOM   1500  N   ASN A  90      74.273  63.138  77.145  1.00  0.00           N
ATOM   1502  CA  ASN A  90      75.583  63.348  76.595  1.00  0.00           C
ATOM   1504  CB  ASN A  90      75.843  64.818  76.155  1.00  0.00           C
ATOM   1507  CG  ASN A  90      74.803  65.458  75.215  1.00  0.00           C
ATOM   1508  OD1 ASN A  90      74.663  66.678  75.215  1.00  0.00           O
ATOM   1509  ND2 ASN A  90      74.013  64.688  74.445  1.00  0.00           N
ATOM   1512  C   ASN A  90      76.603  62.898  77.615  1.00  0.00           C
ATOM   1513  O   ASN A  90      76.323  62.788  78.815  1.00  0.00           O
ATOM   1514  N   ASP A  91      77.823  62.608  77.155  1.00  0.00           N
ATOM   1516  CA  ASP A  91      78.913  62.278  78.055  1.00  0.00           C
ATOM   1518  CB  ASP A  91      79.863  61.178  77.465  1.00  0.00           C
ATOM   1521  CG  ASP A  91      80.743  61.588  76.315  1.00  0.00           C
ATOM   1522  OD1 ASP A  91      80.663  62.758  75.865  1.00  0.00           O
ATOM   1523  OD2 ASP A  91      81.563  60.748  75.865  1.00  0.00           O
ATOM   1524  C   ASP A  91      79.623  63.548  78.495  1.00  0.00           C
ATOM   1525  O   ASP A  91      79.233  64.668  78.155  1.00  0.00           O
ATOM   1526  N   THR A  92      80.703  63.398  79.275  1.00  0.00           N
ATOM   1528  CA  THR A  92      81.503  64.498  79.795  1.00  0.00           C
ATOM   1530  CB  THR A  92      82.503  64.028  80.875  1.00  0.00           C
ATOM   1532  OG1 THR A  92      83.463  63.118  80.355  1.00  0.00           O
ATOM   1534  CG2 THR A  92      81.753  63.268  81.975  1.00  0.00           C
ATOM   1538  C   THR A  92      82.243  65.268  78.695  1.00  0.00           C
ATOM   1539  O   THR A  92      82.833  66.318  78.955  1.00  0.00           O
ATOM   1540  N   ARG A  93      82.223  64.768  77.435  1.00  0.00           N
ATOM   1542  CA  ARG A  93      82.903  65.298  76.265  1.00  0.00           C
ATOM   1544  CB  ARG A  93      83.623  64.198  75.425  1.00  0.00           C
ATOM   1547  CG  ARG A  93      84.713  63.398  76.165  1.00  0.00           C
ATOM   1550  CD  ARG A  93      84.133  62.498  77.255  1.00  0.00           C
ATOM   1553  NE  ARG A  93      85.203  61.668  77.835  1.00  0.00           N
ATOM   1555  CZ  ARG A  93      85.353  60.398  77.525  1.00  0.00           C
ATOM   1556  NH1 ARG A  93      84.553  59.748  76.705  1.00  0.00           N
ATOM   1559  NH2 ARG A  93      86.323  59.738  78.125  1.00  0.00           N
ATOM   1562  C   ARG A  93      81.873  65.928  75.345  1.00  0.00           C
ATOM   1563  O   ARG A  93      82.203  66.368  74.245  1.00  0.00           O
ATOM   1564  N   THR A  94      80.603  65.958  75.815  1.00  0.00           N
ATOM   1566  CA  THR A  94      79.413  66.568  75.225  1.00  0.00           C
ATOM   1568  CB  THR A  94      79.353  68.098  75.145  1.00  0.00           C
ATOM   1570  OG1 THR A  94      80.373  68.668  74.345  1.00  0.00           O
ATOM   1572  CG2 THR A  94      79.563  68.638  76.555  1.00  0.00           C
ATOM   1576  C   THR A  94      78.953  65.888  73.965  1.00  0.00           C
ATOM   1577  O   THR A  94      78.103  66.388  73.225  1.00  0.00           O
ATOM   1578  N   GLY A  95      79.473  64.668  73.725  1.00  0.00           N
ATOM   1580  CA  GLY A  95      79.003  63.778  72.685  1.00  0.00           C
ATOM   1583  C   GLY A  95      77.643  63.218  72.995  1.00  0.00           C
ATOM   1584  O   GLY A  95      77.403  62.758  74.115  1.00  0.00           O
ATOM   1585  N   ASN A  96      76.723  63.188  72.005  1.00  0.00           N
ATOM   1587  CA  ASN A  96      75.433  62.568  72.175  1.00  0.00           C
ATOM   1589  CB  ASN A  96      74.433  63.068  71.095  1.00  0.00           C
ATOM   1592  CG  ASN A  96      72.983  62.748  71.465  1.00  0.00           C
ATOM   1593  OD1 ASN A  96      72.603  61.578  71.515  1.00  0.00           O
ATOM   1594  ND2 ASN A  96      72.163  63.778  71.745  1.00  0.00           N
ATOM   1597  C   ASN A  96      75.533  61.048  72.265  1.00  0.00           C
ATOM   1598  O   ASN A  96      76.033  60.368  71.365  1.00  0.00           O
ATOM   1599  N   GLN A  97      75.063  60.508  73.405  1.00  0.00           N
ATOM   1601  CA  GLN A  97      74.933  59.088  73.645  1.00  0.00           C
ATOM   1603  CB  GLN A  97      75.013  58.818  75.175  1.00  0.00           C
ATOM   1606  CG  GLN A  97      76.343  59.228  75.845  1.00  0.00           C
ATOM   1609  CD  GLN A  97      77.543  58.678  75.095  1.00  0.00           C
ATOM   1610  OE1 GLN A  97      77.623  57.488  74.795  1.00  0.00           O
ATOM   1611  NE2 GLN A  97      78.543  59.518  74.745  1.00  0.00           N
ATOM   1614  C   GLN A  97      73.583  58.598  73.185  1.00  0.00           C
ATOM   1615  O   GLN A  97      73.443  57.528  72.605  1.00  0.00           O
ATOM   1616  N   TYR A  98      72.533  59.388  73.465  1.00  0.00           N
ATOM   1618  CA  TYR A  98      71.193  59.008  73.105  1.00  0.00           C
ATOM   1620  CB  TYR A  98      70.673  57.978  74.145  1.00  0.00           C
ATOM   1623  CG  TYR A  98      69.553  57.148  73.595  1.00  0.00           C
ATOM   1624  CD1 TYR A  98      68.223  57.538  73.715  1.00  0.00           C
ATOM   1626  CE1 TYR A  98      67.203  56.788  73.115  1.00  0.00           C
ATOM   1628  CZ  TYR A  98      67.503  55.598  72.445  1.00  0.00           C
ATOM   1629  OH  TYR A  98      66.513  54.828  71.805  1.00  0.00           O
ATOM   1631  CD2 TYR A  98      69.843  55.948  72.945  1.00  0.00           C
ATOM   1633  CE2 TYR A  98      68.833  55.178  72.365  1.00  0.00           C
ATOM   1635  C   TYR A  98      70.333  60.258  73.135  1.00  0.00           C
ATOM   1636  O   TYR A  98      70.523  61.128  73.995  1.00  0.00           O
ATOM   1637  N   GLN A  99      69.313  60.338  72.275  1.00  0.00           N
ATOM   1639  CA  GLN A  99      68.193  61.238  72.465  1.00  0.00           C
ATOM   1641  CB  GLN A  99      68.073  62.258  71.305  1.00  0.00           C
ATOM   1644  CG  GLN A  99      67.663  61.648  69.945  1.00  0.00           C
ATOM   1647  CD  GLN A  99      67.403  62.698  68.875  1.00  0.00           C
ATOM   1648  OE1 GLN A  99      67.543  63.908  69.065  1.00  0.00           O
ATOM   1649  NE2 GLN A  99      66.853  62.198  67.745  1.00  0.00           N
ATOM   1652  C   GLN A  99      66.963  60.358  72.535  1.00  0.00           C
ATOM   1653  O   GLN A  99      66.823  59.418  71.765  1.00  0.00           O
ATOM   1654  N   ARG A 100      66.063  60.598  73.505  1.00  0.00           N
ATOM   1656  CA  ARG A 100      64.903  59.758  73.705  1.00  0.00           C
ATOM   1658  CB  ARG A 100      65.063  58.908  74.985  1.00  0.00           C
ATOM   1661  CG  ARG A 100      64.163  57.658  74.995  1.00  0.00           C
ATOM   1664  CD  ARG A 100      64.463  56.658  76.115  1.00  0.00           C
ATOM   1667  NE  ARG A 100      65.513  55.658  75.705  1.00  0.00           N
ATOM   1669  CZ  ARG A 100      65.143  54.478  75.235  1.00  0.00           C
ATOM   1670  NH1 ARG A 100      63.993  54.278  74.655  1.00  0.00           N
ATOM   1673  NH2 ARG A 100      65.893  53.398  75.345  1.00  0.00           N
ATOM   1676  C   ARG A 100      63.693  60.648  73.935  1.00  0.00           C
ATOM   1677  O   ARG A 100      63.733  61.538  74.775  1.00  0.00           O
ATOM   1678  N   LYS A 101      62.553  60.388  73.265  1.00  0.00           N
ATOM   1680  CA  LYS A 101      61.253  60.858  73.675  1.00  0.00           C
ATOM   1682  CB  LYS A 101      60.313  61.088  72.455  1.00  0.00           C
ATOM   1685  CG  LYS A 101      60.793  62.188  71.475  1.00  0.00           C
ATOM   1688  CD  LYS A 101      60.943  63.568  72.145  1.00  0.00           C
ATOM   1691  CE  LYS A 101      61.453  64.718  71.255  1.00  0.00           C
ATOM   1694  NZ  LYS A 101      60.493  65.078  70.185  1.00  0.00           N
ATOM   1698  C   LYS A 101      60.593  59.878  74.635  1.00  0.00           C
ATOM   1699  O   LYS A 101      60.593  58.678  74.405  1.00  0.00           O
ATOM   1700  N   LEU A 102      60.043  60.378  75.755  1.00  0.00           N
ATOM   1702  CA  LEU A 102      59.383  59.578  76.775  1.00  0.00           C
ATOM   1704  CB  LEU A 102      60.163  59.648  78.095  1.00  0.00           C
ATOM   1707  CG  LEU A 102      61.613  59.168  77.975  1.00  0.00           C
ATOM   1709  CD1 LEU A 102      62.343  59.278  79.315  1.00  0.00           C
ATOM   1713  CD2 LEU A 102      61.623  57.718  77.525  1.00  0.00           C
ATOM   1717  C   LEU A 102      57.993  60.078  77.085  1.00  0.00           C
ATOM   1718  O   LEU A 102      57.803  61.198  77.545  1.00  0.00           O
ATOM   1719  N   ASP A 103      56.973  59.228  76.895  1.00  0.00           N
ATOM   1721  CA  ASP A 103      55.613  59.568  77.245  1.00  0.00           C
ATOM   1723  CB  ASP A 103      54.833  59.748  75.915  1.00  0.00           C
ATOM   1726  CG  ASP A 103      54.553  58.428  75.235  1.00  0.00           C
ATOM   1727  OD1 ASP A 103      55.463  57.918  74.545  1.00  0.00           O
ATOM   1728  OD2 ASP A 103      53.473  57.868  75.545  1.00  0.00           O
ATOM   1729  C   ASP A 103      55.133  58.468  78.195  1.00  0.00           C
ATOM   1730  O   ASP A 103      55.933  57.748  78.785  1.00  0.00           O
ATOM   1731  N   ARG A 104      53.803  58.318  78.395  1.00  0.00           N
ATOM   1733  CA  ARG A 104      53.193  57.318  79.245  1.00  0.00           C
ATOM   1735  CB  ARG A 104      51.713  57.728  79.455  1.00  0.00           C
ATOM   1738  CG  ARG A 104      50.983  56.998  80.605  1.00  0.00           C
ATOM   1741  CD  ARG A 104      49.463  57.188  80.605  1.00  0.00           C
ATOM   1744  NE  ARG A 104      48.883  56.388  79.485  1.00  0.00           N
ATOM   1746  CZ  ARG A 104      48.393  56.908  78.355  1.00  0.00           C
ATOM   1747  NH1 ARG A 104      48.433  58.198  78.085  1.00  0.00           N
ATOM   1750  NH2 ARG A 104      47.833  56.098  77.475  1.00  0.00           N
ATOM   1753  C   ARG A 104      53.213  55.908  78.655  1.00  0.00           C
ATOM   1754  O   ARG A 104      53.103  54.918  79.365  1.00  0.00           O
ATOM   1755  N   THR A 105      53.373  55.808  77.315  1.00  0.00           N
ATOM   1757  CA  THR A 105      53.563  54.578  76.535  1.00  0.00           C
ATOM   1759  CB  THR A 105      53.513  54.818  75.025  1.00  0.00           C
ATOM   1761  OG1 THR A 105      52.203  55.208  74.625  1.00  0.00           O
ATOM   1763  CG2 THR A 105      53.813  53.528  74.245  1.00  0.00           C
ATOM   1767  C   THR A 105      54.833  53.848  76.925  1.00  0.00           C
ATOM   1768  O   THR A 105      54.863  52.628  76.965  1.00  0.00           O
ATOM   1769  N   THR A 106      55.893  54.598  77.305  1.00  0.00           N
ATOM   1771  CA  THR A 106      57.163  54.098  77.845  1.00  0.00           C
ATOM   1773  CB  THR A 106      58.073  55.238  78.335  1.00  0.00           C
ATOM   1775  OG1 THR A 106      58.393  56.128  77.275  1.00  0.00           O
ATOM   1777  CG2 THR A 106      59.413  54.738  78.885  1.00  0.00           C
ATOM   1781  C   THR A 106      57.003  53.158  79.015  1.00  0.00           C
ATOM   1782  O   THR A 106      57.843  52.298  79.275  1.00  0.00           O
ATOM   1783  N   CYS A 107      55.943  53.368  79.815  1.00  0.00           N
ATOM   1785  CA  CYS A 107      55.803  52.788  81.115  1.00  0.00           C
ATOM   1787  CB  CYS A 107      54.823  53.678  81.945  1.00  0.00           C
ATOM   1790  SG  CYS A 107      55.093  55.498  81.885  1.00  0.00           S
ATOM   1792  C   CYS A 107      55.303  51.308  81.135  1.00  0.00           C
ATOM   1793  OT1 CYS A 107      55.343  50.598  80.095  1.00  0.00           O
ATOM   1794  OT2 CYS A 107      54.843  50.868  82.215  1.00  0.00           O
ATOM   1795  NH3 POPEB 108      49.503   3.328  70.875  1.00  0.00           N
ATOM   1799  C12 POPEB 108      50.903   2.888  71.225  1.00  0.00           C
ATOM   1802  C11 POPEB 108      51.063   1.388  71.575  1.00  0.00           C
ATOM   1805  P   POPEB 108      49.223  -0.162  70.595  1.00  0.00           P
ATOM   1806  O13 POPEB 108      50.163  -1.232  70.225  1.00  0.00           O
ATOM   1807  O14 POPEB 108      47.883  -0.602  71.025  1.00  0.00           O
ATOM   1808  O11 POPEB 108      49.063   0.928  69.455  1.00  0.00           O
ATOM   1809  O12 POPEB 108      49.823   0.718  71.755  1.00  0.00           O
ATOM   1810  C1  POPEB 108      49.413   0.608  68.105  1.00  0.00           C
ATOM   1813  C2  POPEB 108      48.403  -0.362  67.405  1.00  0.00           C
ATOM   1815  O21 POPEB 108      49.073  -1.272  66.505  1.00  0.00           O
ATOM   1816  C21 POPEB 108      49.673  -0.752  65.455  1.00  0.00           C
ATOM   1817  O22 POPEB 108      49.683   0.428  65.135  1.00  0.00           O
ATOM   1818  C22 POPEB 108      50.373  -1.878  64.695  1.00  0.00           C
ATOM   1821  C3  POPEB 108      47.193   0.368  66.735  1.00  0.00           C
ATOM   1824  O31 POPEB 108      46.573  -0.432  65.705  1.00  0.00           O
ATOM   1825  C31 POPEB 108      45.623   0.258  65.075  1.00  0.00           C
ATOM   1826  O32 POPEB 108      45.133   1.308  65.465  1.00  0.00           O
ATOM   1827  C32 POPEB 108      45.373  -0.352  63.695  1.00  0.00           C
ATOM   1830  C23 POPEB 108      51.313  -1.358  63.585  1.00  0.00           C
ATOM   1833  C24 POPEB 108      51.963  -2.488  62.765  1.00  0.00           C
ATOM   1836  C25 POPEB 108      52.733  -1.978  61.535  1.00  0.00           C
ATOM   1839  C26 POPEB 108      51.803  -1.408  60.465  1.00  0.00           C
ATOM   1842  C27 POPEB 108      52.473  -0.622  59.335  1.00  0.00           C
ATOM   1845  C28 POPEB 108      51.413   0.158  58.535  1.00  0.00           C
ATOM   1848  C29 POPEB 108      52.013   1.108  57.535  1.00  0.00           C
ATOM   1850 0C21 POPEB 108      52.243   0.868  56.235  1.00  0.00           C
ATOM   1852 1C21 POPEB 108      51.973  -0.422  55.495  1.00  0.00           C
ATOM   1855 2C21 POPEB 108      51.183  -0.222  54.185  1.00  0.00           C
ATOM   1858 3C21 POPEB 108      51.983   0.488  53.085  1.00  0.00           C
ATOM   1861 4C21 POPEB 108      51.143   0.748  51.825  1.00  0.00           C
ATOM   1864 5C21 POPEB 108      51.613   1.958  50.995  1.00  0.00           C
ATOM   1867 6C21 POPEB 108      51.333   3.288  51.715  1.00  0.00           C
ATOM   1870 7C21 POPEB 108      51.163   4.488  50.775  1.00  0.00           C
ATOM   1873 8C21 POPEB 108      50.653   5.728  51.515  1.00  0.00           C
ATOM   1877  C33 POPEB 108      45.793   0.638  62.575  1.00  0.00           C
ATOM   1880  C34 POPEB 108      46.303  -0.042  61.305  1.00  0.00           C
ATOM   1883  C35 POPEB 108      45.253  -0.822  60.505  1.00  0.00           C
ATOM   1886  C36 POPEB 108      44.053   0.018  60.035  1.00  0.00           C
ATOM   1889  C37 POPEB 108      43.203  -0.712  58.975  1.00  0.00           C
ATOM   1892  C38 POPEB 108      41.953   0.048  58.515  1.00  0.00           C
ATOM   1895  C39 POPEB 108      41.043   0.508  59.665  1.00  0.00           C
ATOM   1898 0C31 POPEB 108      39.553   0.578  59.295  1.00  0.00           C
ATOM   1901 1C31 POPEB 108      38.743   1.318  60.355  1.00  0.00           C
ATOM   1904 2C31 POPEB 108      37.233   1.358  60.085  1.00  0.00           C
ATOM   1907 3C31 POPEB 108      36.543   0.008  60.315  1.00  0.00           C
ATOM   1910 4C31 POPEB 108      35.013   0.088  60.465  1.00  0.00           C
ATOM   1913 5C31 POPEB 108      34.393  -1.312  60.495  1.00  0.00           C
ATOM   1916 6C31 POPEB 108      32.903  -1.368  60.845  1.00  0.00           C
ATOM   1920  NH3 POPEC 109      12.843  52.318  24.945  1.00  0.00           N
ATOM   1924  C12 POPEC 109      12.543  53.768  24.785  1.00  0.00           C
ATOM   1927  C11 POPEC 109      12.893  54.488  26.095  1.00  0.00           C
ATOM   1930  P   POPEC 109      11.123  56.408  25.785  1.00  0.00           P
ATOM   1931  O13 POPEC 109      10.883  57.588  26.645  1.00  0.00           O
ATOM   1932  O14 POPEC 109      10.963  56.588  24.335  1.00  0.00           O
ATOM   1933  O11 POPEC 109      10.243  55.188  26.295  1.00  0.00           O
ATOM   1934  O12 POPEC 109      12.603  55.878  26.045  1.00  0.00           O
ATOM   1935  C1  POPEC 109       9.533  55.228  27.555  1.00  0.00           C
ATOM   1938  C2  POPEC 109      10.373  54.608  28.705  1.00  0.00           C
ATOM   1940  O21 POPEC 109       9.623  54.018  29.775  1.00  0.00           O
ATOM   1941  C21 POPEC 109       8.793  54.738  30.475  1.00  0.00           C
ATOM   1942  O22 POPEC 109       8.243  55.778  30.155  1.00  0.00           O
ATOM   1943  C22 POPEC 109       8.703  54.118  31.875  1.00  0.00           C
ATOM   1946  C3  POPEC 109      11.433  55.588  29.265  1.00  0.00           C
ATOM   1949  O31 POPEC 109      12.093  55.018  30.405  1.00  0.00           O
ATOM   1950  C31 POPEC 109      13.113  54.198  30.155  1.00  0.00           C
ATOM   1951  O32 POPEC 109      13.663  54.088  29.075  1.00  0.00           O
ATOM   1952  C32 POPEC 109      13.573  53.598  31.475  1.00  0.00           C
ATOM   1955  C23 POPEC 109       8.353  55.158  32.965  1.00  0.00           C
ATOM   1958  C24 POPEC 109       8.573  54.608  34.385  1.00  0.00           C
ATOM   1961  C25 POPEC 109       8.233  55.658  35.445  1.00  0.00           C
ATOM   1964  C26 POPEC 109       8.673  55.268  36.855  1.00  0.00           C
ATOM   1967  C27 POPEC 109       8.413  56.388  37.875  1.00  0.00           C
ATOM   1970  C28 POPEC 109       8.993  56.078  39.265  1.00  0.00           C
ATOM   1973  C29 POPEC 109      10.503  56.138  39.285  1.00  0.00           C
ATOM   1975 0C21 POPEC 109      11.283  56.048  40.385  1.00  0.00           C
ATOM   1977 1C21 POPEC 109      10.793  55.908  41.805  1.00  0.00           C
ATOM   1980 2C21 POPEC 109      10.673  54.468  42.335  1.00  0.00           C
ATOM   1983 3C21 POPEC 109       9.603  53.668  41.585  1.00  0.00           C
ATOM   1986 4C21 POPEC 109       9.183  52.348  42.235  1.00  0.00           C
ATOM   1989 5C21 POPEC 109       8.113  51.628  41.405  1.00  0.00           C
ATOM   1992 6C21 POPEC 109       7.143  50.838  42.285  1.00  0.00           C
ATOM   1995 7C21 POPEC 109       6.093  50.048  41.505  1.00  0.00           C
ATOM   1998 8C21 POPEC 109       5.143  49.268  42.415  1.00  0.00           C
ATOM   2002  C33 POPEC 109      12.833  54.188  32.695  1.00  0.00           C
ATOM   2005  C34 POPEC 109      13.513  53.778  33.985  1.00  0.00           C
ATOM   2008  C35 POPEC 109      12.743  54.198  35.235  1.00  0.00           C
ATOM   2011  C36 POPEC 109      13.603  53.908  36.465  1.00  0.00           C
ATOM   2014  C37 POPEC 109      12.843  53.808  37.785  1.00  0.00           C
ATOM   2017  C38 POPEC 109      13.403  52.658  38.645  1.00  0.00           C
ATOM   2020  C39 POPEC 109      12.613  52.448  39.935  1.00  0.00           C
ATOM   2023 0C31 POPEC 109      13.093  51.238  40.735  1.00  0.00           C
ATOM   2026 1C31 POPEC 109      14.393  51.498  41.515  1.00  0.00           C
ATOM   2029 2C31 POPEC 109      14.363  51.198  43.025  1.00  0.00           C
ATOM   2032 3C31 POPEC 109      13.183  51.868  43.755  1.00  0.00           C
ATOM   2035 4C31 POPEC 109      13.173  51.628  45.275  1.00  0.00           C
ATOM   2038 5C31 POPEC 109      12.173  52.568  45.965  1.00  0.00           C
ATOM   2041 6C31 POPEC 109      12.003  52.298  47.465  1.00  0.00           C
ATOM   2045  NH3 POPED 110     111.003  70.018  30.185  1.00  0.00           N
ATOM   2049  C12 POPED 110     111.213  71.398  29.585  1.00  0.00           C
ATOM   2052  C11 POPED 110     112.373  72.188  30.195  1.00  0.00           C
ATOM   2055  P   POPED 110     113.423  73.738  28.305  1.00  0.00           P
ATOM   2056  O13 POPED 110     113.963  72.438  27.805  1.00  0.00           O
ATOM   2057  O14 POPED 110     112.723  74.618  27.365  1.00  0.00           O
ATOM   2058  O11 POPED 110     114.623  74.558  28.925  1.00  0.00           O
ATOM   2059  O12 POPED 110     112.483  73.458  29.535  1.00  0.00           O
ATOM   2060  C1  POPED 110     114.483  75.398  30.075  1.00  0.00           C
ATOM   2063  C2  POPED 110     114.653  74.568  31.395  1.00  0.00           C
ATOM   2065  O21 POPED 110     114.813  75.368  32.575  1.00  0.00           O
ATOM   2066  C21 POPED 110     113.873  76.228  32.905  1.00  0.00           C
ATOM   2067  O22 POPED 110     112.833  76.458  32.315  1.00  0.00           O
ATOM   2068  C22 POPED 110     114.213  76.808  34.265  1.00  0.00           C
ATOM   2071  C3  POPED 110     115.873  73.608  31.285  1.00  0.00           C
ATOM   2074  O31 POPED 110     115.693  72.498  32.185  1.00  0.00           O
ATOM   2075  C31 POPED 110     116.593  72.348  33.145  1.00  0.00           C
ATOM   2076  O32 POPED 110     117.633  72.958  33.265  1.00  0.00           O
ATOM   2077  C32 POPED 110     116.043  71.338  34.165  1.00  0.00           C
ATOM   2080  C23 POPED 110     115.543  77.588  34.305  1.00  0.00           C
ATOM   2083  C24 POPED 110     116.103  77.628  35.735  1.00  0.00           C
ATOM   2086  C25 POPED 110     116.773  78.968  36.095  1.00  0.00           C
ATOM   2089  C26 POPED 110     117.173  79.028  37.585  1.00  0.00           C
ATOM   2092  C27 POPED 110     115.973  79.138  38.535  1.00  0.00           C
ATOM   2095  C28 POPED 110     116.273  78.638  39.965  1.00  0.00           C
ATOM   2098  C29 POPED 110     117.133  79.548  40.785  1.00  0.00           C
ATOM   2100 0C21 POPED 110     116.913  79.878  42.075  1.00  0.00           C
ATOM   2102 1C21 POPED 110     115.743  79.398  42.905  1.00  0.00           C
ATOM   2105 2C21 POPED 110     115.353  80.358  44.035  1.00  0.00           C
ATOM   2108 3C21 POPED 110     116.283  80.318  45.255  1.00  0.00           C
ATOM   2111 4C21 POPED 110     115.753  81.188  46.405  1.00  0.00           C
ATOM   2114 5C21 POPED 110     116.603  81.118  47.685  1.00  0.00           C
ATOM   2117 6C21 POPED 110     115.913  80.368  48.835  1.00  0.00           C
ATOM   2120 7C21 POPED 110     116.683  80.478  50.165  1.00  0.00           C
ATOM   2123 8C21 POPED 110     115.923  79.948  51.385  1.00  0.00           C
ATOM   2127  C33 POPED 110     115.313  72.048  35.325  1.00  0.00           C
ATOM   2130  C34 POPED 110     114.543  71.078  36.235  1.00  0.00           C
ATOM   2133  C35 POPED 110     113.883  71.768  37.435  1.00  0.00           C
ATOM   2136  C36 POPED 110     112.913  70.878  38.225  1.00  0.00           C
ATOM   2139  C37 POPED 110     112.443  71.548  39.525  1.00  0.00           C
ATOM   2142  C38 POPED 110     111.083  71.058  40.065  1.00  0.00           C
ATOM   2145  C39 POPED 110     111.083  69.758  40.895  1.00  0.00           C
ATOM   2148 0C31 POPED 110     109.673  69.478  41.455  1.00  0.00           C
ATOM   2151 1C31 POPED 110     109.553  68.238  42.355  1.00  0.00           C
ATOM   2154 2C31 POPED 110     108.173  68.138  43.015  1.00  0.00           C
ATOM   2157 3C31 POPED 110     108.193  67.708  44.495  1.00  0.00           C
ATOM   2160 4C31 POPED 110     108.743  66.298  44.775  1.00  0.00           C
ATOM   2163 5C31 POPED 110     108.553  65.918  46.255  1.00  0.00           C
ATOM   2166 6C31 POPED 110     109.083  64.518  46.605  1.00  0.00           C
ATOM   2170  NH3 POPEE 111      26.543  63.958  25.895  1.00  0.00           N
ATOM   2174  C12 POPEE 111      25.583  62.798  26.005  1.00  0.00           C
ATOM   2177  C11 POPEE 111      25.203  62.218  24.615  1.00  0.00           C
ATOM   2180  P   POPEE 111      25.653  59.698  25.135  1.00  0.00           P
ATOM   2181  O13 POPEE 111      25.533  58.508  24.275  1.00  0.00           O
ATOM   2182  O14 POPEE 111      27.023  60.228  25.325  1.00  0.00           O
ATOM   2183  O11 POPEE 111      24.943  59.408  26.515  1.00  0.00           O
ATOM   2184  O12 POPEE 111      24.713  60.878  24.655  1.00  0.00           O
ATOM   2185  C1  POPEE 111      25.423  58.458  27.445  1.00  0.00           C
ATOM   2188  C2  POPEE 111      24.783  58.758  28.825  1.00  0.00           C
ATOM   2190  O21 POPEE 111      25.463  57.978  29.805  1.00  0.00           O
ATOM   2191  C21 POPEE 111      25.833  58.628  30.905  1.00  0.00           C
ATOM   2192  O22 POPEE 111      25.723  59.818  31.115  1.00  0.00           O
ATOM   2193  C22 POPEE 111      26.323  57.578  31.895  1.00  0.00           C
ATOM   2196  C3  POPEE 111      23.273  58.418  28.865  1.00  0.00           C
ATOM   2199  O31 POPEE 111      22.723  58.598  30.185  1.00  0.00           O
ATOM   2200  C31 POPEE 111      22.093  57.568  30.755  1.00  0.00           C
ATOM   2201  O32 POPEE 111      21.813  56.518  30.195  1.00  0.00           O
ATOM   2202  C32 POPEE 111      21.853  57.938  32.225  1.00  0.00           C
ATOM   2205  C23 POPEE 111      27.023  58.118  33.165  1.00  0.00           C
ATOM   2208  C24 POPEE 111      26.983  57.108  34.325  1.00  0.00           C
ATOM   2211  C25 POPEE 111      27.533  55.728  33.945  1.00  0.00           C
ATOM   2214  C26 POPEE 111      27.433  54.678  35.055  1.00  0.00           C
ATOM   2217  C27 POPEE 111      27.833  53.288  34.545  1.00  0.00           C
ATOM   2220  C28 POPEE 111      28.123  52.258  35.655  1.00  0.00           C
ATOM   2223  C29 POPEE 111      26.883  51.718  36.315  1.00  0.00           C
ATOM   2225 0C21 POPEE 111      26.623  50.408  36.535  1.00  0.00           C
ATOM   2227 1C21 POPEE 111      27.553  49.278  36.195  1.00  0.00           C
ATOM   2230 2C21 POPEE 111      27.453  48.018  37.085  1.00  0.00           C
ATOM   2233 3C21 POPEE 111      28.483  46.968  36.655  1.00  0.00           C
ATOM   2236 4C21 POPEE 111      28.003  45.518  36.775  1.00  0.00           C
ATOM   2239 5C21 POPEE 111      27.853  45.038  38.225  1.00  0.00           C
ATOM   2242 6C21 POPEE 111      27.753  43.508  38.305  1.00  0.00           C
ATOM   2245 7C21 POPEE 111      27.773  42.978  39.735  1.00  0.00           C
ATOM   2248 8C21 POPEE 111      27.633  41.458  39.805  1.00  0.00           C
ATOM   2252  C33 POPEE 111      21.123  56.848  33.045  1.00  0.00           C
ATOM   2255  C34 POPEE 111      20.983  57.258  34.515  1.00  0.00           C
ATOM   2258  C35 POPEE 111      20.903  56.058  35.475  1.00  0.00           C
ATOM   2261  C36 POPEE 111      22.233  55.318  35.635  1.00  0.00           C
ATOM   2264  C37 POPEE 111      22.183  54.288  36.765  1.00  0.00           C
ATOM   2267  C38 POPEE 111      23.503  53.508  36.935  1.00  0.00           C
ATOM   2270  C39 POPEE 111      23.473  52.558  38.145  1.00  0.00           C
ATOM   2273 0C31 POPEE 111      23.653  53.288  39.485  1.00  0.00           C
ATOM   2276 1C31 POPEE 111      23.093  52.488  40.665  1.00  0.00           C
ATOM   2279 2C31 POPEE 111      23.313  53.178  42.015  1.00  0.00           C
ATOM   2282 3C31 POPEE 111      22.323  52.678  43.065  1.00  0.00           C
ATOM   2285 4C31 POPEE 111      22.473  53.378  44.425  1.00  0.00           C
ATOM   2288 5C31 POPEE 111      21.283  53.098  45.345  1.00  0.00           C
ATOM   2291 6C31 POPEE 111      21.473  51.878  46.245  1.00  0.00           C
ATOM   2295  NH3 POPEF 112      39.733  72.698  23.455  1.00  0.00           N
ATOM   2299  C12 POPEF 112      39.023  72.498  22.135  1.00  0.00           C
ATOM   2302  C11 POPEF 112      38.013  71.318  22.165  1.00  0.00           C
ATOM   2305  P   POPEF 112      39.753  69.328  21.745  1.00  0.00           P
ATOM   2306  O13 POPEF 112      39.373  67.938  22.115  1.00  0.00           O
ATOM   2307  O14 POPEF 112      40.723  69.548  20.655  1.00  0.00           O
ATOM   2308  O11 POPEF 112      40.293  70.018  23.055  1.00  0.00           O
ATOM   2309  O12 POPEF 112      38.423  70.138  21.445  1.00  0.00           O
ATOM   2310  C1  POPEF 112      40.923  69.338  24.155  1.00  0.00           C
ATOM   2313  C2  POPEF 112      40.403  69.998  25.455  1.00  0.00           C
ATOM   2315  O21 POPEF 112      40.933  69.398  26.645  1.00  0.00           O
ATOM   2316  C21 POPEF 112      40.993  70.258  27.675  1.00  0.00           C
ATOM   2317  O22 POPEF 112      40.823  71.458  27.595  1.00  0.00           O
ATOM   2318  C22 POPEF 112      41.253  69.508  28.985  1.00  0.00           C
ATOM   2321  C3  POPEF 112      38.853  69.898  25.485  1.00  0.00           C
ATOM   2324  O31 POPEF 112      38.273  71.158  25.875  1.00  0.00           O
ATOM   2325  C31 POPEF 112      37.933  71.188  27.165  1.00  0.00           C
ATOM   2326  O32 POPEF 112      37.853  70.208  27.885  1.00  0.00           O
ATOM   2327  C32 POPEF 112      37.713  72.618  27.605  1.00  0.00           C
ATOM   2330  C23 POPEF 112      40.223  69.878  30.075  1.00  0.00           C
ATOM   2333  C24 POPEF 112      40.733  69.608  31.495  1.00  0.00           C
ATOM   2336  C25 POPEF 112      39.643  69.808  32.565  1.00  0.00           C
ATOM   2339  C26 POPEF 112      40.213  69.718  33.985  1.00  0.00           C
ATOM   2342  C27 POPEF 112      39.203  69.258  35.045  1.00  0.00           C
ATOM   2345  C28 POPEF 112      39.833  69.168  36.445  1.00  0.00           C
ATOM   2348  C29 POPEF 112      40.833  68.038  36.555  1.00  0.00           C
ATOM   2350 0C21 POPEF 112      40.633  66.848  37.155  1.00  0.00           C
ATOM   2352 1C21 POPEF 112      39.363  66.378  37.835  1.00  0.00           C
ATOM   2355 2C21 POPEF 112      39.503  66.188  39.345  1.00  0.00           C
ATOM   2358 3C21 POPEF 112      40.273  64.928  39.755  1.00  0.00           C
ATOM   2361 4C21 POPEF 112      40.043  64.598  41.235  1.00  0.00           C
ATOM   2364 5C21 POPEF 112      40.883  63.418  41.745  1.00  0.00           C
ATOM   2367 6C21 POPEF 112      40.773  63.278  43.265  1.00  0.00           C
ATOM   2370 7C21 POPEF 112      41.703  62.208  43.855  1.00  0.00           C
ATOM   2373 8C21 POPEF 112      41.593  62.108  45.385  1.00  0.00           C
ATOM   2377  C33 POPEF 112      37.823  72.748  29.135  1.00  0.00           C
ATOM   2380  C34 POPEF 112      37.133  73.988  29.675  1.00  0.00           C
ATOM   2383  C35 POPEF 112      37.563  74.328  31.105  1.00  0.00           C
ATOM   2386  C36 POPEF 112      37.023  73.338  32.145  1.00  0.00           C
ATOM   2389  C37 POPEF 112      37.273  73.798  33.585  1.00  0.00           C
ATOM   2392  C38 POPEF 112      36.563  72.898  34.595  1.00  0.00           C
ATOM   2395  C39 POPEF 112      36.553  73.458  36.025  1.00  0.00           C
ATOM   2398 0C31 POPEF 112      37.943  73.718  36.625  1.00  0.00           C
ATOM   2401 1C31 POPEF 112      37.833  74.228  38.075  1.00  0.00           C
ATOM   2404 2C31 POPEF 112      39.153  74.788  38.625  1.00  0.00           C
ATOM   2407 3C31 POPEF 112      39.903  73.808  39.545  1.00  0.00           C
ATOM   2410 4C31 POPEF 112      39.253  73.638  40.925  1.00  0.00           C
ATOM   2413 5C31 POPEF 112      40.243  73.078  41.955  1.00  0.00           C
ATOM   2416 6C31 POPEF 112      39.753  73.198  43.395  1.00  0.00           C
ATOM   2420  NH3 POPEG 113      75.773  50.478  25.905  1.00  0.00           N
ATOM   2424  C12 POPEG 113      75.553  49.278  25.025  1.00  0.00           C
ATOM   2427  C11 POPEG 113      74.933  48.118  25.815  1.00  0.00           C
ATOM   2430  P   POPEG 113      76.933  46.618  26.605  1.00  0.00           P
ATOM   2431  O13 POPEG 113      76.343  45.428  25.955  1.00  0.00           O
ATOM   2432  O14 POPEG 113      78.063  47.298  25.935  1.00  0.00           O
ATOM   2433  O11 POPEG 113      77.283  46.238  28.085  1.00  0.00           O
ATOM   2434  O12 POPEG 113      75.793  47.698  26.875  1.00  0.00           O
ATOM   2435  C1  POPEG 113      77.523  47.198  29.125  1.00  0.00           C
ATOM   2438  C2  POPEG 113      76.783  46.708  30.395  1.00  0.00           C
ATOM   2440  O21 POPEG 113      76.623  47.628  31.495  1.00  0.00           O
ATOM   2441  C21 POPEG 113      77.653  48.328  31.925  1.00  0.00           C
ATOM   2442  O22 POPEG 113      78.753  48.428  31.415  1.00  0.00           O
ATOM   2443  C22 POPEG 113      77.253  48.968  33.265  1.00  0.00           C
ATOM   2446  C3  POPEG 113      77.353  45.338  30.885  1.00  0.00           C
ATOM   2449  O31 POPEG 113      78.603  45.478  31.585  1.00  0.00           O
ATOM   2450  C31 POPEG 113      78.533  45.328  32.905  1.00  0.00           C
ATOM   2451  O32 POPEG 113      77.523  45.028  33.535  1.00  0.00           O
ATOM   2452  C32 POPEG 113      79.903  45.648  33.505  1.00  0.00           C
ATOM   2455  C23 POPEG 113      78.413  49.638  34.035  1.00  0.00           C
ATOM   2458  C24 POPEG 113      77.943  50.258  35.365  1.00  0.00           C
ATOM   2461  C25 POPEG 113      79.053  50.968  36.145  1.00  0.00           C
ATOM   2464  C26 POPEG 113      78.513  51.948  37.195  1.00  0.00           C
ATOM   2467  C27 POPEG 113      78.293  53.338  36.585  1.00  0.00           C
ATOM   2470  C28 POPEG 113      77.643  54.378  37.525  1.00  0.00           C
ATOM   2473  C29 POPEG 113      76.213  54.068  37.865  1.00  0.00           C
ATOM   2475 0C21 POPEG 113      75.553  54.538  38.935  1.00  0.00           C
ATOM   2477 1C21 POPEG 113      76.113  55.488  39.965  1.00  0.00           C
ATOM   2480 2C21 POPEG 113      76.193  54.868  41.385  1.00  0.00           C
ATOM   2483 3C21 POPEG 113      76.953  55.778  42.355  1.00  0.00           C
ATOM   2486 4C21 POPEG 113      76.983  55.218  43.785  1.00  0.00           C
ATOM   2489 5C21 POPEG 113      77.723  56.118  44.785  1.00  0.00           C
ATOM   2492 6C21 POPEG 113      77.653  55.558  46.215  1.00  0.00           C
ATOM   2495 7C21 POPEG 113      77.903  56.608  47.305  1.00  0.00           C
ATOM   2498 8C21 POPEG 113      77.613  56.068  48.705  1.00  0.00           C
ATOM   2502  C33 POPEG 113      80.133  45.138  34.945  1.00  0.00           C
ATOM   2505  C34 POPEG 113      81.483  44.418  35.055  1.00  0.00           C
ATOM   2508  C35 POPEG 113      81.913  44.028  36.475  1.00  0.00           C
ATOM   2511  C36 POPEG 113      80.893  43.218  37.285  1.00  0.00           C
ATOM   2514  C37 POPEG 113      81.393  43.048  38.715  1.00  0.00           C
ATOM   2517  C38 POPEG 113      80.443  42.258  39.615  1.00  0.00           C
ATOM   2520  C39 POPEG 113      80.623  42.698  41.065  1.00  0.00           C
ATOM   2523 0C31 POPEG 113      79.703  41.968  42.035  1.00  0.00           C
ATOM   2526 1C31 POPEG 113      80.073  42.328  43.475  1.00  0.00           C
ATOM   2529 2C31 POPEG 113      79.273  41.558  44.525  1.00  0.00           C
ATOM   2532 3C31 POPEG 113      79.763  41.848  45.955  1.00  0.00           C
ATOM   2535 4C31 POPEG 113      79.853  43.348  46.255  1.00  0.00           C
ATOM   2538 5C31 POPEG 113      80.083  43.658  47.735  1.00  0.00           C
ATOM   2541 6C31 POPEG 113      80.223  45.158  47.995  1.00  0.00           C
ATOM   2545  NH3 POPEH 114     123.563  69.768  28.895  1.00  0.00           N
ATOM   2549  C12 POPEH 114     122.773  68.758  28.125  1.00  0.00           C
ATOM   2552  C11 POPEH 114     121.423  68.528  28.825  1.00  0.00           C
ATOM   2555  P   POPEH 114     119.813  66.458  28.895  1.00  0.00           P
ATOM   2556  O13 POPEH 114     118.483  66.588  28.255  1.00  0.00           O
ATOM   2557  O14 POPEH 114     120.423  65.118  29.005  1.00  0.00           O
ATOM   2558  O11 POPEH 114     119.683  67.068  30.335  1.00  0.00           O
ATOM   2559  O12 POPEH 114     120.783  67.448  28.155  1.00  0.00           O
ATOM   2560  C1  POPEH 114     120.213  66.408  31.485  1.00  0.00           C
ATOM   2563  C2  POPEH 114     119.263  66.598  32.685  1.00  0.00           C
ATOM   2565  O21 POPEH 114     119.903  67.158  33.845  1.00  0.00           O
ATOM   2566  C21 POPEH 114     120.453  68.358  33.705  1.00  0.00           C
ATOM   2567  O22 POPEH 114     120.493  69.008  32.685  1.00  0.00           O
ATOM   2568  C22 POPEH 114     120.993  68.808  35.065  1.00  0.00           C
ATOM   2571  C3  POPEH 114     118.583  65.238  33.045  1.00  0.00           C
ATOM   2574  O31 POPEH 114     117.423  65.448  33.865  1.00  0.00           O
ATOM   2575  C31 POPEH 114     117.633  65.418  35.165  1.00  0.00           C
ATOM   2576  O32 POPEH 114     118.633  64.998  35.725  1.00  0.00           O
ATOM   2577  C32 POPEH 114     116.383  65.928  35.885  1.00  0.00           C
ATOM   2580  C23 POPEH 114     120.063  69.848  35.735  1.00  0.00           C
ATOM   2583  C24 POPEH 114     120.533  70.308  37.115  1.00  0.00           C
ATOM   2586  C25 POPEH 114     120.083  71.748  37.415  1.00  0.00           C
ATOM   2589  C26 POPEH 114     120.273  72.208  38.865  1.00  0.00           C
ATOM   2592  C27 POPEH 114     119.733  73.638  39.045  1.00  0.00           C
ATOM   2595  C28 POPEH 114     119.883  74.228  40.455  1.00  0.00           C
ATOM   2598  C29 POPEH 114     119.303  75.618  40.505  1.00  0.00           C
ATOM   2600 0C21 POPEH 114     119.353  76.478  41.545  1.00  0.00           C
ATOM   2602 1C21 POPEH 114     119.963  76.238  42.905  1.00  0.00           C
ATOM   2605 2C21 POPEH 114     119.003  76.658  44.035  1.00  0.00           C
ATOM   2608 3C21 POPEH 114     119.623  76.438  45.425  1.00  0.00           C
ATOM   2611 4C21 POPEH 114     118.663  76.798  46.575  1.00  0.00           C
ATOM   2614 5C21 POPEH 114     119.233  76.418  47.945  1.00  0.00           C
ATOM   2617 6C21 POPEH 114     118.253  76.618  49.115  1.00  0.00           C
ATOM   2620 7C21 POPEH 114     118.883  76.198  50.455  1.00  0.00           C
ATOM   2623 8C21 POPEH 114     117.903  76.248  51.625  1.00  0.00           C
ATOM   2627  C33 POPEH 114     116.663  67.078  36.885  1.00  0.00           C
ATOM   2630  C34 POPEH 114     115.453  67.348  37.795  1.00  0.00           C
ATOM   2633  C35 POPEH 114     115.263  66.268  38.865  1.00  0.00           C
ATOM   2636  C36 POPEH 114     114.163  66.598  39.895  1.00  0.00           C
ATOM   2639  C37 POPEH 114     113.423  65.338  40.355  1.00  0.00           C
ATOM   2642  C38 POPEH 114     112.253  65.608  41.295  1.00  0.00           C
ATOM   2645  C39 POPEH 114     112.723  65.868  42.745  1.00  0.00           C
ATOM   2648 0C31 POPEH 114     112.703  64.598  43.605  1.00  0.00           C
ATOM   2651 1C31 POPEH 114     113.143  64.878  45.055  1.00  0.00           C
ATOM   2654 2C31 POPEH 114     112.933  63.668  45.985  1.00  0.00           C
ATOM   2657 3C31 POPEH 114     113.183  64.028  47.455  1.00  0.00           C
ATOM   2660 4C31 POPEH 114     112.853  62.868  48.415  1.00  0.00           C
ATOM   2663 5C31 POPEH 114     113.173  63.208  49.875  1.00  0.00           C
ATOM   2666 6C31 POPEH 114     113.003  62.018  50.825  1.00  0.00           C
ATOM   2670  NH3 POPEI 115     100.013  67.748  27.815  1.00  0.00           N
ATOM   2674  C12 POPEI 115      98.893  66.858  27.405  1.00  0.00           C
ATOM   2677  C11 POPEI 115      97.703  67.118  28.325  1.00  0.00           C
ATOM   2680  P   POPEI 115      96.383  64.848  28.065  1.00  0.00           P
ATOM   2681  O13 POPEI 115      95.123  64.718  28.835  1.00  0.00           O
ATOM   2682  O14 POPEI 115      96.413  64.198  26.755  1.00  0.00           O
ATOM   2683  O11 POPEI 115      97.663  64.418  28.905  1.00  0.00           O
ATOM   2684  O12 POPEI 115      96.563  66.398  27.875  1.00  0.00           O
ATOM   2685  C1  POPEI 115      97.473  63.468  29.965  1.00  0.00           C
ATOM   2688  C2  POPEI 115      97.983  64.058  31.305  1.00  0.00           C
ATOM   2690  O21 POPEI 115      98.113  62.978  32.255  1.00  0.00           O
ATOM   2691  C21 POPEI 115      96.983  62.488  32.745  1.00  0.00           C
ATOM   2692  O22 POPEI 115      95.853  62.838  32.445  1.00  0.00           O
ATOM   2693  C22 POPEI 115      97.283  61.458  33.805  1.00  0.00           C
ATOM   2696  C3  POPEI 115      97.103  65.258  31.785  1.00  0.00           C
ATOM   2699  O31 POPEI 115      97.183  65.458  33.205  1.00  0.00           O
ATOM   2700  C31 POPEI 115      98.253  66.168  33.555  1.00  0.00           C
ATOM   2701  O32 POPEI 115      99.153  66.488  32.805  1.00  0.00           O
ATOM   2702  C32 POPEI 115      98.153  66.468  35.055  1.00  0.00           C
ATOM   2705  C23 POPEI 115      96.123  61.438  34.825  1.00  0.00           C
ATOM   2708  C24 POPEI 115      96.323  60.348  35.885  1.00  0.00           C
ATOM   2711  C25 POPEI 115      97.593  60.558  36.715  1.00  0.00           C
ATOM   2714  C26 POPEI 115      97.723  59.468  37.775  1.00  0.00           C
ATOM   2717  C27 POPEI 115      98.863  59.758  38.745  1.00  0.00           C
ATOM   2720  C28 POPEI 115      99.273  58.498  39.505  1.00  0.00           C
ATOM   2723  C29 POPEI 115     100.143  58.818  40.685  1.00  0.00           C
ATOM   2725 0C21 POPEI 115      99.683  59.068  41.915  1.00  0.00           C
ATOM   2727 1C21 POPEI 115      98.213  59.118  42.275  1.00  0.00           C
ATOM   2730 2C21 POPEI 115      97.913  59.948  43.545  1.00  0.00           C
ATOM   2733 3C21 POPEI 115      98.353  59.208  44.815  1.00  0.00           C
ATOM   2736 4C21 POPEI 115      97.993  59.928  46.125  1.00  0.00           C
ATOM   2739 5C21 POPEI 115      98.703  59.208  47.275  1.00  0.00           C
ATOM   2742 6C21 POPEI 115      98.463  59.748  48.685  1.00  0.00           C
ATOM   2745 7C21 POPEI 115      99.343  59.038  49.715  1.00  0.00           C
ATOM   2748 8C21 POPEI 115      99.323  59.728  51.085  1.00  0.00           C
ATOM   2752  C33 POPEI 115      99.233  67.458  35.535  1.00  0.00           C
ATOM   2755  C34 POPEI 115      98.763  68.258  36.765  1.00  0.00           C
ATOM   2758  C35 POPEI 115      99.933  68.818  37.575  1.00  0.00           C
ATOM   2761  C36 POPEI 115     100.443  67.818  38.615  1.00  0.00           C
ATOM   2764  C37 POPEI 115     101.773  68.238  39.255  1.00  0.00           C
ATOM   2767  C38 POPEI 115     101.903  67.728  40.705  1.00  0.00           C
ATOM   2770  C39 POPEI 115     101.633  68.838  41.735  1.00  0.00           C
ATOM   2773 0C31 POPEI 115     101.003  68.318  43.035  1.00  0.00           C
ATOM   2776 1C31 POPEI 115     100.693  69.418  44.065  1.00  0.00           C
ATOM   2779 2C31 POPEI 115     101.763  69.558  45.165  1.00  0.00           C
ATOM   2782 3C31 POPEI 115     103.003  70.348  44.745  1.00  0.00           C
ATOM   2785 4C31 POPEI 115     104.153  70.238  45.755  1.00  0.00           C
ATOM   2788 5C31 POPEI 115     105.443  70.878  45.235  1.00  0.00           C
ATOM   2791 6C31 POPEI 115     106.663  70.488  46.075  1.00  0.00           C
ATOM   2795  NH3 POPEJ 116      48.553 125.828  71.215  1.00  0.00           N
ATOM   2799  C12 POPEJ 116      49.513 125.668  72.385  1.00  0.00           C
ATOM   2802  C11 POPEJ 116      49.723 124.188  72.805  1.00  0.00           C
ATOM   2805  P   POPEJ 116      51.023 122.658  74.535  1.00  0.00           P
ATOM   2806  O13 POPEJ 116      51.243 122.758  75.995  1.00  0.00           O
ATOM   2807  O14 POPEJ 116      50.023 121.668  74.075  1.00  0.00           O
ATOM   2808  O11 POPEJ 116      52.433 122.298  73.915  1.00  0.00           O
ATOM   2809  O12 POPEJ 116      50.633 124.088  73.925  1.00  0.00           O
ATOM   2810  C1  POPEJ 116      53.013 122.918  72.755  1.00  0.00           C
ATOM   2813  C2  POPEJ 116      53.673 121.858  71.825  1.00  0.00           C
ATOM   2815  O21 POPEJ 116      53.613 122.278  70.455  1.00  0.00           O
ATOM   2816  C21 POPEJ 116      54.473 123.208  70.075  1.00  0.00           C
ATOM   2817  O22 POPEJ 116      55.263 123.798  70.805  1.00  0.00           O
ATOM   2818  C22 POPEJ 116      54.333 123.438  68.565  1.00  0.00           C
ATOM   2821  C3  POPEJ 116      52.973 120.458  71.995  1.00  0.00           C
ATOM   2824  O31 POPEJ 116      53.093 119.628  70.815  1.00  0.00           O
ATOM   2825  C31 POPEJ 116      52.173 119.888  69.905  1.00  0.00           C
ATOM   2826  O32 POPEJ 116      51.123 120.478  70.075  1.00  0.00           O
ATOM   2827  C32 POPEJ 116      52.663 119.388  68.555  1.00  0.00           C
ATOM   2830  C23 POPEJ 116      55.703 123.608  67.865  1.00  0.00           C
ATOM   2833  C24 POPEJ 116      55.843 122.768  66.585  1.00  0.00           C
ATOM   2836  C25 POPEJ 116      55.033 123.298  65.395  1.00  0.00           C
ATOM   2839  C26 POPEJ 116      55.463 122.658  64.065  1.00  0.00           C
ATOM   2842  C27 POPEJ 116      54.693 123.218  62.855  1.00  0.00           C
ATOM   2845  C28 POPEJ 116      55.233 122.708  61.515  1.00  0.00           C
ATOM   2848  C29 POPEJ 116      54.313 123.068  60.375  1.00  0.00           C
ATOM   2850 0C21 POPEJ 116      54.653 123.708  59.235  1.00  0.00           C
ATOM   2852 1C21 POPEJ 116      56.043 124.158  58.865  1.00  0.00           C
ATOM   2855 2C21 POPEJ 116      56.053 124.928  57.535  1.00  0.00           C
ATOM   2858 3C21 POPEJ 116      57.473 125.338  57.115  1.00  0.00           C
ATOM   2861 4C21 POPEJ 116      57.513 126.008  55.735  1.00  0.00           C
ATOM   2864 5C21 POPEJ 116      58.823 126.738  55.425  1.00  0.00           C
ATOM   2867 6C21 POPEJ 116      60.093 125.908  55.665  1.00  0.00           C
ATOM   2870 7C21 POPEJ 116      61.343 126.628  55.135  1.00  0.00           C
ATOM   2873 8C21 POPEJ 116      62.673 125.978  55.505  1.00  0.00           C
ATOM   2877  C33 POPEJ 116      51.813 119.998  67.405  1.00  0.00           C
ATOM   2880  C34 POPEJ 116      52.363 119.698  66.005  1.00  0.00           C
ATOM   2883  C35 POPEJ 116      52.493 118.188  65.755  1.00  0.00           C
ATOM   2886  C36 POPEJ 116      53.023 117.798  64.375  1.00  0.00           C
ATOM   2889  C37 POPEJ 116      54.483 118.178  64.155  1.00  0.00           C
ATOM   2892  C38 POPEJ 116      55.143 117.438  62.975  1.00  0.00           C
ATOM   2895  C39 POPEJ 116      55.283 118.288  61.705  1.00  0.00           C
ATOM   2898 0C31 POPEJ 116      55.963 117.518  60.565  1.00  0.00           C
ATOM   2901 1C31 POPEJ 116      56.533 118.438  59.475  1.00  0.00           C
ATOM   2904 2C31 POPEJ 116      55.523 119.068  58.505  1.00  0.00           C
ATOM   2907 3C31 POPEJ 116      56.213 120.198  57.725  1.00  0.00           C
ATOM   2910 4C31 POPEJ 116      55.473 120.668  56.465  1.00  0.00           C
ATOM   2913 5C31 POPEJ 116      56.393 121.568  55.615  1.00  0.00           C
ATOM   2916 6C31 POPEJ 116      55.703 122.258  54.435  1.00  0.00           C
ATOM   2920  NH3 POPEK 117      88.353  72.488  30.515  1.00  0.00           N
ATOM   2924  C12 POPEK 117      87.353  71.618  31.225  1.00  0.00           C
ATOM   2927  C11 POPEK 117      87.743  70.138  31.115  1.00  0.00           C
ATOM   2930  P   POPEK 117      87.033  67.778  31.795  1.00  0.00           P
ATOM   2931  O13 POPEK 117      85.803  66.978  31.605  1.00  0.00           O
ATOM   2932  O14 POPEK 117      88.163  67.398  30.925  1.00  0.00           O
ATOM   2933  O11 POPEK 117      87.433  67.748  33.325  1.00  0.00           O
ATOM   2934  O12 POPEK 117      86.673  69.308  31.565  1.00  0.00           O
ATOM   2935  C1  POPEK 117      86.343  67.898  34.265  1.00  0.00           C
ATOM   2938  C2  POPEK 117      86.873  67.888  35.715  1.00  0.00           C
ATOM   2940  O21 POPEK 117      85.823  68.368  36.575  1.00  0.00           O
ATOM   2941  C21 POPEK 117      85.043  67.438  37.115  1.00  0.00           C
ATOM   2942  O22 POPEK 117      85.283  66.258  37.175  1.00  0.00           O
ATOM   2943  C22 POPEK 117      83.793  68.118  37.695  1.00  0.00           C
ATOM   2946  C3  POPEK 117      88.093  68.828  35.845  1.00  0.00           C
ATOM   2949  O31 POPEK 117      88.563  68.888  37.205  1.00  0.00           O
ATOM   2950  C31 POPEK 117      88.133  69.928  37.915  1.00  0.00           C
ATOM   2951  O32 POPEK 117      87.693  70.978  37.465  1.00  0.00           O
ATOM   2952  C32 POPEK 117      88.233  69.588  39.405  1.00  0.00           C
ATOM   2955  C23 POPEK 117      82.493  67.378  37.315  1.00  0.00           C
ATOM   2958  C24 POPEK 117      81.223  68.258  37.315  1.00  0.00           C
ATOM   2961  C25 POPEK 117      80.423  68.418  38.615  1.00  0.00           C
ATOM   2964  C26 POPEK 117      81.083  69.318  39.655  1.00  0.00           C
ATOM   2967  C27 POPEK 117      80.143  69.668  40.815  1.00  0.00           C
ATOM   2970  C28 POPEK 117      80.633  70.868  41.645  1.00  0.00           C
ATOM   2973  C29 POPEK 117      81.843  70.528  42.475  1.00  0.00           C
ATOM   2975 0C21 POPEK 117      81.913  70.508  43.815  1.00  0.00           C
ATOM   2977 1C21 POPEK 117      80.773  70.818  44.765  1.00  0.00           C
ATOM   2980 2C21 POPEK 117      80.823  72.298  45.175  1.00  0.00           C
ATOM   2983 3C21 POPEK 117      79.623  72.738  46.025  1.00  0.00           C
ATOM   2986 4C21 POPEK 117      79.643  74.258  46.275  1.00  0.00           C
ATOM   2989 5C21 POPEK 117      78.463  74.748  47.135  1.00  0.00           C
ATOM   2992 6C21 POPEK 117      78.543  74.308  48.605  1.00  0.00           C
ATOM   2995 7C21 POPEK 117      77.373  74.868  49.415  1.00  0.00           C
ATOM   2998 8C21 POPEK 117      77.153  74.198  50.775  1.00  0.00           C
ATOM   3002  C33 POPEK 117      86.923  69.898  40.165  1.00  0.00           C
ATOM   3005  C34 POPEK 117      87.133  70.088  41.685  1.00  0.00           C
ATOM   3008  C35 POPEK 117      86.013  70.938  42.305  1.00  0.00           C
ATOM   3011  C36 POPEK 117      86.313  71.428  43.725  1.00  0.00           C
ATOM   3014  C37 POPEK 117      86.153  70.358  44.815  1.00  0.00           C
ATOM   3017  C38 POPEK 117      86.363  70.958  46.215  1.00  0.00           C
ATOM   3020  C39 POPEK 117      86.733  69.898  47.255  1.00  0.00           C
ATOM   3023 0C31 POPEK 117      87.013  70.488  48.645  1.00  0.00           C
ATOM   3026 1C31 POPEK 117      87.743  69.498  49.555  1.00  0.00           C
ATOM   3029 2C31 POPEK 117      87.953  70.018  50.985  1.00  0.00           C
ATOM   3032 3C31 POPEK 117      86.633  70.298  51.715  1.00  0.00           C
ATOM   3035 4C31 POPEK 117      86.813  70.378  53.235  1.00  0.00           C
ATOM   3038 5C31 POPEK 117      85.483  70.608  53.955  1.00  0.00           C
ATOM   3041 6C31 POPEK 117      85.613  70.618  55.475  1.00  0.00           C
ATOM   3045  NH3 POPEL 118      68.813  54.698  25.625  1.00  0.00           N
ATOM   3049  C12 POPEL 118      69.993  53.798  25.385  1.00  0.00           C
ATOM   3052  C11 POPEL 118      70.413  53.058  26.675  1.00  0.00           C
ATOM   3055  P   POPEL 118      72.803  52.348  26.035  1.00  0.00           P
ATOM   3056  O13 POPEL 118      73.253  51.728  24.775  1.00  0.00           O
ATOM   3057  O14 POPEL 118      73.003  53.808  26.175  1.00  0.00           O
ATOM   3058  O11 POPEL 118      73.593  51.608  27.195  1.00  0.00           O
ATOM   3059  O12 POPEL 118      71.313  51.998  26.365  1.00  0.00           O
ATOM   3060  C1  POPEL 118      73.253  51.928  28.545  1.00  0.00           C
ATOM   3063  C2  POPEL 118      73.233  50.668  29.435  1.00  0.00           C
ATOM   3065  O21 POPEL 118      72.823  51.108  30.755  1.00  0.00           O
ATOM   3066  C21 POPEL 118      72.553  50.058  31.525  1.00  0.00           C
ATOM   3067  O22 POPEL 118      72.233  48.968  31.105  1.00  0.00           O
ATOM   3068  C22 POPEL 118      72.763  50.408  33.005  1.00  0.00           C
ATOM   3071  C3  POPEL 118      74.613  49.948  29.515  1.00  0.00           C
ATOM   3074  O31 POPEL 118      75.573  50.728  30.265  1.00  0.00           O
ATOM   3075  C31 POPEL 118      76.513  51.378  29.585  1.00  0.00           C
ATOM   3076  O32 POPEL 118      76.723  51.268  28.385  1.00  0.00           O
ATOM   3077  C32 POPEL 118      77.273  52.358  30.475  1.00  0.00           C
ATOM   3080  C23 POPEL 118      73.523  49.268  33.735  1.00  0.00           C
ATOM   3083  C24 POPEL 118      74.383  49.708  34.925  1.00  0.00           C
ATOM   3086  C25 POPEL 118      73.603  50.178  36.155  1.00  0.00           C
ATOM   3089  C26 POPEL 118      74.463  50.228  37.435  1.00  0.00           C
ATOM   3092  C27 POPEL 118      73.713  50.818  38.645  1.00  0.00           C
ATOM   3095  C28 POPEL 118      74.493  50.628  39.965  1.00  0.00           C
ATOM   3098  C29 POPEL 118      74.003  51.558  41.055  1.00  0.00           C
ATOM   3100 0C21 POPEL 118      73.573  51.258  42.295  1.00  0.00           C
ATOM   3102 1C21 POPEL 118      73.473  49.898  42.935  1.00  0.00           C
ATOM   3105 2C21 POPEL 118      72.043  49.548  43.425  1.00  0.00           C
ATOM   3108 3C21 POPEL 118      71.543  50.468  44.555  1.00  0.00           C
ATOM   3111 4C21 POPEL 118      70.233  49.998  45.205  1.00  0.00           C
ATOM   3114 5C21 POPEL 118      69.983  50.748  46.515  1.00  0.00           C
ATOM   3117 6C21 POPEL 118      68.683  50.368  47.235  1.00  0.00           C
ATOM   3120 7C21 POPEL 118      68.563  51.098  48.585  1.00  0.00           C
ATOM   3123 8C21 POPEL 118      67.223  50.868  49.295  1.00  0.00           C
ATOM   3127  C33 POPEL 118      76.523  52.788  31.745  1.00  0.00           C
ATOM   3130  C34 POPEL 118      77.033  54.108  32.345  1.00  0.00           C
ATOM   3133  C35 POPEL 118      76.033  54.628  33.385  1.00  0.00           C
ATOM   3136  C36 POPEL 118      76.443  55.928  34.095  1.00  0.00           C
ATOM   3139  C37 POPEL 118      75.223  56.618  34.705  1.00  0.00           C
ATOM   3142  C38 POPEL 118      75.543  57.488  35.925  1.00  0.00           C
ATOM   3145  C39 POPEL 118      76.683  58.478  35.685  1.00  0.00           C
ATOM   3148 0C31 POPEL 118      76.453  59.748  36.495  1.00  0.00           C
ATOM   3151 1C31 POPEL 118      77.563  60.798  36.325  1.00  0.00           C
ATOM   3154 2C31 POPEL 118      77.003  62.168  36.705  1.00  0.00           C
ATOM   3157 3C31 POPEL 118      78.003  63.148  37.315  1.00  0.00           C
ATOM   3160 4C31 POPEL 118      78.643  62.648  38.615  1.00  0.00           C
ATOM   3163 5C31 POPEL 118      79.583  63.648  39.275  1.00  0.00           C
ATOM   3166 6C31 POPEL 118      80.213  63.098  40.555  1.00  0.00           C
ATOM   3170  NH3 POPEM 119     119.933  42.678  26.505  1.00  0.00           N
ATOM   3174  C12 POPEM 119     120.963  41.698  26.005  1.00  0.00           C
ATOM   3177  C11 POPEM 119     122.383  42.008  26.545  1.00  0.00           C
ATOM   3180  P   POPEM 119     124.693  41.198  25.465  1.00  0.00           P
ATOM   3181  O13 POPEM 119     125.003  40.068  24.555  1.00  0.00           O
ATOM   3182  O14 POPEM 119     124.813  42.578  24.945  1.00  0.00           O
ATOM   3183  O11 POPEM 119     125.763  41.138  26.615  1.00  0.00           O
ATOM   3184  O12 POPEM 119     123.303  40.958  26.195  1.00  0.00           O
ATOM   3185  C1  POPEM 119     125.493  41.328  28.005  1.00  0.00           C
ATOM   3188  C2  POPEM 119     124.913  40.038  28.655  1.00  0.00           C
ATOM   3190  O21 POPEM 119     125.333  39.948  30.025  1.00  0.00           O
ATOM   3191  C21 POPEM 119     124.833  40.808  30.885  1.00  0.00           C
ATOM   3192  O22 POPEM 119     124.013  41.678  30.655  1.00  0.00           O
ATOM   3193  C22 POPEM 119     125.463  40.488  32.255  1.00  0.00           C
ATOM   3196  C3  POPEM 119     125.403  38.758  27.935  1.00  0.00           C
ATOM   3199  O31 POPEM 119     124.743  37.558  28.385  1.00  0.00           O
ATOM   3200  C31 POPEM 119     125.393  36.568  29.035  1.00  0.00           C
ATOM   3201  O32 POPEM 119     124.943  35.428  29.075  1.00  0.00           O
ATOM   3202  C32 POPEM 119     126.713  36.968  29.685  1.00  0.00           C
ATOM   3205  C23 POPEM 119     125.023  39.108  32.805  1.00  0.00           C
ATOM   3208  C24 POPEM 119     125.953  38.528  33.885  1.00  0.00           C
ATOM   3211  C25 POPEM 119     126.183  39.458  35.085  1.00  0.00           C
ATOM   3214  C26 POPEM 119     126.273  38.738  36.445  1.00  0.00           C
ATOM   3217  C27 POPEM 119     126.323  39.728  37.625  1.00  0.00           C
ATOM   3220  C28 POPEM 119     125.433  39.368  38.835  1.00  0.00           C
ATOM   3223  C29 POPEM 119     126.043  38.428  39.845  1.00  0.00           C
ATOM   3225 0C21 POPEM 119     126.143  38.638  41.185  1.00  0.00           C
ATOM   3227 1C21 POPEM 119     125.693  39.858  41.965  1.00  0.00           C
ATOM   3230 2C21 POPEM 119     126.633  40.178  43.145  1.00  0.00           C
ATOM   3233 3C21 POPEM 119     126.193  41.398  43.965  1.00  0.00           C
ATOM   3236 4C21 POPEM 119     127.213  41.758  45.055  1.00  0.00           C
ATOM   3239 5C21 POPEM 119     126.753  42.848  46.045  1.00  0.00           C
ATOM   3242 6C21 POPEM 119     126.933  44.288  45.535  1.00  0.00           C
ATOM   3245 7C21 POPEM 119     126.553  45.328  46.605  1.00  0.00           C
ATOM   3248 8C21 POPEM 119     126.703  46.768  46.125  1.00  0.00           C
ATOM   3252  C33 POPEM 119     127.083  36.128  30.935  1.00  0.00           C
ATOM   3255  C34 POPEM 119     128.583  35.848  31.015  1.00  0.00           C
ATOM   3258  C35 POPEM 119     128.923  34.708  31.995  1.00  0.00           C
ATOM   3261  C36 POPEM 119     128.443  34.958  33.435  1.00  0.00           C
ATOM   3264  C37 POPEM 119     128.643  33.748  34.355  1.00  0.00           C
ATOM   3267  C38 POPEM 119     129.439  34.088  35.625  1.00  0.00           C
ATOM   3270  C39 POPEM 119     128.853  35.208  36.505  1.00  0.00           C
ATOM   3273 0C31 POPEM 119     129.749  35.498  37.705  1.00  0.00           C
ATOM   3276 1C31 POPEM 119     129.379  36.788  38.455  1.00  0.00           C
ATOM   3279 2C31 POPEM 119     130.459  37.208  39.465  1.00  0.00           C
ATOM   3282 3C31 POPEM 119     131.709  37.778  38.765  1.00  0.00           C
ATOM   3285 4C31 POPEM 119     133.039  37.268  39.335  1.00  0.00           C
ATOM   3288 5C31 POPEM 119     134.189  37.498  38.345  1.00  0.00           C
ATOM   3291 6C31 POPEM 119     135.579  37.198  38.905  1.00  0.00           C
ATOM   3295  NH3 POPEN 120      84.623 126.918  68.905  1.00  0.00           N
ATOM   3299  C12 POPEN 120      84.623 126.048  70.145  1.00  0.00           C
ATOM   3302  C11 POPEN 120      85.983 125.378  70.395  1.00  0.00           C
ATOM   3305  P   POPEN 120      88.163 126.818  71.015  1.00  0.00           P
ATOM   3306  O13 POPEN 120      88.363 128.254  70.735  1.00  0.00           O
ATOM   3307  O14 POPEN 120      87.913 126.408  72.415  1.00  0.00           O
ATOM   3308  O11 POPEN 120      89.383 125.978  70.455  1.00  0.00           O
ATOM   3309  O12 POPEN 120      87.023 126.298  70.095  1.00  0.00           O
ATOM   3310  C1  POPEN 120      89.953 126.198  69.165  1.00  0.00           C
ATOM   3313  C2  POPEN 120      89.463 125.178  68.065  1.00  0.00           C
ATOM   3315  O21 POPEN 120      90.543 124.788  67.185  1.00  0.00           O
ATOM   3316  C21 POPEN 120      91.153 125.768  66.525  1.00  0.00           C
ATOM   3317  O22 POPEN 120      90.843 126.948  66.565  1.00  0.00           O
ATOM   3318  C22 POPEN 120      92.293 125.258  65.665  1.00  0.00           C
ATOM   3321  C3  POPEN 120      88.223 125.688  67.265  1.00  0.00           C
ATOM   3324  O31 POPEN 120      87.653 124.688  66.385  1.00  0.00           O
ATOM   3325  C31 POPEN 120      86.333 124.818  66.185  1.00  0.00           C
ATOM   3326  O32 POPEN 120      85.593 125.538  66.825  1.00  0.00           O
ATOM   3327  C32 POPEN 120      85.953 124.028  64.945  1.00  0.00           C
ATOM   3330  C23 POPEN 120      93.283 126.398  65.345  1.00  0.00           C
ATOM   3333  C24 POPEN 120      94.713 125.938  65.075  1.00  0.00           C
ATOM   3336  C25 POPEN 120      94.803 124.858  63.995  1.00  0.00           C
ATOM   3339  C26 POPEN 120      95.543 125.348  62.755  1.00  0.00           C
ATOM   3342  C27 POPEN 120      97.063 125.338  62.905  1.00  0.00           C
ATOM   3345  C28 POPEN 120      97.723 125.888  61.635  1.00  0.00           C
ATOM   3348  C29 POPEN 120      99.143 125.408  61.505  1.00  0.00           C
ATOM   3350 0C21 POPEN 120      99.683 124.898  60.385  1.00  0.00           C
ATOM   3352 1C21 POPEN 120      98.993 124.798  59.045  1.00  0.00           C
ATOM   3355 2C21 POPEN 120      99.953 125.018  57.875  1.00  0.00           C
ATOM   3358 3C21 POPEN 120     100.993 123.898  57.675  1.00  0.00           C
ATOM   3361 4C21 POPEN 120     100.403 122.498  57.445  1.00  0.00           C
ATOM   3364 5C21 POPEN 120      99.463 122.398  56.235  1.00  0.00           C
ATOM   3367 6C21 POPEN 120     100.203 122.508  54.895  1.00  0.00           C
ATOM   3370 7C21 POPEN 120      99.263 122.658  53.695  1.00  0.00           C
ATOM   3373 8C21 POPEN 120      99.973 122.418  52.365  1.00  0.00           C
ATOM   3377  C33 POPEN 120      84.523 124.258  64.375  1.00  0.00           C
ATOM   3380  C34 POPEN 120      84.433 124.028  62.845  1.00  0.00           C
ATOM   3383  C35 POPEN 120      85.213 125.068  62.005  1.00  0.00           C
ATOM   3386  C36 POPEN 120      85.313 124.798  60.485  1.00  0.00           C
ATOM   3389  C37 POPEN 120      86.393 125.668  59.815  1.00  0.00           C
ATOM   3392  C38 POPEN 120      86.063 126.168  58.395  1.00  0.00           C
ATOM   3395  C39 POPEN 120      86.083 125.098  57.295  1.00  0.00           C
ATOM   3398 0C31 POPEN 120      85.763 125.698  55.915  1.00  0.00           C
ATOM   3401 1C31 POPEN 120      85.633 124.618  54.825  1.00  0.00           C
ATOM   3404 2C31 POPEN 120      84.793 125.058  53.605  1.00  0.00           C
ATOM   3407 3C31 POPEN 120      85.613 125.788  52.545  1.00  0.00           C
ATOM   3410 4C31 POPEN 120      86.473 124.838  51.695  1.00  0.00           C
ATOM   3413 5C31 POPEN 120      87.593 125.608  50.995  1.00  0.00           C
ATOM   3416 6C31 POPEN 120      88.533 124.788  50.125  1.00  0.00           C
ATOM   3420  NH3 POPEO 121      99.743  81.008  75.535  1.00  0.00           N
ATOM   3424  C12 POPEO 121     100.473  79.808  75.005  1.00  0.00           C
ATOM   3427  C11 POPEO 121     101.073  80.118  73.645  1.00  0.00           C
ATOM   3430  P   POPEO 121     103.673  80.498  73.765  1.00  0.00           P
ATOM   3431  O13 POPEO 121     104.473  81.218  74.785  1.00  0.00           O
ATOM   3432  O14 POPEO 121     103.693  79.028  73.925  1.00  0.00           O
ATOM   3433  O11 POPEO 121     104.133  80.908  72.285  1.00  0.00           O
ATOM   3434  O12 POPEO 121     102.173  81.018  73.825  1.00  0.00           O
ATOM   3435  C1  POPEO 121     103.153  80.818  71.225  1.00  0.00           C
ATOM   3438  C2  POPEO 121     103.573  81.538  69.895  1.00  0.00           C
ATOM   3440  O21 POPEO 121     104.083  80.548  68.985  1.00  0.00           O
ATOM   3441  C21 POPEO 121     104.253  80.878  67.715  1.00  0.00           C
ATOM   3442  O22 POPEO 121     105.223  80.578  67.045  1.00  0.00           O
ATOM   3443  C22 POPEO 121     102.993  81.498  67.085  1.00  0.00           C
ATOM   3446  C3  POPEO 121     104.593  82.708  70.115  1.00  0.00           C
ATOM   3449  O31 POPEO 121     105.153  83.198  68.885  1.00  0.00           O
ATOM   3450  C31 POPEO 121     104.813  84.388  68.415  1.00  0.00           C
ATOM   3451  O32 POPEO 121     104.103  85.208  68.945  1.00  0.00           O
ATOM   3452  C32 POPEO 121     105.543  84.558  67.085  1.00  0.00           C
ATOM   3455  C23 POPEO 121     103.053  81.388  65.545  1.00  0.00           C
ATOM   3458  C24 POPEO 121     101.803  81.918  64.815  1.00  0.00           C
ATOM   3461  C25 POPEO 121     102.053  81.968  63.305  1.00  0.00           C
ATOM   3464  C26 POPEO 121     100.793  82.168  62.445  1.00  0.00           C
ATOM   3467  C27 POPEO 121     101.033  81.678  61.005  1.00  0.00           C
ATOM   3470  C28 POPEO 121     100.083  82.288  59.955  1.00  0.00           C
ATOM   3473  C29 POPEO 121     100.433  83.728  59.645  1.00  0.00           C
ATOM   3475 0C21 POPEO 121     100.583  84.278  58.425  1.00  0.00           C
ATOM   3477 1C21 POPEO 121     100.393  83.578  57.095  1.00  0.00           C
ATOM   3480 2C21 POPEO 121     100.763  84.488  55.905  1.00  0.00           C
ATOM   3483 3C21 POPEO 121     102.273  84.638  55.675  1.00  0.00           C
ATOM   3486 4C21 POPEO 121     102.603  85.568  54.495  1.00  0.00           C
ATOM   3489 5C21 POPEO 121     104.103  85.798  54.245  1.00  0.00           C
ATOM   3492 6C21 POPEO 121     104.913  84.518  53.985  1.00  0.00           C
ATOM   3495 7C21 POPEO 121     106.383  84.818  53.665  1.00  0.00           C
ATOM   3498 8C21 POPEO 121     107.283  83.578  53.625  1.00  0.00           C
ATOM   3502  C33 POPEO 121     104.913  85.648  66.195  1.00  0.00           C
ATOM   3505  C34 POPEO 121     105.893  86.188  65.145  1.00  0.00           C
ATOM   3508  C35 POPEO 121     105.363  87.408  64.365  1.00  0.00           C
ATOM   3511  C36 POPEO 121     105.053  88.598  65.285  1.00  0.00           C
ATOM   3514  C37 POPEO 121     104.873  89.918  64.525  1.00  0.00           C
ATOM   3517  C38 POPEO 121     104.713  91.108  65.495  1.00  0.00           C
ATOM   3520  C39 POPEO 121     105.213  92.428  64.905  1.00  0.00           C
ATOM   3523 0C31 POPEO 121     104.273  93.078  63.885  1.00  0.00           C
ATOM   3526 1C31 POPEO 121     104.953  94.278  63.195  1.00  0.00           C
ATOM   3529 2C31 POPEO 121     104.013  95.098  62.305  1.00  0.00           C
ATOM   3532 3C31 POPEO 121     103.013  95.938  63.115  1.00  0.00           C
ATOM   3535 4C31 POPEO 121     102.293  96.988  62.255  1.00  0.00           C
ATOM   3538 5C31 POPEO 121     101.453  97.948  63.105  1.00  0.00           C
ATOM   3541 6C31 POPEO 121     100.793  99.068  62.295  1.00  0.00           C
ATOM   3545  NH3 POPEP 122      26.923  72.758  27.475  1.00  0.00           N
ATOM   3549  C12 POPEP 122      25.513  72.828  26.935  1.00  0.00           C
ATOM   3552  C11 POPEP 122      24.663  71.598  27.285  1.00  0.00           C
ATOM   3555  P   POPEP 122      22.223  70.718  27.065  1.00  0.00           P
ATOM   3556  O13 POPEP 122      21.703  70.118  25.805  1.00  0.00           O
ATOM   3557  O14 POPEP 122      22.663  69.778  28.105  1.00  0.00           O
ATOM   3558  O11 POPEP 122      21.093  71.628  27.705  1.00  0.00           O
ATOM   3559  O12 POPEP 122      23.373  71.738  26.695  1.00  0.00           O
ATOM   3560  C1  POPEP 122      21.463  72.618  28.695  1.00  0.00           C
ATOM   3563  C2  POPEP 122      20.983  72.278  30.145  1.00  0.00           C
ATOM   3565  O21 POPEP 122      22.143  72.008  30.985  1.00  0.00           O
ATOM   3566  C21 POPEP 122      21.913  72.278  32.275  1.00  0.00           C
ATOM   3567  O22 POPEP 122      20.883  72.748  32.725  1.00  0.00           O
ATOM   3568  C22 POPEP 122      23.193  72.108  33.105  1.00  0.00           C
ATOM   3571  C3  POPEP 122      19.973  71.088  30.135  1.00  0.00           C
ATOM   3574  O31 POPEP 122      19.443  70.808  31.435  1.00  0.00           O
ATOM   3575  C31 POPEP 122      18.163  71.018  31.725  1.00  0.00           C
ATOM   3576  O32 POPEP 122      17.303  71.428  30.965  1.00  0.00           O
ATOM   3577  C32 POPEP 122      18.053  70.688  33.205  1.00  0.00           C
ATOM   3580  C23 POPEP 122      23.253  70.758  33.835  1.00  0.00           C
ATOM   3583  C24 POPEP 122      24.543  70.468  34.615  1.00  0.00           C
ATOM   3586  C25 POPEP 122      24.573  70.978  36.065  1.00  0.00           C
ATOM   3589  C26 POPEP 122      25.763  70.368  36.825  1.00  0.00           C
ATOM   3592  C27 POPEP 122      25.903  70.848  38.275  1.00  0.00           C
ATOM   3595  C28 POPEP 122      27.303  70.568  38.865  1.00  0.00           C
ATOM   3598  C29 POPEP 122      27.373  69.478  39.905  1.00  0.00           C
ATOM   3600 0C21 POPEP 122      27.953  69.528  41.115  1.00  0.00           C
ATOM   3602 1C21 POPEP 122      28.663  70.718  41.725  1.00  0.00           C
ATOM   3605 2C21 POPEP 122      28.073  71.178  43.075  1.00  0.00           C
ATOM   3608 3C21 POPEP 122      28.653  70.428  44.285  1.00  0.00           C
ATOM   3611 4C21 POPEP 122      28.283  71.068  45.625  1.00  0.00           C
ATOM   3614 5C21 POPEP 122      29.113  70.488  46.775  1.00  0.00           C
ATOM   3617 6C21 POPEP 122      28.983  71.228  48.105  1.00  0.00           C
ATOM   3620 7C21 POPEP 122      29.963  70.658  49.135  1.00  0.00           C
ATOM   3623 8C21 POPEP 122      29.803  71.188  50.565  1.00  0.00           C
ATOM   3627  C33 POPEP 122      16.693  70.798  33.915  1.00  0.00           C
ATOM   3630  C34 POPEP 122      16.923  70.658  35.435  1.00  0.00           C
ATOM   3633  C35 POPEP 122      15.623  70.788  36.235  1.00  0.00           C
ATOM   3636  C36 POPEP 122      15.783  71.178  37.705  1.00  0.00           C
ATOM   3639  C37 POPEP 122      14.413  71.518  38.305  1.00  0.00           C
ATOM   3642  C38 POPEP 122      14.453  72.018  39.755  1.00  0.00           C
ATOM   3645  C39 POPEP 122      15.103  71.028  40.735  1.00  0.00           C
ATOM   3648 0C31 POPEP 122      14.443  69.648  40.745  1.00  0.00           C
ATOM   3651 1C31 POPEP 122      15.133  68.678  41.735  1.00  0.00           C
ATOM   3654 2C31 POPEP 122      14.203  67.578  42.255  1.00  0.00           C
ATOM   3657 3C31 POPEP 122      13.713  66.608  41.185  1.00  0.00           C
ATOM   3660 4C31 POPEP 122      12.743  65.568  41.755  1.00  0.00           C
ATOM   3663 5C31 POPEP 122      12.223  64.588  40.695  1.00  0.00           C
ATOM   3666 6C31 POPEP 122      11.063  63.738  41.205  1.00  0.00           C
ATOM   3670  NH3 POPEQ 123      28.723  27.708  66.725  1.00  0.00           N
ATOM   3674  C12 POPEQ 123      28.963  27.198  68.115  1.00  0.00           C
ATOM   3677  C11 POPEQ 123      30.003  28.138  68.725  1.00  0.00           C
ATOM   3680  P   POPEQ 123      32.303  29.198  68.125  1.00  0.00           P
ATOM   3681  O13 POPEQ 123      32.033  29.828  69.435  1.00  0.00           O
ATOM   3682  O14 POPEQ 123      33.563  28.468  67.935  1.00  0.00           O
ATOM   3683  O11 POPEQ 123      32.153  30.348  67.035  1.00  0.00           O
ATOM   3684  O12 POPEQ 123      31.083  28.258  67.795  1.00  0.00           O
ATOM   3685  C1  POPEQ 123      31.743  29.998  65.715  1.00  0.00           C
ATOM   3688  C2  POPEQ 123      31.483  31.238  64.815  1.00  0.00           C
ATOM   3690  O21 POPEQ 123      30.433  30.998  63.845  1.00  0.00           O
ATOM   3691  C21 POPEQ 123      30.783  30.128  62.895  1.00  0.00           C
ATOM   3692  O22 POPEQ 123      31.503  29.168  63.035  1.00  0.00           O
ATOM   3693  C22 POPEQ 123      30.233  30.608  61.555  1.00  0.00           C
ATOM   3696  C3  POPEQ 123      32.783  31.738  64.115  1.00  0.00           C
ATOM   3699  O31 POPEQ 123      32.473  32.578  62.985  1.00  0.00           O
ATOM   3700  C31 POPEQ 123      32.693  33.868  63.095  1.00  0.00           C
ATOM   3701  O32 POPEQ 123      33.113  34.448  64.085  1.00  0.00           O
ATOM   3702  C32 POPEQ 123      32.323  34.558  61.785  1.00  0.00           C
ATOM   3705  C23 POPEQ 123      30.813  29.768  60.385  1.00  0.00           C
ATOM   3708  C24 POPEQ 123      29.953  28.588  59.915  1.00  0.00           C
ATOM   3711  C25 POPEQ 123      29.243  27.778  61.005  1.00  0.00           C
ATOM   3714  C26 POPEQ 123      28.293  26.738  60.395  1.00  0.00           C
ATOM   3717  C27 POPEQ 123      27.363  26.088  61.425  1.00  0.00           C
ATOM   3720  C28 POPEQ 123      26.173  25.348  60.765  1.00  0.00           C
ATOM   3723  C29 POPEQ 123      25.333  24.608  61.785  1.00  0.00           C
ATOM   3725 0C21 POPEQ 123      24.763  23.408  61.615  1.00  0.00           C
ATOM   3727 1C21 POPEQ 123      24.753  22.578  60.355  1.00  0.00           C
ATOM   3730 2C21 POPEQ 123      23.343  22.028  60.075  1.00  0.00           C
ATOM   3733 3C21 POPEQ 123      23.223  21.188  58.785  1.00  0.00           C
ATOM   3736 4C21 POPEQ 123      24.013  19.868  58.845  1.00  0.00           C
ATOM   3739 5C21 POPEQ 123      23.313  18.668  58.195  1.00  0.00           C
ATOM   3742 6C21 POPEQ 123      23.583  18.468  56.705  1.00  0.00           C
ATOM   3745 7C21 POPEQ 123      23.273  17.028  56.275  1.00  0.00           C
ATOM   3748 8C21 POPEQ 123      23.513  16.738  54.795  1.00  0.00           C
ATOM   3752  C33 POPEQ 123      32.623  36.078  61.845  1.00  0.00           C
ATOM   3755  C34 POPEQ 123      32.503  36.828  60.505  1.00  0.00           C
ATOM   3758  C35 POPEQ 123      31.113  36.808  59.865  1.00  0.00           C
ATOM   3761  C36 POPEQ 123      31.063  37.618  58.565  1.00  0.00           C
ATOM   3764  C37 POPEQ 123      29.983  37.168  57.575  1.00  0.00           C
ATOM   3767  C38 POPEQ 123      30.103  37.918  56.235  1.00  0.00           C
ATOM   3770  C39 POPEQ 123      29.123  37.428  55.155  1.00  0.00           C
ATOM   3773 0C31 POPEQ 123      29.363  38.078  53.775  1.00  0.00           C
ATOM   3776 1C31 POPEQ 123      28.323  37.638  52.735  1.00  0.00           C
ATOM   3779 2C31 POPEQ 123      28.713  37.958  51.275  1.00  0.00           C
ATOM   3782 3C31 POPEQ 123      28.953  39.448  50.955  1.00  0.00           C
ATOM   3785 4C31 POPEQ 123      27.773  40.368  51.275  1.00  0.00           C
ATOM   3788 5C31 POPEQ 123      28.073  41.848  50.955  1.00  0.00           C
ATOM   3791 6C31 POPEQ 123      27.123  42.828  51.645  1.00  0.00           C
ATOM   3795  NH3 POPER 124      38.063  14.478  70.515  1.00  0.00           N
ATOM   3799  C12 POPER 124      37.983  15.918  70.905  1.00  0.00           C
ATOM   3802  C11 POPER 124      39.303  16.468  71.435  1.00  0.00           C
ATOM   3805  P   POPER 124      40.493  18.798  71.405  1.00  0.00           P
ATOM   3806  O13 POPER 124      40.073  20.158  71.035  1.00  0.00           O
ATOM   3807  O14 POPER 124      41.113  18.578  72.725  1.00  0.00           O
ATOM   3808  O11 POPER 124      41.453  18.178  70.285  1.00  0.00           O
ATOM   3809  O12 POPER 124      39.213  17.888  71.335  1.00  0.00           O
ATOM   3810  C1  POPER 124      42.113  19.068  69.365  1.00  0.00           C
ATOM   3813  C2  POPER 124      42.823  18.338  68.175  1.00  0.00           C
ATOM   3815  O21 POPER 124      41.853  17.898  67.205  1.00  0.00           O
ATOM   3816  C21 POPER 124      42.293  17.798  65.955  1.00  0.00           C
ATOM   3817  O22 POPER 124      43.373  18.188  65.555  1.00  0.00           O
ATOM   3818  C22 POPER 124      41.273  17.038  65.095  1.00  0.00           C
ATOM   3821  C3  POPER 124      43.663  17.138  68.705  1.00  0.00           C
ATOM   3824  O31 POPER 124      44.513  16.558  67.695  1.00  0.00           O
ATOM   3825  C31 POPER 124      44.113  15.408  67.155  1.00  0.00           C
ATOM   3826  O32 POPER 124      43.173  14.728  67.545  1.00  0.00           O
ATOM   3827  C32 POPER 124      44.973  15.128  65.915  1.00  0.00           C
ATOM   3830  C23 POPER 124      41.233  17.478  63.605  1.00  0.00           C
ATOM   3833  C24 POPER 124      41.273  16.298  62.605  1.00  0.00           C
ATOM   3836  C25 POPER 124      41.123  16.818  61.155  1.00  0.00           C
ATOM   3839  C26 POPER 124      41.253  15.758  60.045  1.00  0.00           C
ATOM   3842  C27 POPER 124      41.213  16.418  58.655  1.00  0.00           C
ATOM   3845  C28 POPER 124      41.223  15.418  57.475  1.00  0.00           C
ATOM   3848  C29 POPER 124      41.233  16.098  56.125  1.00  0.00           C
ATOM   3850 0C21 POPER 124      40.773  15.568  54.965  1.00  0.00           C
ATOM   3852 1C21 POPER 124      40.233  14.168  54.775  1.00  0.00           C
ATOM   3855 2C21 POPER 124      40.643  13.518  53.445  1.00  0.00           C
ATOM   3858 3C21 POPER 124      42.143  13.198  53.355  1.00  0.00           C
ATOM   3861 4C21 POPER 124      42.483  12.208  52.225  1.00  0.00           C
ATOM   3864 5C21 POPER 124      43.953  11.748  52.265  1.00  0.00           C
ATOM   3867 6C21 POPER 124      44.263  10.638  51.255  1.00  0.00           C
ATOM   3870 7C21 POPER 124      45.713  10.148  51.335  1.00  0.00           C
ATOM   3873 8C21 POPER 124      46.073   9.118  50.265  1.00  0.00           C
ATOM   3877  C33 POPER 124      44.383  14.028  65.015  1.00  0.00           C
ATOM   3880  C34 POPER 124      45.343  13.538  63.915  1.00  0.00           C
ATOM   3883  C35 POPER 124      45.583  14.588  62.815  1.00  0.00           C
ATOM   3886  C36 POPER 124      45.813  13.948  61.445  1.00  0.00           C
ATOM   3889  C37 POPER 124      45.873  14.978  60.315  1.00  0.00           C
ATOM   3892  C38 POPER 124      45.773  14.318  58.935  1.00  0.00           C
ATOM   3895  C39 POPER 124      45.973  15.318  57.805  1.00  0.00           C
ATOM   3898 0C31 POPER 124      45.713  14.728  56.415  1.00  0.00           C
ATOM   3901 1C31 POPER 124      45.943  15.778  55.325  1.00  0.00           C
ATOM   3904 2C31 POPER 124      45.473  15.358  53.925  1.00  0.00           C
ATOM   3907 3C31 POPER 124      44.413  16.308  53.375  1.00  0.00           C
ATOM   3910 4C31 POPER 124      44.143  16.108  51.875  1.00  0.00           C
ATOM   3913 5C31 POPER 124      42.763  16.648  51.475  1.00  0.00           C
ATOM   3916 6C31 POPER 124      42.523  16.578  49.965  1.00  0.00           C
ATOM   3920  NH3 POPES 125      25.673  46.598  23.215  1.00  0.00           N
ATOM   3924  C12 POPES 125      26.373  47.868  22.815  1.00  0.00           C
ATOM   3927  C11 POPES 125      27.773  47.568  22.235  1.00  0.00           C
ATOM   3930  P   POPES 125      29.253  45.568  21.365  1.00  0.00           P
ATOM   3931  O13 POPES 125      30.213  46.628  20.995  1.00  0.00           O
ATOM   3932  O14 POPES 125      28.933  44.598  20.315  1.00  0.00           O
ATOM   3933  O11 POPES 125      29.853  44.838  22.625  1.00  0.00           O
ATOM   3934  O12 POPES 125      27.883  46.188  21.875  1.00  0.00           O
ATOM   3935  C1  POPES 125      29.463  45.068  23.975  1.00  0.00           C
ATOM   3938  C2  POPES 125      30.593  45.728  24.805  1.00  0.00           C
ATOM   3940  O21 POPES 125      30.403  45.318  26.185  1.00  0.00           O
ATOM   3941  C21 POPES 125      31.523  45.238  26.885  1.00  0.00           C
ATOM   3942  O22 POPES 125      32.633  45.538  26.465  1.00  0.00           O
ATOM   3943  C22 POPES 125      31.283  44.658  28.265  1.00  0.00           C
ATOM   3946  C3  POPES 125      30.593  47.278  24.625  1.00  0.00           C
ATOM   3949  O31 POPES 125      31.753  47.958  25.165  1.00  0.00           O
ATOM   3950  C31 POPES 125      31.633  48.338  26.425  1.00  0.00           C
ATOM   3951  O32 POPES 125      30.683  48.108  27.145  1.00  0.00           O
ATOM   3952  C32 POPES 125      32.843  49.178  26.835  1.00  0.00           C
ATOM   3955  C23 POPES 125      32.633  44.538  29.025  1.00  0.00           C
ATOM   3958  C24 POPES 125      32.623  43.528  30.185  1.00  0.00           C
ATOM   3961  C25 POPES 125      31.913  44.018  31.455  1.00  0.00           C
ATOM   3964  C26 POPES 125      32.883  44.468  32.555  1.00  0.00           C
ATOM   3967  C27 POPES 125      32.173  44.748  33.895  1.00  0.00           C
ATOM   3970  C28 POPES 125      33.123  45.148  35.055  1.00  0.00           C
ATOM   3973  C29 POPES 125      34.033  44.028  35.495  1.00  0.00           C
ATOM   3975 0C21 POPES 125      35.153  44.148  36.235  1.00  0.00           C
ATOM   3977 1C21 POPES 125      35.753  45.408  36.825  1.00  0.00           C
ATOM   3980 2C21 POPES 125      36.043  45.298  38.345  1.00  0.00           C
ATOM   3983 3C21 POPES 125      34.983  45.968  39.225  1.00  0.00           C
ATOM   3986 4C21 POPES 125      35.213  45.788  40.735  1.00  0.00           C
ATOM   3989 5C21 POPES 125      36.583  46.288  41.225  1.00  0.00           C
ATOM   3992 6C21 POPES 125      36.693  46.358  42.755  1.00  0.00           C
ATOM   3995 7C21 POPES 125      38.053  46.888  43.235  1.00  0.00           C
ATOM   3998 8C21 POPES 125      38.063  47.238  44.725  1.00  0.00           C
ATOM   4002  C33 POPES 125      33.123  49.168  28.355  1.00  0.00           C
ATOM   4005  C34 POPES 125      34.373  49.998  28.685  1.00  0.00           C
ATOM   4008  C35 POPES 125      34.833  49.948  30.145  1.00  0.00           C
ATOM   4011  C36 POPES 125      35.093  48.518  30.655  1.00  0.00           C
ATOM   4014  C37 POPES 125      36.023  48.478  31.875  1.00  0.00           C
ATOM   4017  C38 POPES 125      36.073  47.098  32.535  1.00  0.00           C
ATOM   4020  C39 POPES 125      36.913  47.048  33.815  1.00  0.00           C
ATOM   4023 0C31 POPES 125      38.353  47.538  33.605  1.00  0.00           C
ATOM   4026 1C31 POPES 125      39.333  47.038  34.685  1.00  0.00           C
ATOM   4029 2C31 POPES 125      40.733  47.598  34.445  1.00  0.00           C
ATOM   4032 3C31 POPES 125      41.823  47.068  35.385  1.00  0.00           C
ATOM   4035 4C31 POPES 125      42.263  45.638  35.055  1.00  0.00           C
ATOM   4038 5C31 POPES 125      43.443  45.168  35.915  1.00  0.00           C
ATOM   4041 6C31 POPES 125      44.743  45.018  35.135  1.00  0.00           C
ATOM   4045  NH3 POPET 126      97.063 124.008  71.115  1.00  0.00           N
ATOM   4049  C12 POPET 126      97.693 124.518  72.385  1.00  0.00           C
ATOM   4052  C11 POPET 126      99.223 124.578  72.325  1.00  0.00           C
ATOM   4055  P   POPET 126     100.453 126.768  71.555  1.00  0.00           P
ATOM   4056  O13 POPET 126      99.783 127.588  72.585  1.00  0.00           O
ATOM   4057  O14 POPET 126     101.873 126.438  71.775  1.00  0.00           O
ATOM   4058  O11 POPET 126     100.253 127.588  70.205  1.00  0.00           O
ATOM   4059  O12 POPET 126      99.613 125.458  71.275  1.00  0.00           O
ATOM   4060  C1  POPET 126     101.323 127.924  69.325  1.00  0.00           C
ATOM   4063  C2  POPET 126     101.803 126.708  68.485  1.00  0.00           C
ATOM   4065  O21 POPET 126     102.833 127.068  67.555  1.00  0.00           O
ATOM   4066  C21 POPET 126     104.043 127.248  68.045  1.00  0.00           C
ATOM   4067  O22 POPET 126     104.343 127.518  69.195  1.00  0.00           O
ATOM   4068  C22 POPET 126     105.083 127.008  66.965  1.00  0.00           C
ATOM   4071  C3  POPET 126     100.643 126.078  67.675  1.00  0.00           C
ATOM   4074  O31 POPET 126     101.073 124.828  67.105  1.00  0.00           O
ATOM   4075  C31 POPET 126     100.833 124.578  65.845  1.00  0.00           C
ATOM   4076  O32 POPET 126     100.303 125.328  65.045  1.00  0.00           O
ATOM   4077  C32 POPET 126     101.283 123.138  65.595  1.00  0.00           C
ATOM   4080  C23 POPET 126     105.173 125.518  66.545  1.00  0.00           C
ATOM   4083  C24 POPET 126     104.623 125.258  65.125  1.00  0.00           C
ATOM   4086  C25 POPET 126     105.553 125.808  64.045  1.00  0.00           C
ATOM   4089  C26 POPET 126     105.153 125.408  62.615  1.00  0.00           C
ATOM   4092  C27 POPET 126     106.123 126.018  61.595  1.00  0.00           C
ATOM   4095  C28 POPET 126     105.713 125.798  60.125  1.00  0.00           C
ATOM   4098  C29 POPET 126     106.793 126.368  59.235  1.00  0.00           C
ATOM   4100 0C21 POPET 126     106.953 126.178  57.915  1.00  0.00           C
ATOM   4102 1C21 POPET 126     106.033 125.428  56.975  1.00  0.00           C
ATOM   4105 2C21 POPET 126     105.913 126.238  55.675  1.00  0.00           C
ATOM   4108 3C21 POPET 126     105.053 125.588  54.575  1.00  0.00           C
ATOM   4111 4C21 POPET 126     104.963 126.528  53.365  1.00  0.00           C
ATOM   4114 5C21 POPET 126     104.133 126.008  52.195  1.00  0.00           C
ATOM   4117 6C21 POPET 126     104.813 124.878  51.415  1.00  0.00           C
ATOM   4120 7C21 POPET 126     104.253 124.758  49.995  1.00  0.00           C
ATOM   4123 8C21 POPET 126     104.793 123.578  49.195  1.00  0.00           C
ATOM   4127  C33 POPET 126     101.063 122.628  64.145  1.00  0.00           C
ATOM   4130  C34 POPET 126     102.193 123.008  63.185  1.00  0.00           C
ATOM   4133  C35 POPET 126     102.073 122.238  61.865  1.00  0.00           C
ATOM   4136  C36 POPET 126     103.133 122.628  60.845  1.00  0.00           C
ATOM   4139  C37 POPET 126     103.263 121.598  59.715  1.00  0.00           C
ATOM   4142  C38 POPET 126     104.143 122.108  58.565  1.00  0.00           C
ATOM   4145  C39 POPET 126     104.263 121.108  57.415  1.00  0.00           C
ATOM   4148 0C31 POPET 126     104.813 121.768  56.145  1.00  0.00           C
ATOM   4151 1C31 POPET 126     105.183 120.748  55.055  1.00  0.00           C
ATOM   4154 2C31 POPET 126     104.663 121.168  53.675  1.00  0.00           C
ATOM   4157 3C31 POPET 126     105.073 120.208  52.545  1.00  0.00           C
ATOM   4160 4C31 POPET 126     106.583 120.208  52.285  1.00  0.00           C
ATOM   4163 5C31 POPET 126     106.963 119.458  51.005  1.00  0.00           C
ATOM   4166 6C31 POPET 126     108.463 119.528  50.695  1.00  0.00           C
ATOM   4170  NH3 POPEU 127      37.643   5.998  29.825  1.00  0.00           N
ATOM   4174  C12 POPEU 127      38.983   6.498  29.335  1.00  0.00           C
ATOM   4177  C11 POPEU 127      40.173   5.678  29.885  1.00  0.00           C
ATOM   4180  P   POPEU 127      42.793   6.158  30.065  1.00  0.00           P
ATOM   4181  O13 POPEU 127      43.353   4.818  29.775  1.00  0.00           O
ATOM   4182  O14 POPEU 127      43.583   7.308  29.635  1.00  0.00           O
ATOM   4183  O11 POPEU 127      42.363   6.308  31.585  1.00  0.00           O
ATOM   4184  O12 POPEU 127      41.373   6.248  29.365  1.00  0.00           O
ATOM   4185  C1  POPEU 127      42.883   5.358  32.545  1.00  0.00           C
ATOM   4188  C2  POPEU 127      42.233   5.588  33.935  1.00  0.00           C
ATOM   4190  O21 POPEU 127      42.653   6.888  34.415  1.00  0.00           O
ATOM   4191  C21 POPEU 127      41.713   7.648  34.945  1.00  0.00           C
ATOM   4192  O22 POPEU 127      40.503   7.538  34.795  1.00  0.00           O
ATOM   4193  C22 POPEU 127      42.333   8.738  35.805  1.00  0.00           C
ATOM   4196  C3  POPEU 127      42.633   4.458  34.945  1.00  0.00           C
ATOM   4199  O31 POPEU 127      42.453   4.858  36.325  1.00  0.00           O
ATOM   4200  C31 POPEU 127      41.863   3.988  37.145  1.00  0.00           C
ATOM   4201  O32 POPEU 127      41.253   2.988  36.825  1.00  0.00           O
ATOM   4202  C32 POPEU 127      42.133   4.418  38.595  1.00  0.00           C
ATOM   4205  C23 POPEU 127      41.713   8.638  37.215  1.00  0.00           C
ATOM   4208  C24 POPEU 127      42.283   9.688  38.175  1.00  0.00           C
ATOM   4211  C25 POPEU 127      41.743   9.508  39.595  1.00  0.00           C
ATOM   4214  C26 POPEU 127      42.503  10.368  40.605  1.00  0.00           C
ATOM   4217  C27 POPEU 127      41.893  10.328  42.015  1.00  0.00           C
ATOM   4220  C28 POPEU 127      42.813  10.978  43.055  1.00  0.00           C
ATOM   4223  C29 POPEU 127      42.133  11.288  44.365  1.00  0.00           C
ATOM   4225 0C21 POPEU 127      41.853  10.408  45.335  1.00  0.00           C
ATOM   4227 1C21 POPEU 127      42.133   8.928  45.315  1.00  0.00           C
ATOM   4230 2C21 POPEU 127      40.843   8.088  45.445  1.00  0.00           C
ATOM   4233 3C21 POPEU 127      40.303   8.028  46.885  1.00  0.00           C
ATOM   4236 4C21 POPEU 127      39.023   7.188  47.035  1.00  0.00           C
ATOM   4239 5C21 POPEU 127      37.753   7.878  46.505  1.00  0.00           C
ATOM   4242 6C21 POPEU 127      36.473   7.148  46.945  1.00  0.00           C
ATOM   4245 7C21 POPEU 127      35.183   7.888  46.555  1.00  0.00           C
ATOM   4248 8C21 POPEU 127      33.913   7.248  47.105  1.00  0.00           C
ATOM   4252  C33 POPEU 127      40.893   4.758  39.445  1.00  0.00           C
ATOM   4255  C34 POPEU 127      41.283   5.138  40.885  1.00  0.00           C
ATOM   4258  C35 POPEU 127      41.703   3.918  41.725  1.00  0.00           C
ATOM   4261  C36 POPEU 127      42.913   4.138  42.655  1.00  0.00           C
ATOM   4264  C37 POPEU 127      43.403   2.768  43.165  1.00  0.00           C
ATOM   4267  C38 POPEU 127      44.483   2.788  44.255  1.00  0.00           C
ATOM   4270  C39 POPEU 127      44.673   1.358  44.795  1.00  0.00           C
ATOM   4273 0C31 POPEU 127      45.733   1.198  45.885  1.00  0.00           C
ATOM   4276 1C31 POPEU 127      45.853  -0.252  46.375  1.00  0.00           C
ATOM   4279 2C31 POPEU 127      46.863  -0.392  47.515  1.00  0.00           C
ATOM   4282 3C31 POPEU 127      46.953  -1.788  48.145  1.00  0.00           C
ATOM   4285 4C31 POPEU 127      48.133  -1.858  49.125  1.00  0.00           C
ATOM   4288 5C31 POPEU 127      48.173  -3.118  49.985  1.00  0.00           C
ATOM   4291 6C31 POPEU 127      49.583  -3.448  50.475  1.00  0.00           C
ATOM   4295  NH3 POPEV 128      91.623 124.418  72.765  1.00  0.00           N
ATOM   4299  C12 POPEV 128      91.123 123.368  71.825  1.00  0.00           C
ATOM   4302  C11 POPEV 128      92.293 122.678  71.085  1.00  0.00           C
ATOM   4305  P   POPEV 128      94.213 120.928  71.275  1.00  0.00           P
ATOM   4306  O13 POPEV 128      95.353 121.838  71.525  1.00  0.00           O
ATOM   4307  O14 POPEV 128      94.243 119.578  71.885  1.00  0.00           O
ATOM   4308  O11 POPEV 128      93.843 120.858  69.725  1.00  0.00           O
ATOM   4309  O12 POPEV 128      92.913 121.648  71.855  1.00  0.00           O
ATOM   4310  C1  POPEV 128      92.893 119.848  69.305  1.00  0.00           C
ATOM   4313  C2  POPEV 128      92.353 120.168  67.885  1.00  0.00           C
ATOM   4315  O21 POPEV 128      91.113 119.478  67.645  1.00  0.00           O
ATOM   4316  C21 POPEV 128      90.043 120.148  68.055  1.00  0.00           C
ATOM   4317  O22 POPEV 128      90.063 121.258  68.545  1.00  0.00           O
ATOM   4318  C22 POPEV 128      88.783 119.328  67.795  1.00  0.00           C
ATOM   4321  C3  POPEV 128      93.403 119.798  66.805  1.00  0.00           C
ATOM   4324  O31 POPEV 128      93.023 120.218  65.465  1.00  0.00           O
ATOM   4325  C31 POPEV 128      93.843 121.078  64.865  1.00  0.00           C
ATOM   4326  O32 POPEV 128      94.733 121.708  65.395  1.00  0.00           O
ATOM   4327  C32 POPEV 128      93.433 121.258  63.395  1.00  0.00           C
ATOM   4330  C23 POPEV 128      87.653 120.138  67.095  1.00  0.00           C
ATOM   4333  C24 POPEV 128      87.493 119.848  65.585  1.00  0.00           C
ATOM   4336  C25 POPEV 128      88.523 120.498  64.635  1.00  0.00           C
ATOM   4339  C26 POPEV 128      88.263 120.078  63.175  1.00  0.00           C
ATOM   4342  C27 POPEV 128      89.193 120.748  62.135  1.00  0.00           C
ATOM   4345  C28 POPEV 128      88.633 120.758  60.675  1.00  0.00           C
ATOM   4348  C29 POPEV 128      88.573 122.108  59.975  1.00  0.00           C
ATOM   4350 0C21 POPEV 128      89.003 122.448  58.745  1.00  0.00           C
ATOM   4352 1C21 POPEV 128      89.633 121.558  57.705  1.00  0.00           C
ATOM   4355 2C21 POPEV 128      89.363 122.118  56.295  1.00  0.00           C
ATOM   4358 3C21 POPEV 128      90.043 121.278  55.215  1.00  0.00           C
ATOM   4361 4C21 POPEV 128      90.113 121.978  53.845  1.00  0.00           C
ATOM   4364 5C21 POPEV 128      90.933 121.148  52.845  1.00  0.00           C
ATOM   4367 6C21 POPEV 128      91.213 121.888  51.535  1.00  0.00           C
ATOM   4370 7C21 POPEV 128      92.113 121.078  50.595  1.00  0.00           C
ATOM   4373 8C21 POPEV 128      92.303 121.738  49.225  1.00  0.00           C
ATOM   4377  C33 POPEV 128      94.623 121.418  62.405  1.00  0.00           C
ATOM   4380  C34 POPEV 128      94.163 122.028  61.075  1.00  0.00           C
ATOM   4383  C35 POPEV 128      95.243 122.148  59.985  1.00  0.00           C
ATOM   4386  C36 POPEV 128      95.133 121.048  58.905  1.00  0.00           C
ATOM   4389  C37 POPEV 128      96.043 121.318  57.695  1.00  0.00           C
ATOM   4392  C38 POPEV 128      95.713 120.478  56.445  1.00  0.00           C
ATOM   4395  C39 POPEV 128      95.733 118.958  56.685  1.00  0.00           C
ATOM   4398 0C31 POPEV 128      95.543 118.168  55.375  1.00  0.00           C
ATOM   4401 1C31 POPEV 128      95.323 116.668  55.585  1.00  0.00           C
ATOM   4404 2C31 POPEV 128      95.063 115.918  54.275  1.00  0.00           C
ATOM   4407 3C31 POPEV 128      94.783 114.408  54.445  1.00  0.00           C
ATOM   4410 4C31 POPEV 128      93.463 114.118  55.185  1.00  0.00           C
ATOM   4413 5C31 POPEV 128      93.043 112.648  55.105  1.00  0.00           C
ATOM   4416 6C31 POPEV 128      91.743 112.348  55.845  1.00  0.00           C
ATOM   4420  NH3 POPEW 129     126.033  42.998  69.105  1.00  0.00           N
ATOM   4424  C12 POPEW 129     125.123  41.968  69.715  1.00  0.00           C
ATOM   4427  C11 POPEW 129     123.713  42.078  69.125  1.00  0.00           C
ATOM   4430  P   POPEW 129     122.933  39.618  68.775  1.00  0.00           P
ATOM   4431  O13 POPEW 129     124.303  39.228  68.375  1.00  0.00           O
ATOM   4432  O14 POPEW 129     122.033  38.668  69.465  1.00  0.00           O
ATOM   4433  O11 POPEW 129     122.133  39.968  67.465  1.00  0.00           O
ATOM   4434  O12 POPEW 129     122.923  40.988  69.575  1.00  0.00           O
ATOM   4435  C1  POPEW 129     122.793  39.868  66.205  1.00  0.00           C
ATOM   4438  C2  POPEW 129     121.763  40.178  65.095  1.00  0.00           C
ATOM   4440  O21 POPEW 129     122.183  39.738  63.795  1.00  0.00           O
ATOM   4441  C21 POPEW 129     123.173  40.418  63.245  1.00  0.00           C
ATOM   4442  O22 POPEW 129     123.873  41.238  63.795  1.00  0.00           O
ATOM   4443  C22 POPEW 129     123.263  40.098  61.745  1.00  0.00           C
ATOM   4446  C3  POPEW 129     121.323  41.688  65.165  1.00  0.00           C
ATOM   4449  O31 POPEW 129     120.563  42.118  64.015  1.00  0.00           O
ATOM   4450  C31 POPEW 129     119.363  41.528  63.975  1.00  0.00           C
ATOM   4451  O32 POPEW 129     118.913  40.778  64.835  1.00  0.00           O
ATOM   4452  C32 POPEW 129     118.673  41.828  62.645  1.00  0.00           C
ATOM   4455  C23 POPEW 129     123.393  38.608  61.345  1.00  0.00           C
ATOM   4458  C24 POPEW 129     123.563  38.458  59.825  1.00  0.00           C
ATOM   4461  C25 POPEW 129     125.003  38.688  59.325  1.00  0.00           C
ATOM   4464  C26 POPEW 129     125.123  38.798  57.795  1.00  0.00           C
ATOM   4467  C27 POPEW 129     124.553  40.108  57.215  1.00  0.00           C
ATOM   4470  C28 POPEW 129     124.593  40.188  55.675  1.00  0.00           C
ATOM   4473  C29 POPEW 129     123.643  39.218  55.015  1.00  0.00           C
ATOM   4475 0C21 POPEW 129     122.793  39.468  54.005  1.00  0.00           C
ATOM   4477 1C21 POPEW 129     122.623  40.758  53.245  1.00  0.00           C
ATOM   4480 2C21 POPEW 129     122.773  40.528  51.725  1.00  0.00           C
ATOM   4483 3C21 POPEW 129     124.143  39.998  51.285  1.00  0.00           C
ATOM   4486 4C21 POPEW 129     124.373  40.068  49.765  1.00  0.00           C
ATOM   4489 5C21 POPEW 129     123.173  39.598  48.925  1.00  0.00           C
ATOM   4492 6C21 POPEW 129     123.543  39.298  47.465  1.00  0.00           C
ATOM   4495 7C21 POPEW 129     122.313  39.208  46.565  1.00  0.00           C
ATOM   4498 8C21 POPEW 129     122.633  38.938  45.095  1.00  0.00           C
ATOM   4502  C33 POPEW 129     118.653  43.328  62.275  1.00  0.00           C
ATOM   4505  C34 POPEW 129     117.773  43.588  61.045  1.00  0.00           C
ATOM   4508  C35 POPEW 129     117.743  45.068  60.635  1.00  0.00           C
ATOM   4511  C36 POPEW 129     119.063  45.568  60.025  1.00  0.00           C
ATOM   4514  C37 POPEW 129     118.953  47.008  59.525  1.00  0.00           C
ATOM   4517  C38 POPEW 129     120.323  47.618  59.185  1.00  0.00           C
ATOM   4520  C39 POPEW 129     120.213  49.088  58.745  1.00  0.00           C
ATOM   4523 0C31 POPEW 129     119.953  49.258  57.235  1.00  0.00           C
ATOM   4526 1C31 POPEW 129     121.243  49.288  56.405  1.00  0.00           C
ATOM   4529 2C31 POPEW 129     120.963  49.408  54.905  1.00  0.00           C
ATOM   4532 3C31 POPEW 129     122.233  49.448  54.045  1.00  0.00           C
ATOM   4535 4C31 POPEW 129     121.923  49.338  52.555  1.00  0.00           C
ATOM   4538 5C31 POPEW 129     123.163  49.338  51.655  1.00  0.00           C
ATOM   4541 6C31 POPEW 129     122.813  49.228  50.175  1.00  0.00           C
ATOM   4545  NH3 POPEX 130      30.593 112.928  65.115  1.00  0.00           N
ATOM   4549  C12 POPEX 130      29.393 113.618  65.715  1.00  0.00           C
ATOM   4552  C11 POPEX 130      29.653 115.118  65.745  1.00  0.00           C
ATOM   4555  P   POPEX 130      31.603 116.698  66.395  1.00  0.00           P
ATOM   4556  O13 POPEX 130      30.543 117.718  66.385  1.00  0.00           O
ATOM   4557  O14 POPEX 130      32.553 116.738  67.515  1.00  0.00           O
ATOM   4558  O11 POPEX 130      32.393 116.738  65.025  1.00  0.00           O
ATOM   4559  O12 POPEX 130      30.933 115.278  66.335  1.00  0.00           O
ATOM   4560  C1  POPEX 130      33.463 115.818  64.785  1.00  0.00           C
ATOM   4563  C2  POPEX 130      34.353 116.378  63.655  1.00  0.00           C
ATOM   4565  O21 POPEX 130      33.653 116.208  62.405  1.00  0.00           O
ATOM   4566  C21 POPEX 130      33.713 117.218  61.535  1.00  0.00           C
ATOM   4567  O22 POPEX 130      34.413 118.208  61.645  1.00  0.00           O
ATOM   4568  C22 POPEX 130      32.713 116.958  60.415  1.00  0.00           C
ATOM   4571  C3  POPEX 130      35.733 115.668  63.655  1.00  0.00           C
ATOM   4574  O31 POPEX 130      36.783 116.498  63.105  1.00  0.00           O
ATOM   4575  C31 POPEX 130      36.893 116.418  61.785  1.00  0.00           C
ATOM   4576  O32 POPEX 130      36.213 115.708  61.065  1.00  0.00           O
ATOM   4577  C32 POPEX 130      38.003 117.318  61.295  1.00  0.00           C
ATOM   4580  C23 POPEX 130      32.473 118.148  59.455  1.00  0.00           C
ATOM   4583  C24 POPEX 130      31.483 117.738  58.355  1.00  0.00           C
ATOM   4586  C25 POPEX 130      31.163 118.818  57.305  1.00  0.00           C
ATOM   4589  C26 POPEX 130      30.263 118.258  56.195  1.00  0.00           C
ATOM   4592  C27 POPEX 130      30.163 119.158  54.955  1.00  0.00           C
ATOM   4595  C28 POPEX 130      29.533 118.428  53.745  1.00  0.00           C
ATOM   4598  C29 POPEX 130      30.463 117.398  53.165  1.00  0.00           C
ATOM   4600 0C21 POPEX 130      31.073 117.418  51.965  1.00  0.00           C
ATOM   4602 1C21 POPEX 130      30.913 118.468  50.895  1.00  0.00           C
ATOM   4605 2C21 POPEX 130      30.753 117.818  49.505  1.00  0.00           C
ATOM   4608 3C21 POPEX 130      29.553 116.868  49.395  1.00  0.00           C
ATOM   4611 4C21 POPEX 130      29.003 116.758  47.965  1.00  0.00           C
ATOM   4614 5C21 POPEX 130      27.783 117.648  47.715  1.00  0.00           C
ATOM   4617 6C21 POPEX 130      28.123 119.128  47.655  1.00  0.00           C
ATOM   4620 7C21 POPEX 130      26.903 120.008  47.395  1.00  0.00           C
ATOM   4623 8C21 POPEX 130      27.283 121.428  47.015  1.00  0.00           C
ATOM   4627  C33 POPEX 130      38.983 116.458  60.475  1.00  0.00           C
ATOM   4630  C34 POPEX 130      40.133 117.258  59.895  1.00  0.00           C
ATOM   4633  C35 POPEX 130      40.903 116.398  58.895  1.00  0.00           C
ATOM   4636  C36 POPEX 130      42.043 117.148  58.215  1.00  0.00           C
ATOM   4639  C37 POPEX 130      42.753 116.218  57.235  1.00  0.00           C
ATOM   4642  C38 POPEX 130      43.623 116.938  56.215  1.00  0.00           C
ATOM   4645  C39 POPEX 130      43.833 116.098  54.945  1.00  0.00           C
ATOM   4648 0C31 POPEX 130      44.263 114.648  55.235  1.00  0.00           C
ATOM   4651 1C31 POPEX 130      44.713 113.918  53.965  1.00  0.00           C
ATOM   4654 2C31 POPEX 130      44.993 112.428  54.185  1.00  0.00           C
ATOM   4657 3C31 POPEX 130      45.433 111.708  52.895  1.00  0.00           C
ATOM   4660 4C31 POPEX 130      44.293 111.478  51.895  1.00  0.00           C
ATOM   4663 5C31 POPEX 130      44.743 110.618  50.705  1.00  0.00           C
ATOM   4666 6C31 POPEX 130      43.573 110.048  49.885  1.00  0.00           C
ATOM   4670  NH3 POPEY 131      92.903  65.648  30.345  1.00  0.00           N
ATOM   4674  C12 POPEY 131      92.123  66.408  29.335  1.00  0.00           C
ATOM   4677  C11 POPEY 131      91.023  67.288  29.955  1.00  0.00           C
ATOM   4680  P   POPEY 131      91.463  69.898  29.935  1.00  0.00           P
ATOM   4681  O13 POPEY 131      92.793  70.218  29.375  1.00  0.00           O
ATOM   4682  O14 POPEY 131      90.393  70.908  29.725  1.00  0.00           O
ATOM   4683  O11 POPEY 131      91.563  69.588  31.465  1.00  0.00           O
ATOM   4684  O12 POPEY 131      90.953  68.548  29.285  1.00  0.00           O
ATOM   4685  C1  POPEY 131      91.313  70.548  32.485  1.00  0.00           C
ATOM   4688  C2  POPEY 131      91.063  69.738  33.785  1.00  0.00           C
ATOM   4690  O21 POPEY 131      90.543  70.508  34.885  1.00  0.00           O
ATOM   4691  C21 POPEY 131      91.313  71.458  35.375  1.00  0.00           C
ATOM   4692  O22 POPEY 131      92.313  71.928  34.865  1.00  0.00           O
ATOM   4693  C22 POPEY 131      90.783  71.898  36.745  1.00  0.00           C
ATOM   4696  C3  POPEY 131      92.343  68.948  34.165  1.00  0.00           C
ATOM   4699  O31 POPEY 131      92.073  67.818  35.025  1.00  0.00           O
ATOM   4700  C31 POPEY 131      91.973  66.648  34.385  1.00  0.00           C
ATOM   4701  O32 POPEY 131      91.843  66.508  33.185  1.00  0.00           O
ATOM   4702  C32 POPEY 131      92.283  65.518  35.345  1.00  0.00           C
ATOM   4705  C23 POPEY 131      91.683  72.948  37.445  1.00  0.00           C
ATOM   4708  C24 POPEY 131      91.723  72.808  38.975  1.00  0.00           C
ATOM   4711  C25 POPEY 131      92.773  73.738  39.595  1.00  0.00           C
ATOM   4714  C26 POPEY 131      92.913  73.598  41.115  1.00  0.00           C
ATOM   4717  C27 POPEY 131      93.873  74.648  41.705  1.00  0.00           C
ATOM   4720  C28 POPEY 131      94.183  74.448  43.195  1.00  0.00           C
ATOM   4723  C29 POPEY 131      94.893  73.148  43.445  1.00  0.00           C
ATOM   4725 0C21 POPEY 131      94.703  72.288  44.465  1.00  0.00           C
ATOM   4727 1C21 POPEY 131      93.773  72.468  45.635  1.00  0.00           C
ATOM   4730 2C21 POPEY 131      94.563  72.768  46.915  1.00  0.00           C
ATOM   4733 3C21 POPEY 131      93.653  73.088  48.105  1.00  0.00           C
ATOM   4736 4C21 POPEY 131      94.403  73.358  49.415  1.00  0.00           C
ATOM   4739 5C21 POPEY 131      95.313  74.598  49.385  1.00  0.00           C
ATOM   4742 6C21 POPEY 131      96.003  74.828  50.735  1.00  0.00           C
ATOM   4745 7C21 POPEY 131      97.043  75.958  50.745  1.00  0.00           C
ATOM   4748 8C21 POPEY 131      98.143  75.808  49.685  1.00  0.00           C
ATOM   4752  C33 POPEY 131      93.753  65.608  35.775  1.00  0.00           C
ATOM   4755  C34 POPEY 131      94.163  64.498  36.745  1.00  0.00           C
ATOM   4758  C35 POPEY 131      93.443  64.638  38.085  1.00  0.00           C
ATOM   4761  C36 POPEY 131      94.113  63.798  39.175  1.00  0.00           C
ATOM   4764  C37 POPEY 131      93.553  64.108  40.565  1.00  0.00           C
ATOM   4767  C38 POPEY 131      94.493  63.608  41.675  1.00  0.00           C
ATOM   4770  C39 POPEY 131      93.993  63.918  43.095  1.00  0.00           C
ATOM   4773 0C31 POPEY 131      92.723  63.128  43.455  1.00  0.00           C
ATOM   4776 1C31 POPEY 131      92.253  63.378  44.895  1.00  0.00           C
ATOM   4779 2C31 POPEY 131      90.873  62.758  45.155  1.00  0.00           C
ATOM   4782 3C31 POPEY 131      90.423  62.828  46.615  1.00  0.00           C
ATOM   4785 4C31 POPEY 131      90.093  64.258  47.075  1.00  0.00           C
ATOM   4788 5C31 POPEY 131      89.393  64.298  48.445  1.00  0.00           C
ATOM   4791 6C31 POPEY 131      89.103  65.718  48.935  1.00  0.00           C
ATOM   4795  NH3 POPEZ 132       9.353  68.228  30.645  1.00  0.00           N
ATOM   4799  C12 POPEZ 132       8.513  69.008  29.685  1.00  0.00           C
ATOM   4802  C11 POPEZ 132       7.423  69.828  30.395  1.00  0.00           C
ATOM   4805  P   POPEZ 132       4.873  70.358  30.175  1.00  0.00           P
ATOM   4806  O13 POPEZ 132       4.973  71.818  29.965  1.00  0.00           O
ATOM   4807  O14 POPEZ 132       3.673  69.708  29.575  1.00  0.00           O
ATOM   4808  O11 POPEZ 132       4.913  70.058  31.735  1.00  0.00           O
ATOM   4809  O12 POPEZ 132       6.193  69.668  29.675  1.00  0.00           O
ATOM   4810  C1  POPEZ 132       4.783  68.688  32.135  1.00  0.00           C
ATOM   4813  C2  POPEZ 132       5.203  68.478  33.615  1.00  0.00           C
ATOM   4815  O21 POPEZ 132       5.113  67.098  34.005  1.00  0.00           O
ATOM   4816  C21 POPEZ 132       3.923  66.548  34.095  1.00  0.00           C
ATOM   4817  O22 POPEZ 132       2.873  66.988  33.635  1.00  0.00           O
ATOM   4818  C22 POPEZ 132       4.053  65.318  34.995  1.00  0.00           C
ATOM   4821  C3  POPEZ 132       4.473  69.378  34.645  1.00  0.00           C
ATOM   4824  O31 POPEZ 132       5.053  69.208  35.965  1.00  0.00           O
ATOM   4825  C31 POPEZ 132       4.603  70.118  36.815  1.00  0.00           C
ATOM   4826  O32 POPEZ 132       3.743  70.948  36.565  1.00  0.00           O
ATOM   4827  C32 POPEZ 132       5.333  70.008  38.155  1.00  0.00           C
ATOM   4830  C23 POPEZ 132       3.863  65.678  36.495  1.00  0.00           C
ATOM   4833  C24 POPEZ 132       3.713  64.458  37.415  1.00  0.00           C
ATOM   4836  C25 POPEZ 132       3.443  64.878  38.865  1.00  0.00           C
ATOM   4839  C26 POPEZ 132       3.123  63.708  39.815  1.00  0.00           C
ATOM   4842  C27 POPEZ 132       2.583  64.188  41.175  1.00  0.00           C
ATOM   4845  C28 POPEZ 132       2.473  63.058  42.215  1.00  0.00           C
ATOM   4848  C29 POPEZ 132       1.493  63.438  43.295  1.00  0.00           C
ATOM   4850 0C21 POPEZ 132       1.733  63.568  44.615  1.00  0.00           C
ATOM   4852 1C21 POPEZ 132       3.043  63.308  45.305  1.00  0.00           C
ATOM   4855 2C21 POPEZ 132       2.863  63.078  46.815  1.00  0.00           C
ATOM   4858 3C21 POPEZ 132       1.953  61.888  47.155  1.00  0.00           C
ATOM   4861 4C21 POPEZ 132       2.003  61.498  48.645  1.00  0.00           C
ATOM   4864 5C21 POPEZ 132       1.133  60.268  48.965  1.00  0.00           C
ATOM   4867 6C21 POPEZ 132      -0.263  60.648  49.465  1.00  0.00           C
ATOM   4870 7C21 POPEZ 132      -1.123  59.428  49.825  1.00  0.00           C
ATOM   4873 8C21 POPEZ 132      -2.383  59.808  50.615  1.00  0.00           C
ATOM   4877  C33 POPEZ 132       4.393  69.588  39.305  1.00  0.00           C
ATOM   4880  C34 POPEZ 132       4.883  70.118  40.665  1.00  0.00           C
ATOM   4883  C35 POPEZ 132       3.933  69.708  41.795  1.00  0.00           C
ATOM   4886  C36 POPEZ 132       4.413  70.188  43.165  1.00  0.00           C
ATOM   4889  C37 POPEZ 132       3.753  69.448  44.335  1.00  0.00           C
ATOM   4892  C38 POPEZ 132       4.413  68.108  44.665  1.00  0.00           C
ATOM   4895  C39 POPEZ 132       4.533  67.898  46.185  1.00  0.00           C
ATOM   4898 0C31 POPEZ 132       5.263  66.618  46.595  1.00  0.00           C
ATOM   4901 1C31 POPEZ 132       6.183  66.868  47.805  1.00  0.00           C
ATOM   4904 2C31 POPEZ 132       6.383  65.628  48.675  1.00  0.00           C
ATOM   4907 3C31 POPEZ 132       7.343  65.888  49.845  1.00  0.00           C
ATOM   4910 4C31 POPEZ 132       7.443  64.678  50.785  1.00  0.00           C
ATOM   4913 5C31 POPEZ 132       8.413  64.898  51.965  1.00  0.00           C
ATOM   4916 6C31 POPEZ 132       8.483  63.688  52.895  1.00  0.00           C
ATOM   4920  NH3 POPEa 133     108.513  70.228  72.585  1.00  0.00           N
ATOM   4924  C12 POPEa 133     108.193  69.838  71.185  1.00  0.00           C
ATOM   4927  C11 POPEa 133     106.843  69.128  71.185  1.00  0.00           C
ATOM   4930  P   POPEa 133     107.083  66.978  69.785  1.00  0.00           P
ATOM   4931  O13 POPEa 133     105.953  66.068  69.985  1.00  0.00           O
ATOM   4932  O14 POPEa 133     108.233  66.718  70.685  1.00  0.00           O
ATOM   4933  O11 POPEa 133     107.603  66.808  68.315  1.00  0.00           O
ATOM   4934  O12 POPEa 133     106.633  68.488  69.925  1.00  0.00           O
ATOM   4935  C1  POPEa 133     106.853  67.358  67.225  1.00  0.00           C
ATOM   4938  C2  POPEa 133     107.333  68.788  66.875  1.00  0.00           C
ATOM   4940  O21 POPEa 133     107.303  68.928  65.435  1.00  0.00           O
ATOM   4941  C21 POPEa 133     106.613  69.958  64.985  1.00  0.00           C
ATOM   4942  O22 POPEa 133     105.943  70.708  65.685  1.00  0.00           O
ATOM   4943  C22 POPEa 133     106.813  70.148  63.485  1.00  0.00           C
ATOM   4946  C3  POPEa 133     108.753  69.158  67.415  1.00  0.00           C
ATOM   4949  O31 POPEa 133     109.853  68.648  66.625  1.00  0.00           O
ATOM   4950  C31 POPEa 133     110.193  69.508  65.655  1.00  0.00           C
ATOM   4951  O32 POPEa 133     109.573  70.508  65.335  1.00  0.00           O
ATOM   4952  C32 POPEa 133     111.533  69.118  65.065  1.00  0.00           C
ATOM   4955  C23 POPEa 133     105.563  69.858  62.605  1.00  0.00           C
ATOM   4958  C24 POPEa 133     105.673  68.548  61.805  1.00  0.00           C
ATOM   4961  C25 POPEa 133     106.603  68.638  60.575  1.00  0.00           C
ATOM   4964  C26 POPEa 133     105.963  69.358  59.385  1.00  0.00           C
ATOM   4967  C27 POPEa 133     106.913  69.458  58.175  1.00  0.00           C
ATOM   4970  C28 POPEa 133     106.413  70.408  57.065  1.00  0.00           C
ATOM   4973  C29 POPEa 133     105.293  69.858  56.225  1.00  0.00           C
ATOM   4975 0C21 POPEa 133     104.923  70.348  55.025  1.00  0.00           C
ATOM   4977 1C21 POPEa 133     105.523  71.538  54.325  1.00  0.00           C
ATOM   4980 2C21 POPEa 133     104.583  72.758  54.415  1.00  0.00           C
ATOM   4983 3C21 POPEa 133     105.233  74.068  53.955  1.00  0.00           C
ATOM   4986 4C21 POPEa 133     104.233  75.228  54.065  1.00  0.00           C
ATOM   4989 5C21 POPEa 133     104.853  76.628  53.915  1.00  0.00           C
ATOM   4992 6C21 POPEa 133     103.783  77.708  54.075  1.00  0.00           C
ATOM   4995 7C21 POPEa 133     104.263  79.128  53.735  1.00  0.00           C
ATOM   4998 8C21 POPEa 133     103.143  80.168  53.845  1.00  0.00           C
ATOM   5002  C33 POPEa 133     111.883  69.968  63.815  1.00  0.00           C
ATOM   5005  C34 POPEa 133     111.143  69.548  62.535  1.00  0.00           C
ATOM   5008  C35 POPEa 133     111.193  68.038  62.365  1.00  0.00           C
ATOM   5011  C36 POPEa 133     110.663  67.488  61.045  1.00  0.00           C
ATOM   5014  C37 POPEa 133     110.453  65.988  61.215  1.00  0.00           C
ATOM   5017  C38 POPEa 133     109.743  65.278  60.055  1.00  0.00           C
ATOM   5020  C39 POPEa 133     110.413  65.508  58.705  1.00  0.00           C
ATOM   5023 0C31 POPEa 133     109.463  65.098  57.575  1.00  0.00           C
ATOM   5026 1C31 POPEa 133     109.913  65.658  56.225  1.00  0.00           C
ATOM   5029 2C31 POPEa 133     108.823  65.508  55.165  1.00  0.00           C
ATOM   5032 3C31 POPEa 133     109.373  65.618  53.745  1.00  0.00           C
ATOM   5035 4C31 POPEa 133     109.913  67.008  53.405  1.00  0.00           C
ATOM   5038 5C31 POPEa 133     110.583  67.058  52.035  1.00  0.00           C
ATOM   5041 6C31 POPEa 133     110.733  68.468  51.475  1.00  0.00           C
ATOM   5045  NH3 POPEb 134     135.549 110.358  69.115  1.00  0.00           N
ATOM   5049  C12 POPEb 134     134.059 110.328  69.375  1.00  0.00           C
ATOM   5052  C11 POPEb 134     133.529 108.868  69.425  1.00  0.00           C
ATOM   5055  P   POPEb 134     131.029 109.458  70.065  1.00  0.00           P
ATOM   5056  O13 POPEb 134     129.879 108.518  70.035  1.00  0.00           O
ATOM   5057  O14 POPEb 134     131.079 110.518  71.075  1.00  0.00           O
ATOM   5058  O11 POPEb 134     131.209 110.068  68.625  1.00  0.00           O
ATOM   5059  O12 POPEb 134     132.359 108.648  70.195  1.00  0.00           O
ATOM   5060  C1  POPEb 134     130.179 110.728  67.885  1.00  0.00           C
ATOM   5063  C2  POPEb 134     130.429 110.598  66.335  1.00  0.00           C
ATOM   5065  O21 POPEb 134     129.189 110.668  65.595  1.00  0.00           O
ATOM   5066  C21 POPEb 134     128.433 109.598  65.615  1.00  0.00           C
ATOM   5067  O22 POPEb 134     128.513 108.648  66.385  1.00  0.00           O
ATOM   5068  C22 POPEb 134     127.443 109.678  64.445  1.00  0.00           C
ATOM   5071  C3  POPEb 134     131.279 109.328  65.995  1.00  0.00           C
ATOM   5074  O31 POPEb 134     130.979 108.658  64.755  1.00  0.00           O
ATOM   5075  C31 POPEb 134     131.839 108.748  63.755  1.00  0.00           C
ATOM   5076  O32 POPEb 134     132.789 109.508  63.685  1.00  0.00           O
ATOM   5077  C32 POPEb 134     131.569 107.608  62.775  1.00  0.00           C
ATOM   5080  C23 POPEb 134     127.863 108.728  63.305  1.00  0.00           C
ATOM   5083  C24 POPEb 134     127.063 108.958  62.025  1.00  0.00           C
ATOM   5086  C25 POPEb 134     127.413 107.978  60.895  1.00  0.00           C
ATOM   5089  C26 POPEb 134     126.513 108.218  59.675  1.00  0.00           C
ATOM   5092  C27 POPEb 134     126.933 107.428  58.425  1.00  0.00           C
ATOM   5095  C28 POPEb 134     125.883 107.528  57.305  1.00  0.00           C
ATOM   5098  C29 POPEb 134     126.453 107.128  55.965  1.00  0.00           C
ATOM   5100 0C21 POPEb 134     126.243 105.998  55.275  1.00  0.00           C
ATOM   5102 1C21 POPEb 134     125.363 104.838  55.675  1.00  0.00           C
ATOM   5105 2C21 POPEb 134     124.383 104.418  54.555  1.00  0.00           C
ATOM   5108 3C21 POPEb 134     123.453 105.548  54.105  1.00  0.00           C
ATOM   5111 4C21 POPEb 134     122.083 105.048  53.605  1.00  0.00           C
ATOM   5114 5C21 POPEb 134     122.113 104.318  52.245  1.00  0.00           C
ATOM   5117 6C21 POPEb 134     121.803 102.818  52.355  1.00  0.00           C
ATOM   5120 7C21 POPEb 134     121.433 102.208  50.995  1.00  0.00           C
ATOM   5123 8C21 POPEb 134     121.213 100.698  50.995  1.00  0.00           C
ATOM   5127  C33 POPEb 134     131.809 107.968  61.295  1.00  0.00           C
ATOM   5130  C34 POPEb 134     131.559 106.748  60.405  1.00  0.00           C
ATOM   5133  C35 POPEb 134     131.909 106.958  58.925  1.00  0.00           C
ATOM   5136  C36 POPEb 134     131.049 108.038  58.255  1.00  0.00           C
ATOM   5139  C37 POPEb 134     131.099 108.008  56.715  1.00  0.00           C
ATOM   5142  C38 POPEb 134     130.139 109.038  56.115  1.00  0.00           C
ATOM   5145  C39 POPEb 134     130.019 108.998  54.585  1.00  0.00           C
ATOM   5148 0C31 POPEb 134     128.843 109.868  54.095  1.00  0.00           C
ATOM   5151 1C31 POPEb 134     128.673 109.938  52.575  1.00  0.00           C
ATOM   5154 2C31 POPEb 134     127.333 110.578  52.185  1.00  0.00           C
ATOM   5157 3C31 POPEb 134     126.203 109.548  52.035  1.00  0.00           C
ATOM   5160 4C31 POPEb 134     126.023 109.078  50.575  1.00  0.00           C
ATOM   5163 5C31 POPEb 134     125.243 107.758  50.475  1.00  0.00           C
ATOM   5166 6C31 POPEb 134     125.073 107.258  49.035  1.00  0.00           C
ATOM   5170  NH3 POPEc 135      53.193 105.758  26.295  1.00  0.00           N
ATOM   5174  C12 POPEc 135      52.893 104.318  26.015  1.00  0.00           C
ATOM   5177  C11 POPEc 135      51.583 103.858  26.645  1.00  0.00           C
ATOM   5180  P   POPEc 135      50.223 101.808  25.725  1.00  0.00           P
ATOM   5181  O13 POPEc 135      49.373 102.838  25.075  1.00  0.00           O
ATOM   5182  O14 POPEc 135      50.663 100.668  24.875  1.00  0.00           O
ATOM   5183  O11 POPEc 135      49.453 101.178  26.945  1.00  0.00           O
ATOM   5184  O12 POPEc 135      51.483 102.468  26.405  1.00  0.00           O
ATOM   5185  C1  POPEc 135      49.743 101.618  28.285  1.00  0.00           C
ATOM   5188  C2  POPEc 135      49.113 100.658  29.325  1.00  0.00           C
ATOM   5190  O21 POPEc 135      48.623 101.278  30.525  1.00  0.00           O
ATOM   5191  C21 POPEc 135      49.263 102.268  31.095  1.00  0.00           C
ATOM   5192  O22 POPEc 135      50.273 102.838  30.725  1.00  0.00           O
ATOM   5193  C22 POPEc 135      48.533 102.638  32.395  1.00  0.00           C
ATOM   5196  C3  POPEc 135      50.013  99.448  29.665  1.00  0.00           C
ATOM   5199  O31 POPEc 135      51.153  99.828  30.475  1.00  0.00           O
ATOM   5200  C31 POPEc 135      51.093  99.508  31.765  1.00  0.00           C
ATOM   5201  O32 POPEc 135      50.203  98.858  32.285  1.00  0.00           O
ATOM   5202  C32 POPEc 135      52.393  99.908  32.445  1.00  0.00           C
ATOM   5205  C23 POPEc 135      49.523 103.028  33.515  1.00  0.00           C
ATOM   5208  C24 POPEc 135      48.793 103.498  34.775  1.00  0.00           C
ATOM   5211  C25 POPEc 135      49.733 104.008  35.885  1.00  0.00           C
ATOM   5214  C26 POPEc 135      50.723 102.938  36.375  1.00  0.00           C
ATOM   5217  C27 POPEc 135      51.543 103.358  37.605  1.00  0.00           C
ATOM   5220  C28 POPEc 135      52.623 102.328  37.975  1.00  0.00           C
ATOM   5223  C29 POPEc 135      53.463 102.748  39.155  1.00  0.00           C
ATOM   5225 0C21 POPEc 135      53.063 102.848  40.435  1.00  0.00           C
ATOM   5227 1C21 POPEc 135      51.683 102.538  40.985  1.00  0.00           C
ATOM   5230 2C21 POPEc 135      51.703 101.988  42.425  1.00  0.00           C
ATOM   5233 3C21 POPEc 135      52.253 102.988  43.465  1.00  0.00           C
ATOM   5236 4C21 POPEc 135      52.453 102.368  44.855  1.00  0.00           C
ATOM   5239 5C21 POPEc 135      53.153 103.298  45.855  1.00  0.00           C
ATOM   5242 6C21 POPEc 135      54.483 103.868  45.345  1.00  0.00           C
ATOM   5245 7C21 POPEc 135      55.343 104.528  46.425  1.00  0.00           C
ATOM   5248 8C21 POPEc 135      56.523 105.308  45.845  1.00  0.00           C
ATOM   5252  C33 POPEc 135      52.853  98.938  33.575  1.00  0.00           C
ATOM   5255  C34 POPEc 135      53.693  97.748  33.085  1.00  0.00           C
ATOM   5258  C35 POPEc 135      54.123  96.758  34.185  1.00  0.00           C
ATOM   5261  C36 POPEc 135      54.833  97.428  35.355  1.00  0.00           C
ATOM   5264  C37 POPEc 135      55.573  96.458  36.285  1.00  0.00           C
ATOM   5267  C38 POPEc 135      56.163  97.158  37.515  1.00  0.00           C
ATOM   5270  C39 POPEc 135      55.123  97.488  38.605  1.00  0.00           C
ATOM   5273 0C31 POPEc 135      55.723  98.288  39.765  1.00  0.00           C
ATOM   5276 1C31 POPEc 135      54.653  98.758  40.765  1.00  0.00           C
ATOM   5279 2C31 POPEc 135      55.083  99.958  41.615  1.00  0.00           C
ATOM   5282 3C31 POPEc 135      56.333  99.738  42.465  1.00  0.00           C
ATOM   5285 4C31 POPEc 135      56.573 100.908  43.425  1.00  0.00           C
ATOM   5288 5C31 POPEc 135      57.813 100.708  44.305  1.00  0.00           C
ATOM   5291 6C31 POPEc 135      58.073 101.898  45.235  1.00  0.00           C
ATOM   5295  NH3 POPEd 136     118.983  30.288  26.035  1.00  0.00           N
ATOM   5299  C12 POPEd 136     118.713  28.808  25.975  1.00  0.00           C
ATOM   5302  C11 POPEd 136     119.883  28.078  25.295  1.00  0.00           C
ATOM   5305  P   POPEd 136     120.953  25.758  24.965  1.00  0.00           P
ATOM   5306  O13 POPEd 136     120.543  24.338  24.995  1.00  0.00           O
ATOM   5307  O14 POPEd 136     121.603  26.198  23.715  1.00  0.00           O
ATOM   5308  O11 POPEd 136     121.823  26.078  26.255  1.00  0.00           O
ATOM   5309  O12 POPEd 136     119.663  26.658  25.245  1.00  0.00           O
ATOM   5310  C1  POPEd 136     123.073  25.408  26.435  1.00  0.00           C
ATOM   5313  C2  POPEd 136     123.853  25.968  27.665  1.00  0.00           C
ATOM   5315  O21 POPEd 136     123.813  25.248  28.905  1.00  0.00           O
ATOM   5316  C21 POPEd 136     123.103  24.188  29.215  1.00  0.00           C
ATOM   5317  O22 POPEd 136     122.263  23.608  28.555  1.00  0.00           O
ATOM   5318  C22 POPEd 136     123.553  23.738  30.615  1.00  0.00           C
ATOM   5321  C3  POPEd 136     123.483  27.458  27.955  1.00  0.00           C
ATOM   5324  O31 POPEd 136     124.483  28.088  28.795  1.00  0.00           O
ATOM   5325  C31 POPEd 136     124.143  28.378  30.045  1.00  0.00           C
ATOM   5326  O32 POPEd 136     123.053  28.168  30.565  1.00  0.00           O
ATOM   5327  C32 POPEd 136     125.413  28.878  30.745  1.00  0.00           C
ATOM   5330  C23 POPEd 136     123.103  24.708  31.735  1.00  0.00           C
ATOM   5333  C24 POPEd 136     124.003  24.638  32.975  1.00  0.00           C
ATOM   5336  C25 POPEd 136     123.743  25.738  34.025  1.00  0.00           C
ATOM   5339  C26 POPEd 136     122.493  25.528  34.905  1.00  0.00           C
ATOM   5342  C27 POPEd 136     122.763  25.768  36.405  1.00  0.00           C
ATOM   5345  C28 POPEd 136     121.543  26.268  37.215  1.00  0.00           C
ATOM   5348  C29 POPEd 136     120.303  25.448  37.015  1.00  0.00           C
ATOM   5350 0C21 POPEd 136     119.533  24.828  37.935  1.00  0.00           C
ATOM   5352 1C21 POPEd 136     119.683  24.738  39.425  1.00  0.00           C
ATOM   5355 2C21 POPEd 136     118.473  25.338  40.165  1.00  0.00           C
ATOM   5358 3C21 POPEd 136     117.123  24.648  39.865  1.00  0.00           C
ATOM   5361 4C21 POPEd 136     115.913  25.398  40.425  1.00  0.00           C
ATOM   5364 5C21 POPEd 136     115.763  25.288  41.945  1.00  0.00           C
ATOM   5367 6C21 POPEd 136     114.493  25.998  42.435  1.00  0.00           C
ATOM   5370 7C21 POPEd 136     114.503  26.288  43.945  1.00  0.00           C
ATOM   5373 8C21 POPEd 136     113.253  27.028  44.415  1.00  0.00           C
ATOM   5377  C33 POPEd 136     125.173  29.768  31.985  1.00  0.00           C
ATOM   5380  C34 POPEd 136     126.403  29.788  32.905  1.00  0.00           C
ATOM   5383  C35 POPEd 136     126.143  30.428  34.275  1.00  0.00           C
ATOM   5386  C36 POPEd 136     125.203  29.588  35.155  1.00  0.00           C
ATOM   5389  C37 POPEd 136     124.863  30.258  36.485  1.00  0.00           C
ATOM   5392  C38 POPEd 136     124.113  29.288  37.395  1.00  0.00           C
ATOM   5395  C39 POPEd 136     123.573  29.928  38.685  1.00  0.00           C
ATOM   5398 0C31 POPEd 136     122.743  28.888  39.425  1.00  0.00           C
ATOM   5401 1C31 POPEd 136     122.413  29.238  40.875  1.00  0.00           C
ATOM   5404 2C31 POPEd 136     121.753  28.038  41.565  1.00  0.00           C
ATOM   5407 3C31 POPEd 136     121.843  28.118  43.085  1.00  0.00           C
ATOM   5410 4C31 POPEd 136     121.033  26.998  43.765  1.00  0.00           C
ATOM   5413 5C31 POPEd 136     120.833  27.248  45.265  1.00  0.00           C
ATOM   5416 6C31 POPEd 136     120.483  25.978  46.055  1.00  0.00           C
ATOM   5420  NH3 POPEe 137      11.433 121.898  22.815  1.00  0.00           N
ATOM   5424  C12 POPEe 137      10.013 122.108  22.355  1.00  0.00           C
ATOM   5427  C11 POPEe 137       9.513 120.908  21.515  1.00  0.00           C
ATOM   5430  P   POPEe 137      10.693 118.788  22.545  1.00  0.00           P
ATOM   5431  O13 POPEe 137      10.333 117.408  22.245  1.00  0.00           O
ATOM   5432  O14 POPEe 137      11.913 119.418  21.955  1.00  0.00           O
ATOM   5433  O11 POPEe 137      10.733 119.028  24.085  1.00  0.00           O
ATOM   5434  O12 POPEe 137       9.423 119.708  22.265  1.00  0.00           O
ATOM   5435  C1  POPEe 137       9.933 118.208  24.955  1.00  0.00           C
ATOM   5438  C2  POPEe 137      10.293 118.528  26.435  1.00  0.00           C
ATOM   5440  O21 POPEe 137       9.283 119.288  27.115  1.00  0.00           O
ATOM   5441  C21 POPEe 137       8.953 120.488  26.695  1.00  0.00           C
ATOM   5442  O22 POPEe 137       9.153 120.978  25.595  1.00  0.00           O
ATOM   5443  C22 POPEe 137       8.263 121.198  27.865  1.00  0.00           C
ATOM   5446  C3  POPEe 137      11.703 119.188  26.515  1.00  0.00           C
ATOM   5449  O31 POPEe 137      12.113 119.588  27.845  1.00  0.00           O
ATOM   5450  C31 POPEe 137      12.453 120.868  27.975  1.00  0.00           C
ATOM   5451  O32 POPEe 137      12.403 121.718  27.095  1.00  0.00           O
ATOM   5452  C32 POPEe 137      12.823 121.148  29.425  1.00  0.00           C
ATOM   5455  C23 POPEe 137       8.573 122.708  27.945  1.00  0.00           C
ATOM   5458  C24 POPEe 137       8.343 123.298  29.345  1.00  0.00           C
ATOM   5461  C25 POPEe 137       6.943 123.098  29.915  1.00  0.00           C
ATOM   5464  C26 POPEe 137       6.793 123.628  31.345  1.00  0.00           C
ATOM   5467  C27 POPEe 137       5.323 123.688  31.785  1.00  0.00           C
ATOM   5470  C28 POPEe 137       5.093 124.498  33.065  1.00  0.00           C
ATOM   5473  C29 POPEe 137       5.573 123.778  34.295  1.00  0.00           C
ATOM   5475 0C21 POPEe 137       5.003 123.898  35.505  1.00  0.00           C
ATOM   5477 1C21 POPEe 137       3.863 124.838  35.785  1.00  0.00           C
ATOM   5480 2C21 POPEe 137       3.893 125.378  37.225  1.00  0.00           C
ATOM   5483 3C21 POPEe 137       3.233 124.418  38.225  1.00  0.00           C
ATOM   5486 4C21 POPEe 137       2.513 125.148  39.365  1.00  0.00           C
ATOM   5489 5C21 POPEe 137       1.333 126.038  38.925  1.00  0.00           C
ATOM   5492 6C21 POPEe 137       0.673 126.618  40.175  1.00  0.00           C
ATOM   5495 7C21 POPEe 137      -0.363 127.718  39.955  1.00  0.00           C
ATOM   5498 8C21 POPEe 137      -1.663 127.458  40.725  1.00  0.00           C
ATOM   5502  C33 POPEe 137      11.903 122.268  29.945  1.00  0.00           C
ATOM   5505  C34 POPEe 137      11.643 122.178  31.445  1.00  0.00           C
ATOM   5508  C35 POPEe 137      12.763 122.728  32.325  1.00  0.00           C
ATOM   5511  C36 POPEe 137      13.083 124.188  31.985  1.00  0.00           C
ATOM   5514  C37 POPEe 137      13.563 124.988  33.185  1.00  0.00           C
ATOM   5517  C38 POPEe 137      13.823 126.458  32.825  1.00  0.00           C
ATOM   5520  C39 POPEe 137      14.333 127.258  34.025  1.00  0.00           C
ATOM   5523 0C31 POPEe 137      15.783 126.948  34.385  1.00  0.00           C
ATOM   5526 1C31 POPEe 137      16.083 127.248  35.865  1.00  0.00           C
ATOM   5529 2C31 POPEe 137      17.573 127.148  36.195  1.00  0.00           C
ATOM   5532 3C31 POPEe 137      17.853 127.488  37.665  1.00  0.00           C
ATOM   5535 4C31 POPEe 137      19.343 127.398  38.015  1.00  0.00           C
ATOM   5538 5C31 POPEe 137      19.583 127.528  39.525  1.00  0.00           C
ATOM   5541 6C31 POPEe 137      21.063 127.588  39.895  1.00  0.00           C
ATOM   5545  NH3 POPEf 138      60.413 122.538  28.485  1.00  0.00           N
ATOM   5549  C12 POPEf 138      61.573 123.438  28.175  1.00  0.00           C
ATOM   5552  C11 POPEf 138      61.453 124.118  26.795  1.00  0.00           C
ATOM   5555  P   POPEf 138      59.213 125.538  27.035  1.00  0.00           P
ATOM   5556  O13 POPEf 138      58.903 126.978  27.135  1.00  0.00           O
ATOM   5557  O14 POPEf 138      58.413 124.728  26.105  1.00  0.00           O
ATOM   5558  O11 POPEf 138      59.063 124.888  28.475  1.00  0.00           O
ATOM   5559  O12 POPEf 138      60.743 125.358  26.825  1.00  0.00           O
ATOM   5560  C1  POPEf 138      57.773 124.718  29.065  1.00  0.00           C
ATOM   5563  C2  POPEf 138      57.663 125.558  30.345  1.00  0.00           C
ATOM   5565  O21 POPEf 138      56.413 125.208  30.925  1.00  0.00           O
ATOM   5566  C21 POPEf 138      56.373 125.238  32.235  1.00  0.00           C
ATOM   5567  O22 POPEf 138      57.253 125.608  32.985  1.00  0.00           O
ATOM   5568  C22 POPEf 138      54.993 124.728  32.625  1.00  0.00           C
ATOM   5571  C3  POPEf 138      57.753 127.078  30.065  1.00  0.00           C
ATOM   5574  O31 POPEf 138      57.833 127.914  31.225  1.00  0.00           O
ATOM   5575  C31 POPEf 138      58.983 127.888  31.915  1.00  0.00           C
ATOM   5576  O32 POPEf 138      59.893 127.088  31.775  1.00  0.00           O
ATOM   5577  C32 POPEf 138      58.923 128.954  32.995  1.00  0.00           C
ATOM   5580  C23 POPEf 138      54.763 124.418  34.105  1.00  0.00           C
ATOM   5583  C24 POPEf 138      54.663 125.628  35.045  1.00  0.00           C
ATOM   5586  C25 POPEf 138      53.893 125.238  36.315  1.00  0.00           C
ATOM   5589  C26 POPEf 138      53.443 126.418  37.195  1.00  0.00           C
ATOM   5592  C27 POPEf 138      52.143 126.098  37.965  1.00  0.00           C
ATOM   5595  C28 POPEf 138      52.273 126.048  39.505  1.00  0.00           C
ATOM   5598  C29 POPEf 138      53.173 124.928  39.955  1.00  0.00           C
ATOM   5600 0C21 POPEf 138      53.123 124.268  41.125  1.00  0.00           C
ATOM   5602 1C21 POPEf 138      52.143 124.528  42.245  1.00  0.00           C
ATOM   5605 2C21 POPEf 138      52.713 124.428  43.675  1.00  0.00           C
ATOM   5608 3C21 POPEf 138      53.003 122.998  44.125  1.00  0.00           C
ATOM   5611 4C21 POPEf 138      53.113 122.898  45.655  1.00  0.00           C
ATOM   5614 5C21 POPEf 138      53.523 121.508  46.175  1.00  0.00           C
ATOM   5617 6C21 POPEf 138      52.463 120.418  45.965  1.00  0.00           C
ATOM   5620 7C21 POPEf 138      52.673 119.208  46.885  1.00  0.00           C
ATOM   5623 8C21 POPEf 138      51.533 118.188  46.825  1.00  0.00           C
ATOM   5627  C33 POPEf 138      59.433 128.394  34.335  1.00  0.00           C
ATOM   5630  C34 POPEf 138      59.033 129.254  35.545  1.00  0.00           C
ATOM   5633  C35 POPEf 138      57.543 129.164  35.875  1.00  0.00           C
ATOM   5636  C36 POPEf 138      57.163 130.144  36.985  1.00  0.00           C
ATOM   5639  C37 POPEf 138      55.683 130.024  37.385  1.00  0.00           C
ATOM   5642  C38 POPEf 138      55.363 131.014  38.495  1.00  0.00           C
ATOM   5645  C39 POPEf 138      53.963 130.864  39.095  1.00  0.00           C
ATOM   5648 0C31 POPEf 138      54.013 131.324  40.555  1.00  0.00           C
ATOM   5651 1C31 POPEf 138      52.643 131.484  41.235  1.00  0.00           C
ATOM   5654 2C31 POPEf 138      52.783 131.834  42.725  1.00  0.00           C
ATOM   5657 3C31 POPEf 138      53.683 133.044  43.015  1.00  0.00           C
ATOM   5660 4C31 POPEf 138      53.853 133.314  44.515  1.00  0.00           C
ATOM   5663 5C31 POPEf 138      54.683 134.564  44.805  1.00  0.00           C
ATOM   5666 6C31 POPEf 138      54.753 134.884  46.305  1.00  0.00           C
ATOM   5670  NH3 POPEg 139      60.113  24.528  74.025  1.00  0.00           N
ATOM   5674  C12 POPEg 139      58.743  25.108  74.005  1.00  0.00           C
ATOM   5677  C11 POPEg 139      57.983  24.658  72.765  1.00  0.00           C
ATOM   5680  P   POPEg 139      56.203  26.528  72.415  1.00  0.00           P
ATOM   5681  O13 POPEg 139      54.763  26.698  72.685  1.00  0.00           O
ATOM   5682  O14 POPEg 139      57.103  27.548  72.985  1.00  0.00           O
ATOM   5683  O11 POPEg 139      56.453  26.448  70.875  1.00  0.00           O
ATOM   5684  O12 POPEg 139      56.633  25.088  72.875  1.00  0.00           O
ATOM   5685  C1  POPEg 139      55.523  25.768  70.025  1.00  0.00           C
ATOM   5688  C2  POPEg 139      56.223  24.628  69.235  1.00  0.00           C
ATOM   5690  O21 POPEg 139      55.823  24.598  67.845  1.00  0.00           O
ATOM   5691  C21 POPEg 139      54.533  24.348  67.655  1.00  0.00           C
ATOM   5692  O22 POPEg 139      53.723  24.118  68.535  1.00  0.00           O
ATOM   5693  C22 POPEg 139      54.193  24.368  66.155  1.00  0.00           C
ATOM   5696  C3  POPEg 139      56.203  23.218  69.925  1.00  0.00           C
ATOM   5699  O31 POPEg 139      57.153  22.318  69.305  1.00  0.00           O
ATOM   5700  C31 POPEg 139      56.663  21.668  68.255  1.00  0.00           C
ATOM   5701  O32 POPEg 139      55.493  21.538  67.975  1.00  0.00           O
ATOM   5702  C32 POPEg 139      57.793  21.108  67.405  1.00  0.00           C
ATOM   5705  C23 POPEg 139      53.533  23.058  65.685  1.00  0.00           C
ATOM   5708  C24 POPEg 139      53.373  22.958  64.175  1.00  0.00           C
ATOM   5711  C25 POPEg 139      52.193  23.718  63.555  1.00  0.00           C
ATOM   5714  C26 POPEg 139      52.243  23.598  62.025  1.00  0.00           C
ATOM   5717  C27 POPEg 139      51.223  24.458  61.265  1.00  0.00           C
ATOM   5720  C28 POPEg 139      51.523  24.408  59.755  1.00  0.00           C
ATOM   5723  C29 POPEg 139      50.533  25.208  58.955  1.00  0.00           C
ATOM   5725 0C21 POPEg 139      50.783  25.898  57.825  1.00  0.00           C
ATOM   5727 1C21 POPEg 139      52.093  26.008  57.085  1.00  0.00           C
ATOM   5730 2C21 POPEg 139      52.003  25.228  55.755  1.00  0.00           C
ATOM   5733 3C21 POPEg 139      53.133  25.578  54.785  1.00  0.00           C
ATOM   5736 4C21 POPEg 139      52.993  24.878  53.425  1.00  0.00           C
ATOM   5739 5C21 POPEg 139      53.813  25.538  52.305  1.00  0.00           C
ATOM   5742 6C21 POPEg 139      53.133  26.788  51.725  1.00  0.00           C
ATOM   5745 7C21 POPEg 139      54.003  27.538  50.715  1.00  0.00           C
ATOM   5748 8C21 POPEg 139      53.393  28.868  50.265  1.00  0.00           C
ATOM   5752  C33 POPEg 139      57.223  20.548  66.075  1.00  0.00           C
ATOM   5755  C34 POPEg 139      58.343  20.238  65.075  1.00  0.00           C
ATOM   5758  C35 POPEg 139      57.893  19.608  63.755  1.00  0.00           C
ATOM   5761  C36 POPEg 139      56.993  20.508  62.895  1.00  0.00           C
ATOM   5764  C37 POPEg 139      57.663  21.678  62.135  1.00  0.00           C
ATOM   5767  C38 POPEg 139      57.003  21.988  60.775  1.00  0.00           C
ATOM   5770  C39 POPEg 139      57.903  22.808  59.825  1.00  0.00           C
ATOM   5773 0C31 POPEg 139      57.513  22.708  58.345  1.00  0.00           C
ATOM   5776 1C31 POPEg 139      58.503  23.478  57.465  1.00  0.00           C
ATOM   5779 2C31 POPEg 139      58.203  23.448  55.955  1.00  0.00           C
ATOM   5782 3C31 POPEg 139      58.423  22.068  55.315  1.00  0.00           C
ATOM   5785 4C31 POPEg 139      59.183  22.148  53.985  1.00  0.00           C
ATOM   5788 5C31 POPEg 139      59.533  20.758  53.435  1.00  0.00           C
ATOM   5791 6C31 POPEg 139      60.213  20.798  52.075  1.00  0.00           C
ATOM   5795  NH3 POPEh 140      19.243   8.058  68.875  1.00  0.00           N
ATOM   5799  C12 POPEh 140      17.913   8.678  69.225  1.00  0.00           C
ATOM   5802  C11 POPEh 140      16.863   7.628  69.645  1.00  0.00           C
ATOM   5805  P   POPEh 140      16.893   5.858  67.715  1.00  0.00           P
ATOM   5806  O13 POPEh 140      17.363   4.468  67.535  1.00  0.00           O
ATOM   5807  O14 POPEh 140      15.523   6.198  67.315  1.00  0.00           O
ATOM   5808  O11 POPEh 140      17.853   6.788  66.865  1.00  0.00           O
ATOM   5809  O12 POPEh 140      17.163   6.308  69.185  1.00  0.00           O
ATOM   5810  C1  POPEh 140      17.363   7.508  65.715  1.00  0.00           C
ATOM   5813  C2  POPEh 140      17.253   6.658  64.405  1.00  0.00           C
ATOM   5815  O21 POPEh 140      16.923   7.538  63.305  1.00  0.00           O
ATOM   5816  C21 POPEh 140      17.953   7.918  62.575  1.00  0.00           C
ATOM   5817  O22 POPEh 140      19.123   7.658  62.805  1.00  0.00           O
ATOM   5818  C22 POPEh 140      17.433   8.578  61.295  1.00  0.00           C
ATOM   5821  C3  POPEh 140      16.193   5.518  64.405  1.00  0.00           C
ATOM   5824  O31 POPEh 140      16.243   4.778  63.165  1.00  0.00           O
ATOM   5825  C31 POPEh 140      17.043   3.718  63.175  1.00  0.00           C
ATOM   5826  O32 POPEh 140      17.733   3.328  64.095  1.00  0.00           O
ATOM   5827  C32 POPEh 140      16.903   3.028  61.815  1.00  0.00           C
ATOM   5830  C23 POPEh 140      17.903  10.038  61.125  1.00  0.00           C
ATOM   5833  C24 POPEh 140      16.923  10.848  60.265  1.00  0.00           C
ATOM   5836  C25 POPEh 140      17.193  12.358  60.295  1.00  0.00           C
ATOM   5839  C26 POPEh 140      16.263  13.158  59.375  1.00  0.00           C
ATOM   5842  C27 POPEh 140      16.073  14.588  59.905  1.00  0.00           C
ATOM   5845  C28 POPEh 140      15.193  15.528  59.055  1.00  0.00           C
ATOM   5848  C29 POPEh 140      15.193  16.968  59.505  1.00  0.00           C
ATOM   5850 0C21 POPEh 140      14.463  17.978  58.985  1.00  0.00           C
ATOM   5852 1C21 POPEh 140      13.553  17.888  57.795  1.00  0.00           C
ATOM   5855 2C21 POPEh 140      12.063  18.148  58.095  1.00  0.00           C
ATOM   5858 3C21 POPEh 140      11.413  17.128  59.055  1.00  0.00           C
ATOM   5861 4C21 POPEh 140      11.303  17.628  60.505  1.00  0.00           C
ATOM   5864 5C21 POPEh 140      10.603  16.638  61.445  1.00  0.00           C
ATOM   5867 6C21 POPEh 140       9.093  16.518  61.235  1.00  0.00           C
ATOM   5870 7C21 POPEh 140       8.433  15.598  62.285  1.00  0.00           C
ATOM   5873 8C21 POPEh 140       6.943  15.358  62.045  1.00  0.00           C
ATOM   5877  C33 POPEh 140      17.803   1.788  61.755  1.00  0.00           C
ATOM   5880  C34 POPEh 140      17.573   0.958  60.495  1.00  0.00           C
ATOM   5883  C35 POPEh 140      18.413  -0.322  60.525  1.00  0.00           C
ATOM   5886  C36 POPEh 140      17.793  -1.348  61.465  1.00  0.00           C
ATOM   5889  C37 POPEh 140      18.523  -2.688  61.525  1.00  0.00           C
ATOM   5892  C38 POPEh 140      17.793  -3.658  62.455  1.00  0.00           C
ATOM   5895  C39 POPEh 140      18.433  -5.048  62.555  1.00  0.00           C
ATOM   5898 0C31 POPEh 140      18.793  -5.668  61.195  1.00  0.00           C
ATOM   5901 1C31 POPEh 140      19.093  -7.168  61.245  1.00  0.00           C
ATOM   5904 2C31 POPEh 140      17.853  -8.078  61.125  1.00  0.00           C
ATOM   5907 3C31 POPEh 140      17.073  -8.268  62.435  1.00  0.00           C
ATOM   5910 4C31 POPEh 140      16.173  -9.508  62.415  1.00  0.00           C
ATOM   5913 5C31 POPEh 140      15.223  -9.568  63.615  1.00  0.00           C
ATOM   5916 6C31 POPEh 140      14.343 -10.808  63.625  1.00  0.00           C
ATOM   5920  NH3 POPEi 141      19.393 113.458  25.825  1.00  0.00           N
ATOM   5924  C12 POPEi 141      20.703 112.818  25.485  1.00  0.00           C
ATOM   5927  C11 POPEi 141      21.833 113.838  25.405  1.00  0.00           C
ATOM   5930  P   POPEi 141      24.393 113.228  25.075  1.00  0.00           P
ATOM   5931  O13 POPEi 141      25.083 113.628  23.835  1.00  0.00           O
ATOM   5932  O14 POPEi 141      24.623 114.048  26.285  1.00  0.00           O
ATOM   5933  O11 POPEi 141      24.643 111.688  25.365  1.00  0.00           O
ATOM   5934  O12 POPEi 141      22.873 113.208  24.685  1.00  0.00           O
ATOM   5935  C1  POPEi 141      23.823 111.048  26.355  1.00  0.00           C
ATOM   5938  C2  POPEi 141      24.483 109.738  26.855  1.00  0.00           C
ATOM   5940  O21 POPEi 141      23.823 109.258  28.045  1.00  0.00           O
ATOM   5941  C21 POPEi 141      24.133 109.778  29.215  1.00  0.00           C
ATOM   5942  O22 POPEi 141      24.503 110.908  29.445  1.00  0.00           O
ATOM   5943  C22 POPEi 141      23.923 108.678  30.255  1.00  0.00           C
ATOM   5946  C3  POPEi 141      26.023 109.898  27.045  1.00  0.00           C
ATOM   5949  O31 POPEi 141      26.593 108.928  27.965  1.00  0.00           O
ATOM   5950  C31 POPEi 141      27.813 108.508  27.655  1.00  0.00           C
ATOM   5951  O32 POPEi 141      28.293 108.458  26.535  1.00  0.00           O
ATOM   5952  C32 POPEi 141      28.493 108.008  28.935  1.00  0.00           C
ATOM   5955  C23 POPEi 141      24.863 108.758  31.465  1.00  0.00           C
ATOM   5958  C24 POPEi 141      24.493 107.708  32.505  1.00  0.00           C
ATOM   5961  C25 POPEi 141      25.273 107.848  33.815  1.00  0.00           C
ATOM   5964  C26 POPEi 141      24.493 107.238  34.985  1.00  0.00           C
ATOM   5967  C27 POPEi 141      25.143 107.468  36.345  1.00  0.00           C
ATOM   5970  C28 POPEi 141      24.103 107.378  37.475  1.00  0.00           C
ATOM   5973  C29 POPEi 141      24.723 107.008  38.795  1.00  0.00           C
ATOM   5975 0C21 POPEi 141      24.583 107.648  39.975  1.00  0.00           C
ATOM   5977 1C21 POPEi 141      23.803 108.918  40.235  1.00  0.00           C
ATOM   5980 2C21 POPEi 141      24.543 109.898  41.175  1.00  0.00           C
ATOM   5983 3C21 POPEi 141      24.983 109.298  42.525  1.00  0.00           C
ATOM   5986 4C21 POPEi 141      23.853 108.618  43.315  1.00  0.00           C
ATOM   5989 5C21 POPEi 141      24.343 108.088  44.665  1.00  0.00           C
ATOM   5992 6C21 POPEi 141      23.213 107.488  45.505  1.00  0.00           C
ATOM   5995 7C21 POPEi 141      23.693 107.098  46.905  1.00  0.00           C
ATOM   5998 8C21 POPEi 141      22.583 106.518  47.775  1.00  0.00           C
ATOM   6002  C33 POPEi 141      28.583 109.098  30.035  1.00  0.00           C
ATOM   6005  C34 POPEi 141      29.113 108.568  31.375  1.00  0.00           C
ATOM   6008  C35 POPEi 141      29.013 109.588  32.525  1.00  0.00           C
ATOM   6011  C36 POPEi 141      29.913 109.188  33.705  1.00  0.00           C
ATOM   6014  C37 POPEi 141      29.683 109.978  35.005  1.00  0.00           C
ATOM   6017  C38 POPEi 141      28.513 109.438  35.845  1.00  0.00           C
ATOM   6020  C39 POPEi 141      28.283 110.218  37.145  1.00  0.00           C
ATOM   6023 0C31 POPEi 141      27.713 111.618  36.905  1.00  0.00           C
ATOM   6026 1C31 POPEi 141      27.513 112.378  38.215  1.00  0.00           C
ATOM   6029 2C31 POPEi 141      26.903 113.768  38.005  1.00  0.00           C
ATOM   6032 3C31 POPEi 141      26.583 114.488  39.315  1.00  0.00           C
ATOM   6035 4C31 POPEi 141      25.343 113.918  40.035  1.00  0.00           C
ATOM   6038 5C31 POPEi 141      24.973 114.708  41.295  1.00  0.00           C
ATOM   6041 6C31 POPEi 141      23.543 114.448  41.765  1.00  0.00           C
ATOM   6045  NH3 POPEj 142      63.333  45.358  24.855  1.00  0.00           N
ATOM   6049  C12 POPEj 142      62.983  46.818  24.755  1.00  0.00           C
ATOM   6052  C11 POPEj 142      64.013  47.718  25.465  1.00  0.00           C
ATOM   6055  P   POPEj 142      64.823  50.218  25.055  1.00  0.00           P
ATOM   6056  O13 POPEj 142      65.303  50.978  23.885  1.00  0.00           O
ATOM   6057  O14 POPEj 142      63.623  50.848  25.675  1.00  0.00           O
ATOM   6058  O11 POPEj 142      65.963  50.088  26.125  1.00  0.00           O
ATOM   6059  O12 POPEj 142      64.453  48.758  24.595  1.00  0.00           O
ATOM   6060  C1  POPEj 142      66.063  49.148  27.185  1.00  0.00           C
ATOM   6063  C2  POPEj 142      67.063  49.648  28.265  1.00  0.00           C
ATOM   6065  O21 POPEj 142      67.093  48.768  29.415  1.00  0.00           O
ATOM   6066  C21 POPEj 142      67.853  47.708  29.285  1.00  0.00           C
ATOM   6067  O22 POPEj 142      68.353  47.278  28.255  1.00  0.00           O
ATOM   6068  C22 POPEj 142      68.173  47.118  30.665  1.00  0.00           C
ATOM   6071  C3  POPEj 142      66.663  51.078  28.735  1.00  0.00           C
ATOM   6074  O31 POPEj 142      67.233  51.478  29.985  1.00  0.00           O
ATOM   6075  C31 POPEj 142      68.533  51.658  30.055  1.00  0.00           C
ATOM   6076  O32 POPEj 142      69.393  51.208  29.315  1.00  0.00           O
ATOM   6077  C32 POPEj 142      68.763  52.698  31.165  1.00  0.00           C
ATOM   6080  C23 POPEj 142      68.543  48.188  31.715  1.00  0.00           C
ATOM   6083  C24 POPEj 142      68.943  47.568  33.055  1.00  0.00           C
ATOM   6086  C25 POPEj 142      69.133  48.608  34.155  1.00  0.00           C
ATOM   6089  C26 POPEj 142      68.473  48.218  35.485  1.00  0.00           C
ATOM   6092  C27 POPEj 142      68.623  49.328  36.515  1.00  0.00           C
ATOM   6095  C28 POPEj 142      67.993  49.108  37.905  1.00  0.00           C
ATOM   6098  C29 POPEj 142      69.013  48.588  38.885  1.00  0.00           C
ATOM   6100 0C21 POPEj 142      68.903  48.498  40.215  1.00  0.00           C
ATOM   6102 1C21 POPEj 142      67.703  48.818  41.065  1.00  0.00           C
ATOM   6105 2C21 POPEj 142      67.183  47.538  41.755  1.00  0.00           C
ATOM   6108 3C21 POPEj 142      66.283  47.838  42.955  1.00  0.00           C
ATOM   6111 4C21 POPEj 142      65.453  46.628  43.425  1.00  0.00           C
ATOM   6114 5C21 POPEj 142      64.603  46.958  44.655  1.00  0.00           C
ATOM   6117 6C21 POPEj 142      63.523  45.908  44.955  1.00  0.00           C
ATOM   6120 7C21 POPEj 142      62.663  46.308  46.155  1.00  0.00           C
ATOM   6123 8C21 POPEj 142      61.343  45.538  46.275  1.00  0.00           C
ATOM   6127  C33 POPEj 142      69.923  52.408  32.145  1.00  0.00           C
ATOM   6130  C34 POPEj 142      69.993  53.518  33.205  1.00  0.00           C
ATOM   6133  C35 POPEj 142      71.093  53.348  34.255  1.00  0.00           C
ATOM   6136  C36 POPEj 142      70.973  54.368  35.395  1.00  0.00           C
ATOM   6139  C37 POPEj 142      72.113  54.298  36.435  1.00  0.00           C
ATOM   6142  C38 POPEj 142      71.703  54.768  37.845  1.00  0.00           C
ATOM   6145  C39 POPEj 142      70.863  53.708  38.565  1.00  0.00           C
ATOM   6148 0C31 POPEj 142      70.403  54.038  39.985  1.00  0.00           C
ATOM   6151 1C31 POPEj 142      69.323  53.038  40.415  1.00  0.00           C
ATOM   6154 2C31 POPEj 142      69.073  53.018  41.925  1.00  0.00           C
ATOM   6157 3C31 POPEj 142      68.633  54.368  42.495  1.00  0.00           C
ATOM   6160 4C31 POPEj 142      68.583  54.318  44.025  1.00  0.00           C
ATOM   6163 5C31 POPEj 142      67.713  55.418  44.635  1.00  0.00           C
ATOM   6166 6C31 POPEj 142      67.473  55.198  46.125  1.00  0.00           C
ATOM   6170  NH3 POPEk 143      55.553  88.228  67.095  1.00  0.00           N
ATOM   6174  C12 POPEk 143      54.913  86.918  67.455  1.00  0.00           C
ATOM   6177  C11 POPEk 143      55.863  86.048  68.285  1.00  0.00           C
ATOM   6180  P   POPEk 143      58.053  86.108  69.715  1.00  0.00           P
ATOM   6181  O13 POPEk 143      59.303  86.888  69.565  1.00  0.00           O
ATOM   6182  O14 POPEk 143      57.633  85.808  71.105  1.00  0.00           O
ATOM   6183  O11 POPEk 143      58.193  84.718  68.935  1.00  0.00           O
ATOM   6184  O12 POPEk 143      56.893  86.828  68.905  1.00  0.00           O
ATOM   6185  C1  POPEk 143      59.353  84.508  68.105  1.00  0.00           C
ATOM   6188  C2  POPEk 143      59.313  85.308  66.765  1.00  0.00           C
ATOM   6190  O21 POPEk 143      59.103  84.398  65.685  1.00  0.00           O
ATOM   6191  C21 POPEk 143      58.003  84.488  64.975  1.00  0.00           C
ATOM   6192  O22 POPEk 143      57.093  85.278  65.115  1.00  0.00           O
ATOM   6193  C22 POPEk 143      58.113  83.348  63.965  1.00  0.00           C
ATOM   6196  C3  POPEk 143      60.673  86.028  66.515  1.00  0.00           C
ATOM   6199  O31 POPEk 143      60.693  86.628  65.195  1.00  0.00           O
ATOM   6200  C31 POPEk 143      61.673  86.258  64.375  1.00  0.00           C
ATOM   6201  O32 POPEk 143      62.653  85.588  64.685  1.00  0.00           O
ATOM   6202  C32 POPEk 143      61.313  86.758  62.975  1.00  0.00           C
ATOM   6205  C23 POPEk 143      56.873  83.108  63.075  1.00  0.00           C
ATOM   6208  C24 POPEk 143      56.923  83.838  61.735  1.00  0.00           C
ATOM   6211  C25 POPEk 143      55.883  83.258  60.785  1.00  0.00           C
ATOM   6214  C26 POPEk 143      54.553  84.028  60.825  1.00  0.00           C
ATOM   6217  C27 POPEk 143      53.533  83.418  59.855  1.00  0.00           C
ATOM   6220  C28 POPEk 143      52.123  83.978  60.045  1.00  0.00           C
ATOM   6223  C29 POPEk 143      52.063  85.438  59.715  1.00  0.00           C
ATOM   6225 0C21 POPEk 143      51.963  85.958  58.485  1.00  0.00           C
ATOM   6227 1C21 POPEk 143      51.863  85.178  57.205  1.00  0.00           C
ATOM   6230 2C21 POPEk 143      50.533  85.468  56.485  1.00  0.00           C
ATOM   6233 3C21 POPEk 143      49.273  85.098  57.285  1.00  0.00           C
ATOM   6236 4C21 POPEk 143      47.983  85.418  56.505  1.00  0.00           C
ATOM   6239 5C21 POPEk 143      47.933  86.848  55.965  1.00  0.00           C
ATOM   6242 6C21 POPEk 143      46.583  87.218  55.345  1.00  0.00           C
ATOM   6245 7C21 POPEk 143      46.603  88.648  54.795  1.00  0.00           C
ATOM   6248 8C21 POPEk 143      45.523  88.918  53.755  1.00  0.00           C
ATOM   6252  C33 POPEk 143      61.963  85.978  61.805  1.00  0.00           C
ATOM   6255  C34 POPEk 143      61.993  86.798  60.515  1.00  0.00           C
ATOM   6258  C35 POPEk 143      60.603  87.238  60.015  1.00  0.00           C
ATOM   6261  C36 POPEk 143      59.753  86.108  59.435  1.00  0.00           C
ATOM   6264  C37 POPEk 143      60.373  85.428  58.205  1.00  0.00           C
ATOM   6267  C38 POPEk 143      59.293  84.918  57.245  1.00  0.00           C
ATOM   6270  C39 POPEk 143      59.853  84.308  55.955  1.00  0.00           C
ATOM   6273 0C31 POPEk 143      58.763  83.548  55.205  1.00  0.00           C
ATOM   6276 1C31 POPEk 143      59.293  82.848  53.955  1.00  0.00           C
ATOM   6279 2C31 POPEk 143      58.403  81.668  53.555  1.00  0.00           C
ATOM   6282 3C31 POPEk 143      58.993  80.848  52.405  1.00  0.00           C
ATOM   6285 4C31 POPEk 143      58.023  79.768  51.945  1.00  0.00           C
ATOM   6288 5C31 POPEk 143      58.603  78.858  50.865  1.00  0.00           C
ATOM   6291 6C31 POPEk 143      57.513  78.098  50.115  1.00  0.00           C
ATOM   6295  NH3 POPEl 144     111.443  33.158  27.975  1.00  0.00           N
ATOM   6299  C12 POPEl 144     112.173  31.978  27.375  1.00  0.00           C
ATOM   6302  C11 POPEl 144     113.683  32.248  27.335  1.00  0.00           C
ATOM   6305  P   POPEl 144     115.923  31.018  27.785  1.00  0.00           P
ATOM   6306  O13 POPEl 144     116.353  29.708  28.345  1.00  0.00           O
ATOM   6307  O14 POPEl 144     116.733  31.548  26.665  1.00  0.00           O
ATOM   6308  O11 POPEl 144     115.913  32.088  28.925  1.00  0.00           O
ATOM   6309  O12 POPEl 144     114.413  31.008  27.285  1.00  0.00           O
ATOM   6310  C1  POPEl 144     117.053  32.798  29.385  1.00  0.00           C
ATOM   6313  C2  POPEl 144     116.893  32.938  30.905  1.00  0.00           C
ATOM   6315  O21 POPEl 144     117.973  33.638  31.535  1.00  0.00           O
ATOM   6316  C21 POPEl 144     118.033  34.948  31.335  1.00  0.00           C
ATOM   6317  O22 POPEl 144     118.203  35.508  30.265  1.00  0.00           O
ATOM   6318  C22 POPEl 144     117.853  35.638  32.675  1.00  0.00           C
ATOM   6321  C3  POPEl 144     116.733  31.508  31.535  1.00  0.00           C
ATOM   6324  O31 POPEl 144     117.003  31.458  32.945  1.00  0.00           O
ATOM   6325  C31 POPEl 144     116.043  31.998  33.695  1.00  0.00           C
ATOM   6326  O32 POPEl 144     114.973  32.408  33.295  1.00  0.00           O
ATOM   6327  C32 POPEl 144     116.493  31.988  35.155  1.00  0.00           C
ATOM   6330  C23 POPEl 144     117.253  37.048  32.525  1.00  0.00           C
ATOM   6333  C24 POPEl 144     117.123  37.788  33.855  1.00  0.00           C
ATOM   6336  C25 POPEl 144     115.903  37.368  34.685  1.00  0.00           C
ATOM   6339  C26 POPEl 144     115.943  37.988  36.085  1.00  0.00           C
ATOM   6342  C27 POPEl 144     114.623  37.838  36.835  1.00  0.00           C
ATOM   6345  C28 POPEl 144     114.673  38.498  38.225  1.00  0.00           C
ATOM   6348  C29 POPEl 144     113.443  38.208  39.035  1.00  0.00           C
ATOM   6350 0C21 POPEl 144     113.353  37.378  40.105  1.00  0.00           C
ATOM   6352 1C21 POPEl 144     114.463  36.568  40.715  1.00  0.00           C
ATOM   6355 2C21 POPEl 144     114.883  37.028  42.115  1.00  0.00           C
ATOM   6358 3C21 POPEl 144     116.213  36.378  42.515  1.00  0.00           C
ATOM   6361 4C21 POPEl 144     116.823  37.028  43.755  1.00  0.00           C
ATOM   6364 5C21 POPEl 144     118.283  36.628  44.015  1.00  0.00           C
ATOM   6367 6C21 POPEl 144     118.533  35.118  44.095  1.00  0.00           C
ATOM   6370 7C21 POPEl 144     119.953  34.828  44.595  1.00  0.00           C
ATOM   6373 8C21 POPEl 144     120.343  33.358  44.525  1.00  0.00           C
ATOM   6377  C33 POPEl 144     116.573  33.408  35.765  1.00  0.00           C
ATOM   6380  C34 POPEl 144     117.993  34.018  35.735  1.00  0.00           C
ATOM   6383  C35 POPEl 144     118.863  33.728  36.975  1.00  0.00           C
ATOM   6386  C36 POPEl 144     118.873  34.878  37.985  1.00  0.00           C
ATOM   6389  C37 POPEl 144     119.813  34.668  39.185  1.00  0.00           C
ATOM   6392  C38 POPEl 144     119.633  35.688  40.335  1.00  0.00           C
ATOM   6395  C39 POPEl 144     119.623  37.178  39.925  1.00  0.00           C
ATOM   6398 0C31 POPEl 144     120.983  37.898  40.025  1.00  0.00           C
ATOM   6401 1C31 POPEl 144     120.913  39.268  39.335  1.00  0.00           C
ATOM   6404 2C31 POPEl 144     121.913  40.328  39.835  1.00  0.00           C
ATOM   6407 3C31 POPEl 144     121.883  40.558  41.355  1.00  0.00           C
ATOM   6410 4C31 POPEl 144     122.443  41.938  41.735  1.00  0.00           C
ATOM   6413 5C31 POPEl 144     122.353  42.228  43.235  1.00  0.00           C
ATOM   6416 6C31 POPEl 144     122.593  43.698  43.585  1.00  0.00           C
ATOM   6420  NH3 POPEm 145      16.063 102.888  68.285  1.00  0.00           N
ATOM   6424  C12 POPEm 145      15.473 103.528  69.495  1.00  0.00           C
ATOM   6427  C11 POPEm 145      16.533 103.638  70.605  1.00  0.00           C
ATOM   6430  P   POPEm 145      18.903 102.498  70.475  1.00  0.00           P
ATOM   6431  O13 POPEm 145      20.263 103.008  70.175  1.00  0.00           O
ATOM   6432  O14 POPEm 145      18.593 102.068  71.855  1.00  0.00           O
ATOM   6433  O11 POPEm 145      18.443 101.378  69.415  1.00  0.00           O
ATOM   6434  O12 POPEm 145      17.873 103.628  70.095  1.00  0.00           O
ATOM   6435  C1  POPEm 145      19.473 100.778  68.605  1.00  0.00           C
ATOM   6438  C2  POPEm 145      19.053  99.568  67.685  1.00  0.00           C
ATOM   6440  O21 POPEm 145      18.953  99.958  66.305  1.00  0.00           O
ATOM   6441  C21 POPEm 145      17.933 100.688  65.925  1.00  0.00           C
ATOM   6442  O22 POPEm 145      17.003 101.058  66.635  1.00  0.00           O
ATOM   6443  C22 POPEm 145      18.063 101.048  64.455  1.00  0.00           C
ATOM   6446  C3  POPEm 145      17.863  98.678  68.165  1.00  0.00           C
ATOM   6449  O31 POPEm 145      17.403  97.778  67.125  1.00  0.00           O
ATOM   6450  C31 POPEm 145      18.253  96.768  66.865  1.00  0.00           C
ATOM   6451  O32 POPEm 145      19.223  96.488  67.535  1.00  0.00           O
ATOM   6452  C32 POPEm 145      17.833  96.128  65.545  1.00  0.00           C
ATOM   6455  C23 POPEm 145      16.703 101.558  63.895  1.00  0.00           C
ATOM   6458  C24 POPEm 145      16.803 102.208  62.505  1.00  0.00           C
ATOM   6461  C25 POPEm 145      16.673 101.198  61.355  1.00  0.00           C
ATOM   6464  C26 POPEm 145      16.003 101.788  60.115  1.00  0.00           C
ATOM   6467  C27 POPEm 145      15.653 100.698  59.095  1.00  0.00           C
ATOM   6470  C28 POPEm 145      14.893 101.218  57.855  1.00  0.00           C
ATOM   6473  C29 POPEm 145      13.413 101.378  58.125  1.00  0.00           C
ATOM   6475 0C21 POPEm 145      12.453 101.398  57.185  1.00  0.00           C
ATOM   6477 1C21 POPEm 145      12.643 101.388  55.685  1.00  0.00           C
ATOM   6480 2C21 POPEm 145      11.683 102.418  55.045  1.00  0.00           C
ATOM   6483 3C21 POPEm 145      11.853 102.598  53.525  1.00  0.00           C
ATOM   6486 4C21 POPEm 145      11.173 103.898  53.075  1.00  0.00           C
ATOM   6489 5C21 POPEm 145      11.103 104.088  51.555  1.00  0.00           C
ATOM   6492 6C21 POPEm 145      10.353 105.378  51.165  1.00  0.00           C
ATOM   6495 7C21 POPEm 145      10.003 105.448  49.675  1.00  0.00           C
ATOM   6498 8C21 POPEm 145       9.213 106.698  49.295  1.00  0.00           C
ATOM   6502  C33 POPEm 145      18.573  96.738  64.335  1.00  0.00           C
ATOM   6505  C34 POPEm 145      17.823  96.518  63.015  1.00  0.00           C
ATOM   6508  C35 POPEm 145      18.643  96.988  61.805  1.00  0.00           C
ATOM   6511  C36 POPEm 145      17.933  96.788  60.455  1.00  0.00           C
ATOM   6514  C37 POPEm 145      18.903  97.078  59.295  1.00  0.00           C
ATOM   6517  C38 POPEm 145      18.363  96.808  57.885  1.00  0.00           C
ATOM   6520  C39 POPEm 145      19.493  97.018  56.865  1.00  0.00           C
ATOM   6523 0C31 POPEm 145      19.053  97.038  55.395  1.00  0.00           C
ATOM   6526 1C31 POPEm 145      20.263  97.298  54.485  1.00  0.00           C
ATOM   6529 2C31 POPEm 145      19.863  97.878  53.115  1.00  0.00           C
ATOM   6532 3C31 POPEm 145      21.083  98.208  52.235  1.00  0.00           C
ATOM   6535 4C31 POPEm 145      21.653  99.608  52.455  1.00  0.00           C
ATOM   6538 5C31 POPEm 145      22.833  99.908  51.515  1.00  0.00           C
ATOM   6541 6C31 POPEm 145      23.323 101.358  51.565  1.00  0.00           C
ATOM   6545  NH3 POPEn 146      14.813  37.768  24.985  1.00  0.00           N
ATOM   6549  C12 POPEn 146      15.893  38.788  24.665  1.00  0.00           C
ATOM   6552  C11 POPEn 146      15.413  40.188  25.075  1.00  0.00           C
ATOM   6555  P   POPEn 146      17.113  42.158  25.145  1.00  0.00           P
ATOM   6556  O13 POPEn 146      18.403  41.428  25.115  1.00  0.00           O
ATOM   6557  O14 POPEn 146      17.083  43.558  24.655  1.00  0.00           O
ATOM   6558  O11 POPEn 146      16.593  42.128  26.615  1.00  0.00           O
ATOM   6559  O12 POPEn 146      16.043  41.278  24.375  1.00  0.00           O
ATOM   6560  C1  POPEn 146      16.183  43.258  27.385  1.00  0.00           C
ATOM   6563  C2  POPEn 146      16.883  43.238  28.755  1.00  0.00           C
ATOM   6565  O21 POPEn 146      16.853  41.878  29.205  1.00  0.00           O
ATOM   6566  C21 POPEn 146      17.713  41.598  30.155  1.00  0.00           C
ATOM   6567  O22 POPEn 146      18.493  42.358  30.695  1.00  0.00           O
ATOM   6568  C22 POPEn 146      17.493  40.148  30.535  1.00  0.00           C
ATOM   6571  C3  POPEn 146      16.233  44.218  29.795  1.00  0.00           C
ATOM   6574  O31 POPEn 146      15.453  43.488  30.775  1.00  0.00           O
ATOM   6575  C31 POPEn 146      15.453  44.008  31.995  1.00  0.00           C
ATOM   6576  O32 POPEn 146      15.963  45.048  32.335  1.00  0.00           O
ATOM   6577  C32 POPEn 146      14.653  43.068  32.895  1.00  0.00           C
ATOM   6580  C23 POPEn 146      18.733  39.578  31.215  1.00  0.00           C
ATOM   6583  C24 POPEn 146      18.483  38.128  31.605  1.00  0.00           C
ATOM   6586  C25 POPEn 146      19.433  37.628  32.695  1.00  0.00           C
ATOM   6589  C26 POPEn 146      19.263  38.378  34.015  1.00  0.00           C
ATOM   6592  C27 POPEn 146      20.123  37.778  35.125  1.00  0.00           C
ATOM   6595  C28 POPEn 146      20.333  38.748  36.305  1.00  0.00           C
ATOM   6598  C29 POPEn 146      19.113  38.918  37.175  1.00  0.00           C
ATOM   6600 0C21 POPEn 146      19.093  39.588  38.345  1.00  0.00           C
ATOM   6602 1C21 POPEn 146      20.263  40.298  38.985  1.00  0.00           C
ATOM   6605 2C21 POPEn 146      20.803  39.568  40.225  1.00  0.00           C
ATOM   6608 3C21 POPEn 146      19.753  39.318  41.325  1.00  0.00           C
ATOM   6611 4C21 POPEn 146      20.353  38.598  42.545  1.00  0.00           C
ATOM   6614 5C21 POPEn 146      19.273  38.108  43.525  1.00  0.00           C
ATOM   6617 6C21 POPEn 146      19.733  36.888  44.345  1.00  0.00           C
ATOM   6620 7C21 POPEn 146      18.653  36.398  45.305  1.00  0.00           C
ATOM   6623 8C21 POPEn 146      19.053  35.128  46.075  1.00  0.00           C
ATOM   6627  C33 POPEn 146      15.133  43.088  34.355  1.00  0.00           C
ATOM   6630  C34 POPEn 146      14.353  42.048  35.175  1.00  0.00           C
ATOM   6633  C35 POPEn 146      15.083  41.548  36.415  1.00  0.00           C
ATOM   6636  C36 POPEn 146      15.203  42.608  37.515  1.00  0.00           C
ATOM   6639  C37 POPEn 146      14.063  42.518  38.525  1.00  0.00           C
ATOM   6642  C38 POPEn 146      14.193  43.568  39.635  1.00  0.00           C
ATOM   6645  C39 POPEn 146      13.643  43.088  40.985  1.00  0.00           C
ATOM   6648 0C31 POPEn 146      12.173  42.648  40.925  1.00  0.00           C
ATOM   6651 1C31 POPEn 146      11.623  42.198  42.285  1.00  0.00           C
ATOM   6654 2C31 POPEn 146      10.123  41.858  42.185  1.00  0.00           C
ATOM   6657 3C31 POPEn 146       9.563  41.108  43.405  1.00  0.00           C
ATOM   6660 4C31 POPEn 146       9.523  41.928  44.695  1.00  0.00           C
ATOM   6663 5C31 POPEn 146       8.743  41.208  45.805  1.00  0.00           C
ATOM   6666 6C31 POPEn 146       8.983  41.768  47.205  1.00  0.00           C
ATOM   6670  NH3 POPEo 147      39.983  19.008  24.965  1.00  0.00           N
ATOM   6674  C12 POPEo 147      39.633  19.938  26.115  1.00  0.00           C
ATOM   6677  C11 POPEo 147      40.653  21.088  26.245  1.00  0.00           C
ATOM   6680  P   POPEo 147      40.083  23.338  27.545  1.00  0.00           P
ATOM   6681  O13 POPEo 147      41.033  24.088  28.395  1.00  0.00           O
ATOM   6682  O14 POPEo 147      39.863  23.908  26.205  1.00  0.00           O
ATOM   6683  O11 POPEo 147      38.693  23.278  28.295  1.00  0.00           O
ATOM   6684  O12 POPEo 147      40.463  21.798  27.475  1.00  0.00           O
ATOM   6685  C1  POPEo 147      38.243  24.358  29.125  1.00  0.00           C
ATOM   6688  C2  POPEo 147      38.263  23.948  30.615  1.00  0.00           C
ATOM   6690  O21 POPEo 147      37.713  25.028  31.405  1.00  0.00           O
ATOM   6691  C21 POPEo 147      37.073  24.618  32.505  1.00  0.00           C
ATOM   6692  O22 POPEo 147      36.653  23.498  32.705  1.00  0.00           O
ATOM   6693  C22 POPEo 147      37.053  25.748  33.525  1.00  0.00           C
ATOM   6696  C3  POPEo 147      39.683  23.628  31.145  1.00  0.00           C
ATOM   6699  O31 POPEo 147      39.643  23.438  32.575  1.00  0.00           O
ATOM   6700  C31 POPEo 147      40.083  22.288  33.035  1.00  0.00           C
ATOM   6701  O32 POPEo 147      40.823  21.518  32.465  1.00  0.00           O
ATOM   6702  C32 POPEo 147      39.343  21.998  34.345  1.00  0.00           C
ATOM   6705  C23 POPEo 147      36.503  25.288  34.895  1.00  0.00           C
ATOM   6708  C24 POPEo 147      36.913  26.178  36.075  1.00  0.00           C
ATOM   6711  C25 POPEo 147      36.113  25.778  37.325  1.00  0.00           C
ATOM   6714  C26 POPEo 147      36.853  25.888  38.665  1.00  0.00           C
ATOM   6717  C27 POPEo 147      36.073  25.098  39.725  1.00  0.00           C
ATOM   6720  C28 POPEo 147      36.493  25.358  41.175  1.00  0.00           C
ATOM   6723  C29 POPEo 147      36.203  26.768  41.605  1.00  0.00           C
ATOM   6725 0C21 POPEo 147      35.093  27.188  42.245  1.00  0.00           C
ATOM   6727 1C21 POPEo 147      33.923  26.338  42.655  1.00  0.00           C
ATOM   6730 2C21 POPEo 147      34.083  25.688  44.055  1.00  0.00           C
ATOM   6733 3C21 POPEo 147      34.453  26.678  45.175  1.00  0.00           C
ATOM   6736 4C21 POPEo 147      35.923  26.538  45.585  1.00  0.00           C
ATOM   6739 5C21 POPEo 147      36.543  27.788  46.225  1.00  0.00           C
ATOM   6742 6C21 POPEo 147      38.023  27.548  46.525  1.00  0.00           C
ATOM   6745 7C21 POPEo 147      38.803  28.788  46.965  1.00  0.00           C
ATOM   6748 8C21 POPEo 147      40.303  28.518  47.055  1.00  0.00           C
ATOM   6752  C33 POPEo 147      39.973  20.808  35.095  1.00  0.00           C
ATOM   6755  C34 POPEo 147      39.053  20.178  36.145  1.00  0.00           C
ATOM   6758  C35 POPEo 147      38.943  21.038  37.405  1.00  0.00           C
ATOM   6761  C36 POPEo 147      38.363  20.268  38.605  1.00  0.00           C
ATOM   6764  C37 POPEo 147      38.703  20.938  39.945  1.00  0.00           C
ATOM   6767  C38 POPEo 147      38.153  20.148  41.135  1.00  0.00           C
ATOM   6770  C39 POPEo 147      38.863  20.428  42.465  1.00  0.00           C
ATOM   6773 0C31 POPEo 147      38.853  21.888  42.945  1.00  0.00           C
ATOM   6776 1C31 POPEo 147      39.233  21.928  44.435  1.00  0.00           C
ATOM   6779 2C31 POPEo 147      39.703  23.288  44.985  1.00  0.00           C
ATOM   6782 3C31 POPEo 147      39.903  23.178  46.505  1.00  0.00           C
ATOM   6785 4C31 POPEo 147      40.643  24.348  47.165  1.00  0.00           C
ATOM   6788 5C31 POPEo 147      40.793  24.138  48.675  1.00  0.00           C
ATOM   6791 6C31 POPEo 147      41.783  25.088  49.345  1.00  0.00           C
ATOM   6795  NH3 POPEp 148      42.843  43.648  21.895  1.00  0.00           N
ATOM   6799  C12 POPEp 148      42.863  42.308  21.225  1.00  0.00           C
ATOM   6802  C11 POPEp 148      43.063  41.258  22.315  1.00  0.00           C
ATOM   6805  P   POPEp 148      45.513  41.398  23.325  1.00  0.00           P
ATOM   6806  O13 POPEp 148      45.823  40.308  22.365  1.00  0.00           O
ATOM   6807  O14 POPEp 148      46.193  42.698  23.095  1.00  0.00           O
ATOM   6808  O11 POPEp 148      45.863  40.918  24.775  1.00  0.00           O
ATOM   6809  O12 POPEp 148      43.973  41.718  23.325  1.00  0.00           O
ATOM   6810  C1  POPEp 148      44.923  41.018  25.845  1.00  0.00           C
ATOM   6813  C2  POPEp 148      45.233  42.248  26.745  1.00  0.00           C
ATOM   6815  O21 POPEp 148      44.923  41.968  28.105  1.00  0.00           O
ATOM   6816  C21 POPEp 148      45.663  41.038  28.665  1.00  0.00           C
ATOM   6817  O22 POPEp 148      46.683  40.558  28.215  1.00  0.00           O
ATOM   6818  C22 POPEp 148      45.083  40.738  30.035  1.00  0.00           C
ATOM   6821  C3  POPEp 148      44.473  43.548  26.325  1.00  0.00           C
ATOM   6824  O31 POPEp 148      44.893  44.688  27.105  1.00  0.00           O
ATOM   6825  C31 POPEp 148      44.553  44.818  28.415  1.00  0.00           C
ATOM   6826  O32 POPEp 148      45.333  45.298  29.225  1.00  0.00           O
ATOM   6827  C32 POPEp 148      43.143  44.358  28.755  1.00  0.00           C
ATOM   6830  C23 POPEp 148      45.763  41.598  31.115  1.00  0.00           C
ATOM   6833  C24 POPEp 148      45.343  41.198  32.535  1.00  0.00           C
ATOM   6836  C25 POPEp 148      46.383  41.638  33.565  1.00  0.00           C
ATOM   6839  C26 POPEp 148      46.313  40.828  34.865  1.00  0.00           C
ATOM   6842  C27 POPEp 148      45.003  40.988  35.645  1.00  0.00           C
ATOM   6845  C28 POPEp 148      45.063  40.378  37.055  1.00  0.00           C
ATOM   6848  C29 POPEp 148      46.063  41.108  37.905  1.00  0.00           C
ATOM   6850 0C21 POPEp 148      46.243  40.978  39.225  1.00  0.00           C
ATOM   6852 1C21 POPEp 148      45.483  40.078  40.155  1.00  0.00           C
ATOM   6855 2C21 POPEp 148      45.613  40.638  41.585  1.00  0.00           C
ATOM   6858 3C21 POPEp 148      45.053  39.688  42.655  1.00  0.00           C
ATOM   6861 4C21 POPEp 148      45.393  40.188  44.065  1.00  0.00           C
ATOM   6864 5C21 POPEp 148      44.923  39.258  45.195  1.00  0.00           C
ATOM   6867 6C21 POPEp 148      45.323  37.788  44.995  1.00  0.00           C
ATOM   6870 7C21 POPEp 148      44.893  36.888  46.155  1.00  0.00           C
ATOM   6873 8C21 POPEp 148      45.323  35.438  45.955  1.00  0.00           C
ATOM   6877  C33 POPEp 148      42.813  44.308  30.275  1.00  0.00           C
ATOM   6880  C34 POPEp 148      41.393  43.748  30.475  1.00  0.00           C
ATOM   6883  C35 POPEp 148      40.873  43.818  31.915  1.00  0.00           C
ATOM   6886  C36 POPEp 148      39.623  42.958  32.145  1.00  0.00           C
ATOM   6889  C37 POPEp 148      39.103  43.078  33.585  1.00  0.00           C
ATOM   6892  C38 POPEp 148      38.313  41.858  34.075  1.00  0.00           C
ATOM   6895  C39 POPEp 148      38.443  41.628  35.585  1.00  0.00           C
ATOM   6898 0C31 POPEp 148      39.823  41.068  35.975  1.00  0.00           C
ATOM   6901 1C31 POPEp 148      40.033  40.878  37.495  1.00  0.00           C
ATOM   6904 2C31 POPEp 148      38.983  39.998  38.195  1.00  0.00           C
ATOM   6907 3C31 POPEp 148      38.803  38.588  37.605  1.00  0.00           C
ATOM   6910 4C31 POPEp 148      40.033  37.688  37.755  1.00  0.00           C
ATOM   6913 5C31 POPEp 148      39.673  36.198  37.695  1.00  0.00           C
ATOM   6916 6C31 POPEp 148      40.883  35.268  37.805  1.00  0.00           C
ATOM   6920  NH3 POPEq 149      59.683  23.678  25.265  1.00  0.00           N
ATOM   6924  C12 POPEq 149      58.613  22.998  24.455  1.00  0.00           C
ATOM   6927  C11 POPEq 149      57.593  22.288  25.365  1.00  0.00           C
ATOM   6930  P   POPEq 149      57.303  19.778  24.515  1.00  0.00           P
ATOM   6931  O13 POPEq 149      56.083  19.008  24.215  1.00  0.00           O
ATOM   6932  O14 POPEq 149      58.403  19.778  23.515  1.00  0.00           O
ATOM   6933  O11 POPEq 149      57.863  19.468  25.985  1.00  0.00           O
ATOM   6934  O12 POPEq 149      56.843  21.298  24.655  1.00  0.00           O
ATOM   6935  C1  POPEq 149      56.913  19.018  26.985  1.00  0.00           C
ATOM   6938  C2  POPEq 149      57.553  18.968  28.415  1.00  0.00           C
ATOM   6940  O21 POPEq 149      56.523  18.798  29.425  1.00  0.00           O
ATOM   6941  C21 POPEq 149      56.423  17.578  29.945  1.00  0.00           C
ATOM   6942  O22 POPEq 149      57.013  16.578  29.565  1.00  0.00           O
ATOM   6943  C22 POPEq 149      55.453  17.598  31.125  1.00  0.00           C
ATOM   6946  C3  POPEq 149      58.303  20.298  28.725  1.00  0.00           C
ATOM   6949  O31 POPEq 149      58.453  20.638  30.125  1.00  0.00           O
ATOM   6950  C31 POPEq 149      59.413  19.958  30.755  1.00  0.00           C
ATOM   6951  O32 POPEq 149      59.983  18.988  30.295  1.00  0.00           O
ATOM   6952  C32 POPEq 149      59.713  20.608  32.125  1.00  0.00           C
ATOM   6955  C23 POPEq 149      56.073  17.178  32.485  1.00  0.00           C
ATOM   6958  C24 POPEq 149      56.833  18.308  33.195  1.00  0.00           C
ATOM   6961  C25 POPEq 149      57.243  17.948  34.635  1.00  0.00           C
ATOM   6964  C26 POPEq 149      57.323  19.138  35.595  1.00  0.00           C
ATOM   6967  C27 POPEq 149      57.333  18.698  37.075  1.00  0.00           C
ATOM   6970  C28 POPEq 149      57.083  19.858  38.075  1.00  0.00           C
ATOM   6973  C29 POPEq 149      56.573  19.378  39.415  1.00  0.00           C
ATOM   6975 0C21 POPEq 149      56.723  19.958  40.625  1.00  0.00           C
ATOM   6977 1C21 POPEq 149      57.493  21.208  40.975  1.00  0.00           C
ATOM   6980 2C21 POPEq 149      56.753  22.558  40.795  1.00  0.00           C
ATOM   6983 3C21 POPEq 149      56.593  22.968  39.325  1.00  0.00           C
ATOM   6986 4C21 POPEq 149      56.023  24.378  39.095  1.00  0.00           C
ATOM   6989 5C21 POPEq 149      56.973  25.518  39.465  1.00  0.00           C
ATOM   6992 6C21 POPEq 149      56.303  26.888  39.215  1.00  0.00           C
ATOM   6995 7C21 POPEq 149      56.993  28.058  39.935  1.00  0.00           C
ATOM   6998 8C21 POPEq 149      56.163  29.348  39.925  1.00  0.00           C
ATOM   7002  C33 POPEq 149      61.153  20.338  32.635  1.00  0.00           C
ATOM   7005  C34 POPEq 149      61.253  19.768  34.055  1.00  0.00           C
ATOM   7008  C35 POPEq 149      61.203  20.818  35.175  1.00  0.00           C
ATOM   7011  C36 POPEq 149      61.683  20.238  36.515  1.00  0.00           C
ATOM   7014  C37 POPEq 149      61.513  21.198  37.705  1.00  0.00           C
ATOM   7017  C38 POPEq 149      61.803  20.548  39.075  1.00  0.00           C
ATOM   7020  C39 POPEq 149      60.783  19.468  39.455  1.00  0.00           C
ATOM   7023 0C31 POPEq 149      61.033  18.798  40.815  1.00  0.00           C
ATOM   7026 1C31 POPEq 149      59.953  17.758  41.135  1.00  0.00           C
ATOM   7029 2C31 POPEq 149      60.443  16.618  42.035  1.00  0.00           C
ATOM   7032 3C31 POPEq 149      60.683  17.028  43.495  1.00  0.00           C
ATOM   7035 4C31 POPEq 149      59.383  17.238  44.275  1.00  0.00           C
ATOM   7038 5C31 POPEq 149      59.633  17.648  45.735  1.00  0.00           C
ATOM   7041 6C31 POPEq 149      58.343  17.898  46.505  1.00  0.00           C
ATOM   7045  NH3 POPEr 150     122.613  36.138  26.275  1.00  0.00           N
ATOM   7049  C12 POPEr 150     122.923  34.658  26.315  1.00  0.00           C
ATOM   7052  C11 POPEr 150     121.643  33.818  26.455  1.00  0.00           C
ATOM   7055  P   POPEr 150     122.103  31.578  27.825  1.00  0.00           P
ATOM   7056  O13 POPEr 150     120.883  30.738  27.845  1.00  0.00           O
ATOM   7057  O14 POPEr 150     123.403  30.898  27.845  1.00  0.00           O
ATOM   7058  O11 POPEr 150     122.043  32.618  29.035  1.00  0.00           O
ATOM   7059  O12 POPEr 150     122.003  32.448  26.505  1.00  0.00           O
ATOM   7060  C1  POPEr 150     122.003  32.038  30.345  1.00  0.00           C
ATOM   7063  C2  POPEr 150     122.203  33.118  31.445  1.00  0.00           C
ATOM   7065  O21 POPEr 150     121.773  32.518  32.675  1.00  0.00           O
ATOM   7066  C21 POPEr 150     121.873  33.218  33.795  1.00  0.00           C
ATOM   7067  O22 POPEr 150     120.953  33.398  34.565  1.00  0.00           O
ATOM   7068  C22 POPEr 150     123.323  33.608  34.115  1.00  0.00           C
ATOM   7071  C3  POPEr 150     121.353  34.368  31.035  1.00  0.00           C
ATOM   7074  O31 POPEr 150     121.153  35.398  32.035  1.00  0.00           O
ATOM   7075  C31 POPEr 150     122.093  36.348  32.035  1.00  0.00           C
ATOM   7076  O32 POPEr 150     123.223  36.208  31.625  1.00  0.00           O
ATOM   7077  C32 POPEr 150     121.503  37.668  32.515  1.00  0.00           C
ATOM   7080  C23 POPEr 150     123.433  34.208  35.535  1.00  0.00           C
ATOM   7083  C24 POPEr 150     124.863  34.558  35.945  1.00  0.00           C
ATOM   7086  C25 POPEr 150     124.973  35.388  37.245  1.00  0.00           C
ATOM   7089  C26 POPEr 150     125.033  34.608  38.575  1.00  0.00           C
ATOM   7092  C27 POPEr 150     123.713  33.938  39.005  1.00  0.00           C
ATOM   7095  C28 POPEr 150     123.703  33.448  40.465  1.00  0.00           C
ATOM   7098  C29 POPEr 150     123.763  34.598  41.455  1.00  0.00           C
ATOM   7100 0C21 POPEr 150     124.793  34.868  42.285  1.00  0.00           C
ATOM   7102 1C21 POPEr 150     126.053  34.048  42.385  1.00  0.00           C
ATOM   7105 2C21 POPEr 150     127.213  34.718  43.155  1.00  0.00           C
ATOM   7108 3C21 POPEr 150     128.383  35.138  42.255  1.00  0.00           C
ATOM   7111 4C21 POPEr 150     129.689  35.418  43.015  1.00  0.00           C
ATOM   7114 5C21 POPEr 150     130.229  34.188  43.755  1.00  0.00           C
ATOM   7117 6C21 POPEr 150     131.709  34.288  44.105  1.00  0.00           C
ATOM   7120 7C21 POPEr 150     132.249  33.028  44.785  1.00  0.00           C
ATOM   7123 8C21 POPEr 150     133.709  33.148  45.215  1.00  0.00           C
ATOM   7127  C33 POPEr 150     121.533  37.848  34.045  1.00  0.00           C
ATOM   7130  C34 POPEr 150     120.713  39.068  34.505  1.00  0.00           C
ATOM   7133  C35 POPEr 150     121.193  40.428  34.005  1.00  0.00           C
ATOM   7136  C36 POPEr 150     122.233  41.068  34.935  1.00  0.00           C
ATOM   7139  C37 POPEr 150     122.723  42.438  34.455  1.00  0.00           C
ATOM   7142  C38 POPEr 150     123.843  43.018  35.325  1.00  0.00           C
ATOM   7145  C39 POPEr 150     123.473  43.148  36.805  1.00  0.00           C
ATOM   7148 0C31 POPEr 150     124.663  43.578  37.675  1.00  0.00           C
ATOM   7151 1C31 POPEr 150     124.253  43.758  39.145  1.00  0.00           C
ATOM   7154 2C31 POPEr 150     125.443  43.848  40.105  1.00  0.00           C
ATOM   7157 3C31 POPEr 150     126.453  44.938  39.735  1.00  0.00           C
ATOM   7160 4C31 POPEr 150     127.623  45.038  40.715  1.00  0.00           C
ATOM   7163 5C31 POPEr 150     128.623  46.128  40.325  1.00  0.00           C
ATOM   7166 6C31 POPEr 150     129.909  46.078  41.155  1.00  0.00           C
ATOM   7170  NH3 POPEs 151      18.863  87.378  68.665  1.00  0.00           N
ATOM   7174  C12 POPEs 151      20.143  87.028  69.395  1.00  0.00           C
ATOM   7177  C11 POPEs 151      20.963  88.288  69.755  1.00  0.00           C
ATOM   7180  P   POPEs 151      23.383  89.028  70.675  1.00  0.00           P
ATOM   7181  O13 POPEs 151      23.063  89.448  72.045  1.00  0.00           O
ATOM   7182  O14 POPEs 151      24.733  88.458  70.455  1.00  0.00           O
ATOM   7183  O11 POPEs 151      23.313  90.188  69.615  1.00  0.00           O
ATOM   7184  O12 POPEs 151      22.293  87.968  70.175  1.00  0.00           O
ATOM   7185  C1  POPEs 151      22.263  91.118  69.345  1.00  0.00           C
ATOM   7188  C2  POPEs 151      22.023  91.348  67.815  1.00  0.00           C
ATOM   7190  O21 POPEs 151      21.953  90.128  67.045  1.00  0.00           O
ATOM   7191  C21 POPEs 151      23.073  89.668  66.485  1.00  0.00           C
ATOM   7192  O22 POPEs 151      24.203  89.758  66.925  1.00  0.00           O
ATOM   7193  C22 POPEs 151      22.693  88.988  65.165  1.00  0.00           C
ATOM   7196  C3  POPEs 151      22.983  92.418  67.215  1.00  0.00           C
ATOM   7199  O31 POPEs 151      23.043  92.448  65.765  1.00  0.00           O
ATOM   7200  C31 POPEs 151      22.053  93.078  65.145  1.00  0.00           C
ATOM   7201  O32 POPEs 151      20.923  93.228  65.585  1.00  0.00           O
ATOM   7202  C32 POPEs 151      22.563  93.508  63.775  1.00  0.00           C
ATOM   7205  C23 POPEs 151      23.793  89.158  64.085  1.00  0.00           C
ATOM   7208  C24 POPEs 151      23.433  88.558  62.715  1.00  0.00           C
ATOM   7211  C25 POPEs 151      22.163  89.088  62.045  1.00  0.00           C
ATOM   7214  C26 POPEs 151      21.153  87.958  61.765  1.00  0.00           C
ATOM   7217  C27 POPEs 151      19.943  88.398  60.925  1.00  0.00           C
ATOM   7220  C28 POPEs 151      19.043  87.198  60.535  1.00  0.00           C
ATOM   7223  C29 POPEs 151      17.763  87.618  59.855  1.00  0.00           C
ATOM   7225 0C21 POPEs 151      17.343  87.308  58.615  1.00  0.00           C
ATOM   7227 1C21 POPEs 151      18.073  86.468  57.595  1.00  0.00           C
ATOM   7230 2C21 POPEs 151      17.453  85.068  57.435  1.00  0.00           C
ATOM   7233 3C21 POPEs 151      18.273  84.198  56.475  1.00  0.00           C
ATOM   7236 4C21 POPEs 151      17.813  82.738  56.345  1.00  0.00           C
ATOM   7239 5C21 POPEs 151      18.933  81.898  55.695  1.00  0.00           C
ATOM   7242 6C21 POPEs 151      18.513  80.468  55.335  1.00  0.00           C
ATOM   7245 7C21 POPEs 151      19.463  79.838  54.295  1.00  0.00           C
ATOM   7248 8C21 POPEs 151      19.063  78.448  53.805  1.00  0.00           C
ATOM   7252  C33 POPEs 151      21.703  94.578  63.075  1.00  0.00           C
ATOM   7255  C34 POPEs 151      22.333  95.058  61.745  1.00  0.00           C
ATOM   7258  C35 POPEs 151      22.483  93.968  60.675  1.00  0.00           C
ATOM   7261  C36 POPEs 151      21.143  93.368  60.235  1.00  0.00           C
ATOM   7264  C37 POPEs 151      21.213  92.558  58.925  1.00  0.00           C
ATOM   7267  C38 POPEs 151      20.213  93.058  57.865  1.00  0.00           C
ATOM   7270  C39 POPEs 151      20.663  92.778  56.425  1.00  0.00           C
ATOM   7273 0C31 POPEs 151      20.393  91.338  55.935  1.00  0.00           C
ATOM   7276 1C31 POPEs 151      21.093  91.088  54.585  1.00  0.00           C
ATOM   7279 2C31 POPEs 151      20.763  89.728  53.945  1.00  0.00           C
ATOM   7282 3C31 POPEs 151      19.303  89.628  53.445  1.00  0.00           C
ATOM   7285 4C31 POPEs 151      19.123  88.478  52.455  1.00  0.00           C
ATOM   7288 5C31 POPEs 151      17.673  88.278  51.975  1.00  0.00           C
ATOM   7291 6C31 POPEs 151      17.513  87.138  50.965  1.00  0.00           C
ATOM   7295  NH3 POPEt 152     120.123 100.888  31.325  1.00  0.00           N
ATOM   7299  C12 POPEt 152     120.243  99.468  30.835  1.00  0.00           C
ATOM   7302  C11 POPEt 152     119.303  98.488  31.575  1.00  0.00           C
ATOM   7305  P   POPEt 152     119.623  96.068  32.585  1.00  0.00           P
ATOM   7306  O13 POPEt 152     118.333  96.288  33.275  1.00  0.00           O
ATOM   7307  O14 POPEt 152     119.773  94.718  32.005  1.00  0.00           O
ATOM   7308  O11 POPEt 152     120.833  96.318  33.565  1.00  0.00           O
ATOM   7309  O12 POPEt 152     119.813  97.158  31.445  1.00  0.00           O
ATOM   7310  C1  POPEt 152     120.963  97.508  34.345  1.00  0.00           C
ATOM   7313  C2  POPEt 152     121.823  97.238  35.605  1.00  0.00           C
ATOM   7315  O21 POPEt 152     121.583  98.318  36.535  1.00  0.00           O
ATOM   7316  C21 POPEt 152     120.993  97.938  37.655  1.00  0.00           C
ATOM   7317  O22 POPEt 152     119.823  98.118  37.935  1.00  0.00           O
ATOM   7318  C22 POPEt 152     122.033  97.288  38.585  1.00  0.00           C
ATOM   7321  C3  POPEt 152     123.343  97.138  35.275  1.00  0.00           C
ATOM   7324  O31 POPEt 152     124.093  96.488  36.325  1.00  0.00           O
ATOM   7325  C31 POPEt 152     125.263  97.038  36.625  1.00  0.00           C
ATOM   7326  O32 POPEt 152     125.603  98.168  36.345  1.00  0.00           O
ATOM   7327  C32 POPEt 152     126.163  96.028  37.365  1.00  0.00           C
ATOM   7330  C23 POPEt 152     121.683  97.508  40.075  1.00  0.00           C
ATOM   7333  C24 POPEt 152     122.903  97.298  40.985  1.00  0.00           C
ATOM   7336  C25 POPEt 152     122.553  97.528  42.455  1.00  0.00           C
ATOM   7339  C26 POPEt 152     123.703  97.188  43.415  1.00  0.00           C
ATOM   7342  C27 POPEt 152     123.303  97.438  44.865  1.00  0.00           C
ATOM   7345  C28 POPEt 152     124.493  97.498  45.835  1.00  0.00           C
ATOM   7348  C29 POPEt 152     124.043  98.048  47.165  1.00  0.00           C
ATOM   7350 0C21 POPEt 152     124.053  97.418  48.345  1.00  0.00           C
ATOM   7352 1C21 POPEt 152     124.513  95.998  48.605  1.00  0.00           C
ATOM   7355 2C21 POPEt 152     123.843  95.348  49.835  1.00  0.00           C
ATOM   7358 3C21 POPEt 152     124.063  96.148  51.135  1.00  0.00           C
ATOM   7361 4C21 POPEt 152     123.783  95.358  52.425  1.00  0.00           C
ATOM   7364 5C21 POPEt 152     122.333  94.858  52.525  1.00  0.00           C
ATOM   7367 6C21 POPEt 152     121.893  94.618  53.975  1.00  0.00           C
ATOM   7370 7C21 POPEt 152     120.393  94.308  54.085  1.00  0.00           C
ATOM   7373 8C21 POPEt 152     119.863  94.328  55.525  1.00  0.00           C
ATOM   7377  C33 POPEt 152     127.623  96.528  37.525  1.00  0.00           C
ATOM   7380  C34 POPEt 152     128.523  95.598  38.345  1.00  0.00           C
ATOM   7383  C35 POPEt 152     128.123  95.478  39.825  1.00  0.00           C
ATOM   7386  C36 POPEt 152     128.463  96.698  40.725  1.00  0.00           C
ATOM   7389  C37 POPEt 152     128.043  96.448  42.175  1.00  0.00           C
ATOM   7392  C38 POPEt 152     128.813  97.188  43.275  1.00  0.00           C
ATOM   7395  C39 POPEt 152     128.203  96.868  44.645  1.00  0.00           C
ATOM   7398 0C31 POPEt 152     128.953  97.468  45.835  1.00  0.00           C
ATOM   7401 1C31 POPEt 152     128.183  97.238  47.145  1.00  0.00           C
ATOM   7404 2C31 POPEt 152     128.843  97.798  48.405  1.00  0.00           C
ATOM   7407 3C31 POPEt 152     127.983  97.448  49.625  1.00  0.00           C
ATOM   7410 4C31 POPEt 152     128.503  97.928  50.985  1.00  0.00           C
ATOM   7413 5C31 POPEt 152     127.523  97.518  52.105  1.00  0.00           C
ATOM   7416 6C31 POPEt 152     128.033  97.728  53.525  1.00  0.00           C
ATOM   7420  NH3 POPEu 153      89.033   1.708  27.675  1.00  0.00           N
ATOM   7424  C12 POPEu 153      88.143   2.908  27.475  1.00  0.00           C
ATOM   7427  C11 POPEu 153      87.593   3.478  28.795  1.00  0.00           C
ATOM   7430  P   POPEu 153      85.083   4.228  29.135  1.00  0.00           P
ATOM   7431  O13 POPEu 153      84.243   3.398  28.235  1.00  0.00           O
ATOM   7432  O14 POPEu 153      85.143   3.758  30.525  1.00  0.00           O
ATOM   7433  O11 POPEu 153      84.553   5.718  29.115  1.00  0.00           O
ATOM   7434  O12 POPEu 153      86.523   4.378  28.485  1.00  0.00           O
ATOM   7435  C1  POPEu 153      83.363   6.198  29.735  1.00  0.00           C
ATOM   7438  C2  POPEu 153      83.673   7.218  30.875  1.00  0.00           C
ATOM   7440  O21 POPEu 153      83.183   6.728  32.135  1.00  0.00           O
ATOM   7441  C21 POPEu 153      83.943   6.608  33.245  1.00  0.00           C
ATOM   7442  O22 POPEu 153      83.473   6.558  34.365  1.00  0.00           O
ATOM   7443  C22 POPEu 153      85.423   6.368  32.965  1.00  0.00           C
ATOM   7446  C3  POPEu 153      83.063   8.638  30.575  1.00  0.00           C
ATOM   7449  O31 POPEu 153      81.663   8.808  30.985  1.00  0.00           O
ATOM   7450  C31 POPEu 153      81.513   9.438  32.155  1.00  0.00           C
ATOM   7451  O32 POPEu 153      82.443   9.748  32.885  1.00  0.00           O
ATOM   7452  C32 POPEu 153      80.043   9.768  32.455  1.00  0.00           C
ATOM   7455  C23 POPEu 153      86.093   5.648  34.155  1.00  0.00           C
ATOM   7458  C24 POPEu 153      87.393   4.938  33.765  1.00  0.00           C
ATOM   7461  C25 POPEu 153      87.773   3.818  34.745  1.00  0.00           C
ATOM   7464  C26 POPEu 153      88.143   4.328  36.145  1.00  0.00           C
ATOM   7467  C27 POPEu 153      88.613   3.178  37.045  1.00  0.00           C
ATOM   7470  C28 POPEu 153      89.443   3.618  38.275  1.00  0.00           C
ATOM   7473  C29 POPEu 153      88.593   3.918  39.485  1.00  0.00           C
ATOM   7475 0C21 POPEu 153      88.343   3.058  40.495  1.00  0.00           C
ATOM   7477 1C21 POPEu 153      88.833   1.638  40.585  1.00  0.00           C
ATOM   7480 2C21 POPEu 153      90.053   1.498  41.505  1.00  0.00           C
ATOM   7483 3C21 POPEu 153      89.733   1.768  42.985  1.00  0.00           C
ATOM   7486 4C21 POPEu 153      90.953   1.528  43.895  1.00  0.00           C
ATOM   7489 5C21 POPEu 153      90.723   1.998  45.335  1.00  0.00           C
ATOM   7492 6C21 POPEu 153      89.493   1.368  45.975  1.00  0.00           C
ATOM   7495 7C21 POPEu 153      89.393   1.678  47.465  1.00  0.00           C
ATOM   7498 8C21 POPEu 153      88.023   1.328  48.035  1.00  0.00           C
ATOM   7502  C33 POPEu 153      79.823  10.188  33.935  1.00  0.00           C
ATOM   7505  C34 POPEu 153      79.583  11.688  34.175  1.00  0.00           C
ATOM   7508  C35 POPEu 153      79.673  12.098  35.665  1.00  0.00           C
ATOM   7511  C36 POPEu 153      78.893  13.388  35.995  1.00  0.00           C
ATOM   7514  C37 POPEu 153      79.123  13.888  37.445  1.00  0.00           C
ATOM   7517  C38 POPEu 153      78.293  15.128  37.795  1.00  0.00           C
ATOM   7520  C39 POPEu 153      78.793  15.888  39.035  1.00  0.00           C
ATOM   7523 0C31 POPEu 153      78.233  15.408  40.385  1.00  0.00           C
ATOM   7526 1C31 POPEu 153      79.133  15.898  41.535  1.00  0.00           C
ATOM   7529 2C31 POPEu 153      78.513  15.808  42.935  1.00  0.00           C
ATOM   7532 3C31 POPEu 153      77.403  16.838  43.215  1.00  0.00           C
ATOM   7535 4C31 POPEu 153      77.853  18.308  43.165  1.00  0.00           C
ATOM   7538 5C31 POPEu 153      76.723  19.248  43.595  1.00  0.00           C
ATOM   7541 6C31 POPEu 153      77.143  20.718  43.605  1.00  0.00           C
ATOM   7545  NH3 POPEv 154     100.213  27.678  70.765  1.00  0.00           N
ATOM   7549  C12 POPEv 154      99.983  26.218  71.005  1.00  0.00           C
ATOM   7552  C11 POPEv 154      98.473  25.878  71.045  1.00  0.00           C
ATOM   7555  P   POPEv 154      96.793  27.718  71.825  1.00  0.00           P
ATOM   7556  O13 POPEv 154      95.793  27.238  70.835  1.00  0.00           O
ATOM   7557  O14 POPEv 154      96.293  28.338  73.055  1.00  0.00           O
ATOM   7558  O11 POPEv 154      97.763  28.738  71.155  1.00  0.00           O
ATOM   7559  O12 POPEv 154      97.803  26.528  72.135  1.00  0.00           O
ATOM   7560  C1  POPEv 154      97.243  29.898  70.495  1.00  0.00           C
ATOM   7563  C2  POPEv 154      97.763  29.868  69.055  1.00  0.00           C
ATOM   7565  O21 POPEv 154      98.243  31.148  68.665  1.00  0.00           O
ATOM   7566  C21 POPEv 154      97.593  31.948  67.865  1.00  0.00           C
ATOM   7567  O22 POPEv 154      96.423  31.878  67.535  1.00  0.00           O
ATOM   7568  C22 POPEv 154      98.583  32.998  67.365  1.00  0.00           C
ATOM   7571  C3  POPEv 154      96.783  29.098  68.135  1.00  0.00           C
ATOM   7574  O31 POPEv 154      97.283  28.878  66.805  1.00  0.00           O
ATOM   7575  C31 POPEv 154      98.153  27.858  66.705  1.00  0.00           C
ATOM   7576  O32 POPEv 154      98.843  27.408  67.595  1.00  0.00           O
ATOM   7577  C32 POPEv 154      97.963  27.258  65.315  1.00  0.00           C
ATOM   7580  C23 POPEv 154      99.593  32.388  66.375  1.00  0.00           C
ATOM   7583  C24 POPEv 154      99.483  33.008  64.975  1.00  0.00           C
ATOM   7586  C25 POPEv 154     100.093  32.138  63.865  1.00  0.00           C
ATOM   7589  C26 POPEv 154      99.923  32.828  62.505  1.00  0.00           C
ATOM   7592  C27 POPEv 154     100.203  31.958  61.275  1.00  0.00           C
ATOM   7595  C28 POPEv 154      99.623  32.568  59.975  1.00  0.00           C
ATOM   7598  C29 POPEv 154     100.223  33.918  59.665  1.00  0.00           C
ATOM   7600 0C21 POPEv 154     100.873  34.298  58.555  1.00  0.00           C
ATOM   7602 1C21 POPEv 154     101.173  33.488  57.325  1.00  0.00           C
ATOM   7605 2C21 POPEv 154     100.553  34.088  56.045  1.00  0.00           C
ATOM   7608 3C21 POPEv 154     101.203  33.578  54.745  1.00  0.00           C
ATOM   7611 4C21 POPEv 154     101.073  32.058  54.535  1.00  0.00           C
ATOM   7614 5C21 POPEv 154     101.673  31.598  53.205  1.00  0.00           C
ATOM   7617 6C21 POPEv 154     101.463  30.098  52.955  1.00  0.00           C
ATOM   7620 7C21 POPEv 154     102.163  29.608  51.685  1.00  0.00           C
ATOM   7623 8C21 POPEv 154     101.893  28.128  51.395  1.00  0.00           C
ATOM   7627  C33 POPEv 154      96.533  26.678  65.165  1.00  0.00           C
ATOM   7630  C34 POPEv 154      96.143  26.318  63.715  1.00  0.00           C
ATOM   7633  C35 POPEv 154      96.923  25.158  63.085  1.00  0.00           C
ATOM   7636  C36 POPEv 154      96.923  23.868  63.935  1.00  0.00           C
ATOM   7639  C37 POPEv 154      97.353  22.638  63.135  1.00  0.00           C
ATOM   7642  C38 POPEv 154      97.743  21.448  64.025  1.00  0.00           C
ATOM   7645  C39 POPEv 154      97.873  20.118  63.265  1.00  0.00           C
ATOM   7648 0C31 POPEv 154      96.533  19.358  63.195  1.00  0.00           C
ATOM   7651 1C31 POPEv 154      96.523  18.178  62.215  1.00  0.00           C
ATOM   7654 2C31 POPEv 154      96.593  16.788  62.885  1.00  0.00           C
ATOM   7657 3C31 POPEv 154      97.933  16.488  63.565  1.00  0.00           C
ATOM   7660 4C31 POPEv 154      99.063  16.238  62.565  1.00  0.00           C
ATOM   7663 5C31 POPEv 154     100.423  16.118  63.265  1.00  0.00           C
ATOM   7666 6C31 POPEv 154     101.513  15.588  62.355  1.00  0.00           C
ATOM   7670  NH3 POPEw 155      94.123  82.448  71.895  1.00  0.00           N
ATOM   7674  C12 POPEw 155      95.153  81.598  72.555  1.00  0.00           C
ATOM   7677  C11 POPEw 155      94.573  80.228  72.995  1.00  0.00           C
ATOM   7680  P   POPEw 155      96.973  79.558  73.865  1.00  0.00           P
ATOM   7681  O13 POPEw 155      97.393  80.888  74.365  1.00  0.00           O
ATOM   7682  O14 POPEw 155      97.523  78.418  74.635  1.00  0.00           O
ATOM   7683  O11 POPEw 155      97.363  79.428  72.345  1.00  0.00           O
ATOM   7684  O12 POPEw 155      95.413  79.468  73.855  1.00  0.00           O
ATOM   7685  C1  POPEw 155      97.463  78.158  71.715  1.00  0.00           C
ATOM   7688  C2  POPEw 155      98.893  77.958  71.165  1.00  0.00           C
ATOM   7690  O21 POPEw 155      98.823  77.768  69.745  1.00  0.00           O
ATOM   7691  C21 POPEw 155      98.693  78.888  69.045  1.00  0.00           C
ATOM   7692  O22 POPEw 155      98.813  80.028  69.465  1.00  0.00           O
ATOM   7693  C22 POPEw 155      98.273  78.538  67.625  1.00  0.00           C
ATOM   7696  C3  POPEw 155      99.573  76.718  71.825  1.00  0.00           C
ATOM   7699  O31 POPEw 155     101.003  76.638  71.645  1.00  0.00           O
ATOM   7700  C31 POPEw 155     101.473  76.758  70.415  1.00  0.00           C
ATOM   7701  O32 POPEw 155     101.863  77.788  69.895  1.00  0.00           O
ATOM   7702  C32 POPEw 155     101.393  75.398  69.725  1.00  0.00           C
ATOM   7705  C23 POPEw 155      99.393  78.618  66.565  1.00  0.00           C
ATOM   7708  C24 POPEw 155      99.133  77.598  65.445  1.00  0.00           C
ATOM   7711  C25 POPEw 155      99.173  78.148  64.015  1.00  0.00           C
ATOM   7714  C26 POPEw 155      99.103  76.988  63.015  1.00  0.00           C
ATOM   7717  C27 POPEw 155      99.233  77.418  61.545  1.00  0.00           C
ATOM   7720  C28 POPEw 155      99.173  76.228  60.555  1.00  0.00           C
ATOM   7723  C29 POPEw 155     100.203  75.168  60.865  1.00  0.00           C
ATOM   7725 0C21 POPEw 155     101.323  74.898  60.165  1.00  0.00           C
ATOM   7727 1C21 POPEw 155     101.783  75.628  58.935  1.00  0.00           C
ATOM   7730 2C21 POPEw 155     102.943  74.938  58.205  1.00  0.00           C
ATOM   7733 3C21 POPEw 155     104.223  74.838  59.045  1.00  0.00           C
ATOM   7736 4C21 POPEw 155     105.493  74.558  58.245  1.00  0.00           C
ATOM   7739 5C21 POPEw 155     106.723  74.448  59.165  1.00  0.00           C
ATOM   7742 6C21 POPEw 155     107.993  73.978  58.445  1.00  0.00           C
ATOM   7745 7C21 POPEw 155     109.183  73.828  59.405  1.00  0.00           C
ATOM   7748 8C21 POPEw 155     110.433  73.248  58.735  1.00  0.00           C
ATOM   7752  C33 POPEw 155     101.573  75.518  68.205  1.00  0.00           C
ATOM   7755  C34 POPEw 155     101.633  74.178  67.485  1.00  0.00           C
ATOM   7758  C35 POPEw 155     101.783  74.338  65.975  1.00  0.00           C
ATOM   7761  C36 POPEw 155     102.213  73.018  65.335  1.00  0.00           C
ATOM   7764  C37 POPEw 155     102.443  73.038  63.815  1.00  0.00           C
ATOM   7767  C38 POPEw 155     103.923  73.218  63.435  1.00  0.00           C
ATOM   7770  C39 POPEw 155     104.473  74.628  63.675  1.00  0.00           C
ATOM   7773 0C31 POPEw 155     103.923  75.658  62.675  1.00  0.00           C
ATOM   7776 1C31 POPEw 155     104.063  77.108  63.135  1.00  0.00           C
ATOM   7779 2C31 POPEw 155     103.813  78.108  61.985  1.00  0.00           C
ATOM   7782 3C31 POPEw 155     105.073  78.878  61.555  1.00  0.00           C
ATOM   7785 4C31 POPEw 155     106.163  77.998  60.935  1.00  0.00           C
ATOM   7788 5C31 POPEw 155     107.403  78.808  60.505  1.00  0.00           C
ATOM   7791 6C31 POPEw 155     108.483  77.968  59.815  1.00  0.00           C
ATOM   7795  NH3 POPEx 156      93.323  46.948  69.545  1.00  0.00           N
ATOM   7799  C12 POPEx 156      92.923  48.398  69.455  1.00  0.00           C
ATOM   7802  C11 POPEx 156      94.023  49.338  69.935  1.00  0.00           C
ATOM   7805  P   POPEx 156      94.643  51.828  69.645  1.00  0.00           P
ATOM   7806  O13 POPEx 156      94.703  52.128  71.095  1.00  0.00           O
ATOM   7807  O14 POPEx 156      95.913  51.528  68.955  1.00  0.00           O
ATOM   7808  O11 POPEx 156      93.973  52.988  68.825  1.00  0.00           O
ATOM   7809  O12 POPEx 156      93.683  50.608  69.415  1.00  0.00           O
ATOM   7810  C1  POPEx 156      92.903  52.798  67.895  1.00  0.00           C
ATOM   7813  C2  POPEx 156      93.373  52.688  66.405  1.00  0.00           C
ATOM   7815  O21 POPEx 156      92.273  52.718  65.465  1.00  0.00           O
ATOM   7816  C21 POPEx 156      91.423  51.708  65.535  1.00  0.00           C
ATOM   7817  O22 POPEx 156      91.343  50.898  66.435  1.00  0.00           O
ATOM   7818  C22 POPEx 156      90.543  51.668  64.285  1.00  0.00           C
ATOM   7821  C3  POPEx 156      94.333  51.498  66.075  1.00  0.00           C
ATOM   7824  O31 POPEx 156      94.763  51.528  64.705  1.00  0.00           O
ATOM   7825  C31 POPEx 156      94.353  50.568  63.875  1.00  0.00           C
ATOM   7826  O32 POPEx 156      93.593  49.658  64.155  1.00  0.00           O
ATOM   7827  C32 POPEx 156      94.953  50.858  62.495  1.00  0.00           C
ATOM   7830  C23 POPEx 156      89.063  51.368  64.615  1.00  0.00           C
ATOM   7833  C24 POPEx 156      88.133  52.598  64.555  1.00  0.00           C
ATOM   7836  C25 POPEx 156      88.083  53.288  63.185  1.00  0.00           C
ATOM   7839  C26 POPEx 156      87.603  52.388  62.045  1.00  0.00           C
ATOM   7842  C27 POPEx 156      87.943  52.978  60.665  1.00  0.00           C
ATOM   7845  C28 POPEx 156      87.263  52.288  59.465  1.00  0.00           C
ATOM   7848  C29 POPEx 156      87.253  50.778  59.565  1.00  0.00           C
ATOM   7850 0C21 POPEx 156      87.773  49.898  58.695  1.00  0.00           C
ATOM   7852 1C21 POPEx 156      88.483  50.228  57.395  1.00  0.00           C
ATOM   7855 2C21 POPEx 156      88.793  48.968  56.545  1.00  0.00           C
ATOM   7858 3C21 POPEx 156      89.763  47.978  57.205  1.00  0.00           C
ATOM   7861 4C21 POPEx 156      90.293  46.888  56.255  1.00  0.00           C
ATOM   7864 5C21 POPEx 156      89.203  45.948  55.725  1.00  0.00           C
ATOM   7867 6C21 POPEx 156      89.773  44.658  55.125  1.00  0.00           C
ATOM   7870 7C21 POPEx 156      88.663  43.648  54.785  1.00  0.00           C
ATOM   7873 8C21 POPEx 156      89.193  42.288  54.325  1.00  0.00           C
ATOM   7877  C33 POPEx 156      93.913  51.508  61.565  1.00  0.00           C
ATOM   7880  C34 POPEx 156      93.383  52.838  62.135  1.00  0.00           C
ATOM   7883  C35 POPEx 156      92.263  53.488  61.325  1.00  0.00           C
ATOM   7886  C36 POPEx 156      92.743  54.168  60.025  1.00  0.00           C
ATOM   7889  C37 POPEx 156      92.503  53.308  58.785  1.00  0.00           C
ATOM   7892  C38 POPEx 156      92.733  54.098  57.485  1.00  0.00           C
ATOM   7895  C39 POPEx 156      91.943  53.558  56.295  1.00  0.00           C
ATOM   7898 0C31 POPEx 156      90.453  53.918  56.395  1.00  0.00           C
ATOM   7901 1C31 POPEx 156      89.663  53.648  55.115  1.00  0.00           C
ATOM   7904 2C31 POPEx 156      88.153  53.778  55.325  1.00  0.00           C
ATOM   7907 3C31 POPEx 156      87.353  53.798  54.015  1.00  0.00           C
ATOM   7910 4C31 POPEx 156      87.213  55.208  53.425  1.00  0.00           C
ATOM   7913 5C31 POPEx 156      86.533  55.218  52.055  1.00  0.00           C
ATOM   7916 6C31 POPEx 156      86.213  56.618  51.545  1.00  0.00           C
ATOM   7920  NH3 POPEy 157      42.153  31.948  66.435  1.00  0.00           N
ATOM   7924  C12 POPEy 157      43.333  31.088  66.745  1.00  0.00           C
ATOM   7927  C11 POPEy 157      43.113  30.238  68.025  1.00  0.00           C
ATOM   7930  P   POPEy 157      45.643  30.088  68.405  1.00  0.00           P
ATOM   7931  O13 POPEy 157      46.713  29.318  69.055  1.00  0.00           O
ATOM   7932  O14 POPEy 157      45.443  31.488  68.875  1.00  0.00           O
ATOM   7933  O11 POPEy 157      45.993  30.208  66.875  1.00  0.00           O
ATOM   7934  O12 POPEy 157      44.233  29.398  68.345  1.00  0.00           O
ATOM   7935  C1  POPEy 157      46.243  29.088  66.025  1.00  0.00           C
ATOM   7938  C2  POPEy 157      46.553  29.648  64.605  1.00  0.00           C
ATOM   7940  O21 POPEy 157      47.053  28.658  63.675  1.00  0.00           O
ATOM   7941  C21 POPEy 157      48.323  28.298  63.785  1.00  0.00           C
ATOM   7942  O22 POPEy 157      48.993  28.308  64.795  1.00  0.00           O
ATOM   7943  C22 POPEy 157      48.863  27.838  62.425  1.00  0.00           C
ATOM   7946  C3  POPEy 157      47.463  30.908  64.705  1.00  0.00           C
ATOM   7949  O31 POPEy 157      48.023  31.288  63.425  1.00  0.00           O
ATOM   7950  C31 POPEy 157      48.263  32.568  63.275  1.00  0.00           C
ATOM   7951  O32 POPEy 157      47.873  33.468  64.025  1.00  0.00           O
ATOM   7952  C32 POPEy 157      49.173  32.768  62.065  1.00  0.00           C
ATOM   7955  C23 POPEy 157      48.773  28.938  61.345  1.00  0.00           C
ATOM   7958  C24 POPEy 157      49.383  28.518  59.995  1.00  0.00           C
ATOM   7961  C25 POPEy 157      49.473  29.698  59.005  1.00  0.00           C
ATOM   7964  C26 POPEy 157      48.773  29.468  57.645  1.00  0.00           C
ATOM   7967  C27 POPEy 157      49.763  29.348  56.475  1.00  0.00           C
ATOM   7970  C28 POPEy 157      49.063  29.218  55.115  1.00  0.00           C
ATOM   7973  C29 POPEy 157      50.023  28.848  54.005  1.00  0.00           C
ATOM   7975 0C21 POPEy 157      50.483  29.658  53.025  1.00  0.00           C
ATOM   7977 1C21 POPEy 157      50.183  31.128  52.845  1.00  0.00           C
ATOM   7980 2C21 POPEy 157      51.453  31.948  52.545  1.00  0.00           C
ATOM   7983 3C21 POPEy 157      52.553  31.808  53.605  1.00  0.00           C
ATOM   7986 4C21 POPEy 157      53.603  32.938  53.565  1.00  0.00           C
ATOM   7989 5C21 POPEy 157      54.383  33.068  52.245  1.00  0.00           C
ATOM   7992 6C21 POPEy 157      55.463  31.998  52.035  1.00  0.00           C
ATOM   7995 7C21 POPEy 157      56.213  32.188  50.715  1.00  0.00           C
ATOM   7998 8C21 POPEy 157      57.403  31.248  50.555  1.00  0.00           C
ATOM   8002  C33 POPEy 157      48.983  34.118  61.335  1.00  0.00           C
ATOM   8005  C34 POPEy 157      50.123  34.438  60.355  1.00  0.00           C
ATOM   8008  C35 POPEy 157      50.153  33.608  59.065  1.00  0.00           C
ATOM   8011  C36 POPEy 157      49.123  34.088  58.025  1.00  0.00           C
ATOM   8014  C37 POPEy 157      49.313  33.418  56.655  1.00  0.00           C
ATOM   8017  C38 POPEy 157      48.203  33.748  55.645  1.00  0.00           C
ATOM   8020  C39 POPEy 157      47.923  35.248  55.535  1.00  0.00           C
ATOM   8023 0C31 POPEy 157      47.403  35.708  54.175  1.00  0.00           C
ATOM   8026 1C31 POPEy 157      47.173  37.218  54.175  1.00  0.00           C
ATOM   8029 2C31 POPEy 157      46.783  37.818  52.815  1.00  0.00           C
ATOM   8032 3C31 POPEy 157      47.933  37.878  51.815  1.00  0.00           C
ATOM   8035 4C31 POPEy 157      47.623  38.828  50.655  1.00  0.00           C
ATOM   8038 5C31 POPEy 157      48.603  38.708  49.485  1.00  0.00           C
ATOM   8041 6C31 POPEy 157      48.343  37.488  48.595  1.00  0.00           C
ATOM   8045  NH3 POPEz 158      59.433  53.548  68.275  1.00  0.00           N
ATOM   8049  C12 POPEz 158      59.173  52.118  67.875  1.00  0.00           C
ATOM   8052  C11 POPEz 158      59.233  51.128  69.075  1.00  0.00           C
ATOM   8055  P   POPEz 158      59.673  48.498  69.365  1.00  0.00           P
ATOM   8056  O13 POPEz 158      60.803  48.848  70.255  1.00  0.00           O
ATOM   8057  O14 POPEz 158      58.593  47.628  69.895  1.00  0.00           O
ATOM   8058  O11 POPEz 158      60.273  47.708  68.135  1.00  0.00           O
ATOM   8059  O12 POPEz 158      59.083  49.778  68.635  1.00  0.00           O
ATOM   8060  C1  POPEz 158      59.823  47.948  66.795  1.00  0.00           C
ATOM   8063  C2  POPEz 158      60.753  48.938  66.055  1.00  0.00           C
ATOM   8065  O21 POPEz 158      61.003  48.438  64.725  1.00  0.00           O
ATOM   8066  C21 POPEz 158      60.313  48.998  63.735  1.00  0.00           C
ATOM   8067  O22 POPEz 158      59.563  49.938  63.825  1.00  0.00           O
ATOM   8068  C22 POPEz 158      60.773  48.338  62.435  1.00  0.00           C
ATOM   8071  C3  POPEz 158      62.103  49.058  66.835  1.00  0.00           C
ATOM   8074  O31 POPEz 158      63.143  49.678  66.045  1.00  0.00           O
ATOM   8075  C31 POPEz 158      64.013  48.808  65.535  1.00  0.00           C
ATOM   8076  O32 POPEz 158      64.173  47.658  65.875  1.00  0.00           O
ATOM   8077  C32 POPEz 158      64.743  49.458  64.365  1.00  0.00           C
ATOM   8080  C23 POPEz 158      59.633  47.598  61.745  1.00  0.00           C
ATOM   8083  C24 POPEz 158      59.853  47.428  60.245  1.00  0.00           C
ATOM   8086  C25 POPEz 158      58.763  48.178  59.465  1.00  0.00           C
ATOM   8089  C26 POPEz 158      59.063  48.328  57.975  1.00  0.00           C
ATOM   8092  C27 POPEz 158      59.473  47.028  57.305  1.00  0.00           C
ATOM   8095  C28 POPEz 158      59.633  47.238  55.795  1.00  0.00           C
ATOM   8098  C29 POPEz 158      59.913  45.948  55.085  1.00  0.00           C
ATOM   8100 0C21 POPEz 158      60.573  45.838  53.925  1.00  0.00           C
ATOM   8102 1C21 POPEz 158      61.123  46.988  53.105  1.00  0.00           C
ATOM   8105 2C21 POPEz 158      60.643  46.998  51.645  1.00  0.00           C
ATOM   8108 3C21 POPEz 158      60.903  45.698  50.865  1.00  0.00           C
ATOM   8111 4C21 POPEz 158      59.733  44.688  50.895  1.00  0.00           C
ATOM   8114 5C21 POPEz 158      60.223  43.248  51.105  1.00  0.00           C
ATOM   8117 6C21 POPEz 158      59.133  42.198  50.895  1.00  0.00           C
ATOM   8120 7C21 POPEz 158      59.583  40.808  51.355  1.00  0.00           C
ATOM   8123 8C21 POPEz 158      58.573  39.698  51.045  1.00  0.00           C
ATOM   8127  C33 POPEz 158      64.683  48.558  63.125  1.00  0.00           C
ATOM   8130  C34 POPEz 158      64.233  49.288  61.865  1.00  0.00           C
ATOM   8133  C35 POPEz 158      64.223  48.288  60.715  1.00  0.00           C
ATOM   8136  C36 POPEz 158      63.813  48.818  59.345  1.00  0.00           C
ATOM   8139  C37 POPEz 158      64.143  47.728  58.325  1.00  0.00           C
ATOM   8142  C38 POPEz 158      63.433  47.868  56.985  1.00  0.00           C
ATOM   8145  C39 POPEz 158      63.353  46.538  56.225  1.00  0.00           C
ATOM   8148 0C31 POPEz 158      64.703  45.828  56.045  1.00  0.00           C
ATOM   8151 1C31 POPEz 158      64.563  44.468  55.335  1.00  0.00           C
ATOM   8154 2C31 POPEz 158      64.303  44.578  53.825  1.00  0.00           C
ATOM   8157 3C31 POPEz 158      63.453  43.418  53.295  1.00  0.00           C
ATOM   8160 4C31 POPEz 158      64.103  42.028  53.435  1.00  0.00           C
ATOM   8163 5C31 POPEz 158      63.113  40.908  53.105  1.00  0.00           C
ATOM   8166 6C31 POPEz 158      63.693  39.498  53.295  1.00  0.00           C
ATOM   8170  NH3 POPE0 159      74.303  33.548  29.535  1.00  0.00           N
ATOM   8174  C12 POPE0 159      74.303  32.408  28.575  1.00  0.00           C
ATOM   8177  C11 POPE0 159      74.563  31.118  29.335  1.00  0.00           C
ATOM   8180  P   POPE0 159      73.973  28.658  28.735  1.00  0.00           P
ATOM   8181  O13 POPE0 159      72.503  28.718  28.625  1.00  0.00           O
ATOM   8182  O14 POPE0 159      74.663  27.638  27.925  1.00  0.00           O
ATOM   8183  O11 POPE0 159      74.403  28.488  30.245  1.00  0.00           O
ATOM   8184  O12 POPE0 159      74.553  30.078  28.375  1.00  0.00           O
ATOM   8185  C1  POPE0 159      73.433  28.148  31.235  1.00  0.00           C
ATOM   8188  C2  POPE0 159      74.123  28.068  32.615  1.00  0.00           C
ATOM   8190  O21 POPE0 159      74.203  29.408  33.145  1.00  0.00           O
ATOM   8191  C21 POPE0 159      74.973  29.568  34.205  1.00  0.00           C
ATOM   8192  O22 POPE0 159      76.013  30.198  34.225  1.00  0.00           O
ATOM   8193  C22 POPE0 159      74.333  28.898  35.425  1.00  0.00           C
ATOM   8196  C3  POPE0 159      75.513  27.368  32.475  1.00  0.00           C
ATOM   8199  O31 POPE0 159      76.023  26.838  33.735  1.00  0.00           O
ATOM   8200  C31 POPE0 159      76.063  25.508  33.855  1.00  0.00           C
ATOM   8201  O32 POPE0 159      75.763  24.708  32.985  1.00  0.00           O
ATOM   8202  C32 POPE0 159      76.493  25.098  35.255  1.00  0.00           C
ATOM   8205  C23 POPE0 159      74.743  29.498  36.785  1.00  0.00           C
ATOM   8208  C24 POPE0 159      74.163  28.688  37.955  1.00  0.00           C
ATOM   8211  C25 POPE0 159      74.933  28.918  39.265  1.00  0.00           C
ATOM   8214  C26 POPE0 159      74.613  27.868  40.335  1.00  0.00           C
ATOM   8217  C27 POPE0 159      75.303  28.158  41.685  1.00  0.00           C
ATOM   8220  C28 POPE0 159      74.703  29.358  42.455  1.00  0.00           C
ATOM   8223  C29 POPE0 159      73.333  29.038  42.995  1.00  0.00           C
ATOM   8225 0C21 POPE0 159      72.943  29.098  44.275  1.00  0.00           C
ATOM   8227 1C21 POPE0 159      73.743  29.548  45.475  1.00  0.00           C
ATOM   8230 2C21 POPE0 159      72.993  30.608  46.295  1.00  0.00           C
ATOM   8233 3C21 POPE0 159      73.813  31.048  47.505  1.00  0.00           C
ATOM   8236 4C21 POPE0 159      73.103  32.038  48.435  1.00  0.00           C
ATOM   8239 5C21 POPE0 159      73.403  33.518  48.145  1.00  0.00           C
ATOM   8242 6C21 POPE0 159      73.273  34.368  49.425  1.00  0.00           C
ATOM   8245 7C21 POPE0 159      73.323  35.878  49.195  1.00  0.00           C
ATOM   8248 8C21 POPE0 159      72.963  36.668  50.455  1.00  0.00           C
ATOM   8252  C33 POPE0 159      75.353  24.348  35.985  1.00  0.00           C
ATOM   8255  C34 POPE0 159      75.263  24.798  37.455  1.00  0.00           C
ATOM   8258  C35 POPE0 159      73.913  24.538  38.145  1.00  0.00           C
ATOM   8261  C36 POPE0 159      73.603  23.058  38.305  1.00  0.00           C
ATOM   8264  C37 POPE0 159      72.213  22.798  38.905  1.00  0.00           C
ATOM   8267  C38 POPE0 159      72.163  22.628  40.425  1.00  0.00           C
ATOM   8270  C39 POPE0 159      72.523  23.878  41.235  1.00  0.00           C
ATOM   8273 0C31 POPE0 159      72.323  23.648  42.735  1.00  0.00           C
ATOM   8276 1C31 POPE0 159      72.813  24.808  43.605  1.00  0.00           C
ATOM   8279 2C31 POPE0 159      72.343  24.648  45.055  1.00  0.00           C
ATOM   8282 3C31 POPE0 159      73.113  25.518  46.055  1.00  0.00           C
ATOM   8285 4C31 POPE0 159      72.503  25.418  47.455  1.00  0.00           C
ATOM   8288 5C31 POPE0 159      73.523  25.558  48.585  1.00  0.00           C
ATOM   8291 6C31 POPE0 159      72.963  25.098  49.945  1.00  0.00           C
ATOM   8295  NH3 POPE1 160      62.623  38.388  27.495  1.00  0.00           N
ATOM   8299  C12 POPE1 160      63.743  39.378  27.685  1.00  0.00           C
ATOM   8302  C11 POPE1 160      63.443  40.738  27.035  1.00  0.00           C
ATOM   8305  P   POPE1 160      64.953  42.908  26.735  1.00  0.00           P
ATOM   8306  O13 POPE1 160      64.843  42.518  25.315  1.00  0.00           O
ATOM   8307  O14 POPE1 160      64.403  44.248  27.055  1.00  0.00           O
ATOM   8308  O11 POPE1 160      66.453  42.848  27.215  1.00  0.00           O
ATOM   8309  O12 POPE1 160      64.253  41.778  27.605  1.00  0.00           O
ATOM   8310  C1  POPE1 160      66.803  42.598  28.585  1.00  0.00           C
ATOM   8313  C2  POPE1 160      66.573  43.848  29.485  1.00  0.00           C
ATOM   8315  O21 POPE1 160      67.553  44.048  30.525  1.00  0.00           O
ATOM   8316  C21 POPE1 160      67.833  43.078  31.385  1.00  0.00           C
ATOM   8317  O22 POPE1 160      67.513  41.908  31.305  1.00  0.00           O
ATOM   8318  C22 POPE1 160      68.653  43.698  32.535  1.00  0.00           C
ATOM   8321  C3  POPE1 160      65.133  43.978  30.065  1.00  0.00           C
ATOM   8324  O31 POPE1 160      64.983  43.308  31.315  1.00  0.00           O
ATOM   8325  C31 POPE1 160      64.343  42.188  31.405  1.00  0.00           C
ATOM   8326  O32 POPE1 160      63.883  41.508  30.505  1.00  0.00           O
ATOM   8327  C32 POPE1 160      64.283  41.878  32.895  1.00  0.00           C
ATOM   8330  C23 POPE1 160      68.513  42.958  33.895  1.00  0.00           C
ATOM   8333  C24 POPE1 160      68.923  43.898  35.045  1.00  0.00           C
ATOM   8336  C25 POPE1 160      69.193  43.198  36.395  1.00  0.00           C
ATOM   8339  C26 POPE1 160      67.963  42.698  37.155  1.00  0.00           C
ATOM   8342  C27 POPE1 160      68.243  42.628  38.665  1.00  0.00           C
ATOM   8345  C28 POPE1 160      67.083  42.048  39.515  1.00  0.00           C
ATOM   8348  C29 POPE1 160      66.933  40.548  39.375  1.00  0.00           C
ATOM   8350 0C21 POPE1 160      67.713  39.578  39.905  1.00  0.00           C
ATOM   8352 1C21 POPE1 160      68.953  39.708  40.765  1.00  0.00           C
ATOM   8355 2C21 POPE1 160      68.833  40.498  42.095  1.00  0.00           C
ATOM   8358 3C21 POPE1 160      67.693  40.018  43.005  1.00  0.00           C
ATOM   8361 4C21 POPE1 160      67.373  40.998  44.145  1.00  0.00           C
ATOM   8364 5C21 POPE1 160      65.923  40.868  44.645  1.00  0.00           C
ATOM   8367 6C21 POPE1 160      64.893  41.448  43.655  1.00  0.00           C
ATOM   8370 7C21 POPE1 160      63.453  41.008  43.955  1.00  0.00           C
ATOM   8373 8C21 POPE1 160      62.573  41.008  42.705  1.00  0.00           C
ATOM   8377  C33 POPE1 160      62.893  42.208  33.455  1.00  0.00           C
ATOM   8380  C34 POPE1 160      62.393  41.058  34.305  1.00  0.00           C
ATOM   8383  C35 POPE1 160      62.023  39.828  33.475  1.00  0.00           C
ATOM   8386  C36 POPE1 160      61.923  38.628  34.395  1.00  0.00           C
ATOM   8389  C37 POPE1 160      61.763  37.308  33.635  1.00  0.00           C
ATOM   8392  C38 POPE1 160      61.543  36.138  34.585  1.00  0.00           C
ATOM   8395  C39 POPE1 160      62.813  35.828  35.395  1.00  0.00           C
ATOM   8398 0C31 POPE1 160      62.513  34.888  36.565  1.00  0.00           C
ATOM   8401 1C31 POPE1 160      63.773  34.618  37.395  1.00  0.00           C
ATOM   8404 2C31 POPE1 160      64.063  33.128  37.515  1.00  0.00           C
ATOM   8407 3C31 POPE1 160      65.503  32.888  37.955  1.00  0.00           C
ATOM   8410 4C31 POPE1 160      65.913  31.428  37.815  1.00  0.00           C
ATOM   8413 5C31 POPE1 160      67.393  31.238  38.115  1.00  0.00           C
ATOM   8416 6C31 POPE1 160      67.853  29.828  37.815  1.00  0.00           C
ATOM   8420  NH3 POPE2 161      74.423 104.438  69.235  1.00  0.00           N
ATOM   8424  C12 POPE2 161      74.293 104.498  70.725  1.00  0.00           C
ATOM   8427  C11 POPE2 161      75.413 103.658  71.375  1.00  0.00           C
ATOM   8430  P   POPE2 161      77.793 103.488  70.275  1.00  0.00           P
ATOM   8431  O13 POPE2 161      78.993 104.348  70.265  1.00  0.00           O
ATOM   8432  O14 POPE2 161      77.973 102.148  70.835  1.00  0.00           O
ATOM   8433  O11 POPE2 161      77.103 103.418  68.835  1.00  0.00           O
ATOM   8434  O12 POPE2 161      76.683 104.248  71.105  1.00  0.00           O
ATOM   8435  C1  POPE2 161      77.433 102.348  67.925  1.00  0.00           C
ATOM   8438  C2  POPE2 161      77.003 102.718  66.465  1.00  0.00           C
ATOM   8440  O21 POPE2 161      77.623 101.908  65.445  1.00  0.00           O
ATOM   8441  C21 POPE2 161      77.383 100.608  65.385  1.00  0.00           C
ATOM   8442  O22 POPE2 161      76.653  99.978  66.125  1.00  0.00           O
ATOM   8443  C22 POPE2 161      78.193 100.048  64.215  1.00  0.00           C
ATOM   8446  C3  POPE2 161      77.433 104.188  66.175  1.00  0.00           C
ATOM   8449  O31 POPE2 161      76.963 104.718  64.905  1.00  0.00           O
ATOM   8450  C31 POPE2 161      77.923 105.298  64.175  1.00  0.00           C
ATOM   8451  O32 POPE2 161      79.113 105.178  64.385  1.00  0.00           O
ATOM   8452  C32 POPE2 161      77.383 106.248  63.095  1.00  0.00           C
ATOM   8455  C23 POPE2 161      77.503  98.958  63.345  1.00  0.00           C
ATOM   8458  C24 POPE2 161      76.743  99.488  62.115  1.00  0.00           C
ATOM   8461  C25 POPE2 161      76.323  98.368  61.135  1.00  0.00           C
ATOM   8464  C26 POPE2 161      75.903  98.888  59.745  1.00  0.00           C
ATOM   8467  C27 POPE2 161      75.513  97.728  58.805  1.00  0.00           C
ATOM   8470  C28 POPE2 161      75.253  98.148  57.345  1.00  0.00           C
ATOM   8473  C29 POPE2 161      76.533  98.358  56.575  1.00  0.00           C
ATOM   8475 0C21 POPE2 161      76.953  97.718  55.465  1.00  0.00           C
ATOM   8477 1C21 POPE2 161      76.213  96.648  54.685  1.00  0.00           C
ATOM   8480 2C21 POPE2 161      75.923  97.058  53.225  1.00  0.00           C
ATOM   8483 3C21 POPE2 161      75.063  98.328  53.105  1.00  0.00           C
ATOM   8486 4C21 POPE2 161      74.733  98.678  51.645  1.00  0.00           C
ATOM   8489 5C21 POPE2 161      73.863  99.938  51.535  1.00  0.00           C
ATOM   8492 6C21 POPE2 161      73.513 100.318  50.095  1.00  0.00           C
ATOM   8495 7C21 POPE2 161      72.383 101.368  50.035  1.00  0.00           C
ATOM   8498 8C21 POPE2 161      71.893 101.668  48.615  1.00  0.00           C
ATOM   8502  C33 POPE2 161      76.513 105.628  61.975  1.00  0.00           C
ATOM   8505  C34 POPE2 161      75.053 106.088  62.015  1.00  0.00           C
ATOM   8508  C35 POPE2 161      74.203 105.568  60.845  1.00  0.00           C
ATOM   8511  C36 POPE2 161      74.763 105.938  59.465  1.00  0.00           C
ATOM   8514  C37 POPE2 161      73.733 105.788  58.345  1.00  0.00           C
ATOM   8517  C38 POPE2 161      74.263 106.148  56.965  1.00  0.00           C
ATOM   8520  C39 POPE2 161      74.633 107.618  56.735  1.00  0.00           C
ATOM   8523 0C31 POPE2 161      74.803 107.908  55.245  1.00  0.00           C
ATOM   8526 1C31 POPE2 161      75.413 109.288  54.955  1.00  0.00           C
ATOM   8529 2C31 POPE2 161      75.073 109.808  53.545  1.00  0.00           C
ATOM   8532 3C31 POPE2 161      75.503 108.888  52.385  1.00  0.00           C
ATOM   8535 4C31 POPE2 161      75.033 109.418  51.025  1.00  0.00           C
ATOM   8538 5C31 POPE2 161      74.583 108.318  50.065  1.00  0.00           C
ATOM   8541 6C31 POPE2 161      74.103 108.848  48.715  1.00  0.00           C
ATOM   8545  NH3 POPE3 162      98.973 107.368  69.745  1.00  0.00           N
ATOM   8549  C12 POPE3 162      97.463 107.368  69.665  1.00  0.00           C
ATOM   8552  C11 POPE3 162      96.863 105.958  69.445  1.00  0.00           C
ATOM   8555  P   POPE3 162      94.243 106.198  69.405  1.00  0.00           P
ATOM   8556  O13 POPE3 162      94.413 106.728  70.765  1.00  0.00           O
ATOM   8557  O14 POPE3 162      93.543 104.908  69.225  1.00  0.00           O
ATOM   8558  O11 POPE3 162      93.493 107.258  68.535  1.00  0.00           O
ATOM   8559  O12 POPE3 162      95.653 106.048  68.685  1.00  0.00           O
ATOM   8560  C1  POPE3 162      94.003 107.938  67.405  1.00  0.00           C
ATOM   8563  C2  POPE3 162      93.813 107.118  66.125  1.00  0.00           C
ATOM   8565  O21 POPE3 162      93.673 108.058  65.055  1.00  0.00           O
ATOM   8566  C21 POPE3 162      94.633 108.038  64.185  1.00  0.00           C
ATOM   8567  O22 POPE3 162      95.683 107.398  64.255  1.00  0.00           O
ATOM   8568  C22 POPE3 162      94.203 108.808  62.955  1.00  0.00           C
ATOM   8571  C3  POPE3 162      92.533 106.228  66.145  1.00  0.00           C
ATOM   8574  O31 POPE3 162      92.133 105.918  64.785  1.00  0.00           O
ATOM   8575  C31 POPE3 162      90.813 105.768  64.675  1.00  0.00           C
ATOM   8576  O32 POPE3 162      90.043 105.588  65.605  1.00  0.00           O
ATOM   8577  C32 POPE3 162      90.373 105.878  63.205  1.00  0.00           C
ATOM   8580  C23 POPE3 162      94.203 107.818  61.765  1.00  0.00           C
ATOM   8583  C24 POPE3 162      93.263 108.158  60.615  1.00  0.00           C
ATOM   8586  C25 POPE3 162      93.663 107.438  59.325  1.00  0.00           C
ATOM   8589  C26 POPE3 162      92.713 107.738  58.165  1.00  0.00           C
ATOM   8592  C27 POPE3 162      93.013 106.838  56.955  1.00  0.00           C
ATOM   8595  C28 POPE3 162      92.023 107.028  55.795  1.00  0.00           C
ATOM   8598  C29 POPE3 162      92.213 108.338  55.075  1.00  0.00           C
ATOM   8600 0C21 POPE3 162      92.813 108.538  53.885  1.00  0.00           C
ATOM   8602 1C21 POPE3 162      93.463 107.498  53.005  1.00  0.00           C
ATOM   8605 2C21 POPE3 162      92.763 107.278  51.655  1.00  0.00           C
ATOM   8608 3C21 POPE3 162      91.333 106.708  51.745  1.00  0.00           C
ATOM   8611 4C21 POPE3 162      90.223 107.768  51.695  1.00  0.00           C
ATOM   8614 5C21 POPE3 162      89.663 108.038  50.285  1.00  0.00           C
ATOM   8617 6C21 POPE3 162      88.803 106.888  49.725  1.00  0.00           C
ATOM   8620 7C21 POPE3 162      87.853 107.368  48.615  1.00  0.00           C
ATOM   8623 8C21 POPE3 162      86.973 106.258  48.025  1.00  0.00           C
ATOM   8627  C33 POPE3 162      89.043 106.638  63.015  1.00  0.00           C
ATOM   8630  C34 POPE3 162      88.573 106.768  61.565  1.00  0.00           C
ATOM   8633  C35 POPE3 162      87.043 106.958  61.445  1.00  0.00           C
ATOM   8636  C36 POPE3 162      86.463 107.948  62.455  1.00  0.00           C
ATOM   8639  C37 POPE3 162      84.983 108.278  62.215  1.00  0.00           C
ATOM   8642  C38 POPE3 162      84.323 109.008  63.385  1.00  0.00           C
ATOM   8645  C39 POPE3 162      82.793 108.848  63.405  1.00  0.00           C
ATOM   8648 0C31 POPE3 162      82.083 109.438  62.185  1.00  0.00           C
ATOM   8651 1C31 POPE3 162      80.583 109.098  62.185  1.00  0.00           C
ATOM   8654 2C31 POPE3 162      79.793 109.818  61.095  1.00  0.00           C
ATOM   8657 3C31 POPE3 162      78.283 109.728  61.355  1.00  0.00           C
ATOM   8660 4C31 POPE3 162      77.423 110.418  60.285  1.00  0.00           C
ATOM   8663 5C31 POPE3 162      75.933 110.378  60.635  1.00  0.00           C
ATOM   8666 6C31 POPE3 162      75.073 111.258  59.715  1.00  0.00           C
ATOM   8670  NH3 POPE4 163     130.339 120.278  69.165  1.00  0.00           N
ATOM   8674  C12 POPE4 163     129.509 119.018  69.325  1.00  0.00           C
ATOM   8677  C11 POPE4 163     127.983 119.288  69.345  1.00  0.00           C
ATOM   8680  P   POPE4 163     125.733 118.048  69.915  1.00  0.00           P
ATOM   8681  O13 POPE4 163     125.533 117.008  70.945  1.00  0.00           O
ATOM   8682  O14 POPE4 163     125.343 119.428  70.265  1.00  0.00           O
ATOM   8683  O11 POPE4 163     124.913 117.648  68.645  1.00  0.00           O
ATOM   8684  O12 POPE4 163     127.263 118.048  69.465  1.00  0.00           O
ATOM   8685  C1  POPE4 163     125.293 117.828  67.285  1.00  0.00           C
ATOM   8688  C2  POPE4 163     125.523 116.478  66.535  1.00  0.00           C
ATOM   8690  O21 POPE4 163     125.553 116.738  65.115  1.00  0.00           O
ATOM   8691  C21 POPE4 163     126.793 116.878  64.645  1.00  0.00           C
ATOM   8692  O22 POPE4 163     127.783 117.098  65.315  1.00  0.00           O
ATOM   8693  C22 POPE4 163     126.793 116.618  63.145  1.00  0.00           C
ATOM   8696  C3  POPE4 163     124.413 115.428  66.845  1.00  0.00           C
ATOM   8699  O31 POPE4 163     123.843 114.798  65.675  1.00  0.00           O
ATOM   8700  C31 POPE4 163     124.473 113.748  65.175  1.00  0.00           C
ATOM   8701  O32 POPE4 163     125.463 113.218  65.635  1.00  0.00           O
ATOM   8702  C32 POPE4 163     123.743 113.288  63.905  1.00  0.00           C
ATOM   8705  C23 POPE4 163     128.223 116.438  62.595  1.00  0.00           C
ATOM   8708  C24 POPE4 163     128.243 115.828  61.195  1.00  0.00           C
ATOM   8711  C25 POPE4 163     129.659 115.548  60.695  1.00  0.00           C
ATOM   8714  C26 POPE4 163     129.679 115.028  59.245  1.00  0.00           C
ATOM   8717  C27 POPE4 163     131.089 114.758  58.715  1.00  0.00           C
ATOM   8720  C28 POPE4 163     131.079 114.248  57.265  1.00  0.00           C
ATOM   8723  C29 POPE4 163     132.459 114.078  56.675  1.00  0.00           C
ATOM   8725 0C21 POPE4 163     133.119 115.008  55.955  1.00  0.00           C
ATOM   8727 1C21 POPE4 163     132.569 116.368  55.645  1.00  0.00           C
ATOM   8730 2C21 POPE4 163     133.419 117.288  54.745  1.00  0.00           C
ATOM   8733 3C21 POPE4 163     133.779 116.688  53.375  1.00  0.00           C
ATOM   8736 4C21 POPE4 163     134.119 117.758  52.325  1.00  0.00           C
ATOM   8739 5C21 POPE4 163     132.879 118.298  51.585  1.00  0.00           C
ATOM   8742 6C21 POPE4 163     132.429 117.398  50.425  1.00  0.00           C
ATOM   8745 7C21 POPE4 163     131.059 117.788  49.855  1.00  0.00           C
ATOM   8748 8C21 POPE4 163     130.599 116.878  48.715  1.00  0.00           C
ATOM   8752  C33 POPE4 163     124.623 112.478  62.925  1.00  0.00           C
ATOM   8755  C34 POPE4 163     123.833 111.938  61.725  1.00  0.00           C
ATOM   8758  C35 POPE4 163     124.733 111.588  60.535  1.00  0.00           C
ATOM   8761  C36 POPE4 163     125.053 112.808  59.675  1.00  0.00           C
ATOM   8764  C37 POPE4 163     126.373 112.648  58.895  1.00  0.00           C
ATOM   8767  C38 POPE4 163     126.493 113.648  57.745  1.00  0.00           C
ATOM   8770  C39 POPE4 163     125.693 113.208  56.505  1.00  0.00           C
ATOM   8773 0C31 POPE4 163     125.523 114.338  55.495  1.00  0.00           C
ATOM   8776 1C31 POPE4 163     124.703 113.908  54.275  1.00  0.00           C
ATOM   8779 2C31 POPE4 163     124.403 115.088  53.335  1.00  0.00           C
ATOM   8782 3C31 POPE4 163     123.573 114.658  52.125  1.00  0.00           C
ATOM   8785 4C31 POPE4 163     123.203 115.838  51.215  1.00  0.00           C
ATOM   8788 5C31 POPE4 163     122.423 115.408  49.965  1.00  0.00           C
ATOM   8791 6C31 POPE4 163     121.853 116.588  49.175  1.00  0.00           C
ATOM   8795  NH3 POPE5 164     105.873  56.448  70.895  1.00  0.00           N
ATOM   8799  C12 POPE5 164     105.833  57.388  72.065  1.00  0.00           C
ATOM   8802  C11 POPE5 164     106.143  58.818  71.605  1.00  0.00           C
ATOM   8805  P   POPE5 164     108.433  59.948  70.895  1.00  0.00           P
ATOM   8806  O13 POPE5 164     109.113  59.998  72.195  1.00  0.00           O
ATOM   8807  O14 POPE5 164     107.853  61.218  70.405  1.00  0.00           O
ATOM   8808  O11 POPE5 164     109.463  59.528  69.785  1.00  0.00           O
ATOM   8809  O12 POPE5 164     107.353  58.798  70.845  1.00  0.00           O
ATOM   8810  C1  POPE5 164     109.423  58.238  69.175  1.00  0.00           C
ATOM   8813  C2  POPE5 164     108.373  58.108  68.015  1.00  0.00           C
ATOM   8815  O21 POPE5 164     108.863  57.688  66.745  1.00  0.00           O
ATOM   8816  C21 POPE5 164     109.723  56.738  66.535  1.00  0.00           C
ATOM   8817  O22 POPE5 164     110.563  56.308  67.315  1.00  0.00           O
ATOM   8818  C22 POPE5 164     109.483  56.228  65.115  1.00  0.00           C
ATOM   8821  C3  POPE5 164     107.543  59.408  67.745  1.00  0.00           C
ATOM   8824  O31 POPE5 164     106.773  59.318  66.535  1.00  0.00           O
ATOM   8825  C31 POPE5 164     105.633  58.658  66.645  1.00  0.00           C
ATOM   8826  O32 POPE5 164     105.223  58.078  67.645  1.00  0.00           O
ATOM   8827  C32 POPE5 164     104.963  58.688  65.285  1.00  0.00           C
ATOM   8830  C23 POPE5 164     110.773  56.108  64.295  1.00  0.00           C
ATOM   8833  C24 POPE5 164     110.583  55.428  62.925  1.00  0.00           C
ATOM   8836  C25 POPE5 164     109.543  56.068  61.985  1.00  0.00           C
ATOM   8839  C26 POPE5 164     108.493  55.078  61.465  1.00  0.00           C
ATOM   8842  C27 POPE5 164     109.033  54.028  60.485  1.00  0.00           C
ATOM   8845  C28 POPE5 164     107.913  53.088  60.005  1.00  0.00           C
ATOM   8848  C29 POPE5 164     108.423  51.988  59.105  1.00  0.00           C
ATOM   8850 0C21 POPE5 164     107.893  51.598  57.925  1.00  0.00           C
ATOM   8852 1C21 POPE5 164     106.683  52.148  57.225  1.00  0.00           C
ATOM   8855 2C21 POPE5 164     107.083  52.848  55.915  1.00  0.00           C
ATOM   8858 3C21 POPE5 164     107.653  51.898  54.845  1.00  0.00           C
ATOM   8861 4C21 POPE5 164     108.083  52.648  53.585  1.00  0.00           C
ATOM   8864 5C21 POPE5 164     108.173  51.748  52.355  1.00  0.00           C
ATOM   8867 6C21 POPE5 164     106.793  51.438  51.775  1.00  0.00           C
ATOM   8870 7C21 POPE5 164     106.863  50.708  50.425  1.00  0.00           C
ATOM   8873 8C21 POPE5 164     105.523  50.588  49.705  1.00  0.00           C
ATOM   8877  C33 POPE5 164     105.133  60.068  64.595  1.00  0.00           C
ATOM   8880  C34 POPE5 164     104.713  60.068  63.135  1.00  0.00           C
ATOM   8883  C35 POPE5 164     103.203  59.998  62.925  1.00  0.00           C
ATOM   8886  C36 POPE5 164     102.843  60.488  61.525  1.00  0.00           C
ATOM   8889  C37 POPE5 164     101.503  59.928  61.015  1.00  0.00           C
ATOM   8892  C38 POPE5 164     101.313  60.158  59.515  1.00  0.00           C
ATOM   8895  C39 POPE5 164     101.183  61.638  59.145  1.00  0.00           C
ATOM   8898 0C31 POPE5 164     100.873  61.818  57.655  1.00  0.00           C
ATOM   8901 1C31 POPE5 164     100.793  63.298  57.235  1.00  0.00           C
ATOM   8904 2C31 POPE5 164     100.623  63.498  55.725  1.00  0.00           C
ATOM   8907 3C31 POPE5 164      99.183  63.768  55.285  1.00  0.00           C
ATOM   8910 4C31 POPE5 164      98.233  62.578  55.495  1.00  0.00           C
ATOM   8913 5C31 POPE5 164      96.803  62.888  55.055  1.00  0.00           C
ATOM   8916 6C31 POPE5 164      95.883  61.668  55.115  1.00  0.00           C
ATOM   8920  NH3 POPE6 165      47.583  -1.498  26.955  1.00  0.00           N
ATOM   8924  C12 POPE6 165      48.393  -2.378  26.045  1.00  0.00           C
ATOM   8927  C11 POPE6 165      49.423  -1.588  25.235  1.00  0.00           C
ATOM   8930  P   POPE6 165      51.743  -2.718  25.605  1.00  0.00           P
ATOM   8931  O13 POPE6 165      52.153  -4.138  25.525  1.00  0.00           O
ATOM   8932  O14 POPE6 165      52.733  -1.678  25.265  1.00  0.00           O
ATOM   8933  O11 POPE6 165      51.233  -2.418  27.065  1.00  0.00           O
ATOM   8934  O12 POPE6 165      50.433  -2.488  24.745  1.00  0.00           O
ATOM   8935  C1  POPE6 165      52.143  -2.248  28.155  1.00  0.00           C
ATOM   8938  C2  POPE6 165      52.683  -0.782  28.275  1.00  0.00           C
ATOM   8940  O21 POPE6 165      53.353  -0.522  29.525  1.00  0.00           O
ATOM   8941  C21 POPE6 165      52.613  -0.502  30.615  1.00  0.00           C
ATOM   8942  O22 POPE6 165      51.493  -0.962  30.765  1.00  0.00           O
ATOM   8943  C22 POPE6 165      53.373   0.168  31.765  1.00  0.00           C
ATOM   8946  C3  POPE6 165      51.583   0.288  27.995  1.00  0.00           C
ATOM   8949  O31 POPE6 165      51.933   1.608  28.475  1.00  0.00           O
ATOM   8950  C31 POPE6 165      52.843   2.268  27.775  1.00  0.00           C
ATOM   8951  O32 POPE6 165      53.333   1.908  26.715  1.00  0.00           O
ATOM   8952  C32 POPE6 165      53.253   3.538  28.525  1.00  0.00           C
ATOM   8955  C23 POPE6 165      52.443   0.408  32.985  1.00  0.00           C
ATOM   8958  C24 POPE6 165      53.093   1.208  34.115  1.00  0.00           C
ATOM   8961  C25 POPE6 165      52.063   1.888  35.035  1.00  0.00           C
ATOM   8964  C26 POPE6 165      51.473   1.008  36.155  1.00  0.00           C
ATOM   8967  C27 POPE6 165      50.503   1.818  37.035  1.00  0.00           C
ATOM   8970  C28 POPE6 165      50.173   1.188  38.395  1.00  0.00           C
ATOM   8973  C29 POPE6 165      49.353  -0.072  38.265  1.00  0.00           C
ATOM   8975 0C21 POPE6 165      48.673  -0.662  39.265  1.00  0.00           C
ATOM   8977 1C21 POPE6 165      48.613  -0.202  40.695  1.00  0.00           C
ATOM   8980 2C21 POPE6 165      49.373  -1.152  41.635  1.00  0.00           C
ATOM   8983 3C21 POPE6 165      49.343  -0.652  43.085  1.00  0.00           C
ATOM   8986 4C21 POPE6 165      49.913  -1.678  44.075  1.00  0.00           C
ATOM   8989 5C21 POPE6 165      50.323  -1.092  45.425  1.00  0.00           C
ATOM   8992 6C21 POPE6 165      51.623  -0.282  45.375  1.00  0.00           C
ATOM   8995 7C21 POPE6 165      52.093   0.118  46.785  1.00  0.00           C
ATOM   8998 8C21 POPE6 165      53.423   0.868  46.815  1.00  0.00           C
ATOM   9002  C33 POPE6 165      52.173   4.058  29.505  1.00  0.00           C
ATOM   9005  C34 POPE6 165      52.543   5.428  30.075  1.00  0.00           C
ATOM   9008  C35 POPE6 165      51.623   5.878  31.235  1.00  0.00           C
ATOM   9011  C36 POPE6 165      51.903   7.328  31.645  1.00  0.00           C
ATOM   9014  C37 POPE6 165      51.043   7.888  32.795  1.00  0.00           C
ATOM   9017  C38 POPE6 165      50.973   9.418  32.665  1.00  0.00           C
ATOM   9020  C39 POPE6 165      50.473  10.218  33.875  1.00  0.00           C
ATOM   9023 0C31 POPE6 165      50.253  11.688  33.475  1.00  0.00           C
ATOM   9026 1C31 POPE6 165      50.423  12.688  34.625  1.00  0.00           C
ATOM   9029 2C31 POPE6 165      50.293  14.148  34.165  1.00  0.00           C
ATOM   9032 3C31 POPE6 165      48.833  14.558  33.925  1.00  0.00           C
ATOM   9035 4C31 POPE6 165      48.633  15.968  33.375  1.00  0.00           C
ATOM   9038 5C31 POPE6 165      47.143  16.218  33.105  1.00  0.00           C
ATOM   9041 6C31 POPE6 165      46.873  17.628  32.595  1.00  0.00           C
ATOM   9045  NH3 POPE7 166      83.433  68.148  71.625  1.00  0.00           N
ATOM   9049  C12 POPE7 166      84.573  68.598  72.485  1.00  0.00           C
ATOM   9052  C11 POPE7 166      85.723  69.138  71.625  1.00  0.00           C
ATOM   9055  P   POPE7 166      88.263  69.428  71.695  1.00  0.00           P
ATOM   9056  O13 POPE7 166      89.173  70.398  72.345  1.00  0.00           O
ATOM   9057  O14 POPE7 166      88.753  68.038  71.615  1.00  0.00           O
ATOM   9058  O11 POPE7 166      87.823  69.888  70.235  1.00  0.00           O
ATOM   9059  O12 POPE7 166      86.873  69.328  72.455  1.00  0.00           O
ATOM   9060  C1  POPE7 166      88.633  70.858  69.575  1.00  0.00           C
ATOM   9063  C2  POPE7 166      87.913  71.378  68.305  1.00  0.00           C
ATOM   9065  O21 POPE7 166      88.813  72.258  67.615  1.00  0.00           O
ATOM   9066  C21 POPE7 166      89.683  71.668  66.805  1.00  0.00           C
ATOM   9067  O22 POPE7 166      89.683  70.488  66.505  1.00  0.00           O
ATOM   9068  C22 POPE7 166      90.743  72.688  66.475  1.00  0.00           C
ATOM   9071  C3  POPE7 166      86.603  72.128  68.695  1.00  0.00           C
ATOM   9074  O31 POPE7 166      85.873  72.608  67.535  1.00  0.00           O
ATOM   9075  C31 POPE7 166      86.263  73.798  67.085  1.00  0.00           C
ATOM   9076  O32 POPE7 166      87.093  74.518  67.605  1.00  0.00           O
ATOM   9077  C32 POPE7 166      85.523  74.118  65.785  1.00  0.00           C
ATOM   9080  C23 POPE7 166      91.413  72.488  65.105  1.00  0.00           C
ATOM   9083  C24 POPE7 166      90.543  72.628  63.835  1.00  0.00           C
ATOM   9086  C25 POPE7 166      90.603  74.028  63.195  1.00  0.00           C
ATOM   9089  C26 POPE7 166      89.903  74.078  61.825  1.00  0.00           C
ATOM   9092  C27 POPE7 166      89.743  75.508  61.295  1.00  0.00           C
ATOM   9095  C28 POPE7 166      89.053  75.548  59.915  1.00  0.00           C
ATOM   9098  C29 POPE7 166      88.763  76.958  59.485  1.00  0.00           C
ATOM   9100 0C21 POPE7 166      88.863  77.478  58.245  1.00  0.00           C
ATOM   9102 1C21 POPE7 166      89.163  76.748  56.965  1.00  0.00           C
ATOM   9105 2C21 POPE7 166      88.123  77.158  55.915  1.00  0.00           C
ATOM   9108 3C21 POPE7 166      88.273  76.388  54.595  1.00  0.00           C
ATOM   9111 4C21 POPE7 166      87.113  76.638  53.625  1.00  0.00           C
ATOM   9114 5C21 POPE7 166      87.023  75.598  52.495  1.00  0.00           C
ATOM   9117 6C21 POPE7 166      88.353  75.398  51.755  1.00  0.00           C
ATOM   9120 7C21 POPE7 166      88.273  74.468  50.535  1.00  0.00           C
ATOM   9123 8C21 POPE7 166      89.643  74.278  49.865  1.00  0.00           C
ATOM   9127  C33 POPE7 166      86.343  75.108  64.925  1.00  0.00           C
ATOM   9130  C34 POPE7 166      85.573  75.848  63.825  1.00  0.00           C
ATOM   9133  C35 POPE7 166      85.273  75.018  62.575  1.00  0.00           C
ATOM   9136  C36 POPE7 166      84.923  75.938  61.395  1.00  0.00           C
ATOM   9139  C37 POPE7 166      84.293  75.208  60.205  1.00  0.00           C
ATOM   9142  C38 POPE7 166      84.063  76.148  59.005  1.00  0.00           C
ATOM   9145  C39 POPE7 166      82.983  75.648  58.025  1.00  0.00           C
ATOM   9148 0C31 POPE7 166      83.373  74.398  57.225  1.00  0.00           C
ATOM   9151 1C31 POPE7 166      82.183  73.868  56.395  1.00  0.00           C
ATOM   9154 2C31 POPE7 166      82.613  73.088  55.135  1.00  0.00           C
ATOM   9157 3C31 POPE7 166      82.163  73.798  53.845  1.00  0.00           C
ATOM   9160 4C31 POPE7 166      82.713  73.158  52.565  1.00  0.00           C
ATOM   9163 5C31 POPE7 166      82.173  73.838  51.295  1.00  0.00           C
ATOM   9166 6C31 POPE7 166      82.693  73.218  49.995  1.00  0.00           C
ATOM   9170  NH3 POPE8 167      41.083  56.228  25.875  1.00  0.00           N
ATOM   9174  C12 POPE8 167      42.483  56.768  25.765  1.00  0.00           C
ATOM   9177  C11 POPE8 167      43.003  56.958  24.335  1.00  0.00           C
ATOM   9180  P   POPE8 167      45.623  56.728  24.715  1.00  0.00           P
ATOM   9181  O13 POPE8 167      46.763  57.398  24.065  1.00  0.00           O
ATOM   9182  O14 POPE8 167      45.433  55.278  24.475  1.00  0.00           O
ATOM   9183  O11 POPE8 167      45.853  56.898  26.255  1.00  0.00           O
ATOM   9184  O12 POPE8 167      44.303  57.548  24.425  1.00  0.00           O
ATOM   9185  C1  POPE8 167      45.703  58.088  27.015  1.00  0.00           C
ATOM   9188  C2  POPE8 167      44.783  57.718  28.195  1.00  0.00           C
ATOM   9190  O21 POPE8 167      44.273  58.908  28.845  1.00  0.00           O
ATOM   9191  C21 POPE8 167      43.003  58.778  29.205  1.00  0.00           C
ATOM   9192  O22 POPE8 167      42.283  57.828  28.945  1.00  0.00           O
ATOM   9193  C22 POPE8 167      42.553  59.988  30.005  1.00  0.00           C
ATOM   9196  C3  POPE8 167      45.473  56.738  29.175  1.00  0.00           C
ATOM   9199  O31 POPE8 167      44.563  56.208  30.175  1.00  0.00           O
ATOM   9200  C31 POPE8 167      43.753  55.248  29.735  1.00  0.00           C
ATOM   9201  O32 POPE8 167      43.583  54.908  28.585  1.00  0.00           O
ATOM   9202  C32 POPE8 167      43.103  54.568  30.935  1.00  0.00           C
ATOM   9205  C23 POPE8 167      41.363  59.618  30.915  1.00  0.00           C
ATOM   9208  C24 POPE8 167      40.773  60.838  31.645  1.00  0.00           C
ATOM   9211  C25 POPE8 167      41.763  61.438  32.645  1.00  0.00           C
ATOM   9214  C26 POPE8 167      41.123  61.738  34.005  1.00  0.00           C
ATOM   9217  C27 POPE8 167      42.173  62.188  35.035  1.00  0.00           C
ATOM   9220  C28 POPE8 167      41.663  62.238  36.485  1.00  0.00           C
ATOM   9223  C29 POPE8 167      41.493  60.848  37.055  1.00  0.00           C
ATOM   9225 0C21 POPE8 167      42.063  60.398  38.185  1.00  0.00           C
ATOM   9227 1C21 POPE8 167      42.933  61.208  39.115  1.00  0.00           C
ATOM   9230 2C21 POPE8 167      43.053  60.608  40.525  1.00  0.00           C
ATOM   9233 3C21 POPE8 167      43.853  59.298  40.555  1.00  0.00           C
ATOM   9236 4C21 POPE8 167      44.233  58.848  41.975  1.00  0.00           C
ATOM   9239 5C21 POPE8 167      45.233  57.678  41.945  1.00  0.00           C
ATOM   9242 6C21 POPE8 167      46.093  57.568  43.215  1.00  0.00           C
ATOM   9245 7C21 POPE8 167      47.243  56.568  43.015  1.00  0.00           C
ATOM   9248 8C21 POPE8 167      48.273  56.608  44.135  1.00  0.00           C
ATOM   9252  C33 POPE8 167      44.113  53.658  31.675  1.00  0.00           C
ATOM   9255  C34 POPE8 167      43.683  53.278  33.095  1.00  0.00           C
ATOM   9258  C35 POPE8 167      44.583  52.178  33.645  1.00  0.00           C
ATOM   9261  C36 POPE8 167      44.383  51.858  35.135  1.00  0.00           C
ATOM   9264  C37 POPE8 167      44.963  50.478  35.445  1.00  0.00           C
ATOM   9267  C38 POPE8 167      44.803  49.988  36.885  1.00  0.00           C
ATOM   9270  C39 POPE8 167      45.423  48.598  37.025  1.00  0.00           C
ATOM   9273 0C31 POPE8 167      45.353  47.978  38.425  1.00  0.00           C
ATOM   9276 1C31 POPE8 167      46.353  48.558  39.435  1.00  0.00           C
ATOM   9279 2C31 POPE8 167      46.523  47.628  40.655  1.00  0.00           C
ATOM   9282 3C31 POPE8 167      47.523  48.128  41.715  1.00  0.00           C
ATOM   9285 4C31 POPE8 167      48.953  48.248  41.185  1.00  0.00           C
ATOM   9288 5C31 POPE8 167      50.003  48.368  42.295  1.00  0.00           C
ATOM   9291 6C31 POPE8 167      51.433  48.478  41.755  1.00  0.00           C
ATOM   9295  NH3 POPE9 168     116.063  44.138  71.945  1.00  0.00           N
ATOM   9299  C12 POPE9 168     117.183  44.948  71.335  1.00  0.00           C
ATOM   9302  C11 POPE9 168     118.373  45.068  72.305  1.00  0.00           C
ATOM   9305  P   POPE9 168     119.413  47.398  71.735  1.00  0.00           P
ATOM   9306  O13 POPE9 168     118.163  47.938  72.345  1.00  0.00           O
ATOM   9307  O14 POPE9 168     120.693  47.898  72.285  1.00  0.00           O
ATOM   9308  O11 POPE9 168     119.403  47.728  70.215  1.00  0.00           O
ATOM   9309  O12 POPE9 168     119.423  45.818  71.715  1.00  0.00           O
ATOM   9310  C1  POPE9 168     118.193  48.008  69.495  1.00  0.00           C
ATOM   9313  C2  POPE9 168     118.663  48.708  68.215  1.00  0.00           C
ATOM   9315  O21 POPE9 168     117.703  49.528  67.565  1.00  0.00           O
ATOM   9316  C21 POPE9 168     116.563  49.058  67.145  1.00  0.00           C
ATOM   9317  O22 POPE9 168     116.103  47.938  67.345  1.00  0.00           O
ATOM   9318  C22 POPE9 168     115.913  50.158  66.305  1.00  0.00           C
ATOM   9321  C3  POPE9 168     119.343  47.718  67.235  1.00  0.00           C
ATOM   9324  O31 POPE9 168     120.063  48.408  66.195  1.00  0.00           O
ATOM   9325  C31 POPE9 168     121.173  48.998  66.585  1.00  0.00           C
ATOM   9326  O32 POPE9 168     121.653  48.988  67.705  1.00  0.00           O
ATOM   9327  C32 POPE9 168     121.803  49.688  65.395  1.00  0.00           C
ATOM   9330  C23 POPE9 168     115.563  49.708  64.865  1.00  0.00           C
ATOM   9333  C24 POPE9 168     116.783  49.188  64.095  1.00  0.00           C
ATOM   9336  C25 POPE9 168     116.473  48.888  62.615  1.00  0.00           C
ATOM   9339  C26 POPE9 168     116.683  50.098  61.695  1.00  0.00           C
ATOM   9342  C27 POPE9 168     116.213  49.838  60.255  1.00  0.00           C
ATOM   9345  C28 POPE9 168     116.203  51.118  59.415  1.00  0.00           C
ATOM   9348  C29 POPE9 168     115.483  50.908  58.105  1.00  0.00           C
ATOM   9350 0C21 POPE9 168     114.223  51.268  57.825  1.00  0.00           C
ATOM   9352 1C21 POPE9 168     113.263  51.948  58.765  1.00  0.00           C
ATOM   9355 2C21 POPE9 168     111.973  52.418  58.075  1.00  0.00           C
ATOM   9358 3C21 POPE9 168     112.083  53.768  57.355  1.00  0.00           C
ATOM   9361 4C21 POPE9 168     110.783  54.128  56.605  1.00  0.00           C
ATOM   9364 5C21 POPE9 168     110.743  55.588  56.115  1.00  0.00           C
ATOM   9367 6C21 POPE9 168     110.443  56.588  57.245  1.00  0.00           C
ATOM   9370 7C21 POPE9 168     110.563  58.058  56.795  1.00  0.00           C
ATOM   9373 8C21 POPE9 168     109.943  59.028  57.795  1.00  0.00           C
ATOM   9377  C33 POPE9 168     120.853  50.728  64.755  1.00  0.00           C
ATOM   9380  C34 POPE9 168     121.393  51.178  63.405  1.00  0.00           C
ATOM   9383  C35 POPE9 168     120.383  52.018  62.625  1.00  0.00           C
ATOM   9386  C36 POPE9 168     120.853  52.248  61.195  1.00  0.00           C
ATOM   9389  C37 POPE9 168     119.893  53.098  60.365  1.00  0.00           C
ATOM   9392  C38 POPE9 168     119.893  52.718  58.895  1.00  0.00           C
ATOM   9395  C39 POPE9 168     119.253  53.788  58.025  1.00  0.00           C
ATOM   9398 0C31 POPE9 168     118.903  53.298  56.615  1.00  0.00           C
ATOM   9401 1C31 POPE9 168     118.783  54.488  55.665  1.00  0.00           C
ATOM   9404 2C31 POPE9 168     118.483  54.148  54.205  1.00  0.00           C
ATOM   9407 3C31 POPE9 168     118.533  55.448  53.405  1.00  0.00           C
ATOM   9410 4C31 POPE9 168     118.403  55.308  51.885  1.00  0.00           C
ATOM   9413 5C31 POPE9 168     118.773  56.638  51.215  1.00  0.00           C
ATOM   9416 6C31 POPE9 168     119.063  56.538  49.725  1.00  0.00           C
ATOM   9420  NH3 POPE  169      80.173   7.868  67.755  1.00  0.00           N
ATOM   9424  C12 POPE  169      80.763   9.168  68.215  1.00  0.00           C
ATOM   9427  C11 POPE  169      81.023  10.118  67.035  1.00  0.00           C
ATOM   9430  P   POPE  169      81.723  12.298  68.215  1.00  0.00           P
ATOM   9431  O13 POPE  169      81.033  11.878  69.445  1.00  0.00           O
ATOM   9432  O14 POPE  169      82.893  13.188  68.415  1.00  0.00           O
ATOM   9433  O11 POPE  169      80.653  13.018  67.295  1.00  0.00           O
ATOM   9434  O12 POPE  169      82.093  11.028  67.345  1.00  0.00           O
ATOM   9435  C1  POPE  169      81.033  14.038  66.375  1.00  0.00           C
ATOM   9438  C2  POPE  169      80.483  13.688  64.975  1.00  0.00           C
ATOM   9440  O21 POPE  169      81.043  14.548  63.975  1.00  0.00           O
ATOM   9441  C21 POPE  169      80.713  15.818  63.975  1.00  0.00           C
ATOM   9442  O22 POPE  169      80.063  16.438  64.795  1.00  0.00           O
ATOM   9443  C22 POPE  169      81.313  16.448  62.715  1.00  0.00           C
ATOM   9446  C3  POPE  169      78.923  13.588  64.945  1.00  0.00           C
ATOM   9449  O31 POPE  169      78.333  13.268  63.655  1.00  0.00           O
ATOM   9450  C31 POPE  169      78.443  11.978  63.335  1.00  0.00           C
ATOM   9451  O32 POPE  169      79.243  11.198  63.815  1.00  0.00           O
ATOM   9452  C32 POPE  169      77.363  11.538  62.345  1.00  0.00           C
ATOM   9455  C23 POPE  169      80.923  15.688  61.435  1.00  0.00           C
ATOM   9458  C24 POPE  169      81.533  16.298  60.165  1.00  0.00           C
ATOM   9461  C25 POPE  169      80.993  15.608  58.905  1.00  0.00           C
ATOM   9464  C26 POPE  169      81.503  16.248  57.605  1.00  0.00           C
ATOM   9467  C27 POPE  169      80.373  16.338  56.565  1.00  0.00           C
ATOM   9470  C28 POPE  169      80.833  16.788  55.165  1.00  0.00           C
ATOM   9473  C29 POPE  169      81.513  18.138  55.135  1.00  0.00           C
ATOM   9475 0C21 POPE  169      80.933  19.328  54.925  1.00  0.00           C
ATOM   9477 1C21 POPE  169      79.473  19.608  54.725  1.00  0.00           C
ATOM   9480 2C21 POPE  169      79.153  20.718  53.695  1.00  0.00           C
ATOM   9483 3C21 POPE  169      79.303  20.278  52.235  1.00  0.00           C
ATOM   9486 4C21 POPE  169      78.533  21.178  51.255  1.00  0.00           C
ATOM   9489 5C21 POPE  169      77.873  20.408  50.095  1.00  0.00           C
ATOM   9492 6C21 POPE  169      78.873  19.788  49.105  1.00  0.00           C
ATOM   9495 7C21 POPE  169      78.153  19.058  47.955  1.00  0.00           C
ATOM   9498 8C21 POPE  169      79.083  18.338  46.975  1.00  0.00           C
ATOM   9502  C33 POPE  169      76.493  12.628  61.705  1.00  0.00           C
ATOM   9505  C34 POPE  169      75.243  12.028  61.045  1.00  0.00           C
ATOM   9508  C35 POPE  169      75.513  11.018  59.915  1.00  0.00           C
ATOM   9511  C36 POPE  169      76.203  11.628  58.685  1.00  0.00           C
ATOM   9514  C37 POPE  169      76.223  10.708  57.455  1.00  0.00           C
ATOM   9517  C38 POPE  169      77.023  11.348  56.305  1.00  0.00           C
ATOM   9520  C39 POPE  169      76.893  10.628  54.955  1.00  0.00           C
ATOM   9523 0C31 POPE  169      77.493   9.218  54.905  1.00  0.00           C
ATOM   9526 1C31 POPE  169      77.483   8.648  53.485  1.00  0.00           C
ATOM   9529 2C31 POPE  169      77.563   7.118  53.425  1.00  0.00           C
ATOM   9532 3C31 POPE  169      78.863   6.538  53.995  1.00  0.00           C
ATOM   9535 4C31 POPE  169      78.883   4.998  53.915  1.00  0.00           C
ATOM   9538 5C31 POPE  169      80.173   4.398  54.485  1.00  0.00           C
ATOM   9541 6C31 POPE  169      80.233   2.888  54.325  1.00  0.00           C
ATOM   9545  NH3 POPE  170      41.103  32.758  24.495  1.00  0.00           N
ATOM   9549  C12 POPE  170      39.913  32.438  25.355  1.00  0.00           C
ATOM   9552  C11 POPE  170      39.283  31.148  24.855  1.00  0.00           C
ATOM   9555  P   POPE  170      36.983  30.078  24.585  1.00  0.00           P
ATOM   9556  O13 POPE  170      36.703  30.738  23.295  1.00  0.00           O
ATOM   9557  O14 POPE  170      37.473  28.688  24.515  1.00  0.00           O
ATOM   9558  O11 POPE  170      35.683  30.088  25.475  1.00  0.00           O
ATOM   9559  O12 POPE  170      37.993  30.958  25.445  1.00  0.00           O
ATOM   9560  C1  POPE  170      34.683  31.098  25.365  1.00  0.00           C
ATOM   9563  C2  POPE  170      34.583  31.928  26.655  1.00  0.00           C
ATOM   9565  O21 POPE  170      33.763  33.058  26.305  1.00  0.00           O
ATOM   9566  C21 POPE  170      33.213  33.838  27.225  1.00  0.00           C
ATOM   9567  O22 POPE  170      32.923  35.018  27.035  1.00  0.00           O
ATOM   9568  C22 POPE  170      32.883  33.108  28.535  1.00  0.00           C
ATOM   9571  C3  POPE  170      35.973  32.368  27.225  1.00  0.00           C
ATOM   9574  O31 POPE  170      35.853  33.468  28.145  1.00  0.00           O
ATOM   9575  C31 POPE  170      36.803  33.708  29.005  1.00  0.00           C
ATOM   9576  O32 POPE  170      37.613  32.908  29.455  1.00  0.00           O
ATOM   9577  C32 POPE  170      36.723  35.178  29.385  1.00  0.00           C
ATOM   9580  C23 POPE  170      31.853  33.878  29.385  1.00  0.00           C
ATOM   9583  C24 POPE  170      31.723  33.238  30.765  1.00  0.00           C
ATOM   9586  C25 POPE  170      30.663  33.928  31.625  1.00  0.00           C
ATOM   9589  C26 POPE  170      31.273  34.748  32.765  1.00  0.00           C
ATOM   9592  C27 POPE  170      30.273  34.978  33.895  1.00  0.00           C
ATOM   9595  C28 POPE  170      30.893  35.498  35.205  1.00  0.00           C
ATOM   9598  C29 POPE  170      31.703  34.418  35.875  1.00  0.00           C
ATOM   9600 0C21 POPE  170      31.623  33.968  37.135  1.00  0.00           C
ATOM   9602 1C21 POPE  170      30.723  34.448  38.245  1.00  0.00           C
ATOM   9605 2C21 POPE  170      29.893  33.278  38.815  1.00  0.00           C
ATOM   9608 3C21 POPE  170      29.293  33.568  40.205  1.00  0.00           C
ATOM   9611 4C21 POPE  170      28.603  32.338  40.805  1.00  0.00           C
ATOM   9614 5C21 POPE  170      28.173  32.518  42.265  1.00  0.00           C
ATOM   9617 6C21 POPE  170      27.653  31.208  42.875  1.00  0.00           C
ATOM   9620 7C21 POPE  170      27.073  31.388  44.275  1.00  0.00           C
ATOM   9623 8C21 POPE  170      26.503  30.098  44.865  1.00  0.00           C
ATOM   9627  C33 POPE  170      35.743  35.428  30.545  1.00  0.00           C
ATOM   9630  C34 POPE  170      36.313  34.938  31.865  1.00  0.00           C
ATOM   9633  C35 POPE  170      35.413  35.278  33.045  1.00  0.00           C
ATOM   9636  C36 POPE  170      36.153  35.138  34.375  1.00  0.00           C
ATOM   9639  C37 POPE  170      35.203  35.258  35.565  1.00  0.00           C
ATOM   9642  C38 POPE  170      35.973  35.448  36.875  1.00  0.00           C
ATOM   9645  C39 POPE  170      35.033  35.758  38.045  1.00  0.00           C
ATOM   9648 0C31 POPE  170      35.793  36.138  39.315  1.00  0.00           C
ATOM   9651 1C31 POPE  170      34.953  37.018  40.245  1.00  0.00           C
ATOM   9654 2C31 POPE  170      35.733  37.608  41.425  1.00  0.00           C
ATOM   9657 3C31 POPE  170      36.813  38.618  41.045  1.00  0.00           C
ATOM   9660 4C31 POPE  170      37.263  39.438  42.275  1.00  0.00           C
ATOM   9663 5C31 POPE  170      38.253  40.558  41.955  1.00  0.00           C
ATOM   9666 6C31 POPE  170      38.573  41.428  43.175  1.00  0.00           C
ATOM   9670  NH3 POPE  171     100.343  62.518  28.475  1.00  0.00           N
ATOM   9674  C12 POPE  171     101.433  63.438  27.975  1.00  0.00           C
ATOM   9677  C11 POPE  171     102.583  62.638  27.335  1.00  0.00           C
ATOM   9680  P   POPE  171     103.413  60.108  27.465  1.00  0.00           P
ATOM   9681  O13 POPE  171     104.073  60.378  26.175  1.00  0.00           O
ATOM   9682  O14 POPE  171     102.393  59.038  27.445  1.00  0.00           O
ATOM   9683  O11 POPE  171     104.483  59.708  28.565  1.00  0.00           O
ATOM   9684  O12 POPE  171     102.753  61.418  28.035  1.00  0.00           O
ATOM   9685  C1  POPE  171     104.563  60.478  29.775  1.00  0.00           C
ATOM   9688  C2  POPE  171     103.303  60.368  30.695  1.00  0.00           C
ATOM   9690  O21 POPE  171     103.483  61.108  31.925  1.00  0.00           O
ATOM   9691  C21 POPE  171     103.253  62.428  31.805  1.00  0.00           C
ATOM   9692  O22 POPE  171     103.043  62.998  30.755  1.00  0.00           O
ATOM   9693  C22 POPE  171     103.123  63.088  33.165  1.00  0.00           C
ATOM   9696  C3  POPE  171     102.903  58.888  30.955  1.00  0.00           C
ATOM   9699  O31 POPE  171     101.693  58.748  31.725  1.00  0.00           O
ATOM   9700  C31 POPE  171     100.573  59.078  31.075  1.00  0.00           C
ATOM   9701  O32 POPE  171     100.503  59.528  29.945  1.00  0.00           O
ATOM   9702  C32 POPE  171      99.363  58.868  31.975  1.00  0.00           C
ATOM   9705  C23 POPE  171     101.693  63.678  33.285  1.00  0.00           C
ATOM   9708  C24 POPE  171     101.383  64.358  34.625  1.00  0.00           C
ATOM   9711  C25 POPE  171     101.523  63.438  35.835  1.00  0.00           C
ATOM   9714  C26 POPE  171     101.063  64.088  37.145  1.00  0.00           C
ATOM   9717  C27 POPE  171     101.313  63.138  38.335  1.00  0.00           C
ATOM   9720  C28 POPE  171     100.673  63.658  39.635  1.00  0.00           C
ATOM   9723  C29 POPE  171     100.813  62.638  40.725  1.00  0.00           C
ATOM   9725 0C21 POPE  171     100.643  62.878  42.035  1.00  0.00           C
ATOM   9727 1C21 POPE  171     100.243  64.198  42.645  1.00  0.00           C
ATOM   9730 2C21 POPE  171      98.973  64.048  43.495  1.00  0.00           C
ATOM   9733 3C21 POPE  171      98.573  65.368  44.165  1.00  0.00           C
ATOM   9736 4C21 POPE  171      97.583  65.188  45.325  1.00  0.00           C
ATOM   9739 5C21 POPE  171      98.203  64.528  46.555  1.00  0.00           C
ATOM   9742 6C21 POPE  171      97.253  64.518  47.765  1.00  0.00           C
ATOM   9745 7C21 POPE  171      97.653  63.488  48.815  1.00  0.00           C
ATOM   9748 8C21 POPE  171      96.723  63.458  50.035  1.00  0.00           C
ATOM   9752  C33 POPE  171      99.353  57.468  32.645  1.00  0.00           C
ATOM   9755  C34 POPE  171      99.793  57.518  34.105  1.00  0.00           C
ATOM   9758  C35 POPE  171     100.223  56.148  34.625  1.00  0.00           C
ATOM   9761  C36 POPE  171     100.463  56.138  36.135  1.00  0.00           C
ATOM   9764  C37 POPE  171     101.083  54.828  36.625  1.00  0.00           C
ATOM   9767  C38 POPE  171     101.543  54.898  38.095  1.00  0.00           C
ATOM   9770  C39 POPE  171     100.383  54.828  39.095  1.00  0.00           C
ATOM   9773 0C31 POPE  171     100.873  55.018  40.535  1.00  0.00           C
ATOM   9776 1C31 POPE  171      99.733  55.208  41.535  1.00  0.00           C
ATOM   9779 2C31 POPE  171     100.163  54.978  42.995  1.00  0.00           C
ATOM   9782 3C31 POPE  171     101.303  55.878  43.485  1.00  0.00           C
ATOM   9785 4C31 POPE  171     102.093  55.188  44.615  1.00  0.00           C
ATOM   9788 5C31 POPE  171     103.253  56.018  45.175  1.00  0.00           C
ATOM   9791 6C31 POPE  171     104.033  55.268  46.265  1.00  0.00           C
ATOM   9795  NH3 POPE  172      57.883 104.468  69.335  1.00  0.00           N
ATOM   9799  C12 POPE  172      57.073 105.338  68.425  1.00  0.00           C
ATOM   9802  C11 POPE  172      56.863 106.658  69.155  1.00  0.00           C
ATOM   9805  P   POPE  172      54.863 107.418  70.715  1.00  0.00           P
ATOM   9806  O13 POPE  172      53.823 106.658  71.435  1.00  0.00           O
ATOM   9807  O14 POPE  172      55.533 108.498  71.455  1.00  0.00           O
ATOM   9808  O11 POPE  172      54.233 108.058  69.405  1.00  0.00           O
ATOM   9809  O12 POPE  172      55.963 106.408  70.225  1.00  0.00           O
ATOM   9810  C1  POPE  172      53.943 107.348  68.205  1.00  0.00           C
ATOM   9813  C2  POPE  172      52.593 107.758  67.515  1.00  0.00           C
ATOM   9815  O21 POPE  172      52.743 107.848  66.085  1.00  0.00           O
ATOM   9816  C21 POPE  172      53.083 106.728  65.465  1.00  0.00           C
ATOM   9817  O22 POPE  172      53.343 105.668  66.005  1.00  0.00           O
ATOM   9818  C22 POPE  172      53.083 106.958  63.945  1.00  0.00           C
ATOM   9821  C3  POPE  172      52.063 109.128  68.015  1.00  0.00           C
ATOM   9824  O31 POPE  172      50.873 109.528  67.295  1.00  0.00           O
ATOM   9825  C31 POPE  172      49.713 109.188  67.865  1.00  0.00           C
ATOM   9826  O32 POPE  172      49.603 108.658  68.945  1.00  0.00           O
ATOM   9827  C32 POPE  172      48.533 109.708  67.005  1.00  0.00           C
ATOM   9830  C23 POPE  172      53.353 105.658  63.135  1.00  0.00           C
ATOM   9833  C24 POPE  172      53.293 105.878  61.615  1.00  0.00           C
ATOM   9836  C25 POPE  172      54.553 106.538  61.025  1.00  0.00           C
ATOM   9839  C26 POPE  172      54.383 106.948  59.555  1.00  0.00           C
ATOM   9842  C27 POPE  172      55.613 107.678  58.995  1.00  0.00           C
ATOM   9845  C28 POPE  172      55.433 108.198  57.545  1.00  0.00           C
ATOM   9848  C29 POPE  172      56.663 108.958  57.105  1.00  0.00           C
ATOM   9850 0C21 POPE  172      57.433 108.718  56.035  1.00  0.00           C
ATOM   9852 1C21 POPE  172      57.223 107.668  54.975  1.00  0.00           C
ATOM   9855 2C21 POPE  172      57.903 108.068  53.655  1.00  0.00           C
ATOM   9858 3C21 POPE  172      57.733 107.018  52.555  1.00  0.00           C
ATOM   9861 4C21 POPE  172      58.513 107.338  51.275  1.00  0.00           C
ATOM   9864 5C21 POPE  172      60.013 106.998  51.365  1.00  0.00           C
ATOM   9867 6C21 POPE  172      60.273 105.498  51.465  1.00  0.00           C
ATOM   9870 7C21 POPE  172      61.753 105.118  51.335  1.00  0.00           C
ATOM   9873 8C21 POPE  172      61.913 103.708  50.775  1.00  0.00           C
ATOM   9877  C33 POPE  172      48.653 109.608  65.455  1.00  0.00           C
ATOM   9880  C34 POPE  172      47.923 110.738  64.685  1.00  0.00           C
ATOM   9883  C35 POPE  172      47.773 110.448  63.175  1.00  0.00           C
ATOM   9886  C36 POPE  172      47.493 111.678  62.285  1.00  0.00           C
ATOM   9889  C37 POPE  172      47.083 111.278  60.855  1.00  0.00           C
ATOM   9892  C38 POPE  172      46.753 112.438  59.885  1.00  0.00           C
ATOM   9895  C39 POPE  172      47.933 112.838  58.975  1.00  0.00           C
ATOM   9898 0C31 POPE  172      47.533 113.718  57.775  1.00  0.00           C
ATOM   9901 1C31 POPE  172      48.753 114.078  56.905  1.00  0.00           C
ATOM   9904 2C31 POPE  172      48.443 114.688  55.525  1.00  0.00           C
ATOM   9907 3C31 POPE  172      47.813 116.098  55.505  1.00  0.00           C
ATOM   9910 4C31 POPE  172      48.443 117.118  56.445  1.00  0.00           C
ATOM   9913 5C31 POPE  172      48.423 118.548  55.865  1.00  0.00           C
ATOM   9916 6C31 POPE  172      49.023 119.588  56.805  1.00  0.00           C
ATOM   9920  NH3 POPE  173      98.413   0.518  71.735  1.00  0.00           N
ATOM   9924  C12 POPE  173      96.923   0.278  71.655  1.00  0.00           C
ATOM   9927  C11 POPE  173      96.553  -1.202  71.555  1.00  0.00           C
ATOM   9930  P   POPE  173      94.373  -2.448  70.785  1.00  0.00           P
ATOM   9931  O13 POPE  173      95.363  -3.298  70.105  1.00  0.00           O
ATOM   9932  O14 POPE  173      93.433  -3.178  71.675  1.00  0.00           O
ATOM   9933  O11 POPE  173      93.513  -1.598  69.755  1.00  0.00           O
ATOM   9934  O12 POPE  173      95.133  -1.338  71.615  1.00  0.00           O
ATOM   9935  C1  POPE  173      94.023  -0.332  69.345  1.00  0.00           C
ATOM   9938  C2  POPE  173      93.163   0.238  68.195  1.00  0.00           C
ATOM   9940  O21 POPE  173      93.923   1.308  67.655  1.00  0.00           O
ATOM   9941  C21 POPE  173      93.913   1.678  66.375  1.00  0.00           C
ATOM   9942  O22 POPE  173      94.543   2.628  65.965  1.00  0.00           O
ATOM   9943  C22 POPE  173      93.073   0.808  65.435  1.00  0.00           C
ATOM   9946  C3  POPE  173      91.773   0.728  68.695  1.00  0.00           C
ATOM   9949  O31 POPE  173      91.263   1.688  67.755  1.00  0.00           O
ATOM   9950  C31 POPE  173      90.533   2.658  68.265  1.00  0.00           C
ATOM   9951  O32 POPE  173      90.003   2.648  69.365  1.00  0.00           O
ATOM   9952  C32 POPE  173      90.613   3.848  67.305  1.00  0.00           C
ATOM   9955  C23 POPE  173      92.993   1.448  64.035  1.00  0.00           C
ATOM   9958  C24 POPE  173      91.953   0.778  63.145  1.00  0.00           C
ATOM   9961  C25 POPE  173      91.793   1.488  61.805  1.00  0.00           C
ATOM   9964  C26 POPE  173      90.693   0.858  60.945  1.00  0.00           C
ATOM   9967  C27 POPE  173      90.463   1.598  59.625  1.00  0.00           C
ATOM   9970  C28 POPE  173      89.453   0.888  58.695  1.00  0.00           C
ATOM   9973  C29 POPE  173      88.063   0.788  59.285  1.00  0.00           C
ATOM   9975 0C21 POPE  173      86.903   1.078  58.665  1.00  0.00           C
ATOM   9977 1C21 POPE  173      86.763   1.538  57.235  1.00  0.00           C
ATOM   9980 2C21 POPE  173      85.433   1.098  56.595  1.00  0.00           C
ATOM   9983 3C21 POPE  173      85.313   1.608  55.155  1.00  0.00           C
ATOM   9986 4C21 POPE  173      84.013   1.158  54.475  1.00  0.00           C
ATOM   9989 5C21 POPE  173      84.023   1.378  52.955  1.00  0.00           C
ATOM   9992 6C21 POPE  173      83.893   2.848  52.515  1.00  0.00           C
ATOM   9995 7C21 POPE  173      84.203   3.008  51.015  1.00  0.00           C
ATOM   9998 8C21 POPE  173      83.833   4.358  50.405  1.00  0.00           C
ATOM  10002  C33 POPE  173      90.033   5.148  67.905  1.00  0.00           C
ATOM  10005  C34 POPE  173      90.163   6.338  66.945  1.00  0.00           C
ATOM  10008  C35 POPE  173      91.393   7.228  67.175  1.00  0.00           C
ATOM  10011  C36 POPE  173      91.263   8.618  66.515  1.00  0.00           C
ATOM  10014  C37 POPE  173      91.703   8.708  65.045  1.00  0.00           C
ATOM  10017  C38 POPE  173      90.623   8.268  64.035  1.00  0.00           C
ATOM  10020  C39 POPE  173      90.263   9.338  62.995  1.00  0.00           C
ATOM  10023 0C31 POPE  173      91.403   9.648  62.015  1.00  0.00           C
ATOM  10026 1C31 POPE  173      90.933  10.468  60.805  1.00  0.00           C
ATOM  10029 2C31 POPE  173      91.953  10.448  59.665  1.00  0.00           C
ATOM  10032 3C31 POPE  173      91.543  11.318  58.475  1.00  0.00           C
ATOM  10035 4C31 POPE  173      92.403  11.058  57.225  1.00  0.00           C
ATOM  10038 5C31 POPE  173      92.263  12.158  56.175  1.00  0.00           C
ATOM  10041 6C31 POPE  173      92.893  11.788  54.825  1.00  0.00           C
ATOM  10045  NH3 POPE  174      54.093   0.478  24.515  1.00  0.00           N
ATOM  10049  C12 POPE  174      55.493   1.038  24.495  1.00  0.00           C
ATOM  10052  C11 POPE  174      55.543   2.468  23.925  1.00  0.00           C
ATOM  10055  P   POPE  174      57.163   4.488  23.545  1.00  0.00           P
ATOM  10056  O13 POPE  174      58.613   4.748  23.385  1.00  0.00           O
ATOM  10057  O14 POPE  174      56.253   4.878  22.445  1.00  0.00           O
ATOM  10058  O11 POPE  174      56.693   5.158  24.885  1.00  0.00           O
ATOM  10059  O12 POPE  174      56.893   2.968  23.945  1.00  0.00           O
ATOM  10060  C1  POPE  174      57.443   4.848  26.075  1.00  0.00           C
ATOM  10063  C2  POPE  174      57.813   6.138  26.855  1.00  0.00           C
ATOM  10065  O21 POPE  174      58.193   5.718  28.165  1.00  0.00           O
ATOM  10066  C21 POPE  174      59.313   5.068  28.265  1.00  0.00           C
ATOM  10067  O22 POPE  174      60.293   5.168  27.535  1.00  0.00           O
ATOM  10068  C22 POPE  174      59.123   3.988  29.325  1.00  0.00           C
ATOM  10071  C3  POPE  174      56.603   7.108  26.945  1.00  0.00           C
ATOM  10074  O31 POPE  174      56.763   8.158  27.945  1.00  0.00           O
ATOM  10075  C31 POPE  174      56.363   7.758  29.165  1.00  0.00           C
ATOM  10076  O32 POPE  174      55.873   6.678  29.435  1.00  0.00           O
ATOM  10077  C32 POPE  174      56.633   8.868  30.195  1.00  0.00           C
ATOM  10080  C23 POPE  174      58.413   4.418  30.625  1.00  0.00           C
ATOM  10083  C24 POPE  174      57.873   3.188  31.365  1.00  0.00           C
ATOM  10086  C25 POPE  174      57.503   3.438  32.825  1.00  0.00           C
ATOM  10089  C26 POPE  174      56.163   4.158  33.045  1.00  0.00           C
ATOM  10092  C27 POPE  174      55.813   4.168  34.545  1.00  0.00           C
ATOM  10095  C28 POPE  174      54.383   4.628  34.895  1.00  0.00           C
ATOM  10098  C29 POPE  174      54.243   6.098  35.205  1.00  0.00           C
ATOM  10100 0C21 POPE  174      53.343   6.638  36.045  1.00  0.00           C
ATOM  10102 1C21 POPE  174      52.253   5.938  36.815  1.00  0.00           C
ATOM  10105 2C21 POPE  174      52.333   6.128  38.345  1.00  0.00           C
ATOM  10108 3C21 POPE  174      51.073   5.588  39.045  1.00  0.00           C
ATOM  10111 4C21 POPE  174      51.023   5.818  40.555  1.00  0.00           C
ATOM  10114 5C21 POPE  174      49.883   5.018  41.205  1.00  0.00           C
ATOM  10117 6C21 POPE  174      49.743   5.208  42.715  1.00  0.00           C
ATOM  10120 7C21 POPE  174      48.763   4.208  43.335  1.00  0.00           C
ATOM  10123 8C21 POPE  174      48.483   4.438  44.815  1.00  0.00           C
ATOM  10127  C33 POPE  174      56.563   8.368  31.675  1.00  0.00           C
ATOM  10130  C34 POPE  174      57.933   7.948  32.225  1.00  0.00           C
ATOM  10133  C35 POPE  174      57.963   7.598  33.715  1.00  0.00           C
ATOM  10136  C36 POPE  174      59.403   7.328  34.185  1.00  0.00           C
ATOM  10139  C37 POPE  174      59.533   7.138  35.695  1.00  0.00           C
ATOM  10142  C38 POPE  174      60.983   6.878  36.135  1.00  0.00           C
ATOM  10145  C39 POPE  174      61.133   6.598  37.635  1.00  0.00           C
ATOM  10148 0C31 POPE  174      60.613   7.738  38.525  1.00  0.00           C
ATOM  10151 1C31 POPE  174      60.873   7.458  40.015  1.00  0.00           C
ATOM  10154 2C31 POPE  174      60.593   8.668  40.915  1.00  0.00           C
ATOM  10157 3C31 POPE  174      60.903   8.388  42.395  1.00  0.00           C
ATOM  10160 4C31 POPE  174      59.913   7.408  43.055  1.00  0.00           C
ATOM  10163 5C31 POPE  174      60.163   7.218  44.555  1.00  0.00           C
ATOM  10166 6C31 POPE  174      59.163   6.258  45.215  1.00  0.00           C
ATOM  10170  NH3 POPE  175      68.053  47.978  70.205  1.00  0.00           N
ATOM  10174  C12 POPE  175      67.203  49.198  70.125  1.00  0.00           C
ATOM  10177  C11 POPE  175      67.233  49.918  68.765  1.00  0.00           C
ATOM  10180  P   POPE  175      67.623  52.438  69.385  1.00  0.00           P
ATOM  10181  O13 POPE  175      67.563  52.518  70.865  1.00  0.00           O
ATOM  10182  O14 POPE  175      68.963  52.308  68.805  1.00  0.00           O
ATOM  10183  O11 POPE  175      66.913  53.718  68.785  1.00  0.00           O
ATOM  10184  O12 POPE  175      66.703  51.238  68.895  1.00  0.00           O
ATOM  10185  C1  POPE  175      66.033  53.698  67.655  1.00  0.00           C
ATOM  10188  C2  POPE  175      66.633  54.448  66.425  1.00  0.00           C
ATOM  10190  O21 POPE  175      65.743  54.368  65.295  1.00  0.00           O
ATOM  10191  C21 POPE  175      65.473  53.188  64.765  1.00  0.00           C
ATOM  10192  O22 POPE  175      65.963  52.118  65.075  1.00  0.00           O
ATOM  10193  C22 POPE  175      64.313  53.328  63.755  1.00  0.00           C
ATOM  10196  C3  POPE  175      68.103  54.058  66.075  1.00  0.00           C
ATOM  10199  O31 POPE  175      68.813  55.108  65.365  1.00  0.00           O
ATOM  10200  C31 POPE  175      68.973  54.878  64.065  1.00  0.00           C
ATOM  10201  O32 POPE  175      68.453  53.978  63.425  1.00  0.00           O
ATOM  10202  C32 POPE  175      69.973  55.868  63.475  1.00  0.00           C
ATOM  10205  C23 POPE  175      64.683  53.048  62.275  1.00  0.00           C
ATOM  10208  C24 POPE  175      64.633  54.308  61.405  1.00  0.00           C
ATOM  10211  C25 POPE  175      64.863  54.088  59.895  1.00  0.00           C
ATOM  10214  C26 POPE  175      63.943  53.058  59.215  1.00  0.00           C
ATOM  10217  C27 POPE  175      64.023  53.128  57.675  1.00  0.00           C
ATOM  10220  C28 POPE  175      63.163  52.058  56.955  1.00  0.00           C
ATOM  10223  C29 POPE  175      62.953  52.408  55.495  1.00  0.00           C
ATOM  10225 0C21 POPE  175      63.363  51.718  54.415  1.00  0.00           C
ATOM  10227 1C21 POPE  175      64.163  50.438  54.435  1.00  0.00           C
ATOM  10230 2C21 POPE  175      65.003  50.158  53.175  1.00  0.00           C
ATOM  10233 3C21 POPE  175      65.843  48.878  53.345  1.00  0.00           C
ATOM  10236 4C21 POPE  175      66.563  48.428  52.075  1.00  0.00           C
ATOM  10239 5C21 POPE  175      67.343  47.108  52.245  1.00  0.00           C
ATOM  10242 6C21 POPE  175      68.783  47.298  52.745  1.00  0.00           C
ATOM  10245 7C21 POPE  175      69.553  45.968  52.895  1.00  0.00           C
ATOM  10248 8C21 POPE  175      71.023  46.148  53.295  1.00  0.00           C
ATOM  10252  C33 POPE  175      71.393  55.268  63.415  1.00  0.00           C
ATOM  10255  C34 POPE  175      72.373  56.028  62.505  1.00  0.00           C
ATOM  10258  C35 POPE  175      73.473  55.128  61.945  1.00  0.00           C
ATOM  10261  C36 POPE  175      72.893  54.328  60.785  1.00  0.00           C
ATOM  10264  C37 POPE  175      73.943  53.518  60.045  1.00  0.00           C
ATOM  10267  C38 POPE  175      73.343  53.058  58.725  1.00  0.00           C
ATOM  10270  C39 POPE  175      74.403  52.698  57.695  1.00  0.00           C
ATOM  10273 0C31 POPE  175      73.783  52.498  56.315  1.00  0.00           C
ATOM  10276 1C31 POPE  175      74.833  52.698  55.235  1.00  0.00           C
ATOM  10279 2C31 POPE  175      74.243  52.648  53.825  1.00  0.00           C
ATOM  10282 3C31 POPE  175      75.253  53.158  52.785  1.00  0.00           C
ATOM  10285 4C31 POPE  175      76.463  52.228  52.655  1.00  0.00           C
ATOM  10288 5C31 POPE  175      77.693  52.938  52.085  1.00  0.00           C
ATOM  10291 6C31 POPE  175      78.953  52.098  52.325  1.00  0.00           C
ATOM  10295  NH3 POPE  176     129.399  60.688  26.845  1.00  0.00           N
ATOM  10299  C12 POPE  176     128.953  61.808  27.745  1.00  0.00           C
ATOM  10302  C11 POPE  176     128.433  62.958  26.885  1.00  0.00           C
ATOM  10305  P   POPE  176     126.433  64.598  27.255  1.00  0.00           P
ATOM  10306  O13 POPE  176     125.953  63.928  26.025  1.00  0.00           O
ATOM  10307  O14 POPE  176     126.463  66.078  27.235  1.00  0.00           O
ATOM  10308  O11 POPE  176     125.393  64.128  28.325  1.00  0.00           O
ATOM  10309  O12 POPE  176     127.813  63.968  27.695  1.00  0.00           O
ATOM  10310  C1  POPE  176     124.793  64.928  29.325  1.00  0.00           C
ATOM  10313  C2  POPE  176     124.243  64.028  30.465  1.00  0.00           C
ATOM  10315  O21 POPE  176     124.913  62.758  30.445  1.00  0.00           O
ATOM  10316  C21 POPE  176     126.143  62.648  30.915  1.00  0.00           C
ATOM  10317  O22 POPE  176     127.023  62.008  30.375  1.00  0.00           O
ATOM  10318  C22 POPE  176     126.263  63.278  32.295  1.00  0.00           C
ATOM  10321  C3  POPE  176     122.733  63.718  30.365  1.00  0.00           C
ATOM  10324  O31 POPE  176     122.373  62.648  31.275  1.00  0.00           O
ATOM  10325  C31 POPE  176     122.263  63.048  32.525  1.00  0.00           C
ATOM  10326  O32 POPE  176     122.243  64.218  32.905  1.00  0.00           O
ATOM  10327  C32 POPE  176     122.223  61.838  33.455  1.00  0.00           C
ATOM  10330  C23 POPE  176     127.263  62.508  33.185  1.00  0.00           C
ATOM  10333  C24 POPE  176     127.063  62.878  34.655  1.00  0.00           C
ATOM  10336  C25 POPE  176     127.993  62.078  35.575  1.00  0.00           C
ATOM  10339  C26 POPE  176     127.503  62.138  37.015  1.00  0.00           C
ATOM  10342  C27 POPE  176     128.463  61.498  38.025  1.00  0.00           C
ATOM  10345  C28 POPE  176     127.903  61.678  39.445  1.00  0.00           C
ATOM  10348  C29 POPE  176     128.753  61.088  40.525  1.00  0.00           C
ATOM  10350 0C21 POPE  176     128.283  60.808  41.755  1.00  0.00           C
ATOM  10352 1C21 POPE  176     126.853  61.048  42.145  1.00  0.00           C
ATOM  10355 2C21 POPE  176     126.413  60.358  43.445  1.00  0.00           C
ATOM  10358 3C21 POPE  176     126.993  61.018  44.705  1.00  0.00           C
ATOM  10361 4C21 POPE  176     126.483  60.368  45.995  1.00  0.00           C
ATOM  10364 5C21 POPE  176     124.963  60.498  46.175  1.00  0.00           C
ATOM  10367 6C21 POPE  176     124.473  59.838  47.465  1.00  0.00           C
ATOM  10370 7C21 POPE  176     122.953  59.908  47.595  1.00  0.00           C
ATOM  10373 8C21 POPE  176     122.453  59.328  48.915  1.00  0.00           C
ATOM  10377  C33 POPE  176     121.883  62.248  34.905  1.00  0.00           C
ATOM  10380  C34 POPE  176     121.473  61.088  35.825  1.00  0.00           C
ATOM  10383  C35 POPE  176     121.353  61.518  37.295  1.00  0.00           C
ATOM  10386  C36 POPE  176     120.263  62.578  37.545  1.00  0.00           C
ATOM  10389  C37 POPE  176     120.413  63.288  38.885  1.00  0.00           C
ATOM  10392  C38 POPE  176     119.413  64.438  39.085  1.00  0.00           C
ATOM  10395  C39 POPE  176     119.793  65.258  40.315  1.00  0.00           C
ATOM  10398 0C31 POPE  176     118.673  66.148  40.875  1.00  0.00           C
ATOM  10401 1C31 POPE  176     119.173  66.928  42.095  1.00  0.00           C
ATOM  10404 2C31 POPE  176     118.043  67.498  42.965  1.00  0.00           C
ATOM  10407 3C31 POPE  176     118.593  68.288  44.175  1.00  0.00           C
ATOM  10410 4C31 POPE  176     119.053  69.708  43.815  1.00  0.00           C
ATOM  10413 5C31 POPE  176     119.683  70.448  45.005  1.00  0.00           C
ATOM  10416 6C31 POPE  176     120.083  71.888  44.675  1.00  0.00           C
ATOM  10420  NH3 POPE  177      80.293 122.728  74.065  1.00  0.00           N
ATOM  10424  C12 POPE  177      81.473 123.638  74.235  1.00  0.00           C
ATOM  10427  C11 POPE  177      82.363 123.628  72.975  1.00  0.00           C
ATOM  10430  P   POPE  177      82.773 121.088  72.235  1.00  0.00           P
ATOM  10431  O13 POPE  177      83.953 120.218  72.385  1.00  0.00           O
ATOM  10432  O14 POPE  177      81.453 120.638  72.745  1.00  0.00           O
ATOM  10433  O11 POPE  177      82.613 121.488  70.725  1.00  0.00           O
ATOM  10434  O12 POPE  177      83.153 122.458  72.935  1.00  0.00           O
ATOM  10435  C1  POPE  177      82.983 120.578  69.675  1.00  0.00           C
ATOM  10438  C2  POPE  177      82.463 121.128  68.325  1.00  0.00           C
ATOM  10440  O21 POPE  177      83.133 120.468  67.225  1.00  0.00           O
ATOM  10441  C21 POPE  177      82.363 120.208  66.165  1.00  0.00           C
ATOM  10442  O22 POPE  177      81.163 120.378  66.115  1.00  0.00           O
ATOM  10443  C22 POPE  177      83.213 119.718  64.985  1.00  0.00           C
ATOM  10446  C3  POPE  177      82.723 122.658  68.235  1.00  0.00           C
ATOM  10449  O31 POPE  177      82.193 123.258  67.035  1.00  0.00           O
ATOM  10450  C31 POPE  177      80.893 123.538  67.115  1.00  0.00           C
ATOM  10451  O32 POPE  177      80.133 123.188  67.995  1.00  0.00           O
ATOM  10452  C32 POPE  177      80.503 124.418  65.925  1.00  0.00           C
ATOM  10455  C23 POPE  177      82.863 118.268  64.575  1.00  0.00           C
ATOM  10458  C24 POPE  177      83.573 117.778  63.295  1.00  0.00           C
ATOM  10461  C25 POPE  177      83.023 116.438  62.805  1.00  0.00           C
ATOM  10464  C26 POPE  177      84.013 115.628  61.955  1.00  0.00           C
ATOM  10467  C27 POPE  177      83.403 114.358  61.345  1.00  0.00           C
ATOM  10470  C28 POPE  177      84.493 113.418  60.775  1.00  0.00           C
ATOM  10473  C29 POPE  177      84.003 112.138  60.135  1.00  0.00           C
ATOM  10475 0C21 POPE  177      84.113 111.798  58.845  1.00  0.00           C
ATOM  10477 1C21 POPE  177      84.703 112.678  57.765  1.00  0.00           C
ATOM  10480 2C21 POPE  177      84.243 112.288  56.345  1.00  0.00           C
ATOM  10483 3C21 POPE  177      84.853 110.968  55.815  1.00  0.00           C
ATOM  10486 4C21 POPE  177      84.643 110.868  54.305  1.00  0.00           C
ATOM  10489 5C21 POPE  177      85.023 109.528  53.655  1.00  0.00           C
ATOM  10492 6C21 POPE  177      84.423 109.398  52.255  1.00  0.00           C
ATOM  10495 7C21 POPE  177      84.813 108.108  51.525  1.00  0.00           C
ATOM  10498 8C21 POPE  177      83.833 107.728  50.415  1.00  0.00           C
ATOM  10502  C33 POPE  177      78.983 124.678  65.865  1.00  0.00           C
ATOM  10505  C34 POPE  177      78.603 125.958  65.095  1.00  0.00           C
ATOM  10508  C35 POPE  177      79.003 125.938  63.605  1.00  0.00           C
ATOM  10511  C36 POPE  177      78.343 124.818  62.805  1.00  0.00           C
ATOM  10514  C37 POPE  177      78.433 125.078  61.295  1.00  0.00           C
ATOM  10517  C38 POPE  177      77.523 124.178  60.455  1.00  0.00           C
ATOM  10520  C39 POPE  177      77.453 124.648  59.005  1.00  0.00           C
ATOM  10523 0C31 POPE  177      76.263 124.068  58.235  1.00  0.00           C
ATOM  10526 1C31 POPE  177      76.193 124.608  56.805  1.00  0.00           C
ATOM  10529 2C31 POPE  177      74.963 124.108  56.045  1.00  0.00           C
ATOM  10532 3C31 POPE  177      75.123 124.318  54.535  1.00  0.00           C
ATOM  10535 4C31 POPE  177      73.923 123.798  53.735  1.00  0.00           C
ATOM  10538 5C31 POPE  177      74.133 123.898  52.225  1.00  0.00           C
ATOM  10541 6C31 POPE  177      72.993 123.258  51.425  1.00  0.00           C
ATOM  10545  NH3 POPE  178      68.073   0.398  26.565  1.00  0.00           N
ATOM  10549  C12 POPE  178      67.343   0.838  25.345  1.00  0.00           C
ATOM  10552  C11 POPE  178      65.983   0.168  25.225  1.00  0.00           C
ATOM  10555  P   POPE  178      64.023   1.908  24.995  1.00  0.00           P
ATOM  10556  O13 POPE  178      62.823   1.838  24.165  1.00  0.00           O
ATOM  10557  O14 POPE  178      64.563   3.278  25.215  1.00  0.00           O
ATOM  10558  O11 POPE  178      63.693   1.288  26.395  1.00  0.00           O
ATOM  10559  O12 POPE  178      65.153   0.988  24.405  1.00  0.00           O
ATOM  10560  C1  POPE  178      62.993   2.108  27.335  1.00  0.00           C
ATOM  10563  C2  POPE  178      62.503   1.208  28.475  1.00  0.00           C
ATOM  10565  O21 POPE  178      61.723   1.928  29.435  1.00  0.00           O
ATOM  10566  C21 POPE  178      62.443   2.608  30.305  1.00  0.00           C
ATOM  10567  O22 POPE  178      63.543   3.088  30.125  1.00  0.00           O
ATOM  10568  C22 POPE  178      61.663   2.728  31.605  1.00  0.00           C
ATOM  10571  C3  POPE  178      63.643   0.338  29.115  1.00  0.00           C
ATOM  10574  O31 POPE  178      63.193  -0.322  30.325  1.00  0.00           O
ATOM  10575  C31 POPE  178      64.023  -1.212  30.855  1.00  0.00           C
ATOM  10576  O32 POPE  178      65.213  -1.338  30.575  1.00  0.00           O
ATOM  10577  C32 POPE  178      63.323  -2.058  31.885  1.00  0.00           C
ATOM  10580  C23 POPE  178      62.653   2.858  32.765  1.00  0.00           C
ATOM  10583  C24 POPE  178      61.993   2.548  34.105  1.00  0.00           C
ATOM  10586  C25 POPE  178      62.993   2.788  35.225  1.00  0.00           C
ATOM  10589  C26 POPE  178      62.413   2.608  36.625  1.00  0.00           C
ATOM  10592  C27 POPE  178      63.503   2.868  37.675  1.00  0.00           C
ATOM  10595  C28 POPE  178      63.083   2.498  39.095  1.00  0.00           C
ATOM  10598  C29 POPE  178      62.033   3.448  39.605  1.00  0.00           C
ATOM  10600 0C21 POPE  178      62.153   4.288  40.645  1.00  0.00           C
ATOM  10602 1C21 POPE  178      63.343   4.448  41.555  1.00  0.00           C
ATOM  10605 2C21 POPE  178      63.273   3.448  42.715  1.00  0.00           C
ATOM  10608 3C21 POPE  178      61.973   3.508  43.525  1.00  0.00           C
ATOM  10611 4C21 POPE  178      61.863   2.328  44.505  1.00  0.00           C
ATOM  10614 5C21 POPE  178      60.413   1.968  44.835  1.00  0.00           C
ATOM  10617 6C21 POPE  178      60.323   1.018  46.035  1.00  0.00           C
ATOM  10620 7C21 POPE  178      58.893   0.608  46.375  1.00  0.00           C
ATOM  10623 8C21 POPE  178      58.763  -0.022  47.755  1.00  0.00           C
ATOM  10627  C33 POPE  178      63.513  -1.478  33.295  1.00  0.00           C
ATOM  10630  C34 POPE  178      62.913  -2.428  34.325  1.00  0.00           C
ATOM  10633  C35 POPE  178      62.973  -1.828  35.725  1.00  0.00           C
ATOM  10636  C36 POPE  178      62.323  -2.748  36.755  1.00  0.00           C
ATOM  10639  C37 POPE  178      62.013  -2.018  38.065  1.00  0.00           C
ATOM  10642  C38 POPE  178      61.013  -2.818  38.895  1.00  0.00           C
ATOM  10645  C39 POPE  178      60.543  -2.108  40.165  1.00  0.00           C
ATOM  10648 0C31 POPE  178      61.633  -2.108  41.245  1.00  0.00           C
ATOM  10651 1C31 POPE  178      61.223  -1.368  42.515  1.00  0.00           C
ATOM  10654 2C31 POPE  178      62.293  -1.528  43.595  1.00  0.00           C
ATOM  10657 3C31 POPE  178      62.013  -2.678  44.575  1.00  0.00           C
ATOM  10660 4C31 POPE  178      63.193  -2.898  45.515  1.00  0.00           C
ATOM  10663 5C31 POPE  178      62.893  -3.888  46.645  1.00  0.00           C
ATOM  10666 6C31 POPE  178      64.083  -4.068  47.595  1.00  0.00           C
ATOM  10670  NH3 POPE  179     111.373  85.838  32.295  1.00  0.00           N
ATOM  10674  C12 POPE  179     111.723  84.598  31.525  1.00  0.00           C
ATOM  10677  C11 POPE  179     113.243  84.338  31.515  1.00  0.00           C
ATOM  10680  P   POPE  179     115.313  84.578  33.105  1.00  0.00           P
ATOM  10681  O13 POPE  179     116.083  83.878  32.035  1.00  0.00           O
ATOM  10682  O14 POPE  179     115.683  85.988  33.275  1.00  0.00           O
ATOM  10683  O11 POPE  179     115.443  83.818  34.475  1.00  0.00           O
ATOM  10684  O12 POPE  179     113.763  84.488  32.825  1.00  0.00           O
ATOM  10685  C1  POPE  179     114.593  84.218  35.565  1.00  0.00           C
ATOM  10688  C2  POPE  179     113.353  83.308  35.685  1.00  0.00           C
ATOM  10690  O21 POPE  179     112.653  83.678  36.885  1.00  0.00           O
ATOM  10691  C21 POPE  179     111.643  84.538  36.715  1.00  0.00           C
ATOM  10692  O22 POPE  179     111.353  85.078  35.655  1.00  0.00           O
ATOM  10693  C22 POPE  179     110.853  84.638  38.015  1.00  0.00           C
ATOM  10696  C3  POPE  179     113.773  81.808  35.715  1.00  0.00           C
ATOM  10699  O31 POPE  179     113.143  81.028  36.755  1.00  0.00           O
ATOM  10700  C31 POPE  179     111.823  80.928  36.685  1.00  0.00           C
ATOM  10701  O32 POPE  179     111.103  81.368  35.805  1.00  0.00           O
ATOM  10702  C32 POPE  179     111.343  80.148  37.905  1.00  0.00           C
ATOM  10705  C23 POPE  179     109.993  85.918  38.155  1.00  0.00           C
ATOM  10708  C24 POPE  179     109.203  85.968  39.465  1.00  0.00           C
ATOM  10711  C25 POPE  179     110.063  86.038  40.745  1.00  0.00           C
ATOM  10714  C26 POPE  179     109.303  85.658  42.015  1.00  0.00           C
ATOM  10717  C27 POPE  179     108.733  84.228  41.955  1.00  0.00           C
ATOM  10720  C28 POPE  179     108.463  83.618  43.345  1.00  0.00           C
ATOM  10723  C29 POPE  179     109.273  82.368  43.625  1.00  0.00           C
ATOM  10725 0C21 POPE  179     108.923  81.378  44.455  1.00  0.00           C
ATOM  10727 1C21 POPE  179     107.673  81.368  45.305  1.00  0.00           C
ATOM  10730 2C21 POPE  179     107.563  80.158  46.255  1.00  0.00           C
ATOM  10733 3C21 POPE  179     107.393  78.808  45.535  1.00  0.00           C
ATOM  10736 4C21 POPE  179     107.343  77.628  46.515  1.00  0.00           C
ATOM  10739 5C21 POPE  179     105.953  77.358  47.105  1.00  0.00           C
ATOM  10742 6C21 POPE  179     106.023  76.388  48.295  1.00  0.00           C
ATOM  10745 7C21 POPE  179     104.653  75.988  48.835  1.00  0.00           C
ATOM  10748 8C21 POPE  179     104.743  75.168  50.135  1.00  0.00           C
ATOM  10752  C33 POPE  179     109.813  80.138  38.125  1.00  0.00           C
ATOM  10755  C34 POPE  179     109.423  80.748  39.475  1.00  0.00           C
ATOM  10758  C35 POPE  179     109.953  79.968  40.695  1.00  0.00           C
ATOM  10761  C36 POPE  179     109.393  78.538  40.795  1.00  0.00           C
ATOM  10764  C37 POPE  179     109.653  77.908  42.175  1.00  0.00           C
ATOM  10767  C38 POPE  179     110.993  77.168  42.245  1.00  0.00           C
ATOM  10770  C39 POPE  179     111.333  76.638  43.645  1.00  0.00           C
ATOM  10773 0C31 POPE  179     111.553  77.738  44.695  1.00  0.00           C
ATOM  10776 1C31 POPE  179     111.983  77.158  46.055  1.00  0.00           C
ATOM  10779 2C31 POPE  179     112.303  78.238  47.085  1.00  0.00           C
ATOM  10782 3C31 POPE  179     111.063  78.748  47.845  1.00  0.00           C
ATOM  10785 4C31 POPE  179     110.613  77.808  48.975  1.00  0.00           C
ATOM  10788 5C31 POPE  179     109.803  78.528  50.055  1.00  0.00           C
ATOM  10791 6C31 POPE  179     109.843  77.828  51.415  1.00  0.00           C
ATOM  10795  NH3 POPE  180     107.143  12.448  28.885  1.00  0.00           N
ATOM  10799  C12 POPE  180     106.083  13.058  29.755  1.00  0.00           C
ATOM  10802  C11 POPE  180     106.003  14.578  29.565  1.00  0.00           C
ATOM  10805  P   POPE  180     104.063  15.128  31.235  1.00  0.00           P
ATOM  10806  O13 POPE  180     102.883  16.008  31.075  1.00  0.00           O
ATOM  10807  O14 POPE  180     103.853  13.778  31.785  1.00  0.00           O
ATOM  10808  O11 POPE  180     105.143  15.868  32.115  1.00  0.00           O
ATOM  10809  O12 POPE  180     104.683  14.998  29.805  1.00  0.00           O
ATOM  10810  C1  POPE  180     104.803  16.098  33.495  1.00  0.00           C
ATOM  10813  C2  POPE  180     104.463  17.578  33.765  1.00  0.00           C
ATOM  10815  O21 POPE  180     105.103  17.878  35.005  1.00  0.00           O
ATOM  10816  C21 POPE  180     104.683  18.718  35.905  1.00  0.00           C
ATOM  10817  O22 POPE  180     103.773  19.518  35.835  1.00  0.00           O
ATOM  10818  C22 POPE  180     105.593  18.558  37.105  1.00  0.00           C
ATOM  10821  C3  POPE  180     102.953  17.968  33.655  1.00  0.00           C
ATOM  10824  O31 POPE  180     102.173  17.418  34.745  1.00  0.00           O
ATOM  10825  C31 POPE  180     101.063  18.118  34.985  1.00  0.00           C
ATOM  10826  O32 POPE  180     100.643  19.018  34.275  1.00  0.00           O
ATOM  10827  C32 POPE  180     100.393  17.608  36.265  1.00  0.00           C
ATOM  10830  C23 POPE  180     104.743  18.058  38.275  1.00  0.00           C
ATOM  10833  C24 POPE  180     105.593  17.388  39.335  1.00  0.00           C
ATOM  10836  C25 POPE  180     104.703  16.998  40.505  1.00  0.00           C
ATOM  10839  C26 POPE  180     105.493  16.398  41.645  1.00  0.00           C
ATOM  10842  C27 POPE  180     104.563  15.938  42.765  1.00  0.00           C
ATOM  10845  C28 POPE  180     105.313  15.378  43.975  1.00  0.00           C
ATOM  10848  C29 POPE  180     106.123  16.468  44.625  1.00  0.00           C
ATOM  10850 0C21 POPE  180     106.033  16.888  45.905  1.00  0.00           C
ATOM  10852 1C21 POPE  180     105.173  16.278  46.975  1.00  0.00           C
ATOM  10855 2C21 POPE  180     105.963  16.138  48.295  1.00  0.00           C
ATOM  10858 3C21 POPE  180     106.343  17.458  48.975  1.00  0.00           C
ATOM  10861 4C21 POPE  180     105.123  18.318  49.335  1.00  0.00           C
ATOM  10864 5C21 POPE  180     105.483  19.498  50.235  1.00  0.00           C
ATOM  10867 6C21 POPE  180     104.263  20.058  50.975  1.00  0.00           C
ATOM  10870 7C21 POPE  180     104.643  21.018  52.105  1.00  0.00           C
ATOM  10873 8C21 POPE  180     103.433  21.548  52.865  1.00  0.00           C
ATOM  10877  C33 POPE  180     100.203  18.698  37.355  1.00  0.00           C
ATOM  10880  C34 POPE  180      99.293  18.238  38.505  1.00  0.00           C
ATOM  10883  C35 POPE  180      98.963  19.358  39.505  1.00  0.00           C
ATOM  10886  C36 POPE  180      97.743  19.098  40.395  1.00  0.00           C
ATOM  10889  C37 POPE  180      97.613  20.138  41.525  1.00  0.00           C
ATOM  10892  C38 POPE  180      96.403  19.968  42.445  1.00  0.00           C
ATOM  10895  C39 POPE  180      95.153  20.758  42.025  1.00  0.00           C
ATOM  10898 0C31 POPE  180      93.933  20.438  42.905  1.00  0.00           C
ATOM  10901 1C31 POPE  180      92.743  21.398  42.705  1.00  0.00           C
ATOM  10904 2C31 POPE  180      91.453  20.928  43.405  1.00  0.00           C
ATOM  10907 3C31 POPE  180      91.523  20.908  44.935  1.00  0.00           C
ATOM  10910 4C31 POPE  180      91.313  22.278  45.595  1.00  0.00           C
ATOM  10913 5C31 POPE  180      91.563  22.228  47.115  1.00  0.00           C
ATOM  10916 6C31 POPE  180      91.153  23.508  47.855  1.00  0.00           C
ATOM  10920  NH3 POPE  181      81.253  75.018  25.525  1.00  0.00           N
ATOM  10924  C12 POPE  181      82.673  75.508  25.465  1.00  0.00           C
ATOM  10927  C11 POPE  181      82.733  77.008  25.105  1.00  0.00           C
ATOM  10930  P   POPE  181      80.633  78.078  23.915  1.00  0.00           P
ATOM  10931  O13 POPE  181      80.893  79.448  24.405  1.00  0.00           O
ATOM  10932  O14 POPE  181      79.963  77.928  22.595  1.00  0.00           O
ATOM  10933  O11 POPE  181      79.853  77.298  25.055  1.00  0.00           O
ATOM  10934  O12 POPE  181      82.003  77.278  23.905  1.00  0.00           O
ATOM  10935  C1  POPE  181      78.733  77.888  25.715  1.00  0.00           C
ATOM  10938  C2  POPE  181      79.023  78.048  27.235  1.00  0.00           C
ATOM  10940  O21 POPE  181      77.773  78.208  27.915  1.00  0.00           O
ATOM  10941  C21 POPE  181      77.763  77.748  29.165  1.00  0.00           C
ATOM  10942  O22 POPE  181      78.573  76.998  29.655  1.00  0.00           O
ATOM  10943  C22 POPE  181      76.593  78.388  29.905  1.00  0.00           C
ATOM  10946  C3  POPE  181      79.893  79.298  27.475  1.00  0.00           C
ATOM  10949  O31 POPE  181      80.303  79.408  28.855  1.00  0.00           O
ATOM  10950  C31 POPE  181      80.533  80.678  29.205  1.00  0.00           C
ATOM  10951  O32 POPE  181      80.343  81.638  28.475  1.00  0.00           O
ATOM  10952  C32 POPE  181      80.953  80.748  30.665  1.00  0.00           C
ATOM  10955  C23 POPE  181      76.693  78.238  31.445  1.00  0.00           C
ATOM  10958  C24 POPE  181      77.853  79.048  32.075  1.00  0.00           C
ATOM  10961  C25 POPE  181      77.503  79.518  33.495  1.00  0.00           C
ATOM  10964  C26 POPE  181      78.623  80.138  34.355  1.00  0.00           C
ATOM  10967  C27 POPE  181      78.073  80.508  35.745  1.00  0.00           C
ATOM  10970  C28 POPE  181      78.903  81.538  36.545  1.00  0.00           C
ATOM  10973  C29 POPE  181      79.963  80.978  37.455  1.00  0.00           C
ATOM  10975 0C21 POPE  181      80.093  81.218  38.775  1.00  0.00           C
ATOM  10977 1C21 POPE  181      79.243  82.108  39.655  1.00  0.00           C
ATOM  10980 2C21 POPE  181      78.373  81.318  40.645  1.00  0.00           C
ATOM  10983 3C21 POPE  181      77.133  80.678  39.985  1.00  0.00           C
ATOM  10986 4C21 POPE  181      76.513  79.558  40.835  1.00  0.00           C
ATOM  10989 5C21 POPE  181      76.953  78.138  40.425  1.00  0.00           C
ATOM  10992 6C21 POPE  181      78.413  77.828  40.775  1.00  0.00           C
ATOM  10995 7C21 POPE  181      78.653  76.348  41.075  1.00  0.00           C
ATOM  10998 8C21 POPE  181      80.093  76.038  41.475  1.00  0.00           C
ATOM  11002  C33 POPE  181      81.723  82.038  31.015  1.00  0.00           C
ATOM  11005  C34 POPE  181      80.853  83.288  31.155  1.00  0.00           C
ATOM  11008  C35 POPE  181      81.663  84.578  31.345  1.00  0.00           C
ATOM  11011  C36 POPE  181      82.463  84.678  32.655  1.00  0.00           C
ATOM  11014  C37 POPE  181      82.603  86.118  33.155  1.00  0.00           C
ATOM  11017  C38 POPE  181      83.443  86.158  34.425  1.00  0.00           C
ATOM  11020  C39 POPE  181      83.273  87.448  35.235  1.00  0.00           C
ATOM  11023 0C31 POPE  181      84.083  87.418  36.535  1.00  0.00           C
ATOM  11026 1C31 POPE  181      83.813  88.618  37.445  1.00  0.00           C
ATOM  11029 2C31 POPE  181      84.933  88.838  38.475  1.00  0.00           C
ATOM  11032 3C31 POPE  181      84.553  89.758  39.635  1.00  0.00           C
ATOM  11035 4C31 POPE  181      83.643  89.088  40.675  1.00  0.00           C
ATOM  11038 5C31 POPE  181      83.463  89.928  41.945  1.00  0.00           C
ATOM  11041 6C31 POPE  181      82.653  89.218  43.035  1.00  0.00           C
ATOM  11045  NH3 POPE  182      42.703  86.528  24.245  1.00  0.00           N
ATOM  11049  C12 POPE  182      43.943  87.268  23.845  1.00  0.00           C
ATOM  11052  C11 POPE  182      44.983  86.218  23.445  1.00  0.00           C
ATOM  11055  P   POPE  182      47.453  86.248  24.205  1.00  0.00           P
ATOM  11056  O13 POPE  182      47.423  84.778  24.265  1.00  0.00           O
ATOM  11057  O14 POPE  182      48.753  86.838  23.805  1.00  0.00           O
ATOM  11058  O11 POPE  182      47.053  86.828  25.605  1.00  0.00           O
ATOM  11059  O12 POPE  182      46.293  86.768  23.285  1.00  0.00           O
ATOM  11060  C1  POPE  182      47.953  87.038  26.695  1.00  0.00           C
ATOM  11063  C2  POPE  182      47.333  86.478  28.005  1.00  0.00           C
ATOM  11065  O21 POPE  182      48.283  86.458  29.095  1.00  0.00           O
ATOM  11066  C21 POPE  182      48.563  87.648  29.615  1.00  0.00           C
ATOM  11067  O22 POPE  182      48.203  88.718  29.175  1.00  0.00           O
ATOM  11068  C22 POPE  182      49.383  87.468  30.895  1.00  0.00           C
ATOM  11071  C3  POPE  182      46.833  85.028  27.815  1.00  0.00           C
ATOM  11074  O31 POPE  182      45.623  84.968  27.025  1.00  0.00           O
ATOM  11075  C31 POPE  182      44.463  85.378  27.525  1.00  0.00           C
ATOM  11076  O32 POPE  182      43.553  85.798  26.835  1.00  0.00           O
ATOM  11077  C32 POPE  182      44.363  85.208  29.045  1.00  0.00           C
ATOM  11080  C23 POPE  182      48.873  88.388  32.035  1.00  0.00           C
ATOM  11083  C24 POPE  182      49.993  88.818  32.985  1.00  0.00           C
ATOM  11086  C25 POPE  182      50.173  87.958  34.245  1.00  0.00           C
ATOM  11089  C26 POPE  182      48.993  88.068  35.205  1.00  0.00           C
ATOM  11092  C27 POPE  182      49.313  87.438  36.565  1.00  0.00           C
ATOM  11095  C28 POPE  182      48.253  87.758  37.635  1.00  0.00           C
ATOM  11098  C29 POPE  182      48.683  87.238  38.975  1.00  0.00           C
ATOM  11100 0C21 POPE  182      47.933  86.638  39.905  1.00  0.00           C
ATOM  11102 1C21 POPE  182      46.453  86.338  39.855  1.00  0.00           C
ATOM  11105 2C21 POPE  182      46.193  84.848  40.115  1.00  0.00           C
ATOM  11108 3C21 POPE  182      44.753  84.518  40.545  1.00  0.00           C
ATOM  11111 4C21 POPE  182      44.593  83.038  40.915  1.00  0.00           C
ATOM  11114 5C21 POPE  182      43.363  82.738  41.775  1.00  0.00           C
ATOM  11117 6C21 POPE  182      42.033  82.908  41.035  1.00  0.00           C
ATOM  11120 7C21 POPE  182      40.863  82.438  41.895  1.00  0.00           C
ATOM  11123 8C21 POPE  182      39.493  82.788  41.305  1.00  0.00           C
ATOM  11127  C33 POPE  182      42.943  85.518  29.575  1.00  0.00           C
ATOM  11130  C34 POPE  182      42.873  85.468  31.115  1.00  0.00           C
ATOM  11133  C35 POPE  182      43.313  84.128  31.705  1.00  0.00           C
ATOM  11136  C36 POPE  182      42.563  83.798  33.005  1.00  0.00           C
ATOM  11139  C37 POPE  182      42.903  82.388  33.485  1.00  0.00           C
ATOM  11142  C38 POPE  182      41.873  81.798  34.465  1.00  0.00           C
ATOM  11145  C39 POPE  182      42.463  81.518  35.855  1.00  0.00           C
ATOM  11148 0C31 POPE  182      41.503  80.718  36.745  1.00  0.00           C
ATOM  11151 1C31 POPE  182      42.223  80.048  37.925  1.00  0.00           C
ATOM  11154 2C31 POPE  182      41.263  79.288  38.845  1.00  0.00           C
ATOM  11157 3C31 POPE  182      41.973  78.348  39.845  1.00  0.00           C
ATOM  11160 4C31 POPE  182      43.193  78.978  40.535  1.00  0.00           C
ATOM  11163 5C31 POPE  182      43.533  78.338  41.885  1.00  0.00           C
ATOM  11166 6C31 POPE  182      44.803  78.908  42.515  1.00  0.00           C
ATOM  11170  NH3 POPE  183      30.333 123.818  68.565  1.00  0.00           N
ATOM  11174  C12 POPE  183      29.863 125.168  69.025  1.00  0.00           C
ATOM  11177  C11 POPE  183      29.773 126.168  67.855  1.00  0.00           C
ATOM  11180  P   POPE  183      29.323 124.898  65.585  1.00  0.00           P
ATOM  11181  O13 POPE  183      30.713 125.238  65.295  1.00  0.00           O
ATOM  11182  O14 POPE  183      29.043 123.468  65.935  1.00  0.00           O
ATOM  11183  O11 POPE  183      28.353 125.458  64.485  1.00  0.00           O
ATOM  11184  O12 POPE  183      28.873 125.708  66.865  1.00  0.00           O
ATOM  11185  C1  POPE  183      27.993 126.858  64.435  1.00  0.00           C
ATOM  11188  C2  POPE  183      26.543 127.008  63.895  1.00  0.00           C
ATOM  11190  O21 POPE  183      26.203 128.384  63.675  1.00  0.00           O
ATOM  11191  C21 POPE  183      26.483 129.074  62.555  1.00  0.00           C
ATOM  11192  O22 POPE  183      26.213 130.254  62.415  1.00  0.00           O
ATOM  11193  C22 POPE  183      27.093 128.244  61.435  1.00  0.00           C
ATOM  11196  C3  POPE  183      25.533 126.398  64.905  1.00  0.00           C
ATOM  11199  O31 POPE  183      24.543 125.608  64.245  1.00  0.00           O
ATOM  11200  C31 POPE  183      23.303 125.978  63.885  1.00  0.00           C
ATOM  11201  O32 POPE  183      22.513 125.158  63.435  1.00  0.00           O
ATOM  11202  C32 POPE  183      22.983 127.458  64.055  1.00  0.00           C
ATOM  11205  C23 POPE  183      27.373 129.024  60.125  1.00  0.00           C
ATOM  11208  C24 POPE  183      28.303 128.234  59.195  1.00  0.00           C
ATOM  11211  C25 POPE  183      28.373 128.804  57.775  1.00  0.00           C
ATOM  11214  C26 POPE  183      29.753 128.664  57.125  1.00  0.00           C
ATOM  11217  C27 POPE  183      29.763 129.234  55.705  1.00  0.00           C
ATOM  11220  C28 POPE  183      31.143 129.144  55.025  1.00  0.00           C
ATOM  11223  C29 POPE  183      31.103 129.664  53.615  1.00  0.00           C
ATOM  11225 0C21 POPE  183      30.923 130.954  53.255  1.00  0.00           C
ATOM  11227 1C21 POPE  183      30.763 132.134  54.195  1.00  0.00           C
ATOM  11230 2C21 POPE  183      31.593 133.364  53.765  1.00  0.00           C
ATOM  11233 3C21 POPE  183      31.163 133.944  52.415  1.00  0.00           C
ATOM  11236 4C21 POPE  183      31.953 135.194  51.995  1.00  0.00           C
ATOM  11239 5C21 POPE  183      31.953 135.414  50.475  1.00  0.00           C
ATOM  11242 6C21 POPE  183      30.553 135.464  49.855  1.00  0.00           C
ATOM  11245 7C21 POPE  183      30.613 135.684  48.335  1.00  0.00           C
ATOM  11248 8C21 POPE  183      29.233 135.624  47.675  1.00  0.00           C
ATOM  11252  C33 POPE  183      22.263 127.944  62.785  1.00  0.00           C
ATOM  11255  C34 POPE  183      23.173 127.894  61.545  1.00  0.00           C
ATOM  11258  C35 POPE  183      22.383 128.204  60.275  1.00  0.00           C
ATOM  11261  C36 POPE  183      23.283 128.234  59.035  1.00  0.00           C
ATOM  11264  C37 POPE  183      22.453 128.554  57.785  1.00  0.00           C
ATOM  11267  C38 POPE  183      23.243 128.514  56.475  1.00  0.00           C
ATOM  11270  C39 POPE  183      24.503 129.384  56.525  1.00  0.00           C
ATOM  11273 0C31 POPE  183      24.893 129.934  55.155  1.00  0.00           C
ATOM  11276 1C31 POPE  183      26.193 130.754  55.225  1.00  0.00           C
ATOM  11279 2C31 POPE  183      26.463 131.604  53.965  1.00  0.00           C
ATOM  11282 3C31 POPE  183      26.413 130.784  52.675  1.00  0.00           C
ATOM  11285 4C31 POPE  183      27.013 131.514  51.465  1.00  0.00           C
ATOM  11288 5C31 POPE  183      26.603 130.864  50.135  1.00  0.00           C
ATOM  11291 6C31 POPE  183      27.413 131.354  48.945  1.00  0.00           C
ATOM  11295  NH3 POPE  184     119.573  39.178  68.645  1.00  0.00           N
ATOM  11299  C12 POPE  184     118.643  37.988  68.575  1.00  0.00           C
ATOM  11302  C11 POPE  184     119.253  36.758  69.285  1.00  0.00           C
ATOM  11305  P   POPE  184     118.333  34.668  70.685  1.00  0.00           P
ATOM  11306  O13 POPE  184     117.643  35.028  71.935  1.00  0.00           O
ATOM  11307  O14 POPE  184     119.723  34.188  70.835  1.00  0.00           O
ATOM  11308  O11 POPE  184     117.443  33.568  69.995  1.00  0.00           O
ATOM  11309  O12 POPE  184     118.213  35.858  69.645  1.00  0.00           O
ATOM  11310  C1  POPE  184     117.803  32.968  68.755  1.00  0.00           C
ATOM  11313  C2  POPE  184     116.693  33.138  67.695  1.00  0.00           C
ATOM  11315  O21 POPE  184     116.663  31.968  66.835  1.00  0.00           O
ATOM  11316  C21 POPE  184     117.623  31.868  65.945  1.00  0.00           C
ATOM  11317  O22 POPE  184     118.623  32.588  65.895  1.00  0.00           O
ATOM  11318  C22 POPE  184     117.363  30.688  65.035  1.00  0.00           C
ATOM  11321  C3  POPE  184     116.753  34.488  66.925  1.00  0.00           C
ATOM  11324  O31 POPE  184     115.873  34.398  65.805  1.00  0.00           O
ATOM  11325  C31 POPE  184     115.663  35.498  65.125  1.00  0.00           C
ATOM  11326  O32 POPE  184     116.223  36.568  65.325  1.00  0.00           O
ATOM  11327  C32 POPE  184     114.703  35.238  63.955  1.00  0.00           C
ATOM  11330  C23 POPE  184     116.693  31.138  63.715  1.00  0.00           C
ATOM  11333  C24 POPE  184     115.833  30.048  63.075  1.00  0.00           C
ATOM  11336  C25 POPE  184     116.583  28.748  62.735  1.00  0.00           C
ATOM  11339  C26 POPE  184     117.853  28.958  61.895  1.00  0.00           C
ATOM  11342  C27 POPE  184     118.293  27.668  61.175  1.00  0.00           C
ATOM  11345  C28 POPE  184     119.273  27.908  60.015  1.00  0.00           C
ATOM  11348  C29 POPE  184     119.363  26.678  59.145  1.00  0.00           C
ATOM  11350 0C21 POPE  184     120.463  26.218  58.515  1.00  0.00           C
ATOM  11352 1C21 POPE  184     121.813  26.868  58.525  1.00  0.00           C
ATOM  11355 2C21 POPE  184     122.763  26.228  57.495  1.00  0.00           C
ATOM  11358 3C21 POPE  184     122.403  26.608  56.045  1.00  0.00           C
ATOM  11361 4C21 POPE  184     122.183  25.388  55.135  1.00  0.00           C
ATOM  11364 5C21 POPE  184     121.633  25.778  53.765  1.00  0.00           C
ATOM  11367 6C21 POPE  184     120.123  26.058  53.775  1.00  0.00           C
ATOM  11370 7C21 POPE  184     119.543  26.238  52.365  1.00  0.00           C
ATOM  11373 8C21 POPE  184     118.033  26.428  52.345  1.00  0.00           C
ATOM  11377  C33 POPE  184     114.603  36.438  62.995  1.00  0.00           C
ATOM  11380  C34 POPE  184     113.943  36.138  61.645  1.00  0.00           C
ATOM  11383  C35 POPE  184     114.933  35.808  60.515  1.00  0.00           C
ATOM  11386  C36 POPE  184     115.313  34.318  60.465  1.00  0.00           C
ATOM  11389  C37 POPE  184     114.933  33.688  59.125  1.00  0.00           C
ATOM  11392  C38 POPE  184     115.063  32.158  59.135  1.00  0.00           C
ATOM  11395  C39 POPE  184     114.363  31.498  57.945  1.00  0.00           C
ATOM  11398 0C31 POPE  184     114.833  31.998  56.585  1.00  0.00           C
ATOM  11401 1C31 POPE  184     114.293  31.188  55.385  1.00  0.00           C
ATOM  11404 2C31 POPE  184     114.783  31.858  54.105  1.00  0.00           C
ATOM  11407 3C31 POPE  184     114.483  31.138  52.775  1.00  0.00           C
ATOM  11410 4C31 POPE  184     115.343  31.808  51.695  1.00  0.00           C
ATOM  11413 5C31 POPE  184     115.183  31.288  50.265  1.00  0.00           C
ATOM  11416 6C31 POPE  184     116.163  32.008  49.335  1.00  0.00           C
ATOM  11420  NH3 POPE  185      40.763 116.038  70.095  1.00  0.00           N
ATOM  11424  C12 POPE  185      40.403 117.438  69.655  1.00  0.00           C
ATOM  11427  C11 POPE  185      39.363 118.058  70.615  1.00  0.00           C
ATOM  11430  P   POPE  185      39.053 120.698  70.555  1.00  0.00           P
ATOM  11431  O13 POPE  185      37.813 121.518  70.435  1.00  0.00           O
ATOM  11432  O14 POPE  185      39.723 120.788  71.875  1.00  0.00           O
ATOM  11433  O11 POPE  185      40.013 121.178  69.415  1.00  0.00           O
ATOM  11434  O12 POPE  185      38.723 119.228  70.115  1.00  0.00           O
ATOM  11435  C1  POPE  185      39.913 120.668  68.075  1.00  0.00           C
ATOM  11438  C2  POPE  185      40.763 121.528  67.085  1.00  0.00           C
ATOM  11440  O21 POPE  185      40.953 120.768  65.875  1.00  0.00           O
ATOM  11441  C21 POPE  185      39.853 120.718  65.125  1.00  0.00           C
ATOM  11442  O22 POPE  185      38.833 121.358  65.315  1.00  0.00           O
ATOM  11443  C22 POPE  185      40.033 119.698  64.005  1.00  0.00           C
ATOM  11446  C3  POPE  185      42.133 121.938  67.725  1.00  0.00           C
ATOM  11449  O31 POPE  185      43.143 122.498  66.865  1.00  0.00           O
ATOM  11450  C31 POPE  185      42.883 123.548  66.105  1.00  0.00           C
ATOM  11451  O32 POPE  185      41.783 124.008  65.855  1.00  0.00           O
ATOM  11452  C32 POPE  185      44.213 124.128  65.615  1.00  0.00           C
ATOM  11455  C23 POPE  185      40.863 120.258  62.825  1.00  0.00           C
ATOM  11458  C24 POPE  185      40.143 121.358  62.025  1.00  0.00           C
ATOM  11461  C25 POPE  185      39.003 120.838  61.145  1.00  0.00           C
ATOM  11464  C26 POPE  185      38.383 121.938  60.285  1.00  0.00           C
ATOM  11467  C27 POPE  185      37.733 121.378  59.005  1.00  0.00           C
ATOM  11470  C28 POPE  185      36.803 122.378  58.305  1.00  0.00           C
ATOM  11473  C29 POPE  185      35.413 122.328  58.905  1.00  0.00           C
ATOM  11475 0C21 POPE  185      34.263 122.028  58.275  1.00  0.00           C
ATOM  11477 1C21 POPE  185      34.083 121.678  56.825  1.00  0.00           C
ATOM  11480 2C21 POPE  185      33.133 122.658  56.135  1.00  0.00           C
ATOM  11483 3C21 POPE  185      32.833 122.248  54.685  1.00  0.00           C
ATOM  11486 4C21 POPE  185      31.563 122.918  54.155  1.00  0.00           C
ATOM  11489 5C21 POPE  185      31.203 122.508  52.725  1.00  0.00           C
ATOM  11492 6C21 POPE  185      29.833 123.058  52.325  1.00  0.00           C
ATOM  11495 7C21 POPE  185      29.413 122.718  50.895  1.00  0.00           C
ATOM  11498 8C21 POPE  185      27.993 123.208  50.625  1.00  0.00           C
ATOM  11502  C33 POPE  185      44.303 124.178  64.075  1.00  0.00           C
ATOM  11505  C34 POPE  185      45.733 124.418  63.585  1.00  0.00           C
ATOM  11508  C35 POPE  185      45.933 123.978  62.135  1.00  0.00           C
ATOM  11511  C36 POPE  185      47.323 124.288  61.575  1.00  0.00           C
ATOM  11514  C37 POPE  185      47.413 125.708  61.005  1.00  0.00           C
ATOM  11517  C38 POPE  185      48.673 125.968  60.155  1.00  0.00           C
ATOM  11520  C39 POPE  185      48.803 125.038  58.945  1.00  0.00           C
ATOM  11523 0C31 POPE  185      49.713 125.608  57.845  1.00  0.00           C
ATOM  11526 1C31 POPE  185      50.493 124.528  57.085  1.00  0.00           C
ATOM  11529 2C31 POPE  185      51.493 125.158  56.095  1.00  0.00           C
ATOM  11532 3C31 POPE  185      52.263 124.128  55.265  1.00  0.00           C
ATOM  11535 4C31 POPE  185      51.393 123.438  54.215  1.00  0.00           C
ATOM  11538 5C31 POPE  185      52.183 122.428  53.375  1.00  0.00           C
ATOM  11541 6C31 POPE  185      51.273 121.518  52.555  1.00  0.00           C
ATOM  11545  NH3 POPE  186      52.633 123.428  27.675  1.00  0.00           N
ATOM  11549  C12 POPE  186      54.033 123.148  27.215  1.00  0.00           C
ATOM  11552  C11 POPE  186      54.943 122.768  28.405  1.00  0.00           C
ATOM  11555  P   POPE  186      54.943 120.168  28.875  1.00  0.00           P
ATOM  11556  O13 POPE  186      53.843 119.178  28.995  1.00  0.00           O
ATOM  11557  O14 POPE  186      55.733 120.128  27.615  1.00  0.00           O
ATOM  11558  O11 POPE  186      55.953 119.898  30.055  1.00  0.00           O
ATOM  11559  O12 POPE  186      54.423 121.638  29.105  1.00  0.00           O
ATOM  11560  C1  POPE  186      56.233 120.888  31.045  1.00  0.00           C
ATOM  11563  C2  POPE  186      56.673 120.218  32.375  1.00  0.00           C
ATOM  11565  O21 POPE  186      57.483 121.178  33.075  1.00  0.00           O
ATOM  11566  C21 POPE  186      57.033 121.578  34.225  1.00  0.00           C
ATOM  11567  O22 POPE  186      56.003 121.228  34.775  1.00  0.00           O
ATOM  11568  C22 POPE  186      58.003 122.608  34.775  1.00  0.00           C
ATOM  11571  C3  POPE  186      57.513 118.948  32.095  1.00  0.00           C
ATOM  11574  O31 POPE  186      58.053 118.338  33.285  1.00  0.00           O
ATOM  11575  C31 POPE  186      59.323 118.638  33.565  1.00  0.00           C
ATOM  11576  O32 POPE  186      60.003 119.458  32.995  1.00  0.00           O
ATOM  11577  C32 POPE  186      59.783 117.748  34.705  1.00  0.00           C
ATOM  11580  C23 POPE  186      57.633 122.968  36.225  1.00  0.00           C
ATOM  11583  C24 POPE  186      58.493 124.098  36.795  1.00  0.00           C
ATOM  11586  C25 POPE  186      58.163 124.308  38.275  1.00  0.00           C
ATOM  11589  C26 POPE  186      57.363 125.588  38.505  1.00  0.00           C
ATOM  11592  C27 POPE  186      56.773 125.658  39.915  1.00  0.00           C
ATOM  11595  C28 POPE  186      56.363 127.108  40.265  1.00  0.00           C
ATOM  11598  C29 POPE  186      55.333 127.228  41.355  1.00  0.00           C
ATOM  11600 0C21 POPE  186      55.543 127.368  42.665  1.00  0.00           C
ATOM  11602 1C21 POPE  186      56.873 127.348  43.365  1.00  0.00           C
ATOM  11605 2C21 POPE  186      56.803 126.518  44.655  1.00  0.00           C
ATOM  11608 3C21 POPE  186      55.983 127.178  45.775  1.00  0.00           C
ATOM  11611 4C21 POPE  186      55.843 126.268  46.995  1.00  0.00           C
ATOM  11614 5C21 POPE  186      55.173 126.958  48.195  1.00  0.00           C
ATOM  11617 6C21 POPE  186      54.813 125.948  49.295  1.00  0.00           C
ATOM  11620 7C21 POPE  186      54.543 126.588  50.665  1.00  0.00           C
ATOM  11623 8C21 POPE  186      54.033 125.618  51.735  1.00  0.00           C
ATOM  11627  C33 POPE  186      59.973 118.548  36.005  1.00  0.00           C
ATOM  11630  C34 POPE  186      60.063 117.658  37.235  1.00  0.00           C
ATOM  11633  C35 POPE  186      60.793 118.358  38.375  1.00  0.00           C
ATOM  11636  C36 POPE  186      60.423 117.788  39.745  1.00  0.00           C
ATOM  11639  C37 POPE  186      61.193 118.468  40.875  1.00  0.00           C
ATOM  11642  C38 POPE  186      60.543 118.178  42.225  1.00  0.00           C
ATOM  11645  C39 POPE  186      61.363 118.658  43.415  1.00  0.00           C
ATOM  11648 0C31 POPE  186      60.603 118.388  44.715  1.00  0.00           C
ATOM  11651 1C31 POPE  186      61.303 118.928  45.965  1.00  0.00           C
ATOM  11654 2C31 POPE  186      60.523 118.538  47.225  1.00  0.00           C
ATOM  11657 3C31 POPE  186      60.953 119.328  48.475  1.00  0.00           C
ATOM  11660 4C31 POPE  186      62.423 119.118  48.865  1.00  0.00           C
ATOM  11663 5C31 POPE  186      62.863 120.078  49.975  1.00  0.00           C
ATOM  11666 6C31 POPE  186      64.333 119.918  50.355  1.00  0.00           C
ATOM  11670  NH3 POPE  187      29.573 120.448  66.285  1.00  0.00           N
ATOM  11674  C12 POPE  187      29.933 120.218  67.735  1.00  0.00           C
ATOM  11677  C11 POPE  187      28.893 119.408  68.535  1.00  0.00           C
ATOM  11680  P   POPE  187      27.683 121.098  70.085  1.00  0.00           P
ATOM  11681  O13 POPE  187      27.683 120.278  71.305  1.00  0.00           O
ATOM  11682  O14 POPE  187      28.803 122.058  69.925  1.00  0.00           O
ATOM  11683  O11 POPE  187      26.343 121.918  69.945  1.00  0.00           O
ATOM  11684  O12 POPE  187      27.703 120.158  68.795  1.00  0.00           O
ATOM  11685  C1  POPE  187      25.153 121.358  69.405  1.00  0.00           C
ATOM  11688  C2  POPE  187      24.863 121.978  68.005  1.00  0.00           C
ATOM  11690  O21 POPE  187      23.513 121.718  67.615  1.00  0.00           O
ATOM  11691  C21 POPE  187      23.263 120.528  67.115  1.00  0.00           C
ATOM  11692  O22 POPE  187      23.743 119.478  67.525  1.00  0.00           O
ATOM  11693  C22 POPE  187      22.293 120.698  65.965  1.00  0.00           C
ATOM  11696  C3  POPE  187      25.893 121.618  66.885  1.00  0.00           C
ATOM  11699  O31 POPE  187      25.513 122.198  65.615  1.00  0.00           O
ATOM  11700  C31 POPE  187      26.293 121.798  64.605  1.00  0.00           C
ATOM  11701  O32 POPE  187      27.063 120.838  64.685  1.00  0.00           O
ATOM  11702  C32 POPE  187      26.113 122.668  63.375  1.00  0.00           C
ATOM  11705  C23 POPE  187      21.893 119.408  65.245  1.00  0.00           C
ATOM  11708  C24 POPE  187      21.243 119.758  63.905  1.00  0.00           C
ATOM  11711  C25 POPE  187      20.663 118.538  63.195  1.00  0.00           C
ATOM  11714  C26 POPE  187      21.453 118.118  61.935  1.00  0.00           C
ATOM  11717  C27 POPE  187      20.683 118.428  60.645  1.00  0.00           C
ATOM  11720  C28 POPE  187      21.533 118.318  59.365  1.00  0.00           C
ATOM  11723  C29 POPE  187      22.013 116.928  59.045  1.00  0.00           C
ATOM  11725 0C21 POPE  187      21.573 116.148  58.035  1.00  0.00           C
ATOM  11727 1C21 POPE  187      20.463 116.468  57.055  1.00  0.00           C
ATOM  11730 2C21 POPE  187      20.963 117.098  55.745  1.00  0.00           C
ATOM  11733 3C21 POPE  187      19.883 117.148  54.655  1.00  0.00           C
ATOM  11736 4C21 POPE  187      20.303 118.028  53.475  1.00  0.00           C
ATOM  11739 5C21 POPE  187      19.283 118.048  52.325  1.00  0.00           C
ATOM  11742 6C21 POPE  187      19.713 119.018  51.215  1.00  0.00           C
ATOM  11745 7C21 POPE  187      18.743 119.038  50.025  1.00  0.00           C
ATOM  11748 8C21 POPE  187      19.153 120.038  48.945  1.00  0.00           C
ATOM  11752  C33 POPE  187      25.263 122.008  62.265  1.00  0.00           C
ATOM  11755  C34 POPE  187      25.093 122.938  61.055  1.00  0.00           C
ATOM  11758  C35 POPE  187      24.223 122.378  59.925  1.00  0.00           C
ATOM  11761  C36 POPE  187      23.523 123.478  59.135  1.00  0.00           C
ATOM  11764  C37 POPE  187      22.883 122.958  57.835  1.00  0.00           C
ATOM  11767  C38 POPE  187      21.893 123.958  57.215  1.00  0.00           C
ATOM  11770  C39 POPE  187      21.203 123.428  55.945  1.00  0.00           C
ATOM  11773 0C31 POPE  187      20.293 122.218  56.185  1.00  0.00           C
ATOM  11776 1C31 POPE  187      19.433 121.868  54.965  1.00  0.00           C
ATOM  11779 2C31 POPE  187      18.443 120.728  55.225  1.00  0.00           C
ATOM  11782 3C31 POPE  187      17.243 121.098  56.115  1.00  0.00           C
ATOM  11785 4C31 POPE  187      16.343 122.198  55.535  1.00  0.00           C
ATOM  11788 5C31 POPE  187      14.963 122.248  56.205  1.00  0.00           C
ATOM  11791 6C31 POPE  187      14.123 123.458  55.765  1.00  0.00           C
ATOM  11795  NH3 POPE  188      31.743  92.708  30.425  1.00  0.00           N
ATOM  11799  C12 POPE  188      30.513  93.208  29.715  1.00  0.00           C
ATOM  11802  C11 POPE  188      30.283  92.488  28.355  1.00  0.00           C
ATOM  11805  P   POPE  188      32.223  91.158  27.175  1.00  0.00           P
ATOM  11806  O13 POPE  188      31.393  90.218  26.415  1.00  0.00           O
ATOM  11807  O14 POPE  188      33.583  91.398  26.635  1.00  0.00           O
ATOM  11808  O11 POPE  188      32.373  90.618  28.655  1.00  0.00           O
ATOM  11809  O12 POPE  188      31.423  92.528  27.455  1.00  0.00           O
ATOM  11810  C1  POPE  188      31.843  89.338  28.995  1.00  0.00           C
ATOM  11813  C2  POPE  188      31.673  89.238  30.525  1.00  0.00           C
ATOM  11815  O21 POPE  188      30.583  90.138  30.825  1.00  0.00           O
ATOM  11816  C21 POPE  188      29.493  89.648  31.415  1.00  0.00           C
ATOM  11817  O22 POPE  188      28.353  89.988  31.135  1.00  0.00           O
ATOM  11818  C22 POPE  188      29.873  88.818  32.635  1.00  0.00           C
ATOM  11821  C3  POPE  188      33.003  89.628  31.255  1.00  0.00           C
ATOM  11824  O31 POPE  188      32.833  90.778  32.095  1.00  0.00           O
ATOM  11825  C31 POPE  188      32.883  90.758  33.445  1.00  0.00           C
ATOM  11826  O32 POPE  188      32.303  91.578  34.115  1.00  0.00           O
ATOM  11827  C32 POPE  188      33.723  89.628  34.055  1.00  0.00           C
ATOM  11830  C23 POPE  188      28.693  88.638  33.615  1.00  0.00           C
ATOM  11833  C24 POPE  188      29.203  88.358  35.025  1.00  0.00           C
ATOM  11836  C25 POPE  188      29.663  89.638  35.755  1.00  0.00           C
ATOM  11839  C26 POPE  188      29.783  89.448  37.265  1.00  0.00           C
ATOM  11842  C27 POPE  188      29.873  90.758  38.045  1.00  0.00           C
ATOM  11845  C28 POPE  188      29.733  90.528  39.565  1.00  0.00           C
ATOM  11848  C29 POPE  188      29.563  91.828  40.305  1.00  0.00           C
ATOM  11850 0C21 POPE  188      28.833  92.008  41.415  1.00  0.00           C
ATOM  11852 1C21 POPE  188      28.103  90.928  42.165  1.00  0.00           C
ATOM  11855 2C21 POPE  188      28.223  91.108  43.685  1.00  0.00           C
ATOM  11858 3C21 POPE  188      27.863  89.828  44.445  1.00  0.00           C
ATOM  11861 4C21 POPE  188      27.563  90.108  45.915  1.00  0.00           C
ATOM  11864 5C21 POPE  188      27.453  88.858  46.795  1.00  0.00           C
ATOM  11867 6C21 POPE  188      26.963  89.218  48.195  1.00  0.00           C
ATOM  11870 7C21 POPE  188      27.343  88.178  49.265  1.00  0.00           C
ATOM  11873 8C21 POPE  188      26.843  88.568  50.655  1.00  0.00           C
ATOM  11877  C33 POPE  188      33.873  89.898  35.565  1.00  0.00           C
ATOM  11880  C34 POPE  188      34.903  89.038  36.295  1.00  0.00           C
ATOM  11883  C35 POPE  188      34.763  89.238  37.805  1.00  0.00           C
ATOM  11886  C36 POPE  188      35.803  88.488  38.645  1.00  0.00           C
ATOM  11889  C37 POPE  188      35.793  88.958  40.095  1.00  0.00           C
ATOM  11892  C38 POPE  188      37.063  88.548  40.855  1.00  0.00           C
ATOM  11895  C39 POPE  188      37.113  89.148  42.255  1.00  0.00           C
ATOM  11898 0C31 POPE  188      38.483  88.948  42.935  1.00  0.00           C
ATOM  11901 1C31 POPE  188      38.803  87.478  43.185  1.00  0.00           C
ATOM  11904 2C31 POPE  188      40.123  87.278  43.955  1.00  0.00           C
ATOM  11907 3C31 POPE  188      40.393  85.818  44.325  1.00  0.00           C
ATOM  11910 4C31 POPE  188      39.443  85.288  45.415  1.00  0.00           C
ATOM  11913 5C31 POPE  188      39.783  83.858  45.855  1.00  0.00           C
ATOM  11916 6C31 POPE  188      38.873  83.338  46.975  1.00  0.00           C
ATOM  11920  NH3 POPE  189      94.403  24.978  70.725  1.00  0.00           N
ATOM  11924  C12 POPE  189      94.753  23.818  71.635  1.00  0.00           C
ATOM  11927  C11 POPE  189      94.163  22.528  71.045  1.00  0.00           C
ATOM  11930  P   POPE  189      94.563  19.928  71.025  1.00  0.00           P
ATOM  11931  O13 POPE  189      95.663  19.808  70.055  1.00  0.00           O
ATOM  11932  O14 POPE  189      94.413  18.898  72.085  1.00  0.00           O
ATOM  11933  O11 POPE  189      93.213  19.838  70.215  1.00  0.00           O
ATOM  11934  O12 POPE  189      94.593  21.358  71.715  1.00  0.00           O
ATOM  11935  C1  POPE  189      93.113  20.378  68.895  1.00  0.00           C
ATOM  11938  C2  POPE  189      93.313  19.398  67.695  1.00  0.00           C
ATOM  11940  O21 POPE  189      92.863  20.028  66.485  1.00  0.00           O
ATOM  11941  C21 POPE  189      93.433  21.128  66.085  1.00  0.00           C
ATOM  11942  O22 POPE  189      94.473  21.598  66.515  1.00  0.00           O
ATOM  11943  C22 POPE  189      92.583  21.768  64.995  1.00  0.00           C
ATOM  11946  C3  POPE  189      92.543  18.058  67.905  1.00  0.00           C
ATOM  11949  O31 POPE  189      91.373  17.958  67.065  1.00  0.00           O
ATOM  11950  C31 POPE  189      91.633  17.628  65.815  1.00  0.00           C
ATOM  11951  O32 POPE  189      92.683  17.168  65.385  1.00  0.00           O
ATOM  11952  C32 POPE  189      90.443  18.058  64.965  1.00  0.00           C
ATOM  11955  C23 POPE  189      93.203  21.538  63.605  1.00  0.00           C
ATOM  11958  C24 POPE  189      92.363  22.158  62.475  1.00  0.00           C
ATOM  11961  C25 POPE  189      93.163  22.318  61.165  1.00  0.00           C
ATOM  11964  C26 POPE  189      93.563  20.988  60.505  1.00  0.00           C
ATOM  11967  C27 POPE  189      94.493  21.188  59.305  1.00  0.00           C
ATOM  11970  C28 POPE  189      93.813  21.038  57.925  1.00  0.00           C
ATOM  11973  C29 POPE  189      92.703  22.028  57.675  1.00  0.00           C
ATOM  11975 0C21 POPE  189      92.433  22.688  56.535  1.00  0.00           C
ATOM  11977 1C21 POPE  189      93.143  22.558  55.215  1.00  0.00           C
ATOM  11980 2C21 POPE  189      92.163  22.108  54.115  1.00  0.00           C
ATOM  11983 3C21 POPE  189      92.863  21.838  52.765  1.00  0.00           C
ATOM  11986 4C21 POPE  189      92.183  20.708  51.995  1.00  0.00           C
ATOM  11989 5C21 POPE  189      92.953  20.268  50.745  1.00  0.00           C
ATOM  11992 6C21 POPE  189      92.433  18.928  50.205  1.00  0.00           C
ATOM  11995 7C21 POPE  189      93.413  18.268  49.235  1.00  0.00           C
ATOM  11998 8C21 POPE  189      92.893  16.958  48.645  1.00  0.00           C
ATOM  12002  C33 POPE  189      90.523  17.518  63.525  1.00  0.00           C
ATOM  12005  C34 POPE  189      91.513  18.258  62.615  1.00  0.00           C
ATOM  12008  C35 POPE  189      91.713  17.538  61.275  1.00  0.00           C
ATOM  12011  C36 POPE  189      90.473  17.588  60.385  1.00  0.00           C
ATOM  12014  C37 POPE  189      90.563  16.708  59.135  1.00  0.00           C
ATOM  12017  C38 POPE  189      89.963  17.388  57.915  1.00  0.00           C
ATOM  12020  C39 POPE  189      90.883  18.468  57.325  1.00  0.00           C
ATOM  12023 0C31 POPE  189      91.923  17.908  56.365  1.00  0.00           C
ATOM  12026 1C31 POPE  189      91.303  17.538  55.005  1.00  0.00           C
ATOM  12029 2C31 POPE  189      92.193  16.608  54.175  1.00  0.00           C
ATOM  12032 3C31 POPE  189      91.463  16.008  52.965  1.00  0.00           C
ATOM  12035 4C31 POPE  189      90.343  15.048  53.355  1.00  0.00           C
ATOM  12038 5C31 POPE  189      89.703  14.348  52.155  1.00  0.00           C
ATOM  12041 6C31 POPE  189      88.623  13.338  52.555  1.00  0.00           C
ATOM  12045  NH3 POPE  190      -0.137  27.058  64.835  1.00  0.00           N
ATOM  12049  C12 POPE  190       0.583  25.728  64.905  1.00  0.00           C
ATOM  12052  C11 POPE  190       2.043  25.918  65.335  1.00  0.00           C
ATOM  12055  P   POPE  190       4.023  27.528  64.625  1.00  0.00           P
ATOM  12056  O13 POPE  190       3.793  28.958  64.315  1.00  0.00           O
ATOM  12057  O14 POPE  190       4.583  27.238  65.965  1.00  0.00           O
ATOM  12058  O11 POPE  190       5.103  26.958  63.625  1.00  0.00           O
ATOM  12059  O12 POPE  190       2.703  26.708  64.355  1.00  0.00           O
ATOM  12060  C1  POPE  190       4.763  26.548  62.285  1.00  0.00           C
ATOM  12063  C2  POPE  190       5.913  25.718  61.635  1.00  0.00           C
ATOM  12065  O21 POPE  190       5.443  24.838  60.625  1.00  0.00           O
ATOM  12066  C21 POPE  190       5.323  25.298  59.405  1.00  0.00           C
ATOM  12067  O22 POPE  190       5.513  26.438  59.035  1.00  0.00           O
ATOM  12068  C22 POPE  190       4.973  24.128  58.475  1.00  0.00           C
ATOM  12071  C3  POPE  190       6.623  24.828  62.705  1.00  0.00           C
ATOM  12074  O31 POPE  190       7.793  24.118  62.215  1.00  0.00           O
ATOM  12075  C31 POPE  190       8.733  23.958  63.145  1.00  0.00           C
ATOM  12076  O32 POPE  190       8.663  24.358  64.295  1.00  0.00           O
ATOM  12077  C32 POPE  190       9.923  23.138  62.585  1.00  0.00           C
ATOM  12080  C23 POPE  190       6.083  23.788  57.455  1.00  0.00           C
ATOM  12083  C24 POPE  190       7.383  23.338  58.145  1.00  0.00           C
ATOM  12086  C25 POPE  190       8.473  22.858  57.185  1.00  0.00           C
ATOM  12089  C26 POPE  190       8.333  21.388  56.755  1.00  0.00           C
ATOM  12092  C27 POPE  190       9.343  21.008  55.655  1.00  0.00           C
ATOM  12095  C28 POPE  190       9.553  19.488  55.475  1.00  0.00           C
ATOM  12098  C29 POPE  190       8.383  18.768  54.855  1.00  0.00           C
ATOM  12100 0C21 POPE  190       8.403  17.518  54.355  1.00  0.00           C
ATOM  12102 1C21 POPE  190       9.583  16.578  54.295  1.00  0.00           C
ATOM  12105 2C21 POPE  190       9.583  15.748  52.995  1.00  0.00           C
ATOM  12108 3C21 POPE  190      10.673  14.658  52.985  1.00  0.00           C
ATOM  12111 4C21 POPE  190      10.793  13.898  51.645  1.00  0.00           C
ATOM  12114 5C21 POPE  190       9.543  13.078  51.265  1.00  0.00           C
ATOM  12117 6C21 POPE  190       9.643  12.458  49.865  1.00  0.00           C
ATOM  12120 7C21 POPE  190       8.593  11.368  49.605  1.00  0.00           C
ATOM  12123 8C21 POPE  190       8.563  10.868  48.155  1.00  0.00           C
ATOM  12127  C33 POPE  190      10.163  23.168  61.055  1.00  0.00           C
ATOM  12130  C34 POPE  190      11.483  22.478  60.635  1.00  0.00           C
ATOM  12133  C35 POPE  190      12.593  23.468  60.235  1.00  0.00           C
ATOM  12136  C36 POPE  190      13.983  22.838  60.005  1.00  0.00           C
ATOM  12139  C37 POPE  190      15.023  23.898  59.615  1.00  0.00           C
ATOM  12142  C38 POPE  190      16.473  23.408  59.685  1.00  0.00           C
ATOM  12145  C39 POPE  190      16.943  22.638  58.435  1.00  0.00           C
ATOM  12148 0C31 POPE  190      17.273  23.588  57.275  1.00  0.00           C
ATOM  12151 1C31 POPE  190      18.083  22.918  56.155  1.00  0.00           C
ATOM  12154 2C31 POPE  190      18.653  23.968  55.185  1.00  0.00           C
ATOM  12157 3C31 POPE  190      19.803  23.438  54.315  1.00  0.00           C
ATOM  12160 4C31 POPE  190      19.343  22.728  53.045  1.00  0.00           C
ATOM  12163 5C31 POPE  190      20.523  22.198  52.225  1.00  0.00           C
ATOM  12166 6C31 POPE  190      20.113  21.618  50.875  1.00  0.00           C
ATOM  12170  NH3 POPE  191     103.963  76.568  30.805  1.00  0.00           N
ATOM  12174  C12 POPE  191     105.333  75.998  30.975  1.00  0.00           C
ATOM  12177  C11 POPE  191     105.413  74.988  32.125  1.00  0.00           C
ATOM  12180  P   POPE  191     107.073  73.128  32.945  1.00  0.00           P
ATOM  12181  O13 POPE  191     106.003  72.828  33.915  1.00  0.00           O
ATOM  12182  O14 POPE  191     107.733  71.998  32.265  1.00  0.00           O
ATOM  12183  O11 POPE  191     108.183  73.998  33.675  1.00  0.00           O
ATOM  12184  O12 POPE  191     106.563  74.178  31.885  1.00  0.00           O
ATOM  12185  C1  POPE  191     107.823  74.778  34.825  1.00  0.00           C
ATOM  12188  C2  POPE  191     108.923  74.668  35.895  1.00  0.00           C
ATOM  12190  O21 POPE  191     108.443  75.398  37.025  1.00  0.00           O
ATOM  12191  C21 POPE  191     108.563  74.828  38.205  1.00  0.00           C
ATOM  12192  O22 POPE  191     109.233  73.838  38.455  1.00  0.00           O
ATOM  12193  C22 POPE  191     107.683  75.598  39.195  1.00  0.00           C
ATOM  12196  C3  POPE  191     110.253  75.248  35.355  1.00  0.00           C
ATOM  12199  O31 POPE  191     111.373  75.008  36.235  1.00  0.00           O
ATOM  12200  C31 POPE  191     111.603  75.968  37.115  1.00  0.00           C
ATOM  12201  O32 POPE  191     110.983  77.008  37.205  1.00  0.00           O
ATOM  12202  C32 POPE  191     112.853  75.598  37.935  1.00  0.00           C
ATOM  12205  C23 POPE  191     107.033  74.698  40.265  1.00  0.00           C
ATOM  12208  C24 POPE  191     107.843  74.588  41.555  1.00  0.00           C
ATOM  12211  C25 POPE  191     107.543  73.298  42.325  1.00  0.00           C
ATOM  12214  C26 POPE  191     108.543  73.038  43.465  1.00  0.00           C
ATOM  12217  C27 POPE  191     108.483  74.088  44.585  1.00  0.00           C
ATOM  12220  C28 POPE  191     109.673  73.968  45.555  1.00  0.00           C
ATOM  12223  C29 POPE  191     109.543  72.788  46.475  1.00  0.00           C
ATOM  12225 0C21 POPE  191     109.873  72.768  47.785  1.00  0.00           C
ATOM  12227 1C21 POPE  191     110.513  73.898  48.545  1.00  0.00           C
ATOM  12230 2C21 POPE  191     111.663  73.348  49.395  1.00  0.00           C
ATOM  12233 3C21 POPE  191     112.433  74.458  50.115  1.00  0.00           C
ATOM  12236 4C21 POPE  191     113.473  73.868  51.065  1.00  0.00           C
ATOM  12239 5C21 POPE  191     114.273  74.918  51.845  1.00  0.00           C
ATOM  12242 6C21 POPE  191     113.413  75.758  52.795  1.00  0.00           C
ATOM  12245 7C21 POPE  191     114.263  76.488  53.835  1.00  0.00           C
ATOM  12248 8C21 POPE  191     113.433  77.338  54.805  1.00  0.00           C
ATOM  12252  C33 POPE  191     112.793  76.118  39.385  1.00  0.00           C
ATOM  12255  C34 POPE  191     114.133  75.948  40.105  1.00  0.00           C
ATOM  12258  C35 POPE  191     114.403  74.538  40.645  1.00  0.00           C
ATOM  12261  C36 POPE  191     115.903  74.298  40.895  1.00  0.00           C
ATOM  12264  C37 POPE  191     116.203  72.998  41.665  1.00  0.00           C
ATOM  12267  C38 POPE  191     115.853  73.088  43.155  1.00  0.00           C
ATOM  12270  C39 POPE  191     114.643  72.218  43.555  1.00  0.00           C
ATOM  12273 0C31 POPE  191     114.203  72.478  45.005  1.00  0.00           C
ATOM  12276 1C31 POPE  191     113.003  71.618  45.445  1.00  0.00           C
ATOM  12279 2C31 POPE  191     113.343  70.178  45.835  1.00  0.00           C
ATOM  12282 3C31 POPE  191     114.133  70.058  47.155  1.00  0.00           C
ATOM  12285 4C31 POPE  191     114.323  68.608  47.615  1.00  0.00           C
ATOM  12288 5C31 POPE  191     115.283  68.468  48.805  1.00  0.00           C
ATOM  12291 6C31 POPE  191     115.443  67.028  49.305  1.00  0.00           C
ATOM  12295  NH3 POPE  192      49.863 116.148  27.545  1.00  0.00           N
ATOM  12299  C12 POPE  192      49.583 117.538  27.065  1.00  0.00           C
ATOM  12302  C11 POPE  192      50.373 118.608  27.815  1.00  0.00           C
ATOM  12305  P   POPE  192      49.293 121.018  28.215  1.00  0.00           P
ATOM  12306  O13 POPE  192      49.933 122.258  27.725  1.00  0.00           O
ATOM  12307  O14 POPE  192      47.823 120.988  28.185  1.00  0.00           O
ATOM  12308  O11 POPE  192      49.823 120.838  29.685  1.00  0.00           O
ATOM  12309  O12 POPE  192      49.893 119.858  27.365  1.00  0.00           O
ATOM  12310  C1  POPE  192      48.923 120.808  30.795  1.00  0.00           C
ATOM  12313  C2  POPE  192      49.603 121.188  32.135  1.00  0.00           C
ATOM  12315  O21 POPE  192      48.993 120.438  33.205  1.00  0.00           O
ATOM  12316  C21 POPE  192      47.833 120.878  33.645  1.00  0.00           C
ATOM  12317  O22 POPE  192      47.153 121.768  33.175  1.00  0.00           O
ATOM  12318  C22 POPE  192      47.533 120.068  34.905  1.00  0.00           C
ATOM  12321  C3  POPE  192      49.713 122.718  32.475  1.00  0.00           C
ATOM  12324  O31 POPE  192      49.853 122.938  33.905  1.00  0.00           O
ATOM  12325  C31 POPE  192      50.993 122.478  34.395  1.00  0.00           C
ATOM  12326  O32 POPE  192      51.963 122.148  33.735  1.00  0.00           O
ATOM  12327  C32 POPE  192      50.893 122.358  35.915  1.00  0.00           C
ATOM  12330  C23 POPE  192      46.263 120.558  35.615  1.00  0.00           C
ATOM  12333  C24 POPE  192      46.373 120.518  37.135  1.00  0.00           C
ATOM  12336  C25 POPE  192      47.393 121.518  37.695  1.00  0.00           C
ATOM  12339  C26 POPE  192      47.083 121.838  39.165  1.00  0.00           C
ATOM  12342  C27 POPE  192      48.113 122.738  39.845  1.00  0.00           C
ATOM  12345  C28 POPE  192      47.593 123.248  41.205  1.00  0.00           C
ATOM  12348  C29 POPE  192      48.663 124.038  41.925  1.00  0.00           C
ATOM  12350 0C21 POPE  192      48.783 124.218  43.255  1.00  0.00           C
ATOM  12352 1C21 POPE  192      47.863 123.748  44.355  1.00  0.00           C
ATOM  12355 2C21 POPE  192      48.603 122.908  45.405  1.00  0.00           C
ATOM  12358 3C21 POPE  192      47.923 122.898  46.785  1.00  0.00           C
ATOM  12361 4C21 POPE  192      48.533 121.858  47.735  1.00  0.00           C
ATOM  12364 5C21 POPE  192      48.443 122.198  49.225  1.00  0.00           C
ATOM  12367 6C21 POPE  192      47.023 122.308  49.795  1.00  0.00           C
ATOM  12370 7C21 POPE  192      47.043 122.538  51.315  1.00  0.00           C
ATOM  12373 8C21 POPE  192      45.653 122.678  51.945  1.00  0.00           C
ATOM  12377  C33 POPE  192      52.193 121.798  36.535  1.00  0.00           C
ATOM  12380  C34 POPE  192      52.133 121.768  38.065  1.00  0.00           C
ATOM  12383  C35 POPE  192      53.493 121.628  38.755  1.00  0.00           C
ATOM  12386  C36 POPE  192      54.343 120.438  38.285  1.00  0.00           C
ATOM  12389  C37 POPE  192      55.353 119.958  39.345  1.00  0.00           C
ATOM  12392  C38 POPE  192      56.223 121.078  39.925  1.00  0.00           C
ATOM  12395  C39 POPE  192      57.283 120.568  40.925  1.00  0.00           C
ATOM  12398 0C31 POPE  192      58.163 121.708  41.455  1.00  0.00           C
ATOM  12401 1C31 POPE  192      57.913 122.038  42.935  1.00  0.00           C
ATOM  12404 2C31 POPE  192      58.553 123.378  43.345  1.00  0.00           C
ATOM  12407 3C31 POPE  192      59.103 123.368  44.775  1.00  0.00           C
ATOM  12410 4C31 POPE  192      58.053 123.018  45.835  1.00  0.00           C
ATOM  12413 5C31 POPE  192      58.663 122.848  47.225  1.00  0.00           C
ATOM  12416 6C31 POPE  192      57.673 122.238  48.205  1.00  0.00           C
ATOM  12420  NH3 POPE  193      98.013 103.548  30.375  1.00  0.00           N
ATOM  12424  C12 POPE  193      98.313 102.078  30.405  1.00  0.00           C
ATOM  12427  C11 POPE  193      97.373 101.338  31.385  1.00  0.00           C
ATOM  12430  P   POPE  193      97.723  98.938  30.395  1.00  0.00           P
ATOM  12431  O13 POPE  193      96.703  99.408  29.425  1.00  0.00           O
ATOM  12432  O14 POPE  193      99.103  98.718  29.925  1.00  0.00           O
ATOM  12433  O11 POPE  193      97.243  97.668  31.165  1.00  0.00           O
ATOM  12434  O12 POPE  193      97.783  99.988  31.565  1.00  0.00           O
ATOM  12435  C1  POPE  193      95.903  97.458  31.615  1.00  0.00           C
ATOM  12438  C2  POPE  193      95.963  96.618  32.915  1.00  0.00           C
ATOM  12440  O21 POPE  193      94.653  96.128  33.235  1.00  0.00           O
ATOM  12441  C21 POPE  193      93.933  96.588  34.225  1.00  0.00           C
ATOM  12442  O22 POPE  193      94.203  97.518  34.965  1.00  0.00           O
ATOM  12443  C22 POPE  193      92.683  95.728  34.355  1.00  0.00           C
ATOM  12446  C3  POPE  193      96.793  97.358  34.015  1.00  0.00           C
ATOM  12449  O31 POPE  193      97.053  96.528  35.175  1.00  0.00           O
ATOM  12450  C31 POPE  193      97.633  97.238  36.145  1.00  0.00           C
ATOM  12451  O32 POPE  193      97.973  98.408  36.045  1.00  0.00           O
ATOM  12452  C32 POPE  193      97.873  96.388  37.385  1.00  0.00           C
ATOM  12455  C23 POPE  193      91.813  96.098  35.575  1.00  0.00           C
ATOM  12458  C24 POPE  193      90.463  95.388  35.545  1.00  0.00           C
ATOM  12461  C25 POPE  193      89.593  95.718  36.775  1.00  0.00           C
[truncated: 1,710,678 more chars]
