# Supplementary material for: Characterizing Membrane Association and Periplasmic Transfer of Bacterial Lipoproteins through Molecular Dynamics Simulations
Source: Structure. 2020 Apr 7;28(4):475–487.e3. doi: 10.1016/j.str.2020.01.012 (PMC7139219; doi:10.1016/j.str.2020.01.012)
Supplement: Data S1. Final Coordinates from Simulations (Y–Z), Related to Figure 3 [file mmc3.zip › Y-Z/YIAD-1-atomistic.pdb]

TITLE     Protein
REMARK    THIS IS A SIMULATION BOX
CRYST1  129.078  129.078  300.215  90.00  90.00  90.00 P 1           1
MODEL        1
ATOM      1  N   CYSTA   1      77.069  61.109 154.148  1.00  0.00           N
ATOM      3  CA  CYSTA   1      78.469  61.339 154.508  1.00  0.00           C
ATOM      5  C   CYSTA   1      78.609  62.439 155.559  1.00  0.00           C
ATOM      6  O   CYSTA   1      79.319  63.419 155.378  1.00  0.00           O
ATOM      7  CB  CYSTA   1      79.229  60.069 155.008  1.00  0.00           C
ATOM     10  SG  CYSTA   1      78.909  58.539 154.057  1.00  0.00           S
ATOM     11  C1  CYSTA   1      79.469  59.119 152.428  1.00  0.00           C
ATOM     14  CA1 CYSTA   1      76.079  60.659 154.928  1.00  0.00           C
ATOM     15  OA1 CYSTA   1      76.289  60.099 156.008  1.00  0.00           O
ATOM     16  CA2 CYSTA   1      74.659  60.909 154.577  1.00  0.00           C
ATOM     19  C11 CYSTA   1      80.419  58.159 151.678  1.00  0.00           C
ATOM     21  O11 CYSTA   1      79.779  56.869 151.538  1.00  0.00           O
ATOM     22  CX1 CYSTA   1      79.299  56.669 150.318  1.00  0.00           C
ATOM     23  OX1 CYSTA   1      78.459  57.359 149.777  1.00  0.00           O
ATOM     24  CX2 CYSTA   1      80.189  55.619 149.678  1.00  0.00           C
ATOM     27  C12 CYSTA   1      81.789  57.959 152.388  1.00  0.00           C
ATOM     30  O12 CYSTA   1      82.699  57.209 151.548  1.00  0.00           O
ATOM     31  CD1 CYSTA   1      83.399  56.229 152.117  1.00  0.00           C
ATOM     32  OD1 CYSTA   1      83.409  55.949 153.309  1.00  0.00           O
ATOM     33  CD2 CYSTA   1      84.269  55.529 151.068  1.00  0.00           C
ATOM     36  CA3 CYSTA   1      74.339  60.779 153.087  1.00  0.00           C
ATOM     39  CA4 CYSTA   1      72.849  61.069 152.928  1.00  0.00           C
ATOM     42  CA5 CYSTA   1      72.249  60.739 151.568  1.00  0.00           C
ATOM     45  CA6 CYSTA   1      72.299  61.879 150.568  1.00  0.00           C
ATOM     48  CA7 CYSTA   1      71.399  61.519 149.378  1.00  0.00           C
ATOM     51  CA8 CYSTA   1      71.369  62.559 148.268  1.00  0.00           C
ATOM     54  CA9 CYSTA   1      70.529  62.089 147.068  1.00  0.00           C
ATOM     57 0CA1 CYSTA   1      69.069  61.729 147.428  1.00  0.00           C
ATOM     60 1CA1 CYSTA   1      68.349  62.859 148.188  1.00  0.00           C
ATOM     63 2CA1 CYSTA   1      66.829  62.889 147.988  1.00  0.00           C
ATOM     66 3CA1 CYSTA   1      66.389  63.989 147.008  1.00  0.00           C
ATOM     69 4CA1 CYSTA   1      64.889  64.299 147.048  1.00  0.00           C
ATOM     72 5CA1 CYSTA   1      64.169  64.119 145.697  1.00  0.00           C
ATOM     75 6CA1 CYSTA   1      63.489  65.399 145.198  1.00  0.00           C
ATOM     79  CD3 CYSTA   1      83.639  54.269 150.389  1.00  0.00           C
ATOM     82  CD4 CYSTA   1      83.299  53.119 151.348  1.00  0.00           C
ATOM     85  CD5 CYSTA   1      81.969  52.409 151.048  1.00  0.00           C
ATOM     88  CD6 CYSTA   1      81.869  51.699 149.678  1.00  0.00           C
ATOM     91  CD7 CYSTA   1      82.899  50.569 149.518  1.00  0.00           C
ATOM     94  CD8 CYSTA   1      82.709  49.719 148.247  1.00  0.00           C
ATOM     97  CD9 CYSTA   1      83.729  48.569 148.217  1.00  0.00           C
ATOM    100 0CD1 CYSTA   1      83.929  47.879 146.857  1.00  0.00           C
ATOM    103 1CD1 CYSTA   1      82.669  47.279 146.199  1.00  0.00           C
ATOM    106 2CD1 CYSTA   1      83.059  46.119 145.258  1.00  0.00           C
ATOM    109 3CD1 CYSTA   1      82.179  45.949 144.008  1.00  0.00           C
ATOM    112 4CD1 CYSTA   1      80.839  45.249 144.288  1.00  0.00           C
ATOM    115 5CD1 CYSTA   1      80.119  44.779 143.018  1.00  0.00           C
ATOM    118 6CD1 CYSTA   1      78.769  44.119 143.288  1.00  0.00           C
ATOM    122  CX3 CYSTA   1      80.359  55.829 148.158  1.00  0.00           C
ATOM    125  CX4 CYSTA   1      81.219  57.069 147.878  1.00  0.00           C
ATOM    128  CX5 CYSTA   1      81.609  57.249 146.408  1.00  0.00           C
ATOM    131  CX6 CYSTA   1      82.719  56.309 145.898  1.00  0.00           C
ATOM    134  CX7 CYSTA   1      83.229  56.819 144.548  1.00  0.00           C
ATOM    137  CX8 CYSTA   1      84.389  56.019 143.908  1.00  0.00           C
ATOM    140  CX9 CYSTA   1      84.759  56.729 142.628  1.00  0.00           C
ATOM    142 0CX1 CYSTA   1      85.789  56.479 141.798  1.00  0.00           C
ATOM    144 1CX1 CYSTA   1      86.839  55.409 141.908  1.00  0.00           C
ATOM    147 2CX1 CYSTA   1      86.579  54.309 140.858  1.00  0.00           C
ATOM    150 3CX1 CYSTA   1      87.769  53.339 140.658  1.00  0.00           C
ATOM    153 4CX1 CYSTA   1      87.329  51.929 140.217  1.00  0.00           C
ATOM    156 5CX1 CYSTA   1      87.359  51.659 138.708  1.00  0.00           C
ATOM    159 6CX1 CYSTA   1      86.569  50.389 138.378  1.00  0.00           C
ATOM    162 7CX1 CYSTA   1      86.439  50.069 136.878  1.00  0.00           C
ATOM    165 8CX1 CYSTA   1      85.419  48.959 136.607  1.00  0.00           C
ATOM    169  N   THR A   2      77.929  62.189 156.688  1.00  0.00           N
ATOM    171  CA  THR A   2      78.229  62.559 158.048  1.00  0.00           C
ATOM    173  CB  THR A   2      77.119  63.359 158.729  1.00  0.00           C
ATOM    175  OG1 THR A   2      77.029  64.669 158.178  1.00  0.00           O
ATOM    177  CG2 THR A   2      77.399  63.529 160.229  1.00  0.00           C
ATOM    181  C   THR A   2      78.459  61.249 158.788  1.00  0.00           C
ATOM    182  O   THR A   2      79.559  60.939 159.208  1.00  0.00           O
ATOM    183  N   THR A   3      77.419  60.389 158.938  1.00  0.00           N
ATOM    185  CA  THR A   3      77.529  59.019 159.458  1.00  0.00           C
ATOM    187  CB  THR A   3      77.249  58.919 160.957  1.00  0.00           C
ATOM    189  OG1 THR A   3      77.179  57.579 161.427  1.00  0.00           O
ATOM    191  CG2 THR A   3      75.929  59.599 161.358  1.00  0.00           C
ATOM    195  C   THR A   3      76.739  58.019 158.598  1.00  0.00           C
ATOM    196  O   THR A   3      77.279  57.519 157.618  1.00  0.00           O
ATOM    197  N   ASN A   4      75.449  57.729 158.887  1.00  0.00           N
ATOM    199  CA  ASN A   4      74.519  57.189 157.898  1.00  0.00           C
ATOM    201  CB  ASN A   4      74.839  55.729 157.397  1.00  0.00           C
ATOM    204  CG  ASN A   4      74.969  54.589 158.419  1.00  0.00           C
ATOM    205  OD1 ASN A   4      74.899  53.409 158.059  1.00  0.00           O
ATOM    206  ND2 ASN A   4      75.109  54.879 159.729  1.00  0.00           N
ATOM    209  C   ASN A   4      73.079  57.269 158.428  1.00  0.00           C
ATOM    210  O   ASN A   4      72.889  56.869 159.577  1.00  0.00           O
ATOM    211  N   PRO A   5      72.019  57.689 157.708  1.00  0.00           N
ATOM    212  CD  PRO A   5      70.759  56.949 157.807  1.00  0.00           C
ATOM    215  CA  PRO A   5      72.059  58.359 156.408  1.00  0.00           C
ATOM    217  CB  PRO A   5      71.049  57.549 155.548  1.00  0.00           C
ATOM    220  CG  PRO A   5      70.669  56.349 156.418  1.00  0.00           C
ATOM    223  C   PRO A   5      71.689  59.839 156.438  1.00  0.00           C
ATOM    224  O   PRO A   5      71.049  60.269 155.497  1.00  0.00           O
ATOM    225  N   TYR A   6      72.129  60.619 157.438  1.00  0.00           N
ATOM    227  CA  TYR A   6      71.929  62.049 157.717  1.00  0.00           C
ATOM    229  CB  TYR A   6      71.479  63.019 156.568  1.00  0.00           C
ATOM    232  CG  TYR A   6      70.129  62.839 155.928  1.00  0.00           C
ATOM    233  CD1 TYR A   6      70.029  62.999 154.538  1.00  0.00           C
ATOM    235  CE1 TYR A   6      68.839  62.709 153.859  1.00  0.00           C
ATOM    237  CZ  TYR A   6      67.729  62.259 154.568  1.00  0.00           C
ATOM    238  OH  TYR A   6      66.569  61.879 153.878  1.00  0.00           O
ATOM    240  CD2 TYR A   6      68.979  62.449 156.639  1.00  0.00           C
ATOM    242  CE2 TYR A   6      67.789  62.139 155.958  1.00  0.00           C
ATOM    244  C   TYR A   6      71.149  62.089 159.008  1.00  0.00           C
ATOM    245  O   TYR A   6      70.569  61.079 159.378  1.00  0.00           O
ATOM    246  N   THR A   7      71.119  63.149 159.818  1.00  0.00           N
ATOM    248  CA  THR A   7      71.799  64.429 159.689  1.00  0.00           C
ATOM    250  CB  THR A   7      70.889  65.639 160.018  1.00  0.00           C
ATOM    252  OG1 THR A   7      69.539  65.229 160.188  1.00  0.00           O
ATOM    254  CG2 THR A   7      70.909  66.619 158.829  1.00  0.00           C
ATOM    258  C   THR A   7      73.019  64.429 160.578  1.00  0.00           C
ATOM    259  O   THR A   7      73.839  65.329 160.498  1.00  0.00           O
ATOM    260  N   GLY A   8      73.209  63.349 161.378  1.00  0.00           N
ATOM    262  CA  GLY A   8      74.329  63.179 162.299  1.00  0.00           C
ATOM    265  C   GLY A   8      73.989  63.679 163.678  1.00  0.00           C
ATOM    266  O   GLY A   8      72.819  63.739 164.038  1.00  0.00           O
ATOM    267  N   GLU A   9      74.959  64.009 164.538  1.00  0.00           N
ATOM    269  CA  GLU A   9      76.369  64.079 164.239  1.00  0.00           C
ATOM    271  CB  GLU A   9      76.709  65.379 163.479  1.00  0.00           C
ATOM    274  CG  GLU A   9      78.159  65.439 162.928  1.00  0.00           C
ATOM    277  CD  GLU A   9      79.099  66.429 163.618  1.00  0.00           C
ATOM    278  OE1 GLU A   9      80.319  66.369 163.309  1.00  0.00           O
ATOM    279  OE2 GLU A   9      78.639  67.279 164.408  1.00  0.00           O
ATOM    280  C   GLU A   9      77.139  64.099 165.559  1.00  0.00           C
ATOM    281  O   GLU A   9      76.979  64.979 166.398  1.00  0.00           O
ATOM    282  N   ARG A  10      78.039  63.139 165.827  1.00  0.00           N
ATOM    284  CA  ARG A  10      78.369  61.919 165.108  1.00  0.00           C
ATOM    286  CB  ARG A  10      79.889  61.609 165.229  1.00  0.00           C
ATOM    289  CG  ARG A  10      80.689  62.839 165.717  1.00  0.00           C
ATOM    292  CD  ARG A  10      82.199  62.819 165.568  1.00  0.00           C
ATOM    295  NE  ARG A  10      82.619  64.219 165.887  1.00  0.00           N
ATOM    297  CZ  ARG A  10      83.859  64.679 165.778  1.00  0.00           C
ATOM    298  NH1 ARG A  10      83.999  65.979 165.967  1.00  0.00           N
ATOM    301  NH2 ARG A  10      84.859  63.909 165.457  1.00  0.00           N
ATOM    304  C   ARG A  10      77.409  60.829 165.607  1.00  0.00           C
ATOM    305  O   ARG A  10      76.229  61.119 165.699  1.00  0.00           O
ATOM    306  N   GLU A  11      77.849  59.589 165.928  1.00  0.00           N
ATOM    308  CA  GLU A  11      77.279  58.819 167.038  1.00  0.00           C
ATOM    310  CB  GLU A  11      77.799  59.379 168.398  1.00  0.00           C
ATOM    313  CG  GLU A  11      77.029  59.069 169.707  1.00  0.00           C
ATOM    316  CD  GLU A  11      76.059  60.179 170.108  1.00  0.00           C
ATOM    317  OE1 GLU A  11      74.829  59.919 170.218  1.00  0.00           O
ATOM    318  OE2 GLU A  11      76.539  61.319 170.338  1.00  0.00           O
ATOM    319  C   GLU A  11      75.809  58.339 167.019  1.00  0.00           C
ATOM    320  O   GLU A  11      74.839  59.049 167.267  1.00  0.00           O
ATOM    321  N   ALA A  12      75.479  57.059 166.768  1.00  0.00           N
ATOM    323  CA  ALA A  12      76.049  56.099 165.827  1.00  0.00           C
ATOM    325  CB  ALA A  12      76.719  56.719 164.577  1.00  0.00           C
ATOM    329  C   ALA A  12      76.919  54.979 166.418  1.00  0.00           C
ATOM    330  O   ALA A  12      77.699  55.189 167.347  1.00  0.00           O
ATOM    331  N   GLY A  13      76.769  53.719 165.949  1.00  0.00           N
ATOM    333  CA  GLY A  13      75.819  53.199 164.968  1.00  0.00           C
ATOM    336  C   GLY A  13      75.949  51.699 164.997  1.00  0.00           C
ATOM    337  O   GLY A  13      76.969  51.149 165.388  1.00  0.00           O
ATOM    338  N   LYS A  14      74.909  50.929 164.637  1.00  0.00           N
ATOM    340  CA  LYS A  14      73.959  51.249 163.597  1.00  0.00           C
ATOM    342  CB  LYS A  14      74.639  51.119 162.207  1.00  0.00           C
ATOM    345  CG  LYS A  14      75.529  49.859 162.038  1.00  0.00           C
ATOM    348  CD  LYS A  14      76.409  49.919 160.778  1.00  0.00           C
ATOM    351  CE  LYS A  14      77.719  49.119 160.908  1.00  0.00           C
ATOM    354  NZ  LYS A  14      78.489  49.099 159.637  1.00  0.00           N
ATOM    358  C   LYS A  14      72.709  50.389 163.718  1.00  0.00           C
ATOM    359  O   LYS A  14      72.259  49.779 162.757  1.00  0.00           O
ATOM    360  N   SER A  15      72.119  50.369 164.928  1.00  0.00           N
ATOM    362  CA  SER A  15      70.979  49.559 165.327  1.00  0.00           C
ATOM    364  CB  SER A  15      70.879  49.429 166.868  1.00  0.00           C
ATOM    367  OG  SER A  15      72.179  49.299 167.468  1.00  0.00           O
ATOM    369  C   SER A  15      69.689  50.109 164.788  1.00  0.00           C
ATOM    370  O   SER A  15      68.849  50.629 165.518  1.00  0.00           O
ATOM    371  N   ALA A  16      69.549  50.039 163.457  1.00  0.00           N
ATOM    373  CA  ALA A  16      68.699  50.909 162.718  1.00  0.00           C
ATOM    375  CB  ALA A  16      69.099  52.359 162.957  1.00  0.00           C
ATOM    379  C   ALA A  16      68.869  50.639 161.229  1.00  0.00           C
ATOM    380  O   ALA A  16      69.729  51.179 160.537  1.00  0.00           O
ATOM    381  N   ILE A  17      67.959  49.779 160.769  1.00  0.00           N
ATOM    383  CA  ILE A  17      67.439  49.499 159.449  1.00  0.00           C
ATOM    385  CB  ILE A  17      68.309  49.579 158.188  1.00  0.00           C
ATOM    387  CG2 ILE A  17      69.639  48.789 158.309  1.00  0.00           C
ATOM    391  CG1 ILE A  17      67.479  49.119 156.958  1.00  0.00           C
ATOM    394  CD  ILE A  17      68.089  49.479 155.598  1.00  0.00           C
ATOM    398  C   ILE A  17      66.769  48.139 159.589  1.00  0.00           C
ATOM    399  O   ILE A  17      67.419  47.109 159.577  1.00  0.00           O
ATOM    400  N   GLY A  18      65.449  48.039 159.777  1.00  0.00           N
ATOM    402  CA  GLY A  18      64.469  49.099 159.949  1.00  0.00           C
ATOM    405  C   GLY A  18      64.459  49.679 161.338  1.00  0.00           C
ATOM    406  O   GLY A  18      65.449  49.649 162.059  1.00  0.00           O
ATOM    407  N   ALA A  19      63.339  50.279 161.779  1.00  0.00           N
ATOM    409  CA  ALA A  19      62.129  50.439 161.008  1.00  0.00           C
ATOM    411  CB  ALA A  19      61.269  49.159 160.979  1.00  0.00           C
ATOM    415  C   ALA A  19      61.379  51.629 161.588  1.00  0.00           C
ATOM    416  O   ALA A  19      61.799  52.199 162.598  1.00  0.00           O
ATOM    417  N   GLY A  20      60.289  52.099 160.949  1.00  0.00           N
ATOM    419  CA  GLY A  20      59.619  51.529 159.768  1.00  0.00           C
ATOM    422  C   GLY A  20      59.039  52.569 158.868  1.00  0.00           C
ATOM    423  O   GLY A  20      58.079  52.329 158.158  1.00  0.00           O
ATOM    424  N   LEU A  21      59.629  53.779 158.967  1.00  0.00           N
ATOM    426  CA  LEU A  21      59.019  55.069 158.658  1.00  0.00           C
ATOM    428  CB  LEU A  21      58.259  55.229 157.307  1.00  0.00           C
ATOM    431  CG  LEU A  21      59.119  55.369 156.038  1.00  0.00           C
ATOM    433  CD1 LEU A  21      58.249  55.849 154.868  1.00  0.00           C
ATOM    437  CD2 LEU A  21      59.809  54.049 155.639  1.00  0.00           C
ATOM    441  C   LEU A  21      58.139  55.459 159.839  1.00  0.00           C
ATOM    442  O   LEU A  21      57.479  54.629 160.448  1.00  0.00           O
ATOM    443  N   GLY A  22      58.079  56.719 160.279  1.00  0.00           N
ATOM    445  CA  GLY A  22      58.749  57.909 159.768  1.00  0.00           C
ATOM    448  C   GLY A  22      60.129  58.049 160.318  1.00  0.00           C
ATOM    449  O   GLY A  22      60.699  57.079 160.798  1.00  0.00           O
ATOM    450  N   SER A  23      60.709  59.259 160.188  1.00  0.00           N
ATOM    452  CA  SER A  23      62.079  59.569 160.607  1.00  0.00           C
ATOM    454  CB  SER A  23      62.309  59.399 162.128  1.00  0.00           C
ATOM    457  OG  SER A  23      61.549  60.379 162.848  1.00  0.00           O
ATOM    459  C   SER A  23      63.179  58.889 159.798  1.00  0.00           C
ATOM    460  O   SER A  23      64.329  59.319 159.788  1.00  0.00           O
ATOM    461  N   LEU A  24      62.819  57.839 159.029  1.00  0.00           N
ATOM    463  CA  LEU A  24      63.609  57.269 157.958  1.00  0.00           C
ATOM    465  CB  LEU A  24      63.989  58.249 156.818  1.00  0.00           C
ATOM    468  CG  LEU A  24      63.009  58.259 155.628  1.00  0.00           C
ATOM    470  CD1 LEU A  24      63.569  59.199 154.548  1.00  0.00           C
ATOM    474  CD2 LEU A  24      61.579  58.649 156.027  1.00  0.00           C
ATOM    478  C   LEU A  24      64.799  56.479 158.449  1.00  0.00           C
ATOM    479  O   LEU A  24      65.679  56.979 159.139  1.00  0.00           O
ATOM    480  N   VAL A  25      64.799  55.179 158.118  1.00  0.00           N
ATOM    482  CA  VAL A  25      65.609  54.169 158.768  1.00  0.00           C
ATOM    484  CB  VAL A  25      67.109  54.379 158.628  1.00  0.00           C
ATOM    486  CG1 VAL A  25      67.839  53.199 159.279  1.00  0.00           C
ATOM    490  CG2 VAL A  25      67.439  54.439 157.128  1.00  0.00           C
ATOM    494  C   VAL A  25      65.139  53.869 160.188  1.00  0.00           C
ATOM    495  O   VAL A  25      64.409  52.899 160.378  1.00  0.00           O
ATOM    496  N   GLY A  26      65.489  54.709 161.188  1.00  0.00           N
ATOM    498  CA  GLY A  26      65.039  54.529 162.568  1.00  0.00           C
ATOM    501  C   GLY A  26      66.129  54.579 163.589  1.00  0.00           C
ATOM    502  O   GLY A  26      66.669  53.549 163.958  1.00  0.00           O
ATOM    503  N   ALA A  27      66.579  55.719 164.138  1.00  0.00           N
ATOM    505  CA  ALA A  27      66.209  57.109 164.018  1.00  0.00           C
ATOM    507  CB  ALA A  27      65.649  57.599 162.658  1.00  0.00           C
ATOM    511  C   ALA A  27      67.509  57.839 164.318  1.00  0.00           C
ATOM    512  O   ALA A  27      68.469  57.759 163.558  1.00  0.00           O
ATOM    513  N   GLY A  28      67.669  58.519 165.467  1.00  0.00           N
ATOM    515  CA  GLY A  28      66.759  58.619 166.609  1.00  0.00           C
ATOM    518  C   GLY A  28      65.879  59.829 166.498  1.00  0.00           C
ATOM    519  O   GLY A  28      65.239  60.069 165.489  1.00  0.00           O
ATOM    520  N   ILE A  29      65.839  60.639 167.579  1.00  0.00           N
ATOM    522  CA  ILE A  29      65.209  61.949 167.598  1.00  0.00           C
ATOM    524  CB  ILE A  29      64.439  62.229 168.887  1.00  0.00           C
ATOM    526  CG2 ILE A  29      63.109  61.509 168.758  1.00  0.00           C
ATOM    530  CG1 ILE A  29      65.189  61.819 170.177  1.00  0.00           C
ATOM    533  CD  ILE A  29      64.369  62.129 171.438  1.00  0.00           C
ATOM    537  C   ILE A  29      66.179  63.089 167.378  1.00  0.00           C
ATOM    538  O   ILE A  29      67.329  63.069 167.827  1.00  0.00           O
ATOM    539  N   GLY A  30      65.789  64.149 166.647  1.00  0.00           N
ATOM    541  CA  GLY A  30      64.559  64.239 165.878  1.00  0.00           C
ATOM    544  C   GLY A  30      64.389  65.619 165.307  1.00  0.00           C
ATOM    545  O   GLY A  30      64.539  66.609 166.017  1.00  0.00           O
ATOM    546  N   ALA A  31      64.029  65.789 164.029  1.00  0.00           N
ATOM    548  CA  ALA A  31      63.919  64.789 162.998  1.00  0.00           C
ATOM    550  CB  ALA A  31      62.499  64.199 163.029  1.00  0.00           C
ATOM    554  C   ALA A  31      64.159  65.469 161.669  1.00  0.00           C
ATOM    555  O   ALA A  31      63.759  66.619 161.507  1.00  0.00           O
ATOM    556  N   LEU A  32      64.799  64.859 160.658  1.00  0.00           N
ATOM    558  CA  LEU A  32      65.259  63.479 160.537  1.00  0.00           C
ATOM    560  CB  LEU A  32      64.219  62.589 159.798  1.00  0.00           C
ATOM    563  CG  LEU A  32      63.609  63.069 158.458  1.00  0.00           C
ATOM    565  CD1 LEU A  32      62.329  62.279 158.128  1.00  0.00           C
ATOM    569  CD2 LEU A  32      64.519  62.859 157.238  1.00  0.00           C
ATOM    573  C   LEU A  32      66.599  63.449 159.829  1.00  0.00           C
ATOM    574  O   LEU A  32      66.919  64.329 159.029  1.00  0.00           O
ATOM    575  N   SER A  33      67.479  62.449 160.068  1.00  0.00           N
ATOM    577  CA  SER A  33      67.249  61.219 160.839  1.00  0.00           C
ATOM    579  CB  SER A  33      68.139  60.049 160.318  1.00  0.00           C
ATOM    582  OG  SER A  33      67.639  58.749 160.568  1.00  0.00           O
ATOM    584  C   SER A  33      67.659  61.429 162.277  1.00  0.00           C
ATOM    585  O   SER A  33      67.179  60.759 163.177  1.00  0.00           O
ATOM    586  N   SER A  34      68.619  62.349 162.488  1.00  0.00           N
ATOM    588  CA  SER A  34      69.239  62.679 163.768  1.00  0.00           C
ATOM    590  CB  SER A  34      68.289  63.399 164.738  1.00  0.00           C
ATOM    593  OG  SER A  34      67.779  64.589 164.128  1.00  0.00           O
ATOM    595  C   SER A  34      70.009  61.589 164.487  1.00  0.00           C
ATOM    596  O   SER A  34      70.769  61.849 165.419  1.00  0.00           O
ATOM    597  N   SER A  35      69.899  60.329 164.057  1.00  0.00           N
ATOM    599  CA  SER A  35      71.019  59.429 163.878  1.00  0.00           C
ATOM    601  CB  SER A  35      72.199  60.039 163.068  1.00  0.00           C
ATOM    604  OG  SER A  35      71.779  60.659 161.848  1.00  0.00           O
ATOM    606  C   SER A  35      71.539  58.729 165.137  1.00  0.00           C
ATOM    607  O   SER A  35      72.469  57.939 165.068  1.00  0.00           O
ATOM    608  N   LYS A  36      70.879  58.879 166.318  1.00  0.00           N
ATOM    610  CA  LYS A  36      71.159  57.959 167.418  1.00  0.00           C
ATOM    612  CB  LYS A  36      70.809  58.469 168.838  1.00  0.00           C
ATOM    615  CG  LYS A  36      71.719  57.819 169.908  1.00  0.00           C
ATOM    618  CD  LYS A  36      71.489  58.309 171.358  1.00  0.00           C
ATOM    621  CE  LYS A  36      72.739  58.119 172.238  1.00  0.00           C
ATOM    624  NZ  LYS A  36      72.549  58.699 173.589  1.00  0.00           N
ATOM    628  C   LYS A  36      70.439  56.649 167.098  1.00  0.00           C
ATOM    629  O   LYS A  36      69.239  56.489 167.277  1.00  0.00           O
ATOM    630  N   LYS A  37      71.179  55.709 166.507  1.00  0.00           N
ATOM    632  CA  LYS A  37      70.629  54.509 165.928  1.00  0.00           C
ATOM    634  CB  LYS A  37      71.479  54.079 164.699  1.00  0.00           C
ATOM    637  CG  LYS A  37      71.169  54.859 163.398  1.00  0.00           C
ATOM    640  CD  LYS A  37      71.899  54.279 162.169  1.00  0.00           C
ATOM    643  CE  LYS A  37      71.129  54.369 160.848  1.00  0.00           C
ATOM    646  NZ  LYS A  37      71.899  53.699 159.768  1.00  0.00           N
ATOM    650  C   LYS A  37      70.499  53.389 166.949  1.00  0.00           C
ATOM    651  O   LYS A  37      71.439  52.619 167.148  1.00  0.00           O
ATOM    652  N   ASP A  38      69.359  53.319 167.637  1.00  0.00           N
ATOM    654  CA  ASP A  38      69.169  52.389 168.747  1.00  0.00           C
ATOM    656  CB  ASP A  38      69.259  53.199 170.068  1.00  0.00           C
ATOM    659  CG  ASP A  38      69.279  52.359 171.329  1.00  0.00           C
ATOM    660  OD1 ASP A  38      68.929  52.899 172.408  1.00  0.00           O
ATOM    661  OD2 ASP A  38      69.759  51.189 171.258  1.00  0.00           O
ATOM    662  C   ASP A  38      67.809  51.729 168.628  1.00  0.00           C
ATOM    663  O   ASP A  38      67.609  50.569 168.979  1.00  0.00           O
ATOM    664  N   ARG A  39      66.839  52.479 168.107  1.00  0.00           N
ATOM    666  CA  ARG A  39      65.469  52.099 167.938  1.00  0.00           C
ATOM    668  CB  ARG A  39      64.579  52.619 169.088  1.00  0.00           C
ATOM    671  CG  ARG A  39      64.709  51.799 170.368  1.00  0.00           C
ATOM    674  CD  ARG A  39      64.939  52.699 171.568  1.00  0.00           C
ATOM    677  NE  ARG A  39      65.349  51.809 172.698  1.00  0.00           N
ATOM    679  CZ  ARG A  39      65.269  52.169 173.968  1.00  0.00           C
ATOM    680  NH1 ARG A  39      65.769  51.399 174.908  1.00  0.00           N
ATOM    683  NH2 ARG A  39      64.659  53.279 174.318  1.00  0.00           N
ATOM    686  C   ARG A  39      64.999  52.809 166.698  1.00  0.00           C
ATOM    687  O   ARG A  39      65.329  53.979 166.538  1.00  0.00           O
ATOM    688  N   GLY A  40      64.179  52.179 165.839  1.00  0.00           N
ATOM    690  CA  GLY A  40      63.659  50.819 165.848  1.00  0.00           C
ATOM    693  C   GLY A  40      64.649  49.679 165.898  1.00  0.00           C
ATOM    694  O   GLY A  40      65.739  49.729 165.348  1.00  0.00           O
ATOM    695  N   LYS A  41      64.239  48.579 166.557  1.00  0.00           N
ATOM    697  CA  LYS A  41      65.019  47.349 166.647  1.00  0.00           C
ATOM    699  CB  LYS A  41      65.169  46.929 168.139  1.00  0.00           C
ATOM    702  CG  LYS A  41      66.109  47.849 168.927  1.00  0.00           C
ATOM    705  CD  LYS A  41      66.529  47.299 170.307  1.00  0.00           C
ATOM    708  CE  LYS A  41      67.849  47.929 170.809  1.00  0.00           C
ATOM    711  NZ  LYS A  41      68.289  47.339 172.077  1.00  0.00           N
ATOM    715  C   LYS A  41      64.339  46.209 165.898  1.00  0.00           C
ATOM    716  O   LYS A  41      63.279  45.739 166.297  1.00  0.00           O
ATOM    717  N   GLY A  42      64.879  45.669 164.788  1.00  0.00           N
ATOM    719  CA  GLY A  42      66.089  46.009 164.048  1.00  0.00           C
ATOM    722  C   GLY A  42      67.239  45.139 164.467  1.00  0.00           C
ATOM    723  O   GLY A  42      67.439  44.879 165.648  1.00  0.00           O
ATOM    724  N   ALA A  43      68.099  44.629 163.568  1.00  0.00           N
ATOM    726  CA  ALA A  43      67.979  44.559 162.128  1.00  0.00           C
ATOM    728  CB  ALA A  43      69.379  44.669 161.479  1.00  0.00           C
ATOM    732  C   ALA A  43      67.319  43.239 161.717  1.00  0.00           C
ATOM    733  O   ALA A  43      67.049  42.349 162.538  1.00  0.00           O
ATOM    734  N   LEU A  44      67.039  43.019 160.428  1.00  0.00           N
ATOM    736  CA  LEU A  44      66.879  44.029 159.398  1.00  0.00           C
ATOM    738  CB  LEU A  44      67.629  43.669 158.098  1.00  0.00           C
ATOM    741  CG  LEU A  44      67.599  42.209 157.628  1.00  0.00           C
ATOM    743  CD1 LEU A  44      68.729  41.929 156.628  1.00  0.00           C
ATOM    747  CD2 LEU A  44      66.229  41.799 157.059  1.00  0.00           C
ATOM    751  C   LEU A  44      65.459  44.569 159.208  1.00  0.00           C
ATOM    752  O   LEU A  44      64.879  45.119 160.137  1.00  0.00           O
ATOM    753  N   ILE A  45      64.889  44.479 157.988  1.00  0.00           N
ATOM    755  CA  ILE A  45      63.829  45.339 157.458  1.00  0.00           C
ATOM    757  CB  ILE A  45      63.479  44.869 156.038  1.00  0.00           C
ATOM    759  CG2 ILE A  45      62.179  45.479 155.467  1.00  0.00           C
ATOM    763  CG1 ILE A  45      64.659  45.149 155.087  1.00  0.00           C
ATOM    766  CD  ILE A  45      64.709  44.159 153.918  1.00  0.00           C
ATOM    770  C   ILE A  45      62.559  45.439 158.277  1.00  0.00           C
ATOM    771  O   ILE A  45      62.139  46.539 158.589  1.00  0.00           O
ATOM    772  N   GLY A  46      61.969  44.299 158.708  1.00  0.00           N
ATOM    774  CA  GLY A  46      60.969  44.329 159.758  1.00  0.00           C
ATOM    777  C   GLY A  46      61.669  43.879 161.017  1.00  0.00           C
ATOM    778  O   GLY A  46      62.189  42.769 161.017  1.00  0.00           O
ATOM    779  N   ALA A  47      61.719  44.629 162.117  1.00  0.00           N
ATOM    781  CA  ALA A  47      61.119  45.929 162.288  1.00  0.00           C
ATOM    783  CB  ALA A  47      59.649  45.739 162.677  1.00  0.00           C
ATOM    787  C   ALA A  47      62.089  46.799 163.087  1.00  0.00           C
ATOM    788  O   ALA A  47      63.249  46.829 162.708  1.00  0.00           O
ATOM    789  N   ALA A  48      61.789  47.589 164.158  1.00  0.00           N
ATOM    791  CA  ALA A  48      60.619  47.679 164.997  1.00  0.00           C
ATOM    793  CB  ALA A  48      60.939  48.159 166.418  1.00  0.00           C
ATOM    797  C   ALA A  48      59.569  48.619 164.449  1.00  0.00           C
ATOM    798  O   ALA A  48      59.819  49.779 164.138  1.00  0.00           O
ATOM    799  N   ALA A  49      58.339  48.099 164.318  1.00  0.00           N
ATOM    801  CA  ALA A  49      57.269  48.829 163.699  1.00  0.00           C
ATOM    803  CB  ALA A  49      56.489  47.949 162.708  1.00  0.00           C
ATOM    807  C   ALA A  49      56.399  49.299 164.839  1.00  0.00           C
ATOM    808  O   ALA A  49      56.179  48.549 165.788  1.00  0.00           O
ATOM    809  N   GLY A  50      55.899  50.539 164.868  1.00  0.00           N
ATOM    811  CA  GLY A  50      56.039  51.589 163.867  1.00  0.00           C
ATOM    814  C   GLY A  50      56.829  52.759 164.408  1.00  0.00           C
ATOM    815  O   GLY A  50      57.539  52.649 165.408  1.00  0.00           O
ATOM    816  N   ALA A  51      56.779  53.939 163.768  1.00  0.00           N
ATOM    818  CA  ALA A  51      55.719  54.449 162.928  1.00  0.00           C
ATOM    820  CB  ALA A  51      54.339  54.299 163.578  1.00  0.00           C
ATOM    824  C   ALA A  51      56.009  55.929 162.768  1.00  0.00           C
ATOM    825  O   ALA A  51      56.909  56.469 163.387  1.00  0.00           O
ATOM    826  N   ALA A  52      55.289  56.689 161.919  1.00  0.00           N
ATOM    828  CA  ALA A  52      54.509  56.309 160.769  1.00  0.00           C
ATOM    830  CB  ALA A  52      53.039  56.669 160.949  1.00  0.00           C
ATOM    834  C   ALA A  52      55.079  57.139 159.628  1.00  0.00           C
ATOM    835  O   ALA A  52      55.609  58.229 159.868  1.00  0.00           O
ATOM    836  N   LEU A  53      55.149  56.629 158.387  1.00  0.00           N
ATOM    838  CA  LEU A  53      53.959  56.489 157.568  1.00  0.00           C
ATOM    840  CB  LEU A  53      54.239  57.249 156.238  1.00  0.00           C
ATOM    843  CG  LEU A  53      54.609  58.759 156.359  1.00  0.00           C
ATOM    845  CD1 LEU A  53      54.199  59.469 155.068  1.00  0.00           C
ATOM    849  CD2 LEU A  53      56.099  59.069 156.598  1.00  0.00           C
ATOM    853  C   LEU A  53      53.519  55.069 157.189  1.00  0.00           C
ATOM    854  O   LEU A  53      52.459  54.909 156.598  1.00  0.00           O
ATOM    855  N   GLY A  54      54.289  53.989 157.488  1.00  0.00           N
ATOM    857  CA  GLY A  54      53.889  52.679 156.967  1.00  0.00           C
ATOM    860  C   GLY A  54      54.819  51.509 157.169  1.00  0.00           C
ATOM    861  O   GLY A  54      55.739  51.299 156.378  1.00  0.00           O
ATOM    862  N   GLY A  55      54.599  50.609 158.158  1.00  0.00           N
ATOM    864  CA  GLY A  55      53.579  50.549 159.198  1.00  0.00           C
ATOM    867  C   GLY A  55      54.189  50.419 160.568  1.00  0.00           C
ATOM    868  O   GLY A  55      55.239  50.979 160.867  1.00  0.00           O
ATOM    869  N   GLY A  56      53.599  49.709 161.548  1.00  0.00           N
ATOM    871  CA  GLY A  56      52.409  48.869 161.588  1.00  0.00           C
ATOM    874  C   GLY A  56      51.949  48.809 163.029  1.00  0.00           C
ATOM    875  O   GLY A  56      52.469  49.559 163.858  1.00  0.00           O
ATOM    876  N   VAL A  57      50.959  47.999 163.457  1.00  0.00           N
ATOM    878  CA  VAL A  57      50.359  46.849 162.788  1.00  0.00           C
ATOM    880  CB  VAL A  57      50.419  45.609 163.668  1.00  0.00           C
ATOM    882  CG1 VAL A  57      49.549  44.439 163.158  1.00  0.00           C
ATOM    886  CG2 VAL A  57      51.889  45.139 163.699  1.00  0.00           C
ATOM    890  C   VAL A  57      48.979  47.139 162.188  1.00  0.00           C
ATOM    891  O   VAL A  57      48.889  47.379 160.988  1.00  0.00           O
ATOM    892  N   GLY A  58      47.839  47.159 162.908  1.00  0.00           N
ATOM    894  CA  GLY A  58      46.549  47.289 162.217  1.00  0.00           C
ATOM    897  C   GLY A  58      45.419  48.059 162.878  1.00  0.00           C
ATOM    898  O   GLY A  58      45.279  48.019 164.098  1.00  0.00           O
ATOM    899  N   TYR A  59      44.549  48.759 162.098  1.00  0.00           N
ATOM    901  CA  TYR A  59      44.439  48.839 160.628  1.00  0.00           C
ATOM    903  CB  TYR A  59      44.379  47.429 159.928  1.00  0.00           C
ATOM    906  CG  TYR A  59      44.209  47.289 158.428  1.00  0.00           C
ATOM    907  CD1 TYR A  59      44.509  48.269 157.479  1.00  0.00           C
ATOM    909  CE1 TYR A  59      44.529  47.959 156.098  1.00  0.00           C
ATOM    911  CZ  TYR A  59      44.299  46.649 155.688  1.00  0.00           C
ATOM    912  OH  TYR A  59      44.469  46.279 154.337  1.00  0.00           O
ATOM    914  CD2 TYR A  59      43.909  45.989 157.978  1.00  0.00           C
ATOM    916  CE2 TYR A  59      43.949  45.679 156.617  1.00  0.00           C
ATOM    918  C   TYR A  59      43.209  49.659 160.188  1.00  0.00           C
ATOM    919  O   TYR A  59      42.079  49.229 160.327  1.00  0.00           O
ATOM    920  N   TYR A  60      43.369  50.849 159.559  1.00  0.00           N
ATOM    922  CA  TYR A  60      44.489  51.749 159.747  1.00  0.00           C
ATOM    924  CB  TYR A  60      45.639  51.629 158.688  1.00  0.00           C
ATOM    927  CG  TYR A  60      45.369  52.109 157.258  1.00  0.00           C
ATOM    928  CD1 TYR A  60      44.359  51.619 156.418  1.00  0.00           C
ATOM    930  CE1 TYR A  60      44.229  52.109 155.098  1.00  0.00           C
ATOM    932  CZ  TYR A  60      45.109  53.089 154.617  1.00  0.00           C
ATOM    933  OH  TYR A  60      45.019  53.629 153.327  1.00  0.00           O
ATOM    935  CD2 TYR A  60      46.209  53.109 156.768  1.00  0.00           C
ATOM    937  CE2 TYR A  60      46.099  53.589 155.458  1.00  0.00           C
ATOM    939  C   TYR A  60      44.059  53.209 159.798  1.00  0.00           C
ATOM    940  O   TYR A  60      43.719  53.819 158.798  1.00  0.00           O
ATOM    941  N   MET A  61      44.169  53.789 161.008  1.00  0.00           N
ATOM    943  CA  MET A  61      44.479  55.199 161.199  1.00  0.00           C
ATOM    945  CB  MET A  61      43.359  56.179 160.747  1.00  0.00           C
ATOM    948  CG  MET A  61      43.839  57.589 160.338  1.00  0.00           C
ATOM    951  SD  MET A  61      44.839  57.559 158.808  1.00  0.00           S
ATOM    952  CE  MET A  61      44.649  59.309 158.398  1.00  0.00           C
ATOM    956  C   MET A  61      44.659  55.399 162.698  1.00  0.00           C
ATOM    957  O   MET A  61      45.179  56.409 163.139  1.00  0.00           O
ATOM    958  N   ASP A  62      44.289  54.359 163.479  1.00  0.00           N
ATOM    960  CA  ASP A  62      44.589  54.049 164.857  1.00  0.00           C
ATOM    962  CB  ASP A  62      45.929  53.269 165.027  1.00  0.00           C
ATOM    965  CG  ASP A  62      45.899  51.879 164.398  1.00  0.00           C
ATOM    966  OD1 ASP A  62      46.719  51.039 164.839  1.00  0.00           O
ATOM    967  OD2 ASP A  62      45.149  51.679 163.398  1.00  0.00           O
ATOM    968  C   ASP A  62      44.349  55.139 165.919  1.00  0.00           C
ATOM    969  O   ASP A  62      44.399  56.349 165.708  1.00  0.00           O
ATOM    970  N   VAL A  63      43.899  54.689 167.098  1.00  0.00           N
ATOM    972  CA  VAL A  63      43.139  55.539 167.978  1.00  0.00           C
ATOM    974  CB  VAL A  63      41.629  55.299 167.788  1.00  0.00           C
ATOM    976  CG1 VAL A  63      40.829  56.269 168.658  1.00  0.00           C
ATOM    980  CG2 VAL A  63      41.209  55.519 166.318  1.00  0.00           C
ATOM    984  C   VAL A  63      43.609  55.249 169.378  1.00  0.00           C
ATOM    985  O   VAL A  63      44.279  54.249 169.628  1.00  0.00           O
ATOM    986  N   GLN A  64      43.339  56.129 170.348  1.00  0.00           N
ATOM    988  CA  GLN A  64      43.919  56.079 171.678  1.00  0.00           C
ATOM    990  CB  GLN A  64      45.129  57.059 171.768  1.00  0.00           C
ATOM    993  CG  GLN A  64      46.369  56.489 172.518  1.00  0.00           C
ATOM    996  CD  GLN A  64      47.199  55.399 171.809  1.00  0.00           C
ATOM    997  OE1 GLN A  64      48.329  55.059 172.169  1.00  0.00           O
ATOM    998  NE2 GLN A  64      46.689  54.829 170.699  1.00  0.00           N
ATOM   1001  C   GLN A  64      42.769  56.539 172.558  1.00  0.00           C
ATOM   1002  O   GLN A  64      42.029  57.459 172.199  1.00  0.00           O
ATOM   1003  N   GLU A  65      42.559  55.879 173.718  1.00  0.00           N
ATOM   1005  CA  GLU A  65      41.359  56.089 174.508  1.00  0.00           C
ATOM   1007  CB  GLU A  65      40.239  55.049 174.207  1.00  0.00           C
ATOM   1010  CG  GLU A  65      38.889  55.349 174.897  1.00  0.00           C
ATOM   1013  CD  GLU A  65      37.619  54.979 174.138  1.00  0.00           C
ATOM   1014  OE1 GLU A  65      36.519  55.279 174.669  1.00  0.00           O
ATOM   1015  OE2 GLU A  65      37.669  54.419 173.029  1.00  0.00           O
ATOM   1016  C   GLU A  65      41.709  56.249 175.967  1.00  0.00           C
ATOM   1017  O   GLU A  65      42.849  56.119 176.408  1.00  0.00           O
ATOM   1018  N   ALA A  66      40.759  56.699 176.787  1.00  0.00           N
ATOM   1020  CA  ALA A  66      41.049  57.419 177.998  1.00  0.00           C
ATOM   1022  CB  ALA A  66      40.419  58.809 177.907  1.00  0.00           C
ATOM   1026  C   ALA A  66      40.539  56.689 179.217  1.00  0.00           C
ATOM   1027  O   ALA A  66      40.379  57.319 180.267  1.00  0.00           O
ATOM   1028  N   LYS A  67      40.349  55.339 179.157  1.00  0.00           N
ATOM   1030  CA  LYS A  67      39.909  54.549 180.307  1.00  0.00           C
ATOM   1032  CB  LYS A  67      39.989  53.009 180.027  1.00  0.00           C
ATOM   1035  CG  LYS A  67      39.529  52.489 178.647  1.00  0.00           C
ATOM   1038  CD  LYS A  67      38.089  51.989 178.638  1.00  0.00           C
ATOM   1041  CE  LYS A  67      37.049  53.089 178.858  1.00  0.00           C
ATOM   1044  NZ  LYS A  67      36.539  53.039 180.238  1.00  0.00           N
ATOM   1048  C   LYS A  67      40.869  54.789 181.458  1.00  0.00           C
ATOM   1049  O   LYS A  67      40.479  55.019 182.608  1.00  0.00           O
ATOM   1050  N   LEU A  68      42.149  54.759 181.068  1.00  0.00           N
ATOM   1052  CA  LEU A  68      43.319  54.979 181.867  1.00  0.00           C
ATOM   1054  CB  LEU A  68      44.519  54.809 180.897  1.00  0.00           C
ATOM   1057  CG  LEU A  68      45.899  54.799 181.568  1.00  0.00           C
ATOM   1059  CD1 LEU A  68      46.149  53.489 182.318  1.00  0.00           C
ATOM   1063  CD2 LEU A  68      46.969  54.989 180.498  1.00  0.00           C
ATOM   1067  C   LEU A  68      43.359  56.339 182.508  1.00  0.00           C
ATOM   1068  O   LEU A  68      43.389  56.459 183.728  1.00  0.00           O
ATOM   1069  N   ARG A  69      43.259  57.429 181.727  1.00  0.00           N
ATOM   1071  CA  ARG A  69      43.539  58.729 182.299  1.00  0.00           C
ATOM   1073  CB  ARG A  69      44.349  59.659 181.348  1.00  0.00           C
ATOM   1076  CG  ARG A  69      43.759  59.949 179.949  1.00  0.00           C
ATOM   1079  CD  ARG A  69      43.109  61.329 179.777  1.00  0.00           C
ATOM   1082  NE  ARG A  69      41.729  61.299 180.359  1.00  0.00           N
ATOM   1084  CZ  ARG A  69      40.889  62.319 180.359  1.00  0.00           C
ATOM   1085  NH1 ARG A  69      41.169  63.509 179.868  1.00  0.00           N
ATOM   1088  NH2 ARG A  69      39.699  62.179 180.887  1.00  0.00           N
ATOM   1091  C   ARG A  69      42.319  59.399 182.897  1.00  0.00           C
ATOM   1092  O   ARG A  69      42.459  60.329 183.688  1.00  0.00           O
ATOM   1093  N   ASP A  70      41.099  58.889 182.588  1.00  0.00           N
ATOM   1095  CA  ASP A  70      39.929  59.109 183.428  1.00  0.00           C
ATOM   1097  CB  ASP A  70      38.669  58.469 182.738  1.00  0.00           C
ATOM   1100  CG  ASP A  70      37.339  58.769 183.419  1.00  0.00           C
ATOM   1101  OD1 ASP A  70      37.109  59.929 183.838  1.00  0.00           O
ATOM   1102  OD2 ASP A  70      36.439  57.889 183.397  1.00  0.00           O
ATOM   1103  C   ASP A  70      40.119  58.559 184.838  1.00  0.00           C
ATOM   1104  O   ASP A  70      39.969  59.289 185.808  1.00  0.00           O
ATOM   1105  N   LYS A  71      40.529  57.279 185.018  1.00  0.00           N
ATOM   1107  CA  LYS A  71      40.599  56.719 186.367  1.00  0.00           C
ATOM   1109  CB  LYS A  71      40.379  55.189 186.398  1.00  0.00           C
ATOM   1112  CG  LYS A  71      38.979  54.739 185.938  1.00  0.00           C
ATOM   1115  CD  LYS A  71      38.619  53.389 186.557  1.00  0.00           C
ATOM   1118  CE  LYS A  71      37.289  52.779 186.108  1.00  0.00           C
ATOM   1121  NZ  LYS A  71      37.429  52.239 184.758  1.00  0.00           N
ATOM   1125  C   LYS A  71      41.859  57.059 187.147  1.00  0.00           C
ATOM   1126  O   LYS A  71      41.899  57.029 188.367  1.00  0.00           O
ATOM   1127  N   MET A  72      42.949  57.389 186.427  1.00  0.00           N
ATOM   1129  CA  MET A  72      44.229  57.749 187.007  1.00  0.00           C
ATOM   1131  CB  MET A  72      45.229  57.719 185.827  1.00  0.00           C
ATOM   1134  CG  MET A  72      46.709  57.929 186.178  1.00  0.00           C
ATOM   1137  SD  MET A  72      47.779  57.719 184.729  1.00  0.00           S
ATOM   1138  CE  MET A  72      47.519  59.389 184.068  1.00  0.00           C
ATOM   1142  C   MET A  72      44.219  59.119 187.658  1.00  0.00           C
ATOM   1143  O   MET A  72      44.999  59.399 188.568  1.00  0.00           O
ATOM   1144  N   ARG A  73      43.309  59.999 187.188  1.00  0.00           N
ATOM   1146  CA  ARG A  73      43.109  61.379 187.617  1.00  0.00           C
ATOM   1148  CB  ARG A  73      42.629  61.529 189.077  1.00  0.00           C
ATOM   1151  CG  ARG A  73      41.339  60.749 189.378  1.00  0.00           C
ATOM   1154  CD  ARG A  73      40.809  60.969 190.808  1.00  0.00           C
ATOM   1157  NE  ARG A  73      40.119  62.299 190.839  1.00  0.00           N
ATOM   1159  CZ  ARG A  73      39.439  62.739 191.878  1.00  0.00           C
ATOM   1160  NH1 ARG A  73      39.309  62.079 193.008  1.00  0.00           N
ATOM   1163  NH2 ARG A  73      38.819  63.879 191.787  1.00  0.00           N
ATOM   1166  C   ARG A  73      44.279  62.289 187.368  1.00  0.00           C
ATOM   1167  O   ARG A  73      44.379  63.329 188.018  1.00  0.00           O
ATOM   1168  N   GLY A  74      45.179  61.949 186.408  1.00  0.00           N
ATOM   1170  CA  GLY A  74      46.419  62.659 186.128  1.00  0.00           C
ATOM   1173  C   GLY A  74      46.239  64.129 185.858  1.00  0.00           C
ATOM   1174  O   GLY A  74      45.809  64.539 184.777  1.00  0.00           O
ATOM   1175  N   THR A  75      46.579  64.969 186.857  1.00  0.00           N
ATOM   1177  CA  THR A  75      46.329  66.409 186.809  1.00  0.00           C
ATOM   1179  CB  THR A  75      46.539  67.179 188.107  1.00  0.00           C
ATOM   1181  OG1 THR A  75      46.139  66.449 189.268  1.00  0.00           O
ATOM   1183  CG2 THR A  75      45.699  68.469 188.037  1.00  0.00           C
ATOM   1187  C   THR A  75      47.199  67.069 185.757  1.00  0.00           C
ATOM   1188  O   THR A  75      48.419  66.889 185.757  1.00  0.00           O
ATOM   1189  N   GLY A  76      46.569  67.859 184.847  1.00  0.00           N
ATOM   1191  CA  GLY A  76      47.269  68.429 183.708  1.00  0.00           C
ATOM   1194  C   GLY A  76      47.579  67.429 182.638  1.00  0.00           C
ATOM   1195  O   GLY A  76      48.629  67.449 182.007  1.00  0.00           O
ATOM   1196  N   VAL A  77      46.639  66.489 182.417  1.00  0.00           N
ATOM   1198  CA  VAL A  77      46.689  65.599 181.288  1.00  0.00           C
ATOM   1200  CB  VAL A  77      47.129  64.209 181.717  1.00  0.00           C
ATOM   1202  CG1 VAL A  77      47.279  63.319 180.489  1.00  0.00           C
ATOM   1206  CG2 VAL A  77      48.489  64.249 182.458  1.00  0.00           C
ATOM   1210  C   VAL A  77      45.309  65.539 180.639  1.00  0.00           C
ATOM   1211  O   VAL A  77      44.329  65.089 181.228  1.00  0.00           O
ATOM   1212  N   SER A  78      45.189  65.959 179.378  1.00  0.00           N
ATOM   1214  CA  SER A  78      43.949  65.939 178.608  1.00  0.00           C
ATOM   1216  CB  SER A  78      43.479  67.349 178.177  1.00  0.00           C
ATOM   1219  OG  SER A  78      44.509  68.019 177.468  1.00  0.00           O
ATOM   1221  C   SER A  78      44.109  65.069 177.378  1.00  0.00           C
ATOM   1222  O   SER A  78      45.219  64.829 176.908  1.00  0.00           O
ATOM   1223  N   VAL A  79      42.999  64.539 176.828  1.00  0.00           N
ATOM   1225  CA  VAL A  79      43.009  63.909 175.518  1.00  0.00           C
ATOM   1227  CB  VAL A  79      43.129  62.389 175.578  1.00  0.00           C
ATOM   1229  CG1 VAL A  79      41.879  61.709 176.158  1.00  0.00           C
ATOM   1233  CG2 VAL A  79      43.449  61.829 174.178  1.00  0.00           C
ATOM   1237  C   VAL A  79      41.819  64.369 174.688  1.00  0.00           C
ATOM   1238  O   VAL A  79      40.659  64.329 175.108  1.00  0.00           O
ATOM   1239  N   THR A  80      42.099  64.829 173.457  1.00  0.00           N
ATOM   1241  CA  THR A  80      41.149  65.339 172.488  1.00  0.00           C
ATOM   1243  CB  THR A  80      40.999  66.869 172.418  1.00  0.00           C
ATOM   1245  OG1 THR A  80      42.239  67.539 172.258  1.00  0.00           O
ATOM   1247  CG2 THR A  80      40.359  67.359 173.729  1.00  0.00           C
ATOM   1251  C   THR A  80      41.589  64.759 171.168  1.00  0.00           C
ATOM   1252  O   THR A  80      42.659  64.149 171.068  1.00  0.00           O
ATOM   1253  N   ARG A  81      40.759  64.859 170.108  1.00  0.00           N
ATOM   1255  CA  ARG A  81      41.179  64.339 168.829  1.00  0.00           C
ATOM   1257  CB  ARG A  81      40.769  62.859 168.618  1.00  0.00           C
ATOM   1260  CG  ARG A  81      39.289  62.559 168.339  1.00  0.00           C
ATOM   1263  CD  ARG A  81      38.969  61.219 167.637  1.00  0.00           C
ATOM   1266  NE  ARG A  81      40.149  60.289 167.698  1.00  0.00           N
ATOM   1268  CZ  ARG A  81      40.789  59.859 166.618  1.00  0.00           C
ATOM   1269  NH1 ARG A  81      40.449  60.109 165.378  1.00  0.00           N
ATOM   1272  NH2 ARG A  81      41.839  59.069 166.748  1.00  0.00           N
ATOM   1275  C   ARG A  81      40.629  65.149 167.688  1.00  0.00           C
ATOM   1276  O   ARG A  81      39.459  65.579 167.668  1.00  0.00           O
ATOM   1277  N   SER A  82      41.489  65.289 166.678  1.00  0.00           N
ATOM   1279  CA  SER A  82      41.179  65.669 165.318  1.00  0.00           C
ATOM   1281  CB  SER A  82      42.479  66.119 164.598  1.00  0.00           C
ATOM   1284  OG  SER A  82      43.399  66.799 165.467  1.00  0.00           O
ATOM   1286  C   SER A  82      40.599  64.439 164.617  1.00  0.00           C
ATOM   1287  O   SER A  82      40.459  63.359 165.208  1.00  0.00           O
ATOM   1288  N   GLY A  83      40.189  64.529 163.339  1.00  0.00           N
ATOM   1290  CA  GLY A  83      39.759  63.369 162.558  1.00  0.00           C
ATOM   1293  C   GLY A  83      40.849  62.349 162.247  1.00  0.00           C
ATOM   1294  O   GLY A  83      40.609  61.139 162.199  1.00  0.00           O
ATOM   1295  N   ASP A  84      42.069  62.849 162.038  1.00  0.00           N
ATOM   1297  CA  ASP A  84      43.269  62.169 161.588  1.00  0.00           C
ATOM   1299  CB  ASP A  84      43.969  63.099 160.537  1.00  0.00           C
ATOM   1302  CG  ASP A  84      44.149  64.549 160.979  1.00  0.00           C
ATOM   1303  OD1 ASP A  84      43.799  64.859 162.137  1.00  0.00           O
ATOM   1304  OD2 ASP A  84      44.609  65.379 160.148  1.00  0.00           O
ATOM   1305  C   ASP A  84      44.249  61.799 162.708  1.00  0.00           C
ATOM   1306  O   ASP A  84      44.899  60.759 162.608  1.00  0.00           O
ATOM   1307  N   ASN A  85      44.329  62.559 163.818  1.00  0.00           N
ATOM   1309  CA  ASN A  85      45.299  62.299 164.878  1.00  0.00           C
ATOM   1311  CB  ASN A  85      46.589  63.179 164.717  1.00  0.00           C
ATOM   1314  CG  ASN A  85      46.409  64.699 164.758  1.00  0.00           C
ATOM   1315  OD1 ASN A  85      46.879  65.449 163.887  1.00  0.00           O
ATOM   1316  ND2 ASN A  85      45.739  65.199 165.809  1.00  0.00           N
ATOM   1319  C   ASN A  85      44.659  62.379 166.277  1.00  0.00           C
ATOM   1320  O   ASN A  85      43.579  62.929 166.468  1.00  0.00           O
ATOM   1321  N   ILE A  86      45.339  61.849 167.328  1.00  0.00           N
ATOM   1323  CA  ILE A  86      44.949  62.089 168.718  1.00  0.00           C
ATOM   1325  CB  ILE A  86      44.999  60.839 169.637  1.00  0.00           C
ATOM   1327  CG2 ILE A  86      46.299  60.699 170.448  1.00  0.00           C
ATOM   1331  CG1 ILE A  86      43.829  60.779 170.628  1.00  0.00           C
ATOM   1334  CD  ILE A  86      42.589  60.149 170.008  1.00  0.00           C
ATOM   1338  C   ILE A  86      45.889  63.169 169.217  1.00  0.00           C
ATOM   1339  O   ILE A  86      47.039  63.239 168.788  1.00  0.00           O
ATOM   1340  N   ILE A  87      45.449  64.029 170.148  1.00  0.00           N
ATOM   1342  CA  ILE A  87      46.399  64.879 170.858  1.00  0.00           C
ATOM   1344  CB  ILE A  87      46.339  66.369 170.529  1.00  0.00           C
ATOM   1346  CG2 ILE A  87      46.749  66.539 169.048  1.00  0.00           C
ATOM   1350  CG1 ILE A  87      44.989  67.049 170.827  1.00  0.00           C
ATOM   1353  CD  ILE A  87      45.079  68.579 170.669  1.00  0.00           C
ATOM   1357  C   ILE A  87      46.319  64.639 172.347  1.00  0.00           C
ATOM   1358  O   ILE A  87      45.249  64.539 172.948  1.00  0.00           O
ATOM   1359  N   LEU A  88      47.499  64.539 172.989  1.00  0.00           N
ATOM   1361  CA  LEU A  88      47.639  64.469 174.419  1.00  0.00           C
ATOM   1363  CB  LEU A  88      48.479  63.229 174.828  1.00  0.00           C
ATOM   1366  CG  LEU A  88      47.849  61.889 174.408  1.00  0.00           C
ATOM   1368  CD1 LEU A  88      48.909  60.789 174.427  1.00  0.00           C
ATOM   1372  CD2 LEU A  88      46.689  61.519 175.327  1.00  0.00           C
ATOM   1376  C   LEU A  88      48.349  65.729 174.839  1.00  0.00           C
ATOM   1377  O   LEU A  88      49.499  65.979 174.478  1.00  0.00           O
ATOM   1378  N   ASN A  89      47.649  66.609 175.578  1.00  0.00           N
ATOM   1380  CA  ASN A  89      48.209  67.889 175.979  1.00  0.00           C
ATOM   1382  CB  ASN A  89      47.219  69.059 175.728  1.00  0.00           C
ATOM   1385  CG  ASN A  89      47.899  70.429 175.788  1.00  0.00           C
ATOM   1386  OD1 ASN A  89      49.119  70.529 175.938  1.00  0.00           O
ATOM   1387  ND2 ASN A  89      47.099  71.519 175.699  1.00  0.00           N
ATOM   1390  C   ASN A  89      48.619  67.769 177.438  1.00  0.00           C
ATOM   1391  O   ASN A  89      47.789  67.499 178.317  1.00  0.00           O
ATOM   1392  N   MET A  90      49.919  67.979 177.688  1.00  0.00           N
ATOM   1394  CA  MET A  90      50.519  68.079 178.998  1.00  0.00           C
ATOM   1396  CB  MET A  90      51.809  67.219 179.038  1.00  0.00           C
ATOM   1399  CG  MET A  90      51.569  65.759 179.418  1.00  0.00           C
ATOM   1402  SD  MET A  90      53.119  64.789 179.418  1.00  0.00           S
ATOM   1403  CE  MET A  90      52.719  63.939 180.957  1.00  0.00           C
ATOM   1407  C   MET A  90      50.879  69.519 179.357  1.00  0.00           C
ATOM   1408  O   MET A  90      51.899  70.029 178.918  1.00  0.00           O
ATOM   1409  N   PRO A  91      50.069  70.169 180.177  1.00  0.00           N
ATOM   1410  CD  PRO A  91      48.629  70.029 179.987  1.00  0.00           C
ATOM   1413  CA  PRO A  91      50.369  71.409 180.887  1.00  0.00           C
ATOM   1415  CB  PRO A  91      49.079  71.619 181.698  1.00  0.00           C
ATOM   1418  CG  PRO A  91      47.949  71.089 180.817  1.00  0.00           C
ATOM   1421  C   PRO A  91      51.579  71.419 181.809  1.00  0.00           C
ATOM   1422  O   PRO A  91      52.599  70.789 181.587  1.00  0.00           O
ATOM   1423  N   ASN A  92      51.439  72.199 182.897  1.00  0.00           N
ATOM   1425  CA  ASN A  92      52.409  72.519 183.938  1.00  0.00           C
ATOM   1427  CB  ASN A  92      51.759  73.479 184.968  1.00  0.00           C
ATOM   1430  CG  ASN A  92      50.859  72.829 186.027  1.00  0.00           C
ATOM   1431  OD1 ASN A  92      51.119  72.889 187.229  1.00  0.00           O
ATOM   1432  ND2 ASN A  92      49.719  72.259 185.587  1.00  0.00           N
ATOM   1435  C   ASN A  92      53.109  71.389 184.678  1.00  0.00           C
ATOM   1436  O   ASN A  92      53.849  71.649 185.617  1.00  0.00           O
ATOM   1437  N   ASN A  93      52.979  70.129 184.239  1.00  0.00           N
ATOM   1439  CA  ASN A  93      53.949  69.119 184.617  1.00  0.00           C
ATOM   1441  CB  ASN A  93      53.459  67.709 184.239  1.00  0.00           C
ATOM   1444  CG  ASN A  93      53.159  67.559 182.748  1.00  0.00           C
ATOM   1445  OD1 ASN A  93      52.089  67.939 182.299  1.00  0.00           O
ATOM   1446  ND2 ASN A  93      54.089  66.929 181.997  1.00  0.00           N
ATOM   1449  C   ASN A  93      55.349  69.419 184.077  1.00  0.00           C
ATOM   1450  O   ASN A  93      56.349  69.089 184.698  1.00  0.00           O
ATOM   1451  N   VAL A  94      55.449  70.079 182.897  1.00  0.00           N
ATOM   1453  CA  VAL A  94      56.709  70.339 182.229  1.00  0.00           C
ATOM   1455  CB  VAL A  94      56.559  70.339 180.717  1.00  0.00           C
ATOM   1457  CG1 VAL A  94      55.939  68.999 180.298  1.00  0.00           C
ATOM   1461  CG2 VAL A  94      55.649  71.489 180.238  1.00  0.00           C
ATOM   1465  C   VAL A  94      57.439  71.569 182.767  1.00  0.00           C
ATOM   1466  O   VAL A  94      57.829  72.509 182.077  1.00  0.00           O
ATOM   1467  N   THR A  95      57.709  71.569 184.077  1.00  0.00           N
ATOM   1469  CA  THR A  95      58.609  72.559 184.658  1.00  0.00           C
ATOM   1471  CB  THR A  95      58.349  72.759 186.138  1.00  0.00           C
ATOM   1473  OG1 THR A  95      58.389  71.529 186.837  1.00  0.00           O
ATOM   1475  CG2 THR A  95      56.939  73.319 186.307  1.00  0.00           C
ATOM   1479  C   THR A  95      60.059  72.189 184.449  1.00  0.00           C
ATOM   1480  O   THR A  95      60.919  73.049 184.538  1.00  0.00           O
ATOM   1481  N   PHE A  96      60.319  70.909 184.128  1.00  0.00           N
ATOM   1483  CA  PHE A  96      61.619  70.359 183.777  1.00  0.00           C
ATOM   1485  CB  PHE A  96      61.669  68.809 183.998  1.00  0.00           C
ATOM   1488  CG  PHE A  96      60.599  68.079 183.237  1.00  0.00           C
ATOM   1489  CD1 PHE A  96      60.869  67.589 181.949  1.00  0.00           C
ATOM   1491  CE1 PHE A  96      59.879  66.919 181.218  1.00  0.00           C
ATOM   1493  CZ  PHE A  96      58.629  66.689 181.787  1.00  0.00           C
ATOM   1495  CD2 PHE A  96      59.339  67.819 183.807  1.00  0.00           C
ATOM   1497  CE2 PHE A  96      58.359  67.139 183.087  1.00  0.00           C
ATOM   1499  C   PHE A  96      62.109  70.739 182.378  1.00  0.00           C
ATOM   1500  O   PHE A  96      61.339  71.089 181.479  1.00  0.00           O
ATOM   1501  N   ASP A  97      63.439  70.669 182.178  1.00  0.00           N
ATOM   1503  CA  ASP A  97      64.099  70.929 180.928  1.00  0.00           C
ATOM   1505  CB  ASP A  97      64.639  72.389 180.858  1.00  0.00           C
ATOM   1508  CG  ASP A  97      65.679  72.799 181.898  1.00  0.00           C
ATOM   1509  OD1 ASP A  97      66.179  71.959 182.677  1.00  0.00           O
ATOM   1510  OD2 ASP A  97      65.989  74.019 181.918  1.00  0.00           O
ATOM   1511  C   ASP A  97      65.169  69.859 180.699  1.00  0.00           C
ATOM   1512  O   ASP A  97      65.429  68.989 181.538  1.00  0.00           O
ATOM   1513  N   SER A  98      65.779  69.829 179.497  1.00  0.00           N
ATOM   1515  CA  SER A  98      66.949  68.989 179.248  1.00  0.00           C
ATOM   1517  CB  SER A  98      67.189  68.679 177.738  1.00  0.00           C
ATOM   1520  OG  SER A  98      67.669  69.779 176.967  1.00  0.00           O
ATOM   1522  C   SER A  98      68.199  69.559 179.917  1.00  0.00           C
ATOM   1523  O   SER A  98      68.369  70.769 179.978  1.00  0.00           O
ATOM   1524  N   SER A  99      69.059  68.689 180.498  1.00  0.00           N
ATOM   1526  CA  SER A  99      70.179  69.099 181.367  1.00  0.00           C
ATOM   1528  CB  SER A  99      71.069  70.269 180.839  1.00  0.00           C
ATOM   1531  OG  SER A  99      72.289  70.449 181.568  1.00  0.00           O
ATOM   1533  C   SER A  99      69.719  69.379 182.798  1.00  0.00           C
ATOM   1534  O   SER A  99      70.439  69.989 183.597  1.00  0.00           O
ATOM   1535  N   SER A 100      68.519  68.919 183.177  1.00  0.00           N
ATOM   1537  CA  SER A 100      68.049  68.999 184.548  1.00  0.00           C
ATOM   1539  CB  SER A 100      66.499  69.069 184.617  1.00  0.00           C
ATOM   1542  OG  SER A 100      65.919  67.849 184.178  1.00  0.00           O
ATOM   1544  C   SER A 100      68.529  67.849 185.438  1.00  0.00           C
ATOM   1545  O   SER A 100      69.029  66.809 184.998  1.00  0.00           O
ATOM   1546  N   ALA A 101      68.349  68.029 186.758  1.00  0.00           N
ATOM   1548  CA  ALA A 101      68.339  67.009 187.767  1.00  0.00           C
ATOM   1550  CB  ALA A 101      68.179  67.659 189.157  1.00  0.00           C
ATOM   1554  C   ALA A 101      67.239  65.999 187.538  1.00  0.00           C
ATOM   1555  O   ALA A 101      66.169  66.359 187.058  1.00  0.00           O
ATOM   1556  N   THR A 102      67.479  64.719 187.888  1.00  0.00           N
ATOM   1558  CA  THR A 102      66.489  63.639 187.827  1.00  0.00           C
ATOM   1560  CB  THR A 102      66.889  62.379 188.578  1.00  0.00           C
ATOM   1562  OG1 THR A 102      68.059  61.799 188.018  1.00  0.00           O
ATOM   1564  CG2 THR A 102      65.849  61.279 188.397  1.00  0.00           C
ATOM   1568  C   THR A 102      65.079  64.079 188.208  1.00  0.00           C
ATOM   1569  O   THR A 102      64.829  64.589 189.297  1.00  0.00           O
ATOM   1570  N   LEU A 103      64.129  63.969 187.247  1.00  0.00           N
ATOM   1572  CA  LEU A 103      62.789  64.509 187.338  1.00  0.00           C
ATOM   1574  CB  LEU A 103      62.019  64.029 186.068  1.00  0.00           C
ATOM   1577  CG  LEU A 103      60.869  64.899 185.518  1.00  0.00           C
ATOM   1579  CD1 LEU A 103      60.169  64.139 184.367  1.00  0.00           C
ATOM   1583  CD2 LEU A 103      59.839  65.239 186.577  1.00  0.00           C
ATOM   1587  C   LEU A 103      62.079  64.039 188.618  1.00  0.00           C
ATOM   1588  O   LEU A 103      62.099  62.849 188.908  1.00  0.00           O
ATOM   1589  N   LYS A 104      61.479  64.959 189.437  1.00  0.00           N
ATOM   1591  CA  LYS A 104      60.719  64.679 190.658  1.00  0.00           C
ATOM   1593  CB  LYS A 104      59.759  65.839 191.068  1.00  0.00           C
ATOM   1596  CG  LYS A 104      60.419  67.189 191.398  1.00  0.00           C
ATOM   1599  CD  LYS A 104      59.369  68.239 191.848  1.00  0.00           C
ATOM   1602  CE  LYS A 104      59.979  69.619 192.188  1.00  0.00           C
ATOM   1605  NZ  LYS A 104      58.959  70.639 192.508  1.00  0.00           N
ATOM   1609  C   LYS A 104      59.869  63.399 190.648  1.00  0.00           C
ATOM   1610  O   LYS A 104      59.239  63.139 189.617  1.00  0.00           O
ATOM   1611  N   PRO A 105      59.729  62.589 191.717  1.00  0.00           N
ATOM   1612  CD  PRO A 105      60.429  62.739 192.998  1.00  0.00           C
ATOM   1615  CA  PRO A 105      58.769  61.479 191.748  1.00  0.00           C
ATOM   1617  CB  PRO A 105      58.859  60.929 193.177  1.00  0.00           C
ATOM   1620  CG  PRO A 105      60.229  61.379 193.678  1.00  0.00           C
ATOM   1623  C   PRO A 105      57.349  61.829 191.297  1.00  0.00           C
ATOM   1624  O   PRO A 105      56.719  61.029 190.607  1.00  0.00           O
ATOM   1625  N   ALA A 106      56.849  63.039 191.618  1.00  0.00           N
ATOM   1627  CA  ALA A 106      55.559  63.489 191.147  1.00  0.00           C
ATOM   1629  CB  ALA A 106      55.299  64.889 191.727  1.00  0.00           C
ATOM   1633  C   ALA A 106      55.389  63.559 189.628  1.00  0.00           C
ATOM   1634  O   ALA A 106      54.389  63.109 189.057  1.00  0.00           O
ATOM   1635  N   GLY A 107      56.409  64.089 188.927  1.00  0.00           N
ATOM   1637  CA  GLY A 107      56.469  64.149 187.478  1.00  0.00           C
ATOM   1640  C   GLY A 107      56.809  62.819 186.848  1.00  0.00           C
ATOM   1641  O   GLY A 107      56.329  62.519 185.757  1.00  0.00           O
ATOM   1642  N   ALA A 108      57.589  61.959 187.527  1.00  0.00           N
ATOM   1644  CA  ALA A 108      57.799  60.579 187.117  1.00  0.00           C
ATOM   1646  CB  ALA A 108      58.629  59.809 188.177  1.00  0.00           C
ATOM   1650  C   ALA A 108      56.489  59.829 186.937  1.00  0.00           C
ATOM   1651  O   ALA A 108      56.219  59.269 185.878  1.00  0.00           O
ATOM   1652  N   ASN A 109      55.599  59.929 187.948  1.00  0.00           N
ATOM   1654  CA  ASN A 109      54.289  59.309 187.878  1.00  0.00           C
ATOM   1656  CB  ASN A 109      53.509  59.559 189.198  1.00  0.00           C
ATOM   1659  CG  ASN A 109      54.279  59.029 190.407  1.00  0.00           C
ATOM   1660  OD1 ASN A 109      55.309  58.349 190.318  1.00  0.00           O
ATOM   1661  ND2 ASN A 109      53.789  59.349 191.628  1.00  0.00           N
ATOM   1664  C   ASN A 109      53.459  59.779 186.688  1.00  0.00           C
ATOM   1665  O   ASN A 109      52.809  58.979 186.017  1.00  0.00           O
ATOM   1666  N   THR A 110      53.439  61.089 186.358  1.00  0.00           N
ATOM   1668  CA  THR A 110      52.679  61.549 185.177  1.00  0.00           C
ATOM   1670  CB  THR A 110      52.329  63.039 185.148  1.00  0.00           C
ATOM   1672  OG1 THR A 110      51.199  63.259 184.318  1.00  0.00           O
ATOM   1674  CG2 THR A 110      53.419  63.969 184.628  1.00  0.00           C
ATOM   1678  C   THR A 110      53.259  61.089 183.848  1.00  0.00           C
ATOM   1679  O   THR A 110      52.509  60.719 182.948  1.00  0.00           O
ATOM   1680  N   LEU A 111      54.599  61.009 183.708  1.00  0.00           N
ATOM   1682  CA  LEU A 111      55.199  60.499 182.478  1.00  0.00           C
ATOM   1684  CB  LEU A 111      56.659  60.969 182.277  1.00  0.00           C
ATOM   1687  CG  LEU A 111      56.759  62.389 181.678  1.00  0.00           C
ATOM   1689  CD1 LEU A 111      56.619  63.499 182.718  1.00  0.00           C
ATOM   1693  CD2 LEU A 111      58.099  62.559 180.948  1.00  0.00           C
ATOM   1697  C   LEU A 111      55.109  58.999 182.318  1.00  0.00           C
ATOM   1698  O   LEU A 111      55.039  58.499 181.199  1.00  0.00           O
ATOM   1699  N   THR A 112      54.999  58.229 183.428  1.00  0.00           N
ATOM   1701  CA  THR A 112      54.549  56.839 183.387  1.00  0.00           C
ATOM   1703  CB  THR A 112      54.569  56.159 184.747  1.00  0.00           C
ATOM   1705  OG1 THR A 112      55.869  56.249 185.288  1.00  0.00           O
ATOM   1707  CG2 THR A 112      54.249  54.659 184.658  1.00  0.00           C
ATOM   1711  C   THR A 112      53.149  56.699 182.818  1.00  0.00           C
ATOM   1712  O   THR A 112      52.879  55.859 181.967  1.00  0.00           O
ATOM   1713  N   GLY A 113      52.219  57.579 183.247  1.00  0.00           N
ATOM   1715  CA  GLY A 113      50.829  57.569 182.779  1.00  0.00           C
ATOM   1718  C   GLY A 113      50.679  57.929 181.329  1.00  0.00           C
ATOM   1719  O   GLY A 113      49.959  57.269 180.578  1.00  0.00           O
ATOM   1720  N   VAL A 114      51.379  58.989 180.887  1.00  0.00           N
ATOM   1722  CA  VAL A 114      51.419  59.399 179.497  1.00  0.00           C
ATOM   1724  CB  VAL A 114      52.049  60.789 179.337  1.00  0.00           C
ATOM   1726  CG1 VAL A 114      53.539  60.789 178.938  1.00  0.00           C
ATOM   1730  CG2 VAL A 114      51.239  61.599 178.298  1.00  0.00           C
ATOM   1734  C   VAL A 114      52.039  58.329 178.618  1.00  0.00           C
ATOM   1735  O   VAL A 114      51.529  58.009 177.557  1.00  0.00           O
ATOM   1736  N   ALA A 115      53.129  57.649 179.077  1.00  0.00           N
ATOM   1738  CA  ALA A 115      53.759  56.579 178.339  1.00  0.00           C
ATOM   1740  CB  ALA A 115      54.979  56.059 179.118  1.00  0.00           C
ATOM   1744  C   ALA A 115      52.849  55.409 178.059  1.00  0.00           C
ATOM   1745  O   ALA A 115      52.889  54.819 176.978  1.00  0.00           O
ATOM   1746  N   MET A 116      52.039  55.029 179.057  1.00  0.00           N
ATOM   1748  CA  MET A 116      51.019  53.999 179.017  1.00  0.00           C
ATOM   1750  CB  MET A 116      50.569  53.669 180.448  1.00  0.00           C
ATOM   1753  CG  MET A 116      49.649  52.439 180.547  1.00  0.00           C
ATOM   1756  SD  MET A 116      49.439  51.879 182.267  1.00  0.00           S
ATOM   1757  CE  MET A 116      49.129  50.149 181.828  1.00  0.00           C
ATOM   1761  C   MET A 116      49.859  54.289 178.098  1.00  0.00           C
ATOM   1762  O   MET A 116      49.399  53.399 177.388  1.00  0.00           O
ATOM   1763  N   VAL A 117      49.399  55.559 178.028  1.00  0.00           N
ATOM   1765  CA  VAL A 117      48.369  55.949 177.058  1.00  0.00           C
ATOM   1767  CB  VAL A 117      47.599  57.209 177.468  1.00  0.00           C
ATOM   1769  CG1 VAL A 117      48.239  58.509 176.978  1.00  0.00           C
ATOM   1773  CG2 VAL A 117      46.149  57.119 176.937  1.00  0.00           C
ATOM   1777  C   VAL A 117      48.939  56.129 175.658  1.00  0.00           C
ATOM   1778  O   VAL A 117      48.209  56.069 174.699  1.00  0.00           O
ATOM   1779  N   LEU A 118      50.269  56.309 175.477  1.00  0.00           N
ATOM   1781  CA  LEU A 118      50.889  56.339 174.158  1.00  0.00           C
ATOM   1783  CB  LEU A 118      52.239  57.119 174.128  1.00  0.00           C
ATOM   1786  CG  LEU A 118      52.159  58.629 173.777  1.00  0.00           C
ATOM   1788  CD1 LEU A 118      51.959  59.499 175.018  1.00  0.00           C
ATOM   1792  CD2 LEU A 118      53.429  59.069 173.048  1.00  0.00           C
ATOM   1796  C   LEU A 118      51.179  54.919 173.678  1.00  0.00           C
ATOM   1797  O   LEU A 118      51.639  54.709 172.547  1.00  0.00           O
ATOM   1798  N   LYS A 119      50.939  53.909 174.528  1.00  0.00           N
ATOM   1800  CA  LYS A 119      51.429  52.569 174.328  1.00  0.00           C
ATOM   1802  CB  LYS A 119      51.729  51.919 175.708  1.00  0.00           C
ATOM   1805  CG  LYS A 119      52.559  50.619 175.699  1.00  0.00           C
ATOM   1808  CD  LYS A 119      53.939  50.699 174.988  1.00  0.00           C
ATOM   1811  CE  LYS A 119      55.069  51.399 175.747  1.00  0.00           C
ATOM   1814  NZ  LYS A 119      54.859  52.849 175.808  1.00  0.00           N
ATOM   1818  C   LYS A 119      50.389  51.709 173.628  1.00  0.00           C
ATOM   1819  O   LYS A 119      50.689  50.599 173.208  1.00  0.00           O
ATOM   1820  N   GLU A 120      49.129  52.179 173.467  1.00  0.00           N
ATOM   1822  CA  GLU A 120      48.019  51.279 173.228  1.00  0.00           C
ATOM   1824  CB  GLU A 120      46.659  51.999 173.488  1.00  0.00           C
ATOM   1827  CG  GLU A 120      46.669  52.999 174.688  1.00  0.00           C
ATOM   1830  CD  GLU A 120      45.289  53.329 175.279  1.00  0.00           C
ATOM   1831  OE1 GLU A 120      44.319  53.449 174.487  1.00  0.00           O
ATOM   1832  OE2 GLU A 120      45.179  53.479 176.529  1.00  0.00           O
ATOM   1833  C   GLU A 120      48.059  50.659 171.828  1.00  0.00           C
ATOM   1834  O   GLU A 120      47.599  49.549 171.588  1.00  0.00           O
ATOM   1835  N   TYR A 121      48.709  51.329 170.858  1.00  0.00           N
ATOM   1837  CA  TYR A 121      49.009  50.799 169.538  1.00  0.00           C
ATOM   1839  CB  TYR A 121      47.939  51.169 168.467  1.00  0.00           C
ATOM   1842  CG  TYR A 121      46.769  50.249 168.558  1.00  0.00           C
ATOM   1843  CD1 TYR A 121      45.669  50.549 169.378  1.00  0.00           C
ATOM   1845  CE1 TYR A 121      44.589  49.669 169.458  1.00  0.00           C
ATOM   1847  CZ  TYR A 121      44.579  48.509 168.678  1.00  0.00           C
ATOM   1848  OH  TYR A 121      43.489  47.629 168.758  1.00  0.00           O
ATOM   1850  CD2 TYR A 121      46.739  49.089 167.768  1.00  0.00           C
ATOM   1852  CE2 TYR A 121      45.649  48.209 167.838  1.00  0.00           C
ATOM   1854  C   TYR A 121      50.399  51.249 169.077  1.00  0.00           C
ATOM   1855  O   TYR A 121      50.779  52.399 169.337  1.00  0.00           O
ATOM   1856  N   PRO A 122      51.189  50.439 168.378  1.00  0.00           N
ATOM   1857  CD  PRO A 122      50.909  49.029 168.078  1.00  0.00           C
ATOM   1860  CA  PRO A 122      52.529  50.829 167.919  1.00  0.00           C
ATOM   1862  CB  PRO A 122      53.189  49.469 167.637  1.00  0.00           C
ATOM   1865  CG  PRO A 122      52.039  48.579 167.169  1.00  0.00           C
ATOM   1868  C   PRO A 122      52.519  51.699 166.669  1.00  0.00           C
ATOM   1869  O   PRO A 122      53.599  52.049 166.208  1.00  0.00           O
ATOM   1870  N   LYS A 123      51.349  52.089 166.128  1.00  0.00           N
ATOM   1872  CA  LYS A 123      51.139  52.369 164.717  1.00  0.00           C
ATOM   1874  CB  LYS A 123      49.689  51.959 164.348  1.00  0.00           C
ATOM   1877  CG  LYS A 123      49.599  51.129 163.048  1.00  0.00           C
ATOM   1880  CD  LYS A 123      48.539  51.629 162.067  1.00  0.00           C
ATOM   1883  CE  LYS A 123      47.769  50.529 161.348  1.00  0.00           C
ATOM   1886  NZ  LYS A 123      48.589  49.979 160.257  1.00  0.00           N
ATOM   1890  C   LYS A 123      51.279  53.819 164.328  1.00  0.00           C
ATOM   1891  O   LYS A 123      51.159  54.149 163.158  1.00  0.00           O
ATOM   1892  N   THR A 124      51.549  54.709 165.298  1.00  0.00           N
ATOM   1894  CA  THR A 124      51.579  56.149 165.117  1.00  0.00           C
ATOM   1896  CB  THR A 124      50.629  56.869 166.058  1.00  0.00           C
ATOM   1898  OG1 THR A 124      50.779  56.379 167.388  1.00  0.00           O
ATOM   1900  CG2 THR A 124      49.189  56.579 165.587  1.00  0.00           C
ATOM   1904  C   THR A 124      52.959  56.689 165.388  1.00  0.00           C
ATOM   1905  O   THR A 124      53.659  56.259 166.297  1.00  0.00           O
ATOM   1906  N   ALA A 125      53.399  57.679 164.589  1.00  0.00           N
ATOM   1908  CA  ALA A 125      54.489  58.569 164.949  1.00  0.00           C
ATOM   1910  CB  ALA A 125      54.869  59.529 163.808  1.00  0.00           C
ATOM   1914  C   ALA A 125      54.079  59.429 166.128  1.00  0.00           C
ATOM   1915  O   ALA A 125      52.909  59.519 166.479  1.00  0.00           O
ATOM   1916  N   VAL A 126      55.049  60.109 166.748  1.00  0.00           N
ATOM   1918  CA  VAL A 126      54.769  61.179 167.658  1.00  0.00           C
ATOM   1920  CB  VAL A 126      55.189  60.859 169.088  1.00  0.00           C
ATOM   1922  CG1 VAL A 126      54.469  61.809 170.058  1.00  0.00           C
ATOM   1926  CG2 VAL A 126      54.829  59.399 169.438  1.00  0.00           C
ATOM   1930  C   VAL A 126      55.529  62.379 167.148  1.00  0.00           C
ATOM   1931  O   VAL A 126      56.699  62.259 166.798  1.00  0.00           O
ATOM   1932  N   ASN A 127      54.939  63.579 167.108  1.00  0.00           N
ATOM   1934  CA  ASN A 127      55.699  64.819 167.178  1.00  0.00           C
ATOM   1936  CB  ASN A 127      55.449  65.789 165.979  1.00  0.00           C
ATOM   1939  CG  ASN A 127      53.969  65.989 165.699  1.00  0.00           C
ATOM   1940  OD1 ASN A 127      53.349  65.129 165.088  1.00  0.00           O
ATOM   1941  ND2 ASN A 127      53.389  67.139 166.097  1.00  0.00           N
ATOM   1944  C   ASN A 127      55.379  65.449 168.517  1.00  0.00           C
ATOM   1945  O   ASN A 127      54.219  65.569 168.918  1.00  0.00           O
ATOM   1946  N   VAL A 128      56.429  65.809 169.268  1.00  0.00           N
ATOM   1948  CA  VAL A 128      56.299  66.299 170.618  1.00  0.00           C
ATOM   1950  CB  VAL A 128      57.079  65.439 171.609  1.00  0.00           C
ATOM   1952  CG1 VAL A 128      56.929  65.989 173.029  1.00  0.00           C
ATOM   1956  CG2 VAL A 128      56.549  63.999 171.588  1.00  0.00           C
ATOM   1960  C   VAL A 128      56.809  67.719 170.598  1.00  0.00           C
ATOM   1961  O   VAL A 128      57.969  67.989 170.298  1.00  0.00           O
ATOM   1962  N   ILE A 129      55.939  68.699 170.858  1.00  0.00           N
ATOM   1964  CA  ILE A 129      56.259  70.079 170.568  1.00  0.00           C
ATOM   1966  CB  ILE A 129      55.359  70.579 169.449  1.00  0.00           C
ATOM   1968  CG2 ILE A 129      53.889  70.619 169.878  1.00  0.00           C
ATOM   1972  CG1 ILE A 129      55.769  71.909 168.758  1.00  0.00           C
ATOM   1975  CD  ILE A 129      56.689  72.839 169.519  1.00  0.00           C
ATOM   1979  C   ILE A 129      56.229  70.819 171.908  1.00  0.00           C
ATOM   1980  O   ILE A 129      55.269  70.749 172.677  1.00  0.00           O
ATOM   1981  N   GLY A 130      57.359  71.449 172.299  1.00  0.00           N
ATOM   1983  CA  GLY A 130      57.459  72.149 173.578  1.00  0.00           C
ATOM   1986  C   GLY A 130      57.099  73.599 173.479  1.00  0.00           C
ATOM   1987  O   GLY A 130      57.249  74.239 172.438  1.00  0.00           O
ATOM   1988  N   TYR A 131      56.609  74.179 174.577  1.00  0.00           N
ATOM   1990  CA  TYR A 131      56.189  75.549 174.628  1.00  0.00           C
ATOM   1992  CB  TYR A 131      54.649  75.699 174.559  1.00  0.00           C
ATOM   1995  CG  TYR A 131      54.039  75.119 173.298  1.00  0.00           C
ATOM   1996  CD1 TYR A 131      53.769  73.739 173.199  1.00  0.00           C
ATOM   1998  CE1 TYR A 131      52.979  73.229 172.169  1.00  0.00           C
ATOM   2000  CZ  TYR A 131      52.509  74.059 171.147  1.00  0.00           C
ATOM   2001  OH  TYR A 131      51.749  73.549 170.079  1.00  0.00           O
ATOM   2003  CD2 TYR A 131      53.549  75.949 172.267  1.00  0.00           C
ATOM   2005  CE2 TYR A 131      52.799  75.419 171.208  1.00  0.00           C
ATOM   2007  C   TYR A 131      56.709  76.169 175.928  1.00  0.00           C
ATOM   2008  O   TYR A 131      57.149  75.479 176.857  1.00  0.00           O
ATOM   2009  N   THR A 132      56.709  77.499 175.997  1.00  0.00           N
ATOM   2011  CA  THR A 132      57.059  78.249 177.188  1.00  0.00           C
ATOM   2013  CB  THR A 132      58.439  78.919 177.137  1.00  0.00           C
ATOM   2015  OG1 THR A 132      58.469  80.109 176.358  1.00  0.00           O
ATOM   2017  CG2 THR A 132      59.489  77.969 176.548  1.00  0.00           C
ATOM   2021  C   THR A 132      55.989  79.289 177.449  1.00  0.00           C
ATOM   2022  O   THR A 132      55.229  79.719 176.577  1.00  0.00           O
ATOM   2023  N   ASP A 133      55.949  79.749 178.699  1.00  0.00           N
ATOM   2025  CA  ASP A 133      55.479  81.029 179.147  1.00  0.00           C
ATOM   2027  CB  ASP A 133      55.459  80.989 180.717  1.00  0.00           C
ATOM   2030  CG  ASP A 133      56.739  80.509 181.427  1.00  0.00           C
ATOM   2031  OD1 ASP A 133      57.519  79.709 180.839  1.00  0.00           O
ATOM   2032  OD2 ASP A 133      56.839  80.749 182.658  1.00  0.00           O
ATOM   2033  C   ASP A 133      56.269  82.199 178.538  1.00  0.00           C
ATOM   2034  O   ASP A 133      57.449  82.099 178.199  1.00  0.00           O
ATOM   2035  N   SER A 134      55.609  83.369 178.327  1.00  0.00           N
ATOM   2037  CA  SER A 134      56.279  84.559 177.798  1.00  0.00           C
ATOM   2039  CB  SER A 134      55.309  85.549 177.077  1.00  0.00           C
ATOM   2042  OG  SER A 134      54.239  86.029 177.888  1.00  0.00           O
ATOM   2044  C   SER A 134      57.089  85.269 178.867  1.00  0.00           C
ATOM   2045  O   SER A 134      56.569  85.979 179.738  1.00  0.00           O
ATOM   2046  N   THR A 135      58.419  85.069 178.867  1.00  0.00           N
ATOM   2048  CA  THR A 135      59.309  85.539 179.928  1.00  0.00           C
ATOM   2050  CB  THR A 135      60.419  84.529 180.218  1.00  0.00           C
ATOM   2052  OG1 THR A 135      61.279  84.349 179.109  1.00  0.00           O
ATOM   2054  CG2 THR A 135      59.839  83.139 180.518  1.00  0.00           C
ATOM   2058  C   THR A 135      59.939  86.859 179.507  1.00  0.00           C
ATOM   2059  O   THR A 135      60.659  87.509 180.267  1.00  0.00           O
ATOM   2060  N   GLY A 136      59.659  87.279 178.247  1.00  0.00           N
ATOM   2062  CA  GLY A 136      60.169  88.479 177.608  1.00  0.00           C
ATOM   2065  C   GLY A 136      61.319  88.129 176.717  1.00  0.00           C
ATOM   2066  O   GLY A 136      61.399  88.529 175.547  1.00  0.00           O
ATOM   2067  N   GLY A 137      62.249  87.329 177.277  1.00  0.00           N
ATOM   2069  CA  GLY A 137      63.469  86.879 176.628  1.00  0.00           C
ATOM   2072  C   GLY A 137      63.199  85.769 175.668  1.00  0.00           C
ATOM   2073  O   GLY A 137      63.249  84.599 176.017  1.00  0.00           O
ATOM   2074  N   HIS A 138      62.909  86.119 174.408  1.00  0.00           N
ATOM   2076  CA  HIS A 138      62.559  85.179 173.358  1.00  0.00           C
ATOM   2078  CB  HIS A 138      62.259  85.919 172.038  1.00  0.00           C
ATOM   2081  ND1 HIS A 138      60.869  84.329 170.817  1.00  0.00           N
ATOM   2082  CG  HIS A 138      62.059  84.999 170.887  1.00  0.00           C
ATOM   2083  CE1 HIS A 138      60.939  83.649 169.678  1.00  0.00           C
ATOM   2085  NE2 HIS A 138      62.119  83.849 169.048  1.00  0.00           N
ATOM   2087  CD2 HIS A 138      62.849  84.709 169.828  1.00  0.00           C
ATOM   2089  C   HIS A 138      63.609  84.119 173.087  1.00  0.00           C
ATOM   2090  O   HIS A 138      63.309  82.929 172.967  1.00  0.00           O
ATOM   2091  N   ASP A 139      64.889  84.539 173.059  1.00  0.00           N
ATOM   2093  CA  ASP A 139      66.069  83.719 172.798  1.00  0.00           C
ATOM   2095  CB  ASP A 139      67.369  84.569 172.978  1.00  0.00           C
ATOM   2098  CG  ASP A 139      67.379  85.889 172.238  1.00  0.00           C
ATOM   2099  OD1 ASP A 139      66.749  86.009 171.168  1.00  0.00           O
ATOM   2100  OD2 ASP A 139      68.019  86.829 172.779  1.00  0.00           O
ATOM   2101  C   ASP A 139      66.189  82.539 173.768  1.00  0.00           C
ATOM   2102  O   ASP A 139      66.619  81.439 173.419  1.00  0.00           O
ATOM   2103  N   LEU A 140      65.859  82.779 175.047  1.00  0.00           N
ATOM   2105  CA  LEU A 140      65.759  81.819 176.128  1.00  0.00           C
ATOM   2107  CB  LEU A 140      65.599  82.519 177.508  1.00  0.00           C
ATOM   2110  CG  LEU A 140      66.809  83.349 177.989  1.00  0.00           C
ATOM   2112  CD1 LEU A 140      67.119  84.589 177.147  1.00  0.00           C
ATOM   2116  CD2 LEU A 140      66.619  83.779 179.437  1.00  0.00           C
ATOM   2120  C   LEU A 140      64.609  80.889 175.957  1.00  0.00           C
ATOM   2121  O   LEU A 140      64.729  79.669 176.027  1.00  0.00           O
ATOM   2122  N   ASN A 141      63.439  81.449 175.648  1.00  0.00           N
ATOM   2124  CA  ASN A 141      62.229  80.709 175.407  1.00  0.00           C
ATOM   2126  CB  ASN A 141      61.049  81.679 175.229  1.00  0.00           C
ATOM   2129  CG  ASN A 141      60.749  82.339 176.568  1.00  0.00           C
ATOM   2130  OD1 ASN A 141      60.909  81.749 177.638  1.00  0.00           O
ATOM   2131  ND2 ASN A 141      60.359  83.629 176.507  1.00  0.00           N
ATOM   2134  C   ASN A 141      62.299  79.739 174.248  1.00  0.00           C
ATOM   2135  O   ASN A 141      61.879  78.599 174.389  1.00  0.00           O
ATOM   2136  N   MET A 142      62.899  80.129 173.098  1.00  0.00           N
ATOM   2138  CA  MET A 142      63.139  79.199 171.997  1.00  0.00           C
ATOM   2140  CB  MET A 142      63.779  79.989 170.817  1.00  0.00           C
ATOM   2143  CG  MET A 142      63.839  79.219 169.478  1.00  0.00           C
ATOM   2146  SD  MET A 142      65.069  77.889 169.348  1.00  0.00           S
ATOM   2147  CE  MET A 142      66.549  78.929 169.228  1.00  0.00           C
ATOM   2151  C   MET A 142      64.029  78.019 172.418  1.00  0.00           C
ATOM   2152  O   MET A 142      63.699  76.859 172.188  1.00  0.00           O
ATOM   2153  N   ARG A 143      65.129  78.279 173.148  1.00  0.00           N
ATOM   2155  CA  ARG A 143      65.909  77.189 173.738  1.00  0.00           C
ATOM   2157  CB  ARG A 143      67.209  77.699 174.389  1.00  0.00           C
ATOM   2160  CG  ARG A 143      68.169  78.339 173.378  1.00  0.00           C
ATOM   2163  CD  ARG A 143      69.439  78.819 174.068  1.00  0.00           C
ATOM   2166  NE  ARG A 143      70.319  79.449 173.048  1.00  0.00           N
ATOM   2168  CZ  ARG A 143      70.459  80.749 172.827  1.00  0.00           C
ATOM   2169  NH1 ARG A 143      69.549  81.649 173.148  1.00  0.00           N
ATOM   2172  NH2 ARG A 143      71.519  81.129 172.158  1.00  0.00           N
ATOM   2175  C   ARG A 143      65.169  76.329 174.747  1.00  0.00           C
ATOM   2176  O   ARG A 143      65.209  75.099 174.658  1.00  0.00           O
ATOM   2177  N   LEU A 144      64.419  76.929 175.687  1.00  0.00           N
ATOM   2179  CA  LEU A 144      63.609  76.199 176.647  1.00  0.00           C
ATOM   2181  CB  LEU A 144      62.889  77.129 177.668  1.00  0.00           C
ATOM   2184  CG  LEU A 144      63.609  77.359 179.017  1.00  0.00           C
ATOM   2186  CD1 LEU A 144      63.929  76.049 179.738  1.00  0.00           C
ATOM   2190  CD2 LEU A 144      64.859  78.239 178.867  1.00  0.00           C
ATOM   2194  C   LEU A 144      62.559  75.319 175.997  1.00  0.00           C
ATOM   2195  O   LEU A 144      62.399  74.179 176.398  1.00  0.00           O
ATOM   2196  N   SER A 145      61.829  75.799 174.968  1.00  0.00           N
ATOM   2198  CA  SER A 145      60.879  74.969 174.258  1.00  0.00           C
ATOM   2200  CB  SER A 145      60.019  75.759 173.247  1.00  0.00           C
ATOM   2203  OG  SER A 145      60.809  76.449 172.288  1.00  0.00           O
ATOM   2205  C   SER A 145      61.459  73.719 173.607  1.00  0.00           C
ATOM   2206  O   SER A 145      60.889  72.639 173.738  1.00  0.00           O
ATOM   2207  N   GLN A 146      62.629  73.809 172.948  1.00  0.00           N
ATOM   2209  CA  GLN A 146      63.339  72.629 172.449  1.00  0.00           C
ATOM   2211  CB  GLN A 146      64.549  73.069 171.588  1.00  0.00           C
ATOM   2214  CG  GLN A 146      64.149  73.809 170.288  1.00  0.00           C
ATOM   2217  CD  GLN A 146      65.399  74.139 169.458  1.00  0.00           C
ATOM   2218  OE1 GLN A 146      66.529  73.969 169.897  1.00  0.00           O
ATOM   2219  NE2 GLN A 146      65.179  74.629 168.208  1.00  0.00           N
ATOM   2222  C   GLN A 146      63.819  71.639 173.517  1.00  0.00           C
ATOM   2223  O   GLN A 146      63.599  70.429 173.398  1.00  0.00           O
ATOM   2224  N   GLN A 147      64.449  72.149 174.598  1.00  0.00           N
ATOM   2226  CA  GLN A 147      64.909  71.379 175.757  1.00  0.00           C
ATOM   2228  CB  GLN A 147      65.639  72.319 176.768  1.00  0.00           C
ATOM   2231  CG  GLN A 147      66.979  72.939 176.297  1.00  0.00           C
ATOM   2234  CD  GLN A 147      67.529  73.929 177.328  1.00  0.00           C
ATOM   2235  OE1 GLN A 147      66.879  74.349 178.278  1.00  0.00           O
ATOM   2236  NE2 GLN A 147      68.809  74.339 177.158  1.00  0.00           N
ATOM   2239  C   GLN A 147      63.789  70.629 176.479  1.00  0.00           C
ATOM   2240  O   GLN A 147      63.879  69.459 176.828  1.00  0.00           O
ATOM   2241  N   ARG A 148      62.649  71.319 176.678  1.00  0.00           N
ATOM   2243  CA  ARG A 148      61.399  70.829 177.207  1.00  0.00           C
ATOM   2245  CB  ARG A 148      60.439  72.049 177.217  1.00  0.00           C
ATOM   2248  CG  ARG A 148      59.069  71.899 177.919  1.00  0.00           C
ATOM   2251  CD  ARG A 148      58.989  72.689 179.239  1.00  0.00           C
ATOM   2254  NE  ARG A 148      58.979  74.169 178.979  1.00  0.00           N
ATOM   2256  CZ  ARG A 148      59.319  75.069 179.897  1.00  0.00           C
ATOM   2257  NH1 ARG A 148      59.639  74.689 181.128  1.00  0.00           N
ATOM   2260  NH2 ARG A 148      59.329  76.349 179.598  1.00  0.00           N
ATOM   2263  C   ARG A 148      60.829  69.679 176.377  1.00  0.00           C
ATOM   2264  O   ARG A 148      60.359  68.679 176.918  1.00  0.00           O
ATOM   2265  N   ALA A 149      60.889  69.799 175.038  1.00  0.00           N
ATOM   2267  CA  ALA A 149      60.569  68.739 174.088  1.00  0.00           C
ATOM   2269  CB  ALA A 149      60.409  69.359 172.688  1.00  0.00           C
ATOM   2273  C   ALA A 149      61.479  67.509 174.048  1.00  0.00           C
ATOM   2274  O   ALA A 149      61.009  66.379 173.927  1.00  0.00           O
ATOM   2275  N   ASP A 150      62.819  67.659 174.138  1.00  0.00           N
ATOM   2277  CA  ASP A 150      63.719  66.519 174.038  1.00  0.00           C
ATOM   2279  CB  ASP A 150      65.019  66.959 173.258  1.00  0.00           C
ATOM   2282  CG  ASP A 150      66.189  67.589 173.998  1.00  0.00           C
ATOM   2283  OD1 ASP A 150      66.489  67.219 175.158  1.00  0.00           O
ATOM   2284  OD2 ASP A 150      66.909  68.359 173.317  1.00  0.00           O
ATOM   2285  C   ASP A 150      63.859  65.789 175.388  1.00  0.00           C
ATOM   2286  O   ASP A 150      64.169  64.599 175.448  1.00  0.00           O
ATOM   2287  N   SER A 151      63.479  66.459 176.498  1.00  0.00           N
ATOM   2289  CA  SER A 151      63.459  65.899 177.837  1.00  0.00           C
ATOM   2291  CB  SER A 151      63.659  66.999 178.918  1.00  0.00           C
ATOM   2294  OG  SER A 151      62.529  67.869 179.038  1.00  0.00           O
ATOM   2296  C   SER A 151      62.199  65.129 178.187  1.00  0.00           C
ATOM   2297  O   SER A 151      62.289  64.159 178.938  1.00  0.00           O
ATOM   2298  N   VAL A 152      61.009  65.459 177.638  1.00  0.00           N
ATOM   2300  CA  VAL A 152      59.909  64.509 177.538  1.00  0.00           C
ATOM   2302  CB  VAL A 152      58.539  65.099 177.178  1.00  0.00           C
ATOM   2304  CG1 VAL A 152      58.019  65.929 178.367  1.00  0.00           C
ATOM   2308  CG2 VAL A 152      58.589  65.959 175.908  1.00  0.00           C
ATOM   2312  C   VAL A 152      60.229  63.329 176.638  1.00  0.00           C
ATOM   2313  O   VAL A 152      59.969  62.179 176.987  1.00  0.00           O
ATOM   2314  N   ALA A 153      60.829  63.549 175.448  1.00  0.00           N
ATOM   2316  CA  ALA A 153      61.139  62.479 174.519  1.00  0.00           C
ATOM   2318  CB  ALA A 153      61.619  63.109 173.199  1.00  0.00           C
ATOM   2322  C   ALA A 153      62.129  61.439 175.068  1.00  0.00           C
ATOM   2323  O   ALA A 153      61.939  60.229 175.038  1.00  0.00           O
ATOM   2324  N   SER A 154      63.199  61.939 175.717  1.00  0.00           N
ATOM   2326  CA  SER A 154      64.149  61.159 176.488  1.00  0.00           C
ATOM   2328  CB  SER A 154      65.299  62.049 176.987  1.00  0.00           C
ATOM   2331  OG  SER A 154      66.369  61.289 177.538  1.00  0.00           O
ATOM   2333  C   SER A 154      63.509  60.409 177.648  1.00  0.00           C
ATOM   2334  O   SER A 154      63.819  59.249 177.938  1.00  0.00           O
ATOM   2335  N   ALA A 155      62.519  61.019 178.339  1.00  0.00           N
ATOM   2337  CA  ALA A 155      61.809  60.379 179.427  1.00  0.00           C
ATOM   2339  CB  ALA A 155      61.089  61.439 180.267  1.00  0.00           C
ATOM   2343  C   ALA A 155      60.779  59.329 178.979  1.00  0.00           C
ATOM   2344  O   ALA A 155      60.289  58.539 179.777  1.00  0.00           O
ATOM   2345  N   LEU A 156      60.439  59.289 177.677  1.00  0.00           N
ATOM   2347  CA  LEU A 156      59.509  58.329 177.128  1.00  0.00           C
ATOM   2349  CB  LEU A 156      58.619  59.029 176.088  1.00  0.00           C
ATOM   2352  CG  LEU A 156      57.449  59.889 176.598  1.00  0.00           C
ATOM   2354  CD1 LEU A 156      56.699  60.529 175.407  1.00  0.00           C
ATOM   2358  CD2 LEU A 156      56.469  59.099 177.468  1.00  0.00           C
ATOM   2362  C   LEU A 156      60.239  57.179 176.438  1.00  0.00           C
ATOM   2363  O   LEU A 156      59.739  56.049 176.418  1.00  0.00           O
ATOM   2364  N   ILE A 157      61.459  57.389 175.897  1.00  0.00           N
ATOM   2366  CA  ILE A 157      62.269  56.289 175.378  1.00  0.00           C
ATOM   2368  CB  ILE A 157      63.519  56.699 174.589  1.00  0.00           C
ATOM   2370  CG2 ILE A 157      63.109  57.509 173.339  1.00  0.00           C
ATOM   2374  CG1 ILE A 157      64.609  57.409 175.419  1.00  0.00           C
ATOM   2377  CD  ILE A 157      66.019  57.189 174.868  1.00  0.00           C
ATOM   2381  C   ILE A 157      62.629  55.259 176.447  1.00  0.00           C
ATOM   2382  O   ILE A 157      62.739  54.059 176.188  1.00  0.00           O
ATOM   2383  N   THR A 158      62.769  55.699 177.718  1.00  0.00           N
ATOM   2385  CA  THR A 158      63.029  54.819 178.858  1.00  0.00           C
ATOM   2387  CB  THR A 158      63.689  55.589 180.008  1.00  0.00           C
ATOM   2389  OG1 THR A 158      64.349  54.719 180.897  1.00  0.00           O
ATOM   2391  CG2 THR A 158      62.699  56.409 180.839  1.00  0.00           C
ATOM   2395  C   THR A 158      61.769  54.059 179.309  1.00  0.00           C
ATOM   2396  O   THR A 158      61.839  53.119 180.098  1.00  0.00           O
ATOM   2397  N   GLN A 159      60.599  54.439 178.768  1.00  0.00           N
ATOM   2399  CA  GLN A 159      59.289  53.829 178.958  1.00  0.00           C
ATOM   2401  CB  GLN A 159      58.219  54.929 179.128  1.00  0.00           C
ATOM   2404  CG  GLN A 159      58.509  55.919 180.267  1.00  0.00           C
ATOM   2407  CD  GLN A 159      58.419  55.179 181.598  1.00  0.00           C
ATOM   2408  OE1 GLN A 159      57.399  54.559 181.898  1.00  0.00           O
ATOM   2409  NE2 GLN A 159      59.489  55.239 182.417  1.00  0.00           N
ATOM   2412  C   GLN A 159      58.869  53.009 177.738  1.00  0.00           C
ATOM   2413  O   GLN A 159      57.699  52.629 177.588  1.00  0.00           O
ATOM   2414  N   GLY A 160      59.799  52.719 176.809  1.00  0.00           N
ATOM   2416  CA  GLY A 160      59.549  51.749 175.737  1.00  0.00           C
ATOM   2419  C   GLY A 160      58.809  52.289 174.538  1.00  0.00           C
ATOM   2420  O   GLY A 160      58.169  51.539 173.818  1.00  0.00           O
ATOM   2421  N   VAL A 161      58.899  53.619 174.309  1.00  0.00           N
ATOM   2423  CA  VAL A 161      58.479  54.229 173.059  1.00  0.00           C
ATOM   2425  CB  VAL A 161      57.759  55.569 173.237  1.00  0.00           C
ATOM   2427  CG1 VAL A 161      57.379  56.129 171.857  1.00  0.00           C
ATOM   2431  CG2 VAL A 161      56.479  55.389 174.077  1.00  0.00           C
ATOM   2435  C   VAL A 161      59.719  54.439 172.207  1.00  0.00           C
ATOM   2436  O   VAL A 161      60.629  55.169 172.588  1.00  0.00           O
ATOM   2437  N   ASP A 162      59.789  53.779 171.038  1.00  0.00           N
ATOM   2439  CA  ASP A 162      60.969  53.809 170.188  1.00  0.00           C
ATOM   2441  CB  ASP A 162      60.819  52.779 169.048  1.00  0.00           C
ATOM   2444  CG  ASP A 162      61.059  51.369 169.589  1.00  0.00           C
ATOM   2445  OD1 ASP A 162      60.709  51.099 170.769  1.00  0.00           O
ATOM   2446  OD2 ASP A 162      61.529  50.519 168.797  1.00  0.00           O
ATOM   2447  C   ASP A 162      61.369  55.189 169.678  1.00  0.00           C
ATOM   2448  O   ASP A 162      60.539  56.039 169.357  1.00  0.00           O
ATOM   2449  N   ALA A 163      62.689  55.449 169.598  1.00  0.00           N
ATOM   2451  CA  ALA A 163      63.209  56.779 169.318  1.00  0.00           C
ATOM   2453  CB  ALA A 163      64.699  56.829 169.669  1.00  0.00           C
ATOM   2457  C   ALA A 163      63.049  57.219 167.878  1.00  0.00           C
ATOM   2458  O   ALA A 163      62.949  58.409 167.608  1.00  0.00           O
ATOM   2459  N   SER A 164      62.929  56.269 166.927  1.00  0.00           N
ATOM   2461  CA  SER A 164      62.309  56.459 165.607  1.00  0.00           C
ATOM   2463  CB  SER A 164      61.809  55.129 164.988  1.00  0.00           C
ATOM   2466  OG  SER A 164      62.879  54.329 164.548  1.00  0.00           O
ATOM   2468  C   SER A 164      61.069  57.299 165.598  1.00  0.00           C
ATOM   2469  O   SER A 164      60.919  58.189 164.767  1.00  0.00           O
ATOM   2470  N   ARG A 165      60.129  56.949 166.488  1.00  0.00           N
ATOM   2472  CA  ARG A 165      58.729  57.269 166.387  1.00  0.00           C
ATOM   2474  CB  ARG A 165      58.029  56.399 167.458  1.00  0.00           C
ATOM   2477  CG  ARG A 165      56.519  56.199 167.247  1.00  0.00           C
ATOM   2480  CD  ARG A 165      55.909  55.109 168.148  1.00  0.00           C
ATOM   2483  NE  ARG A 165      54.939  55.769 169.088  1.00  0.00           N
ATOM   2485  CZ  ARG A 165      53.769  55.269 169.478  1.00  0.00           C
ATOM   2486  NH1 ARG A 165      53.319  54.099 169.077  1.00  0.00           N
ATOM   2489  NH2 ARG A 165      53.029  55.989 170.288  1.00  0.00           N
ATOM   2492  C   ARG A 165      58.489  58.749 166.618  1.00  0.00           C
ATOM   2493  O   ARG A 165      57.609  59.379 166.038  1.00  0.00           O
ATOM   2494  N   ILE A 166      59.319  59.329 167.497  1.00  0.00           N
ATOM   2496  CA  ILE A 166      59.199  60.669 167.998  1.00  0.00           C
ATOM   2498  CB  ILE A 166      59.809  60.709 169.398  1.00  0.00           C
ATOM   2500  CG2 ILE A 166      59.549  62.069 170.098  1.00  0.00           C
ATOM   2504  CG1 ILE A 166      59.419  59.509 170.288  1.00  0.00           C
ATOM   2507  CD  ILE A 166      57.959  59.489 170.717  1.00  0.00           C
ATOM   2511  C   ILE A 166      59.859  61.689 167.059  1.00  0.00           C
ATOM   2512  O   ILE A 166      60.829  61.399 166.358  1.00  0.00           O
ATOM   2513  N   ARG A 167      59.359  62.939 167.008  1.00  0.00           N
ATOM   2515  CA  ARG A 167      60.029  64.079 166.427  1.00  0.00           C
ATOM   2517  CB  ARG A 167      59.349  64.579 165.137  1.00  0.00           C
ATOM   2520  CG  ARG A 167      59.149  63.479 164.077  1.00  0.00           C
ATOM   2523  CD  ARG A 167      58.699  64.079 162.738  1.00  0.00           C
ATOM   2526  NE  ARG A 167      58.659  62.999 161.707  1.00  0.00           N
ATOM   2528  CZ  ARG A 167      57.629  62.179 161.548  1.00  0.00           C
ATOM   2529  NH1 ARG A 167      56.629  62.179 162.397  1.00  0.00           N
ATOM   2532  NH2 ARG A 167      57.559  61.369 160.518  1.00  0.00           N
ATOM   2535  C   ARG A 167      59.899  65.169 167.479  1.00  0.00           C
ATOM   2536  O   ARG A 167      58.989  65.109 168.309  1.00  0.00           O
ATOM   2537  N   THR A 168      60.779  66.189 167.497  1.00  0.00           N
ATOM   2539  CA  THR A 168      60.729  67.209 168.538  1.00  0.00           C
ATOM   2541  CB  THR A 168      61.789  67.079 169.628  1.00  0.00           C
ATOM   2543  OG1 THR A 168      63.099  67.019 169.088  1.00  0.00           O
ATOM   2545  CG2 THR A 168      61.559  65.779 170.408  1.00  0.00           C
ATOM   2549  C   THR A 168      60.779  68.579 167.919  1.00  0.00           C
ATOM   2550  O   THR A 168      61.309  68.779 166.828  1.00  0.00           O
ATOM   2551  N   GLN A 169      60.209  69.579 168.597  1.00  0.00           N
ATOM   2553  CA  GLN A 169      60.099  70.949 168.118  1.00  0.00           C
ATOM   2555  CB  GLN A 169      58.869  71.159 167.169  1.00  0.00           C
ATOM   2558  CG  GLN A 169      59.189  70.939 165.669  1.00  0.00           C
ATOM   2561  CD  GLN A 169      58.279  71.679 164.688  1.00  0.00           C
ATOM   2562  OE1 GLN A 169      58.739  72.149 163.638  1.00  0.00           O
ATOM   2563  NE2 GLN A 169      56.989  71.879 165.018  1.00  0.00           N
ATOM   2566  C   GLN A 169      60.009  71.909 169.287  1.00  0.00           C
ATOM   2567  O   GLN A 169      59.679  71.509 170.408  1.00  0.00           O
ATOM   2568  N   GLY A 170      60.249  73.219 169.057  1.00  0.00           N
ATOM   2570  CA  GLY A 170      59.899  74.259 170.018  1.00  0.00           C
ATOM   2573  C   GLY A 170      59.149  75.409 169.357  1.00  0.00           C
ATOM   2574  O   GLY A 170      59.579  75.889 168.327  1.00  0.00           O
ATOM   2575  N   LEU A 171      58.019  75.859 169.958  1.00  0.00           N
ATOM   2577  CA  LEU A 171      57.269  77.029 169.508  1.00  0.00           C
ATOM   2579  CB  LEU A 171      55.749  76.779 169.198  1.00  0.00           C
ATOM   2582  CG  LEU A 171      55.399  75.779 168.087  1.00  0.00           C
ATOM   2584  CD1 LEU A 171      53.929  75.889 167.658  1.00  0.00           C
ATOM   2588  CD2 LEU A 171      56.299  75.919 166.857  1.00  0.00           C
ATOM   2592  C   LEU A 171      57.279  78.109 170.578  1.00  0.00           C
ATOM   2593  O   LEU A 171      56.259  78.759 170.798  1.00  0.00           O
ATOM   2594  N   GLY A 172      58.419  78.279 171.297  1.00  0.00           N
ATOM   2596  CA  GLY A 172      58.679  79.259 172.357  1.00  0.00           C
ATOM   2599  C   GLY A 172      57.469  79.759 173.139  1.00  0.00           C
ATOM   2600  O   GLY A 172      56.669  78.949 173.618  1.00  0.00           O
ATOM   2601  N   PRO A 173      57.219  81.069 173.217  1.00  0.00           N
ATOM   2602  CD  PRO A 173      58.189  82.159 173.177  1.00  0.00           C
ATOM   2605  CA  PRO A 173      55.929  81.589 173.618  1.00  0.00           C
ATOM   2607  CB  PRO A 173      56.299  82.779 174.538  1.00  0.00           C
ATOM   2610  CG  PRO A 173      57.819  82.939 174.427  1.00  0.00           C
ATOM   2613  C   PRO A 173      55.219  82.049 172.357  1.00  0.00           C
ATOM   2614  O   PRO A 173      54.419  82.979 172.438  1.00  0.00           O
ATOM   2615  N   ALA A 174      55.459  81.409 171.188  1.00  0.00           N
ATOM   2617  CA  ALA A 174      54.879  81.779 169.908  1.00  0.00           C
ATOM   2619  CB  ALA A 174      55.679  81.169 168.729  1.00  0.00           C
ATOM   2623  C   ALA A 174      53.449  81.339 169.738  1.00  0.00           C
ATOM   2624  O   ALA A 174      52.739  81.889 168.887  1.00  0.00           O
ATOM   2625  N   ASN A 175      52.959  80.379 170.529  1.00  0.00           N
ATOM   2627  CA  ASN A 175      51.559  80.019 170.478  1.00  0.00           C
ATOM   2629  CB  ASN A 175      51.359  78.789 169.559  1.00  0.00           C
ATOM   2632  CG  ASN A 175      49.899  78.429 169.398  1.00  0.00           C
ATOM   2633  OD1 ASN A 175      48.989  79.229 169.637  1.00  0.00           O
ATOM   2634  ND2 ASN A 175      49.649  77.159 169.018  1.00  0.00           N
ATOM   2637  C   ASN A 175      50.979  79.829 171.889  1.00  0.00           C
ATOM   2638  O   ASN A 175      50.769  78.699 172.368  1.00  0.00           O
ATOM   2639  N   PRO A 176      50.709  80.929 172.579  1.00  0.00           N
ATOM   2640  CD  PRO A 176      50.999  82.309 172.137  1.00  0.00           C
ATOM   2643  CA  PRO A 176      50.099  80.909 173.887  1.00  0.00           C
ATOM   2645  CB  PRO A 176      50.419  82.299 174.449  1.00  0.00           C
ATOM   2648  CG  PRO A 176      50.429  83.209 173.228  1.00  0.00           C
ATOM   2651  C   PRO A 176      48.599  80.699 173.797  1.00  0.00           C
ATOM   2652  O   PRO A 176      47.919  81.209 172.908  1.00  0.00           O
ATOM   2653  N   ILE A 177      48.039  79.919 174.729  1.00  0.00           N
ATOM   2655  CA  ILE A 177      46.609  79.689 174.828  1.00  0.00           C
ATOM   2657  CB  ILE A 177      46.279  78.209 175.038  1.00  0.00           C
ATOM   2659  CG2 ILE A 177      46.719  77.389 173.797  1.00  0.00           C
ATOM   2663  CG1 ILE A 177      46.829  77.589 176.348  1.00  0.00           C
ATOM   2666  CD  ILE A 177      48.299  77.159 176.348  1.00  0.00           C
ATOM   2670  C   ILE A 177      46.019  80.559 175.938  1.00  0.00           C
ATOM   2671  O   ILE A 177      44.809  80.619 176.128  1.00  0.00           O
ATOM   2672  N   ALA A 178      46.859  81.309 176.678  1.00  0.00           N
ATOM   2674  CA  ALA A 178      46.399  82.229 177.688  1.00  0.00           C
ATOM   2676  CB  ALA A 178      46.079  81.559 179.038  1.00  0.00           C
ATOM   2680  C   ALA A 178      47.439  83.299 177.957  1.00  0.00           C
ATOM   2681  O   ALA A 178      48.639  83.109 177.748  1.00  0.00           O
ATOM   2682  N   SER A 179      46.979  84.459 178.438  1.00  0.00           N
ATOM   2684  CA  SER A 179      47.759  85.619 178.807  1.00  0.00           C
ATOM   2686  CB  SER A 179      46.839  86.799 179.198  1.00  0.00           C
ATOM   2689  OG  SER A 179      47.529  88.039 179.128  1.00  0.00           O
ATOM   2691  C   SER A 179      48.689  85.309 179.968  1.00  0.00           C
ATOM   2692  O   SER A 179      48.369  84.569 180.887  1.00  0.00           O
ATOM   2693  N   ASN A 180      49.919  85.849 179.928  1.00  0.00           N
ATOM   2695  CA  ASN A 180      50.939  85.489 180.897  1.00  0.00           C
ATOM   2697  CB  ASN A 180      52.289  85.349 180.188  1.00  0.00           C
ATOM   2700  CG  ASN A 180      53.109  84.249 180.827  1.00  0.00           C
ATOM   2701  OD1 ASN A 180      52.809  83.049 180.717  1.00  0.00           O
ATOM   2702  ND2 ASN A 180      54.209  84.649 181.479  1.00  0.00           N
ATOM   2705  C   ASN A 180      50.999  86.469 182.058  1.00  0.00           C
ATOM   2706  O   ASN A 180      51.719  87.469 182.077  1.00  0.00           O
ATOM   2707  N   SER A 181      50.229  86.159 183.107  1.00  0.00           N
ATOM   2709  CA  SER A 181      49.939  87.079 184.198  1.00  0.00           C
ATOM   2711  CB  SER A 181      48.549  87.749 184.007  1.00  0.00           C
ATOM   2714  OG  SER A 181      47.479  86.829 183.758  1.00  0.00           O
ATOM   2716  C   SER A 181      49.979  86.289 185.477  1.00  0.00           C
ATOM   2717  O   SER A 181      50.939  86.289 186.237  1.00  0.00           O
ATOM   2718  N   THR A 182      48.939  85.509 185.728  1.00  0.00           N
ATOM   2720  CA  THR A 182      48.789  84.659 186.889  1.00  0.00           C
ATOM   2722  CB  THR A 182      47.349  84.239 187.158  1.00  0.00           C
ATOM   2724  OG1 THR A 182      46.829  83.399 186.138  1.00  0.00           O
ATOM   2726  CG2 THR A 182      46.509  85.509 187.229  1.00  0.00           C
ATOM   2730  C   THR A 182      49.669  83.449 186.787  1.00  0.00           C
ATOM   2731  O   THR A 182      50.009  82.979 185.699  1.00  0.00           O
ATOM   2732  N   ALA A 183      50.059  82.869 187.938  1.00  0.00           N
ATOM   2734  CA  ALA A 183      50.729  81.589 188.008  1.00  0.00           C
ATOM   2736  CB  ALA A 183      51.129  81.329 189.458  1.00  0.00           C
ATOM   2740  C   ALA A 183      49.929  80.449 187.378  1.00  0.00           C
ATOM   2741  O   ALA A 183      50.529  79.599 186.717  1.00  0.00           O
ATOM   2742  N   GLU A 184      48.589  80.439 187.498  1.00  0.00           N
ATOM   2744  CA  GLU A 184      47.729  79.579 186.698  1.00  0.00           C
ATOM   2746  CB  GLU A 184      46.239  79.699 187.117  1.00  0.00           C
ATOM   2749  CG  GLU A 184      45.969  79.279 188.588  1.00  0.00           C
ATOM   2752  CD  GLU A 184      44.499  79.289 188.988  1.00  0.00           C
ATOM   2753  OE1 GLU A 184      43.609  79.439 188.107  1.00  0.00           O
ATOM   2754  OE2 GLU A 184      44.249  79.179 190.218  1.00  0.00           O
ATOM   2755  C   GLU A 184      47.859  79.799 185.188  1.00  0.00           C
ATOM   2756  O   GLU A 184      48.039  78.829 184.449  1.00  0.00           O
ATOM   2757  N   GLY A 185      47.849  81.049 184.669  1.00  0.00           N
ATOM   2759  CA  GLY A 185      48.089  81.329 183.237  1.00  0.00           C
ATOM   2762  C   GLY A 185      49.449  80.919 182.708  1.00  0.00           C
ATOM   2763  O   GLY A 185      49.579  80.329 181.638  1.00  0.00           O
ATOM   2764  N   LYS A 186      50.529  81.189 183.467  1.00  0.00           N
ATOM   2766  CA  LYS A 186      51.859  80.669 183.217  1.00  0.00           C
ATOM   2768  CB  LYS A 186      52.889  81.169 184.248  1.00  0.00           C
ATOM   2771  CG  LYS A 186      53.159  82.669 184.178  1.00  0.00           C
ATOM   2774  CD  LYS A 186      54.279  83.109 185.127  1.00  0.00           C
ATOM   2777  CE  LYS A 186      53.969  82.759 186.587  1.00  0.00           C
ATOM   2780  NZ  LYS A 186      54.819  83.519 187.498  1.00  0.00           N
ATOM   2784  C   LYS A 186      51.949  79.159 183.237  1.00  0.00           C
ATOM   2785  O   LYS A 186      52.619  78.519 182.438  1.00  0.00           O
ATOM   2786  N   ALA A 187      51.259  78.519 184.198  1.00  0.00           N
ATOM   2788  CA  ALA A 187      51.129  77.079 184.248  1.00  0.00           C
ATOM   2790  CB  ALA A 187      50.399  76.719 185.559  1.00  0.00           C
ATOM   2794  C   ALA A 187      50.459  76.519 182.989  1.00  0.00           C
ATOM   2795  O   ALA A 187      50.909  75.519 182.449  1.00  0.00           O
ATOM   2796  N   GLN A 188      49.409  77.149 182.449  1.00  0.00           N
ATOM   2798  CA  GLN A 188      48.869  76.729 181.167  1.00  0.00           C
ATOM   2800  CB  GLN A 188      47.499  77.409 180.919  1.00  0.00           C
ATOM   2803  CG  GLN A 188      46.599  76.689 179.878  1.00  0.00           C
ATOM   2806  CD  GLN A 188      45.229  77.349 179.658  1.00  0.00           C
ATOM   2807  OE1 GLN A 188      44.809  78.269 180.359  1.00  0.00           O
ATOM   2808  NE2 GLN A 188      44.469  76.839 178.647  1.00  0.00           N
ATOM   2811  C   GLN A 188      49.879  76.879 179.998  1.00  0.00           C
ATOM   2812  O   GLN A 188      50.009  75.999 179.157  1.00  0.00           O
ATOM   2813  N   ASN A 189      50.669  77.989 179.938  1.00  0.00           N
ATOM   2815  CA  ASN A 189      51.699  78.169 178.918  1.00  0.00           C
ATOM   2817  CB  ASN A 189      52.259  79.619 178.848  1.00  0.00           C
ATOM   2820  CG  ASN A 189      51.239  80.559 178.208  1.00  0.00           C
ATOM   2821  OD1 ASN A 189      50.819  80.329 177.067  1.00  0.00           O
ATOM   2822  ND2 ASN A 189      50.829  81.619 178.938  1.00  0.00           N
ATOM   2825  C   ASN A 189      52.889  77.199 178.968  1.00  0.00           C
ATOM   2826  O   ASN A 189      53.309  76.699 177.919  1.00  0.00           O
ATOM   2827  N   ARG A 190      53.449  76.879 180.158  1.00  0.00           N
ATOM   2829  CA  ARG A 190      54.369  75.749 180.307  1.00  0.00           C
ATOM   2831  CB  ARG A 190      54.999  75.519 181.717  1.00  0.00           C
ATOM   2834  CG  ARG A 190      56.159  76.449 182.137  1.00  0.00           C
ATOM   2837  CD  ARG A 190      55.769  77.809 182.718  1.00  0.00           C
ATOM   2840  NE  ARG A 190      54.909  77.619 183.927  1.00  0.00           N
ATOM   2842  CZ  ARG A 190      55.359  77.309 185.138  1.00  0.00           C
ATOM   2843  NH1 ARG A 190      56.649  77.279 185.438  1.00  0.00           N
ATOM   2846  NH2 ARG A 190      54.499  77.029 186.097  1.00  0.00           N
ATOM   2849  C   ARG A 190      53.719  74.439 179.958  1.00  0.00           C
ATOM   2850  O   ARG A 190      52.949  73.899 180.737  1.00  0.00           O
ATOM   2851  N   ARG A 191      53.999  73.899 178.768  1.00  0.00           N
ATOM   2853  CA  ARG A 191      53.189  72.839 178.247  1.00  0.00           C
ATOM   2855  CB  ARG A 191      51.799  73.429 177.848  1.00  0.00           C
ATOM   2858  CG  ARG A 191      51.039  72.739 176.717  1.00  0.00           C
ATOM   2861  CD  ARG A 191      51.619  73.079 175.348  1.00  0.00           C
ATOM   2864  NE  ARG A 191      50.669  73.909 174.559  1.00  0.00           N
ATOM   2866  CZ  ARG A 191      50.639  75.239 174.467  1.00  0.00           C
ATOM   2867  NH1 ARG A 191      51.279  76.039 175.288  1.00  0.00           N
ATOM   2870  NH2 ARG A 191      49.909  75.729 173.488  1.00  0.00           N
ATOM   2873  C   ARG A 191      53.969  72.099 177.178  1.00  0.00           C
ATOM   2874  O   ARG A 191      54.809  72.699 176.507  1.00  0.00           O
ATOM   2875  N   VAL A 192      53.709  70.799 176.987  1.00  0.00           N
ATOM   2877  CA  VAL A 192      54.079  70.059 175.808  1.00  0.00           C
ATOM   2879  CB  VAL A 192      55.129  68.969 176.068  1.00  0.00           C
ATOM   2881  CG1 VAL A 192      56.409  69.629 176.628  1.00  0.00           C
ATOM   2885  CG2 VAL A 192      54.629  67.849 176.997  1.00  0.00           C
ATOM   2889  C   VAL A 192      52.819  69.479 175.168  1.00  0.00           C
ATOM   2890  O   VAL A 192      51.949  68.929 175.839  1.00  0.00           O
ATOM   2891  N   GLU A 193      52.719  69.599 173.838  1.00  0.00           N
ATOM   2893  CA  GLU A 193      51.689  68.899 173.087  1.00  0.00           C
ATOM   2895  CB  GLU A 193      50.969  69.859 172.089  1.00  0.00           C
ATOM   2898  CG  GLU A 193      49.879  70.739 172.768  1.00  0.00           C
ATOM   2901  CD  GLU A 193      49.369  71.899 171.908  1.00  0.00           C
ATOM   2902  OE1 GLU A 193      48.979  71.649 170.737  1.00  0.00           O
ATOM   2903  OE2 GLU A 193      49.329  73.049 172.418  1.00  0.00           O
ATOM   2904  C   GLU A 193      52.299  67.679 172.408  1.00  0.00           C
ATOM   2905  O   GLU A 193      53.349  67.759 171.779  1.00  0.00           O
ATOM   2906  N   ILE A 194      51.679  66.499 172.598  1.00  0.00           N
ATOM   2908  CA  ILE A 194      52.159  65.219 172.128  1.00  0.00           C
ATOM   2910  CB  ILE A 194      52.319  64.269 173.317  1.00  0.00           C
ATOM   2912  CG2 ILE A 194      52.719  62.859 172.838  1.00  0.00           C
ATOM   2916  CG1 ILE A 194      53.339  64.809 174.357  1.00  0.00           C
ATOM   2919  CD  ILE A 194      53.449  63.949 175.617  1.00  0.00           C
ATOM   2923  C   ILE A 194      51.139  64.669 171.138  1.00  0.00           C
ATOM   2924  O   ILE A 194      50.069  64.199 171.518  1.00  0.00           O
ATOM   2925  N   THR A 195      51.459  64.709 169.828  1.00  0.00           N
ATOM   2927  CA  THR A 195      50.499  64.389 168.777  1.00  0.00           C
ATOM   2929  CB  THR A 195      50.489  65.369 167.608  1.00  0.00           C
ATOM   2931  OG1 THR A 195      50.239  66.669 168.118  1.00  0.00           O
ATOM   2933  CG2 THR A 195      49.379  65.039 166.609  1.00  0.00           C
ATOM   2937  C   THR A 195      50.849  63.049 168.208  1.00  0.00           C
ATOM   2938  O   THR A 195      51.999  62.809 167.868  1.00  0.00           O
ATOM   2939  N   LEU A 196      49.849  62.149 168.107  1.00  0.00           N
ATOM   2941  CA  LEU A 196      50.049  60.799 167.617  1.00  0.00           C
ATOM   2943  CB  LEU A 196      49.329  59.709 168.449  1.00  0.00           C
ATOM   2946  CG  LEU A 196      49.799  59.489 169.908  1.00  0.00           C
ATOM   2948  CD1 LEU A 196      51.199  58.859 169.938  1.00  0.00           C
ATOM   2952  CD2 LEU A 196      49.839  60.729 170.817  1.00  0.00           C
ATOM   2956  C   LEU A 196      49.509  60.739 166.199  1.00  0.00           C
ATOM   2957  O   LEU A 196      48.299  60.799 165.967  1.00  0.00           O
ATOM   2958  N   SER A 197      50.429  60.599 165.218  1.00  0.00           N
ATOM   2960  CA  SER A 197      50.179  60.849 163.808  1.00  0.00           C
ATOM   2962  CB  SER A 197      51.259  61.759 163.169  1.00  0.00           C
ATOM   2965  OG  SER A 197      51.549  62.839 164.038  1.00  0.00           O
ATOM   2967  C   SER A 197      50.239  59.529 163.068  1.00  0.00           C
ATOM   2968  O   SER A 197      51.189  58.779 163.298  1.00  0.00           O
ATOM   2969  N   PRO A 198      49.269  59.169 162.258  1.00  0.00           N
ATOM   2970  CD  PRO A 198      48.159  60.029 161.828  1.00  0.00           C
ATOM   2973  CA  PRO A 198      49.219  57.859 161.628  1.00  0.00           C
ATOM   2975  CB  PRO A 198      47.729  57.739 161.318  1.00  0.00           C
ATOM   2978  CG  PRO A 198      47.339  59.159 160.887  1.00  0.00           C
ATOM   2981  C   PRO A 198      50.029  57.779 160.348  1.00  0.00           C
ATOM   2982  OT1 PRO A 198      50.709  58.769 159.949  1.00  0.00           O
ATOM   2983  OT2 PRO A 198      49.999  56.679 159.738  1.00  0.00           O
ATOM   2984  NH3 POPEB 199       7.769 119.979 159.488  1.00  0.00           N
ATOM   2988  C12 POPEB 199       6.499 119.459 160.098  1.00  0.00           C
ATOM   2991  C11 POPEB 199       6.689 118.149 160.867  1.00  0.00           C
ATOM   2994  P   POPEB 199       5.439 116.069 159.848  1.00  0.00           P
ATOM   2995  O13 POPEB 199       4.409 116.369 160.858  1.00  0.00           O
ATOM   2996  O14 POPEB 199       6.019 114.709 159.857  1.00  0.00           O
ATOM   2997  O11 POPEB 199       4.899 116.449 158.419  1.00  0.00           O
ATOM   2998  O12 POPEB 199       6.669 117.049 159.958  1.00  0.00           O
ATOM   2999  C1  POPEB 199       5.269 115.709 157.247  1.00  0.00           C
ATOM   3002  C2  POPEB 199       6.689 116.059 156.698  1.00  0.00           C
ATOM   3004  O21 POPEB 199       6.619 116.489 155.318  1.00  0.00           O
ATOM   3005  C21 POPEB 199       6.299 115.569 154.419  1.00  0.00           C
ATOM   3006  O22 POPEB 199       6.019 114.409 154.628  1.00  0.00           O
ATOM   3007  C22 POPEB 199       6.239 116.259 153.048  1.00  0.00           C
ATOM   3010  C3  POPEB 199       7.729 114.919 156.949  1.00  0.00           C
ATOM   3013  O31 POPEB 199       8.969 115.119 156.229  1.00  0.00           O
ATOM   3014  C31 POPEB 199       9.889 114.199 156.529  1.00  0.00           C
ATOM   3015  O32 POPEB 199       9.799 113.419 157.469  1.00  0.00           O
ATOM   3016  C32 POPEB 199      11.019 114.179 155.507  1.00  0.00           C
ATOM   3019  C23 POPEB 199       6.419 115.299 151.848  1.00  0.00           C
ATOM   3022  C24 POPEB 199       7.839 114.729 151.738  1.00  0.00           C
ATOM   3025  C25 POPEB 199       8.119 114.129 150.348  1.00  0.00           C
ATOM   3028  C26 POPEB 199       9.559 113.619 150.188  1.00  0.00           C
ATOM   3031  C27 POPEB 199       9.939 113.459 148.708  1.00  0.00           C
ATOM   3034  C28 POPEB 199      11.379 112.959 148.467  1.00  0.00           C
ATOM   3037  C29 POPEB 199      11.829 113.269 147.068  1.00  0.00           C
ATOM   3039 0C21 POPEB 199      11.929 112.429 146.018  1.00  0.00           C
ATOM   3041 1C21 POPEB 199      11.589 110.959 145.997  1.00  0.00           C
ATOM   3044 2C21 POPEB 199      10.359 110.699 145.098  1.00  0.00           C
ATOM   3047 3C21 POPEB 199       9.939 109.219 145.098  1.00  0.00           C
ATOM   3050 4C21 POPEB 199       8.699 108.899 144.238  1.00  0.00           C
ATOM   3053 5C21 POPEB 199       7.549 109.889 144.428  1.00  0.00           C
ATOM   3056 6C21 POPEB 199       6.209 109.439 143.837  1.00  0.00           C
ATOM   3059 7C21 POPEB 199       5.059 110.359 144.278  1.00  0.00           C
ATOM   3062 8C21 POPEB 199       3.699 110.019 143.658  1.00  0.00           C
ATOM   3066  C33 POPEB 199      11.409 115.519 154.848  1.00  0.00           C
ATOM   3069  C34 POPEB 199      12.169 115.239 153.538  1.00  0.00           C
ATOM   3072  C35 POPEB 199      12.599 116.489 152.758  1.00  0.00           C
ATOM   3075  C36 POPEB 199      13.379 116.099 151.499  1.00  0.00           C
ATOM   3078  C37 POPEB 199      13.959 117.299 150.728  1.00  0.00           C
ATOM   3081  C38 POPEB 199      15.019 116.889 149.699  1.00  0.00           C
ATOM   3084  C39 POPEB 199      14.519 115.849 148.678  1.00  0.00           C
ATOM   3087 0C31 POPEB 199      15.609 115.419 147.688  1.00  0.00           C
ATOM   3090 1C31 POPEB 199      15.139 114.279 146.778  1.00  0.00           C
ATOM   3093 2C31 POPEB 199      16.259 113.729 145.887  1.00  0.00           C
ATOM   3096 3C31 POPEB 199      15.769 112.589 144.997  1.00  0.00           C
ATOM   3099 4C31 POPEB 199      16.899 111.929 144.217  1.00  0.00           C
ATOM   3102 5C31 POPEB 199      16.419 110.769 143.348  1.00  0.00           C
ATOM   3105 6C31 POPEB 199      17.559 110.099 142.587  1.00  0.00           C
ATOM   3109  NH3 POPEC 200      28.439  89.029 118.288  1.00  0.00           N
ATOM   3113  C12 POPEC 200      28.489  87.519 118.228  1.00  0.00           C
ATOM   3116  C11 POPEC 200      28.929  86.869 119.548  1.00  0.00           C
ATOM   3119  P   POPEC 200      28.449  84.339 118.927  1.00  0.00           P
ATOM   3120  O13 POPEC 200      27.049  84.789 118.938  1.00  0.00           O
ATOM   3121  O14 POPEC 200      28.919  83.769 117.658  1.00  0.00           O
ATOM   3122  O11 POPEC 200      28.649  83.269 120.068  1.00  0.00           O
ATOM   3123  O12 POPEC 200      29.389  85.539 119.318  1.00  0.00           O
ATOM   3124  C1  POPEC 200      29.759  83.299 120.978  1.00  0.00           C
ATOM   3127  C2  POPEC 200      29.289  82.949 122.418  1.00  0.00           C
ATOM   3129  O21 POPEC 200      30.419  82.809 123.288  1.00  0.00           O
ATOM   3130  C21 POPEC 200      30.159  82.799 124.608  1.00  0.00           C
ATOM   3131  O22 POPEC 200      30.309  81.829 125.327  1.00  0.00           O
ATOM   3132  C22 POPEC 200      29.629  84.159 125.068  1.00  0.00           C
ATOM   3135  C3  POPEC 200      28.459  81.629 122.357  1.00  0.00           C
ATOM   3138  O31 POPEC 200      27.799  81.239 123.577  1.00  0.00           O
ATOM   3139  C31 POPEC 200      26.709  81.919 123.857  1.00  0.00           C
ATOM   3140  O32 POPEC 200      26.379  82.969 123.338  1.00  0.00           O
ATOM   3141  C32 POPEC 200      25.809  81.129 124.798  1.00  0.00           C
ATOM   3144  C23 POPEC 200      29.979  84.459 126.548  1.00  0.00           C
ATOM   3147  C24 POPEC 200      29.229  85.689 127.108  1.00  0.00           C
ATOM   3150  C25 POPEC 200      27.799  85.379 127.588  1.00  0.00           C
ATOM   3153  C26 POPEC 200      27.709  84.539 128.878  1.00  0.00           C
ATOM   3156  C27 POPEC 200      27.859  85.349 130.177  1.00  0.00           C
ATOM   3159  C28 POPEC 200      27.909  84.479 131.458  1.00  0.00           C
ATOM   3162  C29 POPEC 200      26.629  83.749 131.778  1.00  0.00           C
ATOM   3164 0C21 POPEC 200      25.859  83.939 132.867  1.00  0.00           C
ATOM   3166 1C21 POPEC 200      26.129  84.949 133.958  1.00  0.00           C
ATOM   3169 2C21 POPEC 200      25.479  84.569 135.307  1.00  0.00           C
ATOM   3172 3C21 POPEC 200      25.379  85.769 136.258  1.00  0.00           C
ATOM   3175 4C21 POPEC 200      24.709  85.389 137.587  1.00  0.00           C
ATOM   3178 5C21 POPEC 200      24.259  86.579 138.449  1.00  0.00           C
ATOM   3181 6C21 POPEC 200      25.309  87.049 139.467  1.00  0.00           C
ATOM   3184 7C21 POPEC 200      24.719  88.039 140.497  1.00  0.00           C
ATOM   3187 8C21 POPEC 200      25.759  88.619 141.448  1.00  0.00           C
ATOM   3191  C33 POPEC 200      25.279  81.989 125.957  1.00  0.00           C
ATOM   3194  C34 POPEC 200      24.149  81.279 126.698  1.00  0.00           C
ATOM   3197  C35 POPEC 200      23.929  81.849 128.098  1.00  0.00           C
ATOM   3200  C36 POPEC 200      22.959  80.979 128.918  1.00  0.00           C
ATOM   3203  C37 POPEC 200      23.169  81.119 130.428  1.00  0.00           C
ATOM   3206  C38 POPEC 200      22.359  80.089 131.217  1.00  0.00           C
ATOM   3209  C39 POPEC 200      22.389  80.399 132.717  1.00  0.00           C
ATOM   3212 0C31 POPEC 200      21.609  79.399 133.577  1.00  0.00           C
ATOM   3215 1C31 POPEC 200      21.539  79.879 135.027  1.00  0.00           C
ATOM   3218 2C31 POPEC 200      20.849  78.899 135.988  1.00  0.00           C
ATOM   3221 3C31 POPEC 200      20.809  79.439 137.418  1.00  0.00           C
ATOM   3224 4C31 POPEC 200      20.159  78.479 138.428  1.00  0.00           C
ATOM   3227 5C31 POPEC 200      20.259  78.979 139.868  1.00  0.00           C
ATOM   3230 6C31 POPEC 200      19.649  78.039 140.917  1.00  0.00           C
ATOM   3234  NH3 POPED 201      77.499  92.689 117.518  1.00  0.00           N
ATOM   3238  C12 POPED 201      78.629  93.519 118.068  1.00  0.00           C
ATOM   3241  C11 POPED 201      79.309  94.359 116.968  1.00  0.00           C
ATOM   3244  P   POPED 201      77.509  96.099 116.178  1.00  0.00           P
ATOM   3245  O13 POPED 201      76.219  95.909 115.488  1.00  0.00           O
ATOM   3246  O14 POPED 201      78.279  97.309 115.858  1.00  0.00           O
ATOM   3247  O11 POPED 201      77.259  96.079 117.738  1.00  0.00           O
ATOM   3248  O12 POPED 201      78.389  94.799 115.978  1.00  0.00           O
ATOM   3249  C1  POPED 201      76.049  96.589 118.327  1.00  0.00           C
ATOM   3252  C2  POPED 201      76.369  97.589 119.468  1.00  0.00           C
ATOM   3254  O21 POPED 201      77.339  97.039 120.388  1.00  0.00           O
ATOM   3255  C21 POPED 201      76.919  95.989 121.118  1.00  0.00           C
ATOM   3256  O22 POPED 201      75.769  95.599 121.208  1.00  0.00           O
ATOM   3257  C22 POPED 201      78.069  95.399 121.918  1.00  0.00           C
ATOM   3260  C3  POPED 201      75.109  98.199 120.177  1.00  0.00           C
ATOM   3263  O31 POPED 201      75.539  98.849 121.398  1.00  0.00           O
ATOM   3264  C31 POPED 201      74.619  99.319 122.217  1.00  0.00           C
ATOM   3265  O32 POPED 201      73.439  99.469 121.978  1.00  0.00           O
ATOM   3266  C32 POPED 201      75.339  99.619 123.538  1.00  0.00           C
ATOM   3269  C23 POPED 201      78.089  95.889 123.378  1.00  0.00           C
ATOM   3272  C24 POPED 201      79.229  95.279 124.198  1.00  0.00           C
ATOM   3275  C25 POPED 201      79.269  95.809 125.638  1.00  0.00           C
ATOM   3278  C26 POPED 201      80.499  95.329 126.438  1.00  0.00           C
ATOM   3281  C27 POPED 201      80.439  95.769 127.917  1.00  0.00           C
ATOM   3284  C28 POPED 201      81.629  95.289 128.777  1.00  0.00           C
ATOM   3287  C29 POPED 201      82.939  95.869 128.309  1.00  0.00           C
ATOM   3289 0C21 POPED 201      84.159  95.399 128.589  1.00  0.00           C
ATOM   3291 1C21 POPED 201      84.499  94.249 129.497  1.00  0.00           C
ATOM   3294 2C21 POPED 201      84.809  94.729 130.928  1.00  0.00           C
ATOM   3297 3C21 POPED 201      85.929  95.779 130.997  1.00  0.00           C
ATOM   3300 4C21 POPED 201      86.439  95.979 132.428  1.00  0.00           C
ATOM   3303 5C21 POPED 201      87.629  96.939 132.527  1.00  0.00           C
ATOM   3306 6C21 POPED 201      87.209  98.399 132.788  1.00  0.00           C
ATOM   3309 7C21 POPED 201      88.379  99.399 132.738  1.00  0.00           C
ATOM   3312 8C21 POPED 201      89.579  99.029 133.618  1.00  0.00           C
ATOM   3316  C33 POPED 201      74.569 100.559 124.488  1.00  0.00           C
ATOM   3319  C34 POPED 201      75.299 100.749 125.827  1.00  0.00           C
ATOM   3322  C35 POPED 201      75.629  99.409 126.498  1.00  0.00           C
ATOM   3325  C36 POPED 201      75.759  99.489 128.018  1.00  0.00           C
ATOM   3328  C37 POPED 201      76.069  98.099 128.618  1.00  0.00           C
ATOM   3331  C38 POPED 201      75.849  98.039 130.128  1.00  0.00           C
ATOM   3334  C39 POPED 201      76.989  98.659 130.938  1.00  0.00           C
ATOM   3337 0C31 POPED 201      76.759  98.489 132.438  1.00  0.00           C
ATOM   3340 1C31 POPED 201      77.859  99.139 133.277  1.00  0.00           C
ATOM   3343 2C31 POPED 201      77.599  99.009 134.777  1.00  0.00           C
ATOM   3346 3C31 POPED 201      78.439  99.989 135.607  1.00  0.00           C
ATOM   3349 4C31 POPED 201      79.919  99.619 135.747  1.00  0.00           C
ATOM   3352 5C31 POPED 201      80.689 100.719 136.498  1.00  0.00           C
ATOM   3355 6C31 POPED 201      82.069 100.289 136.997  1.00  0.00           C
ATOM   3359  NH3 POPEE 202      16.509  99.309 120.177  1.00  0.00           N
ATOM   3363  C12 POPEE 202      17.049  98.209 119.307  1.00  0.00           C
ATOM   3366  C11 POPEE 202      17.089  98.649 117.838  1.00  0.00           C
ATOM   3369  P   POPEE 202      18.419  96.699 116.618  1.00  0.00           P
ATOM   3370  O13 POPEE 202      18.009  95.509 115.858  1.00  0.00           O
ATOM   3371  O14 POPEE 202      19.409  97.609 115.998  1.00  0.00           O
ATOM   3372  O11 POPEE 202      19.039  96.299 118.018  1.00  0.00           O
ATOM   3373  O12 POPEE 202      17.129  97.529 116.978  1.00  0.00           O
ATOM   3374  C1  POPEE 202      18.819  95.029 118.638  1.00  0.00           C
ATOM   3377  C2  POPEE 202      18.879  95.169 120.188  1.00  0.00           C
ATOM   3379  O21 POPEE 202      20.069  94.519 120.688  1.00  0.00           O
ATOM   3380  C21 POPEE 202      20.609  95.039 121.768  1.00  0.00           C
ATOM   3381  O22 POPEE 202      20.389  96.149 122.217  1.00  0.00           O
ATOM   3382  C22 POPEE 202      21.499  93.999 122.438  1.00  0.00           C
ATOM   3385  C3  POPEE 202      17.619  94.529 120.838  1.00  0.00           C
ATOM   3388  O31 POPEE 202      17.559  94.839 122.238  1.00  0.00           O
ATOM   3389  C31 POPEE 202      17.499  93.839 123.107  1.00  0.00           C
ATOM   3390  O32 POPEE 202      17.469  92.649 122.858  1.00  0.00           O
ATOM   3391  C32 POPEE 202      17.499  94.449 124.508  1.00  0.00           C
ATOM   3394  C23 POPEE 202      21.169  93.909 123.948  1.00  0.00           C
ATOM   3397  C24 POPEE 202      22.249  93.209 124.768  1.00  0.00           C
ATOM   3400  C25 POPEE 202      21.839  92.929 126.217  1.00  0.00           C
ATOM   3403  C26 POPEE 202      22.999  92.369 127.059  1.00  0.00           C
ATOM   3406  C27 POPEE 202      22.579  91.979 128.478  1.00  0.00           C
ATOM   3409  C28 POPEE 202      23.719  91.359 129.307  1.00  0.00           C
ATOM   3412  C29 POPEE 202      24.749  92.359 129.777  1.00  0.00           C
ATOM   3414 0C21 POPEE 202      24.869  92.859 131.018  1.00  0.00           C
ATOM   3416 1C21 POPEE 202      23.999  92.559 132.208  1.00  0.00           C
ATOM   3419 2C21 POPEE 202      24.699  91.589 133.178  1.00  0.00           C
ATOM   3422 3C21 POPEE 202      25.979  92.149 133.798  1.00  0.00           C
ATOM   3425 4C21 POPEE 202      26.629  91.209 134.827  1.00  0.00           C
ATOM   3428 5C21 POPEE 202      27.319  89.979 134.238  1.00  0.00           C
ATOM   3431 6C21 POPEE 202      27.989  89.119 135.318  1.00  0.00           C
ATOM   3434 7C21 POPEE 202      28.649  87.849 134.768  1.00  0.00           C
ATOM   3437 8C21 POPEE 202      29.329  87.009 135.848  1.00  0.00           C
ATOM   3441  C33 POPEE 202      17.769  93.379 125.578  1.00  0.00           C
ATOM   3444  C34 POPEE 202      17.849  93.949 126.997  1.00  0.00           C
ATOM   3447  C35 POPEE 202      18.359  92.879 127.967  1.00  0.00           C
ATOM   3450  C36 POPEE 202      18.279  93.279 129.447  1.00  0.00           C
ATOM   3453  C37 POPEE 202      18.819  92.159 130.338  1.00  0.00           C
ATOM   3456  C38 POPEE 202      18.549  92.359 131.837  1.00  0.00           C
ATOM   3459  C39 POPEE 202      19.339  93.509 132.479  1.00  0.00           C
ATOM   3462 0C31 POPEE 202      19.109  93.549 133.988  1.00  0.00           C
ATOM   3465 1C31 POPEE 202      19.969  94.589 134.708  1.00  0.00           C
ATOM   3468 2C31 POPEE 202      19.829  94.459 136.238  1.00  0.00           C
ATOM   3471 3C31 POPEE 202      20.559  95.579 136.988  1.00  0.00           C
ATOM   3474 4C31 POPEE 202      20.569  95.369 138.508  1.00  0.00           C
ATOM   3477 5C31 POPEE 202      20.949  96.649 139.268  1.00  0.00           C
ATOM   3480 6C31 POPEE 202      21.329  96.409 140.728  1.00  0.00           C
ATOM   3484  NH3 POPEF 203      77.679  43.729 119.588  1.00  0.00           N
ATOM   3488  C12 POPEF 203      77.829  44.539 118.327  1.00  0.00           C
ATOM   3491  C11 POPEF 203      77.549  45.999 118.688  1.00  0.00           C
ATOM   3494  P   POPEF 203      78.959  47.809 120.008  1.00  0.00           P
ATOM   3495  O13 POPEF 203      80.429  47.699 120.008  1.00  0.00           O
ATOM   3496  O14 POPEF 203      78.289  48.749 119.098  1.00  0.00           O
ATOM   3497  O11 POPEF 203      78.429  48.179 121.448  1.00  0.00           O
ATOM   3498  O12 POPEF 203      78.319  46.359 119.839  1.00  0.00           O
ATOM   3499  C1  POPEF 203      79.149  47.759 122.598  1.00  0.00           C
ATOM   3502  C2  POPEF 203      80.269  48.779 122.967  1.00  0.00           C
ATOM   3504  O21 POPEF 203      81.459  48.109 123.408  1.00  0.00           O
ATOM   3505  C21 POPEF 203      81.349  47.399 124.518  1.00  0.00           C
ATOM   3506  O22 POPEF 203      80.329  47.239 125.168  1.00  0.00           O
ATOM   3507  C22 POPEF 203      82.709  46.889 124.967  1.00  0.00           C
ATOM   3510  C3  POPEF 203      79.839  49.919 123.927  1.00  0.00           C
ATOM   3513  O31 POPEF 203      80.889  50.909 124.068  1.00  0.00           O
ATOM   3514  C31 POPEF 203      81.739  50.699 125.078  1.00  0.00           C
ATOM   3515  O32 POPEF 203      82.879  50.279 124.928  1.00  0.00           O
ATOM   3516  C32 POPEF 203      81.119  51.069 126.418  1.00  0.00           C
ATOM   3519  C23 POPEF 203      82.829  46.969 126.507  1.00  0.00           C
ATOM   3522  C24 POPEF 203      84.269  47.139 126.978  1.00  0.00           C
ATOM   3525  C25 POPEF 203      84.379  47.679 128.417  1.00  0.00           C
ATOM   3528  C26 POPEF 203      83.859  46.709 129.478  1.00  0.00           C
ATOM   3531  C27 POPEF 203      84.339  47.099 130.887  1.00  0.00           C
ATOM   3534  C28 POPEF 203      83.909  46.099 131.967  1.00  0.00           C
ATOM   3537  C29 POPEF 203      84.679  46.309 133.247  1.00  0.00           C
ATOM   3539 0C21 POPEF 203      84.449  45.679 134.418  1.00  0.00           C
ATOM   3541 1C21 POPEF 203      83.369  44.659 134.667  1.00  0.00           C
ATOM   3544 2C21 POPEF 203      83.819  43.199 134.438  1.00  0.00           C
ATOM   3547 3C21 POPEF 203      84.939  42.729 135.388  1.00  0.00           C
ATOM   3550 4C21 POPEF 203      85.299  41.249 135.177  1.00  0.00           C
ATOM   3553 5C21 POPEF 203      86.449  40.769 136.077  1.00  0.00           C
ATOM   3556 6C21 POPEF 203      86.139  40.899 137.577  1.00  0.00           C
ATOM   3559 7C21 POPEF 203      87.189  40.209 138.467  1.00  0.00           C
ATOM   3562 8C21 POPEF 203      86.889  40.329 139.958  1.00  0.00           C
ATOM   3566  C33 POPEF 203      82.149  51.849 127.268  1.00  0.00           C
ATOM   3569  C34 POPEF 203      81.579  52.469 128.548  1.00  0.00           C
ATOM   3572  C35 POPEF 203      81.309  51.459 129.658  1.00  0.00           C
ATOM   3575  C36 POPEF 203      81.489  52.089 131.048  1.00  0.00           C
ATOM   3578  C37 POPEF 203      81.249  51.119 132.199  1.00  0.00           C
ATOM   3581  C38 POPEF 203      81.509  51.749 133.577  1.00  0.00           C
ATOM   3584  C39 POPEF 203      82.929  52.299 133.747  1.00  0.00           C
ATOM   3587 0C31 POPEF 203      83.019  53.819 133.577  1.00  0.00           C
ATOM   3590 1C31 POPEF 203      84.479  54.319 133.548  1.00  0.00           C
ATOM   3593 2C31 POPEF 203      84.689  55.689 134.208  1.00  0.00           C
ATOM   3596 3C31 POPEF 203      85.059  55.599 135.697  1.00  0.00           C
ATOM   3599 4C31 POPEF 203      83.919  55.099 136.607  1.00  0.00           C
ATOM   3602 5C31 POPEF 203      84.339  55.029 138.078  1.00  0.00           C
ATOM   3605 6C31 POPEF 203      83.239  54.539 139.018  1.00  0.00           C
ATOM   3609  NH3 POPEG 204      48.969  92.639 115.208  1.00  0.00           N
ATOM   3613  C12 POPEG 204      50.389  92.809 114.757  1.00  0.00           C
ATOM   3616  C11 POPEG 204      50.719  91.859 113.597  1.00  0.00           C
ATOM   3619  P   POPEG 204      53.219  91.129 113.278  1.00  0.00           P
ATOM   3620  O13 POPEG 204      52.919  89.989 112.378  1.00  0.00           O
ATOM   3621  O14 POPEG 204      54.539  91.809 113.218  1.00  0.00           O
ATOM   3622  O11 POPEG 204      52.959  90.709 114.777  1.00  0.00           O
ATOM   3623  O12 POPEG 204      52.029  92.169 113.107  1.00  0.00           O
ATOM   3624  C1  POPEG 204      52.889  89.339 115.168  1.00  0.00           C
ATOM   3627  C2  POPEG 204      52.769  89.239 116.717  1.00  0.00           C
ATOM   3629  O21 POPEG 204      52.519  87.899 117.158  1.00  0.00           O
ATOM   3630  C21 POPEG 204      51.359  87.349 116.868  1.00  0.00           C
ATOM   3631  O22 POPEG 204      50.449  87.839 116.217  1.00  0.00           O
ATOM   3632  C22 POPEG 204      51.339  85.939 117.488  1.00  0.00           C
ATOM   3635  C3  POPEG 204      51.789  90.309 117.327  1.00  0.00           C
ATOM   3638  O31 POPEG 204      52.029  90.549 118.738  1.00  0.00           O
ATOM   3639  C31 POPEG 204      51.309  89.779 119.559  1.00  0.00           C
ATOM   3640  O32 POPEG 204      50.439  88.999 119.238  1.00  0.00           O
ATOM   3641  C32 POPEG 204      51.759  90.069 120.988  1.00  0.00           C
ATOM   3644  C23 POPEG 204      51.379  85.949 119.027  1.00  0.00           C
ATOM   3647  C24 POPEG 204      51.159  84.549 119.637  1.00  0.00           C
ATOM   3650  C25 POPEG 204      51.119  84.549 121.178  1.00  0.00           C
ATOM   3653  C26 POPEG 204      52.499  84.419 121.838  1.00  0.00           C
ATOM   3656  C27 POPEG 204      52.429  84.289 123.368  1.00  0.00           C
ATOM   3659  C28 POPEG 204      53.779  83.829 123.968  1.00  0.00           C
ATOM   3662  C29 POPEG 204      53.779  83.769 125.479  1.00  0.00           C
ATOM   3664 0C21 POPEG 204      54.299  82.769 126.229  1.00  0.00           C
ATOM   3666 1C21 POPEG 204      54.989  81.539 125.688  1.00  0.00           C
ATOM   3669 2C21 POPEG 204      56.139  80.969 126.538  1.00  0.00           C
ATOM   3672 3C21 POPEG 204      56.879  79.859 125.778  1.00  0.00           C
ATOM   3675 4C21 POPEG 204      57.719  78.889 126.618  1.00  0.00           C
ATOM   3678 5C21 POPEG 204      58.389  77.869 125.677  1.00  0.00           C
ATOM   3681 6C21 POPEG 204      58.729  76.529 126.338  1.00  0.00           C
ATOM   3684 7C21 POPEG 204      59.299  75.549 125.308  1.00  0.00           C
ATOM   3687 8C21 POPEG 204      59.169  74.089 125.738  1.00  0.00           C
ATOM   3691  C33 POPEG 204      51.609  88.859 121.947  1.00  0.00           C
ATOM   3694  C34 POPEG 204      52.419  89.039 123.247  1.00  0.00           C
ATOM   3697  C35 POPEG 204      52.069  90.299 124.058  1.00  0.00           C
ATOM   3700  C36 POPEG 204      50.809  90.169 124.928  1.00  0.00           C
ATOM   3703  C37 POPEG 204      51.009  89.319 126.188  1.00  0.00           C
ATOM   3706  C38 POPEG 204      49.849  89.479 127.178  1.00  0.00           C
ATOM   3709  C39 POPEG 204      49.979  88.639 128.467  1.00  0.00           C
ATOM   3712 0C31 POPEG 204      50.819  89.319 129.559  1.00  0.00           C
ATOM   3715 1C31 POPEG 204      50.699  88.599 130.898  1.00  0.00           C
ATOM   3718 2C31 POPEG 204      51.499  89.299 132.008  1.00  0.00           C
ATOM   3721 3C31 POPEG 204      51.279  88.679 133.398  1.00  0.00           C
ATOM   3724 4C31 POPEG 204      52.109  89.399 134.467  1.00  0.00           C
ATOM   3727 5C31 POPEG 204      52.069  88.739 135.848  1.00  0.00           C
ATOM   3730 6C31 POPEG 204      52.999  89.439 136.848  1.00  0.00           C
ATOM   3734  NH3 POPEH 205      47.839  55.699 116.527  1.00  0.00           N
ATOM   3738  C12 POPEH 205      49.299  56.049 116.659  1.00  0.00           C
ATOM   3741  C11 POPEH 205      49.989  55.259 117.788  1.00  0.00           C
ATOM   3744  P   POPEH 205      52.109  56.759 118.358  1.00  0.00           P
ATOM   3745  O13 POPEH 205      53.389  56.309 118.948  1.00  0.00           O
ATOM   3746  O14 POPEH 205      52.199  57.839 117.339  1.00  0.00           O
ATOM   3747  O11 POPEH 205      51.119  57.269 119.447  1.00  0.00           O
ATOM   3748  O12 POPEH 205      51.389  55.489 117.757  1.00  0.00           O
ATOM   3749  C1  POPEH 205      51.179  56.869 120.809  1.00  0.00           C
ATOM   3752  C2  POPEH 205      49.939  57.409 121.577  1.00  0.00           C
ATOM   3754  O21 POPEH 205      49.339  56.369 122.368  1.00  0.00           O
ATOM   3755  C21 POPEH 205      49.929  56.159 123.527  1.00  0.00           C
ATOM   3756  O22 POPEH 205      50.879  56.789 123.958  1.00  0.00           O
ATOM   3757  C22 POPEH 205      49.219  55.019 124.257  1.00  0.00           C
ATOM   3760  C3  POPEH 205      48.859  57.969 120.618  1.00  0.00           C
ATOM   3763  O31 POPEH 205      47.919  58.729 121.387  1.00  0.00           O
ATOM   3764  C31 POPEH 205      46.639  58.539 121.118  1.00  0.00           C
ATOM   3765  O32 POPEH 205      46.189  57.899 120.188  1.00  0.00           O
ATOM   3766  C32 POPEH 205      45.779  59.169 122.217  1.00  0.00           C
ATOM   3769  C23 POPEH 205      49.329  55.169 125.798  1.00  0.00           C
ATOM   3772  C24 POPEH 205      48.209  54.439 126.548  1.00  0.00           C
ATOM   3775  C25 POPEH 205      48.639  53.129 127.238  1.00  0.00           C
ATOM   3778  C26 POPEH 205      47.609  52.619 128.247  1.00  0.00           C
ATOM   3781  C27 POPEH 205      48.169  51.469 129.117  1.00  0.00           C
ATOM   3784  C28 POPEH 205      47.199  50.969 130.198  1.00  0.00           C
ATOM   3787  C29 POPEH 205      46.829  52.029 131.197  1.00  0.00           C
ATOM   3789 0C21 POPEH 205      46.989  52.009 132.538  1.00  0.00           C
ATOM   3791 1C21 POPEH 205      47.569  50.919 133.408  1.00  0.00           C
ATOM   3794 2C21 POPEH 205      46.499  50.239 134.288  1.00  0.00           C
ATOM   3797 3C21 POPEH 205      45.719  51.209 135.208  1.00  0.00           C
ATOM   3800 4C21 POPEH 205      44.689  50.499 136.098  1.00  0.00           C
ATOM   3803 5C21 POPEH 205      43.729  51.499 136.757  1.00  0.00           C
ATOM   3806 6C21 POPEH 205      42.639  50.849 137.607  1.00  0.00           C
ATOM   3809 7C21 POPEH 205      41.579  51.859 138.078  1.00  0.00           C
ATOM   3812 8C21 POPEH 205      40.569  51.249 139.057  1.00  0.00           C
ATOM   3816  C33 POPEH 205      46.579  59.349 123.527  1.00  0.00           C
ATOM   3819  C34 POPEH 205      45.729  59.719 124.748  1.00  0.00           C
ATOM   3822  C35 POPEH 205      46.389  59.229 126.048  1.00  0.00           C
ATOM   3825  C36 POPEH 205      45.539  59.449 127.308  1.00  0.00           C
ATOM   3828  C37 POPEH 205      45.939  58.539 128.478  1.00  0.00           C
ATOM   3831  C38 POPEH 205      45.349  57.119 128.338  1.00  0.00           C
ATOM   3834  C39 POPEH 205      45.979  56.059 129.257  1.00  0.00           C
ATOM   3837 0C31 POPEH 205      45.469  56.039 130.708  1.00  0.00           C
ATOM   3840 1C31 POPEH 205      46.489  56.539 131.738  1.00  0.00           C
ATOM   3843 2C31 POPEH 205      46.129  56.129 133.168  1.00  0.00           C
ATOM   3846 3C31 POPEH 205      47.139  56.639 134.208  1.00  0.00           C
ATOM   3849 4C31 POPEH 205      46.869  56.109 135.618  1.00  0.00           C
ATOM   3852 5C31 POPEH 205      47.799  56.709 136.678  1.00  0.00           C
ATOM   3855 6C31 POPEH 205      47.609  56.109 138.078  1.00  0.00           C
ATOM   3859  NH3 POPEI 206      65.539  89.979 119.257  1.00  0.00           N
ATOM   3863  C12 POPEI 206      64.419  90.409 118.348  1.00  0.00           C
ATOM   3866  C11 POPEI 206      64.269  91.929 118.298  1.00  0.00           C
ATOM   3869  P   POPEI 206      62.179  93.459 118.717  1.00  0.00           P
ATOM   3870  O13 POPEI 206      62.579  94.059 117.428  1.00  0.00           O
ATOM   3871  O14 POPEI 206      60.869  92.789 118.857  1.00  0.00           O
ATOM   3872  O11 POPEI 206      62.259  94.589 119.827  1.00  0.00           O
ATOM   3873  O12 POPEI 206      63.249  92.379 119.188  1.00  0.00           O
ATOM   3874  C1  POPEI 206      63.199  94.519 120.908  1.00  0.00           C
ATOM   3877  C2  POPEI 206      62.719  93.599 122.059  1.00  0.00           C
ATOM   3879  O21 POPEI 206      62.259  94.429 123.148  1.00  0.00           O
ATOM   3880  C21 POPEI 206      61.599  93.769 124.088  1.00  0.00           C
ATOM   3881  O22 POPEI 206      61.149  92.639 123.968  1.00  0.00           O
ATOM   3882  C22 POPEI 206      61.549  94.599 125.358  1.00  0.00           C
ATOM   3885  C3  POPEI 206      63.849  92.629 122.528  1.00  0.00           C
ATOM   3888  O31 POPEI 206      64.869  93.379 123.228  1.00  0.00           O
ATOM   3889  C31 POPEI 206      65.099  93.009 124.478  1.00  0.00           C
ATOM   3890  O32 POPEI 206      64.799  91.959 125.008  1.00  0.00           O
ATOM   3891  C32 POPEI 206      65.699  94.199 125.218  1.00  0.00           C
ATOM   3894  C23 POPEI 206      61.509  93.709 126.618  1.00  0.00           C
ATOM   3897  C24 POPEI 206      61.879  94.479 127.897  1.00  0.00           C
ATOM   3900  C25 POPEI 206      62.079  93.549 129.098  1.00  0.00           C
ATOM   3903  C26 POPEI 206      60.779  93.089 129.768  1.00  0.00           C
ATOM   3906  C27 POPEI 206      61.049  92.009 130.838  1.00  0.00           C
ATOM   3909  C28 POPEI 206      59.799  91.619 131.659  1.00  0.00           C
ATOM   3912  C29 POPEI 206      60.049  90.399 132.518  1.00  0.00           C
ATOM   3914 0C21 POPEI 206      60.289  90.379 133.837  1.00  0.00           C
ATOM   3916 1C21 POPEI 206      60.369  91.579 134.758  1.00  0.00           C
ATOM   3919 2C21 POPEI 206      60.179  91.169 136.238  1.00  0.00           C
ATOM   3922 3C21 POPEI 206      60.289  92.369 137.199  1.00  0.00           C
ATOM   3925 4C21 POPEI 206      60.039  91.939 138.658  1.00  0.00           C
ATOM   3928 5C21 POPEI 206      60.029  93.099 139.658  1.00  0.00           C
ATOM   3931 6C21 POPEI 206      59.769  92.609 141.098  1.00  0.00           C
ATOM   3934 7C21 POPEI 206      59.619  93.739 142.117  1.00  0.00           C
ATOM   3937 8C21 POPEI 206      59.409  93.239 143.548  1.00  0.00           C
ATOM   3941  C33 POPEI 206      65.659  93.969 126.738  1.00  0.00           C
ATOM   3944  C34 POPEI 206      65.829  95.259 127.548  1.00  0.00           C
ATOM   3947  C35 POPEI 206      65.869  94.949 129.048  1.00  0.00           C
ATOM   3950  C36 POPEI 206      66.019  96.179 129.958  1.00  0.00           C
ATOM   3953  C37 POPEI 206      65.949  95.759 131.427  1.00  0.00           C
ATOM   3956  C38 POPEI 206      65.709  96.919 132.397  1.00  0.00           C
ATOM   3959  C39 POPEI 206      65.469  96.419 133.827  1.00  0.00           C
ATOM   3962 0C31 POPEI 206      64.579  97.339 134.667  1.00  0.00           C
ATOM   3965 1C31 POPEI 206      64.089  96.619 135.928  1.00  0.00           C
ATOM   3968 2C31 POPEI 206      62.959  97.339 136.688  1.00  0.00           C
ATOM   3971 3C31 POPEI 206      62.129  96.349 137.518  1.00  0.00           C
ATOM   3974 4C31 POPEI 206      61.039  96.989 138.387  1.00  0.00           C
ATOM   3977 5C31 POPEI 206      61.589  97.819 139.559  1.00  0.00           C
ATOM   3980 6C31 POPEI 206      60.499  98.189 140.578  1.00  0.00           C
ATOM   3984  NH3 POPEJ 207      37.269  63.519 156.427  1.00  0.00           N
ATOM   3988  C12 POPEJ 207      38.239  63.489 157.579  1.00  0.00           C
ATOM   3991  C11 POPEJ 207      39.369  64.479 157.339  1.00  0.00           C
ATOM   3994  P   POPEJ 207      41.339  65.679 158.488  1.00  0.00           P
ATOM   3995  O13 POPEJ 207      41.159  66.629 157.357  1.00  0.00           O
ATOM   3996  O14 POPEJ 207      41.559  66.269 159.818  1.00  0.00           O
ATOM   3997  O11 POPEJ 207      42.479  64.659 158.078  1.00  0.00           O
ATOM   3998  O12 POPEJ 207      40.079  64.699 158.548  1.00  0.00           O
ATOM   3999  C1  POPEJ 207      42.909  64.509 156.708  1.00  0.00           C
ATOM   4002  C2  POPEJ 207      44.409  64.119 156.538  1.00  0.00           C
ATOM   4004  O21 POPEJ 207      45.109  65.039 155.678  1.00  0.00           O
ATOM   4005  C21 POPEJ 207      44.689  65.329 154.458  1.00  0.00           C
ATOM   4006  O22 POPEJ 207      43.779  64.789 153.859  1.00  0.00           O
ATOM   4007  C22 POPEJ 207      45.499  66.539 153.938  1.00  0.00           C
ATOM   4010  C3  POPEJ 207      44.689  62.609 156.247  1.00  0.00           C
ATOM   4013  O31 POPEJ 207      44.159  62.119 154.997  1.00  0.00           O
ATOM   4014  C31 POPEJ 207      44.999  62.149 153.967  1.00  0.00           C
ATOM   4015  O32 POPEJ 207      46.129  62.619 153.979  1.00  0.00           O
ATOM   4016  C32 POPEJ 207      44.309  61.519 152.768  1.00  0.00           C
ATOM   4019  C23 POPEJ 207      45.039  67.139 152.579  1.00  0.00           C
ATOM   4022  C24 POPEJ 207      45.469  66.329 151.337  1.00  0.00           C
ATOM   4025  C25 POPEJ 207      44.579  66.459 150.087  1.00  0.00           C
ATOM   4028  C26 POPEJ 207      45.339  66.029 148.818  1.00  0.00           C
ATOM   4031  C27 POPEJ 207      44.499  65.449 147.658  1.00  0.00           C
ATOM   4034  C28 POPEJ 207      43.459  66.389 147.027  1.00  0.00           C
ATOM   4037  C29 POPEJ 207      42.109  66.249 147.688  1.00  0.00           C
ATOM   4039 0C21 POPEJ 207      40.939  65.899 147.117  1.00  0.00           C
ATOM   4041 1C21 POPEJ 207      40.669  65.579 145.658  1.00  0.00           C
ATOM   4044 2C21 POPEJ 207      39.649  64.439 145.458  1.00  0.00           C
ATOM   4047 3C21 POPEJ 207      40.209  63.049 145.758  1.00  0.00           C
ATOM   4050 4C21 POPEJ 207      39.119  61.979 145.949  1.00  0.00           C
ATOM   4053 5C21 POPEJ 207      38.239  61.749 144.708  1.00  0.00           C
ATOM   4056 6C21 POPEJ 207      37.169  60.689 144.997  1.00  0.00           C
ATOM   4059 7C21 POPEJ 207      36.309  60.339 143.779  1.00  0.00           C
ATOM   4062 8C21 POPEJ 207      35.309  59.219 144.059  1.00  0.00           C
ATOM   4066  C33 POPEJ 207      45.249  61.269 151.568  1.00  0.00           C
ATOM   4069  C34 POPEJ 207      45.459  62.519 150.688  1.00  0.00           C
ATOM   4072  C35 POPEJ 207      46.119  62.199 149.337  1.00  0.00           C
ATOM   4075  C36 POPEJ 207      47.649  62.249 149.398  1.00  0.00           C
ATOM   4078  C37 POPEJ 207      48.289  61.789 148.078  1.00  0.00           C
ATOM   4081  C38 POPEJ 207      49.809  61.609 148.228  1.00  0.00           C
ATOM   4084  C39 POPEJ 207      50.479  60.949 147.008  1.00  0.00           C
ATOM   4087 0C31 POPEJ 207      50.849  61.909 145.887  1.00  0.00           C
ATOM   4090 1C31 POPEJ 207      51.879  61.299 144.918  1.00  0.00           C
ATOM   4093 2C31 POPEJ 207      52.519  62.329 143.979  1.00  0.00           C
ATOM   4096 3C31 POPEJ 207      53.799  61.789 143.298  1.00  0.00           C
ATOM   4099 4C31 POPEJ 207      54.599  62.909 142.607  1.00  0.00           C
ATOM   4102 5C31 POPEJ 207      55.979  62.449 142.128  1.00  0.00           C
ATOM   4105 6C31 POPEJ 207      56.799  63.559 141.458  1.00  0.00           C
ATOM   4109  NH3 POPEK 208       8.209  98.199 118.729  1.00  0.00           N
ATOM   4113  C12 POPEK 208       7.169  98.509 117.677  1.00  0.00           C
ATOM   4116  C11 POPEK 208       6.059  99.429 118.228  1.00  0.00           C
ATOM   4119  P   POPEK 208       4.049  99.529 119.878  1.00  0.00           P
ATOM   4120  O13 POPEK 208       3.899 100.859 119.238  1.00  0.00           O
ATOM   4121  O14 POPEK 208       2.839  98.669 119.857  1.00  0.00           O
ATOM   4122  O11 POPEK 208       4.569  99.719 121.368  1.00  0.00           O
ATOM   4123  O12 POPEK 208       5.289  98.759 119.238  1.00  0.00           O
ATOM   4124  C1  POPEK 208       3.639  99.799 122.448  1.00  0.00           C
ATOM   4127  C2  POPEK 208       4.089 100.859 123.488  1.00  0.00           C
ATOM   4129  O21 POPEK 208       2.999 101.139 124.388  1.00  0.00           O
ATOM   4130  C21 POPEK 208       2.839 100.219 125.338  1.00  0.00           C
ATOM   4131  O22 POPEK 208       3.509  99.199 125.458  1.00  0.00           O
ATOM   4132  C22 POPEK 208       1.699 100.619 126.278  1.00  0.00           C
ATOM   4135  C3  POPEK 208       4.559 102.169 122.768  1.00  0.00           C
ATOM   4138  O31 POPEK 208       4.109 103.399 123.378  1.00  0.00           O
ATOM   4139  C31 POPEK 208       4.669 103.699 124.548  1.00  0.00           C
ATOM   4140  O32 POPEK 208       5.539 103.059 125.098  1.00  0.00           O
ATOM   4141  C32 POPEK 208       4.029 104.989 125.058  1.00  0.00           C
ATOM   4144  C23 POPEK 208       2.259 101.289 127.537  1.00  0.00           C
ATOM   4147  C24 POPEK 208       1.219 101.639 128.628  1.00  0.00           C
ATOM   4150  C25 POPEK 208       1.899 102.369 129.798  1.00  0.00           C
ATOM   4153  C26 POPEK 208       0.949 102.839 130.908  1.00  0.00           C
ATOM   4156  C27 POPEK 208       0.469 101.729 131.848  1.00  0.00           C
ATOM   4159  C28 POPEK 208       1.099 101.769 133.258  1.00  0.00           C
ATOM   4162  C29 POPEK 208       2.559 101.359 133.318  1.00  0.00           C
ATOM   4164 0C21 POPEK 208       3.279 101.179 134.438  1.00  0.00           C
ATOM   4166 1C21 POPEK 208       2.779 101.359 135.858  1.00  0.00           C
ATOM   4169 2C21 POPEK 208       2.739 100.029 136.638  1.00  0.00           C
ATOM   4172 3C21 POPEK 208       2.009 100.159 137.988  1.00  0.00           C
ATOM   4175 4C21 POPEK 208       1.929  98.839 138.768  1.00  0.00           C
ATOM   4178 5C21 POPEK 208       0.949  98.899 139.947  1.00  0.00           C
ATOM   4181 6C21 POPEK 208       0.839  97.559 140.697  1.00  0.00           C
ATOM   4184 7C21 POPEK 208      -0.251  97.559 141.778  1.00  0.00           C
ATOM   4187 8C21 POPEK 208      -0.321  96.249 142.558  1.00  0.00           C
ATOM   4191  C33 POPEK 208       4.399 105.319 126.507  1.00  0.00           C
ATOM   4194  C34 POPEK 208       3.629 106.549 127.028  1.00  0.00           C
ATOM   4197  C35 POPEK 208       3.789 106.729 128.538  1.00  0.00           C
ATOM   4200  C36 POPEK 208       2.439 106.679 129.268  1.00  0.00           C
ATOM   4203  C37 POPEK 208       2.599 106.659 130.798  1.00  0.00           C
ATOM   4206  C38 POPEK 208       1.239 106.739 131.508  1.00  0.00           C
ATOM   4209  C39 POPEK 208       1.379 106.819 133.028  1.00  0.00           C
ATOM   4212 0C31 POPEK 208       0.029 106.979 133.738  1.00  0.00           C
ATOM   4215 1C31 POPEK 208       0.129 107.099 135.268  1.00  0.00           C
ATOM   4218 2C31 POPEK 208       0.939 108.319 135.728  1.00  0.00           C
ATOM   4221 3C31 POPEK 208       0.809 108.569 137.238  1.00  0.00           C
ATOM   4224 4C31 POPEK 208       1.679 109.749 137.708  1.00  0.00           C
ATOM   4227 5C31 POPEK 208       1.529 110.029 139.208  1.00  0.00           C
ATOM   4230 6C31 POPEK 208       2.449 111.149 139.699  1.00  0.00           C
ATOM   4234  NH3 POPEL 209     126.737  93.139 113.507  1.00  0.00           N
ATOM   4238  C12 POPEL 209     126.147  91.769 113.618  1.00  0.00           C
ATOM   4241  C11 POPEL 209     125.837  91.379 115.078  1.00  0.00           C
ATOM   4244  P   POPEL 209     123.609  90.089 114.728  1.00  0.00           P
ATOM   4245  O13 POPEL 209     123.149  91.459 114.447  1.00  0.00           O
ATOM   4246  O14 POPEL 209     123.419  89.089 113.658  1.00  0.00           O
ATOM   4247  O11 POPEL 209     122.939  89.549 116.038  1.00  0.00           O
ATOM   4248  O12 POPEL 209     125.137  90.139 115.137  1.00  0.00           O
ATOM   4249  C1  POPEL 209     123.049  90.139 117.327  1.00  0.00           C
ATOM   4252  C2  POPEL 209     123.979  89.319 118.288  1.00  0.00           C
ATOM   4254  O21 POPEL 209     123.269  88.949 119.488  1.00  0.00           O
ATOM   4255  C21 POPEL 209     122.879  89.899 120.308  1.00  0.00           C
ATOM   4256  O22 POPEL 209     123.049  91.099 120.168  1.00  0.00           O
ATOM   4257  C22 POPEL 209     122.149  89.229 121.488  1.00  0.00           C
ATOM   4260  C3  POPEL 209     125.357  89.999 118.558  1.00  0.00           C
ATOM   4263  O31 POPEL 209     126.117  89.309 119.577  1.00  0.00           O
ATOM   4264  C31 POPEL 209     126.097  89.669 120.878  1.00  0.00           C
ATOM   4265  O32 POPEL 209     126.097  88.839 121.778  1.00  0.00           O
ATOM   4266  C32 POPEL 209     126.147  91.169 121.147  1.00  0.00           C
ATOM   4269  C23 POPEL 209     120.849  89.939 121.938  1.00  0.00           C
ATOM   4272  C24 POPEL 209     121.039  91.109 122.917  1.00  0.00           C
ATOM   4275  C25 POPEL 209     121.659  90.729 124.278  1.00  0.00           C
ATOM   4278  C26 POPEL 209     120.879  89.699 125.107  1.00  0.00           C
ATOM   4281  C27 POPEL 209     120.549  90.219 126.507  1.00  0.00           C
ATOM   4284  C28 POPEL 209     120.079  89.129 127.497  1.00  0.00           C
ATOM   4287  C29 POPEL 209     121.179  88.229 128.007  1.00  0.00           C
ATOM   4289 0C21 POPEL 209     122.029  88.529 129.008  1.00  0.00           C
ATOM   4291 1C21 POPEL 209     122.079  89.839 129.758  1.00  0.00           C
ATOM   4294 2C21 POPEL 209     121.239  89.889 131.048  1.00  0.00           C
ATOM   4297 3C21 POPEL 209     121.839  89.059 132.208  1.00  0.00           C
ATOM   4300 4C21 POPEL 209     121.079  89.239 133.527  1.00  0.00           C
ATOM   4303 5C21 POPEL 209     119.659  88.649 133.508  1.00  0.00           C
ATOM   4306 6C21 POPEL 209     118.929  88.779 134.848  1.00  0.00           C
ATOM   4309 7C21 POPEL 209     117.519  88.179 134.777  1.00  0.00           C
ATOM   4312 8C21 POPEL 209     116.699  88.259 136.068  1.00  0.00           C
ATOM   4316  C33 POPEL 209     125.787  91.499 122.618  1.00  0.00           C
ATOM   4319  C34 POPEL 209     125.217  92.919 122.757  1.00  0.00           C
ATOM   4322  C35 POPEL 209     124.517  93.129 124.108  1.00  0.00           C
ATOM   4325  C36 POPEL 209     125.487  93.379 125.268  1.00  0.00           C
ATOM   4328  C37 POPEL 209     124.797  93.129 126.618  1.00  0.00           C
ATOM   4331  C38 POPEL 209     125.437  93.919 127.768  1.00  0.00           C
ATOM   4334  C39 POPEL 209     125.097  93.369 129.159  1.00  0.00           C
ATOM   4337 0C31 POPEL 209     123.609  93.039 129.387  1.00  0.00           C
ATOM   4340 1C31 POPEL 209     122.669  94.239 129.229  1.00  0.00           C
ATOM   4343 2C31 POPEL 209     121.309  94.019 129.897  1.00  0.00           C
ATOM   4346 3C31 POPEL 209     121.409  94.129 131.418  1.00  0.00           C
ATOM   4349 4C31 POPEL 209     120.079  93.939 132.137  1.00  0.00           C
ATOM   4352 5C31 POPEL 209     120.269  93.979 133.658  1.00  0.00           C
ATOM   4355 6C31 POPEL 209     118.969  94.109 134.428  1.00  0.00           C
ATOM   4359  NH3 POPEM 210     119.129  70.239 117.578  1.00  0.00           N
ATOM   4363  C12 POPEM 210     120.599  69.919 117.408  1.00  0.00           C
ATOM   4366  C11 POPEM 210     120.939  68.409 117.588  1.00  0.00           C
ATOM   4369  P   POPEM 210     119.989  68.039 120.028  1.00  0.00           P
ATOM   4370  O13 POPEM 210     119.499  69.429 120.137  1.00  0.00           O
ATOM   4371  O14 POPEM 210     119.159  66.959 120.598  1.00  0.00           O
ATOM   4372  O11 POPEM 210     121.489  67.939 120.507  1.00  0.00           O
ATOM   4373  O12 POPEM 210     120.079  67.719 118.478  1.00  0.00           O
ATOM   4374  C1  POPEM 210     121.969  66.639 120.827  1.00  0.00           C
ATOM   4377  C2  POPEM 210     121.739  66.309 122.327  1.00  0.00           C
ATOM   4379  O21 POPEM 210     122.719  67.019 123.107  1.00  0.00           O
ATOM   4380  C21 POPEM 210     122.299  67.409 124.298  1.00  0.00           C
ATOM   4381  O22 POPEM 210     121.159  67.379 124.717  1.00  0.00           O
ATOM   4382  C22 POPEM 210     123.529  67.799 125.137  1.00  0.00           C
ATOM   4385  C3  POPEM 210     121.899  64.779 122.528  1.00  0.00           C
ATOM   4388  O31 POPEM 210     121.329  64.309 123.778  1.00  0.00           O
ATOM   4389  C31 POPEM 210     122.189  64.189 124.788  1.00  0.00           C
ATOM   4390  O32 POPEM 210     123.369  64.459 124.748  1.00  0.00           O
ATOM   4391  C32 POPEM 210     121.429  63.599 125.978  1.00  0.00           C
ATOM   4394  C23 POPEM 210     123.199  67.829 126.638  1.00  0.00           C
ATOM   4397  C24 POPEM 210     124.447  67.829 127.537  1.00  0.00           C
ATOM   4400  C25 POPEM 210     124.119  67.649 129.027  1.00  0.00           C
ATOM   4403  C26 POPEM 210     123.469  68.889 129.648  1.00  0.00           C
ATOM   4406  C27 POPEM 210     122.899  68.669 131.057  1.00  0.00           C
ATOM   4409  C28 POPEM 210     122.609  69.979 131.837  1.00  0.00           C
ATOM   4412  C29 POPEM 210     123.859  70.719 132.258  1.00  0.00           C
ATOM   4414 0C21 POPEM 210     124.287  70.989 133.508  1.00  0.00           C
ATOM   4416 1C21 POPEM 210     123.619  70.609 134.807  1.00  0.00           C
ATOM   4419 2C21 POPEM 210     124.497  69.779 135.768  1.00  0.00           C
ATOM   4422 3C21 POPEM 210     123.749  69.419 137.059  1.00  0.00           C
ATOM   4425 4C21 POPEM 210     124.567  68.609 138.068  1.00  0.00           C
ATOM   4428 5C21 POPEM 210     125.747  69.389 138.668  1.00  0.00           C
ATOM   4431 6C21 POPEM 210     126.167  68.849 140.048  1.00  0.00           C
ATOM   4434 7C21 POPEM 210     127.537  69.369 140.518  1.00  0.00           C
ATOM   4437 8C21 POPEM 210     127.887  68.919 141.938  1.00  0.00           C
ATOM   4441  C33 POPEM 210     122.329  62.869 126.997  1.00  0.00           C
ATOM   4444  C34 POPEM 210     123.129  63.819 127.909  1.00  0.00           C
ATOM   4447  C35 POPEM 210     124.177  63.049 128.717  1.00  0.00           C
ATOM   4450  C36 POPEM 210     124.967  63.949 129.667  1.00  0.00           C
ATOM   4453  C37 POPEM 210     124.277  64.139 131.027  1.00  0.00           C
ATOM   4456  C38 POPEM 210     124.917  65.239 131.878  1.00  0.00           C
ATOM   4459  C39 POPEM 210     126.387  65.009 132.268  1.00  0.00           C
ATOM   4462 0C31 POPEM 210     126.557  64.139 133.518  1.00  0.00           C
ATOM   4465 1C31 POPEM 210     127.957  64.299 134.117  1.00  0.00           C
ATOM   4468 2C31 POPEM 210     128.277  63.239 135.168  1.00  0.00           C
ATOM   4471 3C31 POPEM 210     127.537  63.409 136.498  1.00  0.00           C
ATOM   4474 4C31 POPEM 210     128.127  64.519 137.388  1.00  0.00           C
ATOM   4477 5C31 POPEM 210     127.427  64.579 138.758  1.00  0.00           C
ATOM   4480 6C31 POPEM 210     128.057  65.599 139.708  1.00  0.00           C
ATOM   4484  NH3 POPEN 211      68.369 119.869 152.967  1.00  0.00           N
ATOM   4488  C12 POPEN 211      68.559 121.069 153.848  1.00  0.00           C
ATOM   4491  C11 POPEN 211      69.959 121.669 153.688  1.00  0.00           C
ATOM   4494  P   POPEN 211      71.179 123.229 155.419  1.00  0.00           P
ATOM   4495  O13 POPEN 211      70.909 124.479 156.178  1.00  0.00           O
ATOM   4496  O14 POPEN 211      71.519 122.009 156.199  1.00  0.00           O
ATOM   4497  O11 POPEN 211      72.339 123.489 154.378  1.00  0.00           O
ATOM   4498  O12 POPEN 211      69.999 122.899 154.419  1.00  0.00           O
ATOM   4499  C1  POPEN 211      72.669 124.729 153.758  1.00  0.00           C
ATOM   4502  C2  POPEN 211      72.319 124.769 152.238  1.00  0.00           C
ATOM   4504  O21 POPEN 211      73.109 125.819 151.617  1.00  0.00           O
ATOM   4505  C21 POPEN 211      73.559 125.609 150.389  1.00  0.00           C
ATOM   4506  O22 POPEN 211      73.479 124.559 149.768  1.00  0.00           O
ATOM   4507  C22 POPEN 211      74.219 126.869 149.818  1.00  0.00           C
ATOM   4510  C3  POPEN 211      70.809 125.049 152.008  1.00  0.00           C
ATOM   4513  O31 POPEN 211      70.469 125.209 150.618  1.00  0.00           O
ATOM   4514  C31 POPEN 211      70.219 124.089 149.949  1.00  0.00           C
ATOM   4515  O32 POPEN 211      70.259 122.949 150.398  1.00  0.00           O
ATOM   4516  C32 POPEN 211      69.819 124.459 148.518  1.00  0.00           C
ATOM   4519  C23 POPEN 211      75.669 126.589 149.318  1.00  0.00           C
ATOM   4522  C24 POPEN 211      76.259 127.699 148.428  1.00  0.00           C
ATOM   4525  C25 POPEN 211      75.479 127.999 147.137  1.00  0.00           C
ATOM   4528  C26 POPEN 211      75.299 126.819 146.178  1.00  0.00           C
ATOM   4531  C27 POPEN 211      74.299 127.129 145.048  1.00  0.00           C
ATOM   4534  C28 POPEN 211      73.919 125.889 144.217  1.00  0.00           C
ATOM   4537  C29 POPEN 211      74.769 125.679 142.988  1.00  0.00           C
ATOM   4539 0C21 POPEN 211      74.329 125.579 141.717  1.00  0.00           C
ATOM   4541 1C21 POPEN 211      72.899 125.659 141.217  1.00  0.00           C
ATOM   4544 2C21 POPEN 211      72.599 126.969 140.479  1.00  0.00           C
ATOM   4547 3C21 POPEN 211      73.399 127.159 139.178  1.00  0.00           C
ATOM   4550 4C21 POPEN 211      73.259 128.559 138.577  1.00  0.00           C
ATOM   4553 5C21 POPEN 211      71.859 128.889 138.038  1.00  0.00           C
ATOM   4556 6C21 POPEN 211      71.489 128.109 136.778  1.00  0.00           C
ATOM   4559 7C21 POPEN 211      70.099 128.459 136.238  1.00  0.00           C
ATOM   4562 8C21 POPEN 211      69.799 127.799 134.888  1.00  0.00           C
ATOM   4566  C33 POPEN 211      71.069 124.679 147.628  1.00  0.00           C
ATOM   4569  C34 POPEN 211      70.749 125.159 146.208  1.00  0.00           C
ATOM   4572  C35 POPEN 211      70.229 126.599 146.128  1.00  0.00           C
ATOM   4575  C36 POPEN 211      70.109 127.039 144.658  1.00  0.00           C
ATOM   4578  C37 POPEN 211      69.469 128.419 144.418  1.00  0.00           C
ATOM   4581  C38 POPEN 211      69.379 128.679 142.917  1.00  0.00           C
ATOM   4584  C39 POPEN 211      69.219 130.149 142.527  1.00  0.00           C
ATOM   4587 0C31 POPEN 211      69.239 130.299 140.997  1.00  0.00           C
ATOM   4590 1C31 POPEN 211      69.319 131.747 140.497  1.00  0.00           C
ATOM   4593 2C31 POPEN 211      69.169 131.817 138.977  1.00  0.00           C
ATOM   4596 3C31 POPEN 211      69.519 133.207 138.408  1.00  0.00           C
ATOM   4599 4C31 POPEN 211      68.969 133.397 136.988  1.00  0.00           C
ATOM   4602 5C31 POPEN 211      69.469 134.667 136.298  1.00  0.00           C
ATOM   4605 6C31 POPEN 211      68.659 134.997 135.038  1.00  0.00           C
ATOM   4609  NH3 POPEO 212      83.919 112.829 158.247  1.00  0.00           N
ATOM   4613  C12 POPEO 212      84.169 111.699 159.188  1.00  0.00           C
ATOM   4616  C11 POPEO 212      84.929 110.609 158.439  1.00  0.00           C
ATOM   4619  P   POPEO 212      86.369 108.539 158.848  1.00  0.00           P
ATOM   4620  O13 POPEO 212      87.339 109.109 157.878  1.00  0.00           O
ATOM   4621  O14 POPEO 212      86.899 107.859 160.047  1.00  0.00           O
ATOM   4622  O11 POPEO 212      85.319 107.609 158.107  1.00  0.00           O
ATOM   4623  O12 POPEO 212      85.389 109.659 159.378  1.00  0.00           O
ATOM   4624  C1  POPEO 212      85.639 106.869 156.919  1.00  0.00           C
ATOM   4627  C2  POPEO 212      84.349 106.469 156.118  1.00  0.00           C
ATOM   4629  O21 POPEO 212      84.429 105.379 155.177  1.00  0.00           O
ATOM   4630  C21 POPEO 212      85.479 104.719 154.818  1.00  0.00           C
ATOM   4631  O22 POPEO 212      86.619 104.809 155.249  1.00  0.00           O
ATOM   4632  C22 POPEO 212      85.119 103.899 153.557  1.00  0.00           C
ATOM   4635  C3  POPEO 212      83.709 107.669 155.367  1.00  0.00           C
ATOM   4638  O31 POPEO 212      82.549 107.269 154.598  1.00  0.00           O
ATOM   4639  C31 POPEO 212      82.449 107.189 153.277  1.00  0.00           C
ATOM   4640  O32 POPEO 212      81.409 106.929 152.698  1.00  0.00           O
ATOM   4641  C32 POPEO 212      83.729 107.539 152.518  1.00  0.00           C
ATOM   4644  C23 POPEO 212      83.639 103.479 153.398  1.00  0.00           C
ATOM   4647  C24 POPEO 212      83.309 102.999 151.978  1.00  0.00           C
ATOM   4650  C25 POPEO 212      83.989 101.679 151.577  1.00  0.00           C
ATOM   4653  C26 POPEO 212      83.559 101.169 150.188  1.00  0.00           C
ATOM   4656  C27 POPEO 212      83.669  99.639 150.048  1.00  0.00           C
ATOM   4659  C28 POPEO 212      83.039  99.129 148.738  1.00  0.00           C
ATOM   4662  C29 POPEO 212      82.529  97.709 148.848  1.00  0.00           C
ATOM   4664 0C21 POPEO 212      82.809  96.649 148.059  1.00  0.00           C
ATOM   4666 1C21 POPEO 212      83.719  96.609 146.848  1.00  0.00           C
ATOM   4669 2C21 POPEO 212      84.759  95.479 146.928  1.00  0.00           C
ATOM   4672 3C21 POPEO 212      85.919  95.759 147.898  1.00  0.00           C
ATOM   4675 4C21 POPEO 212      86.959  96.769 147.368  1.00  0.00           C
ATOM   4678 5C21 POPEO 212      87.729  96.299 146.128  1.00  0.00           C
ATOM   4681 6C21 POPEO 212      88.889  97.239 145.758  1.00  0.00           C
ATOM   4684 7C21 POPEO 212      89.569  96.859 144.438  1.00  0.00           C
ATOM   4687 8C21 POPEO 212      90.699  97.809 144.018  1.00  0.00           C
ATOM   4691  C33 POPEO 212      83.639 107.209 151.008  1.00  0.00           C
ATOM   4694  C34 POPEO 212      84.699 107.979 150.198  1.00  0.00           C
ATOM   4697  C35 POPEO 212      84.659 107.589 148.708  1.00  0.00           C
ATOM   4700  C36 POPEO 212      85.579 108.419 147.818  1.00  0.00           C
ATOM   4703  C37 POPEO 212      85.539 107.959 146.348  1.00  0.00           C
ATOM   4706  C38 POPEO 212      85.319 109.109 145.348  1.00  0.00           C
ATOM   4709  C39 POPEO 212      83.859 109.589 145.288  1.00  0.00           C
ATOM   4712 0C31 POPEO 212      83.729 110.909 144.527  1.00  0.00           C
ATOM   4715 1C31 POPEO 212      82.279 111.419 144.428  1.00  0.00           C
ATOM   4718 2C31 POPEO 212      82.189 112.909 144.027  1.00  0.00           C
ATOM   4721 3C31 POPEO 212      82.749 113.249 142.637  1.00  0.00           C
ATOM   4724 4C31 POPEO 212      81.819 112.869 141.477  1.00  0.00           C
ATOM   4727 5C31 POPEO 212      82.299 113.419 140.128  1.00  0.00           C
ATOM   4730 6C31 POPEO 212      81.249 113.299 139.018  1.00  0.00           C
ATOM   4734  NH3 POPEP 213     125.937 124.619 120.228  1.00  0.00           N
ATOM   4738  C12 POPEP 213     124.637 123.889 120.188  1.00  0.00           C
ATOM   4741  C11 POPEP 213     123.919 123.999 121.548  1.00  0.00           C
ATOM   4744  P   POPEP 213     121.739 125.289 121.058  1.00  0.00           P
ATOM   4745  O13 POPEP 213     122.619 126.099 120.177  1.00  0.00           O
ATOM   4746  O14 POPEP 213     120.419 124.969 120.458  1.00  0.00           O
ATOM   4747  O11 POPEP 213     121.579 125.949 122.479  1.00  0.00           O
ATOM   4748  O12 POPEP 213     122.499 123.939 121.387  1.00  0.00           O
ATOM   4749  C1  POPEP 213     120.629 125.489 123.438  1.00  0.00           C
ATOM   4752  C2  POPEP 213     121.279 125.349 124.847  1.00  0.00           C
ATOM   4754  O21 POPEP 213     120.499 124.459 125.677  1.00  0.00           O
ATOM   4755  C21 POPEP 213     119.409 124.959 126.268  1.00  0.00           C
ATOM   4756  O22 POPEP 213     118.899 126.039 126.048  1.00  0.00           O
ATOM   4757  C22 POPEP 213     118.839 123.919 127.217  1.00  0.00           C
ATOM   4760  C3  POPEP 213     121.639 126.699 125.537  1.00  0.00           C
ATOM   4763  O31 POPEP 213     121.679 126.549 126.978  1.00  0.00           O
ATOM   4764  C31 POPEP 213     122.819 126.249 127.558  1.00  0.00           C
ATOM   4765  O32 POPEP 213     123.929 126.259 127.059  1.00  0.00           O
ATOM   4766  C32 POPEP 213     122.519 125.849 129.008  1.00  0.00           C
ATOM   4769  C23 POPEP 213     118.429 124.459 128.589  1.00  0.00           C
ATOM   4772  C24 POPEP 213     117.669 123.359 129.337  1.00  0.00           C
ATOM   4775  C25 POPEP 213     117.379 123.719 130.798  1.00  0.00           C
ATOM   4778  C26 POPEP 213     118.529 123.329 131.729  1.00  0.00           C
ATOM   4781  C27 POPEP 213     118.519 124.189 132.988  1.00  0.00           C
ATOM   4784  C28 POPEP 213     119.529 123.719 134.038  1.00  0.00           C
ATOM   4787  C29 POPEP 213     119.719 124.799 135.068  1.00  0.00           C
ATOM   4789 0C21 POPEP 213     119.199 124.829 136.308  1.00  0.00           C
ATOM   4791 1C21 POPEP 213     118.329 123.779 136.938  1.00  0.00           C
ATOM   4794 2C21 POPEP 213     118.399 123.879 138.467  1.00  0.00           C
ATOM   4797 3C21 POPEP 213     117.349 123.019 139.178  1.00  0.00           C
ATOM   4800 4C21 POPEP 213     117.419 123.209 140.697  1.00  0.00           C
ATOM   4803 5C21 POPEP 213     116.199 122.649 141.438  1.00  0.00           C
ATOM   4806 6C21 POPEP 213     115.009 123.609 141.448  1.00  0.00           C
ATOM   4809 7C21 POPEP 213     113.839 123.089 142.288  1.00  0.00           C
ATOM   4812 8C21 POPEP 213     112.729 124.129 142.488  1.00  0.00           C
ATOM   4816  C33 POPEP 213     123.789 125.579 129.848  1.00  0.00           C
ATOM   4819  C34 POPEP 213     123.489 125.679 131.348  1.00  0.00           C
ATOM   4822  C35 POPEP 213     124.717 125.449 132.247  1.00  0.00           C
ATOM   4825  C36 POPEP 213     124.557 126.069 133.647  1.00  0.00           C
ATOM   4828  C37 POPEP 213     123.289 125.619 134.408  1.00  0.00           C
ATOM   4831  C38 POPEP 213     123.269 124.129 134.777  1.00  0.00           C
ATOM   4834  C39 POPEP 213     124.337 123.709 135.809  1.00  0.00           C
ATOM   4837 0C31 POPEP 213     124.247 124.489 137.128  1.00  0.00           C
ATOM   4840 1C31 POPEP 213     125.147 123.889 138.217  1.00  0.00           C
ATOM   4843 2C31 POPEP 213     125.097 124.689 139.527  1.00  0.00           C
ATOM   4846 3C31 POPEP 213     125.727 123.949 140.717  1.00  0.00           C
ATOM   4849 4C31 POPEP 213     127.207 123.609 140.538  1.00  0.00           C
ATOM   4852 5C31 POPEP 213     127.797 122.869 141.747  1.00  0.00           C
ATOM   4855 6C31 POPEP 213     129.257 122.469 141.557  1.00  0.00           C
ATOM   4859  NH3 POPEQ 214     126.247  73.149 157.098  1.00  0.00           N
ATOM   4863  C12 POPEQ 214     124.837  72.789 157.488  1.00  0.00           C
ATOM   4866  C11 POPEQ 214     124.149  71.859 156.479  1.00  0.00           C
ATOM   4869  P   POPEQ 214     121.949  70.629 155.958  1.00  0.00           P
ATOM   4870  O13 POPEQ 214     121.749  69.479 156.857  1.00  0.00           O
ATOM   4871  O14 POPEQ 214     120.769  71.219 155.288  1.00  0.00           O
ATOM   4872  O11 POPEQ 214     122.969  70.239 154.829  1.00  0.00           O
ATOM   4873  O12 POPEQ 214     122.729  71.799 156.698  1.00  0.00           O
ATOM   4874  C1  POPEQ 214     122.829  69.109 153.967  1.00  0.00           C
ATOM   4877  C2  POPEQ 214     122.059  69.499 152.677  1.00  0.00           C
ATOM   4879  O21 POPEQ 214     122.269  68.469 151.688  1.00  0.00           O
ATOM   4880  C21 POPEQ 214     121.169  68.089 151.027  1.00  0.00           C
ATOM   4881  O22 POPEQ 214     120.049  68.549 151.238  1.00  0.00           O
ATOM   4882  C22 POPEQ 214     121.449  66.919 150.087  1.00  0.00           C
ATOM   4885  C3  POPEQ 214     122.589  70.859 152.148  1.00  0.00           C
ATOM   4888  O31 POPEQ 214     121.579  71.579 151.398  1.00  0.00           O
ATOM   4889  C31 POPEQ 214     121.599  71.359 150.087  1.00  0.00           C
ATOM   4890  O32 POPEQ 214     122.389  70.639 149.497  1.00  0.00           O
ATOM   4891  C32 POPEQ 214     120.429  72.119 149.488  1.00  0.00           C
ATOM   4894  C23 POPEQ 214     120.159  66.429 149.389  1.00  0.00           C
ATOM   4897  C24 POPEQ 214     120.289  65.069 148.688  1.00  0.00           C
ATOM   4900  C25 POPEQ 214     121.319  65.059 147.548  1.00  0.00           C
ATOM   4903  C26 POPEQ 214     121.199  63.819 146.658  1.00  0.00           C
ATOM   4906  C27 POPEQ 214     122.119  63.879 145.438  1.00  0.00           C
ATOM   4909  C28 POPEQ 214     121.809  62.769 144.408  1.00  0.00           C
ATOM   4912  C29 POPEQ 214     122.709  62.839 143.208  1.00  0.00           C
ATOM   4914 0C21 POPEQ 214     122.319  62.899 141.918  1.00  0.00           C
ATOM   4916 1C21 POPEQ 214     120.899  62.879 141.418  1.00  0.00           C
ATOM   4919 2C21 POPEQ 214     120.269  64.279 141.357  1.00  0.00           C
ATOM   4922 3C21 POPEQ 214     118.929  64.289 140.598  1.00  0.00           C
ATOM   4925 4C21 POPEQ 214     118.279  65.679 140.578  1.00  0.00           C
ATOM   4928 5C21 POPEQ 214     117.019  65.739 139.708  1.00  0.00           C
ATOM   4931 6C21 POPEQ 214     116.409  67.149 139.637  1.00  0.00           C
ATOM   4934 7C21 POPEQ 214     115.279  67.259 138.598  1.00  0.00           C
ATOM   4937 8C21 POPEQ 214     114.819  68.699 138.367  1.00  0.00           C
ATOM   4941  C33 POPEQ 214     120.539  72.339 147.967  1.00  0.00           C
ATOM   4944  C34 POPEQ 214     119.529  73.419 147.568  1.00  0.00           C
ATOM   4947  C35 POPEQ 214     119.259  73.499 146.068  1.00  0.00           C
ATOM   4950  C36 POPEQ 214     118.109  74.469 145.798  1.00  0.00           C
ATOM   4953  C37 POPEQ 214     117.779  74.609 144.307  1.00  0.00           C
ATOM   4956  C38 POPEQ 214     116.639  75.609 144.068  1.00  0.00           C
ATOM   4959  C39 POPEQ 214     115.249  75.019 144.348  1.00  0.00           C
ATOM   4962 0C31 POPEQ 214     114.149  76.069 144.128  1.00  0.00           C
ATOM   4965 1C31 POPEQ 214     112.719  75.499 144.138  1.00  0.00           C
ATOM   4968 2C31 POPEQ 214     111.699  76.599 143.818  1.00  0.00           C
ATOM   4971 3C31 POPEQ 214     110.339  76.089 143.327  1.00  0.00           C
ATOM   4974 4C31 POPEQ 214     109.489  77.239 142.748  1.00  0.00           C
ATOM   4977 5C31 POPEQ 214     108.219  76.749 142.048  1.00  0.00           C
ATOM   4980 6C31 POPEQ 214     107.539  77.849 141.229  1.00  0.00           C
ATOM   4984  NH3 POPER 215     115.739   5.159 157.958  1.00  0.00           N
ATOM   4988  C12 POPER 215     117.199   4.769 158.029  1.00  0.00           C
ATOM   4991  C11 POPER 215     117.969   5.719 158.958  1.00  0.00           C
ATOM   4994  P   POPER 215     116.929   8.139 158.908  1.00  0.00           P
ATOM   4995  O13 POPER 215     116.479   7.859 160.288  1.00  0.00           O
ATOM   4996  O14 POPER 215     117.449   9.479 158.568  1.00  0.00           O
ATOM   4997  O11 POPER 215     115.719   7.809 157.967  1.00  0.00           O
ATOM   4998  O12 POPER 215     117.989   7.059 158.449  1.00  0.00           O
ATOM   4999  C1  POPER 215     115.029   8.789 157.199  1.00  0.00           C
ATOM   5002  C2  POPER 215     114.969   8.349 155.717  1.00  0.00           C
ATOM   5004  O21 POPER 215     114.559   6.969 155.728  1.00  0.00           O
ATOM   5005  C21 POPER 215     114.109   6.309 154.658  1.00  0.00           C
ATOM   5006  O22 POPER 215     114.109   5.089 154.608  1.00  0.00           O
ATOM   5007  C22 POPER 215     113.489   7.199 153.557  1.00  0.00           C
ATOM   5010  C3  POPER 215     116.369   8.529 155.027  1.00  0.00           C
ATOM   5013  O31 POPER 215     116.469   7.699 153.868  1.00  0.00           O
ATOM   5014  C31 POPER 215     117.639   7.629 153.277  1.00  0.00           C
ATOM   5015  O32 POPER 215     118.599   8.359 153.467  1.00  0.00           O
ATOM   5016  C32 POPER 215     117.609   6.369 152.418  1.00  0.00           C
ATOM   5019  C23 POPER 215     112.779   6.349 152.479  1.00  0.00           C
ATOM   5022  C24 POPER 215     112.429   7.089 151.178  1.00  0.00           C
ATOM   5025  C25 POPER 215     111.269   8.089 151.308  1.00  0.00           C
ATOM   5028  C26 POPER 215     110.519   8.319 149.988  1.00  0.00           C
ATOM   5031  C27 POPER 215     111.309   9.059 148.887  1.00  0.00           C
ATOM   5034  C28 POPER 215     110.439   9.339 147.637  1.00  0.00           C
ATOM   5037  C29 POPER 215     111.159  10.189 146.617  1.00  0.00           C
ATOM   5039 0C21 POPER 215     110.949  10.219 145.288  1.00  0.00           C
ATOM   5041 1C21 POPER 215     109.949   9.399 144.497  1.00  0.00           C
ATOM   5044 2C21 POPER 215     110.559   8.789 143.217  1.00  0.00           C
ATOM   5047 3C21 POPER 215     111.739   7.839 143.488  1.00  0.00           C
ATOM   5050 4C21 POPER 215     112.099   6.929 142.307  1.00  0.00           C
ATOM   5053 5C21 POPER 215     113.159   5.889 142.698  1.00  0.00           C
ATOM   5056 6C21 POPER 215     113.449   4.829 141.617  1.00  0.00           C
ATOM   5059 7C21 POPER 215     114.879   4.899 141.077  1.00  0.00           C
ATOM   5062 8C21 POPER 215     115.149   3.949 139.908  1.00  0.00           C
ATOM   5066  C33 POPER 215     117.009   6.609 151.018  1.00  0.00           C
ATOM   5069  C34 POPER 215     116.859   5.289 150.238  1.00  0.00           C
ATOM   5072  C35 POPER 215     118.179   4.599 149.868  1.00  0.00           C
ATOM   5075  C36 POPER 215     118.999   5.339 148.798  1.00  0.00           C
ATOM   5078  C37 POPER 215     120.279   4.589 148.439  1.00  0.00           C
ATOM   5081  C38 POPER 215     121.099   5.269 147.327  1.00  0.00           C
ATOM   5084  C39 POPER 215     122.209   4.339 146.818  1.00  0.00           C
ATOM   5087 0C31 POPER 215     122.969   4.889 145.607  1.00  0.00           C
ATOM   5090 1C31 POPER 215     123.759   3.789 144.878  1.00  0.00           C
ATOM   5093 2C31 POPER 215     124.447   4.279 143.607  1.00  0.00           C
ATOM   5096 3C31 POPER 215     125.827   4.899 143.878  1.00  0.00           C
ATOM   5099 4C31 POPER 215     126.477   5.449 142.598  1.00  0.00           C
ATOM   5102 5C31 POPER 215     127.967   5.749 142.788  1.00  0.00           C
ATOM   5105 6C31 POPER 215     128.637   6.269 141.518  1.00  0.00           C
ATOM   5109  NH3 POPES 216      45.519  66.369 115.168  1.00  0.00           N
ATOM   5113  C12 POPES 216      45.139  65.439 114.048  1.00  0.00           C
ATOM   5116  C11 POPES 216      43.679  65.719 113.628  1.00  0.00           C
ATOM   5119  P   POPES 216      42.049  67.809 113.618  1.00  0.00           P
ATOM   5120  O13 POPES 216      41.559  68.189 112.277  1.00  0.00           O
ATOM   5121  O14 POPES 216      41.139  67.019 114.488  1.00  0.00           O
ATOM   5122  O11 POPES 216      42.459  69.119 114.408  1.00  0.00           O
ATOM   5123  O12 POPES 216      43.469  67.119 113.498  1.00  0.00           O
ATOM   5124  C1  POPES 216      43.379  69.019 115.488  1.00  0.00           C
ATOM   5127  C2  POPES 216      43.449  70.349 116.278  1.00  0.00           C
ATOM   5129  O21 POPES 216      43.959  70.109 117.598  1.00  0.00           O
ATOM   5130  C21 POPES 216      45.269  70.029 117.677  1.00  0.00           C
ATOM   5131  O22 POPES 216      46.049  69.989 116.738  1.00  0.00           O
ATOM   5132  C22 POPES 216      45.639  70.029 119.147  1.00  0.00           C
ATOM   5135  C3  POPES 216      42.049  70.989 116.438  1.00  0.00           C
ATOM   5138  O31 POPES 216      42.029  71.909 117.558  1.00  0.00           O
ATOM   5139  C31 POPES 216      41.509  71.399 118.688  1.00  0.00           C
ATOM   5140  O32 POPES 216      41.009  70.289 118.808  1.00  0.00           O
ATOM   5141  C32 POPES 216      41.719  72.399 119.827  1.00  0.00           C
ATOM   5144  C23 POPES 216      47.049  69.449 119.378  1.00  0.00           C
ATOM   5147  C24 POPES 216      47.579  69.699 120.798  1.00  0.00           C
ATOM   5150  C25 POPES 216      46.589  69.349 121.918  1.00  0.00           C
ATOM   5153  C26 POPES 216      47.289  69.399 123.288  1.00  0.00           C
ATOM   5156  C27 POPES 216      46.339  69.609 124.478  1.00  0.00           C
ATOM   5159  C28 POPES 216      47.139  69.599 125.788  1.00  0.00           C
ATOM   5162  C29 POPES 216      46.469  70.289 126.947  1.00  0.00           C
ATOM   5164 0C21 POPES 216      46.669  69.989 128.247  1.00  0.00           C
ATOM   5166 1C21 POPES 216      47.589  68.909 128.768  1.00  0.00           C
ATOM   5169 2C21 POPES 216      46.809  67.739 129.387  1.00  0.00           C
ATOM   5172 3C21 POPES 216      46.219  68.059 130.758  1.00  0.00           C
ATOM   5175 4C21 POPES 216      45.789  66.789 131.508  1.00  0.00           C
ATOM   5178 5C21 POPES 216      45.609  67.029 133.007  1.00  0.00           C
ATOM   5181 6C21 POPES 216      45.999  65.789 133.818  1.00  0.00           C
ATOM   5184 7C21 POPES 216      45.939  66.029 135.327  1.00  0.00           C
ATOM   5187 8C21 POPES 216      46.719  64.989 136.107  1.00  0.00           C
ATOM   5191  C33 POPES 216      41.959  71.699 121.178  1.00  0.00           C
ATOM   5194  C34 POPES 216      42.429  72.679 122.257  1.00  0.00           C
ATOM   5197  C35 POPES 216      42.779  71.989 123.577  1.00  0.00           C
ATOM   5200  C36 POPES 216      43.299  72.979 124.628  1.00  0.00           C
ATOM   5203  C37 POPES 216      43.099  72.489 126.068  1.00  0.00           C
ATOM   5206  C38 POPES 216      43.789  73.409 127.088  1.00  0.00           C
ATOM   5209  C39 POPES 216      43.159  73.369 128.488  1.00  0.00           C
ATOM   5212 0C31 POPES 216      43.149  71.999 129.167  1.00  0.00           C
ATOM   5215 1C31 POPES 216      42.929  72.129 130.678  1.00  0.00           C
ATOM   5218 2C31 POPES 216      42.459  70.809 131.318  1.00  0.00           C
ATOM   5221 3C31 POPES 216      42.359  70.889 132.848  1.00  0.00           C
ATOM   5224 4C31 POPES 216      43.719  70.759 133.538  1.00  0.00           C
ATOM   5227 5C31 POPES 216      43.619  70.779 135.058  1.00  0.00           C
ATOM   5230 6C31 POPES 216      44.979  70.559 135.728  1.00  0.00           C
ATOM   5234  NH3 POPET 217      40.999 129.529 156.288  1.00  0.00           N
ATOM   5238  C12 POPET 217      39.509 129.349 156.398  1.00  0.00           C
ATOM   5241  C11 POPET 217      38.979 128.299 155.419  1.00  0.00           C
ATOM   5244  P   POPET 217      36.519 127.719 154.689  1.00  0.00           P
ATOM   5245  O13 POPET 217      35.639 126.669 155.238  1.00  0.00           O
ATOM   5246  O14 POPET 217      35.879 128.969 154.208  1.00  0.00           O
ATOM   5247  O11 POPET 217      37.359 127.059 153.527  1.00  0.00           O
ATOM   5248  O12 POPET 217      37.619 128.059 155.758  1.00  0.00           O
ATOM   5249  C1  POPET 217      37.669 127.659 152.277  1.00  0.00           C
ATOM   5252  C2  POPET 217      36.559 127.429 151.219  1.00  0.00           C
ATOM   5254  O21 POPET 217      37.139 127.539 149.908  1.00  0.00           O
ATOM   5255  C21 POPET 217      37.019 126.459 149.158  1.00  0.00           C
ATOM   5256  O22 POPET 217      36.819 125.329 149.568  1.00  0.00           O
ATOM   5257  C22 POPET 217      37.129 126.849 147.698  1.00  0.00           C
ATOM   5260  C3  POPET 217      35.419 128.479 151.348  1.00  0.00           C
ATOM   5263  O31 POPET 217      34.569 128.569 150.177  1.00  0.00           O
ATOM   5264  C31 POPET 217      33.739 129.619 150.268  1.00  0.00           C
ATOM   5265  O32 POPET 217      33.669 130.339 151.247  1.00  0.00           O
ATOM   5266  C32 POPET 217      32.879 129.759 149.008  1.00  0.00           C
ATOM   5269  C23 POPET 217      36.219 125.999 146.807  1.00  0.00           C
ATOM   5272  C24 POPET 217      35.759 126.729 145.548  1.00  0.00           C
ATOM   5275  C25 POPET 217      36.919 127.259 144.688  1.00  0.00           C
ATOM   5278  C26 POPET 217      36.589 127.289 143.197  1.00  0.00           C
ATOM   5281  C27 POPET 217      37.479 128.269 142.418  1.00  0.00           C
ATOM   5284  C28 POPET 217      37.259 128.189 140.898  1.00  0.00           C
ATOM   5287  C29 POPET 217      37.809 129.399 140.198  1.00  0.00           C
ATOM   5289 0C21 POPET 217      37.199 130.049 139.178  1.00  0.00           C
ATOM   5291 1C21 POPET 217      35.919 129.619 138.518  1.00  0.00           C
ATOM   5294 2C21 POPET 217      35.789 130.109 137.059  1.00  0.00           C
ATOM   5297 3C21 POPET 217      35.469 131.607 136.947  1.00  0.00           C
ATOM   5300 4C21 POPET 217      34.109 131.897 136.288  1.00  0.00           C
ATOM   5303 5C21 POPET 217      32.899 131.507 137.158  1.00  0.00           C
ATOM   5306 6C21 POPET 217      31.569 131.787 136.448  1.00  0.00           C
ATOM   5309 7C21 POPET 217      30.339 131.517 137.339  1.00  0.00           C
ATOM   5312 8C21 POPET 217      29.009 131.737 136.607  1.00  0.00           C
ATOM   5316  C33 POPET 217      33.669 129.669 147.677  1.00  0.00           C
ATOM   5319  C34 POPET 217      32.879 130.269 146.498  1.00  0.00           C
ATOM   5322  C35 POPET 217      33.669 130.389 145.188  1.00  0.00           C
ATOM   5325  C36 POPET 217      32.869 131.137 144.098  1.00  0.00           C
ATOM   5328  C37 POPET 217      33.639 131.357 142.788  1.00  0.00           C
ATOM   5331  C38 POPET 217      33.869 130.059 141.988  1.00  0.00           C
ATOM   5334  C39 POPET 217      32.649 129.589 141.178  1.00  0.00           C
ATOM   5337 0C31 POPET 217      32.949 128.259 140.458  1.00  0.00           C
ATOM   5340 1C31 POPET 217      32.039 127.989 139.247  1.00  0.00           C
ATOM   5343 2C31 POPET 217      32.639 126.909 138.327  1.00  0.00           C
ATOM   5346 3C31 POPET 217      31.849 126.639 137.048  1.00  0.00           C
ATOM   5349 4C31 POPET 217      31.859 127.819 136.057  1.00  0.00           C
ATOM   5352 5C31 POPET 217      31.319 127.439 134.678  1.00  0.00           C
ATOM   5355 6C31 POPET 217      31.329 128.609 133.688  1.00  0.00           C
ATOM   5359  NH3 POPEU 218     121.329  -3.099 117.738  1.00  0.00           N
ATOM   5363  C12 POPEU 218     121.089  -1.619 117.618  1.00  0.00           C
ATOM   5366  C11 POPEU 218     119.929  -1.289 116.667  1.00  0.00           C
ATOM   5369  P   POPEU 218     119.859   1.111 115.628  1.00  0.00           P
ATOM   5370  O13 POPEU 218     118.629   1.161 114.798  1.00  0.00           O
ATOM   5371  O14 POPEU 218     121.129   0.741 114.979  1.00  0.00           O
ATOM   5372  O11 POPEU 218     120.069   2.499 116.348  1.00  0.00           O
ATOM   5373  O12 POPEU 218     119.579   0.091 116.807  1.00  0.00           O
ATOM   5374  C1  POPEU 218     120.069   2.739 117.748  1.00  0.00           C
ATOM   5377  C2  POPEU 218     121.449   2.539 118.438  1.00  0.00           C
ATOM   5379  O21 POPEU 218     121.459   3.379 119.618  1.00  0.00           O
ATOM   5380  C21 POPEU 218     121.749   2.749 120.758  1.00  0.00           C
ATOM   5381  O22 POPEU 218     122.019   1.569 120.858  1.00  0.00           O
ATOM   5382  C22 POPEU 218     121.769   3.759 121.908  1.00  0.00           C
ATOM   5385  C3  POPEU 218     122.639   2.929 117.497  1.00  0.00           C
ATOM   5388  O31 POPEU 218     123.939   2.509 118.007  1.00  0.00           O
ATOM   5389  C31 POPEU 218     124.637   3.449 118.658  1.00  0.00           C
ATOM   5390  O32 POPEU 218     124.217   4.559 118.948  1.00  0.00           O
ATOM   5391  C32 POPEU 218     126.017   2.909 118.988  1.00  0.00           C
ATOM   5394  C23 POPEU 218     122.279   3.179 123.258  1.00  0.00           C
ATOM   5397  C24 POPEU 218     123.329   4.079 123.927  1.00  0.00           C
ATOM   5400  C25 POPEU 218     123.999   3.449 125.158  1.00  0.00           C
ATOM   5403  C26 POPEU 218     123.069   3.049 126.308  1.00  0.00           C
ATOM   5406  C27 POPEU 218     123.859   2.419 127.467  1.00  0.00           C
ATOM   5409  C28 POPEU 218     123.019   1.559 128.438  1.00  0.00           C
ATOM   5412  C29 POPEU 218     122.559   2.269 129.678  1.00  0.00           C
ATOM   5414 0C21 POPEU 218     122.139   1.649 130.809  1.00  0.00           C
ATOM   5416 1C21 POPEU 218     122.009   0.151 130.978  1.00  0.00           C
ATOM   5419 2C21 POPEU 218     120.749  -0.319 131.729  1.00  0.00           C
ATOM   5422 3C21 POPEU 218     120.849  -0.199 133.258  1.00  0.00           C
ATOM   5425 4C21 POPEU 218     119.529  -0.569 133.958  1.00  0.00           C
ATOM   5428 5C21 POPEU 218     119.599  -0.539 135.488  1.00  0.00           C
ATOM   5431 6C21 POPEU 218     118.219  -0.749 136.138  1.00  0.00           C
ATOM   5434 7C21 POPEU 218     118.229  -0.669 137.668  1.00  0.00           C
ATOM   5437 8C21 POPEU 218     116.829  -0.629 138.277  1.00  0.00           C
ATOM   5441  C33 POPEU 218     126.567   3.439 120.327  1.00  0.00           C
ATOM   5444  C34 POPEU 218     127.897   2.789 120.697  1.00  0.00           C
ATOM   5447  C35 POPEU 218     128.587   3.489 121.878  1.00  0.00           C
ATOM   5450  C36 POPEU 218     128.047   3.069 123.247  1.00  0.00           C
ATOM   5453  C37 POPEU 218     128.297   4.169 124.287  1.00  0.00           C
ATOM   5456  C38 POPEU 218     128.147   3.699 125.738  1.00  0.00           C
ATOM   5459  C39 POPEU 218     129.377   2.939 126.258  1.00  0.00           C
ATOM   5462 0C31 POPEU 218     130.607   3.839 126.478  1.00  0.00           C
ATOM   5465 1C31 POPEU 218     131.837   3.009 126.857  1.00  0.00           C
ATOM   5468 2C31 POPEU 218     132.987   3.859 127.408  1.00  0.00           C
ATOM   5471 3C31 POPEU 218     132.987   3.999 128.938  1.00  0.00           C
ATOM   5474 4C31 POPEU 218     133.317   2.679 129.648  1.00  0.00           C
ATOM   5477 5C31 POPEU 218     133.547   2.839 131.147  1.00  0.00           C
ATOM   5480 6C31 POPEU 218     133.887   1.529 131.868  1.00  0.00           C
ATOM   5484  NH3 POPEV 219     116.049  42.479 156.467  1.00  0.00           N
ATOM   5488  C12 POPEV 219     117.429  41.999 156.818  1.00  0.00           C
ATOM   5491  C11 POPEV 219     117.909  42.509 158.188  1.00  0.00           C
ATOM   5494  P   POPEV 219     120.449  41.989 157.807  1.00  0.00           P
ATOM   5495  O13 POPEV 219     121.559  42.019 158.777  1.00  0.00           O
ATOM   5496  O14 POPEV 219     120.449  40.869 156.837  1.00  0.00           O
ATOM   5497  O11 POPEV 219     120.259  43.379 157.077  1.00  0.00           O
ATOM   5498  O12 POPEV 219     119.079  41.799 158.598  1.00  0.00           O
ATOM   5499  C1  POPEV 219     120.979  43.859 155.949  1.00  0.00           C
ATOM   5502  C2  POPEV 219     119.969  44.239 154.818  1.00  0.00           C
ATOM   5504  O21 POPEV 219     120.649  44.519 153.579  1.00  0.00           O
ATOM   5505  C21 POPEV 219     121.109  45.729 153.327  1.00  0.00           C
ATOM   5506  O22 POPEV 219     121.199  46.649 154.117  1.00  0.00           O
ATOM   5507  C22 POPEV 219     121.499  45.799 151.837  1.00  0.00           C
ATOM   5510  C3  POPEV 219     118.949  45.329 155.288  1.00  0.00           C
ATOM   5513  O31 POPEV 219     118.129  45.879 154.228  1.00  0.00           O
ATOM   5514  C31 POPEV 219     117.089  45.159 153.868  1.00  0.00           C
ATOM   5515  O32 POPEV 219     116.829  44.019 154.238  1.00  0.00           O
ATOM   5516  C32 POPEV 219     116.239  45.999 152.898  1.00  0.00           C
ATOM   5519  C23 POPEV 219     121.549  47.229 151.208  1.00  0.00           C
ATOM   5522  C24 POPEV 219     122.129  47.209 149.777  1.00  0.00           C
ATOM   5525  C25 POPEV 219     121.759  48.399 148.878  1.00  0.00           C
ATOM   5528  C26 POPEV 219     120.349  48.309 148.268  1.00  0.00           C
ATOM   5531  C27 POPEV 219     119.979  49.559 147.458  1.00  0.00           C
ATOM   5534  C28 POPEV 219     118.469  49.629 147.117  1.00  0.00           C
ATOM   5537  C29 POPEV 219     117.999  51.019 146.757  1.00  0.00           C
ATOM   5539 0C21 POPEV 219     118.169  51.649 145.589  1.00  0.00           C
ATOM   5541 1C21 POPEV 219     118.879  51.079 144.378  1.00  0.00           C
ATOM   5544 2C21 POPEV 219     117.939  50.979 143.168  1.00  0.00           C
ATOM   5547 3C21 POPEV 219     118.619  50.309 141.958  1.00  0.00           C
ATOM   5550 4C21 POPEV 219     117.669  50.159 140.768  1.00  0.00           C
ATOM   5553 5C21 POPEV 219     118.349  49.719 139.467  1.00  0.00           C
ATOM   5556 6C21 POPEV 219     119.319  48.549 139.637  1.00  0.00           C
ATOM   5559 7C21 POPEV 219     119.819  47.989 138.298  1.00  0.00           C
ATOM   5562 8C21 POPEV 219     120.939  46.959 138.467  1.00  0.00           C
ATOM   5566  C33 POPEV 219     115.739  45.239 151.648  1.00  0.00           C
ATOM   5569  C34 POPEV 219     116.739  45.259 150.478  1.00  0.00           C
ATOM   5572  C35 POPEV 219     116.049  44.969 149.139  1.00  0.00           C
ATOM   5575  C36 POPEV 219     116.979  44.869 147.917  1.00  0.00           C
ATOM   5578  C37 POPEV 219     116.249  45.249 146.617  1.00  0.00           C
ATOM   5581  C38 POPEV 219     116.969  44.789 145.348  1.00  0.00           C
ATOM   5584  C39 POPEV 219     116.899  45.799 144.188  1.00  0.00           C
ATOM   5587 0C31 POPEV 219     115.599  45.759 143.378  1.00  0.00           C
ATOM   5590 1C31 POPEV 219     115.589  46.859 142.298  1.00  0.00           C
ATOM   5593 2C31 POPEV 219     114.669  46.579 141.098  1.00  0.00           C
ATOM   5596 3C31 POPEV 219     114.729  47.709 140.058  1.00  0.00           C
ATOM   5599 4C31 POPEV 219     114.059  47.379 138.717  1.00  0.00           C
ATOM   5602 5C31 POPEV 219     114.249  48.509 137.698  1.00  0.00           C
ATOM   5605 6C31 POPEV 219     113.729  48.159 136.298  1.00  0.00           C
ATOM   5609  NH3 POPEW 220      76.279  13.149 157.408  1.00  0.00           N
ATOM   5613  C12 POPEW 220      77.449  13.819 158.098  1.00  0.00           C
ATOM   5616  C11 POPEW 220      78.439  12.779 158.638  1.00  0.00           C
ATOM   5619  P   POPEW 220      78.759  10.679 157.048  1.00  0.00           P
ATOM   5620  O13 POPEW 220      79.869  10.279 156.147  1.00  0.00           O
ATOM   5621  O14 POPEW 220      78.479   9.759 158.158  1.00  0.00           O
ATOM   5622  O11 POPEW 220      77.439  10.909 156.188  1.00  0.00           O
ATOM   5623  O12 POPEW 220      79.099  12.129 157.558  1.00  0.00           O
ATOM   5624  C1  POPEW 220      76.929   9.889 155.307  1.00  0.00           C
ATOM   5627  C2  POPEW 220      77.159  10.239 153.808  1.00  0.00           C
ATOM   5629  O21 POPEW 220      76.149   9.659 152.948  1.00  0.00           O
ATOM   5630  C21 POPEW 220      76.379   8.419 152.558  1.00  0.00           C
ATOM   5631  O22 POPEW 220      77.059   7.589 153.128  1.00  0.00           O
ATOM   5632  C22 POPEW 220      75.669   8.169 151.238  1.00  0.00           C
ATOM   5635  C3  POPEW 220      78.629   9.989 153.339  1.00  0.00           C
ATOM   5638  O31 POPEW 220      78.789  10.089 151.898  1.00  0.00           O
ATOM   5639  C31 POPEW 220      79.099  11.299 151.458  1.00  0.00           C
ATOM   5640  O32 POPEW 220      79.149  12.319 152.128  1.00  0.00           O
ATOM   5641  C32 POPEW 220      79.509  11.199 149.988  1.00  0.00           C
ATOM   5644  C23 POPEW 220      76.239   6.919 150.518  1.00  0.00           C
ATOM   5647  C24 POPEW 220      75.969   6.989 149.018  1.00  0.00           C
ATOM   5650  C25 POPEW 220      74.479   6.999 148.658  1.00  0.00           C
ATOM   5653  C26 POPEW 220      74.249   7.579 147.268  1.00  0.00           C
ATOM   5656  C27 POPEW 220      72.829   7.299 146.778  1.00  0.00           C
ATOM   5659  C28 POPEW 220      72.429   8.119 145.548  1.00  0.00           C
ATOM   5662  C29 POPEW 220      73.409   7.989 144.408  1.00  0.00           C
ATOM   5664 0C21 POPEW 220      73.909   9.019 143.699  1.00  0.00           C
ATOM   5666 1C21 POPEW 220      73.549  10.479 143.868  1.00  0.00           C
ATOM   5669 2C21 POPEW 220      73.459  11.209 142.527  1.00  0.00           C
ATOM   5672 3C21 POPEW 220      72.259  10.809 141.667  1.00  0.00           C
ATOM   5675 4C21 POPEW 220      70.979  11.629 141.918  1.00  0.00           C
ATOM   5678 5C21 POPEW 220      70.099  11.689 140.658  1.00  0.00           C
ATOM   5681 6C21 POPEW 220      68.909  12.649 140.788  1.00  0.00           C
ATOM   5684 7C21 POPEW 220      68.279  12.969 139.428  1.00  0.00           C
ATOM   5687 8C21 POPEW 220      67.199  14.059 139.488  1.00  0.00           C
ATOM   5691  C33 POPEW 220      78.829  12.259 149.098  1.00  0.00           C
ATOM   5694  C34 POPEW 220      77.389  11.889 148.747  1.00  0.00           C
ATOM   5697  C35 POPEW 220      77.269  10.729 147.758  1.00  0.00           C
ATOM   5700  C36 POPEW 220      77.349  11.179 146.288  1.00  0.00           C
ATOM   5703  C37 POPEW 220      77.429   9.969 145.348  1.00  0.00           C
ATOM   5706  C38 POPEW 220      77.289  10.319 143.857  1.00  0.00           C
ATOM   5709  C39 POPEW 220      78.539  10.949 143.238  1.00  0.00           C
ATOM   5712 0C31 POPEW 220      78.409  11.069 141.717  1.00  0.00           C
ATOM   5715 1C31 POPEW 220      79.699  11.539 141.027  1.00  0.00           C
ATOM   5718 2C31 POPEW 220      79.559  11.609 139.497  1.00  0.00           C
ATOM   5721 3C31 POPEW 220      80.869  11.979 138.788  1.00  0.00           C
ATOM   5724 4C31 POPEW 220      81.879  10.819 138.738  1.00  0.00           C
ATOM   5727 5C31 POPEW 220      83.199  11.229 138.068  1.00  0.00           C
ATOM   5730 6C31 POPEW 220      84.289  10.169 138.197  1.00  0.00           C
ATOM   5734  NH3 POPEX 221     103.499   7.849 158.348  1.00  0.00           N
ATOM   5738  C12 POPEX 221     103.999   8.479 157.068  1.00  0.00           C
ATOM   5741  C11 POPEX 221     104.789   9.789 157.329  1.00  0.00           C
ATOM   5744  P   POPEX 221     103.189  10.979 159.057  1.00  0.00           P
ATOM   5745  O13 POPEX 221     103.779   9.969 159.969  1.00  0.00           O
ATOM   5746  O14 POPEX 221     103.139  12.379 159.497  1.00  0.00           O
ATOM   5747  O11 POPEX 221     101.759  10.469 158.618  1.00  0.00           O
ATOM   5748  O12 POPEX 221     103.959  10.899 157.688  1.00  0.00           O
ATOM   5749  C1  POPEX 221     101.199  10.979 157.397  1.00  0.00           C
ATOM   5752  C2  POPEX 221     100.029  10.099 156.878  1.00  0.00           C
ATOM   5754  O21 POPEX 221      99.769  10.439 155.507  1.00  0.00           O
ATOM   5755  C21 POPEX 221     100.409   9.759 154.598  1.00  0.00           C
ATOM   5756  O22 POPEX 221     101.349   8.999 154.777  1.00  0.00           O
ATOM   5757  C22 POPEX 221      99.679  10.029 153.288  1.00  0.00           C
ATOM   5760  C3  POPEX 221      98.709  10.319 157.648  1.00  0.00           C
ATOM   5763  O31 POPEX 221      97.589   9.869 156.837  1.00  0.00           O
ATOM   5764  C31 POPEX 221      96.529  10.669 156.878  1.00  0.00           C
ATOM   5765  O32 POPEX 221      96.179  11.359 157.827  1.00  0.00           O
ATOM   5766  C32 POPEX 221      95.899  10.719 155.488  1.00  0.00           C
ATOM   5769  C23 POPEX 221     100.559   9.809 152.038  1.00  0.00           C
ATOM   5772  C24 POPEX 221     100.779   8.349 151.598  1.00  0.00           C
ATOM   5775  C25 POPEX 221     100.399   8.169 150.118  1.00  0.00           C
ATOM   5778  C26 POPEX 221     100.569   6.739 149.568  1.00  0.00           C
ATOM   5781  C27 POPEX 221     100.119   6.619 148.107  1.00  0.00           C
ATOM   5784  C28 POPEX 221     100.479   5.279 147.438  1.00  0.00           C
ATOM   5787  C29 POPEX 221      99.539   4.149 147.788  1.00  0.00           C
ATOM   5789 0C21 POPEX 221      98.809   3.419 146.918  1.00  0.00           C
ATOM   5791 1C21 POPEX 221      98.769   3.589 145.417  1.00  0.00           C
ATOM   5794 2C21 POPEX 221     100.029   3.069 144.717  1.00  0.00           C
ATOM   5797 3C21 POPEX 221      99.969   3.259 143.188  1.00  0.00           C
ATOM   5800 4C21 POPEX 221     101.369   3.229 142.568  1.00  0.00           C
ATOM   5803 5C21 POPEX 221     101.389   3.389 141.038  1.00  0.00           C
ATOM   5806 6C21 POPEX 221     100.769   2.189 140.298  1.00  0.00           C
ATOM   5809 7C21 POPEX 221     101.149   2.169 138.808  1.00  0.00           C
ATOM   5812 8C21 POPEX 221     100.529   1.021 138.018  1.00  0.00           C
ATOM   5816  C33 POPEX 221      95.049  11.999 155.279  1.00  0.00           C
ATOM   5819  C34 POPEX 221      95.809  13.339 155.398  1.00  0.00           C
ATOM   5822  C35 POPEX 221      97.119  13.419 154.598  1.00  0.00           C
ATOM   5825  C36 POPEX 221      97.709  14.839 154.598  1.00  0.00           C
ATOM   5828  C37 POPEX 221      99.069  14.899 153.878  1.00  0.00           C
ATOM   5831  C38 POPEX 221      99.639  16.319 153.719  1.00  0.00           C
ATOM   5834  C39 POPEX 221     100.049  16.999 155.027  1.00  0.00           C
ATOM   5837 0C31 POPEX 221     100.619  18.399 154.768  1.00  0.00           C
ATOM   5840 1C31 POPEX 221     101.129  19.099 156.038  1.00  0.00           C
ATOM   5843 2C31 POPEX 221     101.699  20.499 155.768  1.00  0.00           C
ATOM   5846 3C31 POPEX 221     102.879  20.489 154.777  1.00  0.00           C
ATOM   5849 4C31 POPEX 221     103.659  21.809 154.738  1.00  0.00           C
ATOM   5852 5C31 POPEX 221     104.999  21.649 154.008  1.00  0.00           C
ATOM   5855 6C31 POPEX 221     105.929  22.849 154.169  1.00  0.00           C
ATOM   5859  NH3 POPEY 222     108.489   3.769 118.438  1.00  0.00           N
ATOM   5863  C12 POPEY 222     109.789   3.229 118.978  1.00  0.00           C
ATOM   5866  C11 POPEY 222     110.549   4.309 119.768  1.00  0.00           C
ATOM   5869  P   POPEY 222     113.049   3.779 119.208  1.00  0.00           P
ATOM   5870  O13 POPEY 222     113.049   2.429 118.607  1.00  0.00           O
ATOM   5871  O14 POPEY 222     113.039   4.959 118.309  1.00  0.00           O
ATOM   5872  O11 POPEY 222     114.279   3.919 120.198  1.00  0.00           O
ATOM   5873  O12 POPEY 222     111.829   3.859 120.218  1.00  0.00           O
ATOM   5874  C1  POPEY 222     114.249   3.209 121.438  1.00  0.00           C
ATOM   5877  C2  POPEY 222     115.689   2.869 121.908  1.00  0.00           C
ATOM   5879  O21 POPEY 222     116.429   4.069 122.178  1.00  0.00           O
ATOM   5880  C21 POPEY 222     116.539   4.409 123.438  1.00  0.00           C
ATOM   5881  O22 POPEY 222     115.819   4.069 124.357  1.00  0.00           O
ATOM   5882  C22 POPEY 222     117.789   5.279 123.558  1.00  0.00           C
ATOM   5885  C3  POPEY 222     116.509   2.069 120.868  1.00  0.00           C
ATOM   5888  O31 POPEY 222     117.899   2.089 121.247  1.00  0.00           O
ATOM   5889  C31 POPEY 222     118.419   1.301 122.199  1.00  0.00           C
ATOM   5890  O32 POPEY 222     119.499   1.549 122.718  1.00  0.00           O
ATOM   5891  C32 POPEY 222     117.579   0.101 122.637  1.00  0.00           C
ATOM   5894  C23 POPEY 222     118.039   5.819 124.967  1.00  0.00           C
ATOM   5897  C24 POPEY 222     119.219   6.799 125.028  1.00  0.00           C
ATOM   5900  C25 POPEY 222     120.459   6.219 125.738  1.00  0.00           C
ATOM   5903  C26 POPEY 222     120.249   6.039 127.248  1.00  0.00           C
ATOM   5906  C27 POPEY 222     121.409   6.619 128.078  1.00  0.00           C
ATOM   5909  C28 POPEY 222     121.099   6.649 129.577  1.00  0.00           C
ATOM   5912  C29 POPEY 222     122.209   7.299 130.388  1.00  0.00           C
ATOM   5914 0C21 POPEY 222     122.679   6.859 131.568  1.00  0.00           C
ATOM   5916 1C21 POPEY 222     122.199   5.639 132.307  1.00  0.00           C
ATOM   5919 2C21 POPEY 222     123.209   5.049 133.309  1.00  0.00           C
ATOM   5922 3C21 POPEY 222     124.507   4.529 132.668  1.00  0.00           C
ATOM   5925 4C21 POPEY 222     125.447   3.859 133.678  1.00  0.00           C
ATOM   5928 5C21 POPEY 222     125.007   2.439 134.107  1.00  0.00           C
ATOM   5931 6C21 POPEY 222     125.837   1.869 135.258  1.00  0.00           C
ATOM   5934 7C21 POPEY 222     125.627   0.361 135.479  1.00  0.00           C
ATOM   5937 8C21 POPEY 222     126.207  -0.149 136.798  1.00  0.00           C
ATOM   5941  C33 POPEY 222     117.969  -0.359 124.068  1.00  0.00           C
ATOM   5944  C34 POPEY 222     117.569   0.651 125.158  1.00  0.00           C
ATOM   5947  C35 POPEY 222     117.559   0.001 126.558  1.00  0.00           C
ATOM   5950  C36 POPEY 222     116.979   0.931 127.628  1.00  0.00           C
ATOM   5953  C37 POPEY 222     116.759   0.211 128.967  1.00  0.00           C
ATOM   5956  C38 POPEY 222     116.489   1.161 130.137  1.00  0.00           C
ATOM   5959  C39 POPEY 222     115.649   0.521 131.258  1.00  0.00           C
ATOM   5962 0C31 POPEY 222     116.199  -0.809 131.778  1.00  0.00           C
ATOM   5965 1C31 POPEY 222     115.279  -1.409 132.857  1.00  0.00           C
ATOM   5968 2C31 POPEY 222     115.709  -2.799 133.338  1.00  0.00           C
ATOM   5971 3C31 POPEY 222     114.699  -3.429 134.298  1.00  0.00           C
ATOM   5974 4C31 POPEY 222     114.929  -3.049 135.768  1.00  0.00           C
ATOM   5977 5C31 POPEY 222     113.869  -3.669 136.698  1.00  0.00           C
ATOM   5980 6C31 POPEY 222     114.099  -3.329 138.178  1.00  0.00           C
ATOM   5984  NH3 POPEZ 223     119.329  53.309 115.978  1.00  0.00           N
ATOM   5988  C12 POPEZ 223     117.999  53.759 116.518  1.00  0.00           C
ATOM   5991  C11 POPEZ 223     118.149  54.389 117.909  1.00  0.00           C
ATOM   5994  P   POPEZ 223     116.749  56.049 119.328  1.00  0.00           P
ATOM   5995  O13 POPEZ 223     117.549  57.189 118.818  1.00  0.00           O
ATOM   5996  O14 POPEZ 223     115.329  56.309 119.637  1.00  0.00           O
ATOM   5997  O11 POPEZ 223     117.469  55.399 120.568  1.00  0.00           O
ATOM   5998  O12 POPEZ 223     116.859  54.859 118.288  1.00  0.00           O
ATOM   5999  C1  POPEZ 223     117.159  55.789 121.908  1.00  0.00           C
ATOM   6002  C2  POPEZ 223     118.489  55.939 122.668  1.00  0.00           C
ATOM   6004  O21 POPEZ 223     118.239  56.509 123.958  1.00  0.00           O
ATOM   6005  C21 POPEZ 223     117.919  55.629 124.888  1.00  0.00           C
ATOM   6006  O22 POPEZ 223     117.759  54.429 124.738  1.00  0.00           O
ATOM   6007  C22 POPEZ 223     117.809  56.359 126.229  1.00  0.00           C
ATOM   6010  C3  POPEZ 223     119.469  56.849 121.857  1.00  0.00           C
ATOM   6013  O31 POPEZ 223     120.369  57.619 122.668  1.00  0.00           O
ATOM   6014  C31 POPEZ 223     121.309  56.939 123.298  1.00  0.00           C
ATOM   6015  O32 POPEZ 223     121.479  55.739 123.258  1.00  0.00           O
ATOM   6016  C32 POPEZ 223     122.209  57.929 124.058  1.00  0.00           C
ATOM   6019  C23 POPEZ 223     117.319  55.409 127.339  1.00  0.00           C
ATOM   6022  C24 POPEZ 223     117.669  55.919 128.738  1.00  0.00           C
ATOM   6025  C25 POPEZ 223     117.159  54.979 129.839  1.00  0.00           C
ATOM   6028  C26 POPEZ 223     117.899  55.169 131.158  1.00  0.00           C
ATOM   6031  C27 POPEZ 223     117.479  54.129 132.208  1.00  0.00           C
ATOM   6034  C28 POPEZ 223     118.429  54.039 133.417  1.00  0.00           C
ATOM   6037  C29 POPEZ 223     119.799  53.579 133.018  1.00  0.00           C
ATOM   6039 0C21 POPEZ 223     120.379  52.389 133.277  1.00  0.00           C
ATOM   6041 1C21 POPEZ 223     119.809  51.259 134.088  1.00  0.00           C
ATOM   6044 2C21 POPEZ 223     120.909  50.429 134.788  1.00  0.00           C
ATOM   6047 3C21 POPEZ 223     121.849  49.679 133.818  1.00  0.00           C
ATOM   6050 4C21 POPEZ 223     122.809  48.719 134.527  1.00  0.00           C
ATOM   6053 5C21 POPEZ 223     122.169  47.359 134.888  1.00  0.00           C
ATOM   6056 6C21 POPEZ 223     122.099  46.409 133.678  1.00  0.00           C
ATOM   6059 7C21 POPEZ 223     121.409  45.079 133.998  1.00  0.00           C
ATOM   6062 8C21 POPEZ 223     121.459  44.099 132.818  1.00  0.00           C
ATOM   6066  C33 POPEZ 223     122.099  57.739 125.588  1.00  0.00           C
ATOM   6069  C34 POPEZ 223     122.859  58.809 126.368  1.00  0.00           C
ATOM   6072  C35 POPEZ 223     122.939  58.559 127.878  1.00  0.00           C
ATOM   6075  C36 POPEZ 223     121.639  58.849 128.647  1.00  0.00           C
ATOM   6078  C37 POPEZ 223     121.719  58.359 130.098  1.00  0.00           C
ATOM   6081  C38 POPEZ 223     120.419  58.589 130.908  1.00  0.00           C
ATOM   6084  C39 POPEZ 223     120.139  60.059 131.258  1.00  0.00           C
ATOM   6087 0C31 POPEZ 223     121.159  60.659 132.238  1.00  0.00           C
ATOM   6090 1C31 POPEZ 223     120.849  62.119 132.607  1.00  0.00           C
ATOM   6093 2C31 POPEZ 223     121.819  62.689 133.658  1.00  0.00           C
ATOM   6096 3C31 POPEZ 223     121.569  62.149 135.077  1.00  0.00           C
ATOM   6099 4C31 POPEZ 223     122.709  62.479 136.048  1.00  0.00           C
ATOM   6102 5C31 POPEZ 223     122.469  61.869 137.438  1.00  0.00           C
ATOM   6105 6C31 POPEZ 223     123.669  61.989 138.378  1.00  0.00           C
ATOM   6109  NH3 POPEa 224     110.309  70.289 154.857  1.00  0.00           N
ATOM   6113  C12 POPEa 224     111.739  70.659 154.527  1.00  0.00           C
ATOM   6116  C11 POPEa 224     112.169  70.359 153.068  1.00  0.00           C
ATOM   6119  P   POPEa 224     114.779  70.549 153.527  1.00  0.00           P
ATOM   6120  O13 POPEa 224     115.139  69.139 153.258  1.00  0.00           O
ATOM   6121  O14 POPEa 224     114.689  70.949 154.949  1.00  0.00           O
ATOM   6122  O11 POPEa 224     115.829  71.469 152.768  1.00  0.00           O
ATOM   6123  O12 POPEa 224     113.439  70.919 152.779  1.00  0.00           O
ATOM   6124  C1  POPEa 224     116.239  71.159 151.427  1.00  0.00           C
ATOM   6127  C2  POPEa 224     115.499  71.989 150.338  1.00  0.00           C
ATOM   6129  O21 POPEa 224     115.899  71.499 149.038  1.00  0.00           O
ATOM   6130  C21 POPEa 224     114.999  71.679 148.068  1.00  0.00           C
ATOM   6131  O22 POPEa 224     113.829  71.979 148.217  1.00  0.00           O
ATOM   6132  C22 POPEa 224     115.639  71.439 146.708  1.00  0.00           C
ATOM   6135  C3  POPEa 224     115.809  73.509 150.438  1.00  0.00           C
ATOM   6138  O31 POPEa 224     114.959  74.219 149.527  1.00  0.00           O
ATOM   6139  C31 POPEa 224     115.429  75.299 148.918  1.00  0.00           C
ATOM   6140  O32 POPEa 224     116.559  75.749 149.038  1.00  0.00           O
ATOM   6141  C32 POPEa 224     114.309  75.909 148.078  1.00  0.00           C
ATOM   6144  C23 POPEa 224     114.829  70.409 145.898  1.00  0.00           C
ATOM   6147  C24 POPEa 224     115.489  69.999 144.577  1.00  0.00           C
ATOM   6150  C25 POPEa 224     115.359  71.019 143.438  1.00  0.00           C
ATOM   6153  C26 POPEa 224     113.939  71.099 142.867  1.00  0.00           C
ATOM   6156  C27 POPEa 224     113.809  72.089 141.698  1.00  0.00           C
ATOM   6159  C28 POPEa 224     112.369  72.189 141.147  1.00  0.00           C
ATOM   6162  C29 POPEa 224     111.989  70.969 140.367  1.00  0.00           C
ATOM   6164 0C21 POPEa 224     111.499  70.929 139.107  1.00  0.00           C
ATOM   6166 1C21 POPEa 224     111.199  72.119 138.228  1.00  0.00           C
ATOM   6169 2C21 POPEa 224     109.739  72.559 138.348  1.00  0.00           C
ATOM   6172 3C21 POPEa 224     109.459  73.869 137.598  1.00  0.00           C
ATOM   6175 4C21 POPEa 224     107.969  74.239 137.497  1.00  0.00           C
ATOM   6178 5C21 POPEa 224     107.229  74.239 138.837  1.00  0.00           C
ATOM   6181 6C21 POPEa 224     105.829  74.849 138.729  1.00  0.00           C
ATOM   6184 7C21 POPEa 224     104.999  74.669 140.008  1.00  0.00           C
ATOM   6187 8C21 POPEa 224     103.589  75.249 139.878  1.00  0.00           C
ATOM   6191  C33 POPEa 224     113.919  77.349 148.488  1.00  0.00           C
ATOM   6194  C34 POPEa 224     114.429  78.439 147.529  1.00  0.00           C
ATOM   6197  C35 POPEa 224     115.959  78.579 147.508  1.00  0.00           C
ATOM   6200  C36 POPEa 224     116.439  79.679 146.548  1.00  0.00           C
ATOM   6203  C37 POPEa 224     117.879  80.089 146.878  1.00  0.00           C
ATOM   6206  C38 POPEa 224     118.379  81.349 146.139  1.00  0.00           C
ATOM   6209  C39 POPEa 224     119.299  82.219 147.008  1.00  0.00           C
ATOM   6212 0C31 POPEa 224     120.709  82.429 146.438  1.00  0.00           C
ATOM   6215 1C31 POPEa 224     120.719  83.239 145.128  1.00  0.00           C
ATOM   6218 2C31 POPEa 224     122.119  83.419 144.548  1.00  0.00           C
ATOM   6221 3C31 POPEa 224     122.079  83.929 143.098  1.00  0.00           C
ATOM   6224 4C31 POPEa 224     123.469  83.989 142.447  1.00  0.00           C
ATOM   6227 5C31 POPEa 224     123.389  84.329 140.958  1.00  0.00           C
ATOM   6230 6C31 POPEa 224     124.757  84.299 140.258  1.00  0.00           C
ATOM   6234  NH3 POPEb 225      47.169 114.899 159.128  1.00  0.00           N
ATOM   6238  C12 POPEb 225      46.739 115.499 160.438  1.00  0.00           C
ATOM   6241  C11 POPEb 225      46.619 117.009 160.218  1.00  0.00           C
ATOM   6244  P   POPEb 225      45.409 118.639 158.589  1.00  0.00           P
ATOM   6245  O13 POPEb 225      44.209 118.619 157.717  1.00  0.00           O
ATOM   6246  O14 POPEb 225      45.659 119.769 159.497  1.00  0.00           O
ATOM   6247  O11 POPEb 225      46.679 118.489 157.688  1.00  0.00           O
ATOM   6248  O12 POPEb 225      45.519 117.239 159.337  1.00  0.00           O
ATOM   6249  C1  POPEb 225      46.879 119.309 156.538  1.00  0.00           C
ATOM   6252  C2  POPEb 225      48.249 118.909 155.919  1.00  0.00           C
ATOM   6254  O21 POPEb 225      48.259 118.889 154.478  1.00  0.00           O
ATOM   6255  C21 POPEb 225      47.379 118.159 153.848  1.00  0.00           C
ATOM   6256  O22 POPEb 225      46.659 117.299 154.318  1.00  0.00           O
ATOM   6257  C22 POPEb 225      47.399 118.539 152.357  1.00  0.00           C
ATOM   6260  C3  POPEb 225      48.739 117.549 156.499  1.00  0.00           C
ATOM   6263  O31 POPEb 225      49.809 117.019 155.699  1.00  0.00           O
ATOM   6264  C31 POPEb 225      49.789 115.719 155.497  1.00  0.00           C
ATOM   6265  O32 POPEb 225      49.219 114.879 156.188  1.00  0.00           O
ATOM   6266  C32 POPEb 225      50.569 115.439 154.228  1.00  0.00           C
ATOM   6269  C23 POPEb 225      48.719 118.109 151.688  1.00  0.00           C
ATOM   6272  C24 POPEb 225      48.679 118.129 150.148  1.00  0.00           C
ATOM   6275  C25 POPEb 225      49.959 117.499 149.598  1.00  0.00           C
ATOM   6278  C26 POPEb 225      49.979 117.239 148.087  1.00  0.00           C
ATOM   6281  C27 POPEb 225      51.309 116.609 147.658  1.00  0.00           C
ATOM   6284  C28 POPEb 225      51.589 116.719 146.158  1.00  0.00           C
ATOM   6287  C29 POPEb 225      50.659 115.869 145.338  1.00  0.00           C
ATOM   6289 0C21 POPEb 225      50.969 114.789 144.608  1.00  0.00           C
ATOM   6291 1C21 POPEb 225      52.339 114.179 144.398  1.00  0.00           C
ATOM   6294 2C21 POPEb 225      52.579 113.869 142.909  1.00  0.00           C
ATOM   6297 3C21 POPEb 225      52.639 115.129 142.027  1.00  0.00           C
ATOM   6300 4C21 POPEb 225      53.969 115.269 141.277  1.00  0.00           C
ATOM   6303 5C21 POPEb 225      54.069 116.579 140.488  1.00  0.00           C
ATOM   6306 6C21 POPEb 225      55.389 116.689 139.728  1.00  0.00           C
ATOM   6309 7C21 POPEb 225      55.459 117.949 138.857  1.00  0.00           C
ATOM   6312 8C21 POPEb 225      56.669 117.949 137.917  1.00  0.00           C
ATOM   6316  C33 POPEb 225      50.189 114.069 153.638  1.00  0.00           C
ATOM   6319  C34 POPEb 225      50.619 113.919 152.178  1.00  0.00           C
ATOM   6322  C35 POPEb 225      50.249 112.549 151.609  1.00  0.00           C
ATOM   6325  C36 POPEb 225      51.329 111.489 151.857  1.00  0.00           C
ATOM   6328  C37 POPEb 225      50.779 110.119 152.258  1.00  0.00           C
ATOM   6331  C38 POPEb 225      51.829 108.999 152.148  1.00  0.00           C
ATOM   6334  C39 POPEb 225      52.119 108.629 150.688  1.00  0.00           C
ATOM   6337 0C31 POPEb 225      52.989 107.389 150.548  1.00  0.00           C
ATOM   6340 1C31 POPEb 225      53.089 106.929 149.088  1.00  0.00           C
ATOM   6343 2C31 POPEb 225      53.799 105.589 148.948  1.00  0.00           C
ATOM   6346 3C31 POPEb 225      53.829 105.089 147.497  1.00  0.00           C
ATOM   6349 4C31 POPEb 225      54.989 105.669 146.688  1.00  0.00           C
ATOM   6352 5C31 POPEb 225      54.909 105.349 145.188  1.00  0.00           C
ATOM   6355 6C31 POPEb 225      56.139 105.829 144.408  1.00  0.00           C
ATOM   6359  NH3 POPEc 226      26.019  43.049 116.558  1.00  0.00           N
ATOM   6363  C12 POPEc 226      24.799  42.319 117.088  1.00  0.00           C
ATOM   6366  C11 POPEc 226      25.149  40.909 117.637  1.00  0.00           C
ATOM   6369  P   POPEc 226      27.219  39.709 116.608  1.00  0.00           P
ATOM   6370  O13 POPEc 226      27.589  38.609 115.688  1.00  0.00           O
ATOM   6371  O14 POPEc 226      27.859  41.019 116.387  1.00  0.00           O
ATOM   6372  O11 POPEc 226      27.389  39.279 118.088  1.00  0.00           O
ATOM   6373  O12 POPEc 226      25.669  40.019 116.628  1.00  0.00           O
ATOM   6374  C1  POPEc 226      28.169  38.179 118.538  1.00  0.00           C
ATOM   6377  C2  POPEc 226      28.639  38.519 119.967  1.00  0.00           C
ATOM   6379  O21 POPEc 226      27.539  38.999 120.768  1.00  0.00           O
ATOM   6380  C21 POPEc 226      26.609  38.099 121.018  1.00  0.00           C
ATOM   6381  O22 POPEc 226      26.659  36.909 120.738  1.00  0.00           O
ATOM   6382  C22 POPEc 226      25.489  38.749 121.818  1.00  0.00           C
ATOM   6385  C3  POPEc 226      29.719  39.649 119.878  1.00  0.00           C
ATOM   6388  O31 POPEc 226      29.839  40.429 121.077  1.00  0.00           O
ATOM   6389  C31 POPEc 226      30.509  39.849 122.067  1.00  0.00           C
ATOM   6390  O32 POPEc 226      30.999  38.739 122.038  1.00  0.00           O
ATOM   6391  C32 POPEc 226      30.489  40.769 123.278  1.00  0.00           C
ATOM   6394  C23 POPEc 226      25.559  38.309 123.298  1.00  0.00           C
ATOM   6397  C24 POPEc 226      24.429  38.869 124.167  1.00  0.00           C
ATOM   6400  C25 POPEc 226      24.499  38.469 125.648  1.00  0.00           C
ATOM   6403  C26 POPEc 226      24.469  36.959 125.908  1.00  0.00           C
ATOM   6406  C27 POPEc 226      24.379  36.619 127.397  1.00  0.00           C
ATOM   6409  C28 POPEc 226      24.319  35.089 127.618  1.00  0.00           C
ATOM   6412  C29 POPEc 226      24.199  34.689 129.068  1.00  0.00           C
ATOM   6414 0C21 POPEc 226      23.099  34.179 129.648  1.00  0.00           C
ATOM   6416 1C21 POPEc 226      21.769  33.979 128.958  1.00  0.00           C
ATOM   6419 2C21 POPEc 226      20.569  33.929 129.928  1.00  0.00           C
ATOM   6422 3C21 POPEc 226      20.449  32.609 130.697  1.00  0.00           C
ATOM   6425 4C21 POPEc 226      19.189  32.569 131.568  1.00  0.00           C
ATOM   6428 5C21 POPEc 226      19.099  31.319 132.447  1.00  0.00           C
ATOM   6431 6C21 POPEc 226      18.069  31.479 133.568  1.00  0.00           C
ATOM   6434 7C21 POPEc 226      17.939  30.219 134.428  1.00  0.00           C
ATOM   6437 8C21 POPEc 226      17.049  30.389 135.668  1.00  0.00           C
ATOM   6441  C33 POPEc 226      29.159  40.659 124.058  1.00  0.00           C
ATOM   6444  C34 POPEc 226      28.949  41.809 125.048  1.00  0.00           C
ATOM   6447  C35 POPEc 226      30.139  42.069 125.988  1.00  0.00           C
ATOM   6450  C36 POPEc 226      30.419  40.939 126.988  1.00  0.00           C
ATOM   6453  C37 POPEc 226      29.409  40.889 128.137  1.00  0.00           C
ATOM   6456  C38 POPEc 226      29.969  40.119 129.337  1.00  0.00           C
ATOM   6459  C39 POPEc 226      29.049  40.149 130.568  1.00  0.00           C
ATOM   6462 0C31 POPEc 226      29.719  39.499 131.778  1.00  0.00           C
ATOM   6465 1C31 POPEc 226      28.879  39.559 133.057  1.00  0.00           C
ATOM   6468 2C31 POPEc 226      29.589  38.929 134.257  1.00  0.00           C
ATOM   6471 3C31 POPEc 226      30.719  39.809 134.827  1.00  0.00           C
ATOM   6474 4C31 POPEc 226      31.769  38.999 135.607  1.00  0.00           C
ATOM   6477 5C31 POPEc 226      32.879  39.879 136.178  1.00  0.00           C
ATOM   6480 6C31 POPEc 226      34.099  39.099 136.648  1.00  0.00           C
ATOM   6484  NH3 POPEd 227      56.659  47.519 118.868  1.00  0.00           N
ATOM   6488  C12 POPEd 227      56.769  46.589 120.058  1.00  0.00           C
ATOM   6491  C11 POPEd 227      56.449  45.129 119.688  1.00  0.00           C
ATOM   6494  P   POPEd 227      54.929  43.759 121.368  1.00  0.00           P
ATOM   6495  O13 POPEd 227      53.839  44.429 120.638  1.00  0.00           O
ATOM   6496  O14 POPEd 227      54.989  42.289 121.318  1.00  0.00           O
ATOM   6497  O11 POPEd 227      54.909  44.189 122.888  1.00  0.00           O
ATOM   6498  O12 POPEd 227      56.329  44.339 120.868  1.00  0.00           O
ATOM   6499  C1  POPEd 227      54.119  43.469 123.848  1.00  0.00           C
ATOM   6502  C2  POPEd 227      54.959  42.809 124.988  1.00  0.00           C
ATOM   6504  O21 POPEd 227      56.069  43.689 125.308  1.00  0.00           O
ATOM   6505  C21 POPEd 227      56.399  43.769 126.568  1.00  0.00           C
ATOM   6506  O22 POPEd 227      55.919  43.109 127.479  1.00  0.00           O
ATOM   6507  C22 POPEd 227      57.449  44.849 126.768  1.00  0.00           C
ATOM   6510  C3  POPEd 227      55.469  41.379 124.608  1.00  0.00           C
ATOM   6513  O31 POPEd 227      55.859  40.579 125.758  1.00  0.00           O
ATOM   6514  C31 POPEd 227      57.159  40.659 126.077  1.00  0.00           C
ATOM   6515  O32 POPEd 227      57.999  41.239 125.417  1.00  0.00           O
ATOM   6516  C32 POPEd 227      57.409  40.019 127.448  1.00  0.00           C
ATOM   6519  C23 POPEd 227      57.009  45.819 127.888  1.00  0.00           C
ATOM   6522  C24 POPEd 227      58.139  46.759 128.327  1.00  0.00           C
ATOM   6525  C25 POPEd 227      57.799  47.589 129.577  1.00  0.00           C
ATOM   6528  C26 POPEd 227      57.369  46.719 130.768  1.00  0.00           C
ATOM   6531  C27 POPEd 227      57.439  47.439 132.117  1.00  0.00           C
ATOM   6534  C28 POPEd 227      56.919  46.509 133.238  1.00  0.00           C
ATOM   6537  C29 POPEd 227      57.259  46.999 134.628  1.00  0.00           C
ATOM   6539 0C21 POPEd 227      58.399  46.739 135.268  1.00  0.00           C
ATOM   6541 1C21 POPEd 227      59.579  45.959 134.747  1.00  0.00           C
ATOM   6544 2C21 POPEd 227      59.759  44.629 135.497  1.00  0.00           C
ATOM   6547 3C21 POPEd 227      58.629  43.629 135.208  1.00  0.00           C
ATOM   6550 4C21 POPEd 227      58.759  42.339 136.038  1.00  0.00           C
ATOM   6553 5C21 POPEd 227      57.489  41.989 136.848  1.00  0.00           C
ATOM   6556 6C21 POPEd 227      57.069  43.039 137.888  1.00  0.00           C
ATOM   6559 7C21 POPEd 227      55.809  42.609 138.658  1.00  0.00           C
ATOM   6562 8C21 POPEd 227      55.389  43.609 139.747  1.00  0.00           C
ATOM   6566  C33 POPEd 227      58.919  39.939 127.838  1.00  0.00           C
ATOM   6569  C34 POPEd 227      59.169  40.039 129.357  1.00  0.00           C
ATOM   6572  C35 POPEd 227      58.589  38.879 130.188  1.00  0.00           C
ATOM   6575  C36 POPEd 227      59.449  37.609 130.198  1.00  0.00           C
ATOM   6578  C37 POPEd 227      60.739  37.719 131.018  1.00  0.00           C
ATOM   6581  C38 POPEd 227      61.309  36.349 131.438  1.00  0.00           C
ATOM   6584  C39 POPEd 227      62.119  36.369 132.748  1.00  0.00           C
ATOM   6587 0C31 POPEd 227      61.279  36.159 134.027  1.00  0.00           C
ATOM   6590 1C31 POPEd 227      60.209  37.239 134.268  1.00  0.00           C
ATOM   6593 2C31 POPEd 227      59.519  37.169 135.637  1.00  0.00           C
ATOM   6596 3C31 POPEd 227      58.469  38.279 135.818  1.00  0.00           C
ATOM   6599 4C31 POPEd 227      57.169  38.029 135.018  1.00  0.00           C
ATOM   6602 5C31 POPEd 227      56.239  39.249 134.988  1.00  0.00           C
ATOM   6605 6C31 POPEd 227      54.969  39.009 134.167  1.00  0.00           C
ATOM   6609  NH3 POPEe 228     100.939  70.619 114.818  1.00  0.00           N
ATOM   6613  C12 POPEe 228     100.449  71.649 115.798  1.00  0.00           C
ATOM   6616  C11 POPEe 228      99.719  72.839 115.137  1.00  0.00           C
ATOM   6619  P   POPEe 228     101.769  74.389 114.508  1.00  0.00           P
ATOM   6620  O13 POPEe 228     102.919  73.479 114.248  1.00  0.00           O
ATOM   6621  O14 POPEe 228     101.799  75.739 113.868  1.00  0.00           O
ATOM   6622  O11 POPEe 228     101.639  74.579 116.077  1.00  0.00           O
ATOM   6623  O12 POPEe 228     100.479  73.549 114.159  1.00  0.00           O
ATOM   6624  C1  POPEe 228     102.369  75.609 116.748  1.00  0.00           C
ATOM   6627  C2  POPEe 228     102.509  75.219 118.247  1.00  0.00           C
ATOM   6629  O21 POPEe 228     102.689  76.389 119.068  1.00  0.00           O
ATOM   6630  C21 POPEe 228     103.679  76.429 119.958  1.00  0.00           C
ATOM   6631  O22 POPEe 228     104.859  76.229 119.738  1.00  0.00           O
ATOM   6632  C22 POPEe 228     103.089  76.789 121.318  1.00  0.00           C
ATOM   6635  C3  POPEe 228     103.479  74.029 118.488  1.00  0.00           C
ATOM   6638  O31 POPEe 228     103.249  73.499 119.808  1.00  0.00           O
ATOM   6639  C31 POPEe 228     103.959  72.419 120.098  1.00  0.00           C
ATOM   6640  O32 POPEe 228     104.949  72.029 119.518  1.00  0.00           O
ATOM   6641  C32 POPEe 228     103.259  71.709 121.258  1.00  0.00           C
ATOM   6644  C23 POPEe 228     103.779  76.039 122.497  1.00  0.00           C
ATOM   6647  C24 POPEe 228     104.479  77.019 123.449  1.00  0.00           C
ATOM   6650  C25 POPEe 228     103.529  77.939 124.217  1.00  0.00           C
ATOM   6653  C26 POPEe 228     103.099  77.379 125.568  1.00  0.00           C
ATOM   6656  C27 POPEe 228     102.329  78.409 126.408  1.00  0.00           C
ATOM   6659  C28 POPEe 228     101.939  77.869 127.788  1.00  0.00           C
ATOM   6662  C29 POPEe 228     100.839  76.849 127.708  1.00  0.00           C
ATOM   6664 0C21 POPEe 228     100.129  76.339 128.729  1.00  0.00           C
ATOM   6666 1C21 POPEe 228     100.299  76.679 130.188  1.00  0.00           C
ATOM   6669 2C21 POPEe 228      99.769  78.089 130.518  1.00  0.00           C
ATOM   6672 3C21 POPEe 228      99.849  78.419 132.008  1.00  0.00           C
ATOM   6675 4C21 POPEe 228      99.459  79.879 132.258  1.00  0.00           C
ATOM   6678 5C21 POPEe 228      99.979  80.389 133.598  1.00  0.00           C
ATOM   6681 6C21 POPEe 228      99.599  81.839 133.857  1.00  0.00           C
ATOM   6684 7C21 POPEe 228     100.429  82.449 134.988  1.00  0.00           C
ATOM   6687 8C21 POPEe 228      99.869  83.769 135.507  1.00  0.00           C
ATOM   6691  C33 POPEe 228     103.239  70.169 121.077  1.00  0.00           C
ATOM   6694  C34 POPEe 228     101.939  69.539 121.598  1.00  0.00           C
ATOM   6697  C35 POPEe 228     101.719  69.729 123.107  1.00  0.00           C
ATOM   6700  C36 POPEe 228     100.369  69.139 123.527  1.00  0.00           C
ATOM   6703  C37 POPEe 228     100.129  69.189 125.037  1.00  0.00           C
ATOM   6706  C38 POPEe 228      98.699  68.779 125.417  1.00  0.00           C
ATOM   6709  C39 POPEe 228      98.399  68.889 126.918  1.00  0.00           C
ATOM   6712 0C31 POPEe 228      99.239  67.949 127.798  1.00  0.00           C
ATOM   6715 1C31 POPEe 228      98.679  67.859 129.217  1.00  0.00           C
ATOM   6718 2C31 POPEe 228      99.479  66.939 130.137  1.00  0.00           C
ATOM   6721 3C31 POPEe 228      98.769  66.649 131.467  1.00  0.00           C
ATOM   6724 4C31 POPEe 228      98.299  67.909 132.208  1.00  0.00           C
ATOM   6727 5C31 POPEe 228      97.659  67.609 133.568  1.00  0.00           C
ATOM   6730 6C31 POPEe 228      97.149  68.869 134.278  1.00  0.00           C
ATOM   6734  NH3 POPEf 229     122.299  34.439 114.518  1.00  0.00           N
ATOM   6738  C12 POPEf 229     122.079  35.929 114.648  1.00  0.00           C
ATOM   6741  C11 POPEf 229     120.779  36.379 113.948  1.00  0.00           C
ATOM   6744  P   POPEf 229     119.579  38.549 113.138  1.00  0.00           P
ATOM   6745  O13 POPEf 229     119.599  39.979 113.548  1.00  0.00           O
ATOM   6746  O14 POPEf 229     119.719  38.299 111.678  1.00  0.00           O
ATOM   6747  O11 POPEf 229     118.309  37.809 113.738  1.00  0.00           O
ATOM   6748  O12 POPEf 229     120.739  37.809 113.908  1.00  0.00           O
ATOM   6749  C1  POPEf 229     117.619  38.379 114.857  1.00  0.00           C
ATOM   6752  C2  POPEf 229     117.779  37.569 116.178  1.00  0.00           C
ATOM   6754  O21 POPEf 229     116.559  37.569 116.958  1.00  0.00           O
ATOM   6755  C21 POPEf 229     116.039  38.759 117.248  1.00  0.00           C
ATOM   6756  O22 POPEf 229     116.519  39.849 116.968  1.00  0.00           O
ATOM   6757  C22 POPEf 229     114.739  38.529 117.988  1.00  0.00           C
ATOM   6760  C3  POPEf 229     118.999  38.009 117.028  1.00  0.00           C
ATOM   6763  O31 POPEf 229     119.219  37.099 118.128  1.00  0.00           O
ATOM   6764  C31 POPEf 229     119.979  37.589 119.108  1.00  0.00           C
ATOM   6765  O32 POPEf 229     120.419  38.719 119.167  1.00  0.00           O
ATOM   6766  C32 POPEf 229     120.299  36.449 120.068  1.00  0.00           C
ATOM   6769  C23 POPEf 229     113.949  39.839 118.228  1.00  0.00           C
ATOM   6772  C24 POPEf 229     112.889  39.649 119.307  1.00  0.00           C
ATOM   6775  C25 POPEf 229     113.449  39.699 120.728  1.00  0.00           C
ATOM   6778  C26 POPEf 229     113.719  41.119 121.217  1.00  0.00           C
ATOM   6781  C27 POPEf 229     112.439  41.929 121.478  1.00  0.00           C
ATOM   6784  C28 POPEf 229     112.639  43.079 122.488  1.00  0.00           C
ATOM   6787  C29 POPEf 229     112.899  42.549 123.878  1.00  0.00           C
ATOM   6789 0C21 POPEf 229     112.669  43.189 125.028  1.00  0.00           C
ATOM   6791 1C21 POPEf 229     112.089  44.569 125.188  1.00  0.00           C
ATOM   6794 2C21 POPEf 229     110.759  44.539 125.967  1.00  0.00           C
ATOM   6797 3C21 POPEf 229     110.909  44.029 127.408  1.00  0.00           C
ATOM   6800 4C21 POPEf 229     109.599  44.079 128.197  1.00  0.00           C
ATOM   6803 5C21 POPEf 229     109.769  43.479 129.598  1.00  0.00           C
ATOM   6806 6C21 POPEf 229     108.449  43.419 130.378  1.00  0.00           C
ATOM   6809 7C21 POPEf 229     108.619  42.739 131.738  1.00  0.00           C
ATOM   6812 8C21 POPEf 229     107.299  42.449 132.438  1.00  0.00           C
ATOM   6816  C33 POPEf 229     121.229  36.819 121.238  1.00  0.00           C
ATOM   6819  C34 POPEf 229     121.969  35.569 121.738  1.00  0.00           C
ATOM   6822  C35 POPEf 229     122.959  35.859 122.868  1.00  0.00           C
ATOM   6825  C36 POPEf 229     122.609  35.279 124.238  1.00  0.00           C
ATOM   6828  C37 POPEf 229     121.189  35.589 124.748  1.00  0.00           C
ATOM   6831  C38 POPEf 229     121.039  35.149 126.208  1.00  0.00           C
ATOM   6834  C39 POPEf 229     121.609  36.159 127.207  1.00  0.00           C
ATOM   6837 0C31 POPEf 229     122.569  35.529 128.217  1.00  0.00           C
ATOM   6840 1C31 POPEf 229     122.929  36.489 129.348  1.00  0.00           C
ATOM   6843 2C31 POPEf 229     123.689  35.809 130.488  1.00  0.00           C
ATOM   6846 3C31 POPEf 229     123.719  36.669 131.757  1.00  0.00           C
ATOM   6849 4C31 POPEf 229     124.317  35.939 132.958  1.00  0.00           C
ATOM   6852 5C31 POPEf 229     124.099  36.719 134.268  1.00  0.00           C
ATOM   6855 6C31 POPEf 229     124.597  35.989 135.518  1.00  0.00           C
ATOM   6859  NH3 POPEg 230      59.899 123.329 157.038  1.00  0.00           N
ATOM   6863  C12 POPEg 230      59.699 122.019 157.717  1.00  0.00           C
ATOM   6866  C11 POPEg 230      58.589 121.249 156.967  1.00  0.00           C
ATOM   6869  P   POPEg 230      56.389 122.479 157.538  1.00  0.00           P
ATOM   6870  O13 POPEg 230      56.919 123.449 158.518  1.00  0.00           O
ATOM   6871  O14 POPEg 230      55.829 121.199 158.038  1.00  0.00           O
ATOM   6872  O11 POPEg 230      55.359 123.199 156.577  1.00  0.00           O
ATOM   6873  O12 POPEg 230      57.539 122.129 156.529  1.00  0.00           O
ATOM   6874  C1  POPEg 230      54.229 122.489 156.057  1.00  0.00           C
ATOM   6877  C2  POPEg 230      54.629 121.539 154.908  1.00  0.00           C
ATOM   6879  O21 POPEg 230      54.579 122.159 153.598  1.00  0.00           O
ATOM   6880  C21 POPEg 230      53.389 122.399 153.087  1.00  0.00           C
ATOM   6881  O22 POPEg 230      52.309 122.319 153.658  1.00  0.00           O
ATOM   6882  C22 POPEg 230      53.509 122.729 151.598  1.00  0.00           C
ATOM   6885  C3  POPEg 230      53.869 120.179 154.988  1.00  0.00           C
ATOM   6888  O31 POPEg 230      53.939 119.399 153.777  1.00  0.00           O
ATOM   6889  C31 POPEg 230      55.119 119.009 153.348  1.00  0.00           C
ATOM   6890  O32 POPEg 230      56.199 119.249 153.859  1.00  0.00           O
ATOM   6891  C32 POPEg 230      54.949 118.259 152.038  1.00  0.00           C
ATOM   6894  C23 POPEg 230      52.169 122.439 150.898  1.00  0.00           C
ATOM   6897  C24 POPEg 230      52.209 122.189 149.389  1.00  0.00           C
ATOM   6900  C25 POPEg 230      50.829 121.749 148.887  1.00  0.00           C
ATOM   6903  C26 POPEg 230      50.739 121.459 147.378  1.00  0.00           C
ATOM   6906  C27 POPEg 230      49.309 121.049 146.979  1.00  0.00           C
ATOM   6909  C28 POPEg 230      49.149 120.829 145.467  1.00  0.00           C
ATOM   6912  C29 POPEg 230      47.719 120.489 145.107  1.00  0.00           C
ATOM   6914 0C21 POPEg 230      47.279 119.429 144.408  1.00  0.00           C
ATOM   6916 1C21 POPEg 230      48.109 118.339 143.768  1.00  0.00           C
ATOM   6919 2C21 POPEg 230      48.089 118.489 142.238  1.00  0.00           C
ATOM   6922 3C21 POPEg 230      48.949 117.429 141.538  1.00  0.00           C
ATOM   6925 4C21 POPEg 230      48.859 117.549 140.008  1.00  0.00           C
ATOM   6928 5C21 POPEg 230      49.869 116.649 139.278  1.00  0.00           C
ATOM   6931 6C21 POPEg 230      49.769 116.779 137.758  1.00  0.00           C
ATOM   6934 7C21 POPEg 230      50.949 116.109 137.048  1.00  0.00           C
ATOM   6937 8C21 POPEg 230      50.909 116.239 135.528  1.00  0.00           C
ATOM   6941  C33 POPEg 230      55.309 119.119 150.809  1.00  0.00           C
ATOM   6944  C34 POPEg 230      54.559 118.629 149.559  1.00  0.00           C
ATOM   6947  C35 POPEg 230      54.939 119.439 148.318  1.00  0.00           C
ATOM   6950  C36 POPEg 230      54.189 118.989 147.068  1.00  0.00           C
ATOM   6953  C37 POPEg 230      54.699 119.719 145.809  1.00  0.00           C
ATOM   6956  C38 POPEg 230      54.209 119.069 144.508  1.00  0.00           C
ATOM   6959  C39 POPEg 230      52.869 119.619 144.008  1.00  0.00           C
ATOM   6962 0C31 POPEg 230      53.029 120.909 143.197  1.00  0.00           C
ATOM   6965 1C31 POPEg 230      51.779 121.229 142.357  1.00  0.00           C
ATOM   6968 2C31 POPEg 230      51.979 122.379 141.368  1.00  0.00           C
ATOM   6971 3C31 POPEg 230      51.299 122.129 140.008  1.00  0.00           C
ATOM   6974 4C31 POPEg 230      52.059 121.099 139.148  1.00  0.00           C
ATOM   6977 5C31 POPEg 230      51.289 120.699 137.888  1.00  0.00           C
ATOM   6980 6C31 POPEg 230      52.059 119.759 136.967  1.00  0.00           C
ATOM   6984  NH3 POPEh 231      97.679  96.709 155.699  1.00  0.00           N
ATOM   6988  C12 POPEh 231      96.599  97.739 155.818  1.00  0.00           C
ATOM   6991  C11 POPEh 231      96.609  98.349 157.208  1.00  0.00           C
ATOM   6994  P   POPEh 231      95.169  99.959 158.638  1.00  0.00           P
ATOM   6995  O13 POPEh 231      93.719  99.689 158.758  1.00  0.00           O
ATOM   6996  O14 POPEh 231      96.039  99.439 159.708  1.00  0.00           O
ATOM   6997  O11 POPEh 231      95.419 101.509 158.467  1.00  0.00           O
ATOM   6998  O12 POPEh 231      95.589  99.329 157.247  1.00  0.00           O
ATOM   6999  C1  POPEh 231      96.059 102.039 157.298  1.00  0.00           C
ATOM   7002  C2  POPEh 231      95.039 102.149 156.138  1.00  0.00           C
ATOM   7004  O21 POPEh 231      95.659 102.419 154.868  1.00  0.00           O
ATOM   7005  C21 POPEh 231      95.899 103.689 154.577  1.00  0.00           C
ATOM   7006  O22 POPEh 231      96.129 104.589 155.367  1.00  0.00           O
ATOM   7007  C22 POPEh 231      95.749 103.869 153.068  1.00  0.00           C
ATOM   7010  C3  POPEh 231      93.859 103.109 156.488  1.00  0.00           C
ATOM   7013  O31 POPEh 231      93.019 103.289 155.338  1.00  0.00           O
ATOM   7014  C31 POPEh 231      92.099 102.369 155.158  1.00  0.00           C
ATOM   7015  O32 POPEh 231      91.719 101.579 156.008  1.00  0.00           O
ATOM   7016  C32 POPEh 231      91.599 102.439 153.729  1.00  0.00           C
ATOM   7019  C23 POPEh 231      95.909 105.339 152.579  1.00  0.00           C
ATOM   7022  C24 POPEh 231      95.259 105.589 151.208  1.00  0.00           C
ATOM   7025  C25 POPEh 231      95.779 104.679 150.087  1.00  0.00           C
ATOM   7028  C26 POPEh 231      95.139 105.009 148.729  1.00  0.00           C
ATOM   7031  C27 POPEh 231      95.429 103.939 147.669  1.00  0.00           C
ATOM   7034  C28 POPEh 231      94.779 104.239 146.298  1.00  0.00           C
ATOM   7037  C29 POPEh 231      95.619 105.089 145.367  1.00  0.00           C
ATOM   7039 0C21 POPEh 231      95.189 106.089 144.577  1.00  0.00           C
ATOM   7041 1C21 POPEh 231      93.769 106.599 144.497  1.00  0.00           C
ATOM   7044 2C21 POPEh 231      93.629 107.949 143.779  1.00  0.00           C
ATOM   7047 3C21 POPEh 231      93.159 107.859 142.318  1.00  0.00           C
ATOM   7050 4C21 POPEh 231      94.089 107.079 141.368  1.00  0.00           C
ATOM   7053 5C21 POPEh 231      93.599 107.169 139.918  1.00  0.00           C
ATOM   7056 6C21 POPEh 231      94.489 106.409 138.927  1.00  0.00           C
ATOM   7059 7C21 POPEh 231      93.999 106.539 137.479  1.00  0.00           C
ATOM   7062 8C21 POPEh 231      94.969 105.929 136.458  1.00  0.00           C
ATOM   7066  C33 POPEh 231      92.469 101.629 152.738  1.00  0.00           C
ATOM   7069  C34 POPEh 231      92.309 102.209 151.329  1.00  0.00           C
ATOM   7072  C35 POPEh 231      93.089 101.499 150.208  1.00  0.00           C
ATOM   7075  C36 POPEh 231      92.609 100.069 149.938  1.00  0.00           C
ATOM   7078  C37 POPEh 231      93.369  99.399 148.788  1.00  0.00           C
ATOM   7081  C38 POPEh 231      92.449  98.939 147.648  1.00  0.00           C
ATOM   7084  C39 POPEh 231      92.119 100.059 146.648  1.00  0.00           C
ATOM   7087 0C31 POPEh 231      93.259 100.279 145.639  1.00  0.00           C
ATOM   7090 1C31 POPEh 231      92.899 101.309 144.559  1.00  0.00           C
ATOM   7093 2C31 POPEh 231      94.069 101.549 143.598  1.00  0.00           C
ATOM   7096 3C31 POPEh 231      93.809 102.699 142.607  1.00  0.00           C
ATOM   7099 4C31 POPEh 231      92.839 102.319 141.488  1.00  0.00           C
ATOM   7102 5C31 POPEh 231      92.799 103.389 140.388  1.00  0.00           C
ATOM   7105 6C31 POPEh 231      91.989 102.989 139.159  1.00  0.00           C
ATOM   7109  NH3 POPEi 232      29.089  50.899 117.588  1.00  0.00           N
ATOM   7113  C12 POPEi 232      29.169  49.679 116.717  1.00  0.00           C
ATOM   7116  C11 POPEi 232      28.079  49.679 115.638  1.00  0.00           C
ATOM   7119  P   POPEi 232      26.709  47.469 115.998  1.00  0.00           P
ATOM   7120  O13 POPEi 232      25.419  47.609 115.277  1.00  0.00           O
ATOM   7121  O14 POPEi 232      27.289  46.119 116.238  1.00  0.00           O
ATOM   7122  O11 POPEi 232      26.599  48.239 117.368  1.00  0.00           O
ATOM   7123  O12 POPEi 232      27.799  48.339 115.257  1.00  0.00           O
ATOM   7124  C1  POPEi 232      26.209  47.529 118.548  1.00  0.00           C
ATOM   7127  C2  POPEi 232      26.329  48.439 119.788  1.00  0.00           C
ATOM   7129  O21 POPEi 232      25.609  47.839 120.878  1.00  0.00           O
ATOM   7130  C21 POPEi 232      26.309  47.019 121.608  1.00  0.00           C
ATOM   7131  O22 POPEi 232      27.489  46.749 121.478  1.00  0.00           O
ATOM   7132  C22 POPEi 232      25.379  46.399 122.668  1.00  0.00           C
ATOM   7135  C3  POPEi 232      25.729  49.849 119.559  1.00  0.00           C
ATOM   7138  O31 POPEi 232      25.849  50.679 120.728  1.00  0.00           O
ATOM   7139  C31 POPEi 232      27.039  51.249 120.908  1.00  0.00           C
ATOM   7140  O32 POPEi 232      27.969  51.179 120.107  1.00  0.00           O
ATOM   7141  C32 POPEi 232      27.029  52.039 122.217  1.00  0.00           C
ATOM   7144  C23 POPEi 232      26.059  45.339 123.577  1.00  0.00           C
ATOM   7147  C24 POPEi 232      25.039  44.659 124.508  1.00  0.00           C
ATOM   7150  C25 POPEi 232      25.689  43.619 125.448  1.00  0.00           C
ATOM   7153  C26 POPEi 232      24.679  42.919 126.368  1.00  0.00           C
ATOM   7156  C27 POPEi 232      25.359  41.939 127.339  1.00  0.00           C
ATOM   7159  C28 POPEi 232      24.369  41.159 128.238  1.00  0.00           C
ATOM   7162  C29 POPEi 232      25.099  40.089 129.018  1.00  0.00           C
ATOM   7164 0C21 POPEi 232      24.779  39.589 130.227  1.00  0.00           C
ATOM   7166 1C21 POPEi 232      23.609  39.929 131.107  1.00  0.00           C
ATOM   7169 2C21 POPEi 232      22.679  38.709 131.318  1.00  0.00           C
ATOM   7172 3C21 POPEi 232      21.869  38.729 132.628  1.00  0.00           C
ATOM   7175 4C21 POPEi 232      20.849  39.879 132.768  1.00  0.00           C
ATOM   7178 5C21 POPEi 232      19.589  39.689 131.918  1.00  0.00           C
ATOM   7181 6C21 POPEi 232      18.569  40.819 132.148  1.00  0.00           C
ATOM   7184 7C21 POPEi 232      17.319  40.689 131.258  1.00  0.00           C
ATOM   7187 8C21 POPEi 232      16.509  41.989 131.158  1.00  0.00           C
ATOM   7191  C33 POPEi 232      28.069  51.489 123.218  1.00  0.00           C
ATOM   7194  C34 POPEi 232      28.019  52.139 124.598  1.00  0.00           C
ATOM   7197  C35 POPEi 232      29.079  51.539 125.537  1.00  0.00           C
ATOM   7200  C36 POPEi 232      29.459  52.469 126.708  1.00  0.00           C
ATOM   7203  C37 POPEi 232      30.659  51.939 127.508  1.00  0.00           C
ATOM   7206  C38 POPEi 232      31.209  52.959 128.518  1.00  0.00           C
ATOM   7209  C39 POPEi 232      30.129  53.499 129.458  1.00  0.00           C
ATOM   7212 0C31 POPEi 232      30.679  54.009 130.798  1.00  0.00           C
ATOM   7215 1C31 POPEi 232      29.559  54.659 131.628  1.00  0.00           C
ATOM   7218 2C31 POPEi 232      29.749  54.559 133.148  1.00  0.00           C
ATOM   7221 3C31 POPEi 232      31.049  55.179 133.658  1.00  0.00           C
ATOM   7224 4C31 POPEi 232      31.019  55.379 135.177  1.00  0.00           C
ATOM   7227 5C31 POPEi 232      32.369  55.799 135.758  1.00  0.00           C
ATOM   7230 6C31 POPEi 232      32.299  56.169 137.238  1.00  0.00           C
ATOM   7234  NH3 POPEj 233      76.029  86.339 116.229  1.00  0.00           N
ATOM   7238  C12 POPEj 233      76.029  85.009 116.927  1.00  0.00           C
ATOM   7241  C11 POPEj 233      76.819  83.899 116.198  1.00  0.00           C
ATOM   7244  P   POPEj 233      77.969  81.659 116.857  1.00  0.00           P
ATOM   7245  O13 POPEj 233      77.349  80.509 116.158  1.00  0.00           O
ATOM   7246  O14 POPEj 233      79.189  82.249 116.268  1.00  0.00           O
ATOM   7247  O11 POPEj 233      78.289  81.119 118.298  1.00  0.00           O
ATOM   7248  O12 POPEj 233      76.879  82.779 117.077  1.00  0.00           O
ATOM   7249  C1  POPEj 233      78.059  81.869 119.488  1.00  0.00           C
ATOM   7252  C2  POPEj 233      78.979  81.299 120.588  1.00  0.00           C
ATOM   7254  O21 POPEj 233      78.969  82.159 121.748  1.00  0.00           O
ATOM   7255  C21 POPEj 233      77.939  81.979 122.568  1.00  0.00           C
ATOM   7256  O22 POPEj 233      76.989  81.249 122.347  1.00  0.00           O
ATOM   7257  C22 POPEj 233      78.259  82.709 123.898  1.00  0.00           C
ATOM   7260  C3  POPEj 233      80.429  81.169 120.037  1.00  0.00           C
ATOM   7263  O31 POPEj 233      81.359  81.039 121.118  1.00  0.00           O
ATOM   7264  C31 POPEj 233      82.619  80.829 120.788  1.00  0.00           C
ATOM   7265  O32 POPEj 233      83.039  80.539 119.678  1.00  0.00           O
ATOM   7266  C32 POPEj 233      83.429  80.969 122.077  1.00  0.00           C
ATOM   7269  C23 POPEj 233      77.169  83.699 124.398  1.00  0.00           C
ATOM   7272  C24 POPEj 233      77.589  84.539 125.638  1.00  0.00           C
ATOM   7275  C25 POPEj 233      77.419  83.789 126.968  1.00  0.00           C
ATOM   7278  C26 POPEj 233      77.899  84.509 128.247  1.00  0.00           C
ATOM   7281  C27 POPEj 233      77.459  83.739 129.508  1.00  0.00           C
ATOM   7284  C28 POPEj 233      78.099  84.249 130.818  1.00  0.00           C
ATOM   7287  C29 POPEj 233      77.549  83.529 132.027  1.00  0.00           C
ATOM   7289 0C21 POPEj 233      77.459  84.009 133.288  1.00  0.00           C
ATOM   7291 1C21 POPEj 233      77.989  85.339 133.777  1.00  0.00           C
ATOM   7294 2C21 POPEj 233      78.739  85.229 135.118  1.00  0.00           C
ATOM   7297 3C21 POPEj 233      77.819  85.169 136.357  1.00  0.00           C
ATOM   7300 4C21 POPEj 233      78.589  85.449 137.658  1.00  0.00           C
ATOM   7303 5C21 POPEj 233      77.699  85.459 138.908  1.00  0.00           C
ATOM   7306 6C21 POPEj 233      78.469  85.829 140.188  1.00  0.00           C
ATOM   7309 7C21 POPEj 233      77.579  85.799 141.448  1.00  0.00           C
ATOM   7312 8C21 POPEj 233      78.329  86.139 142.738  1.00  0.00           C
ATOM   7316  C33 POPEj 233      82.919  80.089 123.238  1.00  0.00           C
ATOM   7319  C34 POPEj 233      83.369  80.669 124.577  1.00  0.00           C
ATOM   7322  C35 POPEj 233      83.019  79.759 125.758  1.00  0.00           C
ATOM   7325  C36 POPEj 233      83.519  80.299 127.108  1.00  0.00           C
ATOM   7328  C37 POPEj 233      83.339  79.269 128.217  1.00  0.00           C
ATOM   7331  C38 POPEj 233      83.729  79.769 129.617  1.00  0.00           C
ATOM   7334  C39 POPEj 233      82.729  80.789 130.188  1.00  0.00           C
ATOM   7337 0C31 POPEj 233      82.879  80.969 131.708  1.00  0.00           C
ATOM   7340 1C31 POPEj 233      81.549  81.319 132.378  1.00  0.00           C
ATOM   7343 2C31 POPEj 233      81.599  81.159 133.908  1.00  0.00           C
ATOM   7346 3C31 POPEj 233      80.229  81.359 134.588  1.00  0.00           C
ATOM   7349 4C31 POPEj 233      79.129  80.439 134.048  1.00  0.00           C
ATOM   7352 5C31 POPEj 233      77.829  80.509 134.868  1.00  0.00           C
ATOM   7355 6C31 POPEj 233      76.679  79.749 134.217  1.00  0.00           C
ATOM   7359  NH3 POPEk 234     103.549 123.869 157.148  1.00  0.00           N
ATOM   7363  C12 POPEk 234     104.809 123.949 157.967  1.00  0.00           C
ATOM   7366  C11 POPEk 234     105.889 122.969 157.438  1.00  0.00           C
ATOM   7369  P   POPEk 234     104.559 120.799 158.298  1.00  0.00           P
ATOM   7370  O13 POPEk 234     104.799 119.339 158.217  1.00  0.00           O
ATOM   7371  O14 POPEk 234     104.029 121.359 159.559  1.00  0.00           O
ATOM   7372  O11 POPEk 234     103.499 121.199 157.158  1.00  0.00           O
ATOM   7373  O12 POPEk 234     105.829 121.619 157.919  1.00  0.00           O
ATOM   7374  C1  POPEk 234     102.159 120.709 157.318  1.00  0.00           C
ATOM   7377  C2  POPEk 234     101.729 119.769 156.147  1.00  0.00           C
ATOM   7379  O21 POPEk 234     101.479 120.579 154.979  1.00  0.00           O
ATOM   7380  C21 POPEk 234     102.429 120.509 154.038  1.00  0.00           C
ATOM   7381  O22 POPEk 234     103.419 119.829 154.098  1.00  0.00           O
ATOM   7382  C22 POPEk 234     101.999 121.359 152.827  1.00  0.00           C
ATOM   7385  C3  POPEk 234     100.439 118.979 156.568  1.00  0.00           C
ATOM   7388  O31 POPEk 234      99.909 118.129 155.518  1.00  0.00           O
ATOM   7389  C31 POPEk 234      99.099 118.769 154.658  1.00  0.00           C
ATOM   7390  O32 POPEk 234      98.699 119.919 154.798  1.00  0.00           O
ATOM   7391  C32 POPEk 234      98.799 117.879 153.449  1.00  0.00           C
ATOM   7394  C23 POPEk 234     102.669 120.889 151.508  1.00  0.00           C
ATOM   7397  C24 POPEk 234     102.089 121.519 150.229  1.00  0.00           C
ATOM   7400  C25 POPEk 234     102.719 120.869 148.979  1.00  0.00           C
ATOM   7403  C26 POPEk 234     102.109 121.249 147.618  1.00  0.00           C
ATOM   7406  C27 POPEk 234     102.809 120.459 146.498  1.00  0.00           C
ATOM   7409  C28 POPEk 234     102.229 120.619 145.079  1.00  0.00           C
ATOM   7412  C29 POPEk 234     102.379 122.019 144.538  1.00  0.00           C
ATOM   7414 0C21 POPEk 234     101.469 122.719 143.837  1.00  0.00           C
ATOM   7416 1C21 POPEk 234     100.089 122.259 143.419  1.00  0.00           C
ATOM   7419 2C21 POPEk 234      99.769 122.549 141.938  1.00  0.00           C
ATOM   7422 3C21 POPEk 234      99.679 124.049 141.617  1.00  0.00           C
ATOM   7425 4C21 POPEk 234      99.319 124.299 140.148  1.00  0.00           C
ATOM   7428 5C21 POPEk 234      99.379 125.779 139.738  1.00  0.00           C
ATOM   7431 6C21 POPEk 234      98.299 126.649 140.398  1.00  0.00           C
ATOM   7434 7C21 POPEk 234      98.429 128.119 139.988  1.00  0.00           C
ATOM   7437 8C21 POPEk 234      97.379 129.039 140.607  1.00  0.00           C
ATOM   7441  C33 POPEk 234      97.389 118.119 152.859  1.00  0.00           C
ATOM   7444  C34 POPEk 234      97.009 117.059 151.818  1.00  0.00           C
ATOM   7447  C35 POPEk 234      95.499 116.979 151.557  1.00  0.00           C
ATOM   7450  C36 POPEk 234      94.989 117.919 150.458  1.00  0.00           C
ATOM   7453  C37 POPEk 234      94.809 117.239 149.088  1.00  0.00           C
ATOM   7456  C38 POPEk 234      96.119 116.769 148.419  1.00  0.00           C
ATOM   7459  C39 POPEk 234      95.919 116.239 146.997  1.00  0.00           C
ATOM   7462 0C31 POPEk 234      95.659 117.329 145.958  1.00  0.00           C
ATOM   7465 1C31 POPEk 234      95.449 116.749 144.559  1.00  0.00           C
ATOM   7468 2C31 POPEk 234      95.599 117.799 143.449  1.00  0.00           C
ATOM   7471 3C31 POPEk 234      95.329 117.169 142.077  1.00  0.00           C
ATOM   7474 4C31 POPEk 234      95.749 118.059 140.917  1.00  0.00           C
ATOM   7477 5C31 POPEk 234      95.529 117.349 139.588  1.00  0.00           C
ATOM   7480 6C31 POPEk 234      96.169 118.109 138.428  1.00  0.00           C
ATOM   7484  NH3 POPEl 235     100.029  63.039 114.748  1.00  0.00           N
ATOM   7488  C12 POPEl 235      99.859  64.029 115.868  1.00  0.00           C
ATOM   7491  C11 POPEl 235     100.629  65.349 115.668  1.00  0.00           C
ATOM   7494  P   POPEl 235      99.249  67.349 116.667  1.00  0.00           P
ATOM   7495  O13 POPEl 235      99.919  68.649 116.458  1.00  0.00           O
ATOM   7496  O14 POPEl 235      98.279  66.929 115.628  1.00  0.00           O
ATOM   7497  O11 POPEl 235      98.529  67.319 118.078  1.00  0.00           O
ATOM   7498  O12 POPEl 235     100.359  66.219 116.787  1.00  0.00           O
ATOM   7499  C1  POPEl 235      98.149  66.069 118.658  1.00  0.00           C
ATOM   7502  C2  POPEl 235      98.059  66.149 120.208  1.00  0.00           C
ATOM   7504  O21 POPEl 235      99.249  65.529 120.747  1.00  0.00           O
ATOM   7505  C21 POPEl 235      99.439  65.709 122.048  1.00  0.00           C
ATOM   7506  O22 POPEl 235      98.699  66.319 122.798  1.00  0.00           O
ATOM   7507  C22 POPEl 235     100.739  65.029 122.467  1.00  0.00           C
ATOM   7510  C3  POPEl 235      96.759  65.479 120.768  1.00  0.00           C
ATOM   7513  O31 POPEl 235      96.059  66.369 121.667  1.00  0.00           O
ATOM   7514  C31 POPEl 235      95.729  65.879 122.868  1.00  0.00           C
ATOM   7515  O32 POPEl 235      95.839  64.709 123.197  1.00  0.00           O
ATOM   7516  C32 POPEl 235      95.259  67.009 123.787  1.00  0.00           C
ATOM   7519  C23 POPEl 235     100.869  64.889 124.007  1.00  0.00           C
ATOM   7522  C24 POPEl 235     102.289  64.559 124.468  1.00  0.00           C
ATOM   7525  C25 POPEl 235     102.779  63.179 124.018  1.00  0.00           C
ATOM   7528  C26 POPEl 235     104.129  62.779 124.608  1.00  0.00           C
ATOM   7531  C27 POPEl 235     104.379  61.259 124.548  1.00  0.00           C
ATOM   7534  C28 POPEl 235     105.479  60.769 125.507  1.00  0.00           C
ATOM   7537  C29 POPEl 235     105.119  60.989 126.958  1.00  0.00           C
ATOM   7539 0C21 POPEl 235     105.599  61.959 127.748  1.00  0.00           C
ATOM   7541 1C21 POPEl 235     106.589  63.029 127.339  1.00  0.00           C
ATOM   7544 2C21 POPEl 235     106.409  64.319 128.168  1.00  0.00           C
ATOM   7547 3C21 POPEl 235     105.129  65.089 127.808  1.00  0.00           C
ATOM   7550 4C21 POPEl 235     104.609  65.929 128.988  1.00  0.00           C
ATOM   7553 5C21 POPEl 235     103.729  65.109 129.938  1.00  0.00           C
ATOM   7556 6C21 POPEl 235     103.359  65.859 131.217  1.00  0.00           C
ATOM   7559 7C21 POPEl 235     102.419  65.039 132.108  1.00  0.00           C
ATOM   7562 8C21 POPEl 235     102.099  65.709 133.449  1.00  0.00           C
ATOM   7566  C33 POPEl 235      94.549  66.489 125.068  1.00  0.00           C
ATOM   7569  C34 POPEl 235      94.389  67.589 126.138  1.00  0.00           C
ATOM   7572  C35 POPEl 235      93.859  67.109 127.497  1.00  0.00           C
ATOM   7575  C36 POPEl 235      93.969  68.199 128.577  1.00  0.00           C
ATOM   7578  C37 POPEl 235      93.359  67.789 129.928  1.00  0.00           C
ATOM   7581  C38 POPEl 235      93.429  68.899 130.978  1.00  0.00           C
ATOM   7584  C39 POPEl 235      92.789  68.549 132.327  1.00  0.00           C
ATOM   7587 0C31 POPEl 235      91.279  68.269 132.247  1.00  0.00           C
ATOM   7590 1C31 POPEl 235      90.629  68.129 133.638  1.00  0.00           C
ATOM   7593 2C31 POPEl 235      89.139  67.729 133.589  1.00  0.00           C
ATOM   7596 3C31 POPEl 235      88.199  68.859 133.137  1.00  0.00           C
ATOM   7599 4C31 POPEl 235      86.729  68.419 133.137  1.00  0.00           C
ATOM   7602 5C31 POPEl 235      85.749  69.559 132.838  1.00  0.00           C
ATOM   7605 6C31 POPEl 235      84.299  69.089 132.698  1.00  0.00           C
ATOM   7609  NH3 POPEm 236      21.049 129.599 154.979  1.00  0.00           N
ATOM   7613  C12 POPEm 236      20.349 128.599 155.878  1.00  0.00           C
ATOM   7616  C11 POPEm 236      21.319 127.629 156.598  1.00  0.00           C
ATOM   7619  P   POPEm 236      21.199 125.019 156.098  1.00  0.00           P
ATOM   7620  O13 POPEm 236      22.589 124.699 156.508  1.00  0.00           O
ATOM   7621  O14 POPEm 236      20.189 123.959 156.277  1.00  0.00           O
ATOM   7622  O11 POPEm 236      21.219 125.539 154.589  1.00  0.00           O
ATOM   7623  O12 POPEm 236      20.729 126.339 156.828  1.00  0.00           O
ATOM   7624  C1  POPEm 236      22.459 125.949 153.999  1.00  0.00           C
ATOM   7627  C2  POPEm 236      23.119 124.899 153.068  1.00  0.00           C
ATOM   7629  O21 POPEm 236      22.439 123.639 153.059  1.00  0.00           O
ATOM   7630  C21 POPEm 236      22.479 122.979 151.908  1.00  0.00           C
ATOM   7631  O22 POPEm 236      22.679 123.439 150.798  1.00  0.00           O
ATOM   7632  C22 POPEm 236      22.379 121.499 152.229  1.00  0.00           C
ATOM   7635  C3  POPEm 236      24.579 124.689 153.538  1.00  0.00           C
ATOM   7638  O31 POPEm 236      25.319 123.929 152.568  1.00  0.00           O
ATOM   7639  C31 POPEm 236      25.909 122.809 152.938  1.00  0.00           C
ATOM   7640  O32 POPEm 236      25.759 122.229 153.999  1.00  0.00           O
ATOM   7641  C32 POPEm 236      26.869 122.449 151.809  1.00  0.00           C
ATOM   7644  C23 POPEm 236      20.979 121.019 152.708  1.00  0.00           C
ATOM   7647  C24 POPEm 236      21.089 120.149 153.967  1.00  0.00           C
ATOM   7650  C25 POPEm 236      19.999 119.089 154.109  1.00  0.00           C
ATOM   7653  C26 POPEm 236      20.189 117.909 153.139  1.00  0.00           C
ATOM   7656  C27 POPEm 236      19.529 116.619 153.658  1.00  0.00           C
ATOM   7659  C28 POPEm 236      19.879 115.379 152.818  1.00  0.00           C
ATOM   7662  C29 POPEm 236      19.249 115.369 151.438  1.00  0.00           C
ATOM   7664 0C21 POPEm 236      18.109 114.759 151.089  1.00  0.00           C
ATOM   7666 1C21 POPEm 236      17.179 113.969 151.988  1.00  0.00           C
ATOM   7669 2C21 POPEm 236      16.869 112.539 151.488  1.00  0.00           C
ATOM   7672 3C21 POPEm 236      16.019 112.519 150.198  1.00  0.00           C
ATOM   7675 4C21 POPEm 236      15.469 111.139 149.829  1.00  0.00           C
ATOM   7678 5C21 POPEm 236      14.329 110.669 150.747  1.00  0.00           C
ATOM   7681 6C21 POPEm 236      13.629 109.399 150.229  1.00  0.00           C
ATOM   7684 7C21 POPEm 236      12.409 109.009 151.068  1.00  0.00           C
ATOM   7687 8C21 POPEm 236      11.699 107.749 150.559  1.00  0.00           C
ATOM   7691  C33 POPEm 236      26.969 120.959 151.458  1.00  0.00           C
ATOM   7694  C34 POPEm 236      27.989 120.799 150.338  1.00  0.00           C
ATOM   7697  C35 POPEm 236      28.369 119.359 150.018  1.00  0.00           C
ATOM   7700  C36 POPEm 236      29.459 119.339 148.958  1.00  0.00           C
ATOM   7703  C37 POPEm 236      30.189 118.009 148.808  1.00  0.00           C
ATOM   7706  C38 POPEm 236      31.509 118.199 148.038  1.00  0.00           C
ATOM   7709  C39 POPEm 236      32.089 116.899 147.497  1.00  0.00           C
ATOM   7712 0C31 POPEm 236      33.329 117.159 146.628  1.00  0.00           C
ATOM   7715 1C31 POPEm 236      33.619 116.009 145.648  1.00  0.00           C
ATOM   7718 2C31 POPEm 236      34.809 116.319 144.728  1.00  0.00           C
ATOM   7721 3C31 POPEm 236      35.039 115.279 143.628  1.00  0.00           C
ATOM   7724 4C31 POPEm 236      34.009 115.339 142.497  1.00  0.00           C
ATOM   7727 5C31 POPEm 236      34.459 114.509 141.288  1.00  0.00           C
ATOM   7730 6C31 POPEm 236      33.479 114.539 140.118  1.00  0.00           C
ATOM   7734  NH3 POPEn 237      67.679  55.239 119.518  1.00  0.00           N
ATOM   7738  C12 POPEn 237      67.289  54.889 118.118  1.00  0.00           C
ATOM   7741  C11 POPEn 237      68.229  53.809 117.578  1.00  0.00           C
ATOM   7744  P   POPEn 237      69.039  51.339 118.018  1.00  0.00           P
ATOM   7745  O13 POPEn 237      68.319  50.569 116.978  1.00  0.00           O
ATOM   7746  O14 POPEn 237      70.459  51.719 117.818  1.00  0.00           O
ATOM   7747  O11 POPEn 237      68.919  50.569 119.398  1.00  0.00           O
ATOM   7748  O12 POPEn 237      68.199  52.649 118.398  1.00  0.00           O
ATOM   7749  C1  POPEn 237      68.879  51.369 120.588  1.00  0.00           C
ATOM   7752  C2  POPEn 237      68.749  50.499 121.838  1.00  0.00           C
ATOM   7754  O21 POPEn 237      68.419  51.389 122.928  1.00  0.00           O
ATOM   7755  C21 POPEn 237      67.519  50.939 123.787  1.00  0.00           C
ATOM   7756  O22 POPEn 237      66.899  49.899 123.708  1.00  0.00           O
ATOM   7757  C22 POPEn 237      67.279  51.989 124.878  1.00  0.00           C
ATOM   7760  C3  POPEn 237      70.059  49.749 122.137  1.00  0.00           C
ATOM   7763  O31 POPEn 237      69.839  48.759 123.158  1.00  0.00           O
ATOM   7764  C31 POPEn 237      70.889  48.529 123.948  1.00  0.00           C
ATOM   7765  O32 POPEn 237      71.999  48.999 123.798  1.00  0.00           O
ATOM   7766  C32 POPEn 237      70.399  47.689 125.128  1.00  0.00           C
ATOM   7769  C23 POPEn 237      65.779  52.239 125.118  1.00  0.00           C
ATOM   7772  C24 POPEn 237      65.469  53.049 126.387  1.00  0.00           C
ATOM   7775  C25 POPEn 237      65.709  52.249 127.688  1.00  0.00           C
ATOM   7778  C26 POPEn 237      65.239  52.979 128.958  1.00  0.00           C
ATOM   7781  C27 POPEn 237      65.489  52.119 130.208  1.00  0.00           C
ATOM   7784  C28 POPEn 237      65.099  52.789 131.538  1.00  0.00           C
ATOM   7787  C29 POPEn 237      65.369  51.849 132.688  1.00  0.00           C
ATOM   7789 0C21 POPEn 237      64.689  51.819 133.848  1.00  0.00           C
ATOM   7791 1C21 POPEn 237      63.579  52.759 134.217  1.00  0.00           C
ATOM   7794 2C21 POPEn 237      62.189  52.239 133.827  1.00  0.00           C
ATOM   7797 3C21 POPEn 237      61.579  51.239 134.827  1.00  0.00           C
ATOM   7800 4C21 POPEn 237      60.059  51.179 134.648  1.00  0.00           C
ATOM   7803 5C21 POPEn 237      59.339  50.189 135.568  1.00  0.00           C
ATOM   7806 6C21 POPEn 237      59.699  50.329 137.048  1.00  0.00           C
ATOM   7809 7C21 POPEn 237      58.679  49.659 137.967  1.00  0.00           C
ATOM   7812 8C21 POPEn 237      59.169  49.499 139.408  1.00  0.00           C
ATOM   7816  C33 POPEn 237      71.489  46.969 125.949  1.00  0.00           C
ATOM   7819  C34 POPEn 237      70.859  46.199 127.118  1.00  0.00           C
ATOM   7822  C35 POPEn 237      71.839  45.389 127.979  1.00  0.00           C
ATOM   7825  C36 POPEn 237      72.659  46.239 128.958  1.00  0.00           C
ATOM   7828  C37 POPEn 237      73.539  45.399 129.888  1.00  0.00           C
ATOM   7831  C38 POPEn 237      74.329  46.239 130.908  1.00  0.00           C
ATOM   7834  C39 POPEn 237      75.279  45.389 131.768  1.00  0.00           C
ATOM   7837 0C31 POPEn 237      74.569  44.589 132.878  1.00  0.00           C
ATOM   7840 1C31 POPEn 237      75.539  43.649 133.618  1.00  0.00           C
ATOM   7843 2C31 POPEn 237      74.879  42.909 134.798  1.00  0.00           C
ATOM   7846 3C31 POPEn 237      74.629  43.819 135.997  1.00  0.00           C
ATOM   7849 4C31 POPEn 237      74.039  43.089 137.208  1.00  0.00           C
ATOM   7852 5C31 POPEn 237      73.989  43.999 138.438  1.00  0.00           C
ATOM   7855 6C31 POPEn 237      73.469  43.319 139.708  1.00  0.00           C
ATOM   7859  NH3 POPEo 238      34.739  84.779 117.728  1.00  0.00           N
ATOM   7863  C12 POPEo 238      33.859  85.579 116.807  1.00  0.00           C
ATOM   7866  C11 POPEo 238      32.489  85.919 117.438  1.00  0.00           C
ATOM   7869  P   POPEo 238      32.039  88.329 116.458  1.00  0.00           P
ATOM   7870  O13 POPEo 238      30.759  89.079 116.577  1.00  0.00           O
ATOM   7871  O14 POPEo 238      32.829  88.539 115.228  1.00  0.00           O
ATOM   7872  O11 POPEo 238      32.999  88.669 117.668  1.00  0.00           O
ATOM   7873  O12 POPEo 238      31.739  86.789 116.588  1.00  0.00           O
ATOM   7874  C1  POPEo 238      32.559  89.269 118.887  1.00  0.00           C
ATOM   7877  C2  POPEo 238      33.499  88.739 119.997  1.00  0.00           C
ATOM   7879  O21 POPEo 238      32.999  88.819 121.328  1.00  0.00           O
ATOM   7880  C21 POPEo 238      32.609  89.959 121.828  1.00  0.00           C
ATOM   7881  O22 POPEo 238      32.519  91.029 121.247  1.00  0.00           O
ATOM   7882  C22 POPEo 238      32.249  89.749 123.317  1.00  0.00           C
ATOM   7885  C3  POPEo 238      34.959  89.229 119.938  1.00  0.00           C
ATOM   7888  O31 POPEo 238      35.779  88.559 120.908  1.00  0.00           O
ATOM   7889  C31 POPEo 238      35.999  87.259 120.738  1.00  0.00           C
ATOM   7890  O32 POPEo 238      35.609  86.599 119.788  1.00  0.00           O
ATOM   7891  C32 POPEo 238      36.809  86.749 121.938  1.00  0.00           C
ATOM   7894  C23 POPEo 238      32.219  88.279 123.787  1.00  0.00           C
ATOM   7897  C24 POPEo 238      32.099  88.099 125.318  1.00  0.00           C
ATOM   7900  C25 POPEo 238      33.389  88.469 126.058  1.00  0.00           C
ATOM   7903  C26 POPEo 238      33.489  87.839 127.458  1.00  0.00           C
ATOM   7906  C27 POPEo 238      32.479  88.389 128.478  1.00  0.00           C
ATOM   7909  C28 POPEo 238      32.609  87.669 129.827  1.00  0.00           C
ATOM   7912  C29 POPEo 238      31.799  88.309 130.938  1.00  0.00           C
ATOM   7914 0C21 POPEo 238      32.289  88.909 132.038  1.00  0.00           C
ATOM   7916 1C21 POPEo 238      33.749  89.059 132.388  1.00  0.00           C
ATOM   7919 2C21 POPEo 238      34.029  89.189 133.898  1.00  0.00           C
ATOM   7922 3C21 POPEo 238      33.569  87.989 134.728  1.00  0.00           C
ATOM   7925 4C21 POPEo 238      34.239  87.969 136.107  1.00  0.00           C
ATOM   7928 5C21 POPEo 238      33.689  86.889 137.059  1.00  0.00           C
ATOM   7931 6C21 POPEo 238      34.469  86.839 138.378  1.00  0.00           C
ATOM   7934 7C21 POPEo 238      33.929  85.809 139.368  1.00  0.00           C
ATOM   7937 8C21 POPEo 238      34.689  85.789 140.697  1.00  0.00           C
ATOM   7941  C33 POPEo 238      36.289  85.439 122.578  1.00  0.00           C
ATOM   7944  C34 POPEo 238      37.039  85.089 123.868  1.00  0.00           C
ATOM   7947  C35 POPEo 238      36.779  86.049 125.048  1.00  0.00           C
ATOM   7950  C36 POPEo 238      37.609  85.719 126.298  1.00  0.00           C
ATOM   7953  C37 POPEo 238      37.099  86.469 127.537  1.00  0.00           C
ATOM   7956  C38 POPEo 238      37.619  85.899 128.868  1.00  0.00           C
ATOM   7959  C39 POPEo 238      39.079  86.249 129.198  1.00  0.00           C
ATOM   7962 0C31 POPEo 238      39.239  87.689 129.717  1.00  0.00           C
ATOM   7965 1C31 POPEo 238      40.699  88.099 129.958  1.00  0.00           C
ATOM   7968 2C31 POPEo 238      40.819  89.569 130.409  1.00  0.00           C
ATOM   7971 3C31 POPEo 238      42.219  90.179 130.188  1.00  0.00           C
ATOM   7974 4C31 POPEo 238      43.329  89.529 131.008  1.00  0.00           C
ATOM   7977 5C31 POPEo 238      44.699  90.179 130.717  1.00  0.00           C
ATOM   7980 6C31 POPEo 238      45.839  89.519 131.488  1.00  0.00           C
ATOM   7984  NH3 POPEp 239      76.519  51.049 120.578  1.00  0.00           N
ATOM   7988  C12 POPEp 239      75.109  51.449 120.177  1.00  0.00           C
ATOM   7991  C11 POPEp 239      74.069  51.459 121.338  1.00  0.00           C
ATOM   7994  P   POPEp 239      74.849  53.719 122.458  1.00  0.00           P
ATOM   7995  O13 POPEp 239      75.989  53.969 121.577  1.00  0.00           O
ATOM   7996  O14 POPEp 239      73.659  54.569 122.228  1.00  0.00           O
ATOM   7997  O11 POPEp 239      75.319  53.959 123.938  1.00  0.00           O
ATOM   7998  O12 POPEp 239      74.489  52.189 122.479  1.00  0.00           O
ATOM   7999  C1  POPEp 239      76.339  53.159 124.548  1.00  0.00           C
ATOM   8002  C2  POPEp 239      75.779  51.889 125.257  1.00  0.00           C
ATOM   8004  O21 POPEp 239      74.669  52.229 126.118  1.00  0.00           O
ATOM   8005  C21 POPEp 239      73.929  51.189 126.448  1.00  0.00           C
ATOM   8006  O22 POPEp 239      74.089  50.049 126.068  1.00  0.00           O
ATOM   8007  C22 POPEp 239      72.839  51.629 127.428  1.00  0.00           C
ATOM   8010  C3  POPEp 239      76.879  51.139 126.068  1.00  0.00           C
ATOM   8013  O31 POPEp 239      77.209  49.909 125.409  1.00  0.00           O
ATOM   8014  C31 POPEp 239      76.809  48.689 125.817  1.00  0.00           C
ATOM   8015  O32 POPEp 239      76.709  47.729 125.078  1.00  0.00           O
ATOM   8016  C32 POPEp 239      76.599  48.559 127.339  1.00  0.00           C
ATOM   8019  C23 POPEp 239      72.359  50.489 128.367  1.00  0.00           C
ATOM   8022  C24 POPEp 239      71.069  50.849 129.128  1.00  0.00           C
ATOM   8025  C25 POPEp 239      70.679  49.799 130.177  1.00  0.00           C
ATOM   8028  C26 POPEp 239      69.159  49.649 130.367  1.00  0.00           C
ATOM   8031  C27 POPEp 239      68.539  48.849 129.208  1.00  0.00           C
ATOM   8034  C28 POPEp 239      67.009  48.889 129.117  1.00  0.00           C
ATOM   8037  C29 POPEp 239      66.629  48.329 127.768  1.00  0.00           C
ATOM   8039 0C21 POPEp 239      66.029  47.159 127.488  1.00  0.00           C
ATOM   8041 1C21 POPEp 239      65.489  46.149 128.467  1.00  0.00           C
ATOM   8044 2C21 POPEp 239      63.979  45.919 128.217  1.00  0.00           C
ATOM   8047 3C21 POPEp 239      63.319  45.189 129.387  1.00  0.00           C
ATOM   8050 4C21 POPEp 239      61.809  44.989 129.188  1.00  0.00           C
ATOM   8053 5C21 POPEp 239      61.119  44.459 130.448  1.00  0.00           C
ATOM   8056 6C21 POPEp 239      61.439  42.989 130.758  1.00  0.00           C
ATOM   8059 7C21 POPEp 239      60.989  42.579 132.158  1.00  0.00           C
ATOM   8062 8C21 POPEp 239      61.249  41.109 132.479  1.00  0.00           C
ATOM   8066  C33 POPEp 239      77.839  48.889 128.208  1.00  0.00           C
ATOM   8069  C34 POPEp 239      78.269  47.689 129.057  1.00  0.00           C
ATOM   8072  C35 POPEp 239      79.329  47.999 130.118  1.00  0.00           C
ATOM   8075  C36 POPEp 239      79.319  46.959 131.258  1.00  0.00           C
ATOM   8078  C37 POPEp 239      79.839  45.559 130.858  1.00  0.00           C
ATOM   8081  C38 POPEp 239      79.459  44.459 131.868  1.00  0.00           C
ATOM   8084  C39 POPEp 239      79.599  44.889 133.327  1.00  0.00           C
ATOM   8087 0C31 POPEp 239      79.509  43.739 134.337  1.00  0.00           C
ATOM   8090 1C31 POPEp 239      79.609  44.259 135.777  1.00  0.00           C
ATOM   8093 2C31 POPEp 239      79.609  43.159 136.848  1.00  0.00           C
ATOM   8096 3C31 POPEp 239      78.249  42.479 137.059  1.00  0.00           C
ATOM   8099 4C31 POPEp 239      78.349  41.349 138.087  1.00  0.00           C
ATOM   8102 5C31 POPEp 239      76.989  40.729 138.438  1.00  0.00           C
ATOM   8105 6C31 POPEp 239      77.109  39.539 139.398  1.00  0.00           C
ATOM   8109  NH3 POPEq 240      92.009  95.959 112.199  1.00  0.00           N
ATOM   8113  C12 POPEq 240      92.699  94.819 111.488  1.00  0.00           C
ATOM   8116  C11 POPEq 240      94.109  95.179 110.967  1.00  0.00           C
ATOM   8119  P   POPEq 240      95.619  92.999 111.027  1.00  0.00           P
ATOM   8120  O13 POPEq 240      94.719  92.149 111.848  1.00  0.00           O
ATOM   8121  O14 POPEq 240      96.529  92.279 110.107  1.00  0.00           O
ATOM   8122  O11 POPEq 240      96.519  93.889 111.968  1.00  0.00           O
ATOM   8123  O12 POPEq 240      94.719  94.069 110.288  1.00  0.00           O
ATOM   8124  C1  POPEq 240      96.289  93.799 113.368  1.00  0.00           C
ATOM   8127  C2  POPEq 240      97.429  94.489 114.159  1.00  0.00           C
ATOM   8129  O21 POPEq 240      96.969  94.949 115.428  1.00  0.00           O
ATOM   8130  C21 POPEq 240      96.589  94.019 116.278  1.00  0.00           C
ATOM   8131  O22 POPEq 240      96.429  92.829 116.038  1.00  0.00           O
ATOM   8132  C22 POPEq 240      96.259  94.679 117.618  1.00  0.00           C
ATOM   8135  C3  POPEq 240      98.049  95.699 113.418  1.00  0.00           C
ATOM   8138  O31 POPEq 240      99.239  96.169 114.108  1.00  0.00           O
ATOM   8139  C31 POPEq 240      99.029  97.159 114.979  1.00  0.00           C
ATOM   8140  O32 POPEq 240      98.009  97.799 115.098  1.00  0.00           O
ATOM   8141  C32 POPEq 240     100.299  97.399 115.778  1.00  0.00           C
ATOM   8144  C23 POPEq 240      97.179  94.189 118.758  1.00  0.00           C
ATOM   8147  C24 POPEq 240      98.359  95.109 119.118  1.00  0.00           C
ATOM   8150  C25 POPEq 240      97.919  96.389 119.839  1.00  0.00           C
ATOM   8153  C26 POPEq 240      99.029  97.019 120.697  1.00  0.00           C
ATOM   8156  C27 POPEq 240      98.439  98.039 121.698  1.00  0.00           C
ATOM   8159  C28 POPEq 240      99.409  98.499 122.788  1.00  0.00           C
ATOM   8162  C29 POPEq 240     100.359  99.559 122.308  1.00  0.00           C
ATOM   8164 0C21 POPEq 240     101.649  99.399 121.978  1.00  0.00           C
ATOM   8166 1C21 POPEq 240     102.429  98.119 121.997  1.00  0.00           C
ATOM   8169 2C21 POPEq 240     103.509  98.109 123.088  1.00  0.00           C
ATOM   8172 3C21 POPEq 240     102.989  98.229 124.528  1.00  0.00           C
ATOM   8175 4C21 POPEq 240     104.129  98.509 125.518  1.00  0.00           C
ATOM   8178 5C21 POPEq 240     103.679  98.479 126.978  1.00  0.00           C
ATOM   8181 6C21 POPEq 240     104.749  99.089 127.888  1.00  0.00           C
ATOM   8184 7C21 POPEq 240     104.459  98.839 129.368  1.00  0.00           C
ATOM   8187 8C21 POPEq 240     105.429  99.569 130.307  1.00  0.00           C
ATOM   8191  C33 POPEq 240     100.169  98.669 116.647  1.00  0.00           C
ATOM   8194  C34 POPEq 240     101.399  98.839 117.537  1.00  0.00           C
ATOM   8197  C35 POPEq 240     101.619 100.289 117.979  1.00  0.00           C
ATOM   8200  C36 POPEq 240     100.489 100.899 118.818  1.00  0.00           C
ATOM   8203  C37 POPEq 240      99.429 101.689 118.037  1.00  0.00           C
ATOM   8206  C38 POPEq 240      98.559 102.639 118.898  1.00  0.00           C
ATOM   8209  C39 POPEq 240      97.709 101.969 119.988  1.00  0.00           C
ATOM   8212 0C31 POPEq 240      96.689 102.929 120.638  1.00  0.00           C
ATOM   8215 1C31 POPEq 240      95.469 102.219 121.247  1.00  0.00           C
ATOM   8218 2C31 POPEq 240      94.419 103.189 121.838  1.00  0.00           C
ATOM   8221 3C31 POPEq 240      94.669 103.529 123.317  1.00  0.00           C
ATOM   8224 4C31 POPEq 240      93.699 102.789 124.257  1.00  0.00           C
ATOM   8227 5C31 POPEq 240      93.889 103.119 125.747  1.00  0.00           C
ATOM   8230 6C31 POPEq 240      92.799 102.489 126.628  1.00  0.00           C
ATOM   8234  NH3 POPEr 241      34.739 116.889 113.618  1.00  0.00           N
ATOM   8238  C12 POPEr 241      33.829 118.079 113.527  1.00  0.00           C
ATOM   8241  C11 POPEr 241      34.619 119.389 113.348  1.00  0.00           C
ATOM   8244  P   POPEr 241      36.899 119.329 114.678  1.00  0.00           P
ATOM   8245  O13 POPEr 241      37.749 119.919 113.618  1.00  0.00           O
ATOM   8246  O14 POPEr 241      36.979 117.849 114.738  1.00  0.00           O
ATOM   8247  O11 POPEr 241      37.299 119.879 116.107  1.00  0.00           O
ATOM   8248  O12 POPEr 241      35.389 119.709 114.508  1.00  0.00           O
ATOM   8249  C1  POPEr 241      36.359 120.339 117.088  1.00  0.00           C
ATOM   8252  C2  POPEr 241      36.029 119.289 118.197  1.00  0.00           C
ATOM   8254  O21 POPEr 241      37.169 119.119 119.068  1.00  0.00           O
ATOM   8255  C21 POPEr 241      36.859 118.679 120.268  1.00  0.00           C
ATOM   8256  O22 POPEr 241      35.829 118.879 120.878  1.00  0.00           O
ATOM   8257  C22 POPEr 241      38.009 117.809 120.758  1.00  0.00           C
ATOM   8260  C3  POPEr 241      35.619 117.919 117.598  1.00  0.00           C
ATOM   8263  O31 POPEr 241      35.089 117.019 118.597  1.00  0.00           O
ATOM   8264  C31 POPEr 241      34.969 115.769 118.148  1.00  0.00           C
ATOM   8265  O32 POPEr 241      35.339 115.369 117.059  1.00  0.00           O
ATOM   8266  C32 POPEr 241      34.349 114.879 119.208  1.00  0.00           C
ATOM   8269  C23 POPEr 241      37.679 117.009 122.038  1.00  0.00           C
ATOM   8272  C24 POPEr 241      38.839 116.079 122.378  1.00  0.00           C
ATOM   8275  C25 POPEr 241      38.929 115.669 123.848  1.00  0.00           C
ATOM   8278  C26 POPEr 241      39.109 116.839 124.818  1.00  0.00           C
ATOM   8281  C27 POPEr 241      40.009 116.459 126.007  1.00  0.00           C
ATOM   8284  C28 POPEr 241      40.009 117.539 127.098  1.00  0.00           C
ATOM   8287  C29 POPEr 241      41.129 117.299 128.078  1.00  0.00           C
ATOM   8289 0C21 POPEr 241      41.069 116.549 129.198  1.00  0.00           C
ATOM   8291 1C21 POPEr 241      39.879 115.799 129.728  1.00  0.00           C
ATOM   8294 2C21 POPEr 241      39.199 116.589 130.858  1.00  0.00           C
ATOM   8297 3C21 POPEr 241      38.299 115.739 131.768  1.00  0.00           C
ATOM   8300 4C21 POPEr 241      37.889 116.529 133.018  1.00  0.00           C
ATOM   8303 5C21 POPEr 241      36.869 115.819 133.908  1.00  0.00           C
ATOM   8306 6C21 POPEr 241      35.449 115.839 133.318  1.00  0.00           C
ATOM   8309 7C21 POPEr 241      34.409 115.219 134.268  1.00  0.00           C
ATOM   8312 8C21 POPEr 241      32.999 115.169 133.678  1.00  0.00           C
ATOM   8316  C33 POPEr 241      33.349 115.609 120.137  1.00  0.00           C
ATOM   8319  C34 POPEr 241      32.469 114.619 120.918  1.00  0.00           C
ATOM   8322  C35 POPEr 241      33.269 113.699 121.848  1.00  0.00           C
ATOM   8325  C36 POPEr 241      32.429 112.519 122.357  1.00  0.00           C
ATOM   8328  C37 POPEr 241      33.269 111.439 123.048  1.00  0.00           C
ATOM   8331  C38 POPEr 241      33.599 111.689 124.528  1.00  0.00           C
ATOM   8334  C39 POPEr 241      32.539 111.129 125.479  1.00  0.00           C
ATOM   8337 0C31 POPEr 241      33.069 110.759 126.857  1.00  0.00           C
ATOM   8340 1C31 POPEr 241      32.069 109.869 127.598  1.00  0.00           C
ATOM   8343 2C31 POPEr 241      32.709 109.049 128.717  1.00  0.00           C
ATOM   8346 3C31 POPEr 241      33.099 109.879 129.947  1.00  0.00           C
ATOM   8349 4C31 POPEr 241      31.869 110.439 130.688  1.00  0.00           C
ATOM   8352 5C31 POPEr 241      32.219 110.909 132.108  1.00  0.00           C
ATOM   8355 6C31 POPEr 241      30.989 111.249 132.948  1.00  0.00           C
ATOM   8359  NH3 POPEs 242      58.809 119.809 153.068  1.00  0.00           N
ATOM   8363  C12 POPEs 242      59.759 119.029 153.927  1.00  0.00           C
ATOM   8366  C11 POPEs 242      60.979 119.889 154.318  1.00  0.00           C
ATOM   8369  P   POPEs 242      61.659 118.259 156.378  1.00  0.00           P
ATOM   8370  O13 POPEs 242      62.839 118.299 157.268  1.00  0.00           O
ATOM   8371  O14 POPEs 242      60.319 118.499 156.978  1.00  0.00           O
ATOM   8372  O11 POPEs 242      61.569 116.879 155.598  1.00  0.00           O
ATOM   8373  O12 POPEs 242      61.909 119.249 155.168  1.00  0.00           O
ATOM   8374  C1  POPEs 242      62.689 116.209 155.038  1.00  0.00           C
ATOM   8377  C2  POPEs 242      62.649 116.149 153.479  1.00  0.00           C
ATOM   8379  O21 POPEs 242      63.309 114.939 153.048  1.00  0.00           O
ATOM   8380  C21 POPEs 242      62.539 113.849 152.967  1.00  0.00           C
ATOM   8381  O22 POPEs 242      61.359 113.789 153.277  1.00  0.00           O
ATOM   8382  C22 POPEs 242      63.339 112.749 152.268  1.00  0.00           C
ATOM   8385  C3  POPEs 242      63.349 117.379 152.818  1.00  0.00           C
ATOM   8388  O31 POPEs 242      63.469 117.269 151.387  1.00  0.00           O
ATOM   8389  C31 POPEs 242      62.729 118.039 150.607  1.00  0.00           C
ATOM   8390  O32 POPEs 242      61.769 118.709 150.958  1.00  0.00           O
ATOM   8391  C32 POPEs 242      63.249 117.839 149.169  1.00  0.00           C
ATOM   8394  C23 POPEs 242      62.469 111.599 151.708  1.00  0.00           C
ATOM   8397  C24 POPEs 242      62.989 111.029 150.389  1.00  0.00           C
ATOM   8400  C25 POPEs 242      62.179 109.799 149.949  1.00  0.00           C
ATOM   8403  C26 POPEs 242      62.689 109.179 148.647  1.00  0.00           C
ATOM   8406  C27 POPEs 242      62.419 107.669 148.598  1.00  0.00           C
ATOM   8409  C28 POPEs 242      62.779 107.059 147.238  1.00  0.00           C
ATOM   8412  C29 POPEs 242      61.709 107.289 146.208  1.00  0.00           C
ATOM   8414 0C21 POPEs 242      60.899 106.349 145.688  1.00  0.00           C
ATOM   8416 1C21 POPEs 242      60.909 104.879 146.027  1.00  0.00           C
ATOM   8419 2C21 POPEs 242      61.699 104.029 145.018  1.00  0.00           C
ATOM   8422 3C21 POPEs 242      60.979 103.899 143.668  1.00  0.00           C
ATOM   8425 4C21 POPEs 242      61.769 103.089 142.637  1.00  0.00           C
ATOM   8428 5C21 POPEs 242      61.099 103.149 141.258  1.00  0.00           C
ATOM   8431 6C21 POPEs 242      61.959 102.579 140.118  1.00  0.00           C
ATOM   8434 7C21 POPEs 242      61.349 102.839 138.738  1.00  0.00           C
ATOM   8437 8C21 POPEs 242      62.359 102.709 137.598  1.00  0.00           C
ATOM   8441  C33 POPEs 242      62.629 118.689 148.028  1.00  0.00           C
ATOM   8444  C34 POPEs 242      63.669 119.539 147.268  1.00  0.00           C
ATOM   8447  C35 POPEs 242      63.039 120.549 146.298  1.00  0.00           C
ATOM   8450  C36 POPEs 242      63.249 120.219 144.807  1.00  0.00           C
ATOM   8453  C37 POPEs 242      64.619 120.689 144.288  1.00  0.00           C
ATOM   8456  C38 POPEs 242      64.849 120.409 142.788  1.00  0.00           C
ATOM   8459  C39 POPEs 242      65.019 118.919 142.467  1.00  0.00           C
ATOM   8462 0C31 POPEs 242      65.309 118.659 140.988  1.00  0.00           C
ATOM   8465 1C31 POPEs 242      65.399 117.159 140.678  1.00  0.00           C
ATOM   8468 2C31 POPEs 242      65.629 116.859 139.188  1.00  0.00           C
ATOM   8471 3C31 POPEs 242      65.359 115.389 138.818  1.00  0.00           C
ATOM   8474 4C31 POPEs 242      66.219 114.379 139.588  1.00  0.00           C
ATOM   8477 5C31 POPEs 242      65.899 112.919 139.217  1.00  0.00           C
ATOM   8480 6C31 POPEs 242      66.679 111.889 140.048  1.00  0.00           C
ATOM   8484  NH3 POPEt 243      57.439 106.279 116.958  1.00  0.00           N
ATOM   8488  C12 POPEt 243      57.949 107.569 116.408  1.00  0.00           C
ATOM   8491  C11 POPEt 243      58.209 108.619 117.488  1.00  0.00           C
ATOM   8494  P   POPEt 243      60.349 109.909 116.787  1.00  0.00           P
ATOM   8495  O13 POPEt 243      61.029 108.599 116.678  1.00  0.00           O
ATOM   8496  O14 POPEt 243      60.629 110.869 115.697  1.00  0.00           O
ATOM   8497  O11 POPEt 243      60.729 110.529 118.197  1.00  0.00           O
ATOM   8498  O12 POPEt 243      58.799 109.749 116.878  1.00  0.00           O
ATOM   8499  C1  POPEt 243      60.549 111.929 118.408  1.00  0.00           C
ATOM   8502  C2  POPEt 243      61.389 112.369 119.618  1.00  0.00           C
ATOM   8504  O21 POPEt 243      61.349 113.799 119.628  1.00  0.00           O
ATOM   8505  C21 POPEt 243      61.669 114.389 120.768  1.00  0.00           C
ATOM   8506  O22 POPEt 243      62.559 115.219 120.868  1.00  0.00           O
ATOM   8507  C22 POPEt 243      60.719 114.009 121.898  1.00  0.00           C
ATOM   8510  C3  POPEt 243      62.849 111.819 119.497  1.00  0.00           C
ATOM   8513  O31 POPEt 243      63.829 112.459 120.348  1.00  0.00           O
ATOM   8514  C31 POPEt 243      63.759 112.159 121.638  1.00  0.00           C
ATOM   8515  O32 POPEt 243      62.929 111.439 122.158  1.00  0.00           O
ATOM   8516  C32 POPEt 243      64.799 112.999 122.397  1.00  0.00           C
ATOM   8519  C23 POPEt 243      60.629 115.069 123.028  1.00  0.00           C
ATOM   8522  C24 POPEt 243      59.589 114.699 124.098  1.00  0.00           C
ATOM   8525  C25 POPEt 243      60.239 114.389 125.438  1.00  0.00           C
ATOM   8528  C26 POPEt 243      59.219 114.079 126.538  1.00  0.00           C
ATOM   8531  C27 POPEt 243      59.909 113.709 127.858  1.00  0.00           C
ATOM   8534  C28 POPEt 243      60.139 114.889 128.798  1.00  0.00           C
ATOM   8537  C29 POPEt 243      61.119 114.499 129.878  1.00  0.00           C
ATOM   8539 0C21 POPEt 243      60.839 114.169 131.147  1.00  0.00           C
ATOM   8541 1C21 POPEt 243      59.479 114.129 131.818  1.00  0.00           C
ATOM   8544 2C21 POPEt 243      59.599 114.499 133.309  1.00  0.00           C
ATOM   8547 3C21 POPEt 243      58.369 114.109 134.148  1.00  0.00           C
ATOM   8550 4C21 POPEt 243      58.659 114.239 135.648  1.00  0.00           C
ATOM   8553 5C21 POPEt 243      57.699 113.439 136.548  1.00  0.00           C
ATOM   8556 6C21 POPEt 243      58.279 113.269 137.967  1.00  0.00           C
ATOM   8559 7C21 POPEt 243      57.469 112.319 138.848  1.00  0.00           C
ATOM   8562 8C21 POPEt 243      58.149 112.029 140.188  1.00  0.00           C
ATOM   8566  C33 POPEt 243      64.969 112.589 123.878  1.00  0.00           C
ATOM   8569  C34 POPEt 243      65.389 113.789 124.748  1.00  0.00           C
ATOM   8572  C35 POPEt 243      64.209 114.499 125.409  1.00  0.00           C
ATOM   8575  C36 POPEt 243      64.639 115.639 126.348  1.00  0.00           C
ATOM   8578  C37 POPEt 243      63.429 116.359 126.958  1.00  0.00           C
ATOM   8581  C38 POPEt 243      63.769 117.519 127.917  1.00  0.00           C
ATOM   8584  C39 POPEt 243      64.309 117.079 129.288  1.00  0.00           C
ATOM   8587 0C31 POPEt 243      64.469 118.279 130.248  1.00  0.00           C
ATOM   8590 1C31 POPEt 243      64.889 117.899 131.667  1.00  0.00           C
ATOM   8593 2C31 POPEt 243      64.909 119.119 132.607  1.00  0.00           C
ATOM   8596 3C31 POPEt 243      65.149 118.769 134.088  1.00  0.00           C
ATOM   8599 4C31 POPEt 243      65.149 120.019 134.979  1.00  0.00           C
ATOM   8602 5C31 POPEt 243      65.079 119.699 136.477  1.00  0.00           C
ATOM   8605 6C31 POPEt 243      65.079 120.939 137.368  1.00  0.00           C
ATOM   8609  NH3 POPEu 244      68.849  36.809 118.018  1.00  0.00           N
ATOM   8613  C12 POPEu 244      70.129  37.579 117.788  1.00  0.00           C
ATOM   8616  C11 POPEu 244      69.829  38.999 117.257  1.00  0.00           C
ATOM   8619  P   POPEu 244      71.029  41.119 116.348  1.00  0.00           P
ATOM   8620  O13 POPEu 244      71.459  41.169 114.928  1.00  0.00           O
ATOM   8621  O14 POPEu 244      69.779  41.799 116.757  1.00  0.00           O
ATOM   8622  O11 POPEu 244      72.239  41.679 117.178  1.00  0.00           O
ATOM   8623  O12 POPEu 244      71.049  39.609 116.828  1.00  0.00           O
ATOM   8624  C1  POPEu 244      72.189  41.949 118.577  1.00  0.00           C
ATOM   8627  C2  POPEu 244      72.109  43.479 118.838  1.00  0.00           C
ATOM   8629  O21 POPEu 244      72.339  43.759 120.228  1.00  0.00           O
ATOM   8630  C21 POPEu 244      73.599  43.809 120.628  1.00  0.00           C
ATOM   8631  O22 POPEu 244      74.579  43.479 119.979  1.00  0.00           O
ATOM   8632  C22 POPEu 244      73.639  44.209 122.098  1.00  0.00           C
ATOM   8635  C3  POPEu 244      70.729  44.069 118.428  1.00  0.00           C
ATOM   8638  O31 POPEu 244      70.639  45.459 118.768  1.00  0.00           O
ATOM   8639  C31 POPEu 244      70.099  45.909 119.918  1.00  0.00           C
ATOM   8640  O32 POPEu 244      70.239  47.059 120.288  1.00  0.00           O
ATOM   8641  C32 POPEu 244      69.369  44.859 120.778  1.00  0.00           C
ATOM   8644  C23 POPEu 244      75.079  44.359 122.637  1.00  0.00           C
ATOM   8647  C24 POPEu 244      75.129  45.039 124.018  1.00  0.00           C
ATOM   8650  C25 POPEu 244      74.269  44.379 125.107  1.00  0.00           C
ATOM   8653  C26 POPEu 244      74.699  42.959 125.507  1.00  0.00           C
ATOM   8656  C27 POPEu 244      75.639  42.969 126.729  1.00  0.00           C
ATOM   8659  C28 POPEu 244      76.289  41.609 127.048  1.00  0.00           C
ATOM   8662  C29 POPEu 244      75.269  40.559 127.397  1.00  0.00           C
ATOM   8664 0C21 POPEu 244      75.289  39.699 128.428  1.00  0.00           C
ATOM   8666 1C21 POPEu 244      76.359  39.559 129.488  1.00  0.00           C
ATOM   8669 2C21 POPEu 244      76.709  38.079 129.717  1.00  0.00           C
ATOM   8672 3C21 POPEu 244      77.699  37.859 130.878  1.00  0.00           C
ATOM   8675 4C21 POPEu 244      77.939  36.379 131.217  1.00  0.00           C
ATOM   8678 5C21 POPEu 244      76.699  35.679 131.798  1.00  0.00           C
ATOM   8681 6C21 POPEu 244      76.959  34.239 132.258  1.00  0.00           C
ATOM   8684 7C21 POPEu 244      75.649  33.519 132.637  1.00  0.00           C
ATOM   8687 8C21 POPEu 244      75.869  32.089 133.158  1.00  0.00           C
ATOM   8691  C33 POPEu 244      68.739  45.459 122.067  1.00  0.00           C
ATOM   8694  C34 POPEu 244      68.499  44.439 123.188  1.00  0.00           C
ATOM   8697  C35 POPEu 244      67.299  43.499 122.979  1.00  0.00           C
ATOM   8700  C36 POPEu 244      67.049  42.599 124.198  1.00  0.00           C
ATOM   8703  C37 POPEu 244      65.619  42.039 124.298  1.00  0.00           C
ATOM   8706  C38 POPEu 244      65.399  41.119 125.507  1.00  0.00           C
ATOM   8709  C39 POPEu 244      65.659  41.799 126.857  1.00  0.00           C
ATOM   8712 0C31 POPEu 244      65.389  40.889 128.068  1.00  0.00           C
ATOM   8715 1C31 POPEu 244      65.789  41.579 129.378  1.00  0.00           C
ATOM   8718 2C31 POPEu 244      65.589  40.719 130.637  1.00  0.00           C
ATOM   8721 3C31 POPEu 244      66.139  41.439 131.878  1.00  0.00           C
ATOM   8724 4C31 POPEu 244      66.009  40.629 133.178  1.00  0.00           C
ATOM   8727 5C31 POPEu 244      66.589  41.399 134.378  1.00  0.00           C
ATOM   8730 6C31 POPEu 244      66.569  40.619 135.688  1.00  0.00           C
ATOM   8734  NH3 POPEv 245      22.589  50.869 157.807  1.00  0.00           N
ATOM   8738  C12 POPEv 245      22.639  51.989 158.818  1.00  0.00           C
ATOM   8741  C11 POPEv 245      23.779  51.859 159.829  1.00  0.00           C
ATOM   8744  P   POPEv 245      25.019  53.439 161.518  1.00  0.00           P
ATOM   8745  O13 POPEv 245      24.539  54.309 162.617  1.00  0.00           O
ATOM   8746  O14 POPEv 245      25.759  52.209 161.898  1.00  0.00           O
ATOM   8747  O11 POPEv 245      25.819  54.259 160.428  1.00  0.00           O
ATOM   8748  O12 POPEv 245      23.729  52.999 160.699  1.00  0.00           O
ATOM   8749  C1  POPEv 245      26.899  53.669 159.699  1.00  0.00           C
ATOM   8752  C2  POPEv 245      26.809  54.029 158.199  1.00  0.00           C
ATOM   8754  O21 POPEv 245      27.859  53.369 157.479  1.00  0.00           O
ATOM   8755  C21 POPEv 245      27.669  52.099 157.189  1.00  0.00           C
ATOM   8756  O22 POPEv 245      26.619  51.489 157.329  1.00  0.00           O
ATOM   8757  C22 POPEv 245      28.959  51.559 156.568  1.00  0.00           C
ATOM   8760  C3  POPEv 245      26.959  55.559 157.988  1.00  0.00           C
ATOM   8763  O31 POPEv 245      26.159  56.039 156.898  1.00  0.00           O
ATOM   8764  C31 POPEv 245      26.459  55.849 155.607  1.00  0.00           C
ATOM   8765  O32 POPEv 245      25.599  55.929 154.729  1.00  0.00           O
ATOM   8766  C32 POPEv 245      27.929  55.569 155.279  1.00  0.00           C
ATOM   8769  C23 POPEv 245      28.929  50.029 156.387  1.00  0.00           C
ATOM   8772  C24 POPEv 245      30.169  49.489 155.648  1.00  0.00           C
ATOM   8775  C25 POPEv 245      30.409  50.099 154.257  1.00  0.00           C
ATOM   8778  C26 POPEv 245      29.199  50.079 153.318  1.00  0.00           C
ATOM   8781  C27 POPEv 245      29.569  49.639 151.889  1.00  0.00           C
ATOM   8784  C28 POPEv 245      28.349  49.499 150.979  1.00  0.00           C
ATOM   8787  C29 POPEv 245      28.719  48.709 149.738  1.00  0.00           C
ATOM   8789 0C21 POPEv 245      28.589  49.079 148.458  1.00  0.00           C
ATOM   8791 1C21 POPEv 245      27.979  50.359 147.958  1.00  0.00           C
ATOM   8794 2C21 POPEv 245      29.039  51.419 147.618  1.00  0.00           C
ATOM   8797 3C21 POPEv 245      28.389  52.699 147.077  1.00  0.00           C
ATOM   8800 4C21 POPEv 245      27.489  53.389 148.107  1.00  0.00           C
ATOM   8803 5C21 POPEv 245      27.129  54.839 147.768  1.00  0.00           C
ATOM   8806 6C21 POPEv 245      26.509  55.029 146.378  1.00  0.00           C
ATOM   8809 7C21 POPEv 245      26.249  56.509 146.048  1.00  0.00           C
ATOM   8812 8C21 POPEv 245      25.789  56.749 144.608  1.00  0.00           C
ATOM   8816  C33 POPEv 245      28.269  55.889 153.798  1.00  0.00           C
ATOM   8819  C34 POPEv 245      28.799  54.679 153.018  1.00  0.00           C
ATOM   8822  C35 POPEv 245      30.289  54.379 153.228  1.00  0.00           C
ATOM   8825  C36 POPEv 245      30.789  53.439 152.128  1.00  0.00           C
ATOM   8828  C37 POPEv 245      32.309  53.389 151.967  1.00  0.00           C
ATOM   8831  C38 POPEv 245      32.659  52.939 150.548  1.00  0.00           C
ATOM   8834  C39 POPEv 245      34.159  52.819 150.249  1.00  0.00           C
ATOM   8837 0C31 POPEv 245      34.449  52.759 148.729  1.00  0.00           C
ATOM   8840 1C31 POPEv 245      33.549  51.789 147.949  1.00  0.00           C
ATOM   8843 2C31 POPEv 245      33.929  51.729 146.458  1.00  0.00           C
ATOM   8846 3C31 POPEv 245      32.979  50.839 145.658  1.00  0.00           C
ATOM   8849 4C31 POPEv 245      33.349  50.759 144.167  1.00  0.00           C
ATOM   8852 5C31 POPEv 245      32.459  49.779 143.387  1.00  0.00           C
ATOM   8855 6C31 POPEv 245      32.809  49.699 141.898  1.00  0.00           C
ATOM   8859  NH3 POPEw 246      70.889   3.919 156.958  1.00  0.00           N
ATOM   8863  C12 POPEw 246      71.149   5.299 156.408  1.00  0.00           C
ATOM   8866  C11 POPEw 246      72.059   6.149 157.307  1.00  0.00           C
ATOM   8869  P   POPEw 246      74.619   6.069 156.609  1.00  0.00           P
ATOM   8870  O13 POPEw 246      75.339   7.159 157.329  1.00  0.00           O
ATOM   8871  O14 POPEw 246      74.189   6.359 155.217  1.00  0.00           O
ATOM   8872  O11 POPEw 246      75.569   4.829 156.628  1.00  0.00           O
ATOM   8873  O12 POPEw 246      73.359   5.569 157.449  1.00  0.00           O
ATOM   8874  C1  POPEw 246      75.139   3.479 156.548  1.00  0.00           C
ATOM   8877  C2  POPEw 246      75.959   2.719 155.467  1.00  0.00           C
ATOM   8879  O21 POPEw 246      75.719   3.249 154.148  1.00  0.00           O
ATOM   8880  C21 POPEw 246      74.519   3.059 153.607  1.00  0.00           C
ATOM   8881  O22 POPEw 246      73.569   2.509 154.148  1.00  0.00           O
ATOM   8882  C22 POPEw 246      74.539   3.579 152.178  1.00  0.00           C
ATOM   8885  C3  POPEw 246      75.799   1.161 155.538  1.00  0.00           C
ATOM   8888  O31 POPEw 246      76.459   0.521 154.428  1.00  0.00           O
ATOM   8889  C31 POPEw 246      77.759   0.291 154.608  1.00  0.00           C
ATOM   8890  O32 POPEw 246      78.349   0.311 155.669  1.00  0.00           O
ATOM   8891  C32 POPEw 246      78.439   0.081 153.268  1.00  0.00           C
ATOM   8894  C23 POPEw 246      73.999   2.569 151.138  1.00  0.00           C
ATOM   8897  C24 POPEw 246      74.319   3.019 149.708  1.00  0.00           C
ATOM   8900  C25 POPEw 246      73.759   2.109 148.598  1.00  0.00           C
ATOM   8903  C26 POPEw 246      74.359   2.469 147.228  1.00  0.00           C
ATOM   8906  C27 POPEw 246      73.599   1.879 146.027  1.00  0.00           C
ATOM   8909  C28 POPEw 246      74.389   2.049 144.708  1.00  0.00           C
ATOM   8912  C29 POPEw 246      73.649   1.459 143.527  1.00  0.00           C
ATOM   8914 0C21 POPEw 246      73.399   2.049 142.339  1.00  0.00           C
ATOM   8916 1C21 POPEw 246      73.809   3.429 141.887  1.00  0.00           C
ATOM   8919 2C21 POPEw 246      74.569   3.449 140.538  1.00  0.00           C
ATOM   8922 3C21 POPEw 246      73.699   3.099 139.318  1.00  0.00           C
ATOM   8925 4C21 POPEw 246      74.519   2.839 138.038  1.00  0.00           C
ATOM   8928 5C21 POPEw 246      75.179   4.109 137.467  1.00  0.00           C
ATOM   8931 6C21 POPEw 246      76.099   3.829 136.268  1.00  0.00           C
ATOM   8934 7C21 POPEw 246      76.599   5.129 135.618  1.00  0.00           C
ATOM   8937 8C21 POPEw 246      77.619   4.899 134.488  1.00  0.00           C
ATOM   8941  C33 POPEw 246      79.059   1.409 152.758  1.00  0.00           C
ATOM   8944  C34 POPEw 246      80.029   1.191 151.588  1.00  0.00           C
ATOM   8947  C35 POPEw 246      79.409   1.579 150.238  1.00  0.00           C
ATOM   8950  C36 POPEw 246      80.189   1.011 149.057  1.00  0.00           C
ATOM   8953  C37 POPEw 246      79.709   1.589 147.717  1.00  0.00           C
ATOM   8956  C38 POPEw 246      80.229   0.801 146.508  1.00  0.00           C
ATOM   8959  C39 POPEw 246      79.789   1.429 145.177  1.00  0.00           C
ATOM   8962 0C31 POPEw 246      79.169   0.411 144.208  1.00  0.00           C
ATOM   8965 1C31 POPEw 246      78.359   1.061 143.078  1.00  0.00           C
ATOM   8968 2C31 POPEw 246      79.189   1.729 141.978  1.00  0.00           C
ATOM   8971 3C31 POPEw 246      79.989   0.721 141.147  1.00  0.00           C
ATOM   8974 4C31 POPEw 246      80.519   1.311 139.827  1.00  0.00           C
ATOM   8977 5C31 POPEw 246      81.289   0.271 139.008  1.00  0.00           C
ATOM   8980 6C31 POPEw 246      81.679   0.741 137.607  1.00  0.00           C
ATOM   8984  NH3 POPEx 247      54.169  99.779 160.618  1.00  0.00           N
ATOM   8988  C12 POPEx 247      53.519 100.539 159.497  1.00  0.00           C
ATOM   8991  C11 POPEx 247      53.809  99.859 158.148  1.00  0.00           C
ATOM   8994  P   POPEx 247      55.879  98.869 156.798  1.00  0.00           P
ATOM   8995  O13 POPEx 247      56.509  99.779 155.818  1.00  0.00           O
ATOM   8996  O14 POPEx 247      56.789  97.879 157.428  1.00  0.00           O
ATOM   8997  O11 POPEx 247      54.699  98.099 156.089  1.00  0.00           O
ATOM   8998  O12 POPEx 247      55.219  99.739 157.938  1.00  0.00           O
ATOM   8999  C1  POPEx 247      53.779  98.719 155.177  1.00  0.00           C
ATOM   9002  C2  POPEx 247      53.589  97.889 153.878  1.00  0.00           C
ATOM   9004  O21 POPEx 247      52.499  98.429 153.107  1.00  0.00           O
ATOM   9005  C21 POPEx 247      52.789  99.439 152.318  1.00  0.00           C
ATOM   9006  O22 POPEx 247      53.879  99.999 152.247  1.00  0.00           O
ATOM   9007  C22 POPEx 247      51.539  99.759 151.488  1.00  0.00           C
ATOM   9010  C3  POPEx 247      53.229  96.409 154.169  1.00  0.00           C
ATOM   9013  O31 POPEx 247      53.129  95.609 152.967  1.00  0.00           O
ATOM   9014  C31 POPEx 247      51.899  95.559 152.428  1.00  0.00           C
ATOM   9015  O32 POPEx 247      50.899  96.089 152.867  1.00  0.00           O
ATOM   9016  C32 POPEx 247      51.969  94.709 151.147  1.00  0.00           C
ATOM   9019  C23 POPEx 247      51.889 100.349 150.109  1.00  0.00           C
ATOM   9022  C24 POPEx 247      50.709 100.399 149.148  1.00  0.00           C
ATOM   9025  C25 POPEx 247      51.149 101.009 147.818  1.00  0.00           C
ATOM   9028  C26 POPEx 247      50.029 101.179 146.788  1.00  0.00           C
ATOM   9031  C27 POPEx 247      50.539 101.949 145.568  1.00  0.00           C
ATOM   9034  C28 POPEx 247      49.419 102.529 144.678  1.00  0.00           C
ATOM   9037  C29 POPEx 247      48.769 101.509 143.779  1.00  0.00           C
ATOM   9039 0C21 POPEx 247      48.199 101.809 142.598  1.00  0.00           C
ATOM   9041 1C21 POPEx 247      48.069 103.209 142.027  1.00  0.00           C
ATOM   9044 2C21 POPEx 247      49.159 103.549 140.997  1.00  0.00           C
ATOM   9047 3C21 POPEx 247      49.049 102.739 139.708  1.00  0.00           C
ATOM   9050 4C21 POPEx 247      49.989 103.249 138.598  1.00  0.00           C
ATOM   9053 5C21 POPEx 247      50.069 102.299 137.397  1.00  0.00           C
ATOM   9056 6C21 POPEx 247      50.909 101.049 137.698  1.00  0.00           C
ATOM   9059 7C21 POPEx 247      51.109 100.159 136.467  1.00  0.00           C
ATOM   9062 8C21 POPEx 247      51.849  98.859 136.788  1.00  0.00           C
ATOM   9066  C33 POPEx 247      50.879  95.049 150.109  1.00  0.00           C
ATOM   9069  C34 POPEx 247      51.039  96.419 149.438  1.00  0.00           C
ATOM   9072  C35 POPEx 247      52.139  96.479 148.367  1.00  0.00           C
ATOM   9075  C36 POPEx 247      51.749  95.749 147.068  1.00  0.00           C
ATOM   9078  C37 POPEx 247      52.849  95.879 145.997  1.00  0.00           C
ATOM   9081  C38 POPEx 247      54.089  95.019 146.298  1.00  0.00           C
ATOM   9084  C39 POPEx 247      54.049  93.629 145.658  1.00  0.00           C
ATOM   9087 0C31 POPEx 247      54.429  93.699 144.178  1.00  0.00           C
ATOM   9090 1C31 POPEx 247      54.479  92.339 143.478  1.00  0.00           C
ATOM   9093 2C31 POPEx 247      54.869  92.489 141.997  1.00  0.00           C
ATOM   9096 3C31 POPEx 247      54.559  91.229 141.168  1.00  0.00           C
ATOM   9099 4C31 POPEx 247      55.389  89.999 141.588  1.00  0.00           C
ATOM   9102 5C31 POPEx 247      54.939  88.729 140.848  1.00  0.00           C
ATOM   9105 6C31 POPEx 247      55.779  87.499 141.208  1.00  0.00           C
ATOM   9109  NH3 POPEy 248      86.039 117.269 157.268  1.00  0.00           N
ATOM   9113  C12 POPEy 248      85.809 118.329 158.318  1.00  0.00           C
ATOM   9116  C11 POPEy 248      86.629 119.589 158.018  1.00  0.00           C
ATOM   9119  P   POPEy 248      88.999 120.579 157.838  1.00  0.00           P
ATOM   9120  O13 POPEy 248      88.539 121.689 158.708  1.00  0.00           O
ATOM   9121  O14 POPEy 248      90.419 120.159 157.938  1.00  0.00           O
ATOM   9122  O11 POPEy 248      88.669 120.959 156.337  1.00  0.00           O
ATOM   9123  O12 POPEy 248      88.039 119.319 158.029  1.00  0.00           O
ATOM   9124  C1  POPEy 248      89.579 121.749 155.559  1.00  0.00           C
ATOM   9127  C2  POPEy 248      90.569 120.869 154.738  1.00  0.00           C
ATOM   9129  O21 POPEy 248      91.489 121.759 154.088  1.00  0.00           O
ATOM   9130  C21 POPEy 248      92.679 121.239 153.818  1.00  0.00           C
ATOM   9131  O22 POPEy 248      93.049 120.119 154.158  1.00  0.00           O
ATOM   9132  C22 POPEy 248      93.469 122.179 152.908  1.00  0.00           C
ATOM   9135  C3  POPEy 248      89.799 119.999 153.708  1.00  0.00           C
ATOM   9138  O31 POPEy 248      90.519 118.799 153.309  1.00  0.00           O
ATOM   9139  C31 POPEy 248      90.899 118.699 152.048  1.00  0.00           C
ATOM   9140  O32 POPEy 248      90.829 119.569 151.188  1.00  0.00           O
ATOM   9141  C32 POPEy 248      91.319 117.249 151.798  1.00  0.00           C
ATOM   9144  C23 POPEy 248      92.679 122.559 151.628  1.00  0.00           C
ATOM   9147  C24 POPEy 248      93.569 123.179 150.529  1.00  0.00           C
ATOM   9150  C25 POPEy 248      93.019 123.039 149.088  1.00  0.00           C
ATOM   9153  C26 POPEy 248      92.899 121.579 148.628  1.00  0.00           C
ATOM   9156  C27 POPEy 248      92.529 121.429 147.137  1.00  0.00           C
ATOM   9159  C28 POPEy 248      92.759 120.009 146.588  1.00  0.00           C
ATOM   9162  C29 POPEy 248      91.879 118.949 147.217  1.00  0.00           C
ATOM   9164 0C21 POPEy 248      91.379 117.869 146.598  1.00  0.00           C
ATOM   9166 1C21 POPEy 248      91.569 117.469 145.148  1.00  0.00           C
ATOM   9169 2C21 POPEy 248      91.629 115.939 144.949  1.00  0.00           C
ATOM   9172 3C21 POPEy 248      91.539 115.559 143.458  1.00  0.00           C
ATOM   9175 4C21 POPEy 248      91.569 114.039 143.197  1.00  0.00           C
ATOM   9178 5C21 POPEy 248      92.979 113.459 142.988  1.00  0.00           C
ATOM   9181 6C21 POPEy 248      93.529 113.709 141.568  1.00  0.00           C
ATOM   9184 7C21 POPEy 248      94.839 112.949 141.308  1.00  0.00           C
ATOM   9187 8C21 POPEy 248      95.389 113.149 139.888  1.00  0.00           C
ATOM   9191  C33 POPEy 248      90.889 116.759 150.398  1.00  0.00           C
ATOM   9194  C34 POPEy 248      91.099 115.249 150.249  1.00  0.00           C
ATOM   9197  C35 POPEy 248      90.709 114.719 148.868  1.00  0.00           C
ATOM   9200  C36 POPEy 248      90.899 113.199 148.758  1.00  0.00           C
ATOM   9203  C37 POPEy 248      90.679 112.679 147.339  1.00  0.00           C
ATOM   9206  C38 POPEy 248      90.989 111.179 147.217  1.00  0.00           C
ATOM   9209  C39 POPEy 248      91.189 110.709 145.777  1.00  0.00           C
ATOM   9212 0C31 POPEy 248      89.899 110.549 144.967  1.00  0.00           C
ATOM   9215 1C31 POPEy 248      90.199 110.299 143.488  1.00  0.00           C
ATOM   9218 2C31 POPEy 248      88.999 109.859 142.637  1.00  0.00           C
ATOM   9221 3C31 POPEy 248      89.079 110.359 141.178  1.00  0.00           C
ATOM   9224 4C31 POPEy 248      90.409 110.029 140.467  1.00  0.00           C
ATOM   9227 5C31 POPEy 248      90.549 110.789 139.148  1.00  0.00           C
ATOM   9230 6C31 POPEy 248      91.959 110.739 138.568  1.00  0.00           C
ATOM   9234  NH3 POPEz 249      23.229  10.079 151.857  1.00  0.00           N
ATOM   9238  C12 POPEz 249      21.899   9.369 151.889  1.00  0.00           C
ATOM   9241  C11 POPEz 249      21.109   9.699 153.178  1.00  0.00           C
ATOM   9244  P   POPEz 249      20.769  12.239 152.688  1.00  0.00           P
ATOM   9245  O13 POPEz 249      19.759  13.259 153.048  1.00  0.00           O
ATOM   9246  O14 POPEz 249      22.139  12.409 153.238  1.00  0.00           O
ATOM   9247  O11 POPEz 249      20.909  12.139 151.118  1.00  0.00           O
ATOM   9248  O12 POPEz 249      20.229  10.809 153.038  1.00  0.00           O
ATOM   9249  C1  POPEz 249      19.789  11.859 150.279  1.00  0.00           C
ATOM   9252  C2  POPEz 249      20.049  12.339 148.818  1.00  0.00           C
ATOM   9254  O21 POPEz 249      18.969  11.859 147.997  1.00  0.00           O
ATOM   9255  C21 POPEz 249      18.969  12.379 146.778  1.00  0.00           C
ATOM   9256  O22 POPEz 249      19.549  13.389 146.438  1.00  0.00           O
ATOM   9257  C22 POPEz 249      18.209  11.439 145.838  1.00  0.00           C
ATOM   9260  C3  POPEz 249      21.459  11.899 148.268  1.00  0.00           C
ATOM   9263  O31 POPEz 249      21.439  10.899 147.217  1.00  0.00           O
ATOM   9264  C31 POPEz 249      21.289   9.649 147.628  1.00  0.00           C
ATOM   9265  O32 POPEz 249      21.099   9.309 148.788  1.00  0.00           O
ATOM   9266  C32 POPEz 249      21.439   8.679 146.458  1.00  0.00           C
ATOM   9269  C23 POPEz 249      19.139  10.959 144.688  1.00  0.00           C
ATOM   9272  C24 POPEz 249      19.099  11.859 143.449  1.00  0.00           C
ATOM   9275  C25 POPEz 249      18.269  11.249 142.318  1.00  0.00           C
ATOM   9278  C26 POPEz 249      18.989  10.129 141.548  1.00  0.00           C
ATOM   9281  C27 POPEz 249      18.009   9.239 140.777  1.00  0.00           C
ATOM   9284  C28 POPEz 249      18.689   8.169 139.908  1.00  0.00           C
ATOM   9287  C29 POPEz 249      19.279   8.789 138.668  1.00  0.00           C
ATOM   9289 0C21 POPEz 249      18.929   8.559 137.388  1.00  0.00           C
ATOM   9291 1C21 POPEz 249      17.899   7.589 136.857  1.00  0.00           C
ATOM   9294 2C21 POPEz 249      18.559   6.539 135.949  1.00  0.00           C
ATOM   9297 3C21 POPEz 249      17.549   5.809 135.058  1.00  0.00           C
ATOM   9300 4C21 POPEz 249      18.229   4.889 134.027  1.00  0.00           C
ATOM   9303 5C21 POPEz 249      17.339   4.599 132.818  1.00  0.00           C
ATOM   9306 6C21 POPEz 249      18.089   3.899 131.667  1.00  0.00           C
ATOM   9309 7C21 POPEz 249      17.389   4.039 130.307  1.00  0.00           C
ATOM   9312 8C21 POPEz 249      15.969   3.469 130.258  1.00  0.00           C
ATOM   9316  C33 POPEz 249      21.669   7.219 146.938  1.00  0.00           C
ATOM   9319  C34 POPEz 249      20.399   6.509 147.438  1.00  0.00           C
ATOM   9322  C35 POPEz 249      19.829   5.479 146.438  1.00  0.00           C
ATOM   9325  C36 POPEz 249      19.319   6.089 145.128  1.00  0.00           C
ATOM   9328  C37 POPEz 249      19.109   5.019 144.048  1.00  0.00           C
ATOM   9331  C38 POPEz 249      19.799   5.389 142.727  1.00  0.00           C
ATOM   9334  C39 POPEz 249      19.999   4.189 141.798  1.00  0.00           C
ATOM   9337 0C31 POPEz 249      20.539   4.589 140.417  1.00  0.00           C
ATOM   9340 1C31 POPEz 249      21.009   3.379 139.598  1.00  0.00           C
ATOM   9343 2C31 POPEz 249      21.349   3.749 138.158  1.00  0.00           C
ATOM   9346 3C31 POPEz 249      21.989   2.579 137.397  1.00  0.00           C
ATOM   9349 4C31 POPEz 249      22.139   2.809 135.887  1.00  0.00           C
ATOM   9352 5C31 POPEz 249      22.839   1.629 135.198  1.00  0.00           C
ATOM   9355 6C31 POPEz 249      22.979   1.799 133.678  1.00  0.00           C
ATOM   9359  NH3 POPE0 250     127.637 118.179 118.498  1.00  0.00           N
ATOM   9363  C12 POPE0 250     128.347 117.879 117.207  1.00  0.00           C
ATOM   9366  C11 POPE0 250     127.407 117.389 116.107  1.00  0.00           C
ATOM   9369  P   POPE0 250     125.057 118.569 116.048  1.00  0.00           P
ATOM   9370  O13 POPE0 250     124.517 119.849 115.518  1.00  0.00           O
ATOM   9371  O14 POPE0 250     124.387 117.309 115.677  1.00  0.00           O
ATOM   9372  O11 POPE0 250     125.167 118.649 117.618  1.00  0.00           O
ATOM   9373  O12 POPE0 250     126.577 118.459 115.688  1.00  0.00           O
ATOM   9374  C1  POPE0 250     124.129 118.109 118.418  1.00  0.00           C
ATOM   9377  C2  POPE0 250     124.227 118.719 119.839  1.00  0.00           C
ATOM   9379  O21 POPE0 250     123.709 117.819 120.838  1.00  0.00           O
ATOM   9380  C21 POPE0 250     124.587 116.869 121.168  1.00  0.00           C
ATOM   9381  O22 POPE0 250     125.717 116.769 120.708  1.00  0.00           O
ATOM   9382  C22 POPE0 250     124.039 115.959 122.268  1.00  0.00           C
ATOM   9385  C3  POPE0 250     123.569 120.119 119.908  1.00  0.00           C
ATOM   9388  O31 POPE0 250     123.989 120.759 121.128  1.00  0.00           O
ATOM   9389  C31 POPE0 250     123.259 120.639 122.257  1.00  0.00           C
ATOM   9390  O32 POPE0 250     123.759 120.699 123.368  1.00  0.00           O
ATOM   9391  C32 POPE0 250     121.759 120.469 122.028  1.00  0.00           C
ATOM   9394  C23 POPE0 250     124.907 114.679 122.467  1.00  0.00           C
ATOM   9397  C24 POPE0 250     124.417 113.769 123.618  1.00  0.00           C
ATOM   9400  C25 POPE0 250     124.297 114.499 124.967  1.00  0.00           C
ATOM   9403  C26 POPE0 250     124.777 113.729 126.208  1.00  0.00           C
ATOM   9406  C27 POPE0 250     124.009 112.439 126.548  1.00  0.00           C
ATOM   9409  C28 POPE0 250     124.787 111.469 127.458  1.00  0.00           C
ATOM   9412  C29 POPE0 250     125.187 112.049 128.798  1.00  0.00           C
ATOM   9414 0C21 POPE0 250     124.807 111.639 130.027  1.00  0.00           C
ATOM   9416 1C21 POPE0 250     123.879 110.499 130.378  1.00  0.00           C
ATOM   9419 2C21 POPE0 250     124.527 109.409 131.258  1.00  0.00           C
ATOM   9422 3C21 POPE0 250     124.887 109.879 132.677  1.00  0.00           C
ATOM   9425 4C21 POPE0 250     125.327 108.749 133.628  1.00  0.00           C
ATOM   9428 5C21 POPE0 250     124.247 107.679 133.857  1.00  0.00           C
ATOM   9431 6C21 POPE0 250     124.477 106.829 135.118  1.00  0.00           C
ATOM   9434 7C21 POPE0 250     123.399 105.749 135.288  1.00  0.00           C
ATOM   9437 8C21 POPE0 250     123.429 105.039 136.638  1.00  0.00           C
ATOM   9441  C33 POPE0 250     120.909 120.599 123.317  1.00  0.00           C
ATOM   9444  C34 POPE0 250     120.889 119.339 124.198  1.00  0.00           C
ATOM   9447  C35 POPE0 250     119.899 119.369 125.388  1.00  0.00           C
ATOM   9450  C36 POPE0 250     119.969 118.059 126.188  1.00  0.00           C
ATOM   9453  C37 POPE0 250     119.169 117.999 127.508  1.00  0.00           C
ATOM   9456  C38 POPE0 250     119.519 116.749 128.338  1.00  0.00           C
ATOM   9459  C39 POPE0 250     118.959 116.659 129.758  1.00  0.00           C
ATOM   9462 0C31 POPE0 250     117.459 116.369 129.878  1.00  0.00           C
ATOM   9465 1C31 POPE0 250     116.659 117.609 130.298  1.00  0.00           C
ATOM   9468 2C31 POPE0 250     115.259 117.269 130.827  1.00  0.00           C
ATOM   9471 3C31 POPE0 250     114.499 118.519 131.308  1.00  0.00           C
ATOM   9474 4C31 POPE0 250     115.059 119.139 132.587  1.00  0.00           C
ATOM   9477 5C31 POPE0 250     114.589 120.589 132.798  1.00  0.00           C
ATOM   9480 6C31 POPE0 250     115.169 121.249 134.048  1.00  0.00           C
ATOM   9484  NH3 POPE1 251     115.599 114.019 112.238  1.00  0.00           N
ATOM   9488  C12 POPE1 251     115.829 112.909 111.268  1.00  0.00           C
ATOM   9491  C11 POPE1 251     117.259 112.389 111.398  1.00  0.00           C
ATOM   9494  P   POPE1 251     117.869 111.049 113.568  1.00  0.00           P
ATOM   9495  O13 POPE1 251     118.269 110.029 112.588  1.00  0.00           O
ATOM   9496  O14 POPE1 251     118.779 111.289 114.699  1.00  0.00           O
ATOM   9497  O11 POPE1 251     116.389 110.789 114.058  1.00  0.00           O
ATOM   9498  O12 POPE1 251     117.669 112.389 112.768  1.00  0.00           O
ATOM   9499  C1  POPE1 251     115.909 109.449 114.248  1.00  0.00           C
ATOM   9502  C2  POPE1 251     115.489 109.219 115.718  1.00  0.00           C
ATOM   9504  O21 POPE1 251     116.509 108.449 116.357  1.00  0.00           O
ATOM   9505  C21 POPE1 251     117.389 109.189 117.008  1.00  0.00           C
ATOM   9506  O22 POPE1 251     117.159 110.229 117.598  1.00  0.00           O
ATOM   9507  C22 POPE1 251     118.739 108.529 116.768  1.00  0.00           C
ATOM   9510  C3  POPE1 251     114.159 108.449 115.809  1.00  0.00           C
ATOM   9513  O31 POPE1 251     113.649 108.319 117.158  1.00  0.00           O
ATOM   9514  C31 POPE1 251     113.179 109.449 117.648  1.00  0.00           C
ATOM   9515  O32 POPE1 251     113.199 110.539 117.098  1.00  0.00           O
ATOM   9516  C32 POPE1 251     112.609 109.239 119.038  1.00  0.00           C
ATOM   9519  C23 POPE1 251     119.859 109.069 117.668  1.00  0.00           C
ATOM   9522  C24 POPE1 251     119.739 108.569 119.118  1.00  0.00           C
ATOM   9525  C25 POPE1 251     121.049 107.969 119.658  1.00  0.00           C
ATOM   9528  C26 POPE1 251     120.979 107.559 121.138  1.00  0.00           C
ATOM   9531  C27 POPE1 251     120.429 108.659 122.048  1.00  0.00           C
ATOM   9534  C28 POPE1 251     120.559 108.379 123.558  1.00  0.00           C
ATOM   9537  C29 POPE1 251     121.799 108.959 124.188  1.00  0.00           C
ATOM   9539 0C21 POPE1 251     122.649 108.349 125.028  1.00  0.00           C
ATOM   9541 1C21 POPE1 251     122.559 106.929 125.537  1.00  0.00           C
ATOM   9544 2C21 POPE1 251     122.769 106.809 127.059  1.00  0.00           C
ATOM   9547 3C21 POPE1 251     121.619 107.389 127.897  1.00  0.00           C
ATOM   9550 4C21 POPE1 251     121.759 107.059 129.387  1.00  0.00           C
ATOM   9553 5C21 POPE1 251     120.599 107.559 130.258  1.00  0.00           C
ATOM   9556 6C21 POPE1 251     120.739 107.139 131.729  1.00  0.00           C
ATOM   9559 7C21 POPE1 251     119.559 107.589 132.587  1.00  0.00           C
ATOM   9562 8C21 POPE1 251     119.649 107.109 134.048  1.00  0.00           C
ATOM   9566  C33 POPE1 251     113.229 110.219 120.048  1.00  0.00           C
ATOM   9569  C34 POPE1 251     114.589 109.779 120.588  1.00  0.00           C
ATOM   9572  C35 POPE1 251     114.589 109.839 122.118  1.00  0.00           C
ATOM   9575  C36 POPE1 251     115.899 109.439 122.788  1.00  0.00           C
ATOM   9578  C37 POPE1 251     115.729 109.389 124.307  1.00  0.00           C
ATOM   9581  C38 POPE1 251     117.019 109.009 125.028  1.00  0.00           C
ATOM   9584  C39 POPE1 251     116.799 108.389 126.418  1.00  0.00           C
ATOM   9587 0C31 POPE1 251     116.109 109.319 127.428  1.00  0.00           C
ATOM   9590 1C31 POPE1 251     116.069 108.669 128.827  1.00  0.00           C
ATOM   9593 2C31 POPE1 251     115.389 109.539 129.897  1.00  0.00           C
ATOM   9596 3C31 POPE1 251     115.549 108.919 131.288  1.00  0.00           C
ATOM   9599 4C31 POPE1 251     114.919 109.759 132.408  1.00  0.00           C
ATOM   9602 5C31 POPE1 251     115.159 109.159 133.798  1.00  0.00           C
ATOM   9605 6C31 POPE1 251     114.719 110.079 134.938  1.00  0.00           C
ATOM   9609  NH3 POPE2 252      34.629 107.029 154.148  1.00  0.00           N
ATOM   9613  C12 POPE2 252      35.429 108.289 153.958  1.00  0.00           C
ATOM   9616  C11 POPE2 252      35.009 109.379 154.949  1.00  0.00           C
ATOM   9619  P   POPE2 252      32.469 109.129 155.548  1.00  0.00           P
ATOM   9620  O13 POPE2 252      33.009 108.529 156.779  1.00  0.00           O
ATOM   9621  O14 POPE2 252      31.459 110.199 155.678  1.00  0.00           O
ATOM   9622  O11 POPE2 252      32.019 107.949 154.589  1.00  0.00           O
ATOM   9623  O12 POPE2 252      33.659 109.769 154.738  1.00  0.00           O
ATOM   9624  C1  POPE2 252      31.199 108.279 153.467  1.00  0.00           C
ATOM   9627  C2  POPE2 252      30.539 106.989 152.878  1.00  0.00           C
ATOM   9629  O21 POPE2 252      30.679 106.979 151.448  1.00  0.00           O
ATOM   9630  C21 POPE2 252      31.899 106.779 150.988  1.00  0.00           C
ATOM   9631  O22 POPE2 252      32.899 106.549 151.658  1.00  0.00           O
ATOM   9632  C22 POPE2 252      31.889 106.879 149.467  1.00  0.00           C
ATOM   9635  C3  POPE2 252      29.039 106.899 153.277  1.00  0.00           C
ATOM   9638  O31 POPE2 252      28.349 105.829 152.579  1.00  0.00           O
ATOM   9639  C31 POPE2 252      27.059 106.069 152.357  1.00  0.00           C
ATOM   9640  O32 POPE2 252      26.439 107.029 152.779  1.00  0.00           O
ATOM   9641  C32 POPE2 252      26.449 104.979 151.479  1.00  0.00           C
ATOM   9644  C23 POPE2 252      33.309 106.729 148.898  1.00  0.00           C
ATOM   9647  C24 POPE2 252      33.299 106.619 147.378  1.00  0.00           C
ATOM   9650  C25 POPE2 252      34.679 106.309 146.788  1.00  0.00           C
ATOM   9653  C26 POPE2 252      35.659 107.489 146.798  1.00  0.00           C
ATOM   9656  C27 POPE2 252      37.089 107.019 146.488  1.00  0.00           C
ATOM   9659  C28 POPE2 252      38.069 108.169 146.199  1.00  0.00           C
ATOM   9662  C29 POPE2 252      39.469 107.629 146.048  1.00  0.00           C
ATOM   9664 0C21 POPE2 252      40.529 107.899 146.839  1.00  0.00           C
ATOM   9666 1C21 POPE2 252      40.569 108.829 148.028  1.00  0.00           C
ATOM   9669 2C21 POPE2 252      41.619 109.939 147.848  1.00  0.00           C
ATOM   9672 3C21 POPE2 252      41.359 110.879 146.658  1.00  0.00           C
ATOM   9675 4C21 POPE2 252      42.499 111.879 146.479  1.00  0.00           C
ATOM   9678 5C21 POPE2 252      42.469 112.709 145.188  1.00  0.00           C
ATOM   9681 6C21 POPE2 252      41.189 113.539 145.048  1.00  0.00           C
ATOM   9684 7C21 POPE2 252      41.229 114.479 143.837  1.00  0.00           C
ATOM   9687 8C21 POPE2 252      42.219 115.639 143.979  1.00  0.00           C
ATOM   9691  C33 POPE2 252      26.749 105.169 149.969  1.00  0.00           C
ATOM   9694  C34 POPE2 252      28.239 105.049 149.637  1.00  0.00           C
ATOM   9697  C35 POPE2 252      28.559 105.229 148.158  1.00  0.00           C
ATOM   9700  C36 POPE2 252      28.339 106.679 147.688  1.00  0.00           C
ATOM   9703  C37 POPE2 252      29.209 106.989 146.467  1.00  0.00           C
ATOM   9706  C38 POPE2 252      29.049 108.419 145.938  1.00  0.00           C
ATOM   9709  C39 POPE2 252      29.839 108.689 144.637  1.00  0.00           C
ATOM   9712 0C31 POPE2 252      29.339 107.889 143.428  1.00  0.00           C
ATOM   9715 1C31 POPE2 252      30.009 108.319 142.108  1.00  0.00           C
ATOM   9718 2C31 POPE2 252      29.409 107.569 140.908  1.00  0.00           C
ATOM   9721 3C31 POPE2 252      29.599 108.289 139.568  1.00  0.00           C
ATOM   9724 4C31 POPE2 252      31.069 108.489 139.178  1.00  0.00           C
ATOM   9727 5C31 POPE2 252      31.209 109.129 137.798  1.00  0.00           C
ATOM   9730 6C31 POPE2 252      32.669 109.299 137.368  1.00  0.00           C
ATOM   9734  NH3 POPE3 253      29.149  61.339 157.117  1.00  0.00           N
ATOM   9738  C12 POPE3 253      30.289  60.579 157.749  1.00  0.00           C
ATOM   9741  C11 POPE3 253      29.999  59.069 157.818  1.00  0.00           C
ATOM   9744  P   POPE3 253      31.109  56.979 158.967  1.00  0.00           P
ATOM   9745  O13 POPE3 253      31.119  56.469 160.348  1.00  0.00           O
ATOM   9746  O14 POPE3 253      30.299  56.249 157.988  1.00  0.00           O
ATOM   9747  O11 POPE3 253      32.599  57.069 158.458  1.00  0.00           O
ATOM   9748  O12 POPE3 253      30.579  58.479 158.988  1.00  0.00           O
ATOM   9749  C1  POPE3 253      32.939  57.259 157.089  1.00  0.00           C
ATOM   9752  C2  POPE3 253      34.049  56.249 156.698  1.00  0.00           C
ATOM   9754  O21 POPE3 253      34.799  56.709 155.559  1.00  0.00           O
ATOM   9755  C21 POPE3 253      34.179  56.749 154.408  1.00  0.00           C
ATOM   9756  O22 POPE3 253      33.019  56.449 154.178  1.00  0.00           O
ATOM   9757  C22 POPE3 253      35.189  57.079 153.318  1.00  0.00           C
ATOM   9760  C3  POPE3 253      33.529  54.779 156.577  1.00  0.00           C
ATOM   9763  O31 POPE3 253      34.599  53.859 156.238  1.00  0.00           O
ATOM   9764  C31 POPE3 253      34.249  52.719 155.669  1.00  0.00           C
ATOM   9765  O32 POPE3 253      33.129  52.369 155.348  1.00  0.00           O
ATOM   9766  C32 POPE3 253      35.489  51.879 155.398  1.00  0.00           C
ATOM   9769  C23 POPE3 253      35.559  55.799 152.548  1.00  0.00           C
ATOM   9772  C24 POPE3 253      36.649  55.979 151.488  1.00  0.00           C
ATOM   9775  C25 POPE3 253      36.369  57.119 150.497  1.00  0.00           C
ATOM   9778  C26 POPE3 253      36.939  56.879 149.098  1.00  0.00           C
ATOM   9781  C27 POPE3 253      35.829  56.569 148.087  1.00  0.00           C
ATOM   9784  C28 POPE3 253      36.339  56.059 146.738  1.00  0.00           C
ATOM   9787  C29 POPE3 253      35.169  55.849 145.818  1.00  0.00           C
ATOM   9789 0C21 POPE3 253      35.189  55.289 144.598  1.00  0.00           C
ATOM   9791 1C21 POPE3 253      36.409  54.789 143.868  1.00  0.00           C
ATOM   9794 2C21 POPE3 253      36.669  55.599 142.577  1.00  0.00           C
ATOM   9797 3C21 POPE3 253      35.629  55.359 141.467  1.00  0.00           C
ATOM   9800 4C21 POPE3 253      35.849  56.219 140.217  1.00  0.00           C
ATOM   9803 5C21 POPE3 253      35.479  57.709 140.388  1.00  0.00           C
ATOM   9806 6C21 POPE3 253      33.989  57.949 140.658  1.00  0.00           C
ATOM   9809 7C21 POPE3 253      33.599  59.429 140.618  1.00  0.00           C
ATOM   9812 8C21 POPE3 253      32.149  59.679 141.048  1.00  0.00           C
ATOM   9816  C33 POPE3 253      35.699  51.689 153.878  1.00  0.00           C
ATOM   9819  C34 POPE3 253      37.059  51.079 153.538  1.00  0.00           C
ATOM   9822  C35 POPE3 253      37.259  50.929 152.018  1.00  0.00           C
ATOM   9825  C36 POPE3 253      36.749  49.599 151.467  1.00  0.00           C
ATOM   9828  C37 POPE3 253      36.599  49.609 149.938  1.00  0.00           C
ATOM   9831  C38 POPE3 253      36.219  48.239 149.368  1.00  0.00           C
ATOM   9834  C39 POPE3 253      35.739  48.309 147.917  1.00  0.00           C
ATOM   9837 0C31 POPE3 253      35.339  46.929 147.368  1.00  0.00           C
ATOM   9840 1C31 POPE3 253      34.549  47.019 146.057  1.00  0.00           C
ATOM   9843 2C31 POPE3 253      33.979  45.659 145.618  1.00  0.00           C
ATOM   9846 3C31 POPE3 253      35.019  44.619 145.208  1.00  0.00           C
ATOM   9849 4C31 POPE3 253      35.939  45.099 144.077  1.00  0.00           C
ATOM   9852 5C31 POPE3 253      36.699  43.959 143.398  1.00  0.00           C
ATOM   9855 6C31 POPE3 253      37.589  44.449 142.258  1.00  0.00           C
ATOM   9859  NH3 POPE4 254      37.099  19.689 156.577  1.00  0.00           N
ATOM   9863  C12 POPE4 254      36.159  18.759 157.288  1.00  0.00           C
ATOM   9866  C11 POPE4 254      34.869  18.529 156.479  1.00  0.00           C
ATOM   9869  P   POPE4 254      32.639  17.189 157.148  1.00  0.00           P
ATOM   9870  O13 POPE4 254      32.369  15.769 157.449  1.00  0.00           O
ATOM   9871  O14 POPE4 254      32.059  18.189 158.068  1.00  0.00           O
ATOM   9872  O11 POPE4 254      32.069  17.419 155.699  1.00  0.00           O
ATOM   9873  O12 POPE4 254      34.189  17.419 157.018  1.00  0.00           O
ATOM   9874  C1  POPE4 254      31.719  18.709 155.168  1.00  0.00           C
ATOM   9877  C2  POPE4 254      32.399  19.009 153.798  1.00  0.00           C
ATOM   9879  O21 POPE4 254      31.369  19.469 152.889  1.00  0.00           O
ATOM   9880  C21 POPE4 254      31.819  20.169 151.878  1.00  0.00           C
ATOM   9881  O22 POPE4 254      32.989  20.449 151.669  1.00  0.00           O
ATOM   9882  C22 POPE4 254      30.669  20.599 150.967  1.00  0.00           C
ATOM   9885  C3  POPE4 254      33.179  17.769 153.217  1.00  0.00           C
ATOM   9888  O31 POPE4 254      34.209  18.159 152.288  1.00  0.00           O
ATOM   9889  C31 POPE4 254      34.009  17.859 151.008  1.00  0.00           C
ATOM   9890  O32 POPE4 254      33.099  17.179 150.578  1.00  0.00           O
ATOM   9891  C32 POPE4 254      35.109  18.479 150.137  1.00  0.00           C
ATOM   9894  C23 POPE4 254      31.109  21.569 149.839  1.00  0.00           C
ATOM   9897  C24 POPE4 254      30.999  20.929 148.449  1.00  0.00           C
ATOM   9900  C25 POPE4 254      30.969  21.949 147.298  1.00  0.00           C
ATOM   9903  C26 POPE4 254      30.829  21.259 145.938  1.00  0.00           C
ATOM   9906  C27 POPE4 254      30.409  22.229 144.818  1.00  0.00           C
ATOM   9909  C28 POPE4 254      30.449  21.599 143.419  1.00  0.00           C
ATOM   9912  C29 POPE4 254      31.859  21.319 142.979  1.00  0.00           C
ATOM   9914 0C21 POPE4 254      32.609  22.049 142.128  1.00  0.00           C
ATOM   9916 1C21 POPE4 254      32.179  23.299 141.398  1.00  0.00           C
ATOM   9919 2C21 POPE4 254      32.219  23.139 139.868  1.00  0.00           C
ATOM   9922 3C21 POPE4 254      31.369  21.969 139.348  1.00  0.00           C
ATOM   9925 4C21 POPE4 254      30.579  22.339 138.087  1.00  0.00           C
ATOM   9928 5C21 POPE4 254      29.979  21.109 137.397  1.00  0.00           C
ATOM   9931 6C21 POPE4 254      28.949  21.519 136.348  1.00  0.00           C
ATOM   9934 7C21 POPE4 254      28.749  20.449 135.258  1.00  0.00           C
ATOM   9937 8C21 POPE4 254      27.609  20.809 134.318  1.00  0.00           C
ATOM   9941  C33 POPE4 254      34.599  18.849 148.729  1.00  0.00           C
ATOM   9944  C34 POPE4 254      35.699  19.469 147.848  1.00  0.00           C
ATOM   9947  C35 POPE4 254      35.279  19.749 146.398  1.00  0.00           C
ATOM   9950  C36 POPE4 254      35.069  18.469 145.589  1.00  0.00           C
ATOM   9953  C37 POPE4 254      35.039  18.689 144.068  1.00  0.00           C
ATOM   9956  C38 POPE4 254      34.909  17.359 143.309  1.00  0.00           C
ATOM   9959  C39 POPE4 254      34.699  17.509 141.798  1.00  0.00           C
ATOM   9962 0C31 POPE4 254      35.909  18.019 141.018  1.00  0.00           C
ATOM   9965 1C31 POPE4 254      35.639  17.999 139.508  1.00  0.00           C
ATOM   9968 2C31 POPE4 254      36.849  18.359 138.647  1.00  0.00           C
ATOM   9971 3C31 POPE4 254      36.449  18.749 137.217  1.00  0.00           C
ATOM   9974 4C31 POPE4 254      37.649  18.959 136.288  1.00  0.00           C
ATOM   9977 5C31 POPE4 254      37.239  19.599 134.958  1.00  0.00           C
ATOM   9980 6C31 POPE4 254      38.319  19.479 133.878  1.00  0.00           C
ATOM   9984  NH3 POPE5 255     120.199  72.879 153.327  1.00  0.00           N
ATOM   9988  C12 POPE5 255     120.749  74.249 153.628  1.00  0.00           C
ATOM   9991  C11 POPE5 255     121.999  74.139 154.518  1.00  0.00           C
ATOM   9994  P   POPE5 255     124.119  75.729 154.577  1.00  0.00           P
ATOM   9995  O13 POPE5 255     124.317  77.159 154.268  1.00  0.00           O
ATOM   9996  O14 POPE5 255     124.877  75.159 155.717  1.00  0.00           O
ATOM   9997  O11 POPE5 255     124.517  74.879 153.298  1.00  0.00           O
ATOM   9998  O12 POPE5 255     122.569  75.429 154.717  1.00  0.00           O
ATOM   9999  C1  POPE5 255     123.969  75.239 152.018  1.00  0.00           C
ATOM  10002  C2  POPE5 255     124.947  74.819 150.898  1.00  0.00           C
ATOM  10004  O21 POPE5 255     124.587  75.399 149.628  1.00  0.00           O
ATOM  10005  C21 POPE5 255     123.509  74.919 149.029  1.00  0.00           C
ATOM  10006  O22 POPE5 255     122.639  74.249 149.548  1.00  0.00           O
ATOM  10007  C22 POPE5 255     123.559  75.269 147.538  1.00  0.00           C
ATOM  10010  C3  POPE5 255     125.197  73.279 150.809  1.00  0.00           C
ATOM  10013  O31 POPE5 255     125.787  72.939 149.538  1.00  0.00           O
ATOM  10014  C31 POPE5 255     126.957  72.289 149.478  1.00  0.00           C
ATOM  10015  O32 POPE5 255     127.617  71.939 150.438  1.00  0.00           O
ATOM  10016  C32 POPE5 255     127.357  72.159 147.997  1.00  0.00           C
ATOM  10019  C23 POPE5 255     124.567  74.379 146.778  1.00  0.00           C
ATOM  10022  C24 POPE5 255     124.467  74.429 145.258  1.00  0.00           C
ATOM  10025  C25 POPE5 255     123.199  73.759 144.738  1.00  0.00           C
ATOM  10028  C26 POPE5 255     123.299  73.499 143.238  1.00  0.00           C
ATOM  10031  C27 POPE5 255     121.959  73.049 142.637  1.00  0.00           C
ATOM  10034  C28 POPE5 255     122.079  72.579 141.188  1.00  0.00           C
ATOM  10037  C29 POPE5 255     122.649  71.179 141.089  1.00  0.00           C
ATOM  10039 0C21 POPE5 255     122.009  70.109 140.578  1.00  0.00           C
ATOM  10041 1C21 POPE5 255     120.629  70.119 139.988  1.00  0.00           C
ATOM  10044 2C21 POPE5 255     120.649  70.609 138.527  1.00  0.00           C
ATOM  10047 3C21 POPE5 255     119.259  70.899 137.958  1.00  0.00           C
ATOM  10050 4C21 POPE5 255     119.329  71.429 136.518  1.00  0.00           C
ATOM  10053 5C21 POPE5 255     117.939  71.709 135.928  1.00  0.00           C
ATOM  10056 6C21 POPE5 255     117.969  72.519 134.628  1.00  0.00           C
ATOM  10059 7C21 POPE5 255     118.749  71.859 133.478  1.00  0.00           C
ATOM  10062 8C21 POPE5 255     118.669  72.639 132.167  1.00  0.00           C
ATOM  10066  C33 POPE5 255     128.017  70.829 147.587  1.00  0.00           C
ATOM  10069  C34 POPE5 255     127.977  70.549 146.068  1.00  0.00           C
ATOM  10072  C35 POPE5 255     128.987  71.329 145.208  1.00  0.00           C
ATOM  10075  C36 POPE5 255     128.497  72.709 144.758  1.00  0.00           C
ATOM  10078  C37 POPE5 255     129.487  73.439 143.837  1.00  0.00           C
ATOM  10081  C38 POPE5 255     129.017  74.869 143.518  1.00  0.00           C
ATOM  10084  C39 POPE5 255     130.057  75.749 142.818  1.00  0.00           C
ATOM  10087 0C31 POPE5 255     129.567  77.199 142.658  1.00  0.00           C
ATOM  10090 1C31 POPE5 255     130.607  78.159 142.059  1.00  0.00           C
ATOM  10093 2C31 POPE5 255     130.197  79.629 142.217  1.00  0.00           C
ATOM  10096 3C31 POPE5 255     130.707  80.539 141.098  1.00  0.00           C
ATOM  10099 4C31 POPE5 255     129.887  80.409 139.798  1.00  0.00           C
ATOM  10102 5C31 POPE5 255     130.387  81.329 138.678  1.00  0.00           C
ATOM  10105 6C31 POPE5 255     129.537  81.259 137.408  1.00  0.00           C
ATOM  10109  NH3 POPE6 256     101.569  27.339 115.118  1.00  0.00           N
ATOM  10113  C12 POPE6 256     102.189  27.889 113.868  1.00  0.00           C
ATOM  10116  C11 POPE6 256     101.469  29.169 113.378  1.00  0.00           C
ATOM  10119  P   POPE6 256     100.449  30.759 115.228  1.00  0.00           P
ATOM  10120  O13 POPE6 256      99.199  30.739 114.458  1.00  0.00           O
ATOM  10121  O14 POPE6 256     100.809  32.049 115.858  1.00  0.00           O
ATOM  10122  O11 POPE6 256     100.419  29.569 116.287  1.00  0.00           O
ATOM  10123  O12 POPE6 256     101.619  30.249 114.307  1.00  0.00           O
ATOM  10124  C1  POPE6 256     101.289  29.569 117.428  1.00  0.00           C
ATOM  10127  C2  POPE6 256     100.589  30.119 118.708  1.00  0.00           C
ATOM  10129  O21 POPE6 256     100.969  29.259 119.788  1.00  0.00           O
ATOM  10130  C21 POPE6 256     100.859  29.729 121.007  1.00  0.00           C
ATOM  10131  O22 POPE6 256     100.519  30.869 121.308  1.00  0.00           O
ATOM  10132  C22 POPE6 256     101.249  28.619 121.978  1.00  0.00           C
ATOM  10135  C3  POPE6 256      99.039  30.129 118.548  1.00  0.00           C
ATOM  10138  O31 POPE6 256      98.419  30.919 119.577  1.00  0.00           O
ATOM  10139  C31 POPE6 256      97.109  30.699 119.668  1.00  0.00           C
ATOM  10140  O32 POPE6 256      96.499  29.849 119.018  1.00  0.00           O
ATOM  10141  C32 POPE6 256      96.489  31.609 120.728  1.00  0.00           C
ATOM  10144  C23 POPE6 256     101.709  29.149 123.348  1.00  0.00           C
ATOM  10147  C24 POPE6 256     102.419  28.059 124.159  1.00  0.00           C
ATOM  10150  C25 POPE6 256     102.649  28.469 125.618  1.00  0.00           C
ATOM  10153  C26 POPE6 256     103.149  27.299 126.468  1.00  0.00           C
ATOM  10156  C27 POPE6 256     103.069  27.559 127.979  1.00  0.00           C
ATOM  10159  C28 POPE6 256     103.789  26.469 128.798  1.00  0.00           C
ATOM  10162  C29 POPE6 256     103.809  26.519 130.307  1.00  0.00           C
ATOM  10164 0C21 POPE6 256     103.079  27.239 131.178  1.00  0.00           C
ATOM  10166 1C21 POPE6 256     101.999  28.249 130.887  1.00  0.00           C
ATOM  10169 2C21 POPE6 256     101.719  29.169 132.088  1.00  0.00           C
ATOM  10172 3C21 POPE6 256     102.909  30.069 132.447  1.00  0.00           C
ATOM  10175 4C21 POPE6 256     102.529  31.169 133.449  1.00  0.00           C
ATOM  10178 5C21 POPE6 256     103.729  32.029 133.868  1.00  0.00           C
ATOM  10181 6C21 POPE6 256     104.259  32.939 132.748  1.00  0.00           C
ATOM  10184 7C21 POPE6 256     105.469  33.769 133.208  1.00  0.00           C
ATOM  10187 8C21 POPE6 256     105.849  34.909 132.258  1.00  0.00           C
ATOM  10191  C33 POPE6 256      96.259  30.879 122.059  1.00  0.00           C
ATOM  10194  C34 POPE6 256      97.579  30.449 122.677  1.00  0.00           C
ATOM  10197  C35 POPE6 256      97.419  29.519 123.868  1.00  0.00           C
ATOM  10200  C36 POPE6 256      97.079  30.199 125.198  1.00  0.00           C
ATOM  10203  C37 POPE6 256      97.819  29.489 126.328  1.00  0.00           C
ATOM  10206  C38 POPE6 256      97.449  29.909 127.748  1.00  0.00           C
ATOM  10209  C39 POPE6 256      96.249  29.119 128.258  1.00  0.00           C
ATOM  10212 0C31 POPE6 256      95.969  29.389 129.738  1.00  0.00           C
ATOM  10215 1C31 POPE6 256      94.799  28.559 130.258  1.00  0.00           C
ATOM  10218 2C31 POPE6 256      94.419  28.899 131.708  1.00  0.00           C
ATOM  10221 3C31 POPE6 256      93.799  30.289 131.898  1.00  0.00           C
ATOM  10224 4C31 POPE6 256      92.369  30.409 131.337  1.00  0.00           C
ATOM  10227 5C31 POPE6 256      91.819  31.829 131.477  1.00  0.00           C
ATOM  10230 6C31 POPE6 256      90.359  31.959 131.048  1.00  0.00           C
ATOM  10234  NH3 POPE7 257       8.339 105.629 156.348  1.00  0.00           N
ATOM  10238  C12 POPE7 257       7.509 105.999 157.548  1.00  0.00           C
ATOM  10241  C11 POPE7 257       6.439 104.949 157.749  1.00  0.00           C
ATOM  10244  P   POPE7 257       4.799 104.099 159.548  1.00  0.00           P
ATOM  10245  O13 POPE7 257       5.429 103.579 160.788  1.00  0.00           O
ATOM  10246  O14 POPE7 257       3.419 104.619 159.577  1.00  0.00           O
ATOM  10247  O11 POPE7 257       4.849 103.019 158.387  1.00  0.00           O
ATOM  10248  O12 POPE7 257       5.739 105.229 158.958  1.00  0.00           O
ATOM  10249  C1  POPE7 257       5.399 101.729 158.527  1.00  0.00           C
ATOM  10252  C2  POPE7 257       5.189 100.909 157.208  1.00  0.00           C
ATOM  10254  O21 POPE7 257       6.419 100.769 156.499  1.00  0.00           O
ATOM  10255  C21 POPE7 257       6.849 101.669 155.648  1.00  0.00           C
ATOM  10256  O22 POPE7 257       6.379 102.749 155.378  1.00  0.00           O
ATOM  10257  C22 POPE7 257       8.169 101.129 155.058  1.00  0.00           C
ATOM  10260  C3  POPE7 257       3.979 101.399 156.329  1.00  0.00           C
ATOM  10263  O31 POPE7 257       3.869 100.699 155.058  1.00  0.00           O
ATOM  10264  C31 POPE7 257       3.459  99.439 155.177  1.00  0.00           C
ATOM  10265  O32 POPE7 257       2.959  98.969 156.188  1.00  0.00           O
ATOM  10266  C32 POPE7 257       3.989  98.639 153.988  1.00  0.00           C
ATOM  10269  C23 POPE7 257       7.959 100.269 153.788  1.00  0.00           C
ATOM  10272  C24 POPE7 257       8.309 101.009 152.488  1.00  0.00           C
ATOM  10275  C25 POPE7 257       8.029 100.169 151.238  1.00  0.00           C
ATOM  10278  C26 POPE7 257       8.559 100.779 149.928  1.00  0.00           C
ATOM  10281  C27 POPE7 257       8.269  99.879 148.719  1.00  0.00           C
ATOM  10284  C28 POPE7 257       8.899 100.389 147.408  1.00  0.00           C
ATOM  10287  C29 POPE7 257       8.619  99.419 146.288  1.00  0.00           C
ATOM  10289 0C21 POPE7 257       9.499  98.659 145.618  1.00  0.00           C
ATOM  10291 1C21 POPE7 257      10.999  98.619 145.777  1.00  0.00           C
ATOM  10294 2C21 POPE7 257      11.699  99.259 144.568  1.00  0.00           C
ATOM  10297 3C21 POPE7 257      11.629  98.409 143.288  1.00  0.00           C
ATOM  10300 4C21 POPE7 257      12.019  99.209 142.027  1.00  0.00           C
ATOM  10303 5C21 POPE7 257      12.269  98.329 140.798  1.00  0.00           C
ATOM  10306 6C21 POPE7 257      11.049  97.499 140.348  1.00  0.00           C
ATOM  10309 7C21 POPE7 257      11.379  96.609 139.128  1.00  0.00           C
ATOM  10312 8C21 POPE7 257      10.189  95.789 138.628  1.00  0.00           C
ATOM  10316  C33 POPE7 257       3.339  97.259 153.768  1.00  0.00           C
ATOM  10319  C34 POPE7 257       2.019  97.329 152.988  1.00  0.00           C
ATOM  10322  C35 POPE7 257       1.889  96.199 151.949  1.00  0.00           C
ATOM  10325  C36 POPE7 257       0.639  96.329 151.068  1.00  0.00           C
ATOM  10328  C37 POPE7 257       0.789  95.589 149.729  1.00  0.00           C
ATOM  10331  C38 POPE7 257      -0.401  95.839 148.798  1.00  0.00           C
ATOM  10334  C39 POPE7 257      -0.221  95.289 147.368  1.00  0.00           C
ATOM  10337 0C31 POPE7 257      -0.061  93.769 147.327  1.00  0.00           C
ATOM  10340 1C31 POPE7 257      -0.161  93.179 145.908  1.00  0.00           C
ATOM  10343 2C31 POPE7 257       0.239  91.699 145.858  1.00  0.00           C
ATOM  10346 3C31 POPE7 257      -0.101  91.009 144.527  1.00  0.00           C
ATOM  10349 4C31 POPE7 257       0.389  89.559 144.497  1.00  0.00           C
ATOM  10352 5C31 POPE7 257       0.189  88.889 143.128  1.00  0.00           C
ATOM  10355 6C31 POPE7 257       0.759  87.469 143.068  1.00  0.00           C
ATOM  10359  NH3 POPE8 258      51.789  31.459 116.768  1.00  0.00           N
ATOM  10363  C12 POPE8 258      52.909  30.729 116.068  1.00  0.00           C
ATOM  10366  C11 POPE8 258      54.069  31.699 115.758  1.00  0.00           C
ATOM  10369  P   POPE8 258      56.089  30.009 115.378  1.00  0.00           P
ATOM  10370  O13 POPE8 258      55.309  28.859 115.878  1.00  0.00           O
ATOM  10371  O14 POPE8 258      57.029  29.759 114.268  1.00  0.00           O
ATOM  10372  O11 POPE8 258      56.839  30.669 116.628  1.00  0.00           O
ATOM  10373  O12 POPE8 258      55.059  31.119 114.928  1.00  0.00           O
ATOM  10374  C1  POPE8 258      57.619  29.759 117.428  1.00  0.00           C
ATOM  10377  C2  POPE8 258      57.859  30.359 118.818  1.00  0.00           C
ATOM  10379  O21 POPE8 258      58.429  29.379 119.717  1.00  0.00           O
ATOM  10380  C21 POPE8 258      59.729  29.539 119.908  1.00  0.00           C
ATOM  10381  O22 POPE8 258      60.509  30.069 119.138  1.00  0.00           O
ATOM  10382  C22 POPE8 258      60.009  29.209 121.378  1.00  0.00           C
ATOM  10385  C3  POPE8 258      56.509  30.839 119.458  1.00  0.00           C
ATOM  10388  O31 POPE8 258      56.699  31.189 120.848  1.00  0.00           O
ATOM  10389  C31 POPE8 258      56.439  30.219 121.738  1.00  0.00           C
ATOM  10390  O32 POPE8 258      55.779  29.219 121.518  1.00  0.00           O
ATOM  10391  C32 POPE8 258      57.159  30.489 123.057  1.00  0.00           C
ATOM  10394  C23 POPE8 258      61.439  28.739 121.698  1.00  0.00           C
ATOM  10397  C24 POPE8 258      62.149  29.719 122.637  1.00  0.00           C
ATOM  10400  C25 POPE8 258      61.519  29.899 124.038  1.00  0.00           C
ATOM  10403  C26 POPE8 258      61.819  28.749 125.018  1.00  0.00           C
ATOM  10406  C27 POPE8 258      61.659  29.209 126.478  1.00  0.00           C
ATOM  10409  C28 POPE8 258      62.069  28.129 127.497  1.00  0.00           C
ATOM  10412  C29 POPE8 258      62.159  28.719 128.887  1.00  0.00           C
ATOM  10414 0C21 POPE8 258      61.869  28.099 130.058  1.00  0.00           C
ATOM  10416 1C21 POPE8 258      61.419  26.679 130.238  1.00  0.00           C
ATOM  10419 2C21 POPE8 258      59.989  26.589 130.809  1.00  0.00           C
ATOM  10422 3C21 POPE8 258      59.619  25.149 131.197  1.00  0.00           C
ATOM  10425 4C21 POPE8 258      58.239  25.039 131.837  1.00  0.00           C
ATOM  10428 5C21 POPE8 258      57.979  23.639 132.428  1.00  0.00           C
ATOM  10431 6C21 POPE8 258      56.629  23.529 133.148  1.00  0.00           C
ATOM  10434 7C21 POPE8 258      56.469  22.179 133.857  1.00  0.00           C
ATOM  10437 8C21 POPE8 258      55.119  22.019 134.559  1.00  0.00           C
ATOM  10441  C33 POPE8 258      56.249  31.199 124.077  1.00  0.00           C
ATOM  10444  C34 POPE8 258      56.939  31.479 125.417  1.00  0.00           C
ATOM  10447  C35 POPE8 258      57.149  30.209 126.258  1.00  0.00           C
ATOM  10450  C36 POPE8 258      57.419  30.529 127.738  1.00  0.00           C
ATOM  10453  C37 POPE8 258      57.169  29.319 128.647  1.00  0.00           C
ATOM  10456  C38 POPE8 258      56.999  29.749 130.118  1.00  0.00           C
ATOM  10459  C39 POPE8 258      56.399  28.649 130.997  1.00  0.00           C
ATOM  10462 0C31 POPE8 258      56.009  29.189 132.378  1.00  0.00           C
ATOM  10465 1C31 POPE8 258      55.259  28.159 133.228  1.00  0.00           C
ATOM  10468 2C31 POPE8 258      54.379  28.789 134.318  1.00  0.00           C
ATOM  10471 3C31 POPE8 258      53.149  29.499 133.738  1.00  0.00           C
ATOM  10474 4C31 POPE8 258      52.079  29.839 134.788  1.00  0.00           C
ATOM  10477 5C31 POPE8 258      50.749  30.239 134.128  1.00  0.00           C
ATOM  10480 6C31 POPE8 258      49.649  30.629 135.107  1.00  0.00           C
ATOM  10484  NH3 POPE9 259      60.969 104.079 159.139  1.00  0.00           N
ATOM  10488  C12 POPE9 259      62.259 104.269 159.868  1.00  0.00           C
ATOM  10491  C11 POPE9 259      63.359 103.509 159.117  1.00  0.00           C
ATOM  10494  P   POPE9 259      64.979 101.619 159.888  1.00  0.00           P
ATOM  10495  O13 POPE9 259      66.369 101.779 160.348  1.00  0.00           O
ATOM  10496  O14 POPE9 259      64.139 100.579 160.508  1.00  0.00           O
ATOM  10497  O11 POPE9 259      64.949 101.479 158.318  1.00  0.00           O
ATOM  10498  O12 POPE9 259      64.309 103.039 160.058  1.00  0.00           O
ATOM  10499  C1  POPE9 259      64.919 100.199 157.668  1.00  0.00           C
ATOM  10502  C2  POPE9 259      63.699 100.099 156.708  1.00  0.00           C
ATOM  10504  O21 POPE9 259      63.789  98.889 155.939  1.00  0.00           O
ATOM  10505  C21 POPE9 259      62.719  98.109 155.867  1.00  0.00           C
ATOM  10506  O22 POPE9 259      61.629  98.359 156.348  1.00  0.00           O
ATOM  10507  C22 POPE9 259      63.049  96.859 155.018  1.00  0.00           C
ATOM  10510  C3  POPE9 259      63.709 101.279 155.717  1.00  0.00           C
ATOM  10513  O31 POPE9 259      62.669 101.119 154.729  1.00  0.00           O
ATOM  10514  C31 POPE9 259      61.489 101.609 155.109  1.00  0.00           C
ATOM  10515  O32 POPE9 259      61.269 102.159 156.178  1.00  0.00           O
ATOM  10516  C32 POPE9 259      60.489 101.419 153.988  1.00  0.00           C
ATOM  10519  C23 POPE9 259      61.789  96.129 154.478  1.00  0.00           C
ATOM  10522  C24 POPE9 259      61.909  95.669 153.018  1.00  0.00           C
ATOM  10525  C25 POPE9 259      62.859  94.489 152.779  1.00  0.00           C
ATOM  10528  C26 POPE9 259      63.109  94.289 151.277  1.00  0.00           C
ATOM  10531  C27 POPE9 259      63.999  93.079 150.958  1.00  0.00           C
ATOM  10534  C28 POPE9 259      64.239  92.889 149.438  1.00  0.00           C
ATOM  10537  C29 POPE9 259      65.079  93.999 148.859  1.00  0.00           C
ATOM  10539 0C21 POPE9 259      66.279  93.879 148.268  1.00  0.00           C
ATOM  10541 1C21 POPE9 259      67.059  92.609 148.068  1.00  0.00           C
ATOM  10544 2C21 POPE9 259      66.619  91.869 146.788  1.00  0.00           C
ATOM  10547 3C21 POPE9 259      67.359  90.539 146.577  1.00  0.00           C
ATOM  10550 4C21 POPE9 259      68.859  90.709 146.268  1.00  0.00           C
ATOM  10553 5C21 POPE9 259      69.599  89.389 146.018  1.00  0.00           C
ATOM  10556 6C21 POPE9 259      69.169  88.619 144.758  1.00  0.00           C
ATOM  10559 7C21 POPE9 259      69.499  89.339 143.449  1.00  0.00           C
ATOM  10562 8C21 POPE9 259      69.099  88.539 142.208  1.00  0.00           C
ATOM  10566  C33 POPE9 259      61.019 101.899 152.618  1.00  0.00           C
ATOM  10569  C34 POPE9 259      60.139 101.399 151.467  1.00  0.00           C
ATOM  10572  C35 POPE9 259      60.769 101.679 150.098  1.00  0.00           C
ATOM  10575  C36 POPE9 259      59.899 101.229 148.927  1.00  0.00           C
ATOM  10578  C37 POPE9 259      60.619 101.419 147.587  1.00  0.00           C
ATOM  10581  C38 POPE9 259      59.899 100.789 146.387  1.00  0.00           C
ATOM  10584  C39 POPE9 259      59.869  99.249 146.398  1.00  0.00           C
ATOM  10587 0C31 POPE9 259      61.259  98.599 146.458  1.00  0.00           C
ATOM  10590 1C31 POPE9 259      61.199  97.079 146.217  1.00  0.00           C
ATOM  10593 2C31 POPE9 259      62.549  96.369 146.419  1.00  0.00           C
ATOM  10596 3C31 POPE9 259      63.659  96.849 145.467  1.00  0.00           C
ATOM  10599 4C31 POPE9 259      64.949  96.039 145.607  1.00  0.00           C
ATOM  10602 5C31 POPE9 259      66.069  96.509 144.669  1.00  0.00           C
ATOM  10605 6C31 POPE9 259      67.339  95.659 144.788  1.00  0.00           C
ATOM  10609  NH3 POPE  260     111.599 115.269 155.359  1.00  0.00           N
ATOM  10613  C12 POPE  260     110.169 115.319 155.818  1.00  0.00           C
ATOM  10616  C11 POPE  260     109.369 114.149 155.238  1.00  0.00           C
ATOM  10619  P   POPE  260     107.379 113.769 156.868  1.00  0.00           P
ATOM  10620  O13 POPE  260     107.239 112.309 156.828  1.00  0.00           O
ATOM  10621  O14 POPE  260     108.059 114.359 158.038  1.00  0.00           O
ATOM  10622  O11 POPE  260     105.899 114.359 156.857  1.00  0.00           O
ATOM  10623  O12 POPE  260     107.979 114.329 155.518  1.00  0.00           O
ATOM  10624  C1  POPE  260     105.029 114.019 155.758  1.00  0.00           C
ATOM  10627  C2  POPE  260     104.449 115.289 155.087  1.00  0.00           C
ATOM  10629  O21 POPE  260     103.289 114.949 154.288  1.00  0.00           O
ATOM  10630  C21 POPE  260     103.549 114.359 153.118  1.00  0.00           C
ATOM  10631  O22 POPE  260     104.569 113.779 152.818  1.00  0.00           O
ATOM  10632  C22 POPE  260     102.329 114.479 152.208  1.00  0.00           C
ATOM  10635  C3  POPE  260     105.549 116.099 154.337  1.00  0.00           C
ATOM  10638  O31 POPE  260     104.959 117.119 153.508  1.00  0.00           O
ATOM  10639  C31 POPE  260     105.689 117.779 152.587  1.00  0.00           C
ATOM  10640  O32 POPE  260     105.279 118.759 151.988  1.00  0.00           O
ATOM  10641  C32 POPE  260     107.049 117.179 152.268  1.00  0.00           C
ATOM  10644  C23 POPE  260     102.619 115.199 150.867  1.00  0.00           C
ATOM  10647  C24 POPE  260     101.369 115.309 149.979  1.00  0.00           C
ATOM  10650  C25 POPE  260     101.649 115.979 148.628  1.00  0.00           C
ATOM  10653  C26 POPE  260     100.409 116.079 147.729  1.00  0.00           C
ATOM  10656  C27 POPE  260     100.699 116.839 146.427  1.00  0.00           C
ATOM  10659  C28 POPE  260      99.469 117.059 145.528  1.00  0.00           C
ATOM  10662  C29 POPE  260      99.059 115.809 144.788  1.00  0.00           C
ATOM  10664 0C21 POPE  260      99.009 115.649 143.449  1.00  0.00           C
ATOM  10666 1C21 POPE  260      99.369 116.679 142.397  1.00  0.00           C
ATOM  10669 2C21 POPE  260     100.029 116.079 141.138  1.00  0.00           C
ATOM  10672 3C21 POPE  260      99.079 115.249 140.258  1.00  0.00           C
ATOM  10675 4C21 POPE  260      99.269 113.729 140.388  1.00  0.00           C
ATOM  10678 5C21 POPE  260     100.579 113.199 139.788  1.00  0.00           C
ATOM  10681 6C21 POPE  260     100.549 113.129 138.247  1.00  0.00           C
ATOM  10684 7C21 POPE  260     101.839 112.539 137.668  1.00  0.00           C
ATOM  10687 8C21 POPE  260     101.779 112.419 136.147  1.00  0.00           C
ATOM  10691  C33 POPE  260     106.949 116.019 151.247  1.00  0.00           C
ATOM  10694  C34 POPE  260     108.149 115.089 151.348  1.00  0.00           C
ATOM  10697  C35 POPE  260     108.089 113.879 150.408  1.00  0.00           C
ATOM  10700  C36 POPE  260     108.469 114.229 148.967  1.00  0.00           C
ATOM  10703  C37 POPE  260     108.539 112.979 148.087  1.00  0.00           C
ATOM  10706  C38 POPE  260     109.229 113.239 146.738  1.00  0.00           C
ATOM  10709  C39 POPE  260     109.339 111.959 145.898  1.00  0.00           C
ATOM  10712 0C31 POPE  260     110.099 112.209 144.588  1.00  0.00           C
ATOM  10715 1C31 POPE  260     110.169 110.959 143.699  1.00  0.00           C
ATOM  10718 2C31 POPE  260     110.859 111.269 142.368  1.00  0.00           C
ATOM  10721 3C31 POPE  260     110.769 110.109 141.357  1.00  0.00           C
ATOM  10724 4C31 POPE  260     111.439 110.449 140.027  1.00  0.00           C
ATOM  10727 5C31 POPE  260     111.309 109.319 138.998  1.00  0.00           C
ATOM  10730 6C31 POPE  260     112.099 109.579 137.717  1.00  0.00           C
ATOM  10734  NH3 POPE  261      34.009 130.089 112.578  1.00  0.00           N
ATOM  10738  C12 POPE  261      33.859 128.789 111.838  1.00  0.00           C
ATOM  10741  C11 POPE  261      35.189 128.029 111.807  1.00  0.00           C
ATOM  10744  P   POPE  261      36.349 126.399 113.518  1.00  0.00           P
ATOM  10745  O13 POPE  261      35.319 125.449 113.998  1.00  0.00           O
ATOM  10746  O14 POPE  261      37.309 125.959 112.479  1.00  0.00           O
ATOM  10747  O11 POPE  261      37.189 126.879 114.757  1.00  0.00           O
ATOM  10748  O12 POPE  261      35.619 127.759 113.138  1.00  0.00           O
ATOM  10749  C1  POPE  261      36.979 126.269 116.018  1.00  0.00           C
ATOM  10752  C2  POPE  261      38.309 126.309 116.787  1.00  0.00           C
ATOM  10754  O21 POPE  261      38.239 125.579 118.018  1.00  0.00           O
ATOM  10755  C21 POPE  261      37.319 125.899 118.887  1.00  0.00           C
ATOM  10756  O22 POPE  261      36.609 126.889 118.878  1.00  0.00           O
ATOM  10757  C22 POPE  261      37.409 124.919 120.058  1.00  0.00           C
ATOM  10760  C3  POPE  261      38.839 127.779 116.938  1.00  0.00           C
ATOM  10763  O31 POPE  261      40.089 127.809 117.648  1.00  0.00           O
ATOM  10764  C31 POPE  261      40.209 128.289 118.898  1.00  0.00           C
ATOM  10765  O32 POPE  261      41.119 128.009 119.648  1.00  0.00           O
ATOM  10766  C32 POPE  261      39.109 129.259 119.298  1.00  0.00           C
ATOM  10769  C23 POPE  261      36.919 125.569 121.368  1.00  0.00           C
ATOM  10772  C24 POPE  261      37.409 124.819 122.607  1.00  0.00           C
ATOM  10775  C25 POPE  261      36.949 125.439 123.938  1.00  0.00           C
ATOM  10778  C26 POPE  261      37.509 126.829 124.257  1.00  0.00           C
ATOM  10781  C27 POPE  261      38.889 126.819 124.938  1.00  0.00           C
ATOM  10784  C28 POPE  261      39.399 128.249 125.158  1.00  0.00           C
ATOM  10787  C29 POPE  261      40.489 128.359 126.198  1.00  0.00           C
ATOM  10789 0C21 POPE  261      40.309 128.749 127.467  1.00  0.00           C
ATOM  10791 1C21 POPE  261      38.979 129.089 128.098  1.00  0.00           C
ATOM  10794 2C21 POPE  261      38.989 128.969 129.637  1.00  0.00           C
ATOM  10797 3C21 POPE  261      39.259 127.549 130.148  1.00  0.00           C
ATOM  10800 4C21 POPE  261      39.369 127.449 131.678  1.00  0.00           C
ATOM  10803 5C21 POPE  261      38.019 127.529 132.408  1.00  0.00           C
ATOM  10806 6C21 POPE  261      38.149 127.199 133.898  1.00  0.00           C
ATOM  10809 7C21 POPE  261      36.799 127.149 134.628  1.00  0.00           C
ATOM  10812 8C21 POPE  261      36.929 126.729 136.089  1.00  0.00           C
ATOM  10816  C33 POPE  261      39.329 129.959 120.668  1.00  0.00           C
ATOM  10819  C34 POPE  261      40.119 131.267 120.618  1.00  0.00           C
ATOM  10822  C35 POPE  261      39.559 132.337 121.577  1.00  0.00           C
ATOM  10825  C36 POPE  261      39.259 131.827 122.998  1.00  0.00           C
ATOM  10828  C37 POPE  261      38.789 132.947 123.938  1.00  0.00           C
ATOM  10831  C38 POPE  261      38.259 132.437 125.288  1.00  0.00           C
ATOM  10834  C39 POPE  261      36.919 131.677 125.198  1.00  0.00           C
ATOM  10837 0C31 POPE  261      35.959 132.017 126.348  1.00  0.00           C
ATOM  10840 1C31 POPE  261      34.699 131.137 126.378  1.00  0.00           C
ATOM  10843 2C31 POPE  261      33.459 131.757 125.697  1.00  0.00           C
ATOM  10846 3C31 POPE  261      32.409 132.287 126.688  1.00  0.00           C
ATOM  10849 4C31 POPE  261      32.869 133.487 127.537  1.00  0.00           C
ATOM  10852 5C31 POPE  261      31.719 134.067 128.367  1.00  0.00           C
ATOM  10855 6C31 POPE  261      32.109 135.247 129.278  1.00  0.00           C
ATOM  10859  NH3 POPE  262      51.599  60.539 117.257  1.00  0.00           N
ATOM  10863  C12 POPE  262      50.369  61.359 116.927  1.00  0.00           C
ATOM  10866  C11 POPE  262      50.209  61.569 115.409  1.00  0.00           C
ATOM  10869  P   POPE  262      47.879  62.329 114.298  1.00  0.00           P
ATOM  10870  O13 POPE  262      47.799  63.129 113.068  1.00  0.00           O
ATOM  10871  O14 POPE  262      47.519  60.889 114.257  1.00  0.00           O
ATOM  10872  O11 POPE  262      46.889  63.009 115.338  1.00  0.00           O
ATOM  10873  O12 POPE  262      49.239  62.559 115.078  1.00  0.00           O
ATOM  10874  C1  POPE  262      47.019  62.619 116.708  1.00  0.00           C
ATOM  10877  C2  POPE  262      46.139  63.519 117.618  1.00  0.00           C
ATOM  10879  O21 POPE  262      46.689  63.739 118.918  1.00  0.00           O
ATOM  10880  C21 POPE  262      47.319  62.749 119.528  1.00  0.00           C
ATOM  10881  O22 POPE  262      47.289  61.569 119.248  1.00  0.00           O
ATOM  10882  C22 POPE  262      48.129  63.349 120.668  1.00  0.00           C
ATOM  10885  C3  POPE  262      44.669  63.049 117.688  1.00  0.00           C
ATOM  10888  O31 POPE  262      43.809  63.779 118.568  1.00  0.00           O
ATOM  10889  C31 POPE  262      43.579  65.059 118.327  1.00  0.00           C
ATOM  10890  O32 POPE  262      44.099  65.729 117.448  1.00  0.00           O
ATOM  10891  C32 POPE  262      42.599  65.529 119.398  1.00  0.00           C
ATOM  10894  C23 POPE  262      48.169  62.469 121.927  1.00  0.00           C
ATOM  10897  C24 POPE  262      48.469  63.309 123.177  1.00  0.00           C
ATOM  10900  C25 POPE  262      47.339  64.279 123.548  1.00  0.00           C
ATOM  10903  C26 POPE  262      47.509  64.879 124.948  1.00  0.00           C
ATOM  10906  C27 POPE  262      46.209  65.519 125.467  1.00  0.00           C
ATOM  10909  C28 POPE  262      45.919  65.159 126.938  1.00  0.00           C
ATOM  10912  C29 POPE  262      45.499  63.719 127.077  1.00  0.00           C
ATOM  10914 0C21 POPE  262      44.559  63.269 127.928  1.00  0.00           C
ATOM  10916 1C21 POPE  262      43.809  64.139 128.898  1.00  0.00           C
ATOM  10919 2C21 POPE  262      43.039  63.369 129.979  1.00  0.00           C
ATOM  10922 3C21 POPE  262      43.919  62.679 131.018  1.00  0.00           C
ATOM  10925 4C21 POPE  262      43.079  61.969 132.098  1.00  0.00           C
ATOM  10928 5C21 POPE  262      43.929  61.139 133.068  1.00  0.00           C
ATOM  10931 6C21 POPE  262      43.069  60.229 133.958  1.00  0.00           C
ATOM  10934 7C21 POPE  262      43.899  59.239 134.788  1.00  0.00           C
ATOM  10937 8C21 POPE  262      43.039  58.159 135.448  1.00  0.00           C
ATOM  10941  C33 POPE  262      42.359  67.059 119.447  1.00  0.00           C
ATOM  10944  C34 POPE  262      41.649  67.459 120.738  1.00  0.00           C
ATOM  10947  C35 POPE  262      42.559  67.659 121.958  1.00  0.00           C
ATOM  10950  C36 POPE  262      41.739  67.869 123.228  1.00  0.00           C
ATOM  10953  C37 POPE  262      42.579  67.979 124.508  1.00  0.00           C
ATOM  10956  C38 POPE  262      41.679  68.089 125.747  1.00  0.00           C
ATOM  10959  C39 POPE  262      42.409  67.789 127.077  1.00  0.00           C
ATOM  10962 0C31 POPE  262      41.449  67.879 128.268  1.00  0.00           C
ATOM  10965 1C31 POPE  262      42.089  67.449 129.598  1.00  0.00           C
ATOM  10968 2C31 POPE  262      41.079  67.459 130.758  1.00  0.00           C
ATOM  10971 3C31 POPE  262      41.729  67.139 132.108  1.00  0.00           C
ATOM  10974 4C31 POPE  262      40.749  67.279 133.268  1.00  0.00           C
ATOM  10977 5C31 POPE  262      41.439  67.269 134.637  1.00  0.00           C
ATOM  10980 6C31 POPE  262      40.499  67.619 135.788  1.00  0.00           C
ATOM  10984  NH3 POPE  263      61.949  78.049 157.948  1.00  0.00           N
ATOM  10988  C12 POPE  263      61.999  78.149 159.438  1.00  0.00           C
ATOM  10991  C11 POPE  263      61.819  79.609 159.888  1.00  0.00           C
ATOM  10994  P   POPE  263      63.909  80.199 161.438  1.00  0.00           P
ATOM  10995  O13 POPE  263      64.019  81.659 161.717  1.00  0.00           O
ATOM  10996  O14 POPE  263      64.449  79.269 162.458  1.00  0.00           O
ATOM  10997  O11 POPE  263      64.499  79.879 160.008  1.00  0.00           O
ATOM  10998  O12 POPE  263      62.399  79.819 161.168  1.00  0.00           O
ATOM  10999  C1  POPE  263      65.309  80.809 159.279  1.00  0.00           C
ATOM  11002  C2  POPE  263      65.279  80.479 157.758  1.00  0.00           C
ATOM  11004  O21 POPE  263      66.579  80.749 157.199  1.00  0.00           O
ATOM  11005  C21 POPE  263      66.909  79.959 156.188  1.00  0.00           C
ATOM  11006  O22 POPE  263      66.309  78.959 155.827  1.00  0.00           O
ATOM  11007  C22 POPE  263      68.109  80.559 155.467  1.00  0.00           C
ATOM  11010  C3  POPE  263      64.219  81.319 156.997  1.00  0.00           C
ATOM  11013  O31 POPE  263      63.909  80.759 155.699  1.00  0.00           O
ATOM  11014  C31 POPE  263      63.609  81.629 154.717  1.00  0.00           C
ATOM  11015  O32 POPE  263      63.579  82.829 154.839  1.00  0.00           O
ATOM  11016  C32 POPE  263      63.299  80.879 153.428  1.00  0.00           C
ATOM  11019  C23 POPE  263      67.829  80.789 153.967  1.00  0.00           C
ATOM  11022  C24 POPE  263      69.029  81.339 153.188  1.00  0.00           C
ATOM  11025  C25 POPE  263      68.749  81.349 151.678  1.00  0.00           C
ATOM  11028  C26 POPE  263      69.979  81.609 150.809  1.00  0.00           C
ATOM  11031  C27 POPE  263      69.639  81.469 149.309  1.00  0.00           C
ATOM  11034  C28 POPE  263      70.859  81.149 148.428  1.00  0.00           C
ATOM  11037  C29 POPE  263      71.239  79.679 148.479  1.00  0.00           C
ATOM  11039 0C21 POPE  263      71.279  78.809 147.458  1.00  0.00           C
ATOM  11041 1C21 POPE  263      71.009  79.069 145.988  1.00  0.00           C
ATOM  11044 2C21 POPE  263      72.239  78.659 145.158  1.00  0.00           C
ATOM  11047 3C21 POPE  263      72.179  79.189 143.729  1.00  0.00           C
ATOM  11050 4C21 POPE  263      73.499  78.999 142.958  1.00  0.00           C
ATOM  11053 5C21 POPE  263      73.849  77.529 142.698  1.00  0.00           C
ATOM  11056 6C21 POPE  263      75.109  77.359 141.848  1.00  0.00           C
ATOM  11059 7C21 POPE  263      75.159  75.989 141.147  1.00  0.00           C
ATOM  11062 8C21 POPE  263      76.559  75.589 140.678  1.00  0.00           C
ATOM  11066  C33 POPE  263      64.159  81.409 152.258  1.00  0.00           C
ATOM  11069  C34 POPE  263      64.139  80.499 151.018  1.00  0.00           C
ATOM  11072  C35 POPE  263      65.469  80.569 150.268  1.00  0.00           C
ATOM  11075  C36 POPE  263      65.539  79.679 149.018  1.00  0.00           C
ATOM  11078  C37 POPE  263      64.769  80.239 147.818  1.00  0.00           C
ATOM  11081  C38 POPE  263      64.769  79.269 146.628  1.00  0.00           C
ATOM  11084  C39 POPE  263      66.109  79.199 145.878  1.00  0.00           C
ATOM  11087 0C31 POPE  263      66.279  80.299 144.827  1.00  0.00           C
ATOM  11090 1C31 POPE  263      67.469  80.019 143.908  1.00  0.00           C
ATOM  11093 2C31 POPE  263      67.619  81.099 142.827  1.00  0.00           C
ATOM  11096 3C31 POPE  263      68.799  80.859 141.868  1.00  0.00           C
ATOM  11099 4C31 POPE  263      68.539  79.769 140.809  1.00  0.00           C
ATOM  11102 5C31 POPE  263      69.189  78.419 141.138  1.00  0.00           C
ATOM  11105 6C31 POPE  263      68.929  77.369 140.048  1.00  0.00           C
ATOM  11109  NH3 POPE  264      78.569  71.949 154.309  1.00  0.00           N
ATOM  11113  C12 POPE  264      78.969  72.169 155.728  1.00  0.00           C
ATOM  11116  C11 POPE  264      80.379  71.619 155.939  1.00  0.00           C
ATOM  11119  P   POPE  264      82.169  71.859 153.988  1.00  0.00           P
ATOM  11120  O13 POPE  264      82.499  72.969 153.078  1.00  0.00           O
ATOM  11121  O14 POPE  264      83.299  71.099 154.538  1.00  0.00           O
ATOM  11122  O11 POPE  264      81.179  70.899 153.217  1.00  0.00           O
ATOM  11123  O12 POPE  264      81.299  72.399 155.177  1.00  0.00           O
ATOM  11124  C1  POPE  264      81.789  70.009 152.258  1.00  0.00           C
ATOM  11127  C2  POPE  264      80.729  69.529 151.229  1.00  0.00           C
ATOM  11129  O21 POPE  264      81.309  69.289 149.928  1.00  0.00           O
ATOM  11130  C21 POPE  264      81.629  70.329 149.188  1.00  0.00           C
ATOM  11131  O22 POPE  264      81.599  71.499 149.527  1.00  0.00           O
ATOM  11132  C22 POPE  264      82.069  69.859 147.809  1.00  0.00           C
ATOM  11135  C3  POPE  264      79.519  70.509 151.229  1.00  0.00           C
ATOM  11138  O31 POPE  264      78.579  70.279 150.158  1.00  0.00           O
ATOM  11139  C31 POPE  264      77.679  69.359 150.518  1.00  0.00           C
ATOM  11140  O32 POPE  264      77.829  68.569 151.418  1.00  0.00           O
ATOM  11141  C32 POPE  264      76.369  69.579 149.807  1.00  0.00           C
ATOM  11144  C23 POPE  264      82.349  71.029 146.839  1.00  0.00           C
ATOM  11147  C24 POPE  264      83.169  70.559 145.639  1.00  0.00           C
ATOM  11150  C25 POPE  264      83.649  71.689 144.728  1.00  0.00           C
ATOM  11153  C26 POPE  264      84.709  71.179 143.747  1.00  0.00           C
ATOM  11156  C27 POPE  264      85.409  72.279 142.938  1.00  0.00           C
ATOM  11159  C28 POPE  264      86.659  71.739 142.217  1.00  0.00           C
ATOM  11162  C29 POPE  264      87.529  72.839 141.648  1.00  0.00           C
ATOM  11164 0C21 POPE  264      88.149  72.829 140.458  1.00  0.00           C
ATOM  11166 1C21 POPE  264      88.089  71.729 139.418  1.00  0.00           C
ATOM  11169 2C21 POPE  264      89.269  70.739 139.568  1.00  0.00           C
ATOM  11172 3C21 POPE  264      89.249  69.639 138.497  1.00  0.00           C
ATOM  11175 4C21 POPE  264      90.369  68.599 138.717  1.00  0.00           C
ATOM  11178 5C21 POPE  264      90.399  67.509 137.637  1.00  0.00           C
ATOM  11181 6C21 POPE  264      91.379  66.389 137.979  1.00  0.00           C
ATOM  11184 7C21 POPE  264      91.359  65.229 136.967  1.00  0.00           C
ATOM  11187 8C21 POPE  264      92.279  64.079 137.388  1.00  0.00           C
ATOM  11191  C33 POPE  264      76.389  69.289 148.288  1.00  0.00           C
ATOM  11194  C34 POPE  264      75.289  70.129 147.648  1.00  0.00           C
ATOM  11197  C35 POPE  264      74.469  69.449 146.548  1.00  0.00           C
ATOM  11200  C36 POPE  264      73.349  68.539 147.088  1.00  0.00           C
ATOM  11203  C37 POPE  264      72.339  68.149 145.988  1.00  0.00           C
ATOM  11206  C38 POPE  264      71.259  67.179 146.479  1.00  0.00           C
ATOM  11209  C39 POPE  264      70.359  66.659 145.338  1.00  0.00           C
ATOM  11212 0C31 POPE  264      69.339  67.699 144.818  1.00  0.00           C
ATOM  11215 1C31 POPE  264      69.429  67.949 143.309  1.00  0.00           C
ATOM  11218 2C31 POPE  264      70.649  68.779 142.888  1.00  0.00           C
ATOM  11221 3C31 POPE  264      70.839  68.839 141.368  1.00  0.00           C
ATOM  11224 4C31 POPE  264      72.099  69.619 140.978  1.00  0.00           C
ATOM  11227 5C31 POPE  264      72.399  69.559 139.478  1.00  0.00           C
ATOM  11230 6C31 POPE  264      73.739  70.209 139.098  1.00  0.00           C
ATOM  11234  NH3 POPE  265      20.199 129.139 114.908  1.00  0.00           N
ATOM  11238  C12 POPE  265      21.129 128.209 114.167  1.00  0.00           C
ATOM  11241  C11 POPE  265      22.539 128.799 113.968  1.00  0.00           C
ATOM  11244  P   POPE  265      24.929 128.219 113.078  1.00  0.00           P
ATOM  11245  O13 POPE  265      25.089 127.869 111.647  1.00  0.00           O
ATOM  11246  O14 POPE  265      25.169 129.649 113.348  1.00  0.00           O
ATOM  11247  O11 POPE  265      25.959 127.349 113.918  1.00  0.00           O
ATOM  11248  O12 POPE  265      23.489 127.799 113.589  1.00  0.00           O
ATOM  11249  C1  POPE  265      26.519 127.799 115.158  1.00  0.00           C
ATOM  11252  C2  POPE  265      25.589 127.569 116.387  1.00  0.00           C
ATOM  11254  O21 POPE  265      26.369 127.559 117.618  1.00  0.00           O
ATOM  11255  C21 POPE  265      25.799 128.199 118.638  1.00  0.00           C
ATOM  11256  O22 POPE  265      24.979 129.089 118.538  1.00  0.00           O
ATOM  11257  C22 POPE  265      26.269 127.639 119.979  1.00  0.00           C
ATOM  11260  C3  POPE  265      24.879 126.189 116.238  1.00  0.00           C
ATOM  11263  O31 POPE  265      24.009 125.879 117.327  1.00  0.00           O
ATOM  11264  C31 POPE  265      22.839 126.499 117.327  1.00  0.00           C
ATOM  11265  O32 POPE  265      22.599 127.579 116.798  1.00  0.00           O
ATOM  11266  C32 POPE  265      21.809 125.679 118.057  1.00  0.00           C
ATOM  11269  C23 POPE  265      25.359 128.189 121.107  1.00  0.00           C
ATOM  11272  C24 POPE  265      25.489 127.419 122.428  1.00  0.00           C
ATOM  11275  C25 POPE  265      24.459 127.859 123.478  1.00  0.00           C
ATOM  11278  C26 POPE  265      24.939 128.949 124.447  1.00  0.00           C
ATOM  11281  C27 POPE  265      23.909 129.199 125.557  1.00  0.00           C
ATOM  11284  C28 POPE  265      24.339 130.269 126.577  1.00  0.00           C
ATOM  11287  C29 POPE  265      23.399 130.279 127.757  1.00  0.00           C
ATOM  11289 0C21 POPE  265      23.689 130.627 129.027  1.00  0.00           C
ATOM  11291 1C21 POPE  265      24.999 131.187 129.538  1.00  0.00           C
ATOM  11294 2C21 POPE  265      24.809 132.627 130.068  1.00  0.00           C
ATOM  11297 3C21 POPE  265      26.099 133.257 130.607  1.00  0.00           C
ATOM  11300 4C21 POPE  265      25.889 134.687 131.118  1.00  0.00           C
ATOM  11303 5C21 POPE  265      27.179 135.457 131.427  1.00  0.00           C
ATOM  11306 6C21 POPE  265      28.059 134.777 132.488  1.00  0.00           C
ATOM  11309 7C21 POPE  265      29.219 135.667 132.958  1.00  0.00           C
ATOM  11312 8C21 POPE  265      30.159 134.947 133.918  1.00  0.00           C
ATOM  11316  C33 POPE  265      20.569 125.429 117.168  1.00  0.00           C
ATOM  11319  C34 POPE  265      19.339 124.979 117.967  1.00  0.00           C
ATOM  11322  C35 POPE  265      18.719 126.109 118.808  1.00  0.00           C
ATOM  11325  C36 POPE  265      18.449 125.699 120.257  1.00  0.00           C
ATOM  11328  C37 POPE  265      17.569 126.729 120.978  1.00  0.00           C
ATOM  11331  C38 POPE  265      17.079 126.279 122.368  1.00  0.00           C
ATOM  11334  C39 POPE  265      15.669 126.809 122.677  1.00  0.00           C
ATOM  11337 0C31 POPE  265      15.609 128.249 123.208  1.00  0.00           C
ATOM  11340 1C31 POPE  265      14.159 128.759 123.208  1.00  0.00           C
ATOM  11343 2C31 POPE  265      13.929 130.049 124.007  1.00  0.00           C
ATOM  11346 3C31 POPE  265      13.959 129.799 125.518  1.00  0.00           C
ATOM  11349 4C31 POPE  265      13.319 130.927 126.338  1.00  0.00           C
ATOM  11352 5C31 POPE  265      13.399 130.637 127.838  1.00  0.00           C
ATOM  11355 6C31 POPE  265      12.569 131.587 128.708  1.00  0.00           C
ATOM  11359  NH3 POPE  266      22.139  42.949 158.087  1.00  0.00           N
ATOM  11363  C12 POPE  266      21.439  43.549 159.288  1.00  0.00           C
ATOM  11366  C11 POPE  266      20.269  42.659 159.768  1.00  0.00           C
ATOM  11369  P   POPE  266      18.129  44.209 159.717  1.00  0.00           P
ATOM  11370  O13 POPE  266      16.799  43.909 160.298  1.00  0.00           O
ATOM  11371  O14 POPE  266      18.569  45.619 159.648  1.00  0.00           O
ATOM  11372  O11 POPE  266      18.269  43.619 158.258  1.00  0.00           O
ATOM  11373  O12 POPE  266      19.289  43.409 160.467  1.00  0.00           O
ATOM  11374  C1  POPE  266      17.169  43.059 157.548  1.00  0.00           C
ATOM  11377  C2  POPE  266      17.029  43.839 156.229  1.00  0.00           C
ATOM  11379  O21 POPE  266      15.969  43.299 155.408  1.00  0.00           O
ATOM  11380  C21 POPE  266      16.259  42.179 154.777  1.00  0.00           C
ATOM  11381  O22 POPE  266      17.189  41.429 155.027  1.00  0.00           O
ATOM  11382  C22 POPE  266      15.289  41.949 153.638  1.00  0.00           C
ATOM  11385  C3  POPE  266      18.409  43.999 155.478  1.00  0.00           C
ATOM  11388  O31 POPE  266      18.259  44.699 154.228  1.00  0.00           O
ATOM  11389  C31 POPE  266      18.329  46.019 154.337  1.00  0.00           C
ATOM  11390  O32 POPE  266      18.559  46.639 155.367  1.00  0.00           O
ATOM  11391  C32 POPE  266      18.109  46.679 152.988  1.00  0.00           C
ATOM  11394  C23 POPE  266      15.929  41.139 152.488  1.00  0.00           C
ATOM  11397  C24 POPE  266      15.929  41.889 151.158  1.00  0.00           C
ATOM  11400  C25 POPE  266      17.059  42.919 151.018  1.00  0.00           C
ATOM  11403  C26 POPE  266      18.279  42.379 150.258  1.00  0.00           C
ATOM  11406  C27 POPE  266      19.389  43.429 150.109  1.00  0.00           C
ATOM  11409  C28 POPE  266      20.549  43.019 149.178  1.00  0.00           C
ATOM  11412  C29 POPE  266      21.459  41.939 149.729  1.00  0.00           C
ATOM  11414 0C21 POPE  266      22.119  40.999 149.029  1.00  0.00           C
ATOM  11416 1C21 POPE  266      22.109  40.769 147.538  1.00  0.00           C
ATOM  11419 2C21 POPE  266      23.469  41.029 146.857  1.00  0.00           C
ATOM  11422 3C21 POPE  266      23.779  42.519 146.699  1.00  0.00           C
ATOM  11425 4C21 POPE  266      25.129  42.779 145.997  1.00  0.00           C
ATOM  11428 5C21 POPE  266      26.019  43.709 146.839  1.00  0.00           C
ATOM  11431 6C21 POPE  266      26.569  43.019 148.087  1.00  0.00           C
ATOM  11434 7C21 POPE  266      26.359  43.819 149.378  1.00  0.00           C
ATOM  11437 8C21 POPE  266      26.719  43.019 150.628  1.00  0.00           C
ATOM  11441  C33 POPE  266      19.409  46.719 152.148  1.00  0.00           C
ATOM  11444  C34 POPE  266      19.179  47.279 150.738  1.00  0.00           C
ATOM  11447  C35 POPE  266      20.329  46.979 149.768  1.00  0.00           C
ATOM  11450  C36 POPE  266      20.019  47.419 148.327  1.00  0.00           C
ATOM  11453  C37 POPE  266      20.929  46.799 147.247  1.00  0.00           C
ATOM  11456  C38 POPE  266      20.429  47.129 145.838  1.00  0.00           C
ATOM  11459  C39 POPE  266      20.989  46.249 144.708  1.00  0.00           C
ATOM  11462 0C31 POPE  266      22.359  46.689 144.158  1.00  0.00           C
ATOM  11465 1C31 POPE  266      23.539  45.949 144.818  1.00  0.00           C
ATOM  11468 2C31 POPE  266      24.889  46.189 144.117  1.00  0.00           C
ATOM  11471 3C31 POPE  266      25.349  47.649 144.199  1.00  0.00           C
ATOM  11474 4C31 POPE  266      26.749  47.869 143.589  1.00  0.00           C
ATOM  11477 5C31 POPE  266      27.169  49.349 143.589  1.00  0.00           C
ATOM  11480 6C31 POPE  266      28.549  49.589 142.979  1.00  0.00           C
ATOM  11484  NH3 POPE  267      35.629  69.689 116.978  1.00  0.00           N
ATOM  11488  C12 POPE  267      36.089  69.459 115.568  1.00  0.00           C
ATOM  11491  C11 POPE  267      35.599  68.099 115.068  1.00  0.00           C
ATOM  11494  P   POPE  267      33.469  66.589 115.298  1.00  0.00           P
ATOM  11495  O13 POPE  267      32.439  66.529 116.357  1.00  0.00           O
ATOM  11496  O14 POPE  267      32.999  66.259 113.927  1.00  0.00           O
ATOM  11497  O11 POPE  267      34.629  65.589 115.688  1.00  0.00           O
ATOM  11498  O12 POPE  267      34.189  67.999 115.277  1.00  0.00           O
ATOM  11499  C1  POPE  267      34.339  64.469 116.538  1.00  0.00           C
ATOM  11502  C2  POPE  267      35.609  63.879 117.199  1.00  0.00           C
ATOM  11504  O21 POPE  267      35.319  62.679 117.948  1.00  0.00           O
ATOM  11505  C21 POPE  267      34.529  62.779 119.007  1.00  0.00           C
ATOM  11506  O22 POPE  267      33.959  63.769 119.427  1.00  0.00           O
ATOM  11507  C22 POPE  267      34.479  61.399 119.668  1.00  0.00           C
ATOM  11510  C3  POPE  267      36.429  64.909 118.028  1.00  0.00           C
ATOM  11513  O31 POPE  267      37.669  64.319 118.518  1.00  0.00           O
ATOM  11514  C31 POPE  267      37.669  64.049 119.818  1.00  0.00           C
ATOM  11515  O32 POPE  267      36.719  64.089 120.568  1.00  0.00           O
ATOM  11516  C32 POPE  267      39.089  63.679 120.308  1.00  0.00           C
ATOM  11519  C23 POPE  267      34.189  61.459 121.188  1.00  0.00           C
ATOM  11522  C24 POPE  267      34.039  60.059 121.787  1.00  0.00           C
ATOM  11525  C25 POPE  267      33.619  60.099 123.258  1.00  0.00           C
ATOM  11528  C26 POPE  267      33.479  58.709 123.878  1.00  0.00           C
ATOM  11531  C27 POPE  267      32.869  58.759 125.288  1.00  0.00           C
ATOM  11534  C28 POPE  267      32.649  57.379 125.918  1.00  0.00           C
ATOM  11537  C29 POPE  267      31.989  57.529 127.268  1.00  0.00           C
ATOM  11539 0C21 POPE  267      32.449  57.099 128.458  1.00  0.00           C
ATOM  11541 1C21 POPE  267      33.719  56.339 128.729  1.00  0.00           C
ATOM  11544 2C21 POPE  267      34.529  56.869 129.928  1.00  0.00           C
ATOM  11547 3C21 POPE  267      33.789  56.739 131.277  1.00  0.00           C
ATOM  11550 4C21 POPE  267      34.729  56.819 132.488  1.00  0.00           C
ATOM  11553 5C21 POPE  267      35.379  55.469 132.818  1.00  0.00           C
ATOM  11556 6C21 POPE  267      36.259  55.569 134.068  1.00  0.00           C
ATOM  11559 7C21 POPE  267      36.769  54.219 134.568  1.00  0.00           C
ATOM  11562 8C21 POPE  267      37.599  54.379 135.838  1.00  0.00           C
ATOM  11566  C33 POPE  267      39.069  62.499 121.308  1.00  0.00           C
ATOM  11569  C34 POPE  267      40.259  62.479 122.268  1.00  0.00           C
ATOM  11572  C35 POPE  267      40.159  61.359 123.317  1.00  0.00           C
ATOM  11575  C36 POPE  267      41.129  61.479 124.508  1.00  0.00           C
ATOM  11578  C37 POPE  267      40.719  60.529 125.648  1.00  0.00           C
ATOM  11581  C38 POPE  267      41.699  60.469 126.828  1.00  0.00           C
ATOM  11584  C39 POPE  267      41.549  59.179 127.658  1.00  0.00           C
ATOM  11587 0C31 POPE  267      40.719  59.309 128.938  1.00  0.00           C
ATOM  11590 1C31 POPE  267      40.569  57.939 129.628  1.00  0.00           C
ATOM  11593 2C31 POPE  267      39.629  57.949 130.838  1.00  0.00           C
ATOM  11596 3C31 POPE  267      39.309  56.529 131.357  1.00  0.00           C
ATOM  11599 4C31 POPE  267      40.519  55.789 131.928  1.00  0.00           C
ATOM  11602 5C31 POPE  267      40.189  54.379 132.428  1.00  0.00           C
ATOM  11605 6C31 POPE  267      41.419  53.599 132.898  1.00  0.00           C
ATOM  11609  NH3 POPE  268      99.069   1.489 158.018  1.00  0.00           N
ATOM  11613  C12 POPE  268      99.779   2.579 158.798  1.00  0.00           C
ATOM  11616  C11 POPE  268      98.879   3.829 158.927  1.00  0.00           C
ATOM  11619  P   POPE  268     100.539   5.799 158.467  1.00  0.00           P
ATOM  11620  O13 POPE  268     100.699   7.239 158.788  1.00  0.00           O
ATOM  11621  O14 POPE  268     101.819   5.059 158.408  1.00  0.00           O
ATOM  11622  O11 POPE  268      99.869   5.719 157.027  1.00  0.00           O
ATOM  11623  O12 POPE  268      99.529   5.009 159.408  1.00  0.00           O
ATOM  11624  C1  POPE  268     100.679   6.029 155.867  1.00  0.00           C
ATOM  11627  C2  POPE  268     101.319   4.749 155.268  1.00  0.00           C
ATOM  11629  O21 POPE  268     101.839   5.019 153.948  1.00  0.00           O
ATOM  11630  C21 POPE  268     103.029   5.609 153.988  1.00  0.00           C
ATOM  11631  O22 POPE  268     103.639   5.889 154.997  1.00  0.00           O
ATOM  11632  C22 POPE  268     103.549   5.789 152.568  1.00  0.00           C
ATOM  11635  C3  POPE  268     100.329   3.579 155.158  1.00  0.00           C
ATOM  11638  O31 POPE  268     101.019   2.319 155.268  1.00  0.00           O
ATOM  11639  C31 POPE  268     100.839   1.311 154.398  1.00  0.00           C
ATOM  11640  O32 POPE  268     100.949   0.131 154.689  1.00  0.00           O
ATOM  11641  C32 POPE  268     100.459   1.739 152.997  1.00  0.00           C
ATOM  11644  C23 POPE  268     104.789   4.909 152.288  1.00  0.00           C
ATOM  11647  C24 POPE  268     105.179   4.939 150.809  1.00  0.00           C
ATOM  11650  C25 POPE  268     104.359   3.969 149.938  1.00  0.00           C
ATOM  11653  C26 POPE  268     104.529   4.249 148.439  1.00  0.00           C
ATOM  11656  C27 POPE  268     103.999   3.109 147.548  1.00  0.00           C
ATOM  11659  C28 POPE  268     103.819   3.519 146.077  1.00  0.00           C
ATOM  11662  C29 POPE  268     105.079   4.069 145.449  1.00  0.00           C
ATOM  11664 0C21 POPE  268     105.689   3.609 144.348  1.00  0.00           C
ATOM  11666 1C21 POPE  268     105.259   2.419 143.527  1.00  0.00           C
ATOM  11669 2C21 POPE  268     106.399   1.869 142.658  1.00  0.00           C
ATOM  11672 3C21 POPE  268     107.639   1.409 143.449  1.00  0.00           C
ATOM  11675 4C21 POPE  268     108.669   0.781 142.508  1.00  0.00           C
ATOM  11678 5C21 POPE  268     110.039   0.511 143.139  1.00  0.00           C
ATOM  11681 6C21 POPE  268     111.019  -0.039 142.088  1.00  0.00           C
ATOM  11684 7C21 POPE  268     112.439  -0.249 142.618  1.00  0.00           C
ATOM  11687 8C21 POPE  268     113.389  -0.759 141.527  1.00  0.00           C
ATOM  11691  C33 POPE  268     100.419   0.541 152.038  1.00  0.00           C
ATOM  11694  C34 POPE  268     100.179   0.991 150.598  1.00  0.00           C
ATOM  11697  C35 POPE  268      98.709   1.161 150.177  1.00  0.00           C
ATOM  11700  C36 POPE  268      97.969  -0.139 149.798  1.00  0.00           C
ATOM  11703  C37 POPE  268      96.749   0.171 148.908  1.00  0.00           C
ATOM  11706  C38 POPE  268      95.979  -1.059 148.387  1.00  0.00           C
ATOM  11709  C39 POPE  268      94.829  -0.689 147.428  1.00  0.00           C
ATOM  11712 0C31 POPE  268      95.309  -0.179 146.057  1.00  0.00           C
ATOM  11715 1C31 POPE  268      94.169   0.191 145.068  1.00  0.00           C
ATOM  11718 2C31 POPE  268      94.719   0.901 143.818  1.00  0.00           C
ATOM  11721 3C31 POPE  268      93.639   1.459 142.867  1.00  0.00           C
ATOM  11724 4C31 POPE  268      93.099   0.421 141.868  1.00  0.00           C
ATOM  11727 5C31 POPE  268      92.189   1.031 140.788  1.00  0.00           C
ATOM  11730 6C31 POPE  268      90.749   1.301 141.238  1.00  0.00           C
ATOM  11734  NH3 POPE  269      72.589 107.599 116.387  1.00  0.00           N
ATOM  11738  C12 POPE  269      73.439 108.659 115.728  1.00  0.00           C
ATOM  11741  C11 POPE  269      73.669 108.329 114.238  1.00  0.00           C
ATOM  11744  P   POPE  269      74.999 109.319 112.188  1.00  0.00           P
ATOM  11745  O13 POPE  269      74.979 107.949 111.647  1.00  0.00           O
ATOM  11746  O14 POPE  269      74.329 110.379 111.398  1.00  0.00           O
ATOM  11747  O11 POPE  269      76.509 109.729 112.397  1.00  0.00           O
ATOM  11748  O12 POPE  269      74.419 109.389 113.658  1.00  0.00           O
ATOM  11749  C1  POPE  269      77.149 109.559 113.647  1.00  0.00           C
ATOM  11752  C2  POPE  269      77.429 110.889 114.368  1.00  0.00           C
ATOM  11754  O21 POPE  269      78.379 110.689 115.438  1.00  0.00           O
ATOM  11755  C21 POPE  269      78.019 109.969 116.488  1.00  0.00           C
ATOM  11756  O22 POPE  269      77.089 109.189 116.568  1.00  0.00           O
ATOM  11757  C22 POPE  269      79.029 110.249 117.598  1.00  0.00           C
ATOM  11760  C3  POPE  269      76.149 111.629 114.839  1.00  0.00           C
ATOM  11763  O31 POPE  269      76.539 112.789 115.598  1.00  0.00           O
ATOM  11764  C31 POPE  269      76.139 112.829 116.848  1.00  0.00           C
ATOM  11765  O32 POPE  269      75.269 112.139 117.357  1.00  0.00           O
ATOM  11766  C32 POPE  269      77.019 113.829 117.598  1.00  0.00           C
ATOM  11769  C23 POPE  269      78.589 109.789 119.007  1.00  0.00           C
ATOM  11772  C24 POPE  269      79.669 110.149 120.028  1.00  0.00           C
ATOM  11775  C25 POPE  269      79.439 109.489 121.387  1.00  0.00           C
ATOM  11778  C26 POPE  269      80.519 109.829 122.418  1.00  0.00           C
ATOM  11781  C27 POPE  269      80.329 109.069 123.738  1.00  0.00           C
ATOM  11784  C28 POPE  269      81.519 109.279 124.699  1.00  0.00           C
ATOM  11787  C29 POPE  269      81.499 108.349 125.878  1.00  0.00           C
ATOM  11789 0C21 POPE  269      81.969 108.609 127.108  1.00  0.00           C
ATOM  11791 1C21 POPE  269      82.639 109.879 127.558  1.00  0.00           C
ATOM  11794 2C21 POPE  269      81.699 110.739 128.417  1.00  0.00           C
ATOM  11797 3C21 POPE  269      82.419 111.979 128.958  1.00  0.00           C
ATOM  11800 4C21 POPE  269      81.449 112.969 129.617  1.00  0.00           C
ATOM  11803 5C21 POPE  269      82.179 114.179 130.227  1.00  0.00           C
ATOM  11806 6C21 POPE  269      82.869 113.849 131.557  1.00  0.00           C
ATOM  11809 7C21 POPE  269      83.289 115.099 132.348  1.00  0.00           C
ATOM  11812 8C21 POPE  269      83.819 114.779 133.747  1.00  0.00           C
ATOM  11816  C33 POPE  269      76.589 113.999 119.058  1.00  0.00           C
ATOM  11819  C34 POPE  269      77.329 115.139 119.757  1.00  0.00           C
ATOM  11822  C35 POPE  269      76.879 115.299 121.217  1.00  0.00           C
ATOM  11825  C36 POPE  269      77.569 114.309 122.178  1.00  0.00           C
ATOM  11828  C37 POPE  269      76.859 114.229 123.538  1.00  0.00           C
ATOM  11831  C38 POPE  269      77.579 113.329 124.548  1.00  0.00           C
ATOM  11834  C39 POPE  269      76.599 112.719 125.557  1.00  0.00           C
ATOM  11837 0C31 POPE  269      77.299 111.969 126.698  1.00  0.00           C
ATOM  11840 1C31 POPE  269      76.369 110.959 127.388  1.00  0.00           C
ATOM  11843 2C31 POPE  269      77.029 110.259 128.589  1.00  0.00           C
ATOM  11846 3C31 POPE  269      77.039 111.129 129.857  1.00  0.00           C
ATOM  11849 4C31 POPE  269      77.789 110.459 131.018  1.00  0.00           C
ATOM  11852 5C31 POPE  269      77.659 111.259 132.318  1.00  0.00           C
ATOM  11855 6C31 POPE  269      78.539 110.739 133.458  1.00  0.00           C
ATOM  11859  NH3 POPE  270     118.189  42.039 114.468  1.00  0.00           N
ATOM  11863  C12 POPE  270     118.079  42.759 113.158  1.00  0.00           C
ATOM  11866  C11 POPE  270     117.219  41.909 112.228  1.00  0.00           C
ATOM  11869  P   POPE  270     115.099  40.419 112.257  1.00  0.00           P
ATOM  11870  O13 POPE  270     114.939  40.779 110.827  1.00  0.00           O
ATOM  11871  O14 POPE  270     115.579  39.039 112.528  1.00  0.00           O
ATOM  11872  O11 POPE  270     113.689  40.599 112.979  1.00  0.00           O
ATOM  11873  O12 POPE  270     116.069  41.449 112.948  1.00  0.00           O
ATOM  11874  C1  POPE  270     113.579  41.289 114.229  1.00  0.00           C
ATOM  11877  C2  POPE  270     112.109  41.779 114.427  1.00  0.00           C
ATOM  11879  O21 POPE  270     111.979  43.119 114.979  1.00  0.00           O
ATOM  11880  C21 POPE  270     112.469  43.309 116.198  1.00  0.00           C
ATOM  11881  O22 POPE  270     113.169  42.529 116.807  1.00  0.00           O
ATOM  11882  C22 POPE  270     111.869  44.599 116.768  1.00  0.00           C
ATOM  11885  C3  POPE  270     111.189  40.749 115.148  1.00  0.00           C
ATOM  11888  O31 POPE  270     109.819  40.889 114.717  1.00  0.00           O
ATOM  11889  C31 POPE  270     108.789  40.599 115.528  1.00  0.00           C
ATOM  11890  O32 POPE  270     107.809  39.979 115.148  1.00  0.00           O
ATOM  11891  C32 POPE  270     108.929  41.269 116.888  1.00  0.00           C
ATOM  11894  C23 POPE  270     112.369  44.859 118.208  1.00  0.00           C
ATOM  11897  C24 POPE  270     111.599  45.959 118.948  1.00  0.00           C
ATOM  11900  C25 POPE  270     112.379  46.389 120.208  1.00  0.00           C
ATOM  11903  C26 POPE  270     111.619  47.339 121.147  1.00  0.00           C
ATOM  11906  C27 POPE  270     112.559  47.869 122.248  1.00  0.00           C
ATOM  11909  C28 POPE  270     111.959  48.979 123.128  1.00  0.00           C
ATOM  11912  C29 POPE  270     110.859  48.479 124.038  1.00  0.00           C
ATOM  11914 0C21 POPE  270     110.919  48.379 125.378  1.00  0.00           C
ATOM  11916 1C21 POPE  270     112.069  48.749 126.278  1.00  0.00           C
ATOM  11919 2C21 POPE  270     111.639  48.869 127.757  1.00  0.00           C
ATOM  11922 3C21 POPE  270     111.329  47.519 128.438  1.00  0.00           C
ATOM  11925 4C21 POPE  270     110.599  47.639 129.788  1.00  0.00           C
ATOM  11928 5C21 POPE  270     111.269  48.569 130.809  1.00  0.00           C
ATOM  11931 6C21 POPE  270     112.639  48.109 131.288  1.00  0.00           C
ATOM  11934 7C21 POPE  270     113.339  49.209 132.098  1.00  0.00           C
ATOM  11937 8C21 POPE  270     114.699  48.799 132.648  1.00  0.00           C
ATOM  11941  C33 POPE  270     107.599  41.239 117.677  1.00  0.00           C
ATOM  11944  C34 POPE  270     107.609  42.159 118.908  1.00  0.00           C
ATOM  11947  C35 POPE  270     108.829  41.999 119.818  1.00  0.00           C
ATOM  11950  C36 POPE  270     108.869  43.059 120.928  1.00  0.00           C
ATOM  11953  C37 POPE  270     107.809  42.839 122.018  1.00  0.00           C
ATOM  11956  C38 POPE  270     108.409  42.869 123.438  1.00  0.00           C
ATOM  11959  C39 POPE  270     108.829  41.479 123.938  1.00  0.00           C
ATOM  11962 0C31 POPE  270     107.639  40.659 124.458  1.00  0.00           C
ATOM  11965 1C31 POPE  270     107.399  40.789 125.967  1.00  0.00           C
ATOM  11968 2C31 POPE  270     108.199  39.749 126.768  1.00  0.00           C
ATOM  11971 3C31 POPE  270     108.019  39.899 128.277  1.00  0.00           C
ATOM  11974 4C31 POPE  270     108.649  38.729 129.048  1.00  0.00           C
ATOM  11977 5C31 POPE  270     108.889  39.059 130.528  1.00  0.00           C
ATOM  11980 6C31 POPE  270     109.479  37.889 131.318  1.00  0.00           C
ATOM  11984  NH3 POPE  271      20.709  28.769 113.007  1.00  0.00           N
ATOM  11988  C12 POPE  271      21.329  29.679 111.988  1.00  0.00           C
ATOM  11991  C11 POPE  271      22.849  29.639 111.997  1.00  0.00           C
ATOM  11994  P   POPE  271      23.979  31.729 110.838  1.00  0.00           P
ATOM  11995  O13 POPE  271      24.789  31.909 109.618  1.00  0.00           O
ATOM  11996  O14 POPE  271      22.939  32.759 111.128  1.00  0.00           O
ATOM  11997  O11 POPE  271      24.959  31.629 112.077  1.00  0.00           O
ATOM  11998  O12 POPE  271      23.319  30.289 110.809  1.00  0.00           O
ATOM  11999  C1  POPE  271      25.899  32.659 112.339  1.00  0.00           C
ATOM  12002  C2  POPE  271      26.519  32.489 113.747  1.00  0.00           C
ATOM  12004  O21 POPE  271      25.559  32.979 114.699  1.00  0.00           O
ATOM  12005  C21 POPE  271      25.409  32.309 115.838  1.00  0.00           C
ATOM  12006  O22 POPE  271      26.039  31.319 116.168  1.00  0.00           O
ATOM  12007  C22 POPE  271      24.389  33.069 116.708  1.00  0.00           C
ATOM  12010  C3  POPE  271      27.859  33.289 113.878  1.00  0.00           C
ATOM  12013  O31 POPE  271      28.469  33.039 115.148  1.00  0.00           O
ATOM  12014  C31 POPE  271      29.189  34.009 115.718  1.00  0.00           C
ATOM  12015  O32 POPE  271      29.269  35.149 115.308  1.00  0.00           O
ATOM  12016  C32 POPE  271      29.839  33.399 116.968  1.00  0.00           C
ATOM  12019  C23 POPE  271      24.859  33.219 118.168  1.00  0.00           C
ATOM  12022  C24 POPE  271      24.069  34.289 118.958  1.00  0.00           C
ATOM  12025  C25 POPE  271      24.509  34.379 120.428  1.00  0.00           C
ATOM  12028  C26 POPE  271      24.039  33.169 121.268  1.00  0.00           C
ATOM  12031  C27 POPE  271      24.369  33.309 122.757  1.00  0.00           C
ATOM  12034  C28 POPE  271      23.819  32.139 123.577  1.00  0.00           C
ATOM  12037  C29 POPE  271      24.019  32.389 125.048  1.00  0.00           C
ATOM  12039 0C21 POPE  271      24.419  31.509 125.988  1.00  0.00           C
ATOM  12041 1C21 POPE  271      24.689  30.029 125.798  1.00  0.00           C
ATOM  12044 2C21 POPE  271      24.149  29.129 126.938  1.00  0.00           C
ATOM  12047 3C21 POPE  271      25.019  29.089 128.217  1.00  0.00           C
ATOM  12050 4C21 POPE  271      25.029  30.379 129.048  1.00  0.00           C
ATOM  12053 5C21 POPE  271      25.209  30.149 130.557  1.00  0.00           C
ATOM  12056 6C21 POPE  271      26.489  29.399 130.938  1.00  0.00           C
ATOM  12059 7C21 POPE  271      26.489  29.019 132.428  1.00  0.00           C
ATOM  12062 8C21 POPE  271      27.609  28.059 132.827  1.00  0.00           C
ATOM  12066  C33 POPE  271      30.069  34.399 118.107  1.00  0.00           C
ATOM  12069  C34 POPE  271      30.159  33.709 119.478  1.00  0.00           C
ATOM  12072  C35 POPE  271      30.759  34.639 120.537  1.00  0.00           C
ATOM  12075  C36 POPE  271      30.479  34.199 121.978  1.00  0.00           C
ATOM  12078  C37 POPE  271      30.909  35.299 122.958  1.00  0.00           C
ATOM  12081  C38 POPE  271      30.429  35.089 124.398  1.00  0.00           C
ATOM  12084  C39 POPE  271      30.449  36.389 125.218  1.00  0.00           C
ATOM  12087 0C31 POPE  271      31.689  36.569 126.107  1.00  0.00           C
ATOM  12090 1C31 POPE  271      31.569  35.809 127.428  1.00  0.00           C
ATOM  12093 2C31 POPE  271      32.779  35.959 128.378  1.00  0.00           C
ATOM  12096 3C31 POPE  271      32.889  37.349 129.008  1.00  0.00           C
ATOM  12099 4C31 POPE  271      33.899  37.399 130.168  1.00  0.00           C
ATOM  12102 5C31 POPE  271      33.909  38.739 130.908  1.00  0.00           C
ATOM  12105 6C31 POPE  271      34.809  38.759 132.148  1.00  0.00           C
ATOM  12109  NH3 POPE  272     110.229  81.649 113.618  1.00  0.00           N
ATOM  12113  C12 POPE  272     110.729  80.239 113.747  1.00  0.00           C
ATOM  12116  C11 POPE  272     110.959  79.579 112.378  1.00  0.00           C
ATOM  12119  P   POPE  272     111.019  76.929 112.408  1.00  0.00           P
ATOM  12120  O13 POPE  272     109.589  77.139 112.137  1.00  0.00           O
ATOM  12121  O14 POPE  272     111.729  76.069 111.438  1.00  0.00           O
ATOM  12122  O11 POPE  272     111.179  76.279 113.848  1.00  0.00           O
ATOM  12123  O12 POPE  272     111.729  78.349 112.508  1.00  0.00           O
ATOM  12124  C1  POPE  272     110.729  76.839 115.088  1.00  0.00           C
ATOM  12127  C2  POPE  272     109.749  75.889 115.858  1.00  0.00           C
ATOM  12129  O21 POPE  272     108.969  76.599 116.838  1.00  0.00           O
ATOM  12130  C21 POPE  272     109.559  77.149 117.878  1.00  0.00           C
ATOM  12131  O22 POPE  272     110.739  77.389 118.007  1.00  0.00           O
ATOM  12132  C22 POPE  272     108.509  77.479 118.938  1.00  0.00           C
ATOM  12135  C3  POPE  272     110.409  74.609 116.458  1.00  0.00           C
ATOM  12138  O31 POPE  272     109.459  73.859 117.268  1.00  0.00           O
ATOM  12139  C31 POPE  272     109.999  73.059 118.188  1.00  0.00           C
ATOM  12140  O32 POPE  272     111.189  72.829 118.309  1.00  0.00           O
ATOM  12141  C32 POPE  272     108.879  72.469 119.048  1.00  0.00           C
ATOM  12144  C23 POPE  272     108.639  78.949 119.408  1.00  0.00           C
ATOM  12147  C24 POPE  272     107.299  79.519 119.847  1.00  0.00           C
ATOM  12150  C25 POPE  272     106.849  79.119 121.247  1.00  0.00           C
[truncated: 1,753,259 more chars]
