# Supplementary material for: Characterizing Membrane Association and Periplasmic Transfer of Bacterial Lipoproteins through Molecular Dynamics Simulations
Source: Structure. 2020 Apr 7;28(4):475–487.e3. doi: 10.1016/j.str.2020.01.012 (PMC7139219; doi:10.1016/j.str.2020.01.012)
Supplement: Data S1. Final Coordinates from Simulations (Y–Z), Related to Figure 3 [file mmc3.zip › Y-Z/YIAD-2-atomistic.pdb]

TITLE     Protein
REMARK    THIS IS A SIMULATION BOX
CRYST1  129.137  129.137  299.950  90.00  90.00  90.00 P 1           1
MODEL        1
ATOM      1  N   CYSTA   1      45.534  49.389 158.950  1.00  0.00           N
ATOM      3  CA  CYSTA   1      44.454  48.628 159.550  1.00  0.00           C
ATOM      5  C   CYSTA   1      45.054  47.639 160.540  1.00  0.00           C
ATOM      6  O   CYSTA   1      46.264  47.518 160.700  1.00  0.00           O
ATOM      7  CB  CYSTA   1      43.653  47.849 158.450  1.00  0.00           C
ATOM     10  SG  CYSTA   1      42.794  48.929 157.250  1.00  0.00           S
ATOM     11  C1  CYSTA   1      44.154  49.199 156.060  1.00  0.00           C
ATOM     14  CA1 CYSTA   1      45.513  50.719 158.820  1.00  0.00           C
ATOM     15  OA1 CYSTA   1      44.734  51.369 159.500  1.00  0.00           O
ATOM     16  CA2 CYSTA   1      46.404  51.439 157.850  1.00  0.00           C
ATOM     19  C11 CYSTA   1      44.073  48.658 154.600  1.00  0.00           C
ATOM     21  O11 CYSTA   1      43.384  47.398 154.560  1.00  0.00           O
ATOM     22  CX1 CYSTA   1      42.044  47.299 154.450  1.00  0.00           C
ATOM     23  OX1 CYSTA   1      41.474  46.229 154.570  1.00  0.00           O
ATOM     24  CX2 CYSTA   1      41.274  48.599 154.180  1.00  0.00           C
ATOM     27  C12 CYSTA   1      45.504  48.518 153.990  1.00  0.00           C
ATOM     30  O12 CYSTA   1      45.583  47.459 153.020  1.00  0.00           O
ATOM     31  CD1 CYSTA   1      46.054  46.309 153.510  1.00  0.00           C
ATOM     32  OD1 CYSTA   1      46.594  46.169 154.600  1.00  0.00           O
ATOM     33  CD2 CYSTA   1      45.873  45.169 152.530  1.00  0.00           C
ATOM     36  CA3 CYSTA   1      47.394  50.529 157.080  1.00  0.00           C
ATOM     39  CA4 CYSTA   1      48.494  49.968 157.980  1.00  0.00           C
ATOM     42  CA5 CYSTA   1      49.184  48.739 157.380  1.00  0.00           C
ATOM     45  CA6 CYSTA   1      50.593  49.059 156.880  1.00  0.00           C
ATOM     48  CA7 CYSTA   1      50.644  49.908 155.620  1.00  0.00           C
ATOM     51  CA8 CYSTA   1      51.283  51.279 155.830  1.00  0.00           C
ATOM     54  CA9 CYSTA   1      51.754  51.818 154.490  1.00  0.00           C
ATOM     57 0CA1 CYSTA   1      51.833  53.328 154.390  1.00  0.00           C
ATOM     60 1CA1 CYSTA   1      52.423  53.658 153.020  1.00  0.00           C
ATOM     63 2CA1 CYSTA   1      52.204  55.078 152.510  1.00  0.00           C
ATOM     66 3CA1 CYSTA   1      53.064  55.279 151.260  1.00  0.00           C
ATOM     69 4CA1 CYSTA   1      52.644  56.459 150.380  1.00  0.00           C
ATOM     72 5CA1 CYSTA   1      53.783  56.859 149.440  1.00  0.00           C
ATOM     75 6CA1 CYSTA   1      53.394  57.899 148.390  1.00  0.00           C
ATOM     79  CD3 CYSTA   1      47.223  44.779 151.910  1.00  0.00           C
ATOM     82  CD4 CYSTA   1      47.714  45.889 150.980  1.00  0.00           C
ATOM     85  CD5 CYSTA   1      49.114  45.619 150.460  1.00  0.00           C
ATOM     88  CD6 CYSTA   1      49.554  46.678 149.460  1.00  0.00           C
ATOM     91  CD7 CYSTA   1      50.894  46.309 148.850  1.00  0.00           C
ATOM     94  CD8 CYSTA   1      51.433  47.359 147.870  1.00  0.00           C
ATOM     97  CD9 CYSTA   1      52.554  46.769 147.000  1.00  0.00           C
ATOM    100 0CD1 CYSTA   1      52.074  46.309 145.610  1.00  0.00           C
ATOM    103 1CD1 CYSTA   1      50.884  45.339 145.650  1.00  0.00           C
ATOM    106 2CD1 CYSTA   1      50.443  44.808 144.280  1.00  0.00           C
ATOM    109 3CD1 CYSTA   1      49.254  43.849 144.410  1.00  0.00           C
ATOM    112 4CD1 CYSTA   1      48.583  43.518 143.070  1.00  0.00           C
ATOM    115 5CD1 CYSTA   1      47.524  42.408 143.210  1.00  0.00           C
ATOM    118 6CD1 CYSTA   1      46.754  42.128 141.920  1.00  0.00           C
ATOM    122  CX3 CYSTA   1      41.373  49.118 152.730  1.00  0.00           C
ATOM    125  CX4 CYSTA   1      40.253  48.639 151.820  1.00  0.00           C
ATOM    128  CX5 CYSTA   1      40.664  47.518 150.860  1.00  0.00           C
ATOM    131  CX6 CYSTA   1      41.573  47.988 149.720  1.00  0.00           C
ATOM    134  CX7 CYSTA   1      42.333  46.818 149.080  1.00  0.00           C
ATOM    137  CX8 CYSTA   1      43.283  47.249 147.940  1.00  0.00           C
ATOM    140  CX9 CYSTA   1      44.154  46.099 147.490  1.00  0.00           C
ATOM    142 0CX1 CYSTA   1      45.074  46.148 146.520  1.00  0.00           C
ATOM    144 1CX1 CYSTA   1      45.414  47.369 145.690  1.00  0.00           C
ATOM    147 2CX1 CYSTA   1      45.973  47.078 144.290  1.00  0.00           C
ATOM    150 3CX1 CYSTA   1      44.933  46.639 143.240  1.00  0.00           C
ATOM    153 4CX1 CYSTA   1      45.474  46.779 141.810  1.00  0.00           C
ATOM    156 5CX1 CYSTA   1      44.504  46.299 140.720  1.00  0.00           C
ATOM    159 6CX1 CYSTA   1      44.804  46.878 139.330  1.00  0.00           C
ATOM    162 7CX1 CYSTA   1      43.923  46.268 138.230  1.00  0.00           C
ATOM    165 8CX1 CYSTA   1      44.123  46.909 136.860  1.00  0.00           C
ATOM    169  N   THR A   2      44.234  46.818 161.230  1.00  0.00           N
ATOM    171  CA  THR A   2      43.123  47.319 162.060  1.00  0.00           C
ATOM    173  CB  THR A   2      41.744  46.738 161.660  1.00  0.00           C
ATOM    175  OG1 THR A   2      40.774  47.759 161.490  1.00  0.00           O
ATOM    177  CG2 THR A   2      41.144  45.749 162.660  1.00  0.00           C
ATOM    181  C   THR A   2      43.513  47.078 163.530  1.00  0.00           C
ATOM    182  O   THR A   2      42.774  47.359 164.470  1.00  0.00           O
ATOM    183  N   THR A   3      44.744  46.629 163.820  1.00  0.00           N
ATOM    185  CA  THR A   3      45.144  46.078 165.120  1.00  0.00           C
ATOM    187  CB  THR A   3      46.423  45.218 164.980  1.00  0.00           C
ATOM    189  OG1 THR A   3      46.524  44.679 163.670  1.00  0.00           O
ATOM    191  CG2 THR A   3      46.464  44.048 165.970  1.00  0.00           C
ATOM    195  C   THR A   3      45.484  47.159 166.140  1.00  0.00           C
ATOM    196  O   THR A   3      45.954  46.869 167.230  1.00  0.00           O
ATOM    197  N   ASN A   4      45.284  48.439 165.800  1.00  0.00           N
ATOM    199  CA  ASN A   4      45.994  49.589 166.330  1.00  0.00           C
ATOM    201  CB  ASN A   4      45.534  50.088 167.740  1.00  0.00           C
ATOM    204  CG  ASN A   4      46.103  49.509 169.050  1.00  0.00           C
ATOM    205  OD1 ASN A   4      45.453  49.719 170.070  1.00  0.00           O
ATOM    206  ND2 ASN A   4      47.213  48.759 169.090  1.00  0.00           N
ATOM    209  C   ASN A   4      47.484  49.669 166.030  1.00  0.00           C
ATOM    210  O   ASN A   4      48.353  49.349 166.840  1.00  0.00           O
ATOM    211  N   PRO A   5      47.854  50.099 164.880  1.00  0.00           N
ATOM    212  CD  PRO A   5      47.304  49.628 163.610  1.00  0.00           C
ATOM    215  CA  PRO A   5      49.164  50.689 164.740  1.00  0.00           C
ATOM    217  CB  PRO A   5      49.513  50.379 163.280  1.00  0.00           C
ATOM    220  CG  PRO A   5      48.564  49.248 162.870  1.00  0.00           C
ATOM    223  C   PRO A   5      49.063  52.189 164.980  1.00  0.00           C
ATOM    224  O   PRO A   5      48.074  52.669 165.540  1.00  0.00           O
ATOM    225  N   TYR A   6      50.054  52.928 164.450  1.00  0.00           N
ATOM    227  CA  TYR A   6      49.914  54.259 163.930  1.00  0.00           C
ATOM    229  CB  TYR A   6      48.613  54.499 163.110  1.00  0.00           C
ATOM    232  CG  TYR A   6      48.873  54.889 161.690  1.00  0.00           C
ATOM    233  CD1 TYR A   6      49.333  53.939 160.750  1.00  0.00           C
ATOM    235  CE1 TYR A   6      49.343  54.238 159.380  1.00  0.00           C
ATOM    237  CZ  TYR A   6      48.943  55.498 158.950  1.00  0.00           C
ATOM    238  OH  TYR A   6      49.073  55.869 157.600  1.00  0.00           O
ATOM    240  CD2 TYR A   6      48.504  56.158 161.230  1.00  0.00           C
ATOM    242  CE2 TYR A   6      48.524  56.459 159.870  1.00  0.00           C
ATOM    244  C   TYR A   6      50.133  55.368 164.930  1.00  0.00           C
ATOM    245  O   TYR A   6      49.754  55.298 166.100  1.00  0.00           O
ATOM    246  N   THR A   7      50.794  56.429 164.420  1.00  0.00           N
ATOM    248  CA  THR A   7      51.394  57.538 165.160  1.00  0.00           C
ATOM    250  CB  THR A   7      50.354  58.479 165.810  1.00  0.00           C
ATOM    252  OG1 THR A   7      50.653  59.838 165.550  1.00  0.00           O
ATOM    254  CG2 THR A   7      50.173  58.319 167.330  1.00  0.00           C
ATOM    258  C   THR A   7      52.484  57.119 166.120  1.00  0.00           C
ATOM    259  O   THR A   7      52.673  55.939 166.450  1.00  0.00           O
ATOM    260  N   GLY A   8      53.283  58.079 166.610  1.00  0.00           N
ATOM    262  CA  GLY A   8      54.284  57.839 167.650  1.00  0.00           C
ATOM    265  C   GLY A   8      54.034  58.768 168.790  1.00  0.00           C
ATOM    266  O   GLY A   8      54.003  59.989 168.610  1.00  0.00           O
ATOM    267  N   GLU A   9      53.844  58.299 170.030  1.00  0.00           N
ATOM    269  CA  GLU A   9      53.524  56.969 170.530  1.00  0.00           C
ATOM    271  CB  GLU A   9      52.234  56.268 170.030  1.00  0.00           C
ATOM    274  CG  GLU A   9      51.004  56.408 170.970  1.00  0.00           C
ATOM    277  CD  GLU A   9      50.744  57.779 171.590  1.00  0.00           C
ATOM    278  OE1 GLU A   9      50.644  57.858 172.850  1.00  0.00           O
ATOM    279  OE2 GLU A   9      50.554  58.768 170.850  1.00  0.00           O
ATOM    280  C   GLU A   9      54.504  55.988 171.180  1.00  0.00           C
ATOM    281  O   GLU A   9      55.554  55.558 170.690  1.00  0.00           O
ATOM    282  N   ARG A  10      54.024  55.609 172.380  1.00  0.00           N
ATOM    284  CA  ARG A  10      54.513  54.749 173.420  1.00  0.00           C
ATOM    286  CB  ARG A  10      55.043  55.669 174.560  1.00  0.00           C
ATOM    289  CG  ARG A  10      53.863  56.319 175.320  1.00  0.00           C
ATOM    292  CD  ARG A  10      54.203  57.509 176.190  1.00  0.00           C
ATOM    295  NE  ARG A  10      52.914  58.279 176.230  1.00  0.00           N
ATOM    297  CZ  ARG A  10      52.623  59.189 177.140  1.00  0.00           C
ATOM    298  NH1 ARG A  10      51.363  59.499 177.290  1.00  0.00           N
ATOM    301  NH2 ARG A  10      53.554  59.709 177.890  1.00  0.00           N
ATOM    304  C   ARG A  10      53.244  54.009 173.920  1.00  0.00           C
ATOM    305  O   ARG A  10      52.134  54.529 173.820  1.00  0.00           O
ATOM    306  N   GLU A  11      53.324  52.809 174.520  1.00  0.00           N
ATOM    308  CA  GLU A  11      54.434  51.939 174.380  1.00  0.00           C
ATOM    310  CB  GLU A  11      55.434  52.078 175.560  1.00  0.00           C
ATOM    313  CG  GLU A  11      55.173  51.279 176.870  1.00  0.00           C
ATOM    316  CD  GLU A  11      54.244  51.829 177.940  1.00  0.00           C
ATOM    317  OE1 GLU A  11      54.434  51.369 179.100  1.00  0.00           O
ATOM    318  OE2 GLU A  11      53.384  52.718 177.740  1.00  0.00           O
ATOM    319  C   GLU A  11      53.964  50.509 174.260  1.00  0.00           C
ATOM    320  O   GLU A  11      53.054  50.088 174.960  1.00  0.00           O
ATOM    321  N   ALA A  12      54.554  49.619 173.430  1.00  0.00           N
ATOM    323  CA  ALA A  12      55.383  49.789 172.220  1.00  0.00           C
ATOM    325  CB  ALA A  12      56.373  50.979 172.120  1.00  0.00           C
ATOM    329  C   ALA A  12      56.204  48.549 171.980  1.00  0.00           C
ATOM    330  O   ALA A  12      56.554  47.829 172.900  1.00  0.00           O
ATOM    331  N   GLY A  13      56.544  48.259 170.710  1.00  0.00           N
ATOM    333  CA  GLY A  13      56.064  48.978 169.530  1.00  0.00           C
ATOM    336  C   GLY A  13      56.194  48.299 168.200  1.00  0.00           C
ATOM    337  O   GLY A  13      56.524  48.949 167.230  1.00  0.00           O
ATOM    338  N   LYS A  14      55.984  46.988 168.010  1.00  0.00           N
ATOM    340  CA  LYS A  14      55.653  45.819 168.820  1.00  0.00           C
ATOM    342  CB  LYS A  14      54.704  45.929 170.070  1.00  0.00           C
ATOM    345  CG  LYS A  14      53.923  44.669 170.520  1.00  0.00           C
ATOM    348  CD  LYS A  14      53.644  44.549 172.040  1.00  0.00           C
ATOM    351  CE  LYS A  14      52.613  45.519 172.640  1.00  0.00           C
ATOM    354  NZ  LYS A  14      52.444  45.358 174.100  1.00  0.00           N
ATOM    358  C   LYS A  14      55.263  44.768 167.790  1.00  0.00           C
ATOM    359  O   LYS A  14      54.123  44.349 167.680  1.00  0.00           O
ATOM    360  N   SER A  15      56.194  44.429 166.880  1.00  0.00           N
ATOM    362  CA  SER A  15      57.603  44.248 167.200  1.00  0.00           C
ATOM    364  CB  SER A  15      57.864  43.289 168.420  1.00  0.00           C
ATOM    367  OG  SER A  15      56.943  42.198 168.490  1.00  0.00           O
ATOM    369  C   SER A  15      58.373  43.648 166.050  1.00  0.00           C
ATOM    370  O   SER A  15      58.373  42.448 165.890  1.00  0.00           O
ATOM    371  N   ALA A  16      59.073  44.439 165.220  1.00  0.00           N
ATOM    373  CA  ALA A  16      58.364  45.069 164.120  1.00  0.00           C
ATOM    375  CB  ALA A  16      58.933  46.459 163.760  1.00  0.00           C
ATOM    379  C   ALA A  16      58.484  44.139 162.930  1.00  0.00           C
ATOM    380  O   ALA A  16      59.564  43.698 162.570  1.00  0.00           O
ATOM    381  N   ILE A  17      57.374  43.768 162.280  1.00  0.00           N
ATOM    383  CA  ILE A  17      56.464  44.759 161.730  1.00  0.00           C
ATOM    385  CB  ILE A  17      56.573  44.799 160.210  1.00  0.00           C
ATOM    387  CG2 ILE A  17      55.903  46.069 159.680  1.00  0.00           C
ATOM    391  CG1 ILE A  17      58.064  44.819 159.770  1.00  0.00           C
ATOM    394  CD  ILE A  17      58.254  45.179 158.300  1.00  0.00           C
ATOM    398  C   ILE A  17      55.074  44.569 162.310  1.00  0.00           C
ATOM    399  O   ILE A  17      54.104  45.218 161.920  1.00  0.00           O
ATOM    400  N   GLY A  18      54.973  43.739 163.370  1.00  0.00           N
ATOM    402  CA  GLY A  18      53.793  43.679 164.230  1.00  0.00           C
ATOM    405  C   GLY A  18      53.314  44.968 164.830  1.00  0.00           C
ATOM    406  O   GLY A  18      54.063  45.948 165.000  1.00  0.00           O
ATOM    407  N   ALA A  19      52.044  44.939 165.230  1.00  0.00           N
ATOM    409  CA  ALA A  19      51.353  46.029 165.870  1.00  0.00           C
ATOM    411  CB  ALA A  19      50.224  46.509 164.950  1.00  0.00           C
ATOM    415  C   ALA A  19      50.774  45.529 167.190  1.00  0.00           C
ATOM    416  O   ALA A  19      50.593  44.339 167.390  1.00  0.00           O
ATOM    417  N   GLY A  20      50.474  46.369 168.190  1.00  0.00           N
ATOM    419  CA  GLY A  20      50.833  47.779 168.350  1.00  0.00           C
ATOM    422  C   GLY A  20      51.334  47.928 169.760  1.00  0.00           C
ATOM    423  O   GLY A  20      51.524  46.948 170.460  1.00  0.00           O
ATOM    424  N   LEU A  21      51.563  49.129 170.300  1.00  0.00           N
ATOM    426  CA  LEU A  21      51.243  50.479 169.850  1.00  0.00           C
ATOM    428  CB  LEU A  21      49.933  50.988 170.530  1.00  0.00           C
ATOM    431  CG  LEU A  21      49.484  50.288 171.840  1.00  0.00           C
ATOM    433  CD1 LEU A  21      48.204  50.948 172.390  1.00  0.00           C
ATOM    437  CD2 LEU A  21      50.513  50.269 172.980  1.00  0.00           C
ATOM    441  C   LEU A  21      52.423  51.379 170.250  1.00  0.00           C
ATOM    442  O   LEU A  21      52.943  51.268 171.350  1.00  0.00           O
ATOM    443  N   GLY A  22      52.953  52.299 169.410  1.00  0.00           N
ATOM    445  CA  GLY A  22      52.374  52.858 168.200  1.00  0.00           C
ATOM    448  C   GLY A  22      52.644  52.039 166.990  1.00  0.00           C
ATOM    449  O   GLY A  22      51.724  51.468 166.420  1.00  0.00           O
ATOM    450  N   SER A  23      53.914  51.939 166.550  1.00  0.00           N
ATOM    452  CA  SER A  23      54.294  51.338 165.280  1.00  0.00           C
ATOM    454  CB  SER A  23      53.723  49.898 165.010  1.00  0.00           C
ATOM    457  OG  SER A  23      54.754  48.959 164.680  1.00  0.00           O
ATOM    459  C   SER A  23      53.923  52.259 164.120  1.00  0.00           C
ATOM    460  O   SER A  23      52.753  52.578 163.920  1.00  0.00           O
ATOM    461  N   LEU A  24      54.903  52.679 163.290  1.00  0.00           N
ATOM    463  CA  LEU A  24      54.623  53.279 161.990  1.00  0.00           C
ATOM    465  CB  LEU A  24      53.613  52.448 161.160  1.00  0.00           C
ATOM    468  CG  LEU A  24      54.143  51.939 159.810  1.00  0.00           C
ATOM    470  CD1 LEU A  24      53.044  51.119 159.150  1.00  0.00           C
ATOM    474  CD2 LEU A  24      55.383  51.058 159.990  1.00  0.00           C
ATOM    478  C   LEU A  24      54.284  54.768 161.910  1.00  0.00           C
ATOM    479  O   LEU A  24      53.793  55.409 162.840  1.00  0.00           O
ATOM    480  N   VAL A  25      54.574  55.339 160.730  1.00  0.00           N
ATOM    482  CA  VAL A  25      54.394  56.729 160.340  1.00  0.00           C
ATOM    484  CB  VAL A  25      52.934  57.189 160.310  1.00  0.00           C
ATOM    486  CG1 VAL A  25      52.844  58.609 159.720  1.00  0.00           C
ATOM    490  CG2 VAL A  25      52.153  56.229 159.400  1.00  0.00           C
ATOM    494  C   VAL A  25      55.294  57.679 161.090  1.00  0.00           C
ATOM    495  O   VAL A  25      56.344  58.058 160.570  1.00  0.00           O
ATOM    496  N   GLY A  26      54.933  58.049 162.330  1.00  0.00           N
ATOM    498  CA  GLY A  26      55.593  59.089 163.100  1.00  0.00           C
ATOM    501  C   GLY A  26      56.854  58.569 163.700  1.00  0.00           C
ATOM    502  O   GLY A  26      57.924  58.809 163.180  1.00  0.00           O
ATOM    503  N   ALA A  27      56.773  57.829 164.820  1.00  0.00           N
ATOM    505  CA  ALA A  27      57.984  57.268 165.380  1.00  0.00           C
ATOM    507  CB  ALA A  27      58.793  58.279 166.200  1.00  0.00           C
ATOM    511  C   ALA A  27      57.714  56.039 166.240  1.00  0.00           C
ATOM    512  O   ALA A  27      56.954  56.049 167.200  1.00  0.00           O
ATOM    513  N   GLY A  28      58.344  54.898 165.950  1.00  0.00           N
ATOM    515  CA  GLY A  28      59.193  54.689 164.800  1.00  0.00           C
ATOM    518  C   GLY A  28      59.443  53.249 164.620  1.00  0.00           C
ATOM    519  O   GLY A  28      60.404  52.718 165.140  1.00  0.00           O
ATOM    520  N   ILE A  29      58.574  52.569 163.860  1.00  0.00           N
ATOM    522  CA  ILE A  29      58.743  51.229 163.320  1.00  0.00           C
ATOM    524  CB  ILE A  29      59.443  51.338 161.950  1.00  0.00           C
ATOM    526  CG2 ILE A  29      60.973  51.468 162.060  1.00  0.00           C
ATOM    530  CG1 ILE A  29      59.044  50.199 161.000  1.00  0.00           C
ATOM    533  CD  ILE A  29      59.634  50.389 159.610  1.00  0.00           C
ATOM    537  C   ILE A  29      59.324  50.139 164.240  1.00  0.00           C
ATOM    538  O   ILE A  29      60.094  49.269 163.840  1.00  0.00           O
ATOM    539  N   GLY A  30      58.904  50.119 165.530  1.00  0.00           N
ATOM    541  CA  GLY A  30      59.544  49.308 166.570  1.00  0.00           C
ATOM    544  C   GLY A  30      60.903  49.859 166.910  1.00  0.00           C
ATOM    545  O   GLY A  30      60.994  50.988 167.350  1.00  0.00           O
ATOM    546  N   ALA A  31      61.994  49.089 166.820  1.00  0.00           N
ATOM    548  CA  ALA A  31      62.044  47.699 167.240  1.00  0.00           C
ATOM    550  CB  ALA A  31      61.954  46.678 166.080  1.00  0.00           C
ATOM    554  C   ALA A  31      63.364  47.619 167.970  1.00  0.00           C
ATOM    555  O   ALA A  31      64.304  48.359 167.680  1.00  0.00           O
ATOM    556  N   LEU A  32      63.554  46.799 169.000  1.00  0.00           N
ATOM    558  CA  LEU A  32      62.654  45.948 169.740  1.00  0.00           C
ATOM    560  CB  LEU A  32      63.344  44.589 169.930  1.00  0.00           C
ATOM    563  CG  LEU A  32      62.454  43.378 170.300  1.00  0.00           C
ATOM    565  CD1 LEU A  32      63.244  42.089 170.020  1.00  0.00           C
ATOM    569  CD2 LEU A  32      61.153  43.349 169.490  1.00  0.00           C
ATOM    573  C   LEU A  32      62.353  46.559 171.100  1.00  0.00           C
ATOM    574  O   LEU A  32      62.693  46.029 172.160  1.00  0.00           O
ATOM    575  N   SER A  33      61.643  47.709 171.110  1.00  0.00           N
ATOM    577  CA  SER A  33      60.634  47.998 172.120  1.00  0.00           C
ATOM    579  CB  SER A  33      59.973  49.419 172.030  1.00  0.00           C
ATOM    582  OG  SER A  33      59.814  50.049 173.310  1.00  0.00           O
ATOM    584  C   SER A  33      59.554  46.919 172.020  1.00  0.00           C
ATOM    585  O   SER A  33      58.883  46.738 171.010  1.00  0.00           O
ATOM    586  N   SER A  34      59.414  46.139 173.090  1.00  0.00           N
ATOM    588  CA  SER A  34      58.304  45.249 173.330  1.00  0.00           C
ATOM    590  CB  SER A  34      58.603  43.768 172.970  1.00  0.00           C
ATOM    593  OG  SER A  34      57.444  42.949 173.120  1.00  0.00           O
ATOM    595  C   SER A  34      58.164  45.469 174.800  1.00  0.00           C
ATOM    596  O   SER A  34      59.174  45.409 175.500  1.00  0.00           O
ATOM    597  N   SER A  35      56.984  45.889 175.270  1.00  0.00           N
ATOM    599  CA  SER A  35      56.864  46.899 176.300  1.00  0.00           C
ATOM    601  CB  SER A  35      55.463  47.578 176.310  1.00  0.00           C
ATOM    604  OG  SER A  35      54.364  46.649 176.220  1.00  0.00           O
ATOM    606  C   SER A  35      57.244  46.519 177.720  1.00  0.00           C
ATOM    607  O   SER A  35      56.513  45.808 178.410  1.00  0.00           O
ATOM    608  N   LYS A  36      58.353  47.058 178.290  1.00  0.00           N
ATOM    610  CA  LYS A  36      59.504  47.689 177.650  1.00  0.00           C
ATOM    612  CB  LYS A  36      59.684  49.199 177.990  1.00  0.00           C
ATOM    615  CG  LYS A  36      58.834  50.158 177.140  1.00  0.00           C
ATOM    618  CD  LYS A  36      58.933  51.618 177.650  1.00  0.00           C
ATOM    621  CE  LYS A  36      58.914  52.699 176.570  1.00  0.00           C
ATOM    624  NZ  LYS A  36      58.624  54.038 177.130  1.00  0.00           N
ATOM    628  C   LYS A  36      60.774  46.959 178.060  1.00  0.00           C
ATOM    629  O   LYS A  36      61.213  47.078 179.200  1.00  0.00           O
ATOM    630  N   LYS A  37      61.394  46.189 177.140  1.00  0.00           N
ATOM    632  CA  LYS A  37      62.623  45.469 177.420  1.00  0.00           C
ATOM    634  CB  LYS A  37      62.654  44.048 176.770  1.00  0.00           C
ATOM    637  CG  LYS A  37      62.704  43.949 175.230  1.00  0.00           C
ATOM    640  CD  LYS A  37      63.114  42.538 174.730  1.00  0.00           C
ATOM    643  CE  LYS A  37      64.603  42.429 174.340  1.00  0.00           C
ATOM    646  NZ  LYS A  37      65.013  41.029 174.030  1.00  0.00           N
ATOM    650  C   LYS A  37      63.844  46.179 176.880  1.00  0.00           C
ATOM    651  O   LYS A  37      64.964  45.729 177.090  1.00  0.00           O
ATOM    652  N   ASP A  38      63.613  47.279 176.130  1.00  0.00           N
ATOM    654  CA  ASP A  38      64.614  48.109 175.530  1.00  0.00           C
ATOM    656  CB  ASP A  38      65.193  49.059 176.620  1.00  0.00           C
ATOM    659  CG  ASP A  38      64.193  50.099 177.080  1.00  0.00           C
ATOM    660  OD1 ASP A  38      64.573  50.959 177.920  1.00  0.00           O
ATOM    661  OD2 ASP A  38      63.023  50.119 176.600  1.00  0.00           O
ATOM    662  C   ASP A  38      65.674  47.419 174.640  1.00  0.00           C
ATOM    663  O   ASP A  38      66.724  46.969 175.080  1.00  0.00           O
ATOM    664  N   ARG A  39      65.463  47.468 173.300  1.00  0.00           N
ATOM    666  CA  ARG A  39      66.464  47.959 172.360  1.00  0.00           C
ATOM    668  CB  ARG A  39      67.873  47.268 172.350  1.00  0.00           C
ATOM    671  CG  ARG A  39      67.984  45.749 172.120  1.00  0.00           C
ATOM    674  CD  ARG A  39      69.384  45.288 171.660  1.00  0.00           C
ATOM    677  NE  ARG A  39      69.504  45.439 170.170  1.00  0.00           N
ATOM    679  CZ  ARG A  39      70.494  44.929 169.450  1.00  0.00           C
ATOM    680  NH1 ARG A  39      70.513  44.979 168.130  1.00  0.00           N
ATOM    683  NH2 ARG A  39      71.513  44.329 170.030  1.00  0.00           N
ATOM    686  C   ARG A  39      65.934  47.928 170.940  1.00  0.00           C
ATOM    687  O   ARG A  39      65.914  46.899 170.290  1.00  0.00           O
ATOM    688  N   GLY A  40      65.424  49.038 170.370  1.00  0.00           N
ATOM    690  CA  GLY A  40      65.144  50.339 170.960  1.00  0.00           C
ATOM    693  C   GLY A  40      63.824  50.869 170.480  1.00  0.00           C
ATOM    694  O   GLY A  40      62.854  50.129 170.320  1.00  0.00           O
ATOM    695  N   LYS A  41      63.743  52.189 170.330  1.00  0.00           N
ATOM    697  CA  LYS A  41      62.673  52.909 169.690  1.00  0.00           C
ATOM    699  CB  LYS A  41      61.623  53.459 170.720  1.00  0.00           C
ATOM    702  CG  LYS A  41      62.173  54.549 171.670  1.00  0.00           C
ATOM    705  CD  LYS A  41      61.643  54.609 173.120  1.00  0.00           C
ATOM    708  CE  LYS A  41      62.774  55.088 174.050  1.00  0.00           C
ATOM    711  NZ  LYS A  41      62.363  55.288 175.450  1.00  0.00           N
ATOM    715  C   LYS A  41      63.484  54.019 169.060  1.00  0.00           C
ATOM    716  O   LYS A  41      64.393  54.539 169.680  1.00  0.00           O
ATOM    717  N   GLY A  42      63.283  54.419 167.810  1.00  0.00           N
ATOM    719  CA  GLY A  42      62.584  53.709 166.770  1.00  0.00           C
ATOM    722  C   GLY A  42      63.414  52.569 166.220  1.00  0.00           C
ATOM    723  O   GLY A  42      63.984  51.738 166.930  1.00  0.00           O
ATOM    724  N   ALA A  43      63.454  52.518 164.890  1.00  0.00           N
ATOM    726  CA  ALA A  43      64.344  51.738 164.090  1.00  0.00           C
ATOM    728  CB  ALA A  43      63.903  50.259 164.020  1.00  0.00           C
ATOM    732  C   ALA A  43      64.263  52.419 162.740  1.00  0.00           C
ATOM    733  O   ALA A  43      63.403  53.249 162.490  1.00  0.00           O
ATOM    734  N   LEU A  44      65.144  52.139 161.770  1.00  0.00           N
ATOM    736  CA  LEU A  44      66.424  51.468 161.910  1.00  0.00           C
ATOM    738  CB  LEU A  44      66.623  50.439 160.770  1.00  0.00           C
ATOM    741  CG  LEU A  44      65.664  50.479 159.560  1.00  0.00           C
ATOM    743  CD1 LEU A  44      65.853  49.159 158.810  1.00  0.00           C
ATOM    747  CD2 LEU A  44      65.903  51.699 158.640  1.00  0.00           C
ATOM    751  C   LEU A  44      67.564  52.459 161.890  1.00  0.00           C
ATOM    752  O   LEU A  44      68.704  52.128 162.200  1.00  0.00           O
ATOM    753  N   ILE A  45      67.223  53.709 161.560  1.00  0.00           N
ATOM    755  CA  ILE A  45      68.083  54.849 161.580  1.00  0.00           C
ATOM    757  CB  ILE A  45      68.754  55.179 160.240  1.00  0.00           C
ATOM    759  CG2 ILE A  45      69.844  54.139 159.960  1.00  0.00           C
ATOM    763  CG1 ILE A  45      67.753  55.298 159.060  1.00  0.00           C
ATOM    766  CD  ILE A  45      68.384  55.849 157.780  1.00  0.00           C
ATOM    770  C   ILE A  45      67.123  55.948 161.950  1.00  0.00           C
ATOM    771  O   ILE A  45      65.973  55.948 161.520  1.00  0.00           O
ATOM    772  N   GLY A  46      67.513  56.959 162.750  1.00  0.00           N
ATOM    774  CA  GLY A  46      68.333  56.789 163.930  1.00  0.00           C
ATOM    777  C   GLY A  46      67.333  57.019 165.020  1.00  0.00           C
ATOM    778  O   GLY A  46      66.484  57.879 164.900  1.00  0.00           O
ATOM    779  N   ALA A  47      67.353  56.299 166.140  1.00  0.00           N
ATOM    781  CA  ALA A  47      68.143  55.129 166.430  1.00  0.00           C
ATOM    783  CB  ALA A  47      68.384  55.129 167.950  1.00  0.00           C
ATOM    787  C   ALA A  47      67.473  53.898 165.780  1.00  0.00           C
ATOM    788  O   ALA A  47      66.513  54.038 165.020  1.00  0.00           O
ATOM    789  N   ALA A  48      67.984  52.669 165.900  1.00  0.00           N
ATOM    791  CA  ALA A  48      68.274  52.069 167.180  1.00  0.00           C
ATOM    793  CB  ALA A  48      66.914  51.799 167.880  1.00  0.00           C
ATOM    797  C   ALA A  48      69.123  50.849 166.920  1.00  0.00           C
ATOM    798  O   ALA A  48      69.354  50.498 165.760  1.00  0.00           O
ATOM    799  N   ALA A  49      69.664  50.099 167.890  1.00  0.00           N
ATOM    801  CA  ALA A  49      70.074  50.389 169.250  1.00  0.00           C
ATOM    803  CB  ALA A  49      69.043  51.078 170.170  1.00  0.00           C
ATOM    807  C   ALA A  49      70.314  49.048 169.890  1.00  0.00           C
ATOM    808  O   ALA A  49      69.653  48.079 169.540  1.00  0.00           O
ATOM    809  N   GLY A  50      71.254  48.889 170.840  1.00  0.00           N
ATOM    811  CA  GLY A  50      72.114  49.919 171.440  1.00  0.00           C
ATOM    814  C   GLY A  50      72.073  49.908 172.950  1.00  0.00           C
ATOM    815  O   GLY A  50      71.543  50.808 173.610  1.00  0.00           O
ATOM    816  N   ALA A  51      72.633  48.889 173.610  1.00  0.00           N
ATOM    818  CA  ALA A  51      73.403  47.809 173.030  1.00  0.00           C
ATOM    820  CB  ALA A  51      74.734  47.769 173.790  1.00  0.00           C
ATOM    824  C   ALA A  51      72.734  46.439 173.050  1.00  0.00           C
ATOM    825  O   ALA A  51      72.644  45.759 172.030  1.00  0.00           O
ATOM    826  N   ALA A  52      72.223  45.919 174.180  1.00  0.00           N
ATOM    828  CA  ALA A  52      71.324  46.608 175.090  1.00  0.00           C
ATOM    830  CB  ALA A  52      70.174  45.669 175.460  1.00  0.00           C
ATOM    834  C   ALA A  52      72.004  47.069 176.360  1.00  0.00           C
ATOM    835  O   ALA A  52      71.933  48.238 176.720  1.00  0.00           O
ATOM    836  N   LEU A  53      72.714  46.148 177.040  1.00  0.00           N
ATOM    838  CA  LEU A  53      73.344  46.379 178.320  1.00  0.00           C
ATOM    840  CB  LEU A  53      72.744  45.498 179.450  1.00  0.00           C
ATOM    843  CG  LEU A  53      71.744  46.259 180.340  1.00  0.00           C
ATOM    845  CD1 LEU A  53      71.174  45.329 181.420  1.00  0.00           C
ATOM    849  CD2 LEU A  53      70.604  46.919 179.540  1.00  0.00           C
ATOM    853  C   LEU A  53      74.824  46.099 178.190  1.00  0.00           C
ATOM    854  O   LEU A  53      75.293  45.349 177.340  1.00  0.00           O
ATOM    855  N   GLY A  54      75.583  46.789 179.060  1.00  0.00           N
ATOM    857  CA  GLY A  54      77.013  46.659 179.110  1.00  0.00           C
ATOM    860  C   GLY A  54      77.693  47.538 178.110  1.00  0.00           C
ATOM    861  O   GLY A  54      78.204  47.078 177.100  1.00  0.00           O
ATOM    862  N   GLY A  55      77.814  48.828 178.430  1.00  0.00           N
ATOM    864  CA  GLY A  55      79.094  49.448 178.140  1.00  0.00           C
ATOM    867  C   GLY A  55      79.054  50.939 178.080  1.00  0.00           C
ATOM    868  O   GLY A  55      78.034  51.548 177.790  1.00  0.00           O
ATOM    869  N   GLY A  56      80.204  51.579 178.330  1.00  0.00           N
ATOM    871  CA  GLY A  56      81.554  50.969 178.370  1.00  0.00           C
ATOM    874  C   GLY A  56      82.104  50.959 176.970  1.00  0.00           C
ATOM    875  O   GLY A  56      81.774  50.059 176.210  1.00  0.00           O
ATOM    876  N   VAL A  57      82.884  51.929 176.460  1.00  0.00           N
ATOM    878  CA  VAL A  57      84.163  52.468 176.850  1.00  0.00           C
ATOM    880  CB  VAL A  57      84.623  53.328 175.650  1.00  0.00           C
ATOM    882  CG1 VAL A  57      84.853  54.828 175.800  1.00  0.00           C
ATOM    886  CG2 VAL A  57      85.854  52.658 175.030  1.00  0.00           C
ATOM    890  C   VAL A  57      84.244  53.009 178.280  1.00  0.00           C
ATOM    891  O   VAL A  57      83.243  53.398 178.840  1.00  0.00           O
ATOM    892  N   GLY A  58      85.393  52.919 179.010  1.00  0.00           N
ATOM    894  CA  GLY A  58      85.323  52.949 180.490  1.00  0.00           C
ATOM    897  C   GLY A  58      86.223  53.929 181.190  1.00  0.00           C
ATOM    898  O   GLY A  58      87.434  53.759 181.220  1.00  0.00           O
ATOM    899  N   TYR A  59      85.634  54.959 181.830  1.00  0.00           N
ATOM    901  CA  TYR A  59      86.013  55.288 183.180  1.00  0.00           C
ATOM    903  CB  TYR A  59      86.573  56.709 183.540  1.00  0.00           C
ATOM    906  CG  TYR A  59      86.534  57.769 182.470  1.00  0.00           C
ATOM    907  CD1 TYR A  59      87.604  57.919 181.570  1.00  0.00           C
ATOM    909  CE1 TYR A  59      87.694  59.059 180.740  1.00  0.00           C
ATOM    911  CZ  TYR A  59      86.713  60.059 180.830  1.00  0.00           C
ATOM    912  OH  TYR A  59      86.833  61.268 180.110  1.00  0.00           O
ATOM    914  CD2 TYR A  59      85.553  58.768 182.520  1.00  0.00           C
ATOM    916  CE2 TYR A  59      85.634  59.898 181.700  1.00  0.00           C
ATOM    918  C   TYR A  59      84.724  55.038 183.910  1.00  0.00           C
ATOM    919  O   TYR A  59      83.674  54.979 183.280  1.00  0.00           O
ATOM    920  N   TYR A  60      84.814  54.838 185.230  1.00  0.00           N
ATOM    922  CA  TYR A  60      83.723  54.939 186.170  1.00  0.00           C
ATOM    924  CB  TYR A  60      83.713  53.768 187.200  1.00  0.00           C
ATOM    927  CG  TYR A  60      83.313  52.378 186.720  1.00  0.00           C
ATOM    928  CD1 TYR A  60      82.664  51.529 187.640  1.00  0.00           C
ATOM    930  CE1 TYR A  60      82.403  50.179 187.340  1.00  0.00           C
ATOM    932  CZ  TYR A  60      82.804  49.659 186.100  1.00  0.00           C
ATOM    933  OH  TYR A  60      82.683  48.289 185.800  1.00  0.00           O
ATOM    935  CD2 TYR A  60      83.634  51.849 185.460  1.00  0.00           C
ATOM    937  CE2 TYR A  60      83.373  50.498 185.150  1.00  0.00           C
ATOM    939  C   TYR A  60      84.013  56.249 186.910  1.00  0.00           C
ATOM    940  O   TYR A  60      84.934  56.349 187.720  1.00  0.00           O
ATOM    941  N   MET A  61      83.304  57.369 186.660  1.00  0.00           N
ATOM    943  CA  MET A  61      81.943  57.468 186.180  1.00  0.00           C
ATOM    945  CB  MET A  61      81.153  58.369 187.170  1.00  0.00           C
ATOM    948  CG  MET A  61      80.054  57.559 187.880  1.00  0.00           C
ATOM    951  SD  MET A  61      80.024  57.629 189.690  1.00  0.00           S
ATOM    952  CE  MET A  61      78.384  56.839 189.750  1.00  0.00           C
ATOM    956  C   MET A  61      81.923  57.928 184.740  1.00  0.00           C
ATOM    957  O   MET A  61      82.863  57.648 184.010  1.00  0.00           O
ATOM    958  N   ASP A  62      80.904  58.658 184.260  1.00  0.00           N
ATOM    960  CA  ASP A  62      81.134  59.439 183.060  1.00  0.00           C
ATOM    962  CB  ASP A  62      80.704  58.739 181.750  1.00  0.00           C
ATOM    965  CG  ASP A  62      81.554  59.139 180.570  1.00  0.00           C
ATOM    966  OD1 ASP A  62      81.193  58.718 179.450  1.00  0.00           O
ATOM    967  OD2 ASP A  62      82.583  59.838 180.760  1.00  0.00           O
ATOM    968  C   ASP A  62      80.494  60.799 183.130  1.00  0.00           C
ATOM    969  O   ASP A  62      79.664  61.109 183.990  1.00  0.00           O
ATOM    970  N   VAL A  63      81.034  61.669 182.280  1.00  0.00           N
ATOM    972  CA  VAL A  63      81.254  63.058 182.580  1.00  0.00           C
ATOM    974  CB  VAL A  63      82.564  63.259 183.350  1.00  0.00           C
ATOM    976  CG1 VAL A  63      82.784  64.729 183.750  1.00  0.00           C
ATOM    980  CG2 VAL A  63      82.623  62.328 184.580  1.00  0.00           C
ATOM    984  C   VAL A  63      81.293  63.768 181.240  1.00  0.00           C
ATOM    985  O   VAL A  63      81.494  63.159 180.200  1.00  0.00           O
ATOM    986  N   GLN A  64      81.013  65.079 181.220  1.00  0.00           N
ATOM    988  CA  GLN A  64      80.594  65.769 180.030  1.00  0.00           C
ATOM    990  CB  GLN A  64      79.224  65.158 179.630  1.00  0.00           C
ATOM    993  CG  GLN A  64      78.244  65.898 178.690  1.00  0.00           C
ATOM    996  CD  GLN A  64      76.994  65.039 178.470  1.00  0.00           C
ATOM    997  OE1 GLN A  64      75.873  65.518 178.260  1.00  0.00           O
ATOM    998  NE2 GLN A  64      77.153  63.698 178.500  1.00  0.00           N
ATOM   1001  C   GLN A  64      80.623  67.238 180.380  1.00  0.00           C
ATOM   1002  O   GLN A  64      80.533  67.579 181.570  1.00  0.00           O
ATOM   1003  N   GLU A  65      80.854  68.149 179.410  1.00  0.00           N
ATOM   1005  CA  GLU A  65      81.283  69.488 179.750  1.00  0.00           C
ATOM   1007  CB  GLU A  65      82.834  69.569 179.890  1.00  0.00           C
ATOM   1010  CG  GLU A  65      83.373  70.859 180.590  1.00  0.00           C
ATOM   1013  CD  GLU A  65      84.814  70.738 181.050  1.00  0.00           C
ATOM   1014  OE1 GLU A  65      85.314  71.759 181.590  1.00  0.00           O
ATOM   1015  OE2 GLU A  65      85.434  69.669 180.890  1.00  0.00           O
ATOM   1016  C   GLU A  65      80.743  70.488 178.740  1.00  0.00           C
ATOM   1017  O   GLU A  65      79.674  70.309 178.170  1.00  0.00           O
ATOM   1018  N   ALA A  66      81.433  71.609 178.530  1.00  0.00           N
ATOM   1020  CA  ALA A  66      80.764  72.899 178.440  1.00  0.00           C
ATOM   1022  CB  ALA A  66      80.754  73.509 179.860  1.00  0.00           C
ATOM   1026  C   ALA A  66      81.424  73.878 177.480  1.00  0.00           C
ATOM   1027  O   ALA A  66      80.994  75.029 177.390  1.00  0.00           O
ATOM   1028  N   LYS A  67      82.403  73.459 176.650  1.00  0.00           N
ATOM   1030  CA  LYS A  67      82.984  74.279 175.580  1.00  0.00           C
ATOM   1032  CB  LYS A  67      84.104  73.499 174.800  1.00  0.00           C
ATOM   1035  CG  LYS A  67      85.123  72.679 175.610  1.00  0.00           C
ATOM   1038  CD  LYS A  67      86.383  73.389 176.150  1.00  0.00           C
ATOM   1041  CE  LYS A  67      86.123  74.599 177.050  1.00  0.00           C
ATOM   1044  NZ  LYS A  67      86.314  75.859 176.290  1.00  0.00           N
ATOM   1048  C   LYS A  67      81.914  74.639 174.550  1.00  0.00           C
ATOM   1049  O   LYS A  67      81.954  75.698 173.920  1.00  0.00           O
ATOM   1050  N   LEU A  68      80.984  73.689 174.360  1.00  0.00           N
ATOM   1052  CA  LEU A  68      79.863  73.709 173.450  1.00  0.00           C
ATOM   1054  CB  LEU A  68      79.293  72.279 173.420  1.00  0.00           C
ATOM   1057  CG  LEU A  68      78.263  71.979 172.320  1.00  0.00           C
ATOM   1059  CD1 LEU A  68      78.964  71.878 170.960  1.00  0.00           C
ATOM   1063  CD2 LEU A  68      77.574  70.658 172.650  1.00  0.00           C
ATOM   1067  C   LEU A  68      78.824  74.729 173.870  1.00  0.00           C
ATOM   1068  O   LEU A  68      78.693  75.779 173.240  1.00  0.00           O
ATOM   1069  N   ARG A  69      78.064  74.499 174.960  1.00  0.00           N
ATOM   1071  CA  ARG A  69      77.024  75.429 175.370  1.00  0.00           C
ATOM   1073  CB  ARG A  69      75.894  74.838 176.270  1.00  0.00           C
ATOM   1076  CG  ARG A  69      76.304  73.988 177.490  1.00  0.00           C
ATOM   1079  CD  ARG A  69      75.713  74.479 178.820  1.00  0.00           C
ATOM   1082  NE  ARG A  69      76.573  75.618 179.210  1.00  0.00           N
ATOM   1084  CZ  ARG A  69      76.443  76.369 180.300  1.00  0.00           C
ATOM   1085  NH1 ARG A  69      75.393  76.299 181.090  1.00  0.00           N
ATOM   1088  NH2 ARG A  69      77.333  77.299 180.540  1.00  0.00           N
ATOM   1091  C   ARG A  69      77.443  76.839 175.790  1.00  0.00           C
ATOM   1092  O   ARG A  69      76.674  77.789 175.650  1.00  0.00           O
ATOM   1093  N   ASP A  70      78.693  77.058 176.290  1.00  0.00           N
ATOM   1095  CA  ASP A  70      79.234  78.389 176.590  1.00  0.00           C
ATOM   1097  CB  ASP A  70      80.634  78.149 177.280  1.00  0.00           C
ATOM   1100  CG  ASP A  70      81.143  79.209 178.250  1.00  0.00           C
ATOM   1101  OD1 ASP A  70      80.363  80.139 178.610  1.00  0.00           O
ATOM   1102  OD2 ASP A  70      82.294  79.018 178.760  1.00  0.00           O
ATOM   1103  C   ASP A  70      79.284  79.289 175.330  1.00  0.00           C
ATOM   1104  O   ASP A  70      78.804  80.428 175.360  1.00  0.00           O
ATOM   1105  N   LYS A  71      79.744  78.759 174.170  1.00  0.00           N
ATOM   1107  CA  LYS A  71      79.793  79.539 172.930  1.00  0.00           C
ATOM   1109  CB  LYS A  71      80.904  79.039 171.990  1.00  0.00           C
ATOM   1112  CG  LYS A  71      82.304  79.118 172.630  1.00  0.00           C
ATOM   1115  CD  LYS A  71      83.394  79.499 171.610  1.00  0.00           C
ATOM   1118  CE  LYS A  71      84.814  79.649 172.180  1.00  0.00           C
ATOM   1121  NZ  LYS A  71      85.344  78.349 172.630  1.00  0.00           N
ATOM   1125  C   LYS A  71      78.494  79.518 172.150  1.00  0.00           C
ATOM   1126  O   LYS A  71      78.094  80.518 171.570  1.00  0.00           O
ATOM   1127  N   MET A  72      77.793  78.369 172.180  1.00  0.00           N
ATOM   1129  CA  MET A  72      76.513  78.109 171.530  1.00  0.00           C
ATOM   1131  CB  MET A  72      76.103  76.658 171.850  1.00  0.00           C
ATOM   1134  CG  MET A  72      74.824  76.149 171.190  1.00  0.00           C
ATOM   1137  SD  MET A  72      74.573  74.359 171.420  1.00  0.00           S
ATOM   1138  CE  MET A  72      73.534  74.499 172.900  1.00  0.00           C
ATOM   1142  C   MET A  72      75.393  79.039 171.940  1.00  0.00           C
ATOM   1143  O   MET A  72      74.573  79.419 171.120  1.00  0.00           O
ATOM   1144  N   ARG A  73      75.344  79.368 173.250  1.00  0.00           N
ATOM   1146  CA  ARG A  73      74.253  80.099 173.890  1.00  0.00           C
ATOM   1148  CB  ARG A  73      74.234  81.608 173.600  1.00  0.00           C
ATOM   1151  CG  ARG A  73      75.583  82.298 173.850  1.00  0.00           C
ATOM   1154  CD  ARG A  73      75.594  83.749 173.390  1.00  0.00           C
ATOM   1157  NE  ARG A  73      75.064  84.639 174.460  1.00  0.00           N
ATOM   1159  CZ  ARG A  73      74.964  85.948 174.260  1.00  0.00           C
ATOM   1160  NH1 ARG A  73      75.123  86.488 173.070  1.00  0.00           N
ATOM   1163  NH2 ARG A  73      74.723  86.729 175.290  1.00  0.00           N
ATOM   1166  C   ARG A  73      72.893  79.469 173.650  1.00  0.00           C
ATOM   1167  O   ARG A  73      71.914  80.108 173.260  1.00  0.00           O
ATOM   1168  N   GLY A  74      72.793  78.158 173.920  1.00  0.00           N
ATOM   1170  CA  GLY A  74      71.503  77.479 173.990  1.00  0.00           C
ATOM   1173  C   GLY A  74      70.683  78.018 175.130  1.00  0.00           C
ATOM   1174  O   GLY A  74      70.903  77.698 176.290  1.00  0.00           O
ATOM   1175  N   THR A  75      69.704  78.899 174.810  1.00  0.00           N
ATOM   1177  CA  THR A  75      68.844  79.518 175.810  1.00  0.00           C
ATOM   1179  CB  THR A  75      67.994  80.658 175.280  1.00  0.00           C
ATOM   1181  OG1 THR A  75      68.824  81.799 175.050  1.00  0.00           O
ATOM   1183  CG2 THR A  75      66.954  81.139 176.310  1.00  0.00           C
ATOM   1187  C   THR A  75      67.974  78.549 176.570  1.00  0.00           C
ATOM   1188  O   THR A  75      67.173  77.789 176.000  1.00  0.00           O
ATOM   1189  N   GLY A  76      68.083  78.619 177.910  1.00  0.00           N
ATOM   1191  CA  GLY A  76      67.454  77.709 178.850  1.00  0.00           C
ATOM   1194  C   GLY A  76      68.134  76.378 178.940  1.00  0.00           C
ATOM   1195  O   GLY A  76      67.464  75.399 179.230  1.00  0.00           O
ATOM   1196  N   VAL A  77      69.454  76.289 178.690  1.00  0.00           N
ATOM   1198  CA  VAL A  77      70.193  75.029 178.830  1.00  0.00           C
ATOM   1200  CB  VAL A  77      70.804  74.519 177.530  1.00  0.00           C
ATOM   1202  CG1 VAL A  77      71.543  73.179 177.750  1.00  0.00           C
ATOM   1206  CG2 VAL A  77      69.664  74.349 176.490  1.00  0.00           C
ATOM   1210  C   VAL A  77      71.314  75.198 179.840  1.00  0.00           C
ATOM   1211  O   VAL A  77      72.293  75.909 179.630  1.00  0.00           O
ATOM   1212  N   SER A  78      71.214  74.488 180.980  1.00  0.00           N
ATOM   1214  CA  SER A  78      72.234  74.508 182.000  1.00  0.00           C
ATOM   1216  CB  SER A  78      71.693  74.919 183.400  1.00  0.00           C
ATOM   1219  OG  SER A  78      70.894  73.908 184.000  1.00  0.00           O
ATOM   1221  C   SER A  78      72.903  73.149 182.080  1.00  0.00           C
ATOM   1222  O   SER A  78      72.373  72.139 181.620  1.00  0.00           O
ATOM   1223  N   VAL A  79      74.104  73.109 182.680  1.00  0.00           N
ATOM   1225  CA  VAL A  79      74.754  71.868 183.040  1.00  0.00           C
ATOM   1227  CB  VAL A  79      75.884  71.499 182.090  1.00  0.00           C
ATOM   1229  CG1 VAL A  79      77.164  72.349 182.240  1.00  0.00           C
ATOM   1233  CG2 VAL A  79      76.214  70.009 182.270  1.00  0.00           C
ATOM   1237  C   VAL A  79      75.253  72.039 184.470  1.00  0.00           C
ATOM   1238  O   VAL A  79      75.823  73.089 184.820  1.00  0.00           O
ATOM   1239  N   THR A  80      75.043  71.029 185.330  1.00  0.00           N
ATOM   1241  CA  THR A  80      75.734  70.929 186.610  1.00  0.00           C
ATOM   1243  CB  THR A  80      75.054  71.518 187.870  1.00  0.00           C
ATOM   1245  OG1 THR A  80      74.024  70.749 188.460  1.00  0.00           O
ATOM   1247  CG2 THR A  80      74.414  72.868 187.560  1.00  0.00           C
ATOM   1251  C   THR A  80      76.064  69.479 186.810  1.00  0.00           C
ATOM   1252  O   THR A  80      75.543  68.609 186.110  1.00  0.00           O
ATOM   1253  N   ARG A  81      76.973  69.179 187.730  1.00  0.00           N
ATOM   1255  CA  ARG A  81      77.284  67.798 188.010  1.00  0.00           C
ATOM   1257  CB  ARG A  81      78.714  67.399 187.600  1.00  0.00           C
ATOM   1260  CG  ARG A  81      79.914  67.768 188.510  1.00  0.00           C
ATOM   1263  CD  ARG A  81      81.314  67.279 188.060  1.00  0.00           C
ATOM   1266  NE  ARG A  81      81.193  66.308 186.910  1.00  0.00           N
ATOM   1268  CZ  ARG A  81      81.164  64.988 187.090  1.00  0.00           C
ATOM   1269  NH1 ARG A  81      81.704  64.378 188.120  1.00  0.00           N
ATOM   1272  NH2 ARG A  81      80.543  64.228 186.210  1.00  0.00           N
ATOM   1275  C   ARG A  81      77.044  67.549 189.460  1.00  0.00           C
ATOM   1276  O   ARG A  81      77.244  68.409 190.310  1.00  0.00           O
ATOM   1277  N   SER A  82      76.643  66.319 189.750  1.00  0.00           N
ATOM   1279  CA  SER A  82      76.864  65.669 191.020  1.00  0.00           C
ATOM   1281  CB  SER A  82      75.713  64.679 191.290  1.00  0.00           C
ATOM   1284  OG  SER A  82      74.454  65.268 190.920  1.00  0.00           O
ATOM   1286  C   SER A  82      78.213  64.979 190.840  1.00  0.00           C
ATOM   1287  O   SER A  82      78.683  64.849 189.710  1.00  0.00           O
ATOM   1288  N   GLY A  83      78.894  64.488 191.900  1.00  0.00           N
ATOM   1290  CA  GLY A  83      80.164  63.779 191.720  1.00  0.00           C
ATOM   1293  C   GLY A  83      80.033  62.489 190.950  1.00  0.00           C
ATOM   1294  O   GLY A  83      80.994  61.959 190.390  1.00  0.00           O
ATOM   1295  N   ASP A  84      78.804  61.939 190.920  1.00  0.00           N
ATOM   1297  CA  ASP A  84      78.504  60.649 190.360  1.00  0.00           C
ATOM   1299  CB  ASP A  84      77.613  59.908 191.400  1.00  0.00           C
ATOM   1302  CG  ASP A  84      76.314  60.619 191.770  1.00  0.00           C
ATOM   1303  OD1 ASP A  84      76.363  61.789 192.210  1.00  0.00           O
ATOM   1304  OD2 ASP A  84      75.244  59.948 191.750  1.00  0.00           O
ATOM   1305  C   ASP A  84      77.814  60.679 188.990  1.00  0.00           C
ATOM   1306  O   ASP A  84      77.704  59.669 188.320  1.00  0.00           O
ATOM   1307  N   ASN A  85      77.353  61.849 188.520  1.00  0.00           N
ATOM   1309  CA  ASN A  85      76.594  61.909 187.290  1.00  0.00           C
ATOM   1311  CB  ASN A  85      75.113  61.398 187.480  1.00  0.00           C
ATOM   1314  CG  ASN A  85      74.284  62.089 188.570  1.00  0.00           C
ATOM   1315  OD1 ASN A  85      73.674  61.459 189.440  1.00  0.00           O
ATOM   1316  ND2 ASN A  85      74.193  63.439 188.520  1.00  0.00           N
ATOM   1319  C   ASN A  85      76.643  63.319 186.740  1.00  0.00           C
ATOM   1320  O   ASN A  85      76.784  64.279 187.490  1.00  0.00           O
ATOM   1321  N   ILE A  86      76.464  63.539 185.430  1.00  0.00           N
ATOM   1323  CA  ILE A  86      76.254  64.878 184.930  1.00  0.00           C
ATOM   1325  CB  ILE A  86      76.984  65.088 183.600  1.00  0.00           C
ATOM   1327  CG2 ILE A  86      76.054  64.828 182.400  1.00  0.00           C
ATOM   1331  CG1 ILE A  86      77.633  66.488 183.510  1.00  0.00           C
ATOM   1334  CD  ILE A  86      78.954  66.529 184.270  1.00  0.00           C
ATOM   1338  C   ILE A  86      74.754  65.079 184.850  1.00  0.00           C
ATOM   1339  O   ILE A  86      74.003  64.118 184.660  1.00  0.00           O
ATOM   1340  N   ILE A  87      74.263  66.319 185.020  1.00  0.00           N
ATOM   1342  CA  ILE A  87      72.893  66.649 184.690  1.00  0.00           C
ATOM   1344  CB  ILE A  87      72.013  66.999 185.890  1.00  0.00           C
ATOM   1346  CG2 ILE A  87      71.814  65.719 186.700  1.00  0.00           C
ATOM   1350  CG1 ILE A  87      72.564  68.109 186.800  1.00  0.00           C
ATOM   1353  CD  ILE A  87      71.534  68.529 187.850  1.00  0.00           C
ATOM   1357  C   ILE A  87      72.893  67.768 183.700  1.00  0.00           C
ATOM   1358  O   ILE A  87      73.704  68.698 183.780  1.00  0.00           O
ATOM   1359  N   LEU A  88      71.954  67.719 182.750  1.00  0.00           N
ATOM   1361  CA  LEU A  88      71.623  68.808 181.880  1.00  0.00           C
ATOM   1363  CB  LEU A  88      71.653  68.398 180.400  1.00  0.00           C
ATOM   1366  CG  LEU A  88      73.043  68.009 179.900  1.00  0.00           C
ATOM   1368  CD1 LEU A  88      72.884  67.039 178.720  1.00  0.00           C
ATOM   1372  CD2 LEU A  88      73.824  69.268 179.500  1.00  0.00           C
ATOM   1376  C   LEU A  88      70.204  69.189 182.200  1.00  0.00           C
ATOM   1377  O   LEU A  88      69.333  68.328 182.330  1.00  0.00           O
ATOM   1378  N   ASN A  89      69.924  70.478 182.350  1.00  0.00           N
ATOM   1380  CA  ASN A  89      68.564  70.898 182.610  1.00  0.00           C
ATOM   1382  CB  ASN A  89      68.384  71.798 183.870  1.00  0.00           C
ATOM   1385  CG  ASN A  89      66.943  71.699 184.380  1.00  0.00           C
ATOM   1386  OD1 ASN A  89      66.083  71.119 183.730  1.00  0.00           O
ATOM   1387  ND2 ASN A  89      66.674  72.259 185.580  1.00  0.00           N
ATOM   1390  C   ASN A  89      68.123  71.618 181.370  1.00  0.00           C
ATOM   1391  O   ASN A  89      68.814  72.499 180.840  1.00  0.00           O
ATOM   1392  N   MET A  90      66.943  71.238 180.900  1.00  0.00           N
ATOM   1394  CA  MET A  90      66.183  71.999 179.950  1.00  0.00           C
ATOM   1396  CB  MET A  90      65.873  71.069 178.760  1.00  0.00           C
ATOM   1399  CG  MET A  90      66.943  71.128 177.660  1.00  0.00           C
ATOM   1402  SD  MET A  90      66.873  69.698 176.550  1.00  0.00           S
ATOM   1403  CE  MET A  90      67.504  70.658 175.160  1.00  0.00           C
ATOM   1407  C   MET A  90      64.914  72.509 180.590  1.00  0.00           C
ATOM   1408  O   MET A  90      63.933  71.789 180.730  1.00  0.00           O
ATOM   1409  N   PRO A  91      64.924  73.768 180.980  1.00  0.00           N
ATOM   1410  CD  PRO A  91      65.994  74.249 181.860  1.00  0.00           C
ATOM   1413  CA  PRO A  91      63.714  74.539 181.200  1.00  0.00           C
ATOM   1415  CB  PRO A  91      64.323  75.919 181.550  1.00  0.00           C
ATOM   1418  CG  PRO A  91      65.503  75.579 182.450  1.00  0.00           C
ATOM   1421  C   PRO A  91      62.743  74.609 180.030  1.00  0.00           C
ATOM   1422  O   PRO A  91      62.533  73.658 179.280  1.00  0.00           O
ATOM   1423  N   ASN A  92      62.114  75.769 179.880  1.00  0.00           N
ATOM   1425  CA  ASN A  92      60.984  76.078 179.040  1.00  0.00           C
ATOM   1427  CB  ASN A  92      60.634  77.549 179.360  1.00  0.00           C
ATOM   1430  CG  ASN A  92      61.674  78.509 178.790  1.00  0.00           C
ATOM   1431  OD1 ASN A  92      61.513  78.948 177.650  1.00  0.00           O
ATOM   1432  ND2 ASN A  92      62.693  78.929 179.570  1.00  0.00           N
ATOM   1435  C   ASN A  92      61.064  75.859 177.520  1.00  0.00           C
ATOM   1436  O   ASN A  92      60.234  76.338 176.750  1.00  0.00           O
ATOM   1437  N   ASN A  93      62.054  75.088 177.040  1.00  0.00           N
ATOM   1439  CA  ASN A  93      62.074  74.648 175.660  1.00  0.00           C
ATOM   1441  CB  ASN A  93      63.484  74.158 175.240  1.00  0.00           C
ATOM   1444  CG  ASN A  93      64.084  73.188 176.240  1.00  0.00           C
ATOM   1445  OD1 ASN A  93      64.664  73.619 177.240  1.00  0.00           O
ATOM   1446  ND2 ASN A  93      64.024  71.878 175.940  1.00  0.00           N
ATOM   1449  C   ASN A  93      61.033  73.569 175.430  1.00  0.00           C
ATOM   1450  O   ASN A  93      60.523  73.419 174.320  1.00  0.00           O
ATOM   1451  N   VAL A  94      60.653  72.829 176.500  1.00  0.00           N
ATOM   1453  CA  VAL A  94      59.844  71.639 176.410  1.00  0.00           C
ATOM   1455  CB  VAL A  94      60.154  70.709 177.570  1.00  0.00           C
ATOM   1457  CG1 VAL A  94      61.633  70.309 177.530  1.00  0.00           C
ATOM   1461  CG2 VAL A  94      59.874  71.378 178.930  1.00  0.00           C
ATOM   1465  C   VAL A  94      58.344  71.919 176.290  1.00  0.00           C
ATOM   1466  O   VAL A  94      57.504  71.299 176.920  1.00  0.00           O
ATOM   1467  N   THR A  95      57.924  72.899 175.460  1.00  0.00           N
ATOM   1469  CA  THR A  95      56.493  73.158 175.200  1.00  0.00           C
ATOM   1471  CB  THR A  95      56.194  74.519 174.590  1.00  0.00           C
ATOM   1473  OG1 THR A  95      57.033  74.808 173.490  1.00  0.00           O
ATOM   1475  CG2 THR A  95      56.464  75.599 175.650  1.00  0.00           C
ATOM   1479  C   THR A  95      55.824  72.089 174.390  1.00  0.00           C
ATOM   1480  O   THR A  95      54.623  71.859 174.470  1.00  0.00           O
ATOM   1481  N   PHE A  96      56.623  71.319 173.650  1.00  0.00           N
ATOM   1483  CA  PHE A  96      56.254  70.088 173.000  1.00  0.00           C
ATOM   1485  CB  PHE A  96      57.344  69.719 171.980  1.00  0.00           C
ATOM   1488  CG  PHE A  96      58.673  69.499 172.620  1.00  0.00           C
ATOM   1489  CD1 PHE A  96      58.984  68.219 173.080  1.00  0.00           C
ATOM   1491  CE1 PHE A  96      60.193  67.959 173.720  1.00  0.00           C
ATOM   1493  CZ  PHE A  96      61.124  68.988 173.870  1.00  0.00           C
ATOM   1495  CD2 PHE A  96      59.623  70.518 172.750  1.00  0.00           C
ATOM   1497  CE2 PHE A  96      60.864  70.268 173.360  1.00  0.00           C
ATOM   1499  C   PHE A  96      55.894  68.929 173.940  1.00  0.00           C
ATOM   1500  O   PHE A  96      56.383  68.789 175.070  1.00  0.00           O
ATOM   1501  N   ASP A  97      54.993  68.048 173.470  1.00  0.00           N
ATOM   1503  CA  ASP A  97      54.524  66.849 174.100  1.00  0.00           C
ATOM   1505  CB  ASP A  97      53.093  67.058 174.700  1.00  0.00           C
ATOM   1508  CG  ASP A  97      52.033  67.529 173.710  1.00  0.00           C
ATOM   1509  OD1 ASP A  97      52.333  67.719 172.510  1.00  0.00           O
ATOM   1510  OD2 ASP A  97      50.884  67.768 174.160  1.00  0.00           O
ATOM   1511  C   ASP A  97      54.574  65.769 173.030  1.00  0.00           C
ATOM   1512  O   ASP A  97      54.793  66.029 171.840  1.00  0.00           O
ATOM   1513  N   SER A  98      54.434  64.499 173.420  1.00  0.00           N
ATOM   1515  CA  SER A  98      54.213  63.419 172.480  1.00  0.00           C
ATOM   1517  CB  SER A  98      54.554  62.039 173.090  1.00  0.00           C
ATOM   1520  OG  SER A  98      53.853  61.839 174.310  1.00  0.00           O
ATOM   1522  C   SER A  98      52.794  63.398 171.910  1.00  0.00           C
ATOM   1523  O   SER A  98      51.804  63.419 172.640  1.00  0.00           O
ATOM   1524  N   SER A  99      52.693  63.419 170.560  1.00  0.00           N
ATOM   1526  CA  SER A  99      51.484  63.649 169.770  1.00  0.00           C
ATOM   1528  CB  SER A  99      50.133  63.089 170.360  1.00  0.00           C
ATOM   1531  OG  SER A  99      49.044  63.049 169.430  1.00  0.00           O
ATOM   1533  C   SER A  99      51.404  65.128 169.390  1.00  0.00           C
ATOM   1534  O   SER A  99      50.414  65.618 168.830  1.00  0.00           O
ATOM   1535  N   SER A 100      52.493  65.909 169.620  1.00  0.00           N
ATOM   1537  CA  SER A 100      52.743  67.179 168.950  1.00  0.00           C
ATOM   1539  CB  SER A 100      53.974  67.999 169.460  1.00  0.00           C
ATOM   1542  OG  SER A 100      55.243  67.419 169.130  1.00  0.00           O
ATOM   1544  C   SER A 100      52.844  67.048 167.450  1.00  0.00           C
ATOM   1545  O   SER A 100      53.294  66.039 166.910  1.00  0.00           O
ATOM   1546  N   ALA A 101      52.414  68.099 166.730  1.00  0.00           N
ATOM   1548  CA  ALA A 101      52.924  68.518 165.450  1.00  0.00           C
ATOM   1550  CB  ALA A 101      52.173  69.789 165.040  1.00  0.00           C
ATOM   1554  C   ALA A 101      54.403  68.889 165.490  1.00  0.00           C
ATOM   1555  O   ALA A 101      54.853  69.438 166.490  1.00  0.00           O
ATOM   1556  N   THR A 102      55.144  68.588 164.380  1.00  0.00           N
ATOM   1558  CA  THR A 102      56.594  68.779 164.190  1.00  0.00           C
ATOM   1560  CB  THR A 102      57.013  68.969 162.730  1.00  0.00           C
ATOM   1562  OG1 THR A 102      56.474  67.949 161.890  1.00  0.00           O
ATOM   1564  CG2 THR A 102      58.543  68.889 162.580  1.00  0.00           C
ATOM   1568  C   THR A 102      57.204  69.908 164.990  1.00  0.00           C
ATOM   1569  O   THR A 102      56.804  71.069 164.840  1.00  0.00           O
ATOM   1570  N   LEU A 103      58.153  69.599 165.890  1.00  0.00           N
ATOM   1572  CA  LEU A 103      58.754  70.539 166.810  1.00  0.00           C
ATOM   1574  CB  LEU A 103      59.844  69.859 167.680  1.00  0.00           C
ATOM   1577  CG  LEU A 103      60.063  70.408 169.110  1.00  0.00           C
ATOM   1579  CD1 LEU A 103      61.213  69.648 169.770  1.00  0.00           C
ATOM   1583  CD2 LEU A 103      60.344  71.919 169.190  1.00  0.00           C
ATOM   1587  C   LEU A 103      59.324  71.728 166.080  1.00  0.00           C
ATOM   1588  O   LEU A 103      60.074  71.588 165.120  1.00  0.00           O
ATOM   1589  N   LYS A 104      58.923  72.959 166.500  1.00  0.00           N
ATOM   1591  CA  LYS A 104      59.484  74.199 166.020  1.00  0.00           C
ATOM   1593  CB  LYS A 104      59.193  75.389 166.970  1.00  0.00           C
ATOM   1596  CG  LYS A 104      57.704  75.669 167.220  1.00  0.00           C
ATOM   1599  CD  LYS A 104      57.543  76.829 168.220  1.00  0.00           C
ATOM   1602  CE  LYS A 104      56.094  77.159 168.580  1.00  0.00           C
ATOM   1605  NZ  LYS A 104      56.054  78.238 169.590  1.00  0.00           N
ATOM   1609  C   LYS A 104      60.994  74.209 165.750  1.00  0.00           C
ATOM   1610  O   LYS A 104      61.754  73.768 166.620  1.00  0.00           O
ATOM   1611  N   PRO A 105      61.474  74.759 164.640  1.00  0.00           N
ATOM   1612  CD  PRO A 105      60.634  75.049 163.470  1.00  0.00           C
ATOM   1615  CA  PRO A 105      62.883  74.968 164.350  1.00  0.00           C
ATOM   1617  CB  PRO A 105      62.813  75.859 163.120  1.00  0.00           C
ATOM   1620  CG  PRO A 105      61.614  75.319 162.360  1.00  0.00           C
ATOM   1623  C   PRO A 105      63.754  75.558 165.460  1.00  0.00           C
ATOM   1624  O   PRO A 105      64.924  75.219 165.600  1.00  0.00           O
ATOM   1625  N   ALA A 106      63.184  76.429 166.300  1.00  0.00           N
ATOM   1627  CA  ALA A 106      63.793  76.929 167.500  1.00  0.00           C
ATOM   1629  CB  ALA A 106      62.743  77.829 168.170  1.00  0.00           C
ATOM   1633  C   ALA A 106      64.204  75.839 168.500  1.00  0.00           C
ATOM   1634  O   ALA A 106      65.274  75.869 169.110  1.00  0.00           O
ATOM   1635  N   GLY A 107      63.344  74.819 168.710  1.00  0.00           N
ATOM   1637  CA  GLY A 107      63.594  73.709 169.610  1.00  0.00           C
ATOM   1640  C   GLY A 107      64.443  72.669 168.960  1.00  0.00           C
ATOM   1641  O   GLY A 107      65.274  72.048 169.620  1.00  0.00           O
ATOM   1642  N   ALA A 108      64.333  72.518 167.630  1.00  0.00           N
ATOM   1644  CA  ALA A 108      65.223  71.679 166.870  1.00  0.00           C
ATOM   1646  CB  ALA A 108      64.844  71.839 165.400  1.00  0.00           C
ATOM   1650  C   ALA A 108      66.683  72.048 167.040  1.00  0.00           C
ATOM   1651  O   ALA A 108      67.534  71.189 167.250  1.00  0.00           O
ATOM   1652  N   ASN A 109      67.004  73.359 167.030  1.00  0.00           N
ATOM   1654  CA  ASN A 109      68.333  73.829 167.410  1.00  0.00           C
ATOM   1656  CB  ASN A 109      68.394  75.359 167.250  1.00  0.00           C
ATOM   1659  CG  ASN A 109      68.244  75.749 165.780  1.00  0.00           C
ATOM   1660  OD1 ASN A 109      68.543  74.999 164.860  1.00  0.00           O
ATOM   1661  ND2 ASN A 109      67.744  76.979 165.550  1.00  0.00           N
ATOM   1664  C   ASN A 109      68.784  73.479 168.830  1.00  0.00           C
ATOM   1665  O   ASN A 109      69.884  72.978 169.040  1.00  0.00           O
ATOM   1666  N   THR A 110      67.943  73.718 169.870  1.00  0.00           N
ATOM   1668  CA  THR A 110      68.283  73.389 171.270  1.00  0.00           C
ATOM   1670  CB  THR A 110      67.373  73.999 172.350  1.00  0.00           C
ATOM   1672  OG1 THR A 110      68.083  74.139 173.580  1.00  0.00           O
ATOM   1674  CG2 THR A 110      66.103  73.209 172.670  1.00  0.00           C
ATOM   1678  C   THR A 110      68.443  71.908 171.490  1.00  0.00           C
ATOM   1679  O   THR A 110      69.364  71.459 172.160  1.00  0.00           O
ATOM   1680  N   LEU A 111      67.554  71.078 170.890  1.00  0.00           N
ATOM   1682  CA  LEU A 111      67.683  69.648 170.820  1.00  0.00           C
ATOM   1684  CB  LEU A 111      66.373  68.908 170.420  1.00  0.00           C
ATOM   1687  CG  LEU A 111      65.334  68.819 171.560  1.00  0.00           C
ATOM   1689  CD1 LEU A 111      64.393  70.018 171.650  1.00  0.00           C
ATOM   1693  CD2 LEU A 111      64.454  67.588 171.390  1.00  0.00           C
ATOM   1697  C   LEU A 111      68.883  69.169 170.030  1.00  0.00           C
ATOM   1698  O   LEU A 111      69.573  68.258 170.480  1.00  0.00           O
ATOM   1699  N   THR A 112      69.244  69.759 168.870  1.00  0.00           N
ATOM   1701  CA  THR A 112      70.524  69.448 168.220  1.00  0.00           C
ATOM   1703  CB  THR A 112      70.704  70.189 166.900  1.00  0.00           C
ATOM   1705  OG1 THR A 112      69.673  69.869 165.960  1.00  0.00           O
ATOM   1707  CG2 THR A 112      72.033  69.799 166.230  1.00  0.00           C
ATOM   1711  C   THR A 112      71.713  69.779 169.130  1.00  0.00           C
ATOM   1712  O   THR A 112      72.653  68.999 169.300  1.00  0.00           O
ATOM   1713  N   GLY A 113      71.643  70.948 169.790  1.00  0.00           N
ATOM   1715  CA  GLY A 113      72.554  71.408 170.840  1.00  0.00           C
ATOM   1718  C   GLY A 113      72.784  70.459 171.990  1.00  0.00           C
ATOM   1719  O   GLY A 113      73.903  70.139 172.390  1.00  0.00           O
ATOM   1720  N   VAL A 114      71.683  69.959 172.580  1.00  0.00           N
ATOM   1722  CA  VAL A 114      71.734  68.959 173.630  1.00  0.00           C
ATOM   1724  CB  VAL A 114      70.403  68.869 174.380  1.00  0.00           C
ATOM   1726  CG1 VAL A 114      69.473  67.719 173.940  1.00  0.00           C
ATOM   1730  CG2 VAL A 114      70.683  68.738 175.890  1.00  0.00           C
ATOM   1734  C   VAL A 114      72.213  67.628 173.070  1.00  0.00           C
ATOM   1735  O   VAL A 114      72.994  66.908 173.690  1.00  0.00           O
ATOM   1736  N   ALA A 115      71.814  67.268 171.850  1.00  0.00           N
ATOM   1738  CA  ALA A 115      72.184  66.018 171.270  1.00  0.00           C
ATOM   1740  CB  ALA A 115      71.524  65.869 169.910  1.00  0.00           C
ATOM   1744  C   ALA A 115      73.674  65.789 171.090  1.00  0.00           C
ATOM   1745  O   ALA A 115      74.164  64.679 171.370  1.00  0.00           O
ATOM   1746  N   MET A 116      74.373  66.849 170.660  1.00  0.00           N
ATOM   1748  CA  MET A 116      75.814  66.969 170.640  1.00  0.00           C
ATOM   1750  CB  MET A 116      76.214  68.238 169.870  1.00  0.00           C
ATOM   1753  CG  MET A 116      77.664  68.188 169.350  1.00  0.00           C
ATOM   1756  SD  MET A 116      78.043  69.499 168.150  1.00  0.00           S
ATOM   1757  CE  MET A 116      79.623  68.779 167.650  1.00  0.00           C
ATOM   1761  C   MET A 116      76.464  66.938 172.020  1.00  0.00           C
ATOM   1762  O   MET A 116      77.443  66.229 172.200  1.00  0.00           O
ATOM   1763  N   VAL A 117      75.934  67.658 173.050  1.00  0.00           N
ATOM   1765  CA  VAL A 117      76.543  67.619 174.390  1.00  0.00           C
ATOM   1767  CB  VAL A 117      76.024  68.698 175.350  1.00  0.00           C
ATOM   1769  CG1 VAL A 117      74.734  68.308 176.090  1.00  0.00           C
ATOM   1773  CG2 VAL A 117      77.123  69.029 176.380  1.00  0.00           C
ATOM   1777  C   VAL A 117      76.524  66.218 175.010  1.00  0.00           C
ATOM   1778  O   VAL A 117      77.513  65.749 175.550  1.00  0.00           O
ATOM   1779  N   LEU A 118      75.433  65.449 174.860  1.00  0.00           N
ATOM   1781  CA  LEU A 118      75.384  64.088 175.360  1.00  0.00           C
ATOM   1783  CB  LEU A 118      73.954  63.509 175.390  1.00  0.00           C
ATOM   1786  CG  LEU A 118      72.933  64.009 176.430  1.00  0.00           C
ATOM   1788  CD1 LEU A 118      72.213  65.298 176.050  1.00  0.00           C
ATOM   1792  CD2 LEU A 118      71.844  62.949 176.600  1.00  0.00           C
ATOM   1796  C   LEU A 118      76.284  63.119 174.570  1.00  0.00           C
ATOM   1797  O   LEU A 118      76.503  61.979 174.980  1.00  0.00           O
ATOM   1798  N   LYS A 119      76.804  63.549 173.410  1.00  0.00           N
ATOM   1800  CA  LYS A 119      77.604  62.759 172.500  1.00  0.00           C
ATOM   1802  CB  LYS A 119      77.373  63.289 171.050  1.00  0.00           C
ATOM   1805  CG  LYS A 119      77.793  62.338 169.910  1.00  0.00           C
ATOM   1808  CD  LYS A 119      76.933  61.078 169.720  1.00  0.00           C
ATOM   1811  CE  LYS A 119      75.604  61.319 169.010  1.00  0.00           C
ATOM   1814  NZ  LYS A 119      74.544  61.759 169.940  1.00  0.00           N
ATOM   1818  C   LYS A 119      79.084  62.899 172.840  1.00  0.00           C
ATOM   1819  O   LYS A 119      79.954  62.398 172.120  1.00  0.00           O
ATOM   1820  N   GLU A 120      79.424  63.529 173.990  1.00  0.00           N
ATOM   1822  CA  GLU A 120      80.784  63.578 174.510  1.00  0.00           C
ATOM   1824  CB  GLU A 120      80.873  64.329 175.880  1.00  0.00           C
ATOM   1827  CG  GLU A 120      80.743  65.869 175.810  1.00  0.00           C
ATOM   1830  CD  GLU A 120      81.853  66.559 175.040  1.00  0.00           C
ATOM   1831  OE1 GLU A 120      83.053  66.319 175.330  1.00  0.00           O
ATOM   1832  OE2 GLU A 120      81.543  67.399 174.150  1.00  0.00           O
ATOM   1833  C   GLU A 120      81.383  62.189 174.680  1.00  0.00           C
ATOM   1834  O   GLU A 120      82.513  61.939 174.280  1.00  0.00           O
ATOM   1835  N   TYR A 121      80.594  61.229 175.220  1.00  0.00           N
ATOM   1837  CA  TYR A 121      81.064  59.878 175.420  1.00  0.00           C
ATOM   1839  CB  TYR A 121      81.783  59.738 176.780  1.00  0.00           C
ATOM   1842  CG  TYR A 121      83.243  60.108 176.690  1.00  0.00           C
ATOM   1843  CD1 TYR A 121      83.693  61.389 177.040  1.00  0.00           C
ATOM   1845  CE1 TYR A 121      85.024  61.759 176.790  1.00  0.00           C
ATOM   1847  CZ  TYR A 121      85.924  60.828 176.260  1.00  0.00           C
ATOM   1848  OH  TYR A 121      87.244  61.179 175.920  1.00  0.00           O
ATOM   1850  CD2 TYR A 121      84.163  59.169 176.220  1.00  0.00           C
ATOM   1852  CE2 TYR A 121      85.504  59.509 176.020  1.00  0.00           C
ATOM   1854  C   TYR A 121      79.993  58.788 175.270  1.00  0.00           C
ATOM   1855  O   TYR A 121      78.824  58.959 175.670  1.00  0.00           O
ATOM   1856  N   PRO A 122      80.334  57.619 174.690  1.00  0.00           N
ATOM   1857  CD  PRO A 122      81.564  57.389 173.920  1.00  0.00           C
ATOM   1860  CA  PRO A 122      79.424  56.488 174.600  1.00  0.00           C
ATOM   1862  CB  PRO A 122      80.043  55.649 173.460  1.00  0.00           C
ATOM   1865  CG  PRO A 122      81.543  55.909 173.550  1.00  0.00           C
ATOM   1868  C   PRO A 122      79.284  55.659 175.870  1.00  0.00           C
ATOM   1869  O   PRO A 122      78.674  54.599 175.780  1.00  0.00           O
ATOM   1870  N   LYS A 123      79.804  56.049 177.060  1.00  0.00           N
ATOM   1872  CA  LYS A 123      79.853  55.129 178.200  1.00  0.00           C
ATOM   1874  CB  LYS A 123      80.904  55.599 179.240  1.00  0.00           C
ATOM   1877  CG  LYS A 123      82.224  56.049 178.600  1.00  0.00           C
ATOM   1880  CD  LYS A 123      83.414  56.319 179.550  1.00  0.00           C
ATOM   1883  CE  LYS A 123      84.623  56.799 178.730  1.00  0.00           C
ATOM   1886  NZ  LYS A 123      85.943  56.419 179.290  1.00  0.00           N
ATOM   1890  C   LYS A 123      78.524  54.979 178.930  1.00  0.00           C
ATOM   1891  O   LYS A 123      78.314  54.038 179.700  1.00  0.00           O
ATOM   1892  N   THR A 124      77.633  55.969 178.750  1.00  0.00           N
ATOM   1894  CA  THR A 124      76.543  56.209 179.670  1.00  0.00           C
ATOM   1896  CB  THR A 124      76.363  57.679 180.010  1.00  0.00           C
ATOM   1898  OG1 THR A 124      76.623  58.529 178.900  1.00  0.00           O
ATOM   1900  CG2 THR A 124      77.443  57.979 181.040  1.00  0.00           C
ATOM   1904  C   THR A 124      75.244  55.649 179.220  1.00  0.00           C
ATOM   1905  O   THR A 124      75.024  55.349 178.050  1.00  0.00           O
ATOM   1906  N   ALA A 125      74.323  55.519 180.180  1.00  0.00           N
ATOM   1908  CA  ALA A 125      72.903  55.449 180.040  1.00  0.00           C
ATOM   1910  CB  ALA A 125      72.414  54.329 180.970  1.00  0.00           C
ATOM   1914  C   ALA A 125      72.304  56.799 180.450  1.00  0.00           C
ATOM   1915  O   ALA A 125      72.943  57.599 181.130  1.00  0.00           O
ATOM   1916  N   VAL A 126      71.083  57.099 180.000  1.00  0.00           N
ATOM   1918  CA  VAL A 126      70.393  58.349 180.250  1.00  0.00           C
ATOM   1920  CB  VAL A 126      70.133  59.159 178.980  1.00  0.00           C
ATOM   1922  CG1 VAL A 126      69.664  60.589 179.330  1.00  0.00           C
ATOM   1926  CG2 VAL A 126      71.414  59.178 178.120  1.00  0.00           C
ATOM   1930  C   VAL A 126      69.064  58.039 180.890  1.00  0.00           C
ATOM   1931  O   VAL A 126      68.283  57.209 180.430  1.00  0.00           O
ATOM   1932  N   ASN A 127      68.723  58.739 181.980  1.00  0.00           N
ATOM   1934  CA  ASN A 127      67.363  58.779 182.480  1.00  0.00           C
ATOM   1936  CB  ASN A 127      67.254  58.409 183.980  1.00  0.00           C
ATOM   1939  CG  ASN A 127      68.204  59.248 184.820  1.00  0.00           C
ATOM   1940  OD1 ASN A 127      69.403  58.968 184.890  1.00  0.00           O
ATOM   1941  ND2 ASN A 127      67.674  60.288 185.500  1.00  0.00           N
ATOM   1944  C   ASN A 127      66.833  60.169 182.190  1.00  0.00           C
ATOM   1945  O   ASN A 127      67.433  61.179 182.530  1.00  0.00           O
ATOM   1946  N   VAL A 128      65.664  60.228 181.530  1.00  0.00           N
ATOM   1948  CA  VAL A 128      65.064  61.488 181.160  1.00  0.00           C
ATOM   1950  CB  VAL A 128      64.784  61.599 179.680  1.00  0.00           C
ATOM   1952  CG1 VAL A 128      64.183  62.988 179.400  1.00  0.00           C
ATOM   1956  CG2 VAL A 128      66.094  61.398 178.890  1.00  0.00           C
ATOM   1960  C   VAL A 128      63.754  61.629 181.890  1.00  0.00           C
ATOM   1961  O   VAL A 128      62.823  60.839 181.740  1.00  0.00           O
ATOM   1962  N   ILE A 129      63.664  62.679 182.710  1.00  0.00           N
ATOM   1964  CA  ILE A 129      62.543  62.889 183.580  1.00  0.00           C
ATOM   1966  CB  ILE A 129      63.044  62.709 185.020  1.00  0.00           C
ATOM   1968  CG2 ILE A 129      63.784  63.959 185.490  1.00  0.00           C
ATOM   1972  CG1 ILE A 129      61.963  62.319 186.040  1.00  0.00           C
ATOM   1975  CD  ILE A 129      60.574  62.809 185.690  1.00  0.00           C
ATOM   1979  C   ILE A 129      61.943  64.238 183.180  1.00  0.00           C
ATOM   1980  O   ILE A 129      62.594  65.279 183.170  1.00  0.00           O
ATOM   1981  N   GLY A 130      60.653  64.249 182.760  1.00  0.00           N
ATOM   1983  CA  GLY A 130      59.923  65.449 182.410  1.00  0.00           C
ATOM   1986  C   GLY A 130      59.073  65.938 183.540  1.00  0.00           C
ATOM   1987  O   GLY A 130      58.723  65.198 184.460  1.00  0.00           O
ATOM   1988  N   TYR A 131      58.704  67.229 183.510  1.00  0.00           N
ATOM   1990  CA  TYR A 131      57.974  67.889 184.570  1.00  0.00           C
ATOM   1992  CB  TYR A 131      58.883  68.709 185.520  1.00  0.00           C
ATOM   1995  CG  TYR A 131      59.933  67.889 186.240  1.00  0.00           C
ATOM   1996  CD1 TYR A 131      61.113  67.499 185.590  1.00  0.00           C
ATOM   1998  CE1 TYR A 131      62.193  66.959 186.310  1.00  0.00           C
ATOM   2000  CZ  TYR A 131      62.054  66.649 187.660  1.00  0.00           C
ATOM   2001  OH  TYR A 131      63.114  66.049 188.400  1.00  0.00           O
ATOM   2003  CD2 TYR A 131      59.824  67.628 187.620  1.00  0.00           C
ATOM   2005  CE2 TYR A 131      60.864  66.979 188.300  1.00  0.00           C
ATOM   2007  C   TYR A 131      56.924  68.819 183.960  1.00  0.00           C
ATOM   2008  O   TYR A 131      56.903  69.079 182.750  1.00  0.00           O
ATOM   2009  N   THR A 132      55.984  69.308 184.790  1.00  0.00           N
ATOM   2011  CA  THR A 132      54.963  70.249 184.360  1.00  0.00           C
ATOM   2013  CB  THR A 132      53.564  69.639 184.150  1.00  0.00           C
ATOM   2015  OG1 THR A 132      52.873  69.378 185.360  1.00  0.00           O
ATOM   2017  CG2 THR A 132      53.673  68.279 183.450  1.00  0.00           C
ATOM   2021  C   THR A 132      54.853  71.378 185.370  1.00  0.00           C
ATOM   2022  O   THR A 132      55.183  71.279 186.550  1.00  0.00           O
ATOM   2023  N   ASP A 133      54.304  72.509 184.910  1.00  0.00           N
ATOM   2025  CA  ASP A 133      53.673  73.509 185.740  1.00  0.00           C
ATOM   2027  CB  ASP A 133      53.153  74.729 184.910  1.00  0.00           C
ATOM   2030  CG  ASP A 133      52.374  74.448 183.630  1.00  0.00           C
ATOM   2031  OD1 ASP A 133      52.603  73.419 182.940  1.00  0.00           O
ATOM   2032  OD2 ASP A 133      51.623  75.378 183.230  1.00  0.00           O
ATOM   2033  C   ASP A 133      52.563  72.939 186.610  1.00  0.00           C
ATOM   2034  O   ASP A 133      51.973  71.899 186.300  1.00  0.00           O
ATOM   2035  N   SER A 134      52.263  73.599 187.750  1.00  0.00           N
ATOM   2037  CA  SER A 134      51.033  73.249 188.450  1.00  0.00           C
ATOM   2039  CB  SER A 134      50.973  73.558 189.970  1.00  0.00           C
ATOM   2042  OG  SER A 134      51.234  74.919 190.300  1.00  0.00           O
ATOM   2044  C   SER A 134      49.863  73.829 187.700  1.00  0.00           C
ATOM   2045  O   SER A 134      49.564  75.018 187.700  1.00  0.00           O
ATOM   2046  N   THR A 135      49.123  72.959 186.990  1.00  0.00           N
ATOM   2048  CA  THR A 135      48.004  73.378 186.160  1.00  0.00           C
ATOM   2050  CB  THR A 135      47.813  72.509 184.910  1.00  0.00           C
ATOM   2052  OG1 THR A 135      47.533  71.149 185.200  1.00  0.00           O
ATOM   2054  CG2 THR A 135      49.104  72.549 184.070  1.00  0.00           C
ATOM   2058  C   THR A 135      46.754  73.308 187.010  1.00  0.00           C
ATOM   2059  O   THR A 135      45.634  73.549 186.560  1.00  0.00           O
ATOM   2060  N   GLY A 136      46.924  72.939 188.290  1.00  0.00           N
ATOM   2062  CA  GLY A 136      45.864  72.429 189.120  1.00  0.00           C
ATOM   2065  C   GLY A 136      45.804  70.948 188.880  1.00  0.00           C
ATOM   2066  O   GLY A 136      46.173  70.139 189.710  1.00  0.00           O
ATOM   2067  N   GLY A 137      45.334  70.579 187.670  1.00  0.00           N
ATOM   2069  CA  GLY A 137      44.914  69.228 187.330  1.00  0.00           C
ATOM   2072  C   GLY A 137      45.954  68.149 187.340  1.00  0.00           C
ATOM   2073  O   GLY A 137      46.633  67.899 186.350  1.00  0.00           O
ATOM   2074  N   HIS A 138      46.054  67.429 188.470  1.00  0.00           N
ATOM   2076  CA  HIS A 138      47.064  66.419 188.710  1.00  0.00           C
ATOM   2078  CB  HIS A 138      46.884  65.798 190.110  1.00  0.00           C
ATOM   2081  ND1 HIS A 138      49.154  65.158 190.710  1.00  0.00           N
ATOM   2082  CG  HIS A 138      47.893  64.738 190.360  1.00  0.00           C
ATOM   2083  CE1 HIS A 138      49.853  64.048 190.860  1.00  0.00           C
ATOM   2085  NE2 HIS A 138      49.104  62.949 190.590  1.00  0.00           N
ATOM   2087  CD2 HIS A 138      47.834  63.389 190.290  1.00  0.00           C
ATOM   2089  C   HIS A 138      47.103  65.309 187.660  1.00  0.00           C
ATOM   2090  O   HIS A 138      48.164  64.929 187.180  1.00  0.00           O
ATOM   2091  N   ASP A 139      45.923  64.808 187.250  1.00  0.00           N
ATOM   2093  CA  ASP A 139      45.763  63.768 186.250  1.00  0.00           C
ATOM   2095  CB  ASP A 139      44.234  63.588 185.990  1.00  0.00           C
ATOM   2098  CG  ASP A 139      43.513  62.779 187.070  1.00  0.00           C
ATOM   2099  OD1 ASP A 139      44.203  62.109 187.870  1.00  0.00           O
ATOM   2100  OD2 ASP A 139      42.263  62.728 187.010  1.00  0.00           O
ATOM   2101  C   ASP A 139      46.414  64.099 184.910  1.00  0.00           C
ATOM   2102  O   ASP A 139      47.164  63.308 184.340  1.00  0.00           O
ATOM   2103  N   LEU A 140      46.153  65.298 184.360  1.00  0.00           N
ATOM   2105  CA  LEU A 140      46.724  65.749 183.110  1.00  0.00           C
ATOM   2107  CB  LEU A 140      46.064  67.089 182.690  1.00  0.00           C
ATOM   2110  CG  LEU A 140      44.574  67.008 182.270  1.00  0.00           C
ATOM   2112  CD1 LEU A 140      43.594  66.759 183.440  1.00  0.00           C
ATOM   2116  CD2 LEU A 140      44.164  68.308 181.570  1.00  0.00           C
ATOM   2120  C   LEU A 140      48.244  65.889 183.180  1.00  0.00           C
ATOM   2121  O   LEU A 140      48.993  65.399 182.330  1.00  0.00           O
ATOM   2122  N   ASN A 141      48.734  66.488 184.280  1.00  0.00           N
ATOM   2124  CA  ASN A 141      50.133  66.699 184.590  1.00  0.00           C
ATOM   2126  CB  ASN A 141      50.294  67.399 185.950  1.00  0.00           C
ATOM   2129  CG  ASN A 141      49.814  68.829 185.800  1.00  0.00           C
ATOM   2130  OD1 ASN A 141      50.063  69.459 184.770  1.00  0.00           O
ATOM   2131  ND2 ASN A 141      49.084  69.368 186.790  1.00  0.00           N
ATOM   2134  C   ASN A 141      50.973  65.449 184.640  1.00  0.00           C
ATOM   2135  O   ASN A 141      52.134  65.439 184.200  1.00  0.00           O
ATOM   2136  N   MET A 142      50.424  64.349 185.180  1.00  0.00           N
ATOM   2138  CA  MET A 142      51.094  63.068 185.190  1.00  0.00           C
ATOM   2140  CB  MET A 142      50.173  62.039 185.900  1.00  0.00           C
ATOM   2143  CG  MET A 142      50.903  60.769 186.370  1.00  0.00           C
ATOM   2146  SD  MET A 142      51.484  59.609 185.110  1.00  0.00           S
ATOM   2147  CE  MET A 142      49.874  58.838 184.830  1.00  0.00           C
ATOM   2151  C   MET A 142      51.383  62.578 183.770  1.00  0.00           C
ATOM   2152  O   MET A 142      52.514  62.219 183.440  1.00  0.00           O
ATOM   2153  N   ARG A 143      50.364  62.629 182.890  1.00  0.00           N
ATOM   2155  CA  ARG A 143      50.494  62.289 181.490  1.00  0.00           C
ATOM   2157  CB  ARG A 143      49.104  62.198 180.820  1.00  0.00           C
ATOM   2160  CG  ARG A 143      48.164  61.158 181.470  1.00  0.00           C
ATOM   2163  CD  ARG A 143      46.824  61.009 180.740  1.00  0.00           C
ATOM   2166  NE  ARG A 143      45.963  60.049 181.500  1.00  0.00           N
ATOM   2168  CZ  ARG A 143      45.193  60.399 182.530  1.00  0.00           C
ATOM   2169  NH1 ARG A 143      45.234  61.599 183.050  1.00  0.00           N
ATOM   2172  NH2 ARG A 143      44.384  59.539 183.100  1.00  0.00           N
ATOM   2175  C   ARG A 143      51.404  63.229 180.730  1.00  0.00           C
ATOM   2176  O   ARG A 143      52.324  62.798 180.040  1.00  0.00           O
ATOM   2177  N   LEU A 144      51.223  64.558 180.890  1.00  0.00           N
ATOM   2179  CA  LEU A 144      52.044  65.589 180.270  1.00  0.00           C
ATOM   2181  CB  LEU A 144      51.563  67.029 180.600  1.00  0.00           C
ATOM   2184  CG  LEU A 144      50.554  67.669 179.620  1.00  0.00           C
ATOM   2186  CD1 LEU A 144      51.064  67.738 178.170  1.00  0.00           C
ATOM   2190  CD2 LEU A 144      49.174  67.008 179.660  1.00  0.00           C
ATOM   2194  C   LEU A 144      53.504  65.478 180.650  1.00  0.00           C
ATOM   2195  O   LEU A 144      54.373  65.548 179.790  1.00  0.00           O
ATOM   2196  N   SER A 145      53.844  65.259 181.940  1.00  0.00           N
ATOM   2198  CA  SER A 145      55.224  65.018 182.340  1.00  0.00           C
ATOM   2200  CB  SER A 145      55.434  64.889 183.870  1.00  0.00           C
ATOM   2203  OG  SER A 145      54.754  63.779 184.450  1.00  0.00           O
ATOM   2205  C   SER A 145      55.884  63.819 181.690  1.00  0.00           C
ATOM   2206  O   SER A 145      57.004  63.908 181.200  1.00  0.00           O
ATOM   2207  N   GLN A 146      55.183  62.669 181.620  1.00  0.00           N
ATOM   2209  CA  GLN A 146      55.644  61.509 180.870  1.00  0.00           C
ATOM   2211  CB  GLN A 146      54.704  60.309 181.100  1.00  0.00           C
ATOM   2214  CG  GLN A 146      54.704  59.768 182.550  1.00  0.00           C
ATOM   2217  CD  GLN A 146      53.653  58.679 182.680  1.00  0.00           C
ATOM   2218  OE1 GLN A 146      52.644  58.679 181.970  1.00  0.00           O
ATOM   2219  NE2 GLN A 146      53.844  57.718 183.620  1.00  0.00           N
ATOM   2222  C   GLN A 146      55.794  61.748 179.370  1.00  0.00           C
ATOM   2223  O   GLN A 146      56.824  61.369 178.800  1.00  0.00           O
ATOM   2224  N   GLN A 147      54.793  62.419 178.740  1.00  0.00           N
ATOM   2226  CA  GLN A 147      54.754  62.779 177.320  1.00  0.00           C
ATOM   2228  CB  GLN A 147      53.434  63.529 176.960  1.00  0.00           C
ATOM   2231  CG  GLN A 147      52.173  62.629 176.900  1.00  0.00           C
ATOM   2234  CD  GLN A 147      50.914  63.389 176.470  1.00  0.00           C
ATOM   2235  OE1 GLN A 147      50.903  64.578 176.200  1.00  0.00           O
ATOM   2236  NE2 GLN A 147      49.783  62.639 176.420  1.00  0.00           N
ATOM   2239  C   GLN A 147      55.923  63.639 176.910  1.00  0.00           C
ATOM   2240  O   GLN A 147      56.623  63.398 175.940  1.00  0.00           O
ATOM   2241  N   ARG A 148      56.204  64.639 177.760  1.00  0.00           N
ATOM   2243  CA  ARG A 148      57.333  65.529 177.710  1.00  0.00           C
ATOM   2245  CB  ARG A 148      57.164  66.478 178.910  1.00  0.00           C
ATOM   2248  CG  ARG A 148      58.044  67.738 178.920  1.00  0.00           C
ATOM   2251  CD  ARG A 148      57.213  68.999 178.680  1.00  0.00           C
ATOM   2254  NE  ARG A 148      56.204  69.169 179.770  1.00  0.00           N
ATOM   2256  CZ  ARG A 148      55.084  69.859 179.620  1.00  0.00           C
ATOM   2257  NH1 ARG A 148      54.793  70.459 178.490  1.00  0.00           N
ATOM   2260  NH2 ARG A 148      54.203  69.948 180.590  1.00  0.00           N
ATOM   2263  C   ARG A 148      58.694  64.849 177.790  1.00  0.00           C
ATOM   2264  O   ARG A 148      59.644  65.279 177.150  1.00  0.00           O
ATOM   2265  N   ALA A 149      58.804  63.768 178.590  1.00  0.00           N
ATOM   2267  CA  ALA A 149      60.014  62.998 178.720  1.00  0.00           C
ATOM   2269  CB  ALA A 149      59.933  62.179 180.000  1.00  0.00           C
ATOM   2273  C   ALA A 149      60.263  62.019 177.590  1.00  0.00           C
ATOM   2274  O   ALA A 149      61.383  61.569 177.370  1.00  0.00           O
ATOM   2275  N   ASP A 150      59.213  61.629 176.850  1.00  0.00           N
ATOM   2277  CA  ASP A 150      59.343  60.628 175.820  1.00  0.00           C
ATOM   2279  CB  ASP A 150      58.274  59.539 176.100  1.00  0.00           C
ATOM   2282  CG  ASP A 150      56.873  59.869 175.630  1.00  0.00           C
ATOM   2283  OD1 ASP A 150      56.664  59.919 174.400  1.00  0.00           O
ATOM   2284  OD2 ASP A 150      55.973  59.898 176.520  1.00  0.00           O
ATOM   2285  C   ASP A 150      59.354  61.268 174.440  1.00  0.00           C
ATOM   2286  O   ASP A 150      59.984  60.738 173.530  1.00  0.00           O
ATOM   2287  N   SER A 151      58.793  62.489 174.290  1.00  0.00           N
ATOM   2289  CA  SER A 151      59.044  63.349 173.140  1.00  0.00           C
ATOM   2291  CB  SER A 151      58.074  64.558 173.100  1.00  0.00           C
ATOM   2294  OG  SER A 151      58.104  65.319 174.310  1.00  0.00           O
ATOM   2296  C   SER A 151      60.474  63.819 173.000  1.00  0.00           C
ATOM   2297  O   SER A 151      61.054  63.759 171.920  1.00  0.00           O
ATOM   2298  N   VAL A 152      61.153  64.199 174.100  1.00  0.00           N
ATOM   2300  CA  VAL A 152      62.603  64.319 174.100  1.00  0.00           C
ATOM   2302  CB  VAL A 152      63.213  64.979 175.320  1.00  0.00           C
ATOM   2304  CG1 VAL A 152      62.844  66.459 175.340  1.00  0.00           C
ATOM   2308  CG2 VAL A 152      62.724  64.289 176.590  1.00  0.00           C
ATOM   2312  C   VAL A 152      63.364  63.019 173.830  1.00  0.00           C
ATOM   2313  O   VAL A 152      64.344  63.029 173.090  1.00  0.00           O
ATOM   2314  N   ALA A 153      62.924  61.869 174.370  1.00  0.00           N
ATOM   2316  CA  ALA A 153      63.524  60.589 174.020  1.00  0.00           C
ATOM   2318  CB  ALA A 153      62.934  59.448 174.880  1.00  0.00           C
ATOM   2322  C   ALA A 153      63.423  60.249 172.550  1.00  0.00           C
ATOM   2323  O   ALA A 153      64.393  59.878 171.910  1.00  0.00           O
ATOM   2324  N   SER A 154      62.234  60.459 171.960  1.00  0.00           N
ATOM   2326  CA  SER A 154      61.984  60.399 170.540  1.00  0.00           C
ATOM   2328  CB  SER A 154      60.463  60.519 170.290  1.00  0.00           C
ATOM   2331  OG  SER A 154      60.094  60.379 168.920  1.00  0.00           O
ATOM   2333  C   SER A 154      62.804  61.408 169.730  1.00  0.00           C
ATOM   2334  O   SER A 154      63.344  61.099 168.690  1.00  0.00           O
ATOM   2335  N   ALA A 155      62.984  62.648 170.190  1.00  0.00           N
ATOM   2337  CA  ALA A 155      63.833  63.578 169.480  1.00  0.00           C
ATOM   2339  CB  ALA A 155      63.423  64.979 169.940  1.00  0.00           C
ATOM   2343  C   ALA A 155      65.354  63.398 169.650  1.00  0.00           C
ATOM   2344  O   ALA A 155      66.144  63.849 168.840  1.00  0.00           O
ATOM   2345  N   LEU A 156      65.823  62.728 170.720  1.00  0.00           N
ATOM   2347  CA  LEU A 156      67.223  62.408 170.850  1.00  0.00           C
ATOM   2349  CB  LEU A 156      67.653  62.308 172.340  1.00  0.00           C
ATOM   2352  CG  LEU A 156      67.653  63.658 173.090  1.00  0.00           C
ATOM   2354  CD1 LEU A 156      68.234  63.539 174.510  1.00  0.00           C
ATOM   2358  CD2 LEU A 156      68.434  64.738 172.340  1.00  0.00           C
ATOM   2362  C   LEU A 156      67.653  61.158 170.100  1.00  0.00           C
ATOM   2363  O   LEU A 156      68.824  61.029 169.750  1.00  0.00           O
ATOM   2364  N   ILE A 157      66.734  60.228 169.780  1.00  0.00           N
ATOM   2366  CA  ILE A 157      67.083  59.048 169.000  1.00  0.00           C
ATOM   2368  CB  ILE A 157      65.984  57.988 168.960  1.00  0.00           C
ATOM   2370  CG2 ILE A 157      65.884  57.389 170.370  1.00  0.00           C
ATOM   2374  CG1 ILE A 157      64.634  58.558 168.500  1.00  0.00           C
ATOM   2377  CD  ILE A 157      63.664  57.549 167.890  1.00  0.00           C
ATOM   2381  C   ILE A 157      67.613  59.369 167.600  1.00  0.00           C
ATOM   2382  O   ILE A 157      68.664  58.879 167.200  1.00  0.00           O
ATOM   2383  N   THR A 158      66.963  60.319 166.880  1.00  0.00           N
ATOM   2385  CA  THR A 158      67.353  60.759 165.540  1.00  0.00           C
ATOM   2387  CB  THR A 158      66.314  61.618 164.830  1.00  0.00           C
ATOM   2389  OG1 THR A 158      66.594  61.799 163.450  1.00  0.00           O
ATOM   2391  CG2 THR A 158      66.134  62.998 165.470  1.00  0.00           C
ATOM   2395  C   THR A 158      68.714  61.398 165.550  1.00  0.00           C
ATOM   2396  O   THR A 158      69.484  61.319 164.590  1.00  0.00           O
ATOM   2397  N   GLN A 159      69.113  61.939 166.700  1.00  0.00           N
ATOM   2399  CA  GLN A 159      70.414  62.518 166.900  1.00  0.00           C
ATOM   2401  CB  GLN A 159      70.274  63.658 167.910  1.00  0.00           C
ATOM   2404  CG  GLN A 159      69.213  64.719 167.570  1.00  0.00           C
ATOM   2407  CD  GLN A 159      69.513  65.338 166.200  1.00  0.00           C
ATOM   2408  OE1 GLN A 159      70.674  65.449 165.770  1.00  0.00           O
ATOM   2409  NE2 GLN A 159      68.443  65.769 165.510  1.00  0.00           N
ATOM   2412  C   GLN A 159      71.473  61.519 167.370  1.00  0.00           C
ATOM   2413  O   GLN A 159      72.504  61.869 167.950  1.00  0.00           O
ATOM   2414  N   GLY A 160      71.254  60.218 167.120  1.00  0.00           N
ATOM   2416  CA  GLY A 160      72.263  59.199 167.380  1.00  0.00           C
ATOM   2419  C   GLY A 160      72.394  58.939 168.830  1.00  0.00           C
ATOM   2420  O   GLY A 160      73.473  58.929 169.420  1.00  0.00           O
ATOM   2421  N   VAL A 161      71.243  58.749 169.470  1.00  0.00           N
ATOM   2423  CA  VAL A 161      71.223  58.169 170.790  1.00  0.00           C
ATOM   2425  CB  VAL A 161      70.634  59.069 171.830  1.00  0.00           C
ATOM   2427  CG1 VAL A 161      70.794  58.419 173.210  1.00  0.00           C
ATOM   2431  CG2 VAL A 161      71.314  60.449 171.770  1.00  0.00           C
ATOM   2435  C   VAL A 161      70.403  56.909 170.730  1.00  0.00           C
ATOM   2436  O   VAL A 161      69.224  56.919 170.410  1.00  0.00           O
ATOM   2437  N   ASP A 162      71.024  55.779 171.060  1.00  0.00           N
ATOM   2439  CA  ASP A 162      70.363  54.509 171.210  1.00  0.00           C
ATOM   2441  CB  ASP A 162      71.424  53.479 171.620  1.00  0.00           C
ATOM   2444  CG  ASP A 162      72.454  53.328 170.530  1.00  0.00           C
ATOM   2445  OD1 ASP A 162      72.064  53.169 169.340  1.00  0.00           O
ATOM   2446  OD2 ASP A 162      73.664  53.289 170.870  1.00  0.00           O
ATOM   2447  C   ASP A 162      69.284  54.529 172.290  1.00  0.00           C
ATOM   2448  O   ASP A 162      69.454  55.129 173.340  1.00  0.00           O
ATOM   2449  N   ALA A 163      68.123  53.898 172.100  1.00  0.00           N
ATOM   2451  CA  ALA A 163      67.024  54.269 172.970  1.00  0.00           C
ATOM   2453  CB  ALA A 163      65.783  54.339 172.130  1.00  0.00           C
ATOM   2457  C   ALA A 163      66.784  53.328 174.120  1.00  0.00           C
ATOM   2458  O   ALA A 163      65.984  53.588 175.020  1.00  0.00           O
ATOM   2459  N   SER A 164      67.574  52.259 174.170  1.00  0.00           N
ATOM   2461  CA  SER A 164      67.863  51.459 175.330  1.00  0.00           C
ATOM   2463  CB  SER A 164      68.314  50.038 174.910  1.00  0.00           C
ATOM   2466  OG  SER A 164      69.043  50.059 173.680  1.00  0.00           O
ATOM   2468  C   SER A 164      68.954  52.119 176.130  1.00  0.00           C
ATOM   2469  O   SER A 164      69.263  51.738 177.250  1.00  0.00           O
ATOM   2470  N   ARG A 165      69.494  53.249 175.640  1.00  0.00           N
ATOM   2472  CA  ARG A 165      70.253  54.118 176.490  1.00  0.00           C
ATOM   2474  CB  ARG A 165      71.293  54.898 175.630  1.00  0.00           C
ATOM   2477  CG  ARG A 165      72.443  55.539 176.410  1.00  0.00           C
ATOM   2480  CD  ARG A 165      73.513  56.209 175.520  1.00  0.00           C
ATOM   2483  NE  ARG A 165      73.653  57.658 175.890  1.00  0.00           N
ATOM   2485  CZ  ARG A 165      74.793  58.349 175.900  1.00  0.00           C
ATOM   2486  NH1 ARG A 165      75.923  57.868 175.430  1.00  0.00           N
ATOM   2489  NH2 ARG A 165      74.793  59.619 176.240  1.00  0.00           N
ATOM   2492  C   ARG A 165      69.284  55.088 177.160  1.00  0.00           C
ATOM   2493  O   ARG A 165      69.713  55.939 177.930  1.00  0.00           O
ATOM   2494  N   ILE A 166      67.933  54.968 176.970  1.00  0.00           N
ATOM   2496  CA  ILE A 166      66.984  55.929 177.530  1.00  0.00           C
ATOM   2498  CB  ILE A 166      66.274  56.759 176.470  1.00  0.00           C
ATOM   2500  CG2 ILE A 166      65.494  57.909 177.140  1.00  0.00           C
ATOM   2504  CG1 ILE A 166      67.263  57.299 175.420  1.00  0.00           C
ATOM   2507  CD  ILE A 166      68.373  58.198 175.950  1.00  0.00           C
ATOM   2511  C   ILE A 166      65.884  55.339 178.400  1.00  0.00           C
ATOM   2512  O   ILE A 166      64.873  54.779 177.940  1.00  0.00           O
ATOM   2513  N   ARG A 167      65.984  55.628 179.700  1.00  0.00           N
ATOM   2515  CA  ARG A 167      64.894  55.449 180.630  1.00  0.00           C
ATOM   2517  CB  ARG A 167      65.414  55.148 182.070  1.00  0.00           C
ATOM   2520  CG  ARG A 167      66.494  54.038 182.110  1.00  0.00           C
ATOM   2523  CD  ARG A 167      66.873  53.529 183.500  1.00  0.00           C
ATOM   2526  NE  ARG A 167      67.863  52.398 183.360  1.00  0.00           N
ATOM   2528  CZ  ARG A 167      69.153  52.559 183.100  1.00  0.00           C
ATOM   2529  NH1 ARG A 167      69.723  53.749 183.020  1.00  0.00           N
ATOM   2532  NH2 ARG A 167      69.954  51.519 183.030  1.00  0.00           N
ATOM   2535  C   ARG A 167      64.064  56.719 180.610  1.00  0.00           C
ATOM   2536  O   ARG A 167      64.623  57.819 180.630  1.00  0.00           O
ATOM   2537  N   THR A 168      62.724  56.639 180.550  1.00  0.00           N
ATOM   2539  CA  THR A 168      61.864  57.819 180.660  1.00  0.00           C
ATOM   2541  CB  THR A 168      60.943  58.099 179.470  1.00  0.00           C
ATOM   2543  OG1 THR A 168      60.144  56.988 179.070  1.00  0.00           O
ATOM   2545  CG2 THR A 168      61.843  58.459 178.280  1.00  0.00           C
ATOM   2549  C   THR A 168      61.083  57.779 181.960  1.00  0.00           C
ATOM   2550  O   THR A 168      60.884  56.709 182.550  1.00  0.00           O
ATOM   2551  N   GLN A 169      60.644  58.949 182.450  1.00  0.00           N
ATOM   2553  CA  GLN A 169      59.814  59.108 183.620  1.00  0.00           C
ATOM   2555  CB  GLN A 169      60.644  59.129 184.930  1.00  0.00           C
ATOM   2558  CG  GLN A 169      61.144  57.738 185.390  1.00  0.00           C
ATOM   2561  CD  GLN A 169      61.554  57.619 186.870  1.00  0.00           C
ATOM   2562  OE1 GLN A 169      61.824  56.499 187.300  1.00  0.00           O
ATOM   2563  NE2 GLN A 169      61.604  58.729 187.640  1.00  0.00           N
ATOM   2566  C   GLN A 169      59.073  60.419 183.510  1.00  0.00           C
ATOM   2567  O   GLN A 169      59.454  61.288 182.740  1.00  0.00           O
ATOM   2568  N   GLY A 170      58.034  60.619 184.330  1.00  0.00           N
ATOM   2570  CA  GLY A 170      57.423  61.919 184.520  1.00  0.00           C
ATOM   2573  C   GLY A 170      57.283  62.099 186.000  1.00  0.00           C
ATOM   2574  O   GLY A 170      56.954  61.139 186.680  1.00  0.00           O
ATOM   2575  N   LEU A 171      57.543  63.308 186.550  1.00  0.00           N
ATOM   2577  CA  LEU A 171      57.324  63.619 187.960  1.00  0.00           C
ATOM   2579  CB  LEU A 171      58.554  64.139 188.780  1.00  0.00           C
ATOM   2582  CG  LEU A 171      59.744  63.179 189.030  1.00  0.00           C
ATOM   2584  CD1 LEU A 171      60.664  63.698 190.160  1.00  0.00           C
ATOM   2588  CD2 LEU A 171      59.304  61.748 189.340  1.00  0.00           C
ATOM   2592  C   LEU A 171      56.223  64.659 188.100  1.00  0.00           C
ATOM   2593  O   LEU A 171      56.144  65.338 189.120  1.00  0.00           O
ATOM   2594  N   GLY A 172      55.313  64.808 187.120  1.00  0.00           N
ATOM   2596  CA  GLY A 172      54.193  65.769 187.150  1.00  0.00           C
ATOM   2599  C   GLY A 172      54.524  67.179 187.640  1.00  0.00           C
ATOM   2600  O   GLY A 172      55.494  67.768 187.160  1.00  0.00           O
ATOM   2601  N   PRO A 173      53.774  67.719 188.600  1.00  0.00           N
ATOM   2602  CD  PRO A 173      52.374  67.429 188.870  1.00  0.00           C
ATOM   2605  CA  PRO A 173      54.164  68.948 189.260  1.00  0.00           C
ATOM   2607  CB  PRO A 173      52.823  69.719 189.380  1.00  0.00           C
ATOM   2610  CG  PRO A 173      51.763  68.808 188.750  1.00  0.00           C
ATOM   2613  C   PRO A 173      54.684  68.588 190.640  1.00  0.00           C
ATOM   2614  O   PRO A 173      54.554  69.408 191.530  1.00  0.00           O
ATOM   2615  N   ALA A 174      55.294  67.399 190.840  1.00  0.00           N
ATOM   2617  CA  ALA A 174      55.574  66.899 192.180  1.00  0.00           C
ATOM   2619  CB  ALA A 174      55.383  65.378 192.280  1.00  0.00           C
ATOM   2623  C   ALA A 174      56.984  67.229 192.640  1.00  0.00           C
ATOM   2624  O   ALA A 174      57.394  66.829 193.730  1.00  0.00           O
ATOM   2625  N   ASN A 175      57.734  67.999 191.850  1.00  0.00           N
ATOM   2627  CA  ASN A 175      58.923  68.639 192.360  1.00  0.00           C
ATOM   2629  CB  ASN A 175      60.133  67.698 192.130  1.00  0.00           C
ATOM   2632  CG  ASN A 175      61.443  68.279 192.650  1.00  0.00           C
ATOM   2633  OD1 ASN A 175      61.513  69.259 193.390  1.00  0.00           O
ATOM   2634  ND2 ASN A 175      62.563  67.658 192.210  1.00  0.00           N
ATOM   2637  C   ASN A 175      59.084  70.009 191.700  1.00  0.00           C
ATOM   2638  O   ASN A 175      59.914  70.158 190.790  1.00  0.00           O
ATOM   2639  N   PRO A 176      58.263  70.999 192.050  1.00  0.00           N
ATOM   2640  CD  PRO A 176      57.223  70.898 193.080  1.00  0.00           C
ATOM   2643  CA  PRO A 176      58.484  72.389 191.670  1.00  0.00           C
ATOM   2645  CB  PRO A 176      57.204  73.099 192.120  1.00  0.00           C
ATOM   2648  CG  PRO A 176      56.744  72.328 193.360  1.00  0.00           C
ATOM   2651  C   PRO A 176      59.744  72.999 192.270  1.00  0.00           C
ATOM   2652  O   PRO A 176      60.133  72.719 193.400  1.00  0.00           O
ATOM   2653  N   ILE A 177      60.383  73.869 191.490  1.00  0.00           N
ATOM   2655  CA  ILE A 177      61.604  74.578 191.860  1.00  0.00           C
ATOM   2657  CB  ILE A 177      62.644  74.438 190.760  1.00  0.00           C
ATOM   2659  CG2 ILE A 177      63.134  72.978 190.700  1.00  0.00           C
ATOM   2663  CG1 ILE A 177      62.153  74.948 189.380  1.00  0.00           C
ATOM   2666  CD  ILE A 177      61.394  73.969 188.490  1.00  0.00           C
ATOM   2670  C   ILE A 177      61.274  76.058 192.040  1.00  0.00           C
ATOM   2671  O   ILE A 177      62.114  76.899 192.390  1.00  0.00           O
ATOM   2672  N   ALA A 178      60.014  76.408 191.770  1.00  0.00           N
ATOM   2674  CA  ALA A 178      59.533  77.749 191.680  1.00  0.00           C
ATOM   2676  CB  ALA A 178      59.903  78.369 190.320  1.00  0.00           C
ATOM   2680  C   ALA A 178      58.034  77.639 191.770  1.00  0.00           C
ATOM   2681  O   ALA A 178      57.463  76.588 191.500  1.00  0.00           O
ATOM   2682  N   SER A 179      57.353  78.738 192.140  1.00  0.00           N
ATOM   2684  CA  SER A 179      55.914  78.779 192.260  1.00  0.00           C
ATOM   2686  CB  SER A 179      55.443  79.779 193.340  1.00  0.00           C
ATOM   2689  OG  SER A 179      54.104  79.509 193.740  1.00  0.00           O
ATOM   2691  C   SER A 179      55.294  79.179 190.930  1.00  0.00           C
ATOM   2692  O   SER A 179      55.864  79.899 190.110  1.00  0.00           O
ATOM   2693  N   ASN A 180      54.084  78.679 190.660  1.00  0.00           N
ATOM   2695  CA  ASN A 180      53.504  78.679 189.340  1.00  0.00           C
ATOM   2697  CB  ASN A 180      52.774  77.328 189.180  1.00  0.00           C
ATOM   2700  CG  ASN A 180      52.724  76.979 187.730  1.00  0.00           C
ATOM   2701  OD1 ASN A 180      53.764  76.579 187.190  1.00  0.00           O
ATOM   2702  ND2 ASN A 180      51.544  77.109 187.080  1.00  0.00           N
ATOM   2705  C   ASN A 180      52.554  79.849 189.110  1.00  0.00           C
ATOM   2706  O   ASN A 180      51.383  79.698 188.760  1.00  0.00           O
ATOM   2707  N   SER A 181      53.074  81.078 189.290  1.00  0.00           N
ATOM   2709  CA  SER A 181      52.263  82.279 189.440  1.00  0.00           C
ATOM   2711  CB  SER A 181      52.683  82.988 190.750  1.00  0.00           C
ATOM   2714  OG  SER A 181      54.063  83.338 190.740  1.00  0.00           O
ATOM   2716  C   SER A 181      52.423  83.229 188.260  1.00  0.00           C
ATOM   2717  O   SER A 181      51.534  83.998 187.910  1.00  0.00           O
ATOM   2718  N   THR A 182      53.564  83.138 187.560  1.00  0.00           N
ATOM   2720  CA  THR A 182      53.943  83.979 186.440  1.00  0.00           C
ATOM   2722  CB  THR A 182      55.033  84.999 186.770  1.00  0.00           C
ATOM   2724  OG1 THR A 182      56.304  84.388 187.020  1.00  0.00           O
ATOM   2726  CG2 THR A 182      54.644  85.819 187.990  1.00  0.00           C
ATOM   2730  C   THR A 182      54.494  83.109 185.340  1.00  0.00           C
ATOM   2731  O   THR A 182      54.914  81.979 185.570  1.00  0.00           O
ATOM   2732  N   ALA A 183      54.524  83.609 184.090  1.00  0.00           N
ATOM   2734  CA  ALA A 183      55.043  82.849 182.970  1.00  0.00           C
ATOM   2736  CB  ALA A 183      54.754  83.599 181.670  1.00  0.00           C
ATOM   2740  C   ALA A 183      56.493  82.389 183.060  1.00  0.00           C
ATOM   2741  O   ALA A 183      56.784  81.258 182.680  1.00  0.00           O
ATOM   2742  N   GLU A 184      57.414  83.208 183.610  1.00  0.00           N
ATOM   2744  CA  GLU A 184      58.754  82.809 183.990  1.00  0.00           C
ATOM   2746  CB  GLU A 184      59.513  84.049 184.500  1.00  0.00           C
ATOM   2749  CG  GLU A 184      59.734  85.078 183.380  1.00  0.00           C
ATOM   2752  CD  GLU A 184      60.544  86.269 183.850  1.00  0.00           C
ATOM   2753  OE1 GLU A 184      61.363  86.139 184.790  1.00  0.00           O
ATOM   2754  OE2 GLU A 184      60.383  87.349 183.220  1.00  0.00           O
ATOM   2755  C   GLU A 184      58.873  81.709 185.040  1.00  0.00           C
ATOM   2756  O   GLU A 184      59.673  80.778 184.910  1.00  0.00           O
ATOM   2757  N   GLY A 185      58.064  81.759 186.130  1.00  0.00           N
ATOM   2759  CA  GLY A 185      58.044  80.679 187.120  1.00  0.00           C
ATOM   2762  C   GLY A 185      57.504  79.389 186.540  1.00  0.00           C
ATOM   2763  O   GLY A 185      58.054  78.308 186.710  1.00  0.00           O
ATOM   2764  N   LYS A 186      56.414  79.509 185.770  1.00  0.00           N
ATOM   2766  CA  LYS A 186      55.824  78.409 185.000  1.00  0.00           C
ATOM   2768  CB  LYS A 186      54.594  78.869 184.180  1.00  0.00           C
ATOM   2771  CG  LYS A 186      53.373  79.249 185.020  1.00  0.00           C
ATOM   2774  CD  LYS A 186      52.123  79.579 184.190  1.00  0.00           C
ATOM   2777  CE  LYS A 186      52.293  80.808 183.300  1.00  0.00           C
ATOM   2780  NZ  LYS A 186      51.033  81.179 182.640  1.00  0.00           N
ATOM   2784  C   LYS A 186      56.794  77.798 184.010  1.00  0.00           C
ATOM   2785  O   LYS A 186      56.873  76.588 183.850  1.00  0.00           O
ATOM   2786  N   ALA A 187      57.533  78.649 183.290  1.00  0.00           N
ATOM   2788  CA  ALA A 187      58.594  78.289 182.380  1.00  0.00           C
ATOM   2790  CB  ALA A 187      59.133  79.579 181.750  1.00  0.00           C
ATOM   2794  C   ALA A 187      59.704  77.499 183.040  1.00  0.00           C
ATOM   2795  O   ALA A 187      60.183  76.529 182.480  1.00  0.00           O
ATOM   2796  N   GLN A 188      60.123  77.859 184.260  1.00  0.00           N
ATOM   2798  CA  GLN A 188      61.064  77.029 184.980  1.00  0.00           C
ATOM   2800  CB  GLN A 188      61.454  77.789 186.270  1.00  0.00           C
ATOM   2803  CG  GLN A 188      62.823  77.338 186.820  1.00  0.00           C
ATOM   2806  CD  GLN A 188      63.174  78.158 188.060  1.00  0.00           C
ATOM   2807  OE1 GLN A 188      62.633  79.249 188.280  1.00  0.00           O
ATOM   2808  NE2 GLN A 188      64.104  77.658 188.910  1.00  0.00           N
ATOM   2811  C   GLN A 188      60.513  75.639 185.320  1.00  0.00           C
ATOM   2812  O   GLN A 188      61.194  74.628 185.130  1.00  0.00           O
ATOM   2813  N   ASN A 189      59.263  75.558 185.820  1.00  0.00           N
ATOM   2815  CA  ASN A 189      58.564  74.308 186.110  1.00  0.00           C
ATOM   2817  CB  ASN A 189      57.234  74.589 186.870  1.00  0.00           C
ATOM   2820  CG  ASN A 189      57.524  75.238 188.230  1.00  0.00           C
ATOM   2821  OD1 ASN A 189      58.463  74.859 188.940  1.00  0.00           O
ATOM   2822  ND2 ASN A 189      56.724  76.259 188.610  1.00  0.00           N
ATOM   2825  C   ASN A 189      58.314  73.389 184.920  1.00  0.00           C
ATOM   2826  O   ASN A 189      58.524  72.179 185.020  1.00  0.00           O
ATOM   2827  N   ARG A 190      57.883  73.939 183.750  1.00  0.00           N
ATOM   2829  CA  ARG A 190      57.934  73.219 182.490  1.00  0.00           C
ATOM   2831  CB  ARG A 190      57.204  73.929 181.310  1.00  0.00           C
ATOM   2834  CG  ARG A 190      55.653  73.929 181.340  1.00  0.00           C
ATOM   2837  CD  ARG A 190      54.923  75.179 181.820  1.00  0.00           C
ATOM   2840  NE  ARG A 190      55.564  76.399 181.250  1.00  0.00           N
ATOM   2842  CZ  ARG A 190      55.443  76.889 180.010  1.00  0.00           C
ATOM   2843  NH1 ARG A 190      54.744  76.358 179.050  1.00  0.00           N
ATOM   2846  NH2 ARG A 190      56.103  78.009 179.750  1.00  0.00           N
ATOM   2849  C   ARG A 190      59.343  72.878 182.030  1.00  0.00           C
ATOM   2850  O   ARG A 190      60.063  73.709 181.480  1.00  0.00           O
ATOM   2851  N   ARG A 191      59.763  71.628 182.240  1.00  0.00           N
ATOM   2853  CA  ARG A 191      61.164  71.319 182.160  1.00  0.00           C
ATOM   2855  CB  ARG A 191      61.854  71.908 183.440  1.00  0.00           C
ATOM   2858  CG  ARG A 191      63.123  71.238 183.980  1.00  0.00           C
ATOM   2861  CD  ARG A 191      62.834  69.999 184.830  1.00  0.00           C
ATOM   2864  NE  ARG A 191      63.153  70.249 186.270  1.00  0.00           N
ATOM   2866  CZ  ARG A 191      62.293  70.628 187.200  1.00  0.00           C
ATOM   2867  NH1 ARG A 191      61.074  71.029 186.900  1.00  0.00           N
ATOM   2870  NH2 ARG A 191      62.644  70.589 188.470  1.00  0.00           N
ATOM   2873  C   ARG A 191      61.363  69.828 181.890  1.00  0.00           C
ATOM   2874  O   ARG A 191      60.523  69.018 182.270  1.00  0.00           O
ATOM   2875  N   VAL A 192      62.484  69.438 181.240  1.00  0.00           N
ATOM   2877  CA  VAL A 192      63.004  68.079 181.290  1.00  0.00           C
ATOM   2879  CB  VAL A 192      63.074  67.299 179.960  1.00  0.00           C
ATOM   2881  CG1 VAL A 192      61.654  67.019 179.430  1.00  0.00           C
ATOM   2885  CG2 VAL A 192      63.973  68.009 178.930  1.00  0.00           C
ATOM   2889  C   VAL A 192      64.384  68.118 181.900  1.00  0.00           C
ATOM   2890  O   VAL A 192      65.253  68.908 181.530  1.00  0.00           O
ATOM   2891  N   GLU A 193      64.623  67.219 182.860  1.00  0.00           N
ATOM   2893  CA  GLU A 193      65.954  66.938 183.350  1.00  0.00           C
ATOM   2895  CB  GLU A 193      66.054  66.849 184.900  1.00  0.00           C
ATOM   2898  CG  GLU A 193      66.083  68.269 185.540  1.00  0.00           C
ATOM   2901  CD  GLU A 193      65.573  68.448 186.960  1.00  0.00           C
ATOM   2902  OE1 GLU A 193      65.104  67.488 187.610  1.00  0.00           O
ATOM   2903  OE2 GLU A 193      65.564  69.628 187.410  1.00  0.00           O
ATOM   2904  C   GLU A 193      66.473  65.709 182.650  1.00  0.00           C
ATOM   2905  O   GLU A 193      65.763  64.738 182.400  1.00  0.00           O
ATOM   2906  N   ILE A 194      67.753  65.798 182.240  1.00  0.00           N
ATOM   2908  CA  ILE A 194      68.473  64.738 181.590  1.00  0.00           C
ATOM   2910  CB  ILE A 194      68.873  65.189 180.180  1.00  0.00           C
ATOM   2912  CG2 ILE A 194      69.734  64.109 179.490  1.00  0.00           C
ATOM   2916  CG1 ILE A 194      67.653  65.548 179.300  1.00  0.00           C
ATOM   2919  CD  ILE A 194      68.043  65.969 177.870  1.00  0.00           C
ATOM   2923  C   ILE A 194      69.693  64.459 182.470  1.00  0.00           C
ATOM   2924  O   ILE A 194      70.614  65.259 182.580  1.00  0.00           O
ATOM   2925  N   THR A 195      69.723  63.279 183.130  1.00  0.00           N
ATOM   2927  CA  THR A 195      70.873  62.829 183.920  1.00  0.00           C
ATOM   2929  CB  THR A 195      70.524  62.249 185.300  1.00  0.00           C
ATOM   2931  OG1 THR A 195      69.774  63.149 186.100  1.00  0.00           O
ATOM   2933  CG2 THR A 195      71.784  61.878 186.110  1.00  0.00           C
ATOM   2937  C   THR A 195      71.564  61.729 183.140  1.00  0.00           C
ATOM   2938  O   THR A 195      70.914  60.869 182.530  1.00  0.00           O
ATOM   2939  N   LEU A 196      72.903  61.729 183.120  1.00  0.00           N
ATOM   2941  CA  LEU A 196      73.693  60.759 182.390  1.00  0.00           C
ATOM   2943  CB  LEU A 196      74.804  61.408 181.520  1.00  0.00           C
ATOM   2946  CG  LEU A 196      74.373  62.389 180.390  1.00  0.00           C
ATOM   2948  CD1 LEU A 196      73.863  61.599 179.190  1.00  0.00           C
ATOM   2952  CD2 LEU A 196      73.364  63.509 180.720  1.00  0.00           C
ATOM   2956  C   LEU A 196      74.414  59.908 183.420  1.00  0.00           C
ATOM   2957  O   LEU A 196      75.074  60.439 184.320  1.00  0.00           O
ATOM   2958  N   SER A 197      74.314  58.569 183.300  1.00  0.00           N
ATOM   2960  CA  SER A 197      74.614  57.648 184.390  1.00  0.00           C
ATOM   2962  CB  SER A 197      73.314  57.289 185.170  1.00  0.00           C
ATOM   2965  OG  SER A 197      72.834  58.419 185.900  1.00  0.00           O
ATOM   2967  C   SER A 197      75.314  56.358 183.920  1.00  0.00           C
ATOM   2968  O   SER A 197      75.144  55.969 182.760  1.00  0.00           O
ATOM   2969  N   PRO A 198      76.134  55.689 184.740  1.00  0.00           N
ATOM   2970  CD  PRO A 198      76.414  56.119 186.110  1.00  0.00           C
ATOM   2973  CA  PRO A 198      77.144  54.729 184.250  1.00  0.00           C
ATOM   2975  CB  PRO A 198      78.314  55.059 185.180  1.00  0.00           C
ATOM   2978  CG  PRO A 198      77.633  55.319 186.520  1.00  0.00           C
ATOM   2981  C   PRO A 198      76.744  53.249 184.350  1.00  0.00           C
ATOM   2982  OT1 PRO A 198      76.873  52.599 185.430  1.00  0.00           O
ATOM   2983  OT2 PRO A 198      76.293  52.699 183.300  1.00  0.00           O
ATOM   2984  NH3 POPEB 199      10.863  27.379 154.070  1.00  0.00           N
ATOM   2988  C12 POPEB 199      11.134  28.808 154.440  1.00  0.00           C
ATOM   2991  C11 POPEB 199      10.583  29.809 153.420  1.00  0.00           C
ATOM   2994  P   POPEB 199      11.414  32.399 153.230  1.00  0.00           P
ATOM   2995  O13 POPEB 199      11.004  32.639 151.840  1.00  0.00           O
ATOM   2996  O14 POPEB 199      11.004  33.488 154.150  1.00  0.00           O
ATOM   2997  O11 POPEB 199      12.974  32.209 153.350  1.00  0.00           O
ATOM   2998  O12 POPEB 199      10.804  31.119 153.890  1.00  0.00           O
ATOM   2999  C1  POPEB 199      13.814  32.619 152.280  1.00  0.00           C
ATOM   3002  C2  POPEB 199      14.524  31.398 151.650  1.00  0.00           C
ATOM   3004  O21 POPEB 199      13.654  30.738 150.710  1.00  0.00           O
ATOM   3005  C21 POPEB 199      13.283  29.479 150.740  1.00  0.00           C
ATOM   3006  O22 POPEB 199      13.434  28.669 151.650  1.00  0.00           O
ATOM   3007  C22 POPEB 199      12.734  29.129 149.360  1.00  0.00           C
ATOM   3010  C3  POPEB 199      15.194  30.549 152.760  1.00  0.00           C
ATOM   3013  O31 POPEB 199      16.064  29.529 152.210  1.00  0.00           O
ATOM   3014  C31 POPEB 199      17.263  29.979 151.860  1.00  0.00           C
ATOM   3015  O32 POPEB 199      17.654  31.129 151.950  1.00  0.00           O
ATOM   3016  C32 POPEB 199      18.133  28.789 151.450  1.00  0.00           C
ATOM   3019  C23 POPEB 199      13.714  28.269 148.520  1.00  0.00           C
ATOM   3022  C24 POPEB 199      14.974  29.019 148.050  1.00  0.00           C
ATOM   3025  C25 POPEB 199      16.043  28.109 147.420  1.00  0.00           C
ATOM   3028  C26 POPEB 199      15.574  27.409 146.130  1.00  0.00           C
ATOM   3031  C27 POPEB 199      16.554  26.359 145.580  1.00  0.00           C
ATOM   3034  C28 POPEB 199      16.184  25.819 144.180  1.00  0.00           C
ATOM   3037  C29 POPEB 199      14.784  25.279 144.110  1.00  0.00           C
ATOM   3039 0C21 POPEB 199      14.374  24.079 143.640  1.00  0.00           C
ATOM   3041 1C21 POPEB 199      15.244  23.019 143.010  1.00  0.00           C
ATOM   3044 2C21 POPEB 199      14.394  21.998 142.220  1.00  0.00           C
ATOM   3047 3C21 POPEB 199      13.664  22.589 140.990  1.00  0.00           C
ATOM   3050 4C21 POPEB 199      12.654  21.599 140.410  1.00  0.00           C
ATOM   3053 5C21 POPEB 199      11.774  22.139 139.270  1.00  0.00           C
ATOM   3056 6C21 POPEB 199      12.543  22.549 138.020  1.00  0.00           C
ATOM   3059 7C21 POPEB 199      11.604  22.729 136.820  1.00  0.00           C
ATOM   3062 8C21 POPEB 199      12.284  23.308 135.590  1.00  0.00           C
ATOM   3066  C33 POPEB 199      18.953  29.079 150.180  1.00  0.00           C
ATOM   3069  C34 POPEB 199      20.103  28.069 150.030  1.00  0.00           C
ATOM   3072  C35 POPEB 199      20.863  28.238 148.700  1.00  0.00           C
ATOM   3075  C36 POPEB 199      20.554  27.119 147.700  1.00  0.00           C
ATOM   3078  C37 POPEB 199      21.423  27.259 146.450  1.00  0.00           C
ATOM   3081  C38 POPEB 199      21.024  26.308 145.320  1.00  0.00           C
ATOM   3084  C39 POPEB 199      21.783  26.619 144.020  1.00  0.00           C
ATOM   3087 0C31 POPEB 199      20.873  26.679 142.790  1.00  0.00           C
ATOM   3090 1C31 POPEB 199      20.343  25.309 142.350  1.00  0.00           C
ATOM   3093 2C31 POPEB 199      19.224  25.429 141.300  1.00  0.00           C
ATOM   3096 3C31 POPEB 199      18.664  24.079 140.860  1.00  0.00           C
ATOM   3099 4C31 POPEB 199      19.634  23.259 140.000  1.00  0.00           C
ATOM   3102 5C31 POPEB 199      18.934  22.079 139.320  1.00  0.00           C
ATOM   3105 6C31 POPEB 199      19.894  21.179 138.530  1.00  0.00           C
ATOM   3109  NH3 POPEC 200     118.583  31.259 114.330  1.00  0.00           N
ATOM   3113  C12 POPEC 200     117.253  31.279 115.050  1.00  0.00           C
ATOM   3116  C11 POPEC 200     116.744  32.738 115.160  1.00  0.00           C
ATOM   3119  P   POPEC 200     114.324  32.349 116.090  1.00  0.00           P
ATOM   3120  O13 POPEC 200     113.313  33.199 116.730  1.00  0.00           O
ATOM   3121  O14 POPEC 200     113.984  31.999 114.700  1.00  0.00           O
ATOM   3122  O11 POPEC 200     114.384  30.978 116.900  1.00  0.00           O
ATOM   3123  O12 POPEC 200     115.784  32.919 116.200  1.00  0.00           O
ATOM   3124  C1  POPEC 200     114.814  31.059 118.260  1.00  0.00           C
ATOM   3127  C2  POPEC 200     113.674  31.558 119.200  1.00  0.00           C
ATOM   3129  O21 POPEC 200     113.844  31.149 120.570  1.00  0.00           O
ATOM   3130  C21 POPEC 200     114.934  31.579 121.170  1.00  0.00           C
ATOM   3131  O22 POPEC 200     115.933  32.019 120.650  1.00  0.00           O
ATOM   3132  C22 POPEC 200     114.713  31.529 122.660  1.00  0.00           C
ATOM   3135  C3  POPEC 200     112.274  31.049 118.720  1.00  0.00           C
ATOM   3138  O31 POPEC 200     111.274  30.919 119.750  1.00  0.00           O
ATOM   3139  C31 POPEC 200     110.894  32.078 120.260  1.00  0.00           C
ATOM   3140  O32 POPEC 200     111.314  33.179 119.940  1.00  0.00           O
ATOM   3141  C32 POPEC 200     109.744  31.859 121.240  1.00  0.00           C
ATOM   3144  C23 POPEC 200     115.673  32.499 123.380  1.00  0.00           C
ATOM   3147  C24 POPEC 200     115.533  32.349 124.890  1.00  0.00           C
ATOM   3150  C25 POPEC 200     116.473  33.259 125.690  1.00  0.00           C
ATOM   3153  C26 POPEC 200     116.103  33.209 127.170  1.00  0.00           C
ATOM   3156  C27 POPEC 200     117.024  34.049 128.070  1.00  0.00           C
ATOM   3159  C28 POPEC 200     116.473  34.239 129.500  1.00  0.00           C
ATOM   3162  C29 POPEC 200     116.064  32.919 130.110  1.00  0.00           C
ATOM   3164 0C21 POPEC 200     116.564  32.328 131.200  1.00  0.00           C
ATOM   3166 1C21 POPEC 200     117.633  32.839 132.130  1.00  0.00           C
ATOM   3169 2C21 POPEC 200     117.024  33.319 133.470  1.00  0.00           C
ATOM   3172 3C21 POPEC 200     116.114  32.279 134.170  1.00  0.00           C
ATOM   3175 4C21 POPEC 200     115.614  32.769 135.530  1.00  0.00           C
ATOM   3178 5C21 POPEC 200     116.634  32.599 136.660  1.00  0.00           C
ATOM   3181 6C21 POPEC 200     116.263  33.409 137.910  1.00  0.00           C
ATOM   3184 7C21 POPEC 200     117.294  33.289 139.040  1.00  0.00           C
ATOM   3187 8C21 POPEC 200     116.873  34.058 140.300  1.00  0.00           C
ATOM   3191  C33 POPEC 200     110.164  32.238 122.670  1.00  0.00           C
ATOM   3194  C34 POPEC 200     110.933  31.119 123.370  1.00  0.00           C
ATOM   3197  C35 POPEC 200     111.523  31.589 124.700  1.00  0.00           C
ATOM   3200  C36 POPEC 200     112.084  30.439 125.540  1.00  0.00           C
ATOM   3203  C37 POPEC 200     112.344  30.878 126.990  1.00  0.00           C
ATOM   3206  C38 POPEC 200     112.513  29.679 127.920  1.00  0.00           C
ATOM   3209  C39 POPEC 200     112.793  30.099 129.370  1.00  0.00           C
ATOM   3212 0C31 POPEC 200     113.144  28.919 130.270  1.00  0.00           C
ATOM   3215 1C31 POPEC 200     113.774  29.359 131.590  1.00  0.00           C
ATOM   3218 2C31 POPEC 200     114.324  28.179 132.390  1.00  0.00           C
ATOM   3221 3C31 POPEC 200     115.113  28.609 133.640  1.00  0.00           C
ATOM   3224 4C31 POPEC 200     115.463  27.409 134.530  1.00  0.00           C
ATOM   3227 5C31 POPEC 200     116.164  27.818 135.830  1.00  0.00           C
ATOM   3230 6C31 POPEC 200     116.044  26.779 136.950  1.00  0.00           C
ATOM   3234  NH3 POPED 201      75.104  91.409 112.980  1.00  0.00           N
ATOM   3238  C12 POPED 201      73.943  92.328 112.670  1.00  0.00           C
ATOM   3241  C11 POPED 201      74.073  93.728 113.310  1.00  0.00           C
ATOM   3244  P   POPED 201      72.044  95.148 114.250  1.00  0.00           P
ATOM   3245  O13 POPED 201      71.973  95.759 112.900  1.00  0.00           O
ATOM   3246  O14 POPED 201      70.744  94.749 114.820  1.00  0.00           O
ATOM   3247  O11 POPED 201      72.683  96.239 115.190  1.00  0.00           O
ATOM   3248  O12 POPED 201      73.043  93.929 114.280  1.00  0.00           O
ATOM   3249  C1  POPED 201      73.564  96.018 116.290  1.00  0.00           C
ATOM   3252  C2  POPED 201      72.814  95.959 117.640  1.00  0.00           C
ATOM   3254  O21 POPED 201      72.293  94.619 117.740  1.00  0.00           O
ATOM   3255  C21 POPED 201      71.884  94.209 118.930  1.00  0.00           C
ATOM   3256  O22 POPED 201      70.923  94.658 119.530  1.00  0.00           O
ATOM   3257  C22 POPED 201      72.804  93.089 119.430  1.00  0.00           C
ATOM   3260  C3  POPED 201      71.804  97.179 117.700  1.00  0.00           C
ATOM   3263  O31 POPED 201      70.734  97.168 118.670  1.00  0.00           O
ATOM   3264  C31 POPED 201      71.074  97.729 119.850  1.00  0.00           C
ATOM   3265  O32 POPED 201      72.223  97.878 120.230  1.00  0.00           O
ATOM   3266  C32 POPED 201      69.824  98.179 120.600  1.00  0.00           C
ATOM   3269  C23 POPED 201      72.454  92.669 120.880  1.00  0.00           C
ATOM   3272  C24 POPED 201      73.504  91.768 121.560  1.00  0.00           C
ATOM   3275  C25 POPED 201      73.223  91.648 123.070  1.00  0.00           C
ATOM   3278  C26 POPED 201      74.193  90.729 123.830  1.00  0.00           C
ATOM   3281  C27 POPED 201      73.943  90.808 125.350  1.00  0.00           C
ATOM   3284  C28 POPED 201      74.723  89.759 126.180  1.00  0.00           C
ATOM   3287  C29 POPED 201      76.223  89.949 126.150  1.00  0.00           C
ATOM   3289 0C21 POPED 201      77.054  89.949 127.210  1.00  0.00           C
ATOM   3291 1C21 POPED 201      76.653  89.768 128.660  1.00  0.00           C
ATOM   3294 2C21 POPED 201      76.864  88.338 129.180  1.00  0.00           C
ATOM   3297 3C21 POPED 201      76.034  88.058 130.450  1.00  0.00           C
ATOM   3300 4C21 POPED 201      76.193  86.619 130.960  1.00  0.00           C
ATOM   3303 5C21 POPED 201      75.314  86.269 132.180  1.00  0.00           C
ATOM   3306 6C21 POPED 201      75.334  87.268 133.350  1.00  0.00           C
ATOM   3309 7C21 POPED 201      74.373  86.869 134.480  1.00  0.00           C
ATOM   3312 8C21 POPED 201      74.443  87.799 135.710  1.00  0.00           C
ATOM   3316  C33 POPED 201      69.993  98.039 122.120  1.00  0.00           C
ATOM   3319  C34 POPED 201      68.883  98.779 122.890  1.00  0.00           C
ATOM   3322  C35 POPED 201      68.863  98.459 124.400  1.00  0.00           C
ATOM   3325  C36 POPED 201      70.223  98.588 125.100  1.00  0.00           C
ATOM   3328  C37 POPED 201      70.074  98.429 126.620  1.00  0.00           C
ATOM   3331  C38 POPED 201      71.414  98.378 127.370  1.00  0.00           C
ATOM   3334  C39 POPED 201      71.183  98.119 128.860  1.00  0.00           C
ATOM   3337 0C31 POPED 201      72.464  98.109 129.700  1.00  0.00           C
ATOM   3340 1C31 POPED 201      72.114  98.338 131.180  1.00  0.00           C
ATOM   3343 2C31 POPED 201      73.274  98.138 132.150  1.00  0.00           C
ATOM   3346 3C31 POPED 201      72.793  98.198 133.610  1.00  0.00           C
ATOM   3349 4C31 POPED 201      72.293  99.588 134.050  1.00  0.00           C
ATOM   3352 5C31 POPED 201      71.854  99.619 135.520  1.00  0.00           C
ATOM   3355 6C31 POPED 201      70.534 100.369 135.760  1.00  0.00           C
ATOM   3359  NH3 POPEE 202      98.134  94.759 115.770  1.00  0.00           N
ATOM   3363  C12 POPEE 202      97.834  96.158 115.290  1.00  0.00           C
ATOM   3366  C11 POPEE 202      98.723  97.259 115.920  1.00  0.00           C
ATOM   3369  P   POPEE 202      98.873  99.899 115.990  1.00  0.00           P
ATOM   3370  O13 POPEE 202     100.334 100.139 115.980  1.00  0.00           O
ATOM   3371  O14 POPEE 202      98.013 100.938 115.380  1.00  0.00           O
ATOM   3372  O11 POPEE 202      98.433  99.688 117.490  1.00  0.00           O
ATOM   3373  O12 POPEE 202      98.484  98.518 115.290  1.00  0.00           O
ATOM   3374  C1  POPEE 202      97.314 100.378 118.070  1.00  0.00           C
ATOM   3377  C2  POPEE 202      97.763 101.559 118.980  1.00  0.00           C
ATOM   3379  O21 POPEE 202      97.144 101.498 120.290  1.00  0.00           O
ATOM   3380  C21 POPEE 202      97.784 100.768 121.180  1.00  0.00           C
ATOM   3381  O22 POPEE 202      98.614  99.919 120.940  1.00  0.00           O
ATOM   3382  C22 POPEE 202      97.373 101.209 122.600  1.00  0.00           C
ATOM   3385  C3  POPEE 202      97.424 102.959 118.400  1.00  0.00           C
ATOM   3388  O31 POPEE 202      97.633 103.949 119.430  1.00  0.00           O
ATOM   3389  C31 POPEE 202      97.314 105.179 119.120  1.00  0.00           C
ATOM   3390  O32 POPEE 202      97.294 105.689 118.020  1.00  0.00           O
ATOM   3391  C32 POPEE 202      96.744 105.848 120.370  1.00  0.00           C
ATOM   3394  C23 POPEE 202      95.994 100.689 123.070  1.00  0.00           C
ATOM   3397  C24 POPEE 202      95.603 101.139 124.490  1.00  0.00           C
ATOM   3400  C25 POPEE 202      96.693 100.798 125.510  1.00  0.00           C
ATOM   3403  C26 POPEE 202      96.363 101.149 126.960  1.00  0.00           C
ATOM   3406  C27 POPEE 202      97.554 100.778 127.870  1.00  0.00           C
ATOM   3409  C28 POPEE 202      97.623 101.589 129.170  1.00  0.00           C
ATOM   3412  C29 POPEE 202      96.573 101.249 130.190  1.00  0.00           C
ATOM   3414 0C21 POPEE 202      96.763 101.228 131.530  1.00  0.00           C
ATOM   3416 1C21 POPEE 202      98.053 101.589 132.220  1.00  0.00           C
ATOM   3419 2C21 POPEE 202      97.913 102.429 133.510  1.00  0.00           C
ATOM   3422 3C21 POPEE 202      97.424 101.628 134.720  1.00  0.00           C
ATOM   3425 4C21 POPEE 202      97.694 102.319 136.070  1.00  0.00           C
ATOM   3428 5C21 POPEE 202      97.244 103.789 136.120  1.00  0.00           C
ATOM   3431 6C21 POPEE 202      97.154 104.349 137.550  1.00  0.00           C
ATOM   3434 7C21 POPEE 202      96.774 105.838 137.600  1.00  0.00           C
ATOM   3437 8C21 POPEE 202      97.793 106.709 138.350  1.00  0.00           C
ATOM   3441  C33 POPEE 202      95.334 105.269 120.660  1.00  0.00           C
ATOM   3444  C34 POPEE 202      94.873 105.568 122.080  1.00  0.00           C
ATOM   3447  C35 POPEE 202      93.594 104.819 122.460  1.00  0.00           C
ATOM   3450  C36 POPEE 202      93.293 104.959 123.960  1.00  0.00           C
ATOM   3453  C37 POPEE 202      92.154 104.069 124.470  1.00  0.00           C
ATOM   3456  C38 POPEE 202      91.873 104.248 125.970  1.00  0.00           C
ATOM   3459  C39 POPEE 202      93.114 104.019 126.850  1.00  0.00           C
ATOM   3462 0C31 POPEE 202      92.884 104.189 128.360  1.00  0.00           C
ATOM   3465 1C31 POPEE 202      94.163 103.828 129.120  1.00  0.00           C
ATOM   3468 2C31 POPEE 202      94.204 104.259 130.600  1.00  0.00           C
ATOM   3471 3C31 POPEE 202      93.193 103.558 131.510  1.00  0.00           C
ATOM   3474 4C31 POPEE 202      93.684 103.569 132.960  1.00  0.00           C
ATOM   3477 5C31 POPEE 202      92.633 103.109 133.980  1.00  0.00           C
ATOM   3480 6C31 POPEE 202      93.264 102.618 135.290  1.00  0.00           C
ATOM   3484  NH3 POPEF 203      28.984  99.099 116.300  1.00  0.00           N
ATOM   3488  C12 POPEF 203      28.344  98.548 115.050  1.00  0.00           C
ATOM   3491  C11 POPEF 203      29.383  98.249 113.950  1.00  0.00           C
ATOM   3494  P   POPEF 203      31.774  99.259 114.270  1.00  0.00           P
ATOM   3495  O13 POPEF 203      32.184  97.849 114.350  1.00  0.00           O
ATOM   3496  O14 POPEF 203      32.623 100.209 113.530  1.00  0.00           O
ATOM   3497  O11 POPEF 203      31.524  99.798 115.740  1.00  0.00           O
ATOM   3498  O12 POPEF 203      30.294  99.339 113.750  1.00  0.00           O
ATOM   3499  C1  POPEF 203      32.654 100.019 116.600  1.00  0.00           C
ATOM   3502  C2  POPEF 203      32.383  99.349 117.960  1.00  0.00           C
ATOM   3504  O21 POPEF 203      33.493  99.609 118.840  1.00  0.00           O
ATOM   3505  C21 POPEF 203      33.204  99.439 120.120  1.00  0.00           C
ATOM   3506  O22 POPEF 203      32.083  99.329 120.590  1.00  0.00           O
ATOM   3507  C22 POPEF 203      34.504  99.458 120.920  1.00  0.00           C
ATOM   3510  C3  POPEF 203      32.173  97.809 117.800  1.00  0.00           C
ATOM   3513  O31 POPEF 203      31.014  97.378 118.530  1.00  0.00           O
ATOM   3514  C31 POPEF 203      31.213  96.599 119.580  1.00  0.00           C
ATOM   3515  O32 POPEF 203      32.254  96.009 119.840  1.00  0.00           O
ATOM   3516  C32 POPEF 203      29.914  96.519 120.370  1.00  0.00           C
ATOM   3519  C23 POPEF 203      34.304  99.619 122.440  1.00  0.00           C
ATOM   3522  C24 POPEF 203      35.644  99.749 123.170  1.00  0.00           C
ATOM   3525  C25 POPEF 203      35.514 100.179 124.640  1.00  0.00           C
ATOM   3528  C26 POPEF 203      34.903  99.108 125.560  1.00  0.00           C
ATOM   3531  C27 POPEF 203      35.064  99.439 127.060  1.00  0.00           C
ATOM   3534  C28 POPEF 203      34.484  98.378 128.020  1.00  0.00           C
ATOM   3537  C29 POPEF 203      32.984  98.399 127.980  1.00  0.00           C
ATOM   3539 0C21 POPEF 203      32.094  98.168 128.960  1.00  0.00           C
ATOM   3541 1C21 POPEF 203      32.403  97.809 130.390  1.00  0.00           C
ATOM   3544 2C21 POPEF 203      31.934  98.929 131.320  1.00  0.00           C
ATOM   3547 3C21 POPEF 203      32.434  98.709 132.750  1.00  0.00           C
ATOM   3550 4C21 POPEF 203      31.764  99.668 133.740  1.00  0.00           C
ATOM   3553 5C21 POPEF 203      32.533  99.749 135.060  1.00  0.00           C
ATOM   3556 6C21 POPEF 203      31.674 100.378 136.170  1.00  0.00           C
ATOM   3559 7C21 POPEF 203      32.453 100.628 137.460  1.00  0.00           C
ATOM   3562 8C21 POPEF 203      31.594 101.289 138.540  1.00  0.00           C
ATOM   3566  C33 POPEF 203      30.164  96.578 121.890  1.00  0.00           C
ATOM   3569  C34 POPEF 203      29.093  97.408 122.610  1.00  0.00           C
ATOM   3572  C35 POPEF 203      29.344  97.449 124.120  1.00  0.00           C
ATOM   3575  C36 POPEF 203      29.394  96.078 124.800  1.00  0.00           C
ATOM   3578  C37 POPEF 203      29.304  96.179 126.320  1.00  0.00           C
ATOM   3581  C38 POPEF 203      29.244  94.798 126.970  1.00  0.00           C
ATOM   3584  C39 POPEF 203      29.314  94.859 128.500  1.00  0.00           C
ATOM   3587 0C31 POPEF 203      28.984  93.478 129.100  1.00  0.00           C
ATOM   3590 1C31 POPEF 203      28.944  93.459 130.630  1.00  0.00           C
ATOM   3593 2C31 POPEF 203      28.503  92.088 131.150  1.00  0.00           C
ATOM   3596 3C31 POPEF 203      28.444  92.028 132.680  1.00  0.00           C
ATOM   3599 4C31 POPEF 203      27.843  90.708 133.180  1.00  0.00           C
ATOM   3602 5C31 POPEF 203      27.694  90.658 134.700  1.00  0.00           C
ATOM   3605 6C31 POPEF 203      27.123  89.339 135.220  1.00  0.00           C
ATOM   3609  NH3 POPEG 204       6.614  82.569 115.710  1.00  0.00           N
ATOM   3613  C12 POPEG 204       8.084  82.839 115.540  1.00  0.00           C
ATOM   3616  C11 POPEG 204       8.444  84.289 115.920  1.00  0.00           C
ATOM   3619  P   POPEG 204      10.924  84.569 114.990  1.00  0.00           P
ATOM   3620  O13 POPEG 204      11.694  83.308 114.910  1.00  0.00           O
ATOM   3621  O14 POPEG 204      10.314  85.139 113.770  1.00  0.00           O
ATOM   3622  O11 POPEG 204      11.924  85.658 115.590  1.00  0.00           O
ATOM   3623  O12 POPEG 204       9.844  84.448 116.140  1.00  0.00           O
ATOM   3624  C1  POPEG 204      12.524  85.309 116.850  1.00  0.00           C
ATOM   3627  C2  POPEG 204      13.524  86.379 117.430  1.00  0.00           C
ATOM   3629  O21 POPEG 204      13.124  86.789 118.760  1.00  0.00           O
ATOM   3630  C21 POPEG 204      13.224  85.798 119.640  1.00  0.00           C
ATOM   3631  O22 POPEG 204      13.623  84.679 119.390  1.00  0.00           O
ATOM   3632  C22 POPEG 204      12.764  86.269 121.010  1.00  0.00           C
ATOM   3635  C3  POPEG 204      13.754  87.618 116.510  1.00  0.00           C
ATOM   3638  O31 POPEG 204      14.174  88.809 117.220  1.00  0.00           O
ATOM   3639  C31 POPEG 204      15.383  88.828 117.730  1.00  0.00           C
ATOM   3640  O32 POPEG 204      16.244  87.988 117.570  1.00  0.00           O
ATOM   3641  C32 POPEG 204      15.494  90.059 118.640  1.00  0.00           C
ATOM   3644  C23 POPEG 204      13.363  85.378 122.120  1.00  0.00           C
ATOM   3647  C24 POPEG 204      12.764  85.638 123.500  1.00  0.00           C
ATOM   3650  C25 POPEG 204      13.444  84.828 124.630  1.00  0.00           C
ATOM   3653  C26 POPEG 204      14.934  85.179 124.780  1.00  0.00           C
ATOM   3656  C27 POPEG 204      15.644  84.588 126.010  1.00  0.00           C
ATOM   3659  C28 POPEG 204      15.144  85.129 127.360  1.00  0.00           C
ATOM   3662  C29 POPEG 204      14.224  84.178 128.080  1.00  0.00           C
ATOM   3664 0C21 POPEG 204      14.164  83.988 129.420  1.00  0.00           C
ATOM   3666 1C21 POPEG 204      14.934  84.749 130.480  1.00  0.00           C
ATOM   3669 2C21 POPEG 204      14.054  85.118 131.690  1.00  0.00           C
ATOM   3672 3C21 POPEG 204      14.824  85.948 132.730  1.00  0.00           C
ATOM   3675 4C21 POPEG 204      13.944  86.748 133.700  1.00  0.00           C
ATOM   3678 5C21 POPEG 204      13.114  85.878 134.670  1.00  0.00           C
ATOM   3681 6C21 POPEG 204      12.324  86.718 135.690  1.00  0.00           C
ATOM   3684 7C21 POPEG 204      11.383  85.878 136.570  1.00  0.00           C
ATOM   3687 8C21 POPEG 204      10.564  86.699 137.570  1.00  0.00           C
ATOM   3691  C33 POPEG 204      16.203  89.749 119.970  1.00  0.00           C
ATOM   3694  C34 POPEG 204      15.844  90.768 121.070  1.00  0.00           C
ATOM   3697  C35 POPEG 204      15.524  90.129 122.430  1.00  0.00           C
ATOM   3700  C36 POPEG 204      16.734  89.548 123.160  1.00  0.00           C
ATOM   3703  C37 POPEG 204      16.373  89.159 124.600  1.00  0.00           C
ATOM   3706  C38 POPEG 204      17.564  88.798 125.490  1.00  0.00           C
ATOM   3709  C39 POPEG 204      17.123  88.639 126.950  1.00  0.00           C
ATOM   3712 0C31 POPEG 204      18.274  88.408 127.940  1.00  0.00           C
ATOM   3715 1C31 POPEG 204      17.764  88.378 129.390  1.00  0.00           C
ATOM   3718 2C31 POPEG 204      18.814  87.928 130.420  1.00  0.00           C
ATOM   3721 3C31 POPEG 204      19.984  88.919 130.590  1.00  0.00           C
ATOM   3724 4C31 POPEG 204      20.984  88.438 131.660  1.00  0.00           C
ATOM   3727 5C31 POPEG 204      22.083  89.458 131.960  1.00  0.00           C
ATOM   3730 6C31 POPEG 204      23.103  88.949 132.980  1.00  0.00           C
ATOM   3734  NH3 POPEH 205     128.614  66.988 114.370  1.00  0.00           N
ATOM   3738  C12 POPEH 205     127.244  67.468 114.050  1.00  0.00           C
ATOM   3741  C11 POPEH 205     126.803  68.459 115.130  1.00  0.00           C
ATOM   3744  P   POPEH 205     124.644  69.819 115.770  1.00  0.00           P
ATOM   3745  O13 POPEH 205     124.674  71.039 114.940  1.00  0.00           O
ATOM   3746  O14 POPEH 205     123.334  69.339 116.220  1.00  0.00           O
ATOM   3747  O11 POPEH 205     125.553  70.029 117.060  1.00  0.00           O
ATOM   3748  O12 POPEH 205     125.424  68.729 114.950  1.00  0.00           O
ATOM   3749  C1  POPEH 205     125.533  68.999 118.040  1.00  0.00           C
ATOM   3752  C2  POPEH 205     124.954  69.479 119.370  1.00  0.00           C
ATOM   3754  O21 POPEH 205     125.553  68.588 120.310  1.00  0.00           O
ATOM   3755  C21 POPEH 205     126.003  69.128 121.410  1.00  0.00           C
ATOM   3756  O22 POPEH 205     125.673  70.198 121.880  1.00  0.00           O
ATOM   3757  C22 POPEH 205     127.224  68.298 121.820  1.00  0.00           C
ATOM   3760  C3  POPEH 205     123.404  69.419 119.450  1.00  0.00           C
ATOM   3763  O31 POPEH 205     122.934  70.219 120.560  1.00  0.00           O
ATOM   3764  C31 POPEH 205     122.583  69.558 121.650  1.00  0.00           C
ATOM   3765  O32 POPEH 205     122.543  68.349 121.770  1.00  0.00           O
ATOM   3766  C32 POPEH 205     122.234  70.569 122.740  1.00  0.00           C
ATOM   3769  C23 POPEH 205     127.373  68.099 123.330  1.00  0.00           C
ATOM   3772  C24 POPEH 205     128.693  67.389 123.680  1.00  0.00           C
ATOM   3775  C25 POPEH 205     129.941  68.279 123.600  1.00  0.00           C
ATOM   3778  C26 POPEH 205     129.950  69.368 124.680  1.00  0.00           C
ATOM   3781  C27 POPEH 205     131.320  70.029 124.840  1.00  0.00           C
ATOM   3784  C28 POPEH 205     131.340  71.099 125.950  1.00  0.00           C
ATOM   3787  C29 POPEH 205     131.140  70.558 127.340  1.00  0.00           C
ATOM   3789 0C21 POPEH 205     132.131  70.219 128.170  1.00  0.00           C
ATOM   3791 1C21 POPEH 205     133.590  70.238 127.810  1.00  0.00           C
ATOM   3794 2C21 POPEH 205     134.450  69.399 128.750  1.00  0.00           C
ATOM   3797 3C21 POPEH 205     133.941  67.969 128.970  1.00  0.00           C
ATOM   3800 4C21 POPEH 205     134.931  67.078 129.730  1.00  0.00           C
ATOM   3803 5C21 POPEH 205     135.581  67.809 130.910  1.00  0.00           C
ATOM   3806 6C21 POPEH 205     136.450  66.929 131.790  1.00  0.00           C
ATOM   3809 7C21 POPEH 205     137.381  67.809 132.620  1.00  0.00           C
ATOM   3812 8C21 POPEH 205     138.320  66.999 133.510  1.00  0.00           C
ATOM   3816  C33 POPEH 205     121.424  69.968 123.920  1.00  0.00           C
ATOM   3819  C34 POPEH 205     122.244  69.628 125.180  1.00  0.00           C
ATOM   3822  C35 POPEH 205     123.443  68.689 124.980  1.00  0.00           C
ATOM   3825  C36 POPEH 205     124.064  68.249 126.320  1.00  0.00           C
ATOM   3828  C37 POPEH 205     125.594  68.118 126.270  1.00  0.00           C
ATOM   3831  C38 POPEH 205     126.274  68.029 127.650  1.00  0.00           C
ATOM   3834  C39 POPEH 205     125.764  66.849 128.480  1.00  0.00           C
ATOM   3837 0C31 POPEH 205     126.613  66.529 129.720  1.00  0.00           C
ATOM   3840 1C31 POPEH 205     125.873  65.539 130.620  1.00  0.00           C
ATOM   3843 2C31 POPEH 205     126.584  65.198 131.930  1.00  0.00           C
ATOM   3846 3C31 POPEH 205     125.583  64.648 132.960  1.00  0.00           C
ATOM   3849 4C31 POPEH 205     126.213  64.339 134.330  1.00  0.00           C
ATOM   3852 5C31 POPEH 205     125.174  63.969 135.390  1.00  0.00           C
ATOM   3855 6C31 POPEH 205     125.804  63.588 136.730  1.00  0.00           C
ATOM   3859  NH3 POPEI 206     107.314 117.699 114.500  1.00  0.00           N
ATOM   3863  C12 POPEI 206     108.264 116.859 113.700  1.00  0.00           C
ATOM   3866  C11 POPEI 206     108.274 115.398 114.150  1.00  0.00           C
ATOM   3869  P   POPEI 206     110.683 114.339 114.110  1.00  0.00           P
ATOM   3870  O13 POPEI 206     110.574 112.979 114.710  1.00  0.00           O
ATOM   3871  O14 POPEI 206     111.774 114.558 113.150  1.00  0.00           O
ATOM   3872  O11 POPEI 206     110.894 115.398 115.250  1.00  0.00           O
ATOM   3873  O12 POPEI 206     109.303 114.698 113.460  1.00  0.00           O
ATOM   3874  C1  POPEI 206     110.513 115.229 116.600  1.00  0.00           C
ATOM   3877  C2  POPEI 206     111.684 115.419 117.580  1.00  0.00           C
ATOM   3879  O21 POPEI 206     111.054 115.609 118.860  1.00  0.00           O
ATOM   3880  C21 POPEI 206     111.024 114.539 119.630  1.00  0.00           C
ATOM   3881  O22 POPEI 206     111.724 113.539 119.490  1.00  0.00           O
ATOM   3882  C22 POPEI 206     109.973 114.719 120.720  1.00  0.00           C
ATOM   3885  C3  POPEI 206     112.504 116.689 117.200  1.00  0.00           C
ATOM   3888  O31 POPEI 206     113.293 117.238 118.280  1.00  0.00           O
ATOM   3889  C31 POPEI 206     114.193 116.419 118.810  1.00  0.00           C
ATOM   3890  O32 POPEI 206     114.644 115.409 118.300  1.00  0.00           O
ATOM   3891  C32 POPEI 206     114.524 116.878 120.230  1.00  0.00           C
ATOM   3894  C23 POPEI 206     109.534 113.378 121.370  1.00  0.00           C
ATOM   3897  C24 POPEI 206     108.984 113.609 122.780  1.00  0.00           C
ATOM   3900  C25 POPEI 206     109.973 113.229 123.880  1.00  0.00           C
ATOM   3903  C26 POPEI 206     109.713 113.929 125.220  1.00  0.00           C
ATOM   3906  C27 POPEI 206     108.243 113.898 125.650  1.00  0.00           C
ATOM   3909  C28 POPEI 206     107.954 114.738 126.910  1.00  0.00           C
ATOM   3912  C29 POPEI 206     106.494 115.089 126.990  1.00  0.00           C
ATOM   3914 0C21 POPEI 206     105.854 115.468 128.110  1.00  0.00           C
ATOM   3916 1C21 POPEI 206     106.523 115.638 129.440  1.00  0.00           C
ATOM   3919 2C21 POPEI 206     105.564 116.078 130.560  1.00  0.00           C
ATOM   3922 3C21 POPEI 206     104.804 117.378 130.230  1.00  0.00           C
ATOM   3925 4C21 POPEI 206     104.224 118.049 131.480  1.00  0.00           C
ATOM   3928 5C21 POPEI 206     103.354 119.259 131.140  1.00  0.00           C
ATOM   3931 6C21 POPEI 206     102.854 119.968 132.390  1.00  0.00           C
ATOM   3934 7C21 POPEI 206     101.754 120.988 132.070  1.00  0.00           C
ATOM   3937 8C21 POPEI 206     101.263 121.768 133.290  1.00  0.00           C
ATOM   3941  C33 POPEI 206     113.954 115.908 121.310  1.00  0.00           C
ATOM   3944  C34 POPEI 206     114.993 115.509 122.360  1.00  0.00           C
ATOM   3947  C35 POPEI 206     114.433 115.378 123.790  1.00  0.00           C
ATOM   3950  C36 POPEI 206     114.003 113.949 124.130  1.00  0.00           C
ATOM   3953  C37 POPEI 206     113.603 113.758 125.600  1.00  0.00           C
ATOM   3956  C38 POPEI 206     113.074 112.349 125.890  1.00  0.00           C
ATOM   3959  C39 POPEI 206     114.193 111.319 126.110  1.00  0.00           C
ATOM   3962 0C31 POPEI 206     114.664 111.249 127.570  1.00  0.00           C
ATOM   3965 1C31 POPEI 206     115.924 110.378 127.720  1.00  0.00           C
ATOM   3968 2C31 POPEI 206     116.164 109.838 129.140  1.00  0.00           C
ATOM   3971 3C31 POPEI 206     116.964 110.759 130.060  1.00  0.00           C
ATOM   3974 4C31 POPEI 206     117.353 110.029 131.360  1.00  0.00           C
ATOM   3977 5C31 POPEI 206     118.204 110.878 132.310  1.00  0.00           C
ATOM   3980 6C31 POPEI 206     118.763 110.089 133.500  1.00  0.00           C
ATOM   3984  NH3 POPEJ 207      90.504  66.539 158.900  1.00  0.00           N
ATOM   3988  C12 POPEJ 207      90.583  65.378 159.840  1.00  0.00           C
ATOM   3991  C11 POPEJ 207      89.893  64.139 159.270  1.00  0.00           C
ATOM   3994  P   POPEJ 207      89.023  62.019 160.600  1.00  0.00           P
ATOM   3995  O13 POPEJ 207      89.563  61.338 161.790  1.00  0.00           O
ATOM   3996  O14 POPEJ 207      87.694  62.658 160.660  1.00  0.00           O
ATOM   3997  O11 POPEJ 207      89.054  61.018 159.350  1.00  0.00           O
ATOM   3998  O12 POPEJ 207      90.104  63.099 160.210  1.00  0.00           O
ATOM   3999  C1  POPEJ 207      90.083  59.999 159.370  1.00  0.00           C
ATOM   4002  C2  POPEJ 207      90.234  59.159 158.040  1.00  0.00           C
ATOM   4004  O21 POPEJ 207      90.323  59.948 156.840  1.00  0.00           O
ATOM   4005  C21 POPEJ 207      91.414  60.698 156.720  1.00  0.00           C
ATOM   4006  O22 POPEJ 207      92.253  60.878 157.600  1.00  0.00           O
ATOM   4007  C22 POPEJ 207      91.573  61.169 155.270  1.00  0.00           C
ATOM   4010  C3  POPEJ 207      89.094  58.099 157.880  1.00  0.00           C
ATOM   4013  O31 POPEJ 207      89.283  57.209 156.730  1.00  0.00           O
ATOM   4014  C31 POPEJ 207      88.344  57.279 155.780  1.00  0.00           C
ATOM   4015  O32 POPEJ 207      87.454  58.109 155.740  1.00  0.00           O
ATOM   4016  C32 POPEJ 207      88.414  56.128 154.750  1.00  0.00           C
ATOM   4019  C23 POPEJ 207      90.813  62.468 154.900  1.00  0.00           C
ATOM   4022  C24 POPEJ 207      90.454  62.608 153.410  1.00  0.00           C
ATOM   4025  C25 POPEJ 207      91.573  62.279 152.400  1.00  0.00           C
ATOM   4028  C26 POPEJ 207      91.223  62.779 150.990  1.00  0.00           C
ATOM   4031  C27 POPEJ 207      92.174  62.279 149.880  1.00  0.00           C
ATOM   4034  C28 POPEJ 207      91.903  62.979 148.530  1.00  0.00           C
ATOM   4037  C29 POPEJ 207      92.804  62.499 147.420  1.00  0.00           C
ATOM   4039 0C21 POPEJ 207      92.524  61.939 146.220  1.00  0.00           C
ATOM   4041 1C21 POPEJ 207      91.234  61.548 145.520  1.00  0.00           C
ATOM   4044 2C21 POPEJ 207      89.853  61.608 146.230  1.00  0.00           C
ATOM   4047 3C21 POPEJ 207      89.224  63.009 146.230  1.00  0.00           C
ATOM   4050 4C21 POPEJ 207      88.094  63.219 145.210  1.00  0.00           C
ATOM   4053 5C21 POPEJ 207      86.783  62.549 145.660  1.00  0.00           C
ATOM   4056 6C21 POPEJ 207      85.533  63.029 144.910  1.00  0.00           C
ATOM   4059 7C21 POPEJ 207      84.254  62.369 145.450  1.00  0.00           C
ATOM   4062 8C21 POPEJ 207      82.954  62.939 144.860  1.00  0.00           C
ATOM   4066  C33 POPEJ 207      88.664  56.569 153.280  1.00  0.00           C
ATOM   4069  C34 POPEJ 207      87.913  55.769 152.190  1.00  0.00           C
ATOM   4072  C35 POPEJ 207      88.323  54.289 151.980  1.00  0.00           C
ATOM   4075  C36 POPEJ 207      89.543  54.079 151.060  1.00  0.00           C
ATOM   4078  C37 POPEJ 207      89.713  52.629 150.560  1.00  0.00           C
ATOM   4081  C38 POPEJ 207      91.153  52.299 150.130  1.00  0.00           C
ATOM   4084  C39 POPEJ 207      91.604  52.928 148.800  1.00  0.00           C
ATOM   4087 0C31 POPEJ 207      91.314  52.039 147.580  1.00  0.00           C
ATOM   4090 1C31 POPEJ 207      91.993  52.538 146.290  1.00  0.00           C
ATOM   4093 2C31 POPEJ 207      91.684  51.639 145.080  1.00  0.00           C
ATOM   4096 3C31 POPEJ 207      92.323  52.119 143.770  1.00  0.00           C
ATOM   4099 4C31 POPEJ 207      93.854  51.999 143.750  1.00  0.00           C
ATOM   4102 5C31 POPEJ 207      94.473  52.689 142.520  1.00  0.00           C
ATOM   4105 6C31 POPEJ 207      96.003  52.569 142.450  1.00  0.00           C
ATOM   4109  NH3 POPEK 208     135.140  16.859 114.630  1.00  0.00           N
ATOM   4113  C12 POPEK 208     135.070  17.549 113.310  1.00  0.00           C
ATOM   4116  C11 POPEK 208     133.720  17.209 112.640  1.00  0.00           C
ATOM   4119  P   POPEK 208     131.170  17.149 113.140  1.00  0.00           P
ATOM   4120  O13 POPEK 208     130.730  18.488 112.690  1.00  0.00           O
ATOM   4121  O14 POPEK 208     131.101  16.089 112.130  1.00  0.00           O
ATOM   4122  O11 POPEK 208     130.350  16.739 114.460  1.00  0.00           O
ATOM   4123  O12 POPEK 208     132.670  17.269 113.620  1.00  0.00           O
ATOM   4124  C1  POPEK 208     129.980  15.359 114.620  1.00  0.00           C
ATOM   4127  C2  POPEK 208     129.274  15.079 115.980  1.00  0.00           C
ATOM   4129  O21 POPEK 208     129.581  13.739 116.430  1.00  0.00           O
ATOM   4130  C21 POPEK 208     129.710  13.609 117.740  1.00  0.00           C
ATOM   4131  O22 POPEK 208     129.831  14.549 118.510  1.00  0.00           O
ATOM   4132  C22 POPEK 208     129.681  12.159 118.210  1.00  0.00           C
ATOM   4135  C3  POPEK 208     127.723  15.229 115.880  1.00  0.00           C
ATOM   4138  O31 POPEK 208     127.094  14.929 117.150  1.00  0.00           O
ATOM   4139  C31 POPEK 208     125.894  14.389 117.040  1.00  0.00           C
ATOM   4140  O32 POPEK 208     125.263  14.249 116.010  1.00  0.00           O
ATOM   4141  C32 POPEK 208     125.393  13.889 118.390  1.00  0.00           C
ATOM   4144  C23 POPEK 208     129.480  12.029 119.750  1.00  0.00           C
ATOM   4147  C24 POPEK 208     130.741  12.319 120.570  1.00  0.00           C
ATOM   4150  C25 POPEK 208     130.491  12.639 122.060  1.00  0.00           C
ATOM   4153  C26 POPEK 208     129.900  11.479 122.880  1.00  0.00           C
ATOM   4156  C27 POPEK 208     129.871  11.829 124.380  1.00  0.00           C
ATOM   4159  C28 POPEK 208     129.144  10.779 125.240  1.00  0.00           C
ATOM   4162  C29 POPEK 208     128.653  11.389 126.530  1.00  0.00           C
ATOM   4164 0C21 POPEK 208     127.433  11.209 127.070  1.00  0.00           C
ATOM   4166 1C21 POPEK 208     126.373  10.279 126.540  1.00  0.00           C
ATOM   4169 2C21 POPEK 208     125.494   9.649 127.640  1.00  0.00           C
ATOM   4172 3C21 POPEK 208     126.304   8.969 128.760  1.00  0.00           C
ATOM   4175 4C21 POPEK 208     125.434   8.239 129.790  1.00  0.00           C
ATOM   4178 5C21 POPEK 208     126.283   7.679 130.940  1.00  0.00           C
ATOM   4181 6C21 POPEK 208     125.434   6.919 131.960  1.00  0.00           C
ATOM   4184 7C21 POPEK 208     126.254   6.399 133.150  1.00  0.00           C
ATOM   4187 8C21 POPEK 208     125.384   5.849 134.280  1.00  0.00           C
ATOM   4191  C33 POPEK 208     126.153  14.329 119.660  1.00  0.00           C
ATOM   4194  C34 POPEK 208     125.644  13.519 120.860  1.00  0.00           C
ATOM   4197  C35 POPEK 208     126.094  14.009 122.250  1.00  0.00           C
ATOM   4200  C36 POPEK 208     125.244  13.369 123.360  1.00  0.00           C
ATOM   4203  C37 POPEK 208     125.443  14.009 124.750  1.00  0.00           C
ATOM   4206  C38 POPEK 208     124.113  14.299 125.480  1.00  0.00           C
ATOM   4209  C39 POPEK 208     123.924  13.519 126.790  1.00  0.00           C
ATOM   4212 0C31 POPEK 208     124.744  14.109 127.940  1.00  0.00           C
ATOM   4215 1C31 POPEK 208     124.524  13.399 129.280  1.00  0.00           C
ATOM   4218 2C31 POPEK 208     125.424  13.949 130.410  1.00  0.00           C
ATOM   4221 3C31 POPEK 208     126.903  13.619 130.180  1.00  0.00           C
ATOM   4224 4C31 POPEK 208     127.834  14.139 131.290  1.00  0.00           C
ATOM   4227 5C31 POPEK 208     129.303  13.909 130.930  1.00  0.00           C
ATOM   4230 6C31 POPEK 208     130.280  14.209 132.070  1.00  0.00           C
ATOM   4234  NH3 POPEL 209      31.704 102.618 113.140  1.00  0.00           N
ATOM   4238  C12 POPEL 209      30.554 103.028 112.280  1.00  0.00           C
ATOM   4241  C11 POPEL 209      29.644 104.029 113.020  1.00  0.00           C
ATOM   4244  P   POPEL 209      30.924 105.428 114.840  1.00  0.00           P
ATOM   4245  O13 POPEL 209      31.644 104.209 115.240  1.00  0.00           O
ATOM   4246  O14 POPEL 209      31.713 106.678 114.820  1.00  0.00           O
ATOM   4247  O11 POPEL 209      29.604 105.568 115.690  1.00  0.00           O
ATOM   4248  O12 POPEL 209      30.373 105.218 113.370  1.00  0.00           O
ATOM   4249  C1  POPEL 209      29.474 106.339 116.900  1.00  0.00           C
ATOM   4252  C2  POPEL 209      28.774 105.509 118.010  1.00  0.00           C
ATOM   4254  O21 POPEL 209      29.093 106.069 119.310  1.00  0.00           O
ATOM   4255  C21 POPEL 209      28.103 106.778 119.860  1.00  0.00           C
ATOM   4256  O22 POPEL 209      27.043 107.048 119.340  1.00  0.00           O
ATOM   4257  C22 POPEL 209      28.484 107.238 121.270  1.00  0.00           C
ATOM   4260  C3  POPEL 209      29.213 104.008 117.970  1.00  0.00           C
ATOM   4263  O31 POPEL 209      29.373 103.389 119.260  1.00  0.00           O
ATOM   4264  C31 POPEL 209      28.304 103.189 120.000  1.00  0.00           C
ATOM   4265  O32 POPEL 209      27.174 103.609 119.790  1.00  0.00           O
ATOM   4266  C32 POPEL 209      28.713 102.279 121.160  1.00  0.00           C
ATOM   4269  C23 POPEL 209      28.054 106.279 122.420  1.00  0.00           C
ATOM   4272  C24 POPEL 209      28.193 106.948 123.800  1.00  0.00           C
ATOM   4275  C25 POPEL 209      28.164 106.009 125.020  1.00  0.00           C
ATOM   4278  C26 POPEL 209      26.783 105.419 125.360  1.00  0.00           C
ATOM   4281  C27 POPEL 209      26.634 105.089 126.860  1.00  0.00           C
ATOM   4284  C28 POPEL 209      25.234 104.569 127.230  1.00  0.00           C
ATOM   4287  C29 POPEL 209      24.943 104.619 128.710  1.00  0.00           C
ATOM   4289 0C21 POPEL 209      24.443 103.658 129.500  1.00  0.00           C
ATOM   4291 1C21 POPEL 209      24.044 102.249 129.120  1.00  0.00           C
ATOM   4294 2C21 POPEL 209      24.683 101.158 129.990  1.00  0.00           C
ATOM   4297 3C21 POPEL 209      24.204 101.139 131.460  1.00  0.00           C
ATOM   4300 4C21 POPEL 209      25.154 101.849 132.440  1.00  0.00           C
ATOM   4303 5C21 POPEL 209      24.534 102.079 133.830  1.00  0.00           C
ATOM   4306 6C21 POPEL 209      24.123 100.778 134.550  1.00  0.00           C
ATOM   4309 7C21 POPEL 209      23.623 101.039 135.980  1.00  0.00           C
ATOM   4312 8C21 POPEL 209      23.273  99.749 136.730  1.00  0.00           C
ATOM   4316  C33 POPEL 209      29.713 102.909 122.160  1.00  0.00           C
ATOM   4319  C34 POPEL 209      30.814 101.918 122.570  1.00  0.00           C
ATOM   4322  C35 POPEL 209      31.433 102.219 123.950  1.00  0.00           C
ATOM   4325  C36 POPEL 209      32.613 103.189 123.930  1.00  0.00           C
ATOM   4328  C37 POPEL 209      33.244 103.348 125.320  1.00  0.00           C
ATOM   4331  C38 POPEL 209      34.574 104.108 125.330  1.00  0.00           C
ATOM   4334  C39 POPEL 209      35.443 103.769 126.560  1.00  0.00           C
ATOM   4337 0C31 POPEL 209      34.723 103.929 127.900  1.00  0.00           C
ATOM   4340 1C31 POPEL 209      35.414 103.189 129.050  1.00  0.00           C
ATOM   4343 2C31 POPEL 209      34.394 102.599 130.040  1.00  0.00           C
ATOM   4346 3C31 POPEL 209      35.013 101.608 131.040  1.00  0.00           C
ATOM   4349 4C31 POPEL 209      35.884 102.268 132.120  1.00  0.00           C
ATOM   4352 5C31 POPEL 209      36.404 101.239 133.120  1.00  0.00           C
ATOM   4355 6C31 POPEL 209      37.013 101.869 134.380  1.00  0.00           C
ATOM   4359  NH3 POPEM 210       6.154 121.169 114.280  1.00  0.00           N
ATOM   4363  C12 POPEM 210       7.224 120.299 114.860  1.00  0.00           C
ATOM   4366  C11 POPEM 210       7.654 119.259 113.820  1.00  0.00           C
ATOM   4369  P   POPEM 210       8.424 116.808 113.740  1.00  0.00           P
ATOM   4370  O13 POPEM 210       9.634 116.048 114.130  1.00  0.00           O
ATOM   4371  O14 POPEM 210       8.134 116.979 112.300  1.00  0.00           O
ATOM   4372  O11 POPEM 210       7.144 116.179 114.420  1.00  0.00           O
ATOM   4373  O12 POPEM 210       8.454 118.249 114.420  1.00  0.00           O
ATOM   4374  C1  POPEM 210       7.244 115.468 115.660  1.00  0.00           C
ATOM   4377  C2  POPEM 210       7.104 116.438 116.860  1.00  0.00           C
ATOM   4379  O21 POPEM 210       7.404 115.778 118.100  1.00  0.00           O
ATOM   4380  C21 POPEM 210       6.574 114.859 118.540  1.00  0.00           C
ATOM   4381  O22 POPEM 210       5.524 114.509 118.040  1.00  0.00           O
ATOM   4382  C22 POPEM 210       7.134 114.299 119.850  1.00  0.00           C
ATOM   4385  C3  POPEM 210       5.724 117.168 116.850  1.00  0.00           C
ATOM   4388  O31 POPEM 210       5.504 117.909 118.070  1.00  0.00           O
ATOM   4389  C31 POPEM 210       4.234 118.329 118.140  1.00  0.00           C
ATOM   4390  O32 POPEM 210       3.394 118.128 117.270  1.00  0.00           O
ATOM   4391  C32 POPEM 210       3.914 118.979 119.480  1.00  0.00           C
ATOM   4394  C23 POPEM 210       6.154 114.499 121.020  1.00  0.00           C
ATOM   4397  C24 POPEM 210       6.784 114.159 122.380  1.00  0.00           C
ATOM   4400  C25 POPEM 210       5.754 114.108 123.520  1.00  0.00           C
ATOM   4403  C26 POPEM 210       6.214 114.808 124.800  1.00  0.00           C
ATOM   4406  C27 POPEM 210       5.173 114.688 125.930  1.00  0.00           C
ATOM   4409  C28 POPEM 210       5.474 115.658 127.090  1.00  0.00           C
ATOM   4412  C29 POPEM 210       4.584 115.409 128.290  1.00  0.00           C
ATOM   4414 0C21 POPEM 210       4.984 115.509 129.570  1.00  0.00           C
ATOM   4416 1C21 POPEM 210       6.374 115.918 130.000  1.00  0.00           C
ATOM   4419 2C21 POPEM 210       6.624 115.819 131.510  1.00  0.00           C
ATOM   4422 3C21 POPEM 210       5.764 116.759 132.370  1.00  0.00           C
ATOM   4425 4C21 POPEM 210       6.354 116.979 133.770  1.00  0.00           C
ATOM   4428 5C21 POPEM 210       5.304 116.888 134.890  1.00  0.00           C
ATOM   4431 6C21 POPEM 210       5.934 117.098 136.270  1.00  0.00           C
ATOM   4434 7C21 POPEM 210       5.034 116.628 137.420  1.00  0.00           C
ATOM   4437 8C21 POPEM 210       5.464 117.158 138.790  1.00  0.00           C
ATOM   4441  C33 POPEM 210       2.654 118.359 120.120  1.00  0.00           C
ATOM   4444  C34 POPEM 210       2.974 117.699 121.460  1.00  0.00           C
ATOM   4447  C35 POPEM 210       1.714 117.209 122.180  1.00  0.00           C
ATOM   4450  C36 POPEM 210       0.804 118.359 122.610  1.00  0.00           C
ATOM   4453  C37 POPEM 210      -0.083 117.988 123.800  1.00  0.00           C
ATOM   4456  C38 POPEM 210      -1.093 119.089 124.150  1.00  0.00           C
ATOM   4459  C39 POPEM 210      -2.033 118.669 125.280  1.00  0.00           C
ATOM   4462 0C31 POPEM 210      -2.263 119.738 126.350  1.00  0.00           C
ATOM   4465 1C31 POPEM 210      -3.193 120.869 125.910  1.00  0.00           C
ATOM   4468 2C31 POPEM 210      -3.353 121.969 126.980  1.00  0.00           C
ATOM   4471 3C31 POPEM 210      -4.303 121.589 128.120  1.00  0.00           C
ATOM   4474 4C31 POPEM 210      -4.323 122.659 129.220  1.00  0.00           C
ATOM   4477 5C31 POPEM 210      -5.423 122.429 130.270  1.00  0.00           C
ATOM   4480 6C31 POPEM 210      -5.453 123.529 131.340  1.00  0.00           C
ATOM   4484  NH3 POPEN 211       8.414  57.489 152.000  1.00  0.00           N
ATOM   4488  C12 POPEN 211       9.294  57.788 153.180  1.00  0.00           C
ATOM   4491  C11 POPEN 211       9.224  56.709 154.290  1.00  0.00           C
ATOM   4494  P   POPEN 211      11.713  56.179 155.000  1.00  0.00           P
ATOM   4495  O13 POPEN 211      12.834  57.019 155.450  1.00  0.00           O
ATOM   4496  O14 POPEN 211      11.644  54.838 155.640  1.00  0.00           O
ATOM   4497  O11 POPEN 211      11.804  55.999 153.420  1.00  0.00           O
ATOM   4498  O12 POPEN 211      10.304  56.869 155.220  1.00  0.00           O
ATOM   4499  C1  POPEN 211      12.784  56.779 152.700  1.00  0.00           C
ATOM   4502  C2  POPEN 211      13.133  56.229 151.270  1.00  0.00           C
ATOM   4504  O21 POPEN 211      12.584  56.999 150.180  1.00  0.00           O
ATOM   4505  C21 POPEN 211      13.204  58.139 149.920  1.00  0.00           C
ATOM   4506  O22 POPEN 211      14.044  58.669 150.630  1.00  0.00           O
ATOM   4507  C22 POPEN 211      12.874  58.569 148.460  1.00  0.00           C
ATOM   4510  C3  POPEN 211      12.764  54.738 151.050  1.00  0.00           C
ATOM   4513  O31 POPEN 211      13.774  54.089 150.240  1.00  0.00           O
ATOM   4514  C31 POPEN 211      13.644  54.199 148.930  1.00  0.00           C
ATOM   4515  O32 POPEN 211      12.664  54.619 148.330  1.00  0.00           O
ATOM   4516  C32 POPEN 211      14.923  53.709 148.270  1.00  0.00           C
ATOM   4519  C23 POPEN 211      13.974  59.419 147.760  1.00  0.00           C
ATOM   4522  C24 POPEN 211      14.424  58.869 146.400  1.00  0.00           C
ATOM   4525  C25 POPEN 211      13.454  59.159 145.240  1.00  0.00           C
ATOM   4528  C26 POPEN 211      13.923  58.599 143.890  1.00  0.00           C
ATOM   4531  C27 POPEN 211      13.094  59.139 142.710  1.00  0.00           C
ATOM   4534  C28 POPEN 211      13.324  58.369 141.380  1.00  0.00           C
ATOM   4537  C29 POPEN 211      12.373  58.879 140.330  1.00  0.00           C
ATOM   4539 0C21 POPEN 211      12.144  58.339 139.110  1.00  0.00           C
ATOM   4541 1C21 POPEN 211      12.823  57.139 138.510  1.00  0.00           C
ATOM   4544 2C21 POPEN 211      11.894  55.909 138.420  1.00  0.00           C
ATOM   4547 3C21 POPEN 211      12.474  54.819 137.520  1.00  0.00           C
ATOM   4550 4C21 POPEN 211      11.684  53.488 137.550  1.00  0.00           C
ATOM   4553 5C21 POPEN 211      11.684  52.819 138.930  1.00  0.00           C
ATOM   4556 6C21 POPEN 211      11.164  51.379 138.910  1.00  0.00           C
ATOM   4559 7C21 POPEN 211      11.024  50.789 140.320  1.00  0.00           C
ATOM   4562 8C21 POPEN 211      10.734  49.289 140.340  1.00  0.00           C
ATOM   4566  C33 POPEN 211      15.054  54.029 146.760  1.00  0.00           C
ATOM   4569  C34 POPEN 211      16.364  53.429 146.220  1.00  0.00           C
ATOM   4572  C35 POPEN 211      16.654  53.749 144.750  1.00  0.00           C
ATOM   4575  C36 POPEN 211      15.904  52.849 143.750  1.00  0.00           C
ATOM   4578  C37 POPEN 211      16.423  53.019 142.310  1.00  0.00           C
ATOM   4581  C38 POPEN 211      15.844  52.009 141.310  1.00  0.00           C
ATOM   4584  C39 POPEN 211      16.423  52.198 139.900  1.00  0.00           C
ATOM   4587 0C31 POPEN 211      15.844  51.218 138.870  1.00  0.00           C
ATOM   4590 1C31 POPEN 211      16.423  51.398 137.450  1.00  0.00           C
ATOM   4593 2C31 POPEN 211      16.054  52.738 136.780  1.00  0.00           C
ATOM   4596 3C31 POPEN 211      17.254  53.698 136.650  1.00  0.00           C
ATOM   4599 4C31 POPEN 211      16.933  54.979 135.850  1.00  0.00           C
ATOM   4602 5C31 POPEN 211      18.183  55.808 135.560  1.00  0.00           C
ATOM   4605 6C31 POPEN 211      17.904  57.119 134.810  1.00  0.00           C
ATOM   4609  NH3 POPEO 212      95.583  51.148 158.250  1.00  0.00           N
ATOM   4613  C12 POPEO 212      94.744  49.939 158.600  1.00  0.00           C
ATOM   4616  C11 POPEO 212      95.574  48.879 159.350  1.00  0.00           C
ATOM   4619  P   POPEO 212      95.793  46.299 159.400  1.00  0.00           P
ATOM   4620  O13 POPEO 212      96.454  46.319 160.720  1.00  0.00           O
ATOM   4621  O14 POPEO 212      94.993  45.119 159.000  1.00  0.00           O
ATOM   4622  O11 POPEO 212      96.844  46.639 158.280  1.00  0.00           O
ATOM   4623  O12 POPEO 212      94.903  47.608 159.330  1.00  0.00           O
ATOM   4624  C1  POPEO 212      98.053  45.909 158.080  1.00  0.00           C
ATOM   4627  C2  POPEO 212      98.924  46.629 157.000  1.00  0.00           C
ATOM   4629  O21 POPEO 212      99.794  45.679 156.360  1.00  0.00           O
ATOM   4630  C21 POPEO 212     101.073  45.939 156.130  1.00  0.00           C
ATOM   4631  O22 POPEO 212     101.964  45.999 156.960  1.00  0.00           O
ATOM   4632  C22 POPEO 212     101.293  46.069 154.610  1.00  0.00           C
ATOM   4635  C3  POPEO 212      99.534  47.979 157.490  1.00  0.00           C
ATOM   4638  O31 POPEO 212      99.604  48.908 156.390  1.00  0.00           O
ATOM   4639  C31 POPEO 212      98.763  49.948 156.380  1.00  0.00           C
ATOM   4640  O32 POPEO 212      98.083  50.319 157.330  1.00  0.00           O
ATOM   4641  C32 POPEO 212      98.814  50.659 155.030  1.00  0.00           C
ATOM   4644  C23 POPEO 212     102.723  45.679 154.150  1.00  0.00           C
ATOM   4647  C24 POPEO 212     102.753  45.139 152.710  1.00  0.00           C
ATOM   4650  C25 POPEO 212     102.193  43.718 152.600  1.00  0.00           C
ATOM   4653  C26 POPEO 212     102.043  43.179 151.170  1.00  0.00           C
ATOM   4656  C27 POPEO 212     101.223  41.889 151.190  1.00  0.00           C
ATOM   4659  C28 POPEO 212     100.933  41.279 149.810  1.00  0.00           C
ATOM   4662  C29 POPEO 212     100.133  40.018 150.010  1.00  0.00           C
ATOM   4664 0C21 POPEO 212      99.174  39.499 149.220  1.00  0.00           C
ATOM   4666 1C21 POPEO 212      98.743  40.029 147.880  1.00  0.00           C
ATOM   4669 2C21 POPEO 212      97.784  39.069 147.160  1.00  0.00           C
ATOM   4672 3C21 POPEO 212      98.433  37.759 146.710  1.00  0.00           C
ATOM   4675 4C21 POPEO 212      97.424  36.659 146.330  1.00  0.00           C
ATOM   4678 5C21 POPEO 212      96.304  37.089 145.360  1.00  0.00           C
ATOM   4681 6C21 POPEO 212      96.814  37.609 144.010  1.00  0.00           C
ATOM   4684 7C21 POPEO 212      95.664  37.969 143.060  1.00  0.00           C
ATOM   4687 8C21 POPEO 212      96.123  38.608 141.750  1.00  0.00           C
ATOM   4691  C33 POPEO 212      99.384  49.799 153.870  1.00  0.00           C
ATOM   4694  C34 POPEO 212      99.414  50.568 152.540  1.00  0.00           C
ATOM   4697  C35 POPEO 212      99.314  49.648 151.310  1.00  0.00           C
ATOM   4700  C36 POPEO 212     100.603  48.858 151.020  1.00  0.00           C
ATOM   4703  C37 POPEO 212     100.424  47.939 149.800  1.00  0.00           C
ATOM   4706  C38 POPEO 212     101.763  47.398 149.290  1.00  0.00           C
ATOM   4709  C39 POPEO 212     101.594  46.218 148.320  1.00  0.00           C
ATOM   4712 0C31 POPEO 212     102.954  45.589 147.960  1.00  0.00           C
ATOM   4715 1C31 POPEO 212     102.823  44.289 147.160  1.00  0.00           C
ATOM   4718 2C31 POPEO 212     104.184  43.749 146.690  1.00  0.00           C
ATOM   4721 3C31 POPEO 212     104.683  44.479 145.430  1.00  0.00           C
ATOM   4724 4C31 POPEO 212     106.103  44.089 144.980  1.00  0.00           C
ATOM   4727 5C31 POPEO 212     106.394  44.609 143.570  1.00  0.00           C
ATOM   4730 6C31 POPEO 212     107.734  44.159 142.990  1.00  0.00           C
ATOM   4734  NH3 POPEP 213      88.544  58.058 119.200  1.00  0.00           N
ATOM   4738  C12 POPEP 213      89.794  57.509 118.570  1.00  0.00           C
ATOM   4741  C11 POPEP 213      89.534  56.979 117.150  1.00  0.00           C
ATOM   4744  P   POPEP 213      87.734  55.108 117.240  1.00  0.00           P
ATOM   4745  O13 POPEP 213      87.583  54.399 115.960  1.00  0.00           O
ATOM   4746  O14 POPEP 213      88.634  54.569 118.280  1.00  0.00           O
ATOM   4747  O11 POPEP 213      86.344  55.329 117.960  1.00  0.00           O
ATOM   4748  O12 POPEP 213      88.173  56.599 116.970  1.00  0.00           O
ATOM   4749  C1  POPEP 213      85.583  56.538 117.970  1.00  0.00           C
ATOM   4752  C2  POPEP 213      84.744  56.639 119.270  1.00  0.00           C
ATOM   4754  O21 POPEP 213      85.623  56.669 120.410  1.00  0.00           O
ATOM   4755  C21 POPEP 213      85.183  57.328 121.470  1.00  0.00           C
ATOM   4756  O22 POPEP 213      84.224  58.058 121.520  1.00  0.00           O
ATOM   4757  C22 POPEP 213      86.103  57.009 122.650  1.00  0.00           C
ATOM   4760  C3  POPEP 213      83.793  55.409 119.320  1.00  0.00           C
ATOM   4763  O31 POPEP 213      83.293  55.108 120.650  1.00  0.00           O
ATOM   4764  C31 POPEP 213      83.883  54.048 121.230  1.00  0.00           C
ATOM   4765  O32 POPEP 213      84.713  53.339 120.690  1.00  0.00           O
ATOM   4766  C32 POPEP 213      83.373  53.869 122.660  1.00  0.00           C
ATOM   4769  C23 POPEP 213      85.384  56.999 124.010  1.00  0.00           C
ATOM   4772  C24 POPEP 213      86.324  56.569 125.150  1.00  0.00           C
ATOM   4775  C25 POPEP 213      85.664  56.759 126.520  1.00  0.00           C
ATOM   4778  C26 POPEP 213      86.643  56.699 127.700  1.00  0.00           C
ATOM   4781  C27 POPEP 213      85.943  57.019 129.030  1.00  0.00           C
ATOM   4784  C28 POPEP 213      86.923  57.109 130.210  1.00  0.00           C
ATOM   4787  C29 POPEP 213      86.263  57.669 131.450  1.00  0.00           C
ATOM   4789 0C21 POPEP 213      86.184  57.089 132.660  1.00  0.00           C
ATOM   4791 1C21 POPEP 213      86.754  55.749 133.060  1.00  0.00           C
ATOM   4794 2C21 POPEP 213      87.504  55.749 134.400  1.00  0.00           C
ATOM   4797 3C21 POPEP 213      88.883  56.419 134.360  1.00  0.00           C
ATOM   4800 4C21 POPEP 213      89.613  56.299 135.710  1.00  0.00           C
ATOM   4803 5C21 POPEP 213      90.994  56.979 135.740  1.00  0.00           C
ATOM   4806 6C21 POPEP 213      91.523  57.159 137.170  1.00  0.00           C
ATOM   4809 7C21 POPEP 213      92.893  57.849 137.220  1.00  0.00           C
ATOM   4812 8C21 POPEP 213      93.334  58.209 138.640  1.00  0.00           C
ATOM   4816  C33 POPEP 213      84.464  53.308 123.610  1.00  0.00           C
ATOM   4819  C34 POPEP 213      83.944  53.209 125.040  1.00  0.00           C
ATOM   4822  C35 POPEP 213      84.844  52.378 125.970  1.00  0.00           C
ATOM   4825  C36 POPEP 213      84.213  52.169 127.350  1.00  0.00           C
ATOM   4828  C37 POPEP 213      84.774  50.948 128.090  1.00  0.00           C
ATOM   4831  C38 POPEP 213      84.123  50.738 129.460  1.00  0.00           C
ATOM   4834  C39 POPEP 213      84.423  49.349 130.040  1.00  0.00           C
ATOM   4837 0C31 POPEP 213      84.864  49.359 131.510  1.00  0.00           C
ATOM   4840 1C31 POPEP 213      85.074  47.919 132.010  1.00  0.00           C
ATOM   4843 2C31 POPEP 213      85.924  47.788 133.270  1.00  0.00           C
ATOM   4846 3C31 POPEP 213      86.013  46.319 133.710  1.00  0.00           C
ATOM   4849 4C31 POPEP 213      87.234  45.959 134.560  1.00  0.00           C
ATOM   4852 5C31 POPEP 213      87.424  44.439 134.610  1.00  0.00           C
ATOM   4855 6C31 POPEP 213      88.643  43.978 135.410  1.00  0.00           C
ATOM   4859  NH3 POPEQ 214     101.213  65.268 156.620  1.00  0.00           N
ATOM   4863  C12 POPEQ 214      99.943  64.599 156.170  1.00  0.00           C
ATOM   4866  C11 POPEQ 214      98.844  64.619 157.250  1.00  0.00           C
ATOM   4869  P   POPEQ 214      96.824  63.039 158.010  1.00  0.00           P
ATOM   4870  O13 POPEQ 214      96.674  63.959 159.150  1.00  0.00           O
ATOM   4871  O14 POPEQ 214      96.814  61.589 158.300  1.00  0.00           O
ATOM   4872  O11 POPEQ 214      95.683  63.328 156.960  1.00  0.00           O
ATOM   4873  O12 POPEQ 214      98.204  63.339 157.270  1.00  0.00           O
ATOM   4874  C1  POPEQ 214      95.863  64.039 155.740  1.00  0.00           C
ATOM   4877  C2  POPEQ 214      96.594  63.169 154.690  1.00  0.00           C
ATOM   4879  O21 POPEQ 214      97.004  63.908 153.540  1.00  0.00           O
ATOM   4880  C21 POPEQ 214      96.094  64.438 152.740  1.00  0.00           C
ATOM   4881  O22 POPEQ 214      94.914  64.628 153.010  1.00  0.00           O
ATOM   4882  C22 POPEQ 214      96.803  64.749 151.420  1.00  0.00           C
ATOM   4885  C3  POPEQ 214      95.784  61.889 154.340  1.00  0.00           C
ATOM   4888  O31 POPEQ 214      96.594  60.939 153.610  1.00  0.00           O
ATOM   4889  C31 POPEQ 214      96.363  60.948 152.310  1.00  0.00           C
ATOM   4890  O32 POPEQ 214      95.683  61.759 151.710  1.00  0.00           O
ATOM   4891  C32 POPEQ 214      97.144  59.828 151.620  1.00  0.00           C
ATOM   4894  C23 POPEQ 214      95.873  65.018 150.230  1.00  0.00           C
ATOM   4897  C24 POPEQ 214      96.684  65.529 149.030  1.00  0.00           C
ATOM   4900  C25 POPEQ 214      95.924  65.439 147.700  1.00  0.00           C
ATOM   4903  C26 POPEQ 214      94.664  66.308 147.640  1.00  0.00           C
ATOM   4906  C27 POPEQ 214      93.863  66.058 146.350  1.00  0.00           C
ATOM   4909  C28 POPEQ 214      92.533  66.819 146.340  1.00  0.00           C
ATOM   4912  C29 POPEQ 214      91.663  66.349 145.200  1.00  0.00           C
ATOM   4914 0C21 POPEQ 214      91.333  67.019 144.080  1.00  0.00           C
ATOM   4916 1C21 POPEQ 214      91.763  68.409 143.700  1.00  0.00           C
ATOM   4919 2C21 POPEQ 214      92.524  68.429 142.360  1.00  0.00           C
ATOM   4922 3C21 POPEQ 214      92.543  69.828 141.760  1.00  0.00           C
ATOM   4925 4C21 POPEQ 214      93.344  69.908 140.460  1.00  0.00           C
ATOM   4928 5C21 POPEQ 214      93.123  71.249 139.750  1.00  0.00           C
ATOM   4931 6C21 POPEQ 214      94.073  71.439 138.570  1.00  0.00           C
ATOM   4934 7C21 POPEQ 214      93.863  72.789 137.870  1.00  0.00           C
ATOM   4937 8C21 POPEQ 214      94.884  73.018 136.750  1.00  0.00           C
ATOM   4941  C33 POPEQ 214      97.683  60.358 150.280  1.00  0.00           C
ATOM   4944  C34 POPEQ 214      98.214  59.279 149.330  1.00  0.00           C
ATOM   4947  C35 POPEQ 214      98.783  59.878 148.040  1.00  0.00           C
ATOM   4950  C36 POPEQ 214      97.793  60.799 147.310  1.00  0.00           C
ATOM   4953  C37 POPEQ 214      98.344  61.349 145.990  1.00  0.00           C
ATOM   4956  C38 POPEQ 214      97.893  62.798 145.740  1.00  0.00           C
ATOM   4959  C39 POPEQ 214      98.193  63.279 144.320  1.00  0.00           C
ATOM   4962 0C31 POPEQ 214      97.193  62.749 143.280  1.00  0.00           C
ATOM   4965 1C31 POPEQ 214      97.664  62.969 141.840  1.00  0.00           C
ATOM   4968 2C31 POPEQ 214      96.693  62.378 140.800  1.00  0.00           C
ATOM   4971 3C31 POPEQ 214      95.434  63.229 140.540  1.00  0.00           C
ATOM   4974 4C31 POPEQ 214      95.743  64.609 139.930  1.00  0.00           C
ATOM   4977 5C31 POPEQ 214      94.504  65.359 139.440  1.00  0.00           C
ATOM   4980 6C31 POPEQ 214      94.833  66.728 138.850  1.00  0.00           C
ATOM   4984  NH3 POPER 215      80.873   8.639 159.300  1.00  0.00           N
ATOM   4988  C12 POPER 215      80.994   7.149 159.200  1.00  0.00           C
ATOM   4991  C11 POPER 215      81.793   6.699 157.960  1.00  0.00           C
ATOM   4994  P   POPER 215      84.384   6.799 157.400  1.00  0.00           P
ATOM   4995  O13 POPER 215      85.354   7.839 157.020  1.00  0.00           O
ATOM   4996  O14 POPER 215      84.823   5.749 158.350  1.00  0.00           O
ATOM   4997  O11 POPER 215      83.994   6.029 156.090  1.00  0.00           O
ATOM   4998  O12 POPER 215      82.994   7.449 157.810  1.00  0.00           O
ATOM   4999  C1  POPER 215      83.643   6.769 154.930  1.00  0.00           C
ATOM   5002  C2  POPER 215      82.934   5.809 153.950  1.00  0.00           C
ATOM   5004  O21 POPER 215      82.454   6.539 152.810  1.00  0.00           O
ATOM   5005  C21 POPER 215      83.363   6.789 151.890  1.00  0.00           C
ATOM   5006  O22 POPER 215      84.563   6.699 152.010  1.00  0.00           O
ATOM   5007  C22 POPER 215      82.583   7.279 150.660  1.00  0.00           C
ATOM   5010  C3  POPER 215      81.713   5.159 154.650  1.00  0.00           C
ATOM   5013  O31 POPER 215      80.953   4.329 153.750  1.00  0.00           O
ATOM   5014  C31 POPER 215      79.634   4.449 153.690  1.00  0.00           C
ATOM   5015  O32 POPER 215      78.863   3.499 153.720  1.00  0.00           O
ATOM   5016  C32 POPER 215      79.153   5.889 153.600  1.00  0.00           C
ATOM   5019  C23 POPER 215      83.033   6.649 149.330  1.00  0.00           C
ATOM   5022  C24 POPER 215      82.333   7.309 148.140  1.00  0.00           C
ATOM   5025  C25 POPER 215      82.613   6.589 146.820  1.00  0.00           C
ATOM   5028  C26 POPER 215      82.014   7.369 145.650  1.00  0.00           C
ATOM   5031  C27 POPER 215      82.144   6.639 144.300  1.00  0.00           C
ATOM   5034  C28 POPER 215      81.433   7.439 143.190  1.00  0.00           C
ATOM   5037  C29 POPER 215      81.573   6.789 141.840  1.00  0.00           C
ATOM   5039 0C21 POPER 215      81.903   7.399 140.680  1.00  0.00           C
ATOM   5041 1C21 POPER 215      82.244   8.859 140.490  1.00  0.00           C
ATOM   5044 2C21 POPER 215      83.494   9.029 139.610  1.00  0.00           C
ATOM   5047 3C21 POPER 215      83.894  10.499 139.450  1.00  0.00           C
ATOM   5050 4C21 POPER 215      84.864  10.699 138.270  1.00  0.00           C
ATOM   5053 5C21 POPER 215      85.443  12.119 138.150  1.00  0.00           C
ATOM   5056 6C21 POPER 215      84.403  13.239 138.030  1.00  0.00           C
ATOM   5059 7C21 POPER 215      85.033  14.569 137.610  1.00  0.00           C
ATOM   5062 8C21 POPER 215      84.054  15.738 137.570  1.00  0.00           C
ATOM   5066  C33 POPER 215      77.903   5.999 152.690  1.00  0.00           C
ATOM   5069  C34 POPER 215      77.213   7.349 152.870  1.00  0.00           C
ATOM   5072  C35 POPER 215      75.873   7.469 152.140  1.00  0.00           C
ATOM   5075  C36 POPER 215      75.943   7.449 150.610  1.00  0.00           C
ATOM   5078  C37 POPER 215      74.634   7.879 149.930  1.00  0.00           C
ATOM   5081  C38 POPER 215      74.723   7.779 148.400  1.00  0.00           C
ATOM   5084  C39 POPER 215      73.734   8.689 147.650  1.00  0.00           C
ATOM   5087 0C31 POPER 215      72.274   8.229 147.690  1.00  0.00           C
ATOM   5090 1C31 POPER 215      71.333   9.279 147.070  1.00  0.00           C
ATOM   5093 2C31 POPER 215      69.924   8.749 146.800  1.00  0.00           C
ATOM   5096 3C31 POPER 215      68.894   9.839 146.480  1.00  0.00           C
ATOM   5099 4C31 POPER 215      67.513   9.219 146.170  1.00  0.00           C
ATOM   5102 5C31 POPER 215      66.344  10.209 146.270  1.00  0.00           C
ATOM   5105 6C31 POPER 215      65.013   9.569 145.870  1.00  0.00           C
ATOM   5109  NH3 POPES 216     118.513  59.189 114.980  1.00  0.00           N
ATOM   5113  C12 POPES 216     117.224  59.939 115.040  1.00  0.00           C
ATOM   5116  C11 POPES 216     117.224  61.099 114.030  1.00  0.00           C
ATOM   5119  P   POPES 216     115.424  62.619 112.900  1.00  0.00           P
ATOM   5120  O13 POPES 216     116.073  63.929 112.920  1.00  0.00           O
ATOM   5121  O14 POPES 216     115.513  61.799 111.660  1.00  0.00           O
ATOM   5122  O11 POPES 216     113.903  62.718 113.260  1.00  0.00           O
ATOM   5123  O12 POPES 216     115.953  61.738 114.090  1.00  0.00           O
ATOM   5124  C1  POPES 216     113.463  63.658 114.240  1.00  0.00           C
ATOM   5127  C2  POPES 216     112.543  62.939 115.240  1.00  0.00           C
ATOM   5129  O21 POPES 216     111.693  63.889 115.890  1.00  0.00           O
ATOM   5130  C21 POPES 216     112.203  64.589 116.870  1.00  0.00           C
ATOM   5131  O22 POPES 216     113.313  65.088 116.930  1.00  0.00           O
ATOM   5132  C22 POPES 216     111.174  64.619 117.980  1.00  0.00           C
ATOM   5135  C3  POPES 216     113.274  62.019 116.250  1.00  0.00           C
ATOM   5138  O31 POPES 216     112.333  61.478 117.200  1.00  0.00           O
ATOM   5139  C31 POPES 216     112.683  60.339 117.780  1.00  0.00           C
ATOM   5140  O32 POPES 216     113.704  59.719 117.550  1.00  0.00           O
ATOM   5141  C32 POPES 216     111.674  60.029 118.880  1.00  0.00           C
ATOM   5144  C23 POPES 216     111.774  64.088 119.300  1.00  0.00           C
ATOM   5147  C24 POPES 216     110.664  63.689 120.260  1.00  0.00           C
ATOM   5150  C25 POPES 216     111.123  62.988 121.530  1.00  0.00           C
ATOM   5153  C26 POPES 216     111.814  63.919 122.530  1.00  0.00           C
ATOM   5156  C27 POPES 216     112.014  63.198 123.870  1.00  0.00           C
ATOM   5159  C28 POPES 216     112.903  63.988 124.840  1.00  0.00           C
ATOM   5162  C29 POPES 216     113.293  63.119 126.010  1.00  0.00           C
ATOM   5164 0C21 POPES 216     112.823  63.198 127.260  1.00  0.00           C
ATOM   5166 1C21 POPES 216     111.793  64.179 127.770  1.00  0.00           C
ATOM   5169 2C21 POPES 216     111.433  63.869 129.240  1.00  0.00           C
ATOM   5172 3C21 POPES 216     112.604  64.128 130.220  1.00  0.00           C
ATOM   5175 4C21 POPES 216     112.704  63.089 131.350  1.00  0.00           C
ATOM   5178 5C21 POPES 216     111.564  63.169 132.380  1.00  0.00           C
ATOM   5181 6C21 POPES 216     111.564  64.479 133.160  1.00  0.00           C
ATOM   5184 7C21 POPES 216     110.673  64.459 134.400  1.00  0.00           C
ATOM   5187 8C21 POPES 216     110.564  65.828 135.060  1.00  0.00           C
ATOM   5191  C33 POPES 216     111.923  58.648 119.540  1.00  0.00           C
ATOM   5194  C34 POPES 216     111.484  58.619 121.000  1.00  0.00           C
ATOM   5197  C35 POPES 216     112.174  57.479 121.760  1.00  0.00           C
ATOM   5200  C36 POPES 216     111.964  57.538 123.270  1.00  0.00           C
ATOM   5203  C37 POPES 216     112.653  56.358 123.950  1.00  0.00           C
ATOM   5206  C38 POPES 216     112.263  56.158 125.420  1.00  0.00           C
ATOM   5209  C39 POPES 216     113.334  55.329 126.140  1.00  0.00           C
ATOM   5212 0C31 POPES 216     112.984  54.999 127.590  1.00  0.00           C
ATOM   5215 1C31 POPES 216     114.143  54.259 128.270  1.00  0.00           C
ATOM   5218 2C31 POPES 216     113.684  53.089 129.150  1.00  0.00           C
ATOM   5221 3C31 POPES 216     114.844  52.198 129.590  1.00  0.00           C
ATOM   5224 4C31 POPES 216     115.804  52.868 130.580  1.00  0.00           C
ATOM   5227 5C31 POPES 216     116.973  51.948 130.950  1.00  0.00           C
ATOM   5230 6C31 POPES 216     117.984  52.599 131.890  1.00  0.00           C
ATOM   5234  NH3 POPET 217      30.373   1.059 158.440  1.00  0.00           N
ATOM   5238  C12 POPET 217      29.093   0.679 157.750  1.00  0.00           C
ATOM   5241  C11 POPET 217      27.894   1.359 158.420  1.00  0.00           C
ATOM   5244  P   POPET 217      25.343   1.509 158.500  1.00  0.00           P
ATOM   5245  O13 POPET 217      25.113   0.559 159.600  1.00  0.00           O
ATOM   5246  O14 POPET 217      25.394   2.929 158.890  1.00  0.00           O
ATOM   5247  O11 POPET 217      24.224   1.329 157.390  1.00  0.00           O
ATOM   5248  O12 POPET 217      26.674   1.119 157.720  1.00  0.00           O
ATOM   5249  C1  POPET 217      24.224   0.269 156.440  1.00  0.00           C
ATOM   5252  C2  POPET 217      23.263   0.569 155.250  1.00  0.00           C
ATOM   5254  O21 POPET 217      23.944   0.249 154.030  1.00  0.00           O
ATOM   5255  C21 POPET 217      23.614  -0.938 153.530  1.00  0.00           C
ATOM   5256  O22 POPET 217      22.773  -1.698 153.980  1.00  0.00           O
ATOM   5257  C22 POPET 217      24.513  -1.328 152.380  1.00  0.00           C
ATOM   5260  C3  POPET 217      22.784   2.049 155.220  1.00  0.00           C
ATOM   5263  O31 POPET 217      22.043   2.379 154.020  1.00  0.00           O
ATOM   5264  C31 POPET 217      20.714   2.459 154.100  1.00  0.00           C
ATOM   5265  O32 POPET 217      20.033   2.149 155.060  1.00  0.00           O
ATOM   5266  C32 POPET 217      20.194   3.189 152.850  1.00  0.00           C
ATOM   5269  C23 POPET 217      24.213  -0.608 151.060  1.00  0.00           C
ATOM   5272  C24 POPET 217      25.074  -1.258 149.980  1.00  0.00           C
ATOM   5275  C25 POPET 217      24.943  -0.571 148.630  1.00  0.00           C
ATOM   5278  C26 POPET 217      25.814  -1.268 147.590  1.00  0.00           C
ATOM   5281  C27 POPET 217      25.373  -0.948 146.160  1.00  0.00           C
ATOM   5284  C28 POPET 217      26.064  -1.858 145.150  1.00  0.00           C
ATOM   5287  C29 POPET 217      25.454  -1.718 143.790  1.00  0.00           C
ATOM   5289 0C21 POPET 217      25.903  -2.328 142.690  1.00  0.00           C
ATOM   5291 1C21 POPET 217      27.083  -3.268 142.670  1.00  0.00           C
ATOM   5294 2C21 POPET 217      27.004  -4.288 141.520  1.00  0.00           C
ATOM   5297 3C21 POPET 217      26.994  -3.688 140.100  1.00  0.00           C
ATOM   5300 4C21 POPET 217      28.123  -2.698 139.810  1.00  0.00           C
ATOM   5303 5C21 POPET 217      29.523  -3.308 139.940  1.00  0.00           C
ATOM   5306 6C21 POPET 217      30.614  -2.388 139.360  1.00  0.00           C
ATOM   5309 7C21 POPET 217      31.984  -3.058 139.280  1.00  0.00           C
ATOM   5312 8C21 POPET 217      32.914  -2.388 138.260  1.00  0.00           C
ATOM   5316  C33 POPET 217      19.264   2.359 151.950  1.00  0.00           C
ATOM   5319  C34 POPET 217      19.734   2.379 150.490  1.00  0.00           C
ATOM   5322  C35 POPET 217      18.633   1.959 149.510  1.00  0.00           C
ATOM   5325  C36 POPET 217      19.124   1.939 148.060  1.00  0.00           C
ATOM   5328  C37 POPET 217      17.984   2.139 147.050  1.00  0.00           C
ATOM   5331  C38 POPET 217      18.424   1.849 145.620  1.00  0.00           C
ATOM   5334  C39 POPET 217      17.314   2.119 144.590  1.00  0.00           C
ATOM   5337 0C31 POPET 217      17.633   1.519 143.220  1.00  0.00           C
ATOM   5340 1C31 POPET 217      16.544   0.549 142.730  1.00  0.00           C
ATOM   5343 2C31 POPET 217      17.024  -0.401 141.620  1.00  0.00           C
ATOM   5346 3C31 POPET 217      17.434   0.309 140.330  1.00  0.00           C
ATOM   5349 4C31 POPET 217      18.174  -0.628 139.360  1.00  0.00           C
ATOM   5352 5C31 POPET 217      18.764   0.109 138.150  1.00  0.00           C
ATOM   5355 6C31 POPET 217      19.814  -0.718 137.400  1.00  0.00           C
ATOM   5359  NH3 POPEU 218      -2.883 107.048 115.600  1.00  0.00           N
ATOM   5363  C12 POPEU 218      -1.623 107.529 114.930  1.00  0.00           C
ATOM   5366  C11 POPEU 218      -1.653 107.219 113.420  1.00  0.00           C
ATOM   5369  P   POPEU 218       0.464 108.609 112.660  1.00  0.00           P
ATOM   5370  O13 POPEU 218       1.634 108.268 111.820  1.00  0.00           O
ATOM   5371  O14 POPEU 218      -0.423 109.719 112.220  1.00  0.00           O
ATOM   5372  O11 POPEU 218       0.884 108.909 114.150  1.00  0.00           O
ATOM   5373  O12 POPEU 218      -0.363 107.289 112.830  1.00  0.00           O
ATOM   5374  C1  POPEU 218       2.144 108.588 114.730  1.00  0.00           C
ATOM   5377  C2  POPEU 218       2.464 109.548 115.910  1.00  0.00           C
ATOM   5379  O21 POPEU 218       1.904 109.038 117.140  1.00  0.00           O
ATOM   5380  C21 POPEU 218       2.794 108.459 117.930  1.00  0.00           C
ATOM   5381  O22 POPEU 218       3.924 108.138 117.600  1.00  0.00           O
ATOM   5382  C22 POPEU 218       2.234 108.348 119.340  1.00  0.00           C
ATOM   5385  C3  POPEU 218       1.944 110.999 115.660  1.00  0.00           C
ATOM   5388  O31 POPEU 218       1.844 111.849 116.830  1.00  0.00           O
ATOM   5389  C31 POPEU 218       2.914 112.048 117.580  1.00  0.00           C
ATOM   5390  O32 POPEU 218       4.014 111.559 117.420  1.00  0.00           O
ATOM   5391  C32 POPEU 218       2.534 113.009 118.700  1.00  0.00           C
ATOM   5394  C23 POPEU 218       3.354 108.179 120.390  1.00  0.00           C
ATOM   5397  C24 POPEU 218       2.804 107.968 121.810  1.00  0.00           C
ATOM   5400  C25 POPEU 218       3.584 108.769 122.870  1.00  0.00           C
ATOM   5403  C26 POPEU 218       3.004 108.588 124.280  1.00  0.00           C
ATOM   5406  C27 POPEU 218       3.474 109.679 125.260  1.00  0.00           C
ATOM   5409  C28 POPEU 218       3.004 109.479 126.710  1.00  0.00           C
ATOM   5412  C29 POPEU 218       3.724 108.348 127.410  1.00  0.00           C
ATOM   5414 0C21 POPEU 218       4.064 108.289 128.710  1.00  0.00           C
ATOM   5416 1C21 POPEU 218       3.784 109.318 129.770  1.00  0.00           C
ATOM   5419 2C21 POPEU 218       4.544 109.019 131.070  1.00  0.00           C
ATOM   5422 3C21 POPEU 218       4.154 109.938 132.240  1.00  0.00           C
ATOM   5425 4C21 POPEU 218       4.914 109.668 133.550  1.00  0.00           C
ATOM   5428 5C21 POPEU 218       4.854 108.198 134.000  1.00  0.00           C
ATOM   5431 6C21 POPEU 218       5.304 107.949 135.440  1.00  0.00           C
ATOM   5434 7C21 POPEU 218       5.494 106.459 135.750  1.00  0.00           C
ATOM   5437 8C21 POPEU 218       5.414 106.118 137.240  1.00  0.00           C
ATOM   5441  C33 POPEU 218       2.704 112.389 120.090  1.00  0.00           C
ATOM   5444  C34 POPEU 218       2.284 113.399 121.160  1.00  0.00           C
ATOM   5447  C35 POPEU 218       2.364 112.839 122.580  1.00  0.00           C
ATOM   5450  C36 POPEU 218       1.754 113.809 123.600  1.00  0.00           C
ATOM   5453  C37 POPEU 218       1.484 113.158 124.950  1.00  0.00           C
ATOM   5456  C38 POPEU 218       0.344 113.839 125.720  1.00  0.00           C
ATOM   5459  C39 POPEU 218      -0.003 113.058 126.990  1.00  0.00           C
ATOM   5462 0C31 POPEU 218      -1.153 113.669 127.800  1.00  0.00           C
ATOM   5465 1C31 POPEU 218      -1.393 112.849 129.060  1.00  0.00           C
ATOM   5468 2C31 POPEU 218      -2.543 113.359 129.940  1.00  0.00           C
ATOM   5471 3C31 POPEU 218      -2.753 112.508 131.210  1.00  0.00           C
ATOM   5474 4C31 POPEU 218      -1.483 112.389 132.060  1.00  0.00           C
ATOM   5477 5C31 POPEU 218      -1.713 111.709 133.410  1.00  0.00           C
ATOM   5480 6C31 POPEU 218      -0.413 111.559 134.200  1.00  0.00           C
ATOM   5484  NH3 POPEV 219      37.833  37.578 159.110  1.00  0.00           N
ATOM   5488  C12 POPEV 219      37.434  38.059 160.480  1.00  0.00           C
ATOM   5491  C11 POPEV 219      35.903  38.009 160.720  1.00  0.00           C
ATOM   5494  P   POPEV 219      34.844  35.828 159.680  1.00  0.00           P
ATOM   5495  O13 POPEV 219      35.943  35.699 158.710  1.00  0.00           O
ATOM   5496  O14 POPEV 219      34.234  34.549 160.140  1.00  0.00           O
ATOM   5497  O11 POPEV 219      33.744  36.768 159.040  1.00  0.00           O
ATOM   5498  O12 POPEV 219      35.414  36.669 160.880  1.00  0.00           O
ATOM   5499  C1  POPEV 219      33.333  36.549 157.680  1.00  0.00           C
ATOM   5502  C2  POPEV 219      33.734  37.689 156.690  1.00  0.00           C
ATOM   5504  O21 POPEV 219      33.394  37.238 155.370  1.00  0.00           O
ATOM   5505  C21 POPEV 219      32.394  37.839 154.790  1.00  0.00           C
ATOM   5506  O22 POPEV 219      31.493  38.459 155.330  1.00  0.00           O
ATOM   5507  C22 POPEV 219      32.543  37.729 153.270  1.00  0.00           C
ATOM   5510  C3  POPEV 219      35.263  37.989 156.690  1.00  0.00           C
ATOM   5513  O31 POPEV 219      35.734  38.519 155.420  1.00  0.00           O
ATOM   5514  C31 POPEV 219      36.894  37.989 154.990  1.00  0.00           C
ATOM   5515  O32 POPEV 219      37.623  37.269 155.640  1.00  0.00           O
ATOM   5516  C32 POPEV 219      37.144  38.468 153.550  1.00  0.00           C
ATOM   5519  C23 POPEV 219      31.774  38.849 152.530  1.00  0.00           C
ATOM   5522  C24 POPEV 219      32.263  39.069 151.090  1.00  0.00           C
ATOM   5525  C25 POPEV 219      31.443  40.179 150.420  1.00  0.00           C
ATOM   5528  C26 POPEV 219      31.734  40.379 148.930  1.00  0.00           C
ATOM   5531  C27 POPEV 219      30.664  41.239 148.240  1.00  0.00           C
ATOM   5534  C28 POPEV 219      31.103  41.729 146.840  1.00  0.00           C
ATOM   5537  C29 POPEV 219      29.963  41.999 145.900  1.00  0.00           C
ATOM   5539 0C21 POPEV 219      29.894  42.998 144.990  1.00  0.00           C
ATOM   5541 1C21 POPEV 219      30.944  44.048 144.730  1.00  0.00           C
ATOM   5544 2C21 POPEV 219      31.563  43.959 143.320  1.00  0.00           C
ATOM   5547 3C21 POPEV 219      30.594  44.279 142.180  1.00  0.00           C
ATOM   5550 4C21 POPEV 219      31.324  44.509 140.840  1.00  0.00           C
ATOM   5553 5C21 POPEV 219      30.404  44.339 139.620  1.00  0.00           C
ATOM   5556 6C21 POPEV 219      31.174  44.209 138.300  1.00  0.00           C
ATOM   5559 7C21 POPEV 219      30.264  43.788 137.130  1.00  0.00           C
ATOM   5562 8C21 POPEV 219      31.024  43.128 135.980  1.00  0.00           C
ATOM   5566  C33 POPEV 219      38.633  38.499 153.130  1.00  0.00           C
ATOM   5569  C34 POPEV 219      38.894  39.369 151.890  1.00  0.00           C
ATOM   5572  C35 POPEV 219      38.364  38.799 150.560  1.00  0.00           C
ATOM   5575  C36 POPEV 219      38.644  39.759 149.390  1.00  0.00           C
ATOM   5578  C37 POPEV 219      37.914  39.389 148.100  1.00  0.00           C
ATOM   5581  C38 POPEV 219      38.254  40.339 146.950  1.00  0.00           C
ATOM   5584  C39 POPEV 219      37.683  39.889 145.600  1.00  0.00           C
ATOM   5587 0C31 POPEV 219      38.274  40.698 144.440  1.00  0.00           C
ATOM   5590 1C31 POPEV 219      37.743  40.269 143.070  1.00  0.00           C
ATOM   5593 2C31 POPEV 219      38.353  41.119 141.950  1.00  0.00           C
ATOM   5596 3C31 POPEV 219      37.844  40.759 140.550  1.00  0.00           C
ATOM   5599 4C31 POPEV 219      38.943  40.189 139.640  1.00  0.00           C
ATOM   5602 5C31 POPEV 219      38.423  39.989 138.210  1.00  0.00           C
ATOM   5605 6C31 POPEV 219      39.484  39.448 137.250  1.00  0.00           C
ATOM   5609  NH3 POPEW 220     133.191  27.809 153.980  1.00  0.00           N
ATOM   5613  C12 POPEW 220     131.961  27.509 154.790  1.00  0.00           C
ATOM   5616  C11 POPEW 220     131.461  26.099 154.500  1.00  0.00           C
ATOM   5619  P   POPEW 220     129.390  25.459 155.940  1.00  0.00           P
ATOM   5620  O13 POPEW 220     129.324  23.998 155.770  1.00  0.00           O
ATOM   5621  O14 POPEW 220     130.120  25.899 157.150  1.00  0.00           O
ATOM   5622  O11 POPEW 220     127.894  25.939 155.990  1.00  0.00           O
ATOM   5623  O12 POPEW 220     130.051  26.078 154.660  1.00  0.00           O
ATOM   5624  C1  POPEW 220     127.353  26.949 155.120  1.00  0.00           C
ATOM   5627  C2  POPEW 220     126.513  26.349 153.970  1.00  0.00           C
ATOM   5629  O21 POPEW 220     126.744  27.149 152.800  1.00  0.00           O
ATOM   5630  C21 POPEW 220     127.294  26.549 151.770  1.00  0.00           C
ATOM   5631  O22 POPEW 220     127.664  25.388 151.750  1.00  0.00           O
ATOM   5632  C22 POPEW 220     127.344  27.509 150.580  1.00  0.00           C
ATOM   5635  C3  POPEW 220     124.984  26.349 154.250  1.00  0.00           C
ATOM   5638  O31 POPEW 220     124.244  26.289 153.000  1.00  0.00           O
ATOM   5639  C31 POPEW 220     123.614  27.429 152.650  1.00  0.00           C
ATOM   5640  O32 POPEW 220     123.234  28.269 153.440  1.00  0.00           O
ATOM   5641  C32 POPEW 220     123.484  27.488 151.120  1.00  0.00           C
ATOM   5644  C23 POPEW 220     128.153  26.939 149.380  1.00  0.00           C
ATOM   5647  C24 POPEW 220     127.784  27.569 148.030  1.00  0.00           C
ATOM   5650  C25 POPEW 220     128.534  26.859 146.880  1.00  0.00           C
ATOM   5653  C26 POPEW 220     127.803  26.919 145.540  1.00  0.00           C
ATOM   5656  C27 POPEW 220     128.263  25.799 144.590  1.00  0.00           C
ATOM   5659  C28 POPEW 220     127.633  25.889 143.200  1.00  0.00           C
ATOM   5662  C29 POPEW 220     128.243  26.959 142.340  1.00  0.00           C
ATOM   5664 0C21 POPEW 220     128.034  27.069 141.020  1.00  0.00           C
ATOM   5666 1C21 POPEW 220     127.113  26.189 140.210  1.00  0.00           C
ATOM   5669 2C21 POPEW 220     126.073  26.998 139.420  1.00  0.00           C
ATOM   5672 3C21 POPEW 220     126.663  27.888 138.320  1.00  0.00           C
ATOM   5675 4C21 POPEW 220     127.604  27.139 137.360  1.00  0.00           C
ATOM   5678 5C21 POPEW 220     127.853  27.929 136.070  1.00  0.00           C
ATOM   5681 6C21 POPEW 220     128.954  27.349 135.180  1.00  0.00           C
ATOM   5684 7C21 POPEW 220     129.204  28.219 133.940  1.00  0.00           C
ATOM   5687 8C21 POPEW 220     130.400  27.748 133.110  1.00  0.00           C
ATOM   5691  C33 POPEW 220     123.783  28.898 150.520  1.00  0.00           C
ATOM   5694  C34 POPEW 220     124.244  28.849 149.040  1.00  0.00           C
ATOM   5697  C35 POPEW 220     123.193  29.209 147.980  1.00  0.00           C
ATOM   5700  C36 POPEW 220     121.914  28.369 148.020  1.00  0.00           C
ATOM   5703  C37 POPEW 220     121.013  28.639 146.800  1.00  0.00           C
ATOM   5706  C38 POPEW 220     119.534  28.299 147.070  1.00  0.00           C
ATOM   5709  C39 POPEW 220     118.964  27.169 146.200  1.00  0.00           C
ATOM   5712 0C31 POPEW 220     118.443  27.578 144.810  1.00  0.00           C
ATOM   5715 1C31 POPEW 220     119.524  27.709 143.730  1.00  0.00           C
ATOM   5718 2C31 POPEW 220     118.914  27.578 142.320  1.00  0.00           C
ATOM   5721 3C31 POPEW 220     119.903  27.899 141.200  1.00  0.00           C
ATOM   5724 4C31 POPEW 220     119.314  27.699 139.800  1.00  0.00           C
ATOM   5727 5C31 POPEW 220     120.004  28.599 138.770  1.00  0.00           C
ATOM   5730 6C31 POPEW 220     119.573  28.329 137.330  1.00  0.00           C
ATOM   5734  NH3 POPEX 221     122.154  39.459 157.250  1.00  0.00           N
ATOM   5738  C12 POPEX 221     123.094  38.939 158.300  1.00  0.00           C
ATOM   5741  C11 POPEX 221     124.184  38.018 157.730  1.00  0.00           C
ATOM   5744  P   POPEX 221     124.744  36.398 159.670  1.00  0.00           P
ATOM   5745  O13 POPEX 221     124.384  37.499 160.600  1.00  0.00           O
ATOM   5746  O14 POPEX 221     124.554  34.999 160.120  1.00  0.00           O
ATOM   5747  O11 POPEX 221     126.263  36.619 159.300  1.00  0.00           O
ATOM   5748  O12 POPEX 221     124.064  36.698 158.270  1.00  0.00           O
ATOM   5749  C1  POPEX 221     127.014  35.619 158.590  1.00  0.00           C
ATOM   5752  C2  POPEX 221     127.414  36.058 157.140  1.00  0.00           C
ATOM   5754  O21 POPEX 221     126.324  35.789 156.240  1.00  0.00           O
ATOM   5755  C21 POPEX 221     126.174  36.579 155.200  1.00  0.00           C
ATOM   5756  O22 POPEX 221     126.663  37.699 155.060  1.00  0.00           O
ATOM   5757  C22 POPEX 221     125.314  35.849 154.170  1.00  0.00           C
ATOM   5760  C3  POPEX 221     128.664  35.249 156.700  1.00  0.00           C
ATOM   5763  O31 POPEX 221     128.773  35.169 155.260  1.00  0.00           O
ATOM   5764  C31 POPEX 221     129.970  34.828 154.800  1.00  0.00           C
ATOM   5765  O32 POPEX 221     130.991  34.718 155.480  1.00  0.00           O
ATOM   5766  C32 POPEX 221     129.871  34.599 153.310  1.00  0.00           C
ATOM   5769  C23 POPEX 221     124.664  36.729 153.080  1.00  0.00           C
ATOM   5772  C24 POPEX 221     124.744  36.159 151.640  1.00  0.00           C
ATOM   5775  C25 POPEX 221     124.064  37.099 150.660  1.00  0.00           C
ATOM   5778  C26 POPEX 221     123.763  36.579 149.250  1.00  0.00           C
ATOM   5781  C27 POPEX 221     123.094  37.718 148.450  1.00  0.00           C
ATOM   5784  C28 POPEX 221     122.393  37.288 147.150  1.00  0.00           C
ATOM   5787  C29 POPEX 221     121.584  38.449 146.610  1.00  0.00           C
ATOM   5789 0C21 POPEX 221     121.324  38.729 145.320  1.00  0.00           C
ATOM   5791 1C21 POPEX 221     121.783  37.939 144.110  1.00  0.00           C
ATOM   5794 2C21 POPEX 221     122.284  38.838 142.960  1.00  0.00           C
ATOM   5797 3C21 POPEX 221     121.164  39.609 142.250  1.00  0.00           C
ATOM   5800 4C21 POPEX 221     121.623  40.279 140.950  1.00  0.00           C
ATOM   5803 5C21 POPEX 221     120.513  41.078 140.250  1.00  0.00           C
ATOM   5806 6C21 POPEX 221     119.573  40.179 139.430  1.00  0.00           C
ATOM   5809 7C21 POPEX 221     118.304  40.889 138.960  1.00  0.00           C
ATOM   5812 8C21 POPEX 221     117.434  40.018 138.050  1.00  0.00           C
ATOM   5816  C33 POPEX 221     129.881  35.939 152.530  1.00  0.00           C
ATOM   5819  C34 POPEX 221     129.931  35.729 151.010  1.00  0.00           C
ATOM   5822  C35 POPEX 221     128.564  35.329 150.440  1.00  0.00           C
ATOM   5825  C36 POPEX 221     128.653  34.889 148.970  1.00  0.00           C
ATOM   5828  C37 POPEX 221     127.294  34.499 148.380  1.00  0.00           C
ATOM   5831  C38 POPEX 221     127.393  33.738 147.050  1.00  0.00           C
ATOM   5834  C39 POPEX 221     126.134  32.919 146.730  1.00  0.00           C
ATOM   5837 0C31 POPEX 221     124.903  33.779 146.390  1.00  0.00           C
ATOM   5840 1C31 POPEX 221     123.573  32.999 146.440  1.00  0.00           C
ATOM   5843 2C31 POPEX 221     123.103  32.389 145.110  1.00  0.00           C
ATOM   5846 3C31 POPEX 221     124.003  31.269 144.570  1.00  0.00           C
ATOM   5849 4C31 POPEX 221     123.274  30.409 143.530  1.00  0.00           C
ATOM   5852 5C31 POPEX 221     124.123  29.249 142.980  1.00  0.00           C
ATOM   5855 6C31 POPEX 221     123.404  27.899 143.060  1.00  0.00           C
ATOM   5859  NH3 POPEY 222      29.213  52.159 112.520  1.00  0.00           N
ATOM   5863  C12 POPEY 222      30.673  52.439 112.380  1.00  0.00           C
ATOM   5866  C11 POPEY 222      31.283  52.009 111.050  1.00  0.00           C
ATOM   5869  P   POPEY 222      33.914  52.089 111.220  1.00  0.00           P
ATOM   5870  O13 POPEY 222      34.274  51.239 110.070  1.00  0.00           O
ATOM   5871  O14 POPEY 222      34.873  53.169 111.600  1.00  0.00           O
ATOM   5872  O11 POPEY 222      33.664  51.229 112.540  1.00  0.00           O
ATOM   5873  O12 POPEY 222      32.504  52.718 110.870  1.00  0.00           O
ATOM   5874  C1  POPEY 222      33.904  51.929 113.770  1.00  0.00           C
ATOM   5877  C2  POPEY 222      33.353  51.109 114.950  1.00  0.00           C
ATOM   5879  O21 POPEY 222      33.283  51.909 116.160  1.00  0.00           O
ATOM   5880  C21 POPEY 222      32.213  52.709 116.200  1.00  0.00           C
ATOM   5881  O22 POPEY 222      31.384  52.819 115.320  1.00  0.00           O
ATOM   5882  C22 POPEY 222      32.144  53.529 117.480  1.00  0.00           C
ATOM   5885  C3  POPEY 222      34.193  49.808 115.110  1.00  0.00           C
ATOM   5888  O31 POPEY 222      33.993  49.178 116.380  1.00  0.00           O
ATOM   5889  C31 POPEY 222      32.864  48.549 116.600  1.00  0.00           C
ATOM   5890  O32 POPEY 222      31.923  48.419 115.830  1.00  0.00           O
ATOM   5891  C32 POPEY 222      32.943  47.988 118.020  1.00  0.00           C
ATOM   5894  C23 POPEY 222      32.223  52.699 118.780  1.00  0.00           C
ATOM   5897  C24 POPEY 222      33.633  52.779 119.390  1.00  0.00           C
ATOM   5900  C25 POPEY 222      33.783  51.999 120.710  1.00  0.00           C
ATOM   5903  C26 POPEY 222      32.644  52.279 121.700  1.00  0.00           C
ATOM   5906  C27 POPEY 222      32.963  51.818 123.130  1.00  0.00           C
ATOM   5909  C28 POPEY 222      31.793  52.099 124.090  1.00  0.00           C
ATOM   5912  C29 POPEY 222      32.144  51.719 125.510  1.00  0.00           C
ATOM   5914 0C21 POPEY 222      32.324  52.559 126.530  1.00  0.00           C
ATOM   5916 1C21 POPEY 222      32.184  54.069 126.490  1.00  0.00           C
ATOM   5919 2C21 POPEY 222      31.804  54.659 127.860  1.00  0.00           C
ATOM   5922 3C21 POPEY 222      32.973  54.669 128.860  1.00  0.00           C
ATOM   5925 4C21 POPEY 222      32.504  54.828 130.310  1.00  0.00           C
ATOM   5928 5C21 POPEY 222      31.774  56.148 130.600  1.00  0.00           C
ATOM   5931 6C21 POPEY 222      30.994  56.088 131.920  1.00  0.00           C
ATOM   5934 7C21 POPEY 222      30.213  57.369 132.190  1.00  0.00           C
ATOM   5937 8C21 POPEY 222      29.434  57.328 133.500  1.00  0.00           C
ATOM   5941  C33 POPEY 222      31.594  47.969 118.750  1.00  0.00           C
ATOM   5944  C34 POPEY 222      31.814  47.559 120.210  1.00  0.00           C
ATOM   5947  C35 POPEY 222      30.543  47.189 120.980  1.00  0.00           C
ATOM   5950  C36 POPEY 222      29.574  48.359 121.240  1.00  0.00           C
ATOM   5953  C37 POPEY 222      28.684  48.029 122.450  1.00  0.00           C
ATOM   5956  C38 POPEY 222      27.694  49.139 122.820  1.00  0.00           C
ATOM   5959  C39 POPEY 222      27.054  48.908 124.190  1.00  0.00           C
ATOM   5962 0C31 POPEY 222      28.004  49.149 125.380  1.00  0.00           C
ATOM   5965 1C31 POPEY 222      27.314  48.838 126.710  1.00  0.00           C
ATOM   5968 2C31 POPEY 222      28.293  48.569 127.860  1.00  0.00           C
ATOM   5971 3C31 POPEY 222      27.533  48.328 129.170  1.00  0.00           C
ATOM   5974 4C31 POPEY 222      28.403  47.779 130.320  1.00  0.00           C
ATOM   5977 5C31 POPEY 222      27.603  47.718 131.630  1.00  0.00           C
ATOM   5980 6C31 POPEY 222      28.354  47.069 132.790  1.00  0.00           C
ATOM   5984  NH3 POPEZ 223      68.333 111.009 112.130  1.00  0.00           N
ATOM   5988  C12 POPEZ 223      67.373 109.899 112.440  1.00  0.00           C
ATOM   5991  C11 POPEZ 223      67.863 108.499 111.970  1.00  0.00           C
ATOM   5994  P   POPEZ 223      70.433 108.599 111.260  1.00  0.00           P
ATOM   5995  O13 POPEZ 223      71.123 107.298 111.110  1.00  0.00           O
ATOM   5996  O14 POPEZ 223      70.914 109.728 110.440  1.00  0.00           O
ATOM   5997  O11 POPEZ 223      70.463 109.099 112.780  1.00  0.00           O
ATOM   5998  O12 POPEZ 223      68.883 108.488 110.970  1.00  0.00           O
ATOM   5999  C1  POPEZ 223      70.713 108.109 113.790  1.00  0.00           C
ATOM   6002  C2  POPEZ 223      70.923 108.728 115.200  1.00  0.00           C
ATOM   6004  O21 POPEZ 223      70.794 107.788 116.270  1.00  0.00           O
ATOM   6005  C21 POPEZ 223      71.524 106.689 116.300  1.00  0.00           C
ATOM   6006  O22 POPEZ 223      72.164 106.209 115.380  1.00  0.00           O
ATOM   6007  C22 POPEZ 223      71.534 106.158 117.750  1.00  0.00           C
ATOM   6010  C3  POPEZ 223      69.924 109.899 115.410  1.00  0.00           C
ATOM   6013  O31 POPEZ 223      70.113 110.549 116.680  1.00  0.00           O
ATOM   6014  C31 POPEZ 223      69.293 110.159 117.640  1.00  0.00           C
ATOM   6015  O32 POPEZ 223      68.364 109.378 117.510  1.00  0.00           O
ATOM   6016  C32 POPEZ 223      69.693 110.808 118.950  1.00  0.00           C
ATOM   6019  C23 POPEZ 223      70.634 104.929 117.980  1.00  0.00           C
ATOM   6022  C24 POPEZ 223      70.693 104.299 119.390  1.00  0.00           C
ATOM   6025  C25 POPEZ 223      69.744 104.899 120.450  1.00  0.00           C
ATOM   6028  C26 POPEZ 223      70.403 105.738 121.550  1.00  0.00           C
ATOM   6031  C27 POPEZ 223      69.533 105.798 122.820  1.00  0.00           C
ATOM   6034  C28 POPEZ 223      70.034 106.818 123.870  1.00  0.00           C
ATOM   6037  C29 POPEZ 223      71.354 106.449 124.500  1.00  0.00           C
ATOM   6039 0C21 POPEZ 223      71.744 106.778 125.740  1.00  0.00           C
ATOM   6041 1C21 POPEZ 223      70.943 107.559 126.760  1.00  0.00           C
ATOM   6044 2C21 POPEZ 223      71.324 107.088 128.170  1.00  0.00           C
ATOM   6047 3C21 POPEZ 223      70.503 107.769 129.270  1.00  0.00           C
ATOM   6050 4C21 POPEZ 223      70.794 107.128 130.630  1.00  0.00           C
ATOM   6053 5C21 POPEZ 223      69.954 107.718 131.760  1.00  0.00           C
ATOM   6056 6C21 POPEZ 223      70.113 106.939 133.070  1.00  0.00           C
ATOM   6059 7C21 POPEZ 223      69.433 107.679 134.220  1.00  0.00           C
ATOM   6062 8C21 POPEZ 223      69.494 106.958 135.570  1.00  0.00           C
ATOM   6066  C33 POPEZ 223      70.153 109.738 119.970  1.00  0.00           C
ATOM   6069  C34 POPEZ 223      70.183 110.258 121.410  1.00  0.00           C
ATOM   6072  C35 POPEZ 223      68.804 110.768 121.850  1.00  0.00           C
ATOM   6075  C36 POPEZ 223      68.484 110.609 123.340  1.00  0.00           C
ATOM   6078  C37 POPEZ 223      69.393 111.409 124.280  1.00  0.00           C
ATOM   6081  C38 POPEZ 223      68.984 111.249 125.760  1.00  0.00           C
ATOM   6084  C39 POPEZ 223      67.554 111.729 126.070  1.00  0.00           C
ATOM   6087 0C31 POPEZ 223      67.254 111.748 127.570  1.00  0.00           C
ATOM   6090 1C31 POPEZ 223      65.774 112.048 127.870  1.00  0.00           C
ATOM   6093 2C31 POPEZ 223      65.554 112.419 129.350  1.00  0.00           C
ATOM   6096 3C31 POPEZ 223      64.113 112.188 129.840  1.00  0.00           C
ATOM   6099 4C31 POPEZ 223      63.023 112.858 128.980  1.00  0.00           C
ATOM   6102 5C31 POPEZ 223      61.633 112.709 129.610  1.00  0.00           C
ATOM   6105 6C31 POPEZ 223      60.494 113.208 128.710  1.00  0.00           C
ATOM   6109  NH3 POPEa 224      59.744 119.469 158.440  1.00  0.00           N
ATOM   6113  C12 POPEa 224      59.044 120.229 157.360  1.00  0.00           C
ATOM   6116  C11 POPEa 224      57.813 120.938 157.950  1.00  0.00           C
ATOM   6119  P   POPEa 224      58.754 122.599 159.690  1.00  0.00           P
ATOM   6120  O13 POPEa 224      58.694 122.809 161.150  1.00  0.00           O
ATOM   6121  O14 POPEa 224      60.094 122.408 159.120  1.00  0.00           O
ATOM   6122  O11 POPEa 224      57.974 123.709 158.870  1.00  0.00           O
ATOM   6123  O12 POPEa 224      57.994 121.258 159.330  1.00  0.00           O
ATOM   6124  C1  POPEa 224      58.664 124.738 158.140  1.00  0.00           C
ATOM   6127  C2  POPEa 224      58.114 124.878 156.680  1.00  0.00           C
ATOM   6129  O21 POPEa 224      59.063 125.599 155.900  1.00  0.00           O
ATOM   6130  C21 POPEa 224      59.783 124.999 155.010  1.00  0.00           C
ATOM   6131  O22 POPEa 224      59.903 123.789 154.830  1.00  0.00           O
ATOM   6132  C22 POPEa 224      60.484 126.088 154.200  1.00  0.00           C
ATOM   6135  C3  POPEa 224      56.794 125.719 156.650  1.00  0.00           C
ATOM   6138  O31 POPEa 224      55.934 125.409 155.540  1.00  0.00           O
ATOM   6139  C31 POPEa 224      56.173 126.039 154.390  1.00  0.00           C
ATOM   6140  O32 POPEa 224      57.114 126.768 154.150  1.00  0.00           O
ATOM   6141  C32 POPEa 224      55.024 125.749 153.410  1.00  0.00           C
ATOM   6144  C23 POPEa 224      61.353 125.619 153.020  1.00  0.00           C
ATOM   6147  C24 POPEa 224      61.674 126.829 152.130  1.00  0.00           C
ATOM   6150  C25 POPEa 224      62.514 126.519 150.890  1.00  0.00           C
ATOM   6153  C26 POPEa 224      61.833 126.929 149.580  1.00  0.00           C
ATOM   6156  C27 POPEa 224      62.854 127.009 148.450  1.00  0.00           C
ATOM   6159  C28 POPEa 224      62.204 127.238 147.080  1.00  0.00           C
ATOM   6162  C29 POPEa 224      63.254 127.548 146.050  1.00  0.00           C
ATOM   6164 0C21 POPEa 224      63.013 128.059 144.830  1.00  0.00           C
ATOM   6166 1C21 POPEa 224      61.643 128.339 144.270  1.00  0.00           C
ATOM   6169 2C21 POPEa 224      61.693 128.565 142.740  1.00  0.00           C
ATOM   6172 3C21 POPEa 224      62.153 129.985 142.400  1.00  0.00           C
ATOM   6175 4C21 POPEa 224      62.493 130.185 140.920  1.00  0.00           C
ATOM   6178 5C21 POPEa 224      62.423 131.666 140.510  1.00  0.00           C
ATOM   6181 6C21 POPEa 224      62.714 131.876 139.020  1.00  0.00           C
ATOM   6184 7C21 POPEa 224      62.213 133.256 138.540  1.00  0.00           C
ATOM   6187 8C21 POPEa 224      62.384 133.475 137.030  1.00  0.00           C
ATOM   6191  C33 POPEa 224      54.174 126.999 153.070  1.00  0.00           C
ATOM   6194  C34 POPEa 224      54.684 127.768 151.840  1.00  0.00           C
ATOM   6197  C35 POPEa 224      53.853 129.026 151.510  1.00  0.00           C
ATOM   6200  C36 POPEa 224      52.463 128.746 150.930  1.00  0.00           C
ATOM   6203  C37 POPEa 224      51.693 130.035 150.600  1.00  0.00           C
ATOM   6206  C38 POPEa 224      50.224 129.775 150.240  1.00  0.00           C
ATOM   6209  C39 POPEa 224      49.684 130.686 149.120  1.00  0.00           C
ATOM   6212 0C31 POPEa 224      49.504 132.146 149.540  1.00  0.00           C
ATOM   6215 1C31 POPEa 224      49.554 133.095 148.340  1.00  0.00           C
ATOM   6218 2C31 POPEa 224      49.184 134.546 148.700  1.00  0.00           C
ATOM   6221 3C31 POPEa 224      49.874 135.616 147.840  1.00  0.00           C
ATOM   6224 4C31 POPEa 224      49.664 135.446 146.330  1.00  0.00           C
ATOM   6227 5C31 POPEa 224      50.534 136.416 145.520  1.00  0.00           C
ATOM   6230 6C31 POPEa 224      50.723 136.016 144.050  1.00  0.00           C
ATOM   6234  NH3 POPEb 225     106.153  38.039 158.190  1.00  0.00           N
ATOM   6238  C12 POPEb 225     105.234  39.149 157.790  1.00  0.00           C
ATOM   6241  C11 POPEb 225     103.844  38.628 157.420  1.00  0.00           C
ATOM   6244  P   POPEb 225     102.504  40.799 156.890  1.00  0.00           P
ATOM   6245  O13 POPEb 225     101.344  41.538 157.390  1.00  0.00           O
ATOM   6246  O14 POPEb 225     103.723  41.608 156.620  1.00  0.00           O
ATOM   6247  O11 POPEb 225     102.104  40.129 155.510  1.00  0.00           O
ATOM   6248  O12 POPEb 225     102.863  39.578 157.830  1.00  0.00           O
ATOM   6249  C1  POPEb 225     101.044  39.169 155.530  1.00  0.00           C
ATOM   6252  C2  POPEb 225     100.793  38.549 154.130  1.00  0.00           C
ATOM   6254  O21 POPEb 225      99.924  37.419 154.340  1.00  0.00           O
ATOM   6255  C21 POPEb 225      99.254  37.039 153.250  1.00  0.00           C
ATOM   6256  O22 POPEb 225      99.094  37.709 152.250  1.00  0.00           O
ATOM   6257  C22 POPEb 225      98.763  35.609 153.440  1.00  0.00           C
ATOM   6260  C3  POPEb 225     102.154  38.089 153.500  1.00  0.00           C
ATOM   6263  O31 POPEb 225     102.004  37.429 152.210  1.00  0.00           O
ATOM   6264  C31 POPEb 225     102.613  38.018 151.180  1.00  0.00           C
ATOM   6265  O32 POPEb 225     103.243  39.069 151.230  1.00  0.00           O
ATOM   6266  C32 POPEb 225     102.443  37.189 149.910  1.00  0.00           C
ATOM   6269  C23 POPEb 225      99.054  34.749 152.190  1.00  0.00           C
ATOM   6272  C24 POPEb 225      98.883  33.249 152.470  1.00  0.00           C
ATOM   6275  C25 POPEb 225      99.314  32.358 151.290  1.00  0.00           C
ATOM   6278  C26 POPEb 225      98.433  32.518 150.040  1.00  0.00           C
ATOM   6281  C27 POPEb 225      98.193  31.179 149.330  1.00  0.00           C
ATOM   6284  C28 POPEb 225      97.554  31.328 147.930  1.00  0.00           C
ATOM   6287  C29 POPEb 225      96.114  31.799 147.970  1.00  0.00           C
ATOM   6289 0C21 POPEb 225      95.153  31.489 147.080  1.00  0.00           C
ATOM   6291 1C21 POPEb 225      95.334  30.669 145.830  1.00  0.00           C
ATOM   6294 2C21 POPEb 225      94.943  31.459 144.560  1.00  0.00           C
ATOM   6297 3C21 POPEb 225      95.754  32.759 144.350  1.00  0.00           C
ATOM   6300 4C21 POPEb 225      95.334  33.569 143.120  1.00  0.00           C
ATOM   6303 5C21 POPEb 225      95.754  32.939 141.780  1.00  0.00           C
ATOM   6306 6C21 POPEb 225      95.214  33.729 140.580  1.00  0.00           C
ATOM   6309 7C21 POPEb 225      95.603  33.129 139.230  1.00  0.00           C
ATOM   6312 8C21 POPEb 225      96.973  33.608 138.760  1.00  0.00           C
ATOM   6316  C33 POPEb 225     103.033  37.909 148.670  1.00  0.00           C
ATOM   6319  C34 POPEb 225     102.683  37.199 147.350  1.00  0.00           C
ATOM   6322  C35 POPEb 225     102.954  38.059 146.110  1.00  0.00           C
ATOM   6325  C36 POPEb 225     104.433  38.179 145.720  1.00  0.00           C
ATOM   6328  C37 POPEb 225     104.664  39.189 144.590  1.00  0.00           C
ATOM   6331  C38 POPEb 225     106.134  39.309 144.160  1.00  0.00           C
ATOM   6334  C39 POPEb 225     106.454  40.599 143.390  1.00  0.00           C
ATOM   6337 0C31 POPEb 225     106.564  40.449 141.860  1.00  0.00           C
ATOM   6340 1C31 POPEb 225     107.793  39.628 141.420  1.00  0.00           C
ATOM   6343 2C31 POPEb 225     108.164  39.828 139.930  1.00  0.00           C
ATOM   6346 3C31 POPEb 225     108.944  41.128 139.670  1.00  0.00           C
ATOM   6349 4C31 POPEb 225     109.263  41.369 138.190  1.00  0.00           C
ATOM   6352 5C31 POPEb 225     110.064  42.648 137.950  1.00  0.00           C
ATOM   6355 6C31 POPEb 225     110.363  42.928 136.470  1.00  0.00           C
ATOM   6359  NH3 POPEc 226     126.604 120.658 114.540  1.00  0.00           N
ATOM   6363  C12 POPEc 226     127.054 119.318 113.980  1.00  0.00           C
ATOM   6366  C11 POPEc 226     125.854 118.348 113.800  1.00  0.00           C
ATOM   6369  P   POPEc 226     126.064 115.749 114.130  1.00  0.00           P
ATOM   6370  O13 POPEc 226     124.654 115.729 114.570  1.00  0.00           O
ATOM   6371  O14 POPEc 226     126.503 114.548 113.370  1.00  0.00           O
ATOM   6372  O11 POPEc 226     127.004 116.018 115.380  1.00  0.00           O
ATOM   6373  O12 POPEc 226     126.283 117.079 113.300  1.00  0.00           O
ATOM   6374  C1  POPEc 226     126.424 116.498 116.600  1.00  0.00           C
ATOM   6377  C2  POPEc 226     127.353 116.158 117.780  1.00  0.00           C
ATOM   6379  O21 POPEc 226     126.554 116.139 118.970  1.00  0.00           O
ATOM   6380  C21 POPEc 226     126.973 115.279 119.870  1.00  0.00           C
ATOM   6381  O22 POPEc 226     127.993 114.609 119.800  1.00  0.00           O
ATOM   6382  C22 POPEc 226     125.914 115.258 120.980  1.00  0.00           C
ATOM   6385  C3  POPEc 226     128.584 117.098 117.960  1.00  0.00           C
ATOM   6388  O31 POPEc 226     128.344 118.219 118.830  1.00  0.00           O
ATOM   6389  C31 POPEc 226     127.963 119.349 118.280  1.00  0.00           C
ATOM   6390  O32 POPEc 226     127.784 119.569 117.090  1.00  0.00           O
ATOM   6391  C32 POPEc 226     127.873 120.419 119.380  1.00  0.00           C
ATOM   6394  C23 POPEc 226     126.174 114.259 122.120  1.00  0.00           C
ATOM   6397  C24 POPEc 226     124.903 114.049 122.960  1.00  0.00           C
ATOM   6400  C25 POPEc 226     125.153 113.268 124.250  1.00  0.00           C
ATOM   6403  C26 POPEc 226     123.863 112.849 124.960  1.00  0.00           C
ATOM   6406  C27 POPEc 226     124.123 112.338 126.380  1.00  0.00           C
ATOM   6409  C28 POPEc 226     122.844 111.979 127.160  1.00  0.00           C
ATOM   6412  C29 POPEc 226     122.063 113.198 127.580  1.00  0.00           C
ATOM   6414 0C21 POPEc 226     121.394 113.378 128.730  1.00  0.00           C
ATOM   6416 1C21 POPEc 226     121.243 112.368 129.840  1.00  0.00           C
ATOM   6419 2C21 POPEc 226     121.464 112.979 131.250  1.00  0.00           C
ATOM   6422 3C21 POPEc 226     120.384 113.988 131.650  1.00  0.00           C
ATOM   6425 4C21 POPEc 226     120.033 113.959 133.150  1.00  0.00           C
ATOM   6428 5C21 POPEc 226     118.704 114.679 133.430  1.00  0.00           C
ATOM   6431 6C21 POPEc 226     117.984 114.259 134.710  1.00  0.00           C
ATOM   6434 7C21 POPEc 226     116.473 114.458 134.660  1.00  0.00           C
ATOM   6437 8C21 POPEc 226     115.774 114.019 135.950  1.00  0.00           C
ATOM   6441  C33 POPEc 226     126.454 121.009 119.560  1.00  0.00           C
ATOM   6444  C34 POPEc 226     126.274 121.589 120.970  1.00  0.00           C
ATOM   6447  C35 POPEc 226     124.884 122.209 121.200  1.00  0.00           C
ATOM   6450  C36 POPEc 226     124.693 122.608 122.670  1.00  0.00           C
ATOM   6453  C37 POPEc 226     123.363 123.308 122.980  1.00  0.00           C
ATOM   6456  C38 POPEc 226     123.344 123.779 124.440  1.00  0.00           C
ATOM   6459  C39 POPEc 226     122.073 124.528 124.880  1.00  0.00           C
ATOM   6462 0C31 POPEc 226     122.144 124.849 126.380  1.00  0.00           C
ATOM   6465 1C31 POPEc 226     120.963 125.668 126.910  1.00  0.00           C
ATOM   6468 2C31 POPEc 226     120.994 125.798 128.440  1.00  0.00           C
ATOM   6471 3C31 POPEc 226     120.004 126.839 128.990  1.00  0.00           C
ATOM   6474 4C31 POPEc 226     118.524 126.409 128.920  1.00  0.00           C
ATOM   6477 5C31 POPEc 226     117.543 127.578 129.020  1.00  0.00           C
ATOM   6480 6C31 POPEc 226     116.103 127.139 129.320  1.00  0.00           C
ATOM   6484  NH3 POPEd 227      74.524  54.919 119.150  1.00  0.00           N
ATOM   6488  C12 POPEd 227      75.583  55.698 118.440  1.00  0.00           C
ATOM   6491  C11 POPEd 227      75.113  56.039 117.030  1.00  0.00           C
ATOM   6494  P   POPEd 227      75.284  58.628 116.740  1.00  0.00           P
ATOM   6495  O13 POPEd 227      76.443  59.529 116.530  1.00  0.00           O
ATOM   6496  O14 POPEd 227      74.073  58.788 115.920  1.00  0.00           O
ATOM   6497  O11 POPEd 227      74.884  58.749 118.280  1.00  0.00           O
ATOM   6498  O12 POPEd 227      75.844  57.169 116.600  1.00  0.00           O
ATOM   6499  C1  POPEd 227      74.393  60.038 118.740  1.00  0.00           C
ATOM   6502  C2  POPEd 227      74.554  60.249 120.280  1.00  0.00           C
ATOM   6504  O21 POPEd 227      73.314  60.509 120.980  1.00  0.00           O
ATOM   6505  C21 POPEd 227      72.583  59.479 121.300  1.00  0.00           C
ATOM   6506  O22 POPEd 227      72.693  58.359 120.830  1.00  0.00           O
ATOM   6507  C22 POPEd 227      71.683  59.828 122.480  1.00  0.00           C
ATOM   6510  C3  POPEd 227      75.503  61.439 120.590  1.00  0.00           C
ATOM   6513  O31 POPEd 227      75.564  61.709 122.010  1.00  0.00           O
ATOM   6514  C31 POPEd 227      74.634  62.559 122.460  1.00  0.00           C
ATOM   6515  O32 POPEd 227      73.793  63.109 121.780  1.00  0.00           O
ATOM   6516  C32 POPEd 227      74.763  62.749 123.980  1.00  0.00           C
ATOM   6519  C23 POPEd 227      70.393  58.968 122.520  1.00  0.00           C
ATOM   6522  C24 POPEd 227      69.454  59.318 123.680  1.00  0.00           C
ATOM   6525  C25 POPEd 227      70.123  59.308 125.070  1.00  0.00           C
ATOM   6528  C26 POPEd 227      69.274  59.989 126.150  1.00  0.00           C
ATOM   6531  C27 POPEd 227      70.123  60.298 127.390  1.00  0.00           C
ATOM   6534  C28 POPEd 227      69.384  61.088 128.500  1.00  0.00           C
ATOM   6537  C29 POPEd 227      68.914  62.459 128.100  1.00  0.00           C
ATOM   6539 0C21 POPEd 227      69.673  63.569 128.020  1.00  0.00           C
ATOM   6541 1C21 POPEd 227      71.153  63.628 128.290  1.00  0.00           C
ATOM   6544 2C21 POPEd 227      71.464  63.999 129.750  1.00  0.00           C
ATOM   6547 3C21 POPEd 227      72.954  63.889 130.070  1.00  0.00           C
ATOM   6550 4C21 POPEd 227      73.274  64.189 131.540  1.00  0.00           C
ATOM   6553 5C21 POPEd 227      74.744  64.539 131.790  1.00  0.00           C
ATOM   6556 6C21 POPEd 227      75.763  63.609 131.120  1.00  0.00           C
ATOM   6559 7C21 POPEd 227      77.204  64.039 131.410  1.00  0.00           C
ATOM   6562 8C21 POPEd 227      78.234  63.359 130.520  1.00  0.00           C
ATOM   6566  C33 POPEd 227      75.643  61.689 124.690  1.00  0.00           C
ATOM   6569  C34 POPEd 227      75.524  61.719 126.220  1.00  0.00           C
ATOM   6572  C35 POPEd 227      74.293  60.999 126.780  1.00  0.00           C
ATOM   6575  C36 POPEd 227      74.583  60.399 128.160  1.00  0.00           C
ATOM   6578  C37 POPEd 227      73.434  59.619 128.810  1.00  0.00           C
ATOM   6581  C38 POPEd 227      73.903  58.779 130.010  1.00  0.00           C
ATOM   6584  C39 POPEd 227      74.704  59.589 131.050  1.00  0.00           C
ATOM   6587 0C31 POPEd 227      75.354  58.718 132.130  1.00  0.00           C
ATOM   6590 1C31 POPEd 227      76.164  59.569 133.120  1.00  0.00           C
ATOM   6593 2C31 POPEd 227      76.984  58.709 134.090  1.00  0.00           C
ATOM   6596 3C31 POPEd 227      77.134  59.329 135.480  1.00  0.00           C
ATOM   6599 4C31 POPEd 227      77.903  58.419 136.440  1.00  0.00           C
ATOM   6602 5C31 POPEd 227      78.104  59.029 137.830  1.00  0.00           C
ATOM   6605 6C31 POPEd 227      77.373  58.279 138.940  1.00  0.00           C
ATOM   6609  NH3 POPEe 228      41.534  10.909 117.410  1.00  0.00           N
ATOM   6613  C12 POPEe 228      42.953  11.279 117.760  1.00  0.00           C
ATOM   6616  C11 POPEe 228      43.993  10.248 117.270  1.00  0.00           C
ATOM   6619  P   POPEe 228      45.494   8.479 118.560  1.00  0.00           P
ATOM   6620  O13 POPEe 228      45.434   6.999 118.540  1.00  0.00           O
ATOM   6621  O14 POPEe 228      46.554   9.149 117.790  1.00  0.00           O
ATOM   6622  O11 POPEe 228      45.574   8.969 120.060  1.00  0.00           O
ATOM   6623  O12 POPEe 228      44.094   9.109 118.140  1.00  0.00           O
ATOM   6624  C1  POPEe 228      46.773   9.069 120.820  1.00  0.00           C
ATOM   6627  C2  POPEe 228      46.563   8.419 122.210  1.00  0.00           C
ATOM   6629  O21 POPEe 228      47.274   9.129 123.250  1.00  0.00           O
ATOM   6630  C21 POPEe 228      48.574   9.099 123.240  1.00  0.00           C
ATOM   6631  O22 POPEe 228      49.294   8.569 122.410  1.00  0.00           O
ATOM   6632  C22 POPEe 228      49.073   9.909 124.450  1.00  0.00           C
ATOM   6635  C3  POPEe 228      46.854   6.899 122.190  1.00  0.00           C
ATOM   6638  O31 POPEe 228      46.684   6.339 123.510  1.00  0.00           O
ATOM   6639  C31 POPEe 228      47.013   5.069 123.590  1.00  0.00           C
ATOM   6640  O32 POPEe 228      47.394   4.369 122.670  1.00  0.00           O
ATOM   6641  C32 POPEe 228      46.843   4.589 125.030  1.00  0.00           C
ATOM   6644  C23 POPEe 228      49.684   9.049 125.590  1.00  0.00           C
ATOM   6647  C24 POPEe 228      50.424   9.929 126.610  1.00  0.00           C
ATOM   6650  C25 POPEe 228      51.083   9.159 127.770  1.00  0.00           C
ATOM   6653  C26 POPEe 228      50.063   8.489 128.700  1.00  0.00           C
ATOM   6656  C27 POPEe 228      50.713   7.719 129.870  1.00  0.00           C
ATOM   6659  C28 POPEe 228      49.783   7.479 131.080  1.00  0.00           C
ATOM   6662  C29 POPEe 228      50.513   6.749 132.180  1.00  0.00           C
ATOM   6664 0C21 POPEe 228      51.013   7.299 133.300  1.00  0.00           C
ATOM   6666 1C21 POPEe 228      50.934   8.759 133.650  1.00  0.00           C
ATOM   6669 2C21 POPEe 228      52.114   9.319 134.460  1.00  0.00           C
ATOM   6672 3C21 POPEe 228      53.463   9.309 133.710  1.00  0.00           C
ATOM   6675 4C21 POPEe 228      54.343  10.509 134.070  1.00  0.00           C
ATOM   6678 5C21 POPEe 228      54.524  10.739 135.570  1.00  0.00           C
ATOM   6681 6C21 POPEe 228      55.214  12.069 135.900  1.00  0.00           C
ATOM   6684 7C21 POPEe 228      55.373  12.279 137.410  1.00  0.00           C
ATOM   6687 8C21 POPEe 228      55.884  13.669 137.780  1.00  0.00           C
ATOM   6691  C33 POPEe 228      47.893   3.519 125.390  1.00  0.00           C
ATOM   6694  C34 POPEe 228      49.244   4.099 125.840  1.00  0.00           C
ATOM   6697  C35 POPEe 228      49.273   4.659 127.260  1.00  0.00           C
ATOM   6700  C36 POPEe 228      48.783   3.619 128.270  1.00  0.00           C
ATOM   6703  C37 POPEe 228      49.143   3.939 129.720  1.00  0.00           C
ATOM   6706  C38 POPEe 228      48.764   2.769 130.640  1.00  0.00           C
ATOM   6709  C39 POPEe 228      48.883   3.149 132.110  1.00  0.00           C
ATOM   6712 0C31 POPEe 228      48.894   1.939 133.040  1.00  0.00           C
ATOM   6715 1C31 POPEe 228      48.673   2.369 134.500  1.00  0.00           C
ATOM   6718 2C31 POPEe 228      49.094   1.309 135.520  1.00  0.00           C
ATOM   6721 3C31 POPEe 228      48.743   1.719 136.950  1.00  0.00           C
ATOM   6724 4C31 POPEe 228      49.744   2.679 137.610  1.00  0.00           C
ATOM   6727 5C31 POPEe 228      49.324   3.019 139.040  1.00  0.00           C
ATOM   6730 6C31 POPEe 228      50.313   3.929 139.790  1.00  0.00           C
ATOM   6734  NH3 POPEf 229      60.004  72.949 117.000  1.00  0.00           N
ATOM   6738  C12 POPEf 229      59.634  74.139 116.170  1.00  0.00           C
ATOM   6741  C11 POPEf 229      60.634  75.279 116.370  1.00  0.00           C
ATOM   6744  P   POPEf 229      59.333  77.529 116.170  1.00  0.00           P
ATOM   6745  O13 POPEf 229      59.454  78.779 115.390  1.00  0.00           O
ATOM   6746  O14 POPEf 229      57.963  76.999 116.240  1.00  0.00           O
ATOM   6747  O11 POPEf 229      59.894  77.789 117.630  1.00  0.00           O
ATOM   6748  O12 POPEf 229      60.284  76.419 115.570  1.00  0.00           O
ATOM   6749  C1  POPEf 229      59.533  79.009 118.300  1.00  0.00           C
ATOM   6752  C2  POPEf 229      60.323  79.209 119.630  1.00  0.00           C
ATOM   6754  O21 POPEf 229      60.123  80.449 120.360  1.00  0.00           O
ATOM   6755  C21 POPEf 229      59.024  81.188 120.260  1.00  0.00           C
ATOM   6756  O22 POPEf 229      58.164  81.099 119.400  1.00  0.00           O
ATOM   6757  C22 POPEf 229      58.993  82.168 121.460  1.00  0.00           C
ATOM   6760  C3  POPEf 229      61.854  78.969 119.380  1.00  0.00           C
ATOM   6763  O31 POPEf 229      62.743  79.349 120.450  1.00  0.00           O
ATOM   6764  C31 POPEf 229      62.644  78.649 121.570  1.00  0.00           C
ATOM   6765  O32 POPEf 229      61.843  77.759 121.780  1.00  0.00           O
ATOM   6766  C32 POPEf 229      63.754  79.099 122.540  1.00  0.00           C
ATOM   6769  C23 POPEf 229      58.123  81.628 122.620  1.00  0.00           C
ATOM   6772  C24 POPEf 229      58.454  82.188 124.030  1.00  0.00           C
ATOM   6775  C25 POPEf 229      59.284  81.179 124.830  1.00  0.00           C
ATOM   6778  C26 POPEf 229      59.333  81.239 126.370  1.00  0.00           C
ATOM   6781  C27 POPEf 229      60.164  80.048 126.900  1.00  0.00           C
ATOM   6784  C28 POPEf 229      59.594  79.319 128.140  1.00  0.00           C
ATOM   6787  C29 POPEf 229      59.914  79.989 129.450  1.00  0.00           C
ATOM   6789 0C21 POPEf 229      60.564  79.419 130.490  1.00  0.00           C
ATOM   6791 1C21 POPEf 229      61.083  77.999 130.590  1.00  0.00           C
ATOM   6794 2C21 POPEf 229      60.723  77.299 131.910  1.00  0.00           C
ATOM   6797 3C21 POPEf 229      61.443  77.899 133.130  1.00  0.00           C
ATOM   6800 4C21 POPEf 229      61.013  77.238 134.440  1.00  0.00           C
ATOM   6803 5C21 POPEf 229      61.414  78.089 135.660  1.00  0.00           C
ATOM   6806 6C21 POPEf 229      60.844  77.518 136.970  1.00  0.00           C
ATOM   6809 7C21 POPEf 229      61.334  78.289 138.200  1.00  0.00           C
ATOM   6812 8C21 POPEf 229      60.684  77.809 139.510  1.00  0.00           C
ATOM   6816  C33 POPEf 229      63.234  79.308 123.980  1.00  0.00           C
ATOM   6819  C34 POPEf 229      64.274  79.169 125.110  1.00  0.00           C
ATOM   6822  C35 POPEf 229      63.754  78.269 126.240  1.00  0.00           C
ATOM   6825  C36 POPEf 229      63.674  76.798 125.810  1.00  0.00           C
ATOM   6828  C37 POPEf 229      62.574  75.988 126.500  1.00  0.00           C
ATOM   6831  C38 POPEf 229      62.743  75.869 128.020  1.00  0.00           C
ATOM   6834  C39 POPEf 229      64.094  75.279 128.410  1.00  0.00           C
ATOM   6837 0C31 POPEf 229      64.143  74.808 129.860  1.00  0.00           C
ATOM   6840 1C31 POPEf 229      65.513  74.209 130.200  1.00  0.00           C
ATOM   6843 2C31 POPEf 229      65.484  73.389 131.490  1.00  0.00           C
ATOM   6846 3C31 POPEf 229      66.833  72.728 131.770  1.00  0.00           C
ATOM   6849 4C31 POPEf 229      66.823  71.959 133.090  1.00  0.00           C
ATOM   6852 5C31 POPEf 229      68.183  71.369 133.460  1.00  0.00           C
ATOM   6855 6C31 POPEf 229      68.174  70.688 134.820  1.00  0.00           C
ATOM   6859  NH3 POPEg 230      30.844  59.339 155.820  1.00  0.00           N
ATOM   6863  C12 POPEg 230      30.103  58.529 156.830  1.00  0.00           C
ATOM   6866  C11 POPEg 230      31.044  57.569 157.560  1.00  0.00           C
ATOM   6869  P   POPEg 230      29.723  55.298 157.820  1.00  0.00           P
ATOM   6870  O13 POPEg 230      28.594  55.599 156.880  1.00  0.00           O
ATOM   6871  O14 POPEg 230      29.394  54.409 158.930  1.00  0.00           O
ATOM   6872  O11 POPEg 230      30.954  54.759 156.990  1.00  0.00           O
ATOM   6873  O12 POPEg 230      30.273  56.678 158.360  1.00  0.00           O
ATOM   6874  C1  POPEg 230      30.684  54.238 155.680  1.00  0.00           C
ATOM   6877  C2  POPEg 230      31.904  54.248 154.730  1.00  0.00           C
ATOM   6879  O21 POPEg 230      32.144  52.899 154.320  1.00  0.00           O
ATOM   6880  C21 POPEg 230      31.754  52.578 153.110  1.00  0.00           C
ATOM   6881  O22 POPEg 230      31.144  53.289 152.320  1.00  0.00           O
ATOM   6882  C22 POPEg 230      32.274  51.169 152.850  1.00  0.00           C
ATOM   6885  C3  POPEg 230      33.213  54.779 155.350  1.00  0.00           C
ATOM   6888  O31 POPEg 230      34.213  54.979 154.320  1.00  0.00           O
ATOM   6889  C31 POPEg 230      34.973  53.929 154.050  1.00  0.00           C
ATOM   6890  O32 POPEg 230      35.033  52.889 154.680  1.00  0.00           O
ATOM   6891  C32 POPEg 230      35.833  54.229 152.820  1.00  0.00           C
ATOM   6894  C23 POPEg 230      32.353  50.808 151.360  1.00  0.00           C
ATOM   6897  C24 POPEg 230      33.154  49.509 151.140  1.00  0.00           C
ATOM   6900  C25 POPEg 230      33.493  49.279 149.670  1.00  0.00           C
ATOM   6903  C26 POPEg 230      32.254  48.968 148.830  1.00  0.00           C
ATOM   6906  C27 POPEg 230      32.564  48.889 147.330  1.00  0.00           C
ATOM   6909  C28 POPEg 230      31.524  48.058 146.570  1.00  0.00           C
ATOM   6912  C29 POPEg 230      30.183  48.759 146.600  1.00  0.00           C
ATOM   6914 0C21 POPEg 230      29.574  49.289 145.530  1.00  0.00           C
ATOM   6916 1C21 POPEg 230      30.144  49.238 144.140  1.00  0.00           C
ATOM   6919 2C21 POPEg 230      29.224  49.948 143.150  1.00  0.00           C
ATOM   6922 3C21 POPEg 230      29.753  49.968 141.710  1.00  0.00           C
ATOM   6925 4C21 POPEg 230      28.734  50.619 140.760  1.00  0.00           C
ATOM   6928 5C21 POPEg 230      27.873  49.589 140.000  1.00  0.00           C
ATOM   6931 6C21 POPEg 230      28.603  49.059 138.760  1.00  0.00           C
ATOM   6934 7C21 POPEg 230      27.794  47.998 138.000  1.00  0.00           C
ATOM   6937 8C21 POPEg 230      28.494  47.518 136.730  1.00  0.00           C
ATOM   6941  C33 POPEg 230      35.684  53.209 151.660  1.00  0.00           C
ATOM   6944  C34 POPEg 230      36.644  53.599 150.530  1.00  0.00           C
ATOM   6947  C35 POPEg 230      36.604  52.738 149.250  1.00  0.00           C
ATOM   6950  C36 POPEg 230      37.914  52.919 148.460  1.00  0.00           C
ATOM   6953  C37 POPEg 230      38.204  51.829 147.410  1.00  0.00           C
ATOM   6956  C38 POPEg 230      39.484  52.109 146.600  1.00  0.00           C
ATOM   6959  C39 POPEg 230      40.043  50.909 145.820  1.00  0.00           C
ATOM   6962 0C31 POPEg 230      38.993  50.148 144.980  1.00  0.00           C
ATOM   6965 1C31 POPEg 230      39.244  50.148 143.460  1.00  0.00           C
ATOM   6968 2C31 POPEg 230      38.204  49.299 142.690  1.00  0.00           C
ATOM   6971 3C31 POPEg 230      36.783  49.378 143.270  1.00  0.00           C
ATOM   6974 4C31 POPEg 230      35.734  48.639 142.430  1.00  0.00           C
ATOM   6977 5C31 POPEg 230      34.344  48.679 143.090  1.00  0.00           C
ATOM   6980 6C31 POPEg 230      33.274  47.959 142.260  1.00  0.00           C
ATOM   6984  NH3 POPEh 231      39.004  91.958 159.630  1.00  0.00           N
ATOM   6988  C12 POPEh 231      38.914  92.399 161.060  1.00  0.00           C
ATOM   6991  C11 POPEh 231      37.463  92.718 161.450  1.00  0.00           C
ATOM   6994  P   POPEh 231      35.973  93.168 163.490  1.00  0.00           P
ATOM   6995  O13 POPEh 231      35.364  91.818 163.470  1.00  0.00           O
ATOM   6996  O14 POPEh 231      36.174  93.688 164.870  1.00  0.00           O
ATOM   6997  O11 POPEh 231      35.213  94.159 162.530  1.00  0.00           O
ATOM   6998  O12 POPEh 231      37.394  92.988 162.850  1.00  0.00           O
ATOM   6999  C1  POPEh 231      35.204  95.589 162.590  1.00  0.00           C
ATOM   7002  C2  POPEh 231      35.394  96.239 161.170  1.00  0.00           C
ATOM   7004  O21 POPEh 231      34.734  97.508 161.060  1.00  0.00           O
ATOM   7005  C21 POPEh 231      35.504  98.558 160.890  1.00  0.00           C
ATOM   7006  O22 POPEh 231      36.524  98.809 161.520  1.00  0.00           O
ATOM   7007  C22 POPEh 231      35.054  99.299 159.640  1.00  0.00           C
ATOM   7010  C3  POPEh 231      34.734  95.339 160.090  1.00  0.00           C
ATOM   7013  O31 POPEh 231      34.583  96.018 158.810  1.00  0.00           O
ATOM   7014  C31 POPEh 231      33.574  95.528 158.110  1.00  0.00           C
ATOM   7015  O32 POPEh 231      32.934  94.518 158.410  1.00  0.00           O
ATOM   7016  C32 POPEh 231      33.314  96.379 156.870  1.00  0.00           C
ATOM   7019  C23 POPEh 231      35.344 100.819 159.670  1.00  0.00           C
ATOM   7022  C24 POPEh 231      35.013 101.488 158.340  1.00  0.00           C
ATOM   7025  C25 POPEh 231      36.114 101.358 157.280  1.00  0.00           C
ATOM   7028  C26 POPEh 231      35.713 102.048 155.970  1.00  0.00           C
ATOM   7031  C27 POPEh 231      36.744 101.829 154.860  1.00  0.00           C
ATOM   7034  C28 POPEh 231      36.363 102.499 153.530  1.00  0.00           C
ATOM   7037  C29 POPEh 231      37.144 103.749 153.230  1.00  0.00           C
ATOM   7039 0C21 POPEh 231      38.094 103.889 152.280  1.00  0.00           C
ATOM   7041 1C21 POPEh 231      38.583 102.849 151.320  1.00  0.00           C
ATOM   7044 2C21 POPEh 231      38.394 103.219 149.840  1.00  0.00           C
ATOM   7047 3C21 POPEh 231      39.364 102.438 148.930  1.00  0.00           C
ATOM   7050 4C21 POPEh 231      38.993 102.478 147.440  1.00  0.00           C
ATOM   7053 5C21 POPEh 231      39.063 103.879 146.820  1.00  0.00           C
ATOM   7056 6C21 POPEh 231      38.414 103.938 145.440  1.00  0.00           C
ATOM   7059 7C21 POPEh 231      38.154 105.369 144.970  1.00  0.00           C
ATOM   7062 8C21 POPEh 231      37.324 105.449 143.690  1.00  0.00           C
ATOM   7066  C33 POPEh 231      32.754  95.518 155.710  1.00  0.00           C
ATOM   7069  C34 POPEh 231      32.283  96.319 154.480  1.00  0.00           C
ATOM   7072  C35 POPEh 231      33.314  97.279 153.890  1.00  0.00           C
ATOM   7075  C36 POPEh 231      34.713  96.689 153.670  1.00  0.00           C
ATOM   7078  C37 POPEh 231      35.403  97.289 152.440  1.00  0.00           C
ATOM   7081  C38 POPEh 231      36.884  96.908 152.340  1.00  0.00           C
ATOM   7084  C39 POPEh 231      37.654  97.809 151.360  1.00  0.00           C
ATOM   7087 0C31 POPEh 231      37.274  97.589 149.890  1.00  0.00           C
ATOM   7090 1C31 POPEh 231      37.963  98.599 148.960  1.00  0.00           C
ATOM   7093 2C31 POPEh 231      37.943  98.208 147.480  1.00  0.00           C
ATOM   7096 3C31 POPEh 231      38.793  96.979 147.140  1.00  0.00           C
ATOM   7099 4C31 POPEh 231      39.443  97.079 145.750  1.00  0.00           C
ATOM   7102 5C31 POPEh 231      40.253  95.829 145.400  1.00  0.00           C
ATOM   7105 6C31 POPEh 231      41.033  95.969 144.090  1.00  0.00           C
ATOM   7109  NH3 POPEi 232      32.123  45.189 112.700  1.00  0.00           N
ATOM   7113  C12 POPEi 232      31.474  46.398 112.100  1.00  0.00           C
ATOM   7116  C11 POPEi 232      30.024  46.559 112.600  1.00  0.00           C
ATOM   7119  P   POPEi 232      28.123  48.308 112.050  1.00  0.00           P
ATOM   7120  O13 POPEi 232      28.173  49.779 112.060  1.00  0.00           O
ATOM   7121  O14 POPEi 232      27.703  47.608 110.810  1.00  0.00           O
ATOM   7122  O11 POPEi 232      27.304  47.788 113.300  1.00  0.00           O
ATOM   7123  O12 POPEi 232      29.594  47.879 112.370  1.00  0.00           O
ATOM   7124  C1  POPEi 232      27.644  48.128 114.650  1.00  0.00           C
ATOM   7127  C2  POPEi 232      26.774  49.299 115.220  1.00  0.00           C
ATOM   7129  O21 POPEi 232      27.394  49.929 116.360  1.00  0.00           O
ATOM   7130  C21 POPEi 232      28.164  50.988 116.140  1.00  0.00           C
ATOM   7131  O22 POPEi 232      28.354  51.529 115.070  1.00  0.00           O
ATOM   7132  C22 POPEi 232      28.744  51.499 117.470  1.00  0.00           C
ATOM   7135  C3  POPEi 232      25.404  48.718 115.680  1.00  0.00           C
ATOM   7138  O31 POPEi 232      25.584  47.868 116.850  1.00  0.00           O
ATOM   7139  C31 POPEi 232      24.443  47.549 117.460  1.00  0.00           C
ATOM   7140  O32 POPEi 232      23.324  47.749 117.030  1.00  0.00           O
ATOM   7141  C32 POPEi 232      24.744  47.139 118.900  1.00  0.00           C
ATOM   7144  C23 POPEi 232      27.754  52.179 118.460  1.00  0.00           C
ATOM   7147  C24 POPEi 232      28.314  52.169 119.900  1.00  0.00           C
ATOM   7150  C25 POPEi 232      27.644  53.119 120.910  1.00  0.00           C
ATOM   7153  C26 POPEi 232      28.424  53.149 122.240  1.00  0.00           C
ATOM   7156  C27 POPEi 232      27.754  53.919 123.400  1.00  0.00           C
ATOM   7159  C28 POPEi 232      28.633  53.879 124.670  1.00  0.00           C
ATOM   7162  C29 POPEi 232      28.154  54.729 125.820  1.00  0.00           C
ATOM   7164 0C21 POPEi 232      27.543  54.318 126.950  1.00  0.00           C
ATOM   7166 1C21 POPEi 232      27.113  52.909 127.310  1.00  0.00           C
ATOM   7169 2C21 POPEi 232      27.854  52.328 128.530  1.00  0.00           C
ATOM   7172 3C21 POPEi 232      27.784  53.198 129.790  1.00  0.00           C
ATOM   7175 4C21 POPEi 232      28.263  52.489 131.070  1.00  0.00           C
ATOM   7178 5C21 POPEi 232      29.674  51.899 130.940  1.00  0.00           C
ATOM   7181 6C21 POPEi 232      30.463  51.969 132.250  1.00  0.00           C
ATOM   7184 7C21 POPEi 232      31.943  51.599 132.090  1.00  0.00           C
ATOM   7187 8C21 POPEi 232      32.813  52.078 133.250  1.00  0.00           C
ATOM   7191  C33 POPEi 232      23.454  46.799 119.690  1.00  0.00           C
ATOM   7194  C34 POPEi 232      23.603  46.969 121.210  1.00  0.00           C
ATOM   7197  C35 POPEi 232      24.093  45.719 121.950  1.00  0.00           C
ATOM   7200  C36 POPEi 232      24.844  46.078 123.230  1.00  0.00           C
ATOM   7203  C37 POPEi 232      24.963  44.929 124.250  1.00  0.00           C
ATOM   7206  C38 POPEi 232      25.673  45.358 125.540  1.00  0.00           C
ATOM   7209  C39 POPEi 232      25.773  44.219 126.560  1.00  0.00           C
ATOM   7212 0C31 POPEi 232      26.493  44.628 127.860  1.00  0.00           C
ATOM   7215 1C31 POPEi 232      26.734  43.439 128.790  1.00  0.00           C
ATOM   7218 2C31 POPEi 232      27.583  43.788 130.030  1.00  0.00           C
ATOM   7221 3C31 POPEi 232      29.084  43.599 129.790  1.00  0.00           C
ATOM   7224 4C31 POPEi 232      29.914  43.768 131.070  1.00  0.00           C
ATOM   7227 5C31 POPEi 232      31.293  43.089 130.970  1.00  0.00           C
ATOM   7230 6C31 POPEi 232      31.894  42.759 132.340  1.00  0.00           C
ATOM   7234  NH3 POPEj 233      94.563  72.878 115.800  1.00  0.00           N
ATOM   7238  C12 POPEj 233      95.984  73.219 116.120  1.00  0.00           C
ATOM   7241  C11 POPEj 233      96.793  73.479 114.850  1.00  0.00           C
ATOM   7244  P   POPEj 233      99.303  72.728 114.700  1.00  0.00           P
ATOM   7245  O13 POPEj 233      98.833  71.329 114.740  1.00  0.00           O
ATOM   7246  O14 POPEj 233      99.713  73.269 113.390  1.00  0.00           O
ATOM   7247  O11 POPEj 233     100.424  73.009 115.780  1.00  0.00           O
ATOM   7248  O12 POPEj 233      98.164  73.649 115.230  1.00  0.00           O
ATOM   7249  C1  POPEj 233     100.603  72.429 117.060  1.00  0.00           C
ATOM   7252  C2  POPEj 233     100.094  73.319 118.250  1.00  0.00           C
ATOM   7254  O21 POPEj 233     101.153  73.499 119.220  1.00  0.00           O
ATOM   7255  C21 POPEj 233     101.073  74.558 120.020  1.00  0.00           C
ATOM   7256  O22 POPEj 233     100.293  75.478 119.920  1.00  0.00           O
ATOM   7257  C22 POPEj 233     102.164  74.499 121.100  1.00  0.00           C
ATOM   7260  C3  POPEj 233      98.873  72.649 118.950  1.00  0.00           C
ATOM   7263  O31 POPEj 233      98.594  73.289 120.210  1.00  0.00           O
ATOM   7264  C31 POPEj 233      97.823  72.619 121.030  1.00  0.00           C
ATOM   7265  O32 POPEj 233      97.203  71.609 120.770  1.00  0.00           O
ATOM   7266  C32 POPEj 233      97.744  73.389 122.360  1.00  0.00           C
ATOM   7269  C23 POPEj 233     101.704  73.759 122.390  1.00  0.00           C
ATOM   7272  C24 POPEj 233     102.613  74.048 123.590  1.00  0.00           C
ATOM   7275  C25 POPEj 233     104.003  73.369 123.530  1.00  0.00           C
ATOM   7278  C26 POPEj 233     105.123  74.308 123.980  1.00  0.00           C
ATOM   7281  C27 POPEj 233     106.534  73.689 123.970  1.00  0.00           C
ATOM   7284  C28 POPEj 233     106.763  72.709 125.130  1.00  0.00           C
ATOM   7287  C29 POPEj 233     108.173  72.169 125.100  1.00  0.00           C
ATOM   7289 0C21 POPEj 233     109.094  72.238 126.080  1.00  0.00           C
ATOM   7291 1C21 POPEj 233     108.944  72.919 127.420  1.00  0.00           C
ATOM   7294 2C21 POPEj 233     110.304  73.308 128.040  1.00  0.00           C
ATOM   7297 3C21 POPEj 233     111.103  72.109 128.570  1.00  0.00           C
ATOM   7300 4C21 POPEj 233     112.524  72.488 129.010  1.00  0.00           C
ATOM   7303 5C21 POPEj 233     112.694  72.728 130.520  1.00  0.00           C
ATOM   7306 6C21 POPEj 233     112.863  71.419 131.300  1.00  0.00           C
ATOM   7309 7C21 POPEj 233     113.313  71.639 132.750  1.00  0.00           C
ATOM   7312 8C21 POPEj 233     113.484  70.338 133.540  1.00  0.00           C
ATOM   7316  C33 POPEj 233      98.153  72.588 123.620  1.00  0.00           C
ATOM   7319  C34 POPEj 233      98.183  73.529 124.840  1.00  0.00           C
ATOM   7322  C35 POPEj 233      98.594  72.829 126.140  1.00  0.00           C
ATOM   7325  C36 POPEj 233      97.434  72.378 127.030  1.00  0.00           C
ATOM   7328  C37 POPEj 233      97.974  71.798 128.350  1.00  0.00           C
ATOM   7331  C38 POPEj 233      96.884  71.529 129.390  1.00  0.00           C
ATOM   7334  C39 POPEj 233      97.414  71.078 130.760  1.00  0.00           C
ATOM   7337 0C31 POPEj 233      98.243  72.169 131.460  1.00  0.00           C
ATOM   7340 1C31 POPEj 233      98.503  71.878 132.940  1.00  0.00           C
ATOM   7343 2C31 POPEj 233      99.254  73.029 133.620  1.00  0.00           C
ATOM   7346 3C31 POPEj 233      99.353  72.889 135.150  1.00  0.00           C
ATOM   7349 4C31 POPEj 233     100.174  71.679 135.600  1.00  0.00           C
ATOM   7352 5C31 POPEj 233     100.293  71.609 137.130  1.00  0.00           C
ATOM   7355 6C31 POPEj 233     101.223  70.499 137.610  1.00  0.00           C
ATOM   7359  NH3 POPEk 234      43.993  87.459 157.950  1.00  0.00           N
ATOM   7363  C12 POPEk 234      43.873  86.298 158.910  1.00  0.00           C
ATOM   7366  C11 POPEk 234      45.123  85.378 158.850  1.00  0.00           C
ATOM   7369  P   POPEk 234      47.044  87.209 159.270  1.00  0.00           P
ATOM   7370  O13 POPEk 234      48.513  87.069 159.440  1.00  0.00           O
ATOM   7371  O14 POPEk 234      46.304  88.219 160.070  1.00  0.00           O
ATOM   7372  O11 POPEk 234      46.734  87.429 157.720  1.00  0.00           O
ATOM   7373  O12 POPEk 234      46.304  85.859 159.500  1.00  0.00           O
ATOM   7374  C1  POPEk 234      47.463  86.659 156.740  1.00  0.00           C
ATOM   7377  C2  POPEk 234      47.444  87.328 155.330  1.00  0.00           C
ATOM   7379  O21 POPEk 234      48.533  86.939 154.480  1.00  0.00           O
ATOM   7380  C21 POPEk 234      48.783  85.689 154.170  1.00  0.00           C
ATOM   7381  O22 POPEk 234      48.254  84.709 154.660  1.00  0.00           O
ATOM   7382  C22 POPEk 234      49.793  85.668 153.010  1.00  0.00           C
ATOM   7385  C3  POPEk 234      47.473  88.879 155.490  1.00  0.00           C
ATOM   7388  O31 POPEk 234      47.473  89.548 154.220  1.00  0.00           O
ATOM   7389  C31 POPEk 234      48.683  89.668 153.660  1.00  0.00           C
ATOM   7390  O32 POPEk 234      49.734  89.308 154.140  1.00  0.00           O
ATOM   7391  C32 POPEk 234      48.533  90.269 152.270  1.00  0.00           C
ATOM   7394  C23 POPEk 234      51.033  84.768 153.210  1.00  0.00           C
ATOM   7397  C24 POPEk 234      52.083  85.008 152.110  1.00  0.00           C
ATOM   7400  C25 POPEk 234      51.784  84.339 150.760  1.00  0.00           C
ATOM   7403  C26 POPEk 234      52.724  84.859 149.670  1.00  0.00           C
ATOM   7406  C27 POPEk 234      52.524  84.178 148.300  1.00  0.00           C
ATOM   7409  C28 POPEk 234      52.904  85.078 147.110  1.00  0.00           C
ATOM   7412  C29 POPEk 234      51.864  86.158 146.880  1.00  0.00           C
ATOM   7414 0C21 POPEk 234      51.544  86.709 145.690  1.00  0.00           C
ATOM   7416 1C21 POPEk 234      52.204  86.398 144.370  1.00  0.00           C
ATOM   7419 2C21 POPEk 234      52.633  87.679 143.620  1.00  0.00           C
ATOM   7422 3C21 POPEk 234      51.503  88.499 142.990  1.00  0.00           C
ATOM   7425 4C21 POPEk 234      50.713  87.738 141.920  1.00  0.00           C
ATOM   7428 5C21 POPEk 234      49.933  88.649 140.950  1.00  0.00           C
ATOM   7431 6C21 POPEk 234      48.834  89.479 141.620  1.00  0.00           C
ATOM   7434 7C21 POPEk 234      48.023  90.299 140.610  1.00  0.00           C
ATOM   7437 8C21 POPEk 234      46.873  91.088 141.220  1.00  0.00           C
ATOM   7441  C33 POPEk 234      47.633  89.408 151.360  1.00  0.00           C
ATOM   7444  C34 POPEk 234      47.584  89.989 149.950  1.00  0.00           C
ATOM   7447  C35 POPEk 234      46.854  89.119 148.930  1.00  0.00           C
ATOM   7450  C36 POPEk 234      47.794  88.229 148.110  1.00  0.00           C
ATOM   7453  C37 POPEk 234      47.024  87.399 147.080  1.00  0.00           C
ATOM   7456  C38 POPEk 234      47.924  86.619 146.120  1.00  0.00           C
ATOM   7459  C39 POPEk 234      47.153  85.668 145.190  1.00  0.00           C
ATOM   7462 0C31 POPEk 234      46.033  86.389 144.430  1.00  0.00           C
ATOM   7465 1C31 POPEk 234      45.744  85.759 143.060  1.00  0.00           C
ATOM   7468 2C31 POPEk 234      44.653  86.538 142.310  1.00  0.00           C
ATOM   7471 3C31 POPEk 234      44.533  86.128 140.850  1.00  0.00           C
ATOM   7474 4C31 POPEk 234      44.123  84.658 140.650  1.00  0.00           C
ATOM   7477 5C31 POPEk 234      43.873  84.369 139.170  1.00  0.00           C
ATOM   7480 6C31 POPEk 234      43.484  82.928 138.860  1.00  0.00           C
ATOM   7484  NH3 POPEl 235       5.954   8.039 116.050  1.00  0.00           N
ATOM   7488  C12 POPEl 235       6.314   9.359 116.700  1.00  0.00           C
ATOM   7491  C11 POPEl 235       5.264  10.479 116.520  1.00  0.00           C
ATOM   7494  P   POPEl 235       5.224  13.129 116.480  1.00  0.00           P
ATOM   7495  O13 POPEl 235       5.584  14.019 115.340  1.00  0.00           O
ATOM   7496  O14 POPEl 235       3.804  13.009 116.900  1.00  0.00           O
ATOM   7497  O11 POPEl 235       5.884  13.809 117.740  1.00  0.00           O
ATOM   7498  O12 POPEl 235       5.954  11.729 116.390  1.00  0.00           O
ATOM   7499  C1  POPEl 235       7.144  13.389 118.280  1.00  0.00           C
ATOM   7502  C2  POPEl 235       6.924  12.249 119.310  1.00  0.00           C
ATOM   7504  O21 POPEl 235       6.084  12.639 120.410  1.00  0.00           O
ATOM   7505  C21 POPEl 235       6.414  13.629 121.180  1.00  0.00           C
ATOM   7506  O22 POPEl 235       7.444  14.289 121.150  1.00  0.00           O
ATOM   7507  C22 POPEl 235       5.324  13.809 122.240  1.00  0.00           C
ATOM   7510  C3  POPEl 235       8.204  11.509 119.790  1.00  0.00           C
ATOM   7513  O31 POPEl 235       7.793  10.349 120.550  1.00  0.00           O
ATOM   7514  C31 POPEl 235       7.874  10.219 121.890  1.00  0.00           C
ATOM   7515  O32 POPEl 235       7.324   9.329 122.500  1.00  0.00           O
ATOM   7516  C32 POPEl 235       8.784  11.269 122.520  1.00  0.00           C
ATOM   7519  C23 POPEl 235       5.854  13.429 123.630  1.00  0.00           C
ATOM   7522  C24 POPEl 235       4.914  13.849 124.770  1.00  0.00           C
ATOM   7525  C25 POPEl 235       5.624  13.719 126.130  1.00  0.00           C
ATOM   7528  C26 POPEl 235       4.754  14.139 127.320  1.00  0.00           C
ATOM   7531  C27 POPEl 235       5.604  14.459 128.560  1.00  0.00           C
ATOM   7534  C28 POPEl 235       4.764  14.589 129.830  1.00  0.00           C
ATOM   7537  C29 POPEl 235       5.494  15.269 130.960  1.00  0.00           C
ATOM   7539 0C21 POPEl 235       6.434  14.739 131.760  1.00  0.00           C
ATOM   7541 1C21 POPEl 235       6.984  13.339 131.680  1.00  0.00           C
ATOM   7544 2C21 POPEl 235       8.454  13.329 131.230  1.00  0.00           C
ATOM   7547 3C21 POPEl 235       9.444  13.779 132.320  1.00  0.00           C
ATOM   7550 4C21 POPEl 235      10.884  13.809 131.790  1.00  0.00           C
ATOM   7553 5C21 POPEl 235      11.944  14.099 132.860  1.00  0.00           C
ATOM   7556 6C21 POPEl 235      11.963  13.039 133.980  1.00  0.00           C
ATOM   7559 7C21 POPEl 235      13.304  12.979 134.700  1.00  0.00           C
ATOM   7562 8C21 POPEl 235      13.304  12.019 135.890  1.00  0.00           C
ATOM   7566  C33 POPEl 235       8.974  11.139 124.050  1.00  0.00           C
ATOM   7569  C34 POPEl 235       9.774  12.339 124.550  1.00  0.00           C
ATOM   7572  C35 POPEl 235      10.244  12.199 126.000  1.00  0.00           C
ATOM   7575  C36 POPEl 235      11.123  13.369 126.450  1.00  0.00           C
ATOM   7578  C37 POPEl 235      10.314  14.629 126.780  1.00  0.00           C
ATOM   7581  C38 POPEl 235      11.214  15.829 127.080  1.00  0.00           C
ATOM   7584  C39 POPEl 235      10.434  17.049 127.570  1.00  0.00           C
ATOM   7587 0C31 POPEl 235      10.074  16.988 129.060  1.00  0.00           C
ATOM   7590 1C31 POPEl 235       9.324  18.249 129.520  1.00  0.00           C
ATOM   7593 2C31 POPEl 235       9.634  18.669 130.970  1.00  0.00           C
ATOM   7596 3C31 POPEl 235       9.164  17.679 132.040  1.00  0.00           C
ATOM   7599 4C31 POPEl 235       9.014  18.369 133.410  1.00  0.00           C
ATOM   7602 5C31 POPEl 235       8.524  17.429 134.520  1.00  0.00           C
ATOM   7605 6C31 POPEl 235       8.234  18.149 135.840  1.00  0.00           C
ATOM   7609  NH3 POPEm 236     102.793  96.699 158.950  1.00  0.00           N
ATOM   7613  C12 POPEm 236     103.304  95.568 159.800  1.00  0.00           C
ATOM   7616  C11 POPEm 236     104.844  95.668 160.050  1.00  0.00           C
ATOM   7619  P   POPEm 236     104.993  93.028 160.400  1.00  0.00           P
ATOM   7620  O13 POPEm 236     103.713  92.858 161.130  1.00  0.00           O
ATOM   7621  O14 POPEm 236     106.054  92.018 160.640  1.00  0.00           O
ATOM   7622  O11 POPEm 236     104.724  93.028 158.830  1.00  0.00           O
ATOM   7623  O12 POPEm 236     105.454  94.509 160.650  1.00  0.00           O
ATOM   7624  C1  POPEm 236     105.673  93.578 157.890  1.00  0.00           C
ATOM   7627  C2  POPEm 236     105.994  92.578 156.740  1.00  0.00           C
ATOM   7629  O21 POPEm 236     106.293  93.259 155.500  1.00  0.00           O
ATOM   7630  C21 POPEm 236     107.493  93.009 154.970  1.00  0.00           C
ATOM   7631  O22 POPEm 236     108.463  92.629 155.610  1.00  0.00           O
ATOM   7632  C22 POPEm 236     107.424  93.068 153.430  1.00  0.00           C
ATOM   7635  C3  POPEm 236     104.763  91.678 156.480  1.00  0.00           C
ATOM   7638  O31 POPEm 236     105.024  90.789 155.370  1.00  0.00           O
ATOM   7639  C31 POPEm 236     103.944  90.609 154.600  1.00  0.00           C
ATOM   7640  O32 POPEm 236     102.814  90.999 154.870  1.00  0.00           O
ATOM   7641  C32 POPEm 236     104.324  89.859 153.330  1.00  0.00           C
ATOM   7644  C23 POPEm 236     108.414  94.059 152.800  1.00  0.00           C
ATOM   7647  C24 POPEm 236     108.033  94.598 151.400  1.00  0.00           C
ATOM   7650  C25 POPEm 236     108.623  93.828 150.220  1.00  0.00           C
ATOM   7653  C26 POPEm 236     109.134  94.728 149.070  1.00  0.00           C
ATOM   7656  C27 POPEm 236     110.083  93.979 148.140  1.00  0.00           C
ATOM   7659  C28 POPEm 236     110.813  94.819 147.070  1.00  0.00           C
ATOM   7662  C29 POPEm 236     109.903  95.358 146.000  1.00  0.00           C
ATOM   7664 0C21 POPEm 236     109.853  94.968 144.710  1.00  0.00           C
ATOM   7666 1C21 POPEm 236     110.644  93.849 144.070  1.00  0.00           C
ATOM   7669 2C21 POPEm 236     109.903  93.189 142.880  1.00  0.00           C
ATOM   7672 3C21 POPEm 236     109.814  94.089 141.640  1.00  0.00           C
ATOM   7675 4C21 POPEm 236     109.054  93.459 140.450  1.00  0.00           C
ATOM   7678 5C21 POPEm 236     109.823  92.378 139.680  1.00  0.00           C
ATOM   7681 6C21 POPEm 236     109.104  91.918 138.400  1.00  0.00           C
ATOM   7684 7C21 POPEm 236     109.884  90.838 137.640  1.00  0.00           C
ATOM   7687 8C21 POPEm 236     109.303  90.479 136.270  1.00  0.00           C
ATOM   7691  C33 POPEm 236     103.564  90.369 152.090  1.00  0.00           C
ATOM   7694  C34 POPEm 236     103.964  91.799 151.690  1.00  0.00           C
ATOM   7697  C35 POPEm 236     103.344  92.308 150.380  1.00  0.00           C
ATOM   7700  C36 POPEm 236     104.353  93.099 149.520  1.00  0.00           C
ATOM   7703  C37 POPEm 236     103.743  93.769 148.280  1.00  0.00           C
ATOM   7706  C38 POPEm 236     104.814  94.349 147.350  1.00  0.00           C
ATOM   7709  C39 POPEm 236     104.244  94.798 146.000  1.00  0.00           C
ATOM   7712 0C31 POPEm 236     105.304  94.949 144.900  1.00  0.00           C
ATOM   7715 1C31 POPEm 236     104.674  94.908 143.500  1.00  0.00           C
ATOM   7718 2C31 POPEm 236     105.664  94.628 142.360  1.00  0.00           C
ATOM   7721 3C31 POPEm 236     106.274  95.878 141.710  1.00  0.00           C
ATOM   7724 4C31 POPEm 236     105.214  96.808 141.090  1.00  0.00           C
ATOM   7727 5C31 POPEm 236     105.513  97.228 139.640  1.00  0.00           C
ATOM   7730 6C31 POPEm 236     104.414  98.128 139.070  1.00  0.00           C
ATOM   7734  NH3 POPEn 237      56.134 108.369 116.060  1.00  0.00           N
ATOM   7738  C12 POPEn 237      56.524 107.849 114.700  1.00  0.00           C
ATOM   7741  C11 POPEn 237      57.734 106.908 114.800  1.00  0.00           C
ATOM   7744  P   POPEn 237      60.164 106.808 115.740  1.00  0.00           P
ATOM   7745  O13 POPEn 237      60.734 106.389 114.440  1.00  0.00           O
ATOM   7746  O14 POPEn 237      61.013 107.629 116.610  1.00  0.00           O
ATOM   7747  O11 POPEn 237      59.653 105.528 116.520  1.00  0.00           O
ATOM   7748  O12 POPEn 237      58.793 107.548 115.510  1.00  0.00           O
ATOM   7749  C1  POPEn 237      59.973 105.148 117.870  1.00  0.00           C
ATOM   7752  C2  POPEn 237      59.903 106.239 118.990  1.00  0.00           C
ATOM   7754  O21 POPEn 237      59.824 105.568 120.270  1.00  0.00           O
ATOM   7755  C21 POPEn 237      60.963 105.449 120.950  1.00  0.00           C
ATOM   7756  O22 POPEn 237      62.064 105.778 120.540  1.00  0.00           O
ATOM   7757  C22 POPEn 237      60.653 104.959 122.370  1.00  0.00           C
ATOM   7760  C3  POPEn 237      58.664 107.168 118.840  1.00  0.00           C
ATOM   7763  O31 POPEn 237      58.254 107.738 120.100  1.00  0.00           O
ATOM   7764  C31 POPEn 237      57.134 108.459 119.940  1.00  0.00           C
ATOM   7765  O32 POPEn 237      56.633 108.718 118.860  1.00  0.00           O
ATOM   7766  C32 POPEn 237      56.614 108.919 121.300  1.00  0.00           C
ATOM   7769  C23 POPEn 237      61.843 104.299 123.120  1.00  0.00           C
ATOM   7772  C24 POPEn 237      62.173 104.908 124.500  1.00  0.00           C
ATOM   7775  C25 POPEn 237      62.953 103.959 125.410  1.00  0.00           C
ATOM   7778  C26 POPEn 237      63.193 104.479 126.840  1.00  0.00           C
ATOM   7781  C27 POPEn 237      64.153 103.558 127.620  1.00  0.00           C
ATOM   7784  C28 POPEn 237      63.994 103.618 129.150  1.00  0.00           C
ATOM   7787  C29 POPEn 237      64.954 102.659 129.800  1.00  0.00           C
ATOM   7789 0C21 POPEn 237      65.513 102.779 131.020  1.00  0.00           C
ATOM   7791 1C21 POPEn 237      65.263 103.898 131.990  1.00  0.00           C
ATOM   7794 2C21 POPEn 237      66.223 103.868 133.200  1.00  0.00           C
ATOM   7797 3C21 POPEn 237      65.954 102.688 134.170  1.00  0.00           C
ATOM   7800 4C21 POPEn 237      67.054 102.489 135.230  1.00  0.00           C
ATOM   7803 5C21 POPEn 237      67.193 103.649 136.220  1.00  0.00           C
ATOM   7806 6C21 POPEn 237      68.323 103.408 137.230  1.00  0.00           C
ATOM   7809 7C21 POPEn 237      68.454 104.518 138.290  1.00  0.00           C
ATOM   7812 8C21 POPEn 237      69.723 104.408 139.140  1.00  0.00           C
ATOM   7816  C33 POPEn 237      55.313 108.189 121.690  1.00  0.00           C
ATOM   7819  C34 POPEn 237      54.993 108.308 123.180  1.00  0.00           C
ATOM   7822  C35 POPEn 237      53.694 107.578 123.570  1.00  0.00           C
ATOM   7825  C36 POPEn 237      53.344 107.748 125.050  1.00  0.00           C
ATOM   7828  C37 POPEn 237      51.954 107.198 125.430  1.00  0.00           C
ATOM   7831  C38 POPEn 237      51.204 108.109 126.400  1.00  0.00           C
ATOM   7834  C39 POPEn 237      50.043 107.419 127.150  1.00  0.00           C
ATOM   7837 0C31 POPEn 237      48.984 106.789 126.230  1.00  0.00           C
ATOM   7840 1C31 POPEn 237      47.844 106.139 127.040  1.00  0.00           C
ATOM   7843 2C31 POPEn 237      46.754 105.468 126.190  1.00  0.00           C
ATOM   7846 3C31 POPEn 237      47.293 104.548 125.090  1.00  0.00           C
ATOM   7849 4C31 POPEn 237      46.194 103.669 124.490  1.00  0.00           C
ATOM   7852 5C31 POPEn 237      46.534 103.158 123.080  1.00  0.00           C
ATOM   7855 6C31 POPEn 237      45.494 102.198 122.510  1.00  0.00           C
ATOM   7859  NH3 POPEo 238      48.494  62.328 116.830  1.00  0.00           N
ATOM   7863  C12 POPEo 238      48.074  62.408 115.390  1.00  0.00           C
ATOM   7866  C11 POPEo 238      48.353  61.078 114.690  1.00  0.00           C
ATOM   7869  P   POPEo 238      46.544  60.099 112.960  1.00  0.00           P
ATOM   7870  O13 POPEo 238      46.324  60.358 111.540  1.00  0.00           O
ATOM   7871  O14 POPEo 238      46.824  58.709 113.390  1.00  0.00           O
ATOM   7872  O11 POPEo 238      45.294  60.619 113.740  1.00  0.00           O
ATOM   7873  O12 POPEo 238      47.753  61.049 113.400  1.00  0.00           O
ATOM   7874  C1  POPEo 238      45.133  60.649 115.150  1.00  0.00           C
ATOM   7877  C2  POPEo 238      43.793  60.038 115.600  1.00  0.00           C
ATOM   7879  O21 POPEo 238      43.804  59.939 117.030  1.00  0.00           O
ATOM   7880  C21 POPEo 238      43.734  61.078 117.680  1.00  0.00           C
ATOM   7881  O22 POPEo 238      43.644  62.189 117.170  1.00  0.00           O
ATOM   7882  C22 POPEo 238      43.624  60.789 119.160  1.00  0.00           C
ATOM   7885  C3  POPEo 238      43.543  58.609 115.020  1.00  0.00           C
ATOM   7888  O31 POPEo 238      42.704  57.788 115.860  1.00  0.00           O
ATOM   7889  C31 POPEo 238      41.404  58.029 115.860  1.00  0.00           C
ATOM   7890  O32 POPEo 238      40.814  58.768 115.080  1.00  0.00           O
ATOM   7891  C32 POPEo 238      40.754  57.139 116.940  1.00  0.00           C
ATOM   7894  C23 POPEo 238      42.193  61.169 119.610  1.00  0.00           C
ATOM   7897  C24 POPEo 238      41.854  60.709 121.020  1.00  0.00           C
ATOM   7900  C25 POPEo 238      40.383  61.018 121.350  1.00  0.00           C
ATOM   7903  C26 POPEo 238      40.063  60.808 122.830  1.00  0.00           C
ATOM   7906  C27 POPEo 238      38.833  61.629 123.270  1.00  0.00           C
ATOM   7909  C28 POPEo 238      38.833  62.039 124.750  1.00  0.00           C
ATOM   7912  C29 POPEo 238      39.954  62.998 125.070  1.00  0.00           C
ATOM   7914 0C21 POPEo 238      39.963  63.948 126.030  1.00  0.00           C
ATOM   7916 1C21 POPEo 238      38.873  64.249 127.020  1.00  0.00           C
ATOM   7919 2C21 POPEo 238      39.304  63.978 128.480  1.00  0.00           C
ATOM   7922 3C21 POPEo 238      40.684  64.558 128.830  1.00  0.00           C
ATOM   7925 4C21 POPEo 238      40.903  64.808 130.330  1.00  0.00           C
ATOM   7928 5C21 POPEo 238      40.804  63.569 131.240  1.00  0.00           C
ATOM   7931 6C21 POPEo 238      40.984  63.999 132.700  1.00  0.00           C
ATOM   7934 7C21 POPEo 238      41.213  62.849 133.690  1.00  0.00           C
ATOM   7937 8C21 POPEo 238      41.493  63.359 135.110  1.00  0.00           C
ATOM   7941  C33 POPEo 238      41.074  57.559 118.400  1.00  0.00           C
ATOM   7944  C34 POPEo 238      40.463  56.608 119.450  1.00  0.00           C
ATOM   7947  C35 POPEo 238      38.954  56.789 119.650  1.00  0.00           C
ATOM   7950  C36 POPEo 238      38.314  55.639 120.450  1.00  0.00           C
ATOM   7953  C37 POPEo 238      36.783  55.749 120.520  1.00  0.00           C
ATOM   7956  C38 POPEo 238      36.263  56.029 121.930  1.00  0.00           C
ATOM   7959  C39 POPEo 238      34.743  56.249 121.990  1.00  0.00           C
ATOM   7962 0C31 POPEo 238      34.314  57.728 121.930  1.00  0.00           C
ATOM   7965 1C31 POPEo 238      34.434  58.389 120.550  1.00  0.00           C
ATOM   7968 2C31 POPEo 238      33.674  59.729 120.550  1.00  0.00           C
ATOM   7971 3C31 POPEo 238      33.783  60.519 119.240  1.00  0.00           C
ATOM   7974 4C31 POPEo 238      33.324  61.959 119.450  1.00  0.00           C
ATOM   7977 5C31 POPEo 238      33.463  62.839 118.210  1.00  0.00           C
ATOM   7980 6C31 POPEo 238      33.184  64.298 118.530  1.00  0.00           C
ATOM   7984  NH3 POPEp 239     102.493  74.179 114.630  1.00  0.00           N
ATOM   7988  C12 POPEp 239     102.193  75.149 113.550  1.00  0.00           C
ATOM   7991  C11 POPEp 239     103.013  76.399 113.840  1.00  0.00           C
ATOM   7994  P   POPEp 239     105.273  77.369 114.340  1.00  0.00           P
ATOM   7995  O13 POPEp 239     106.653  76.979 114.720  1.00  0.00           O
ATOM   7996  O14 POPEp 239     105.153  78.009 113.020  1.00  0.00           O
ATOM   7997  O11 POPEp 239     104.534  78.229 115.450  1.00  0.00           O
ATOM   7998  O12 POPEp 239     104.353  76.078 114.300  1.00  0.00           O
ATOM   7999  C1  POPEp 239     105.064  78.789 116.660  1.00  0.00           C
ATOM   8002  C2  POPEp 239     105.164  77.738 117.810  1.00  0.00           C
ATOM   8004  O21 POPEp 239     104.683  78.198 119.090  1.00  0.00           O
ATOM   8005  C21 POPEp 239     105.393  79.099 119.730  1.00  0.00           C
ATOM   8006  O22 POPEp 239     106.304  79.768 119.270  1.00  0.00           O
ATOM   8007  C22 POPEp 239     105.004  79.079 121.210  1.00  0.00           C
ATOM   8010  C3  POPEp 239     106.564  77.069 117.900  1.00  0.00           C
ATOM   8013  O31 POPEp 239     106.383  75.658 118.130  1.00  0.00           O
ATOM   8014  C31 POPEp 239     106.973  75.139 119.180  1.00  0.00           C
ATOM   8015  O32 POPEp 239     107.664  75.719 119.990  1.00  0.00           O
ATOM   8016  C32 POPEp 239     106.634  73.649 119.190  1.00  0.00           C
ATOM   8019  C23 POPEp 239     105.693  77.908 121.940  1.00  0.00           C
ATOM   8022  C24 POPEp 239     105.834  78.099 123.460  1.00  0.00           C
ATOM   8025  C25 POPEp 239     104.554  77.838 124.280  1.00  0.00           C
ATOM   8028  C26 POPEp 239     104.903  77.549 125.750  1.00  0.00           C
ATOM   8031  C27 POPEp 239     103.793  76.839 126.550  1.00  0.00           C
ATOM   8034  C28 POPEp 239     104.353  76.229 127.860  1.00  0.00           C
ATOM   8037  C29 POPEp 239     103.323  75.459 128.660  1.00  0.00           C
ATOM   8039 0C21 POPEp 239     103.544  74.339 129.380  1.00  0.00           C
ATOM   8041 1C21 POPEp 239     104.864  73.639 129.610  1.00  0.00           C
ATOM   8044 2C21 POPEp 239     104.973  72.969 131.000  1.00  0.00           C
ATOM   8047 3C21 POPEp 239     104.924  73.959 132.180  1.00  0.00           C
ATOM   8050 4C21 POPEp 239     105.354  73.369 133.530  1.00  0.00           C
ATOM   8053 5C21 POPEp 239     105.664  74.479 134.540  1.00  0.00           C
ATOM   8056 6C21 POPEp 239     106.243  73.969 135.880  1.00  0.00           C
ATOM   8059 7C21 POPEp 239     106.634  75.119 136.810  1.00  0.00           C
ATOM   8062 8C21 POPEp 239     107.373  74.669 138.070  1.00  0.00           C
ATOM   8066  C33 POPEp 239     107.533  72.829 120.140  1.00  0.00           C
ATOM   8069  C34 POPEp 239     108.293  71.719 119.400  1.00  0.00           C
ATOM   8072  C35 POPEp 239     109.464  71.158 120.220  1.00  0.00           C
ATOM   8075  C36 POPEp 239     109.034  70.499 121.540  1.00  0.00           C
ATOM   8078  C37 POPEp 239     110.244  70.249 122.460  1.00  0.00           C
ATOM   8081  C38 POPEp 239     109.973  69.158 123.500  1.00  0.00           C
ATOM   8084  C39 POPEp 239     111.254  68.509 124.030  1.00  0.00           C
ATOM   8087 0C31 POPEp 239     111.993  69.308 125.110  1.00  0.00           C
ATOM   8090 1C31 POPEp 239     113.274  68.588 125.530  1.00  0.00           C
ATOM   8093 2C31 POPEp 239     113.863  69.059 126.870  1.00  0.00           C
ATOM   8096 3C31 POPEp 239     113.763  67.988 127.970  1.00  0.00           C
ATOM   8099 4C31 POPEp 239     114.734  68.238 129.130  1.00  0.00           C
ATOM   8102 5C31 POPEp 239     114.804  67.078 130.130  1.00  0.00           C
ATOM   8105 6C31 POPEp 239     115.953  67.219 131.130  1.00  0.00           C
ATOM   8109  NH3 POPEq 240     120.194  -2.158 116.660  1.00  0.00           N
ATOM   8113  C12 POPEq 240     119.804  -1.098 115.690  1.00  0.00           C
ATOM   8116  C11 POPEq 240     120.144   0.289 116.210  1.00  0.00           C
ATOM   8119  P   POPEq 240     120.043   2.749 115.430  1.00  0.00           P
ATOM   8120  O13 POPEq 240     120.373   3.369 114.130  1.00  0.00           O
ATOM   8121  O14 POPEq 240     118.924   3.379 116.150  1.00  0.00           O
ATOM   8122  O11 POPEq 240     121.314   2.799 116.380  1.00  0.00           O
ATOM   8123  O12 POPEq 240     119.734   1.229 115.230  1.00  0.00           O
ATOM   8124  C1  POPEq 240     121.373   3.779 117.430  1.00  0.00           C
ATOM   8127  C2  POPEq 240     121.083   3.169 118.810  1.00  0.00           C
ATOM   8129  O21 POPEq 240     121.473   4.119 119.820  1.00  0.00           O
ATOM   8130  C21 POPEq 240     120.504   4.859 120.320  1.00  0.00           C
ATOM   8131  O22 POPEq 240     119.324   4.809 120.010  1.00  0.00           O
ATOM   8132  C22 POPEq 240     121.054   5.779 121.430  1.00  0.00           C
ATOM   8135  C3  POPEq 240     121.933   1.879 119.020  1.00  0.00           C
ATOM   8138  O31 POPEq 240     121.873   1.419 120.380  1.00  0.00           O
ATOM   8139  C31 POPEq 240     120.904   0.579 120.690  1.00  0.00           C
ATOM   8140  O32 POPEq 240     120.144   0.019 119.920  1.00  0.00           O
ATOM   8141  C32 POPEq 240     120.904   0.409 122.220  1.00  0.00           C
ATOM   8144  C23 POPEq 240     120.723   5.279 122.860  1.00  0.00           C
ATOM   8147  C24 POPEq 240     121.344   6.179 123.940  1.00  0.00           C
ATOM   8150  C25 POPEq 240     120.764   5.919 125.340  1.00  0.00           C
ATOM   8153  C26 POPEq 240     121.373   6.809 126.430  1.00  0.00           C
ATOM   8156  C27 POPEq 240     120.454   6.909 127.660  1.00  0.00           C
ATOM   8159  C28 POPEq 240     121.103   7.449 128.950  1.00  0.00           C
ATOM   8162  C29 POPEq 240     121.943   8.689 128.790  1.00  0.00           C
ATOM   8164 0C21 POPEq 240     121.643   9.949 129.150  1.00  0.00           C
ATOM   8166 1C21 POPEq 240     120.354  10.469 129.740  1.00  0.00           C
ATOM   8169 2C21 POPEq 240     119.993  10.029 131.180  1.00  0.00           C
ATOM   8172 3C21 POPEq 240     121.054  10.339 132.250  1.00  0.00           C
ATOM   8175 4C21 POPEq 240     120.634   9.809 133.640  1.00  0.00           C
ATOM   8178 5C21 POPEq 240     121.774   9.809 134.660  1.00  0.00           C
ATOM   8181 6C21 POPEq 240     121.634   8.709 135.730  1.00  0.00           C
ATOM   8184 7C21 POPEq 240     122.863   8.619 136.630  1.00  0.00           C
ATOM   8187 8C21 POPEq 240     122.913   7.439 137.590  1.00  0.00           C
ATOM   8191  C33 POPEq 240     119.504   0.469 122.880  1.00  0.00           C
ATOM   8194  C34 POPEq 240     119.563   0.229 124.400  1.00  0.00           C
ATOM   8197  C35 POPEq 240     119.844   1.489 125.230  1.00  0.00           C
ATOM   8200  C36 POPEq 240     119.963   1.189 126.740  1.00  0.00           C
ATOM   8203  C37 POPEq 240     120.153   2.449 127.610  1.00  0.00           C
ATOM   8206  C38 POPEq 240     120.623   2.129 129.040  1.00  0.00           C
ATOM   8209  C39 POPEq 240     119.504   1.719 130.000  1.00  0.00           C
ATOM   8212 0C31 POPEq 240     119.984   0.799 131.130  1.00  0.00           C
ATOM   8215 1C31 POPEq 240     118.883   0.409 132.130  1.00  0.00           C
ATOM   8218 2C31 POPEq 240     119.204  -0.868 132.930  1.00  0.00           C
ATOM   8221 3C31 POPEq 240     120.454  -0.718 133.810  1.00  0.00           C
ATOM   8224 4C31 POPEq 240     120.683  -1.918 134.750  1.00  0.00           C
ATOM   8227 5C31 POPEq 240     121.844  -1.668 135.720  1.00  0.00           C
ATOM   8230 6C31 POPEq 240     122.193  -2.858 136.620  1.00  0.00           C
ATOM   8234  NH3 POPEr 241     109.973   3.769 115.300  1.00  0.00           N
ATOM   8238  C12 POPEr 241     109.224   4.619 114.320  1.00  0.00           C
ATOM   8241  C11 POPEr 241     107.683   4.359 114.320  1.00  0.00           C
ATOM   8244  P   POPEr 241     106.073   3.239 116.090  1.00  0.00           P
ATOM   8245  O13 POPEr 241     105.933   4.609 116.630  1.00  0.00           O
ATOM   8246  O14 POPEr 241     104.864   2.589 115.520  1.00  0.00           O
ATOM   8247  O11 POPEr 241     106.653   2.379 117.260  1.00  0.00           O
ATOM   8248  O12 POPEr 241     107.284   3.189 115.060  1.00  0.00           O
ATOM   8249  C1  POPEr 241     105.793   1.829 118.260  1.00  0.00           C
ATOM   8252  C2  POPEr 241     106.643   1.179 119.410  1.00  0.00           C
ATOM   8254  O21 POPEr 241     106.114   1.479 120.720  1.00  0.00           O
ATOM   8255  C21 POPEr 241     106.123   2.729 121.130  1.00  0.00           C
ATOM   8256  O22 POPEr 241     106.403   3.709 120.450  1.00  0.00           O
ATOM   8257  C22 POPEr 241     105.754   2.769 122.610  1.00  0.00           C
ATOM   8260  C3  POPEr 241     108.183   1.439 119.300  1.00  0.00           C
ATOM   8263  O31 POPEr 241     108.944   0.499 120.080  1.00  0.00           O
ATOM   8264  C31 POPEr 241     109.094   0.799 121.360  1.00  0.00           C
ATOM   8265  O32 POPEr 241     108.793   1.869 121.870  1.00  0.00           O
ATOM   8266  C32 POPEr 241     109.664  -0.381 122.140  1.00  0.00           C
ATOM   8269  C23 POPEr 241     105.403   4.199 123.090  1.00  0.00           C
ATOM   8272  C24 POPEr 241     105.113   4.269 124.600  1.00  0.00           C
ATOM   8275  C25 POPEr 241     103.944   3.369 125.040  1.00  0.00           C
ATOM   8278  C26 POPEr 241     103.443   3.669 126.460  1.00  0.00           C
ATOM   8281  C27 POPEr 241     102.253   2.769 126.820  1.00  0.00           C
ATOM   8284  C28 POPEr 241     101.643   3.049 128.200  1.00  0.00           C
ATOM   8287  C29 POPEr 241     100.354   2.279 128.310  1.00  0.00           C
ATOM   8289 0C21 POPEr 241      99.394   2.459 129.230  1.00  0.00           C
ATOM   8291 1C21 POPEr 241      99.454   3.419 130.390  1.00  0.00           C
ATOM   8294 2C21 POPEr 241      99.823   2.659 131.670  1.00  0.00           C
ATOM   8297 3C21 POPEr 241      98.684   1.809 132.230  1.00  0.00           C
ATOM   8300 4C21 POPEr 241      98.854   1.529 133.730  1.00  0.00           C
ATOM   8303 5C21 POPEr 241      97.683   0.749 134.320  1.00  0.00           C
ATOM   8306 6C21 POPEr 241      97.804   0.589 135.840  1.00  0.00           C
ATOM   8309 7C21 POPEr 241      96.454   0.379 136.530  1.00  0.00           C
ATOM   8312 8C21 POPEr 241      96.573  -0.111 137.980  1.00  0.00           C
ATOM   8316  C33 POPEr 241     111.193  -0.221 122.370  1.00  0.00           C
ATOM   8319  C34 POPEr 241     111.783  -1.078 123.510  1.00  0.00           C
ATOM   8322  C35 POPEr 241     111.083  -0.928 124.880  1.00  0.00           C
ATOM   8325  C36 POPEr 241     111.864  -1.598 126.030  1.00  0.00           C
ATOM   8328  C37 POPEr 241     110.943  -2.028 127.190  1.00  0.00           C
ATOM   8331  C38 POPEr 241     111.653  -2.768 128.330  1.00  0.00           C
ATOM   8334  C39 POPEr 241     112.533  -3.938 127.860  1.00  0.00           C
ATOM   8337 0C31 POPEr 241     112.924  -4.918 128.980  1.00  0.00           C
ATOM   8340 1C31 POPEr 241     113.854  -6.028 128.470  1.00  0.00           C
ATOM   8343 2C31 POPEr 241     114.314  -7.018 129.540  1.00  0.00           C
ATOM   8346 3C31 POPEr 241     113.204  -7.948 130.070  1.00  0.00           C
ATOM   8349 4C31 POPEr 241     113.704  -8.818 131.230  1.00  0.00           C
ATOM   8352 5C31 POPEr 241     112.583  -9.188 132.210  1.00  0.00           C
ATOM   8355 6C31 POPEr 241     113.103  -9.878 133.480  1.00  0.00           C
ATOM   8359  NH3 POPEs 242      30.054  41.608 155.430  1.00  0.00           N
ATOM   8363  C12 POPEs 242      28.944  41.878 156.400  1.00  0.00           C
ATOM   8366  C11 POPEs 242      29.134  43.189 157.190  1.00  0.00           C
ATOM   8369  P   POPEs 242      31.713  43.469 157.600  1.00  0.00           P
ATOM   8370  O13 POPEs 242      32.434  44.248 158.620  1.00  0.00           O
ATOM   8371  O14 POPEs 242      32.283  42.179 157.130  1.00  0.00           O
ATOM   8372  O11 POPEs 242      31.474  44.349 156.320  1.00  0.00           O
ATOM   8373  O12 POPEs 242      30.254  43.159 158.070  1.00  0.00           O
ATOM   8374  C1  POPEs 242      32.594  44.779 155.530  1.00  0.00           C
ATOM   8377  C2  POPEs 242      32.243  44.709 154.040  1.00  0.00           C
ATOM   8379  O21 POPEs 242      33.373  45.189 153.290  1.00  0.00           O
ATOM   8380  C21 POPEs 242      33.804  44.429 152.310  1.00  0.00           C
ATOM   8381  O22 POPEs 242      33.513  43.259 152.110  1.00  0.00           O
ATOM   8382  C22 POPEs 242      34.754  45.228 151.420  1.00  0.00           C
ATOM   8385  C3  POPEs 242      31.024  45.599 153.680  1.00  0.00           C
ATOM   8388  O31 POPEs 242      30.514  45.139 152.420  1.00  0.00           O
ATOM   8389  C31 POPEs 242      29.943  46.009 151.620  1.00  0.00           C
ATOM   8390  O32 POPEs 242      29.774  47.198 151.830  1.00  0.00           O
ATOM   8391  C32 POPEs 242      29.394  45.228 150.430  1.00  0.00           C
ATOM   8394  C23 POPEs 242      34.144  45.379 150.010  1.00  0.00           C
ATOM   8397  C24 POPEs 242      35.193  45.679 148.930  1.00  0.00           C
ATOM   8400  C25 POPEs 242      34.614  45.529 147.510  1.00  0.00           C
ATOM   8403  C26 POPEs 242      35.673  45.209 146.460  1.00  0.00           C
ATOM   8406  C27 POPEs 242      35.094  44.989 145.060  1.00  0.00           C
ATOM   8409  C28 POPEs 242      36.174  44.659 144.020  1.00  0.00           C
ATOM   8412  C29 POPEs 242      35.574  44.209 142.710  1.00  0.00           C
ATOM   8414 0C21 POPEs 242      36.114  44.378 141.490  1.00  0.00           C
ATOM   8416 1C21 POPEs 242      37.424  45.049 141.160  1.00  0.00           C
ATOM   8419 2C21 POPEs 242      37.283  46.029 139.980  1.00  0.00           C
ATOM   8422 3C21 POPEs 242      38.603  46.748 139.660  1.00  0.00           C
ATOM   8425 4C21 POPEs 242      38.443  47.769 138.530  1.00  0.00           C
ATOM   8428 5C21 POPEs 242      39.744  48.509 138.180  1.00  0.00           C
ATOM   8431 6C21 POPEs 242      40.323  49.339 139.330  1.00  0.00           C
ATOM   8434 7C21 POPEs 242      41.443  50.279 138.860  1.00  0.00           C
ATOM   8437 8C21 POPEs 242      42.054  51.099 140.000  1.00  0.00           C
ATOM   8441  C33 POPEs 242      29.204  46.029 149.110  1.00  0.00           C
ATOM   8444  C34 POPEs 242      28.424  45.189 148.090  1.00  0.00           C
ATOM   8447  C35 POPEs 242      27.974  45.919 146.810  1.00  0.00           C
ATOM   8450  C36 POPEs 242      26.914  47.009 147.050  1.00  0.00           C
ATOM   8453  C37 POPEs 242      26.203  47.479 145.770  1.00  0.00           C
ATOM   8456  C38 POPEs 242      25.144  48.558 146.050  1.00  0.00           C
ATOM   8459  C39 POPEs 242      24.174  48.858 144.890  1.00  0.00           C
ATOM   8462 0C31 POPEs 242      24.864  49.329 143.600  1.00  0.00           C
ATOM   8465 1C31 POPEs 242      23.953  50.129 142.640  1.00  0.00           C
ATOM   8468 2C31 POPEs 242      24.713  50.589 141.380  1.00  0.00           C
ATOM   8471 3C31 POPEs 242      24.044  51.709 140.560  1.00  0.00           C
ATOM   8474 4C31 POPEs 242      22.713  51.349 139.890  1.00  0.00           C
ATOM   8477 5C31 POPEs 242      22.253  52.439 138.900  1.00  0.00           C
ATOM   8480 6C31 POPEs 242      20.954  52.099 138.160  1.00  0.00           C
ATOM   8484  NH3 POPEt 243      99.744  67.768 115.130  1.00  0.00           N
ATOM   8488  C12 POPEt 243     100.653  68.858 114.640  1.00  0.00           C
ATOM   8491  C11 POPEt 243     102.004  68.279 114.150  1.00  0.00           C
ATOM   8494  P   POPEt 243     103.614  70.279 114.740  1.00  0.00           P
ATOM   8495  O13 POPEt 243     105.083  70.158 114.720  1.00  0.00           O
ATOM   8496  O14 POPEt 243     103.064  71.628 114.490  1.00  0.00           O
ATOM   8497  O11 POPEt 243     103.064  69.768 116.130  1.00  0.00           O
ATOM   8498  O12 POPEt 243     102.934  69.268 113.730  1.00  0.00           O
ATOM   8499  C1  POPEt 243     103.743  69.968 117.360  1.00  0.00           C
ATOM   8502  C2  POPEt 243     102.863  69.429 118.520  1.00  0.00           C
ATOM   8504  O21 POPEt 243     103.544  69.619 119.760  1.00  0.00           O
ATOM   8505  C21 POPEt 243     102.784  69.899 120.810  1.00  0.00           C
ATOM   8506  O22 POPEt 243     101.604  70.219 120.780  1.00  0.00           O
ATOM   8507  C22 POPEt 243     103.674  69.828 122.050  1.00  0.00           C
ATOM   8510  C3  POPEt 243     102.623  67.919 118.320  1.00  0.00           C
ATOM   8513  O31 POPEt 243     101.604  67.419 119.210  1.00  0.00           O
ATOM   8514  C31 POPEt 243     100.623  66.728 118.620  1.00  0.00           C
ATOM   8515  O32 POPEt 243     100.564  66.509 117.420  1.00  0.00           O
ATOM   8516  C32 POPEt 243      99.683  66.149 119.680  1.00  0.00           C
ATOM   8519  C23 POPEt 243     102.924  69.729 123.400  1.00  0.00           C
ATOM   8522  C24 POPEt 243     102.974  68.328 124.030  1.00  0.00           C
ATOM   8525  C25 POPEt 243     102.443  68.298 125.480  1.00  0.00           C
ATOM   8528  C26 POPEt 243     103.323  69.059 126.490  1.00  0.00           C
ATOM   8531  C27 POPEt 243     102.633  69.209 127.860  1.00  0.00           C
ATOM   8534  C28 POPEt 243     103.373  70.128 128.850  1.00  0.00           C
ATOM   8537  C29 POPEt 243     104.784  69.659 129.140  1.00  0.00           C
ATOM   8539 0C21 POPEt 243     105.194  68.969 130.220  1.00  0.00           C
ATOM   8541 1C21 POPEt 243     104.344  68.509 131.380  1.00  0.00           C
ATOM   8544 2C21 POPEt 243     104.794  69.169 132.690  1.00  0.00           C
ATOM   8547 3C21 POPEt 243     103.903  68.789 133.890  1.00  0.00           C
ATOM   8550 4C21 POPEt 243     104.344  69.438 135.220  1.00  0.00           C
ATOM   8553 5C21 POPEt 243     105.774  69.059 135.640  1.00  0.00           C
ATOM   8556 6C21 POPEt 243     106.824  70.139 135.340  1.00  0.00           C
ATOM   8559 7C21 POPEt 243     108.274  69.639 135.480  1.00  0.00           C
ATOM   8562 8C21 POPEt 243     109.324  70.729 135.310  1.00  0.00           C
ATOM   8566  C33 POPEt 243      99.023  67.188 120.610  1.00  0.00           C
ATOM   8569  C34 POPEt 243      99.204  66.868 122.110  1.00  0.00           C
ATOM   8572  C35 POPEt 243      98.193  67.639 122.950  1.00  0.00           C
ATOM   8575  C36 POPEt 243      98.354  67.588 124.470  1.00  0.00           C
ATOM   8578  C37 POPEt 243      97.224  68.398 125.130  1.00  0.00           C
ATOM   8581  C38 POPEt 243      97.314  68.518 126.650  1.00  0.00           C
ATOM   8584  C39 POPEt 243      97.213  67.179 127.380  1.00  0.00           C
ATOM   8587 0C31 POPEt 243      96.693  67.338 128.820  1.00  0.00           C
ATOM   8590 1C31 POPEt 243      95.354  66.639 129.050  1.00  0.00           C
ATOM   8593 2C31 POPEt 243      94.604  67.139 130.290  1.00  0.00           C
ATOM   8596 3C31 POPEt 243      95.413  67.019 131.590  1.00  0.00           C
ATOM   8599 4C31 POPEt 243      94.713  67.649 132.800  1.00  0.00           C
ATOM   8602 5C31 POPEt 243      95.583  67.579 134.060  1.00  0.00           C
ATOM   8605 6C31 POPEt 243      94.963  68.279 135.270  1.00  0.00           C
ATOM   8609  NH3 POPEu 244       7.084  92.009 114.100  1.00  0.00           N
ATOM   8613  C12 POPEu 244       8.084  92.368 113.040  1.00  0.00           C
ATOM   8616  C11 POPEu 244       9.383  92.809 113.730  1.00  0.00           C
ATOM   8619  P   POPEu 244      11.684  93.868 113.510  1.00  0.00           P
ATOM   8620  O13 POPEu 244      12.694  94.259 112.520  1.00  0.00           O
ATOM   8621  O14 POPEu 244      11.274  94.949 114.440  1.00  0.00           O
ATOM   8622  O11 POPEu 244      12.274  92.659 114.330  1.00  0.00           O
ATOM   8623  O12 POPEu 244      10.374  93.268 112.810  1.00  0.00           O
ATOM   8624  C1  POPEu 244      12.564  92.729 115.730  1.00  0.00           C
ATOM   8627  C2  POPEu 244      11.494  91.948 116.530  1.00  0.00           C
ATOM   8629  O21 POPEu 244      11.883  91.969 117.910  1.00  0.00           O
ATOM   8630  C21 POPEu 244      10.954  92.399 118.750  1.00  0.00           C
ATOM   8631  O22 POPEu 244       9.894  92.898 118.440  1.00  0.00           O
ATOM   8632  C22 POPEu 244      11.423  92.139 120.180  1.00  0.00           C
ATOM   8635  C3  POPEu 244      11.414  90.488 116.000  1.00  0.00           C
ATOM   8638  O31 POPEu 244      10.533  89.619 116.740  1.00  0.00           O
ATOM   8639  C31 POPEu 244       9.254  89.658 116.430  1.00  0.00           C
ATOM   8640  O32 POPEu 244       8.673  90.509 115.780  1.00  0.00           O
ATOM   8641  C32 POPEu 244       8.583  88.408 117.010  1.00  0.00           C
ATOM   8644  C23 POPEu 244      10.354  92.529 121.230  1.00  0.00           C
ATOM   8647  C24 POPEu 244      10.583  91.869 122.600  1.00  0.00           C
ATOM   8650  C25 POPEu 244       9.434  92.149 123.570  1.00  0.00           C
ATOM   8653  C26 POPEu 244       9.604  91.459 124.930  1.00  0.00           C
ATOM   8656  C27 POPEu 244       8.464  91.808 125.900  1.00  0.00           C
ATOM   8659  C28 POPEu 244       8.554  91.069 127.250  1.00  0.00           C
ATOM   8662  C29 POPEu 244       9.583  91.669 128.180  1.00  0.00           C
ATOM   8664 0C21 POPEu 244       9.504  91.699 129.520  1.00  0.00           C
ATOM   8666 1C21 POPEu 244       8.383  91.128 130.350  1.00  0.00           C
ATOM   8669 2C21 POPEu 244       7.994  91.958 131.590  1.00  0.00           C
ATOM   8672 3C21 POPEu 244       8.924  91.789 132.800  1.00  0.00           C
ATOM   8675 4C21 POPEu 244      10.074  92.799 132.840  1.00  0.00           C
ATOM   8678 5C21 POPEu 244      10.474  93.168 134.280  1.00  0.00           C
ATOM   8681 6C21 POPEu 244      11.604  94.209 134.320  1.00  0.00           C
ATOM   8684 7C21 POPEu 244      12.083  94.479 135.750  1.00  0.00           C
ATOM   8687 8C21 POPEu 244      13.174  95.549 135.810  1.00  0.00           C
ATOM   8691  C33 POPEu 244       7.984  88.618 118.410  1.00  0.00           C
ATOM   8694  C34 POPEu 244       9.043  88.849 119.500  1.00  0.00           C
ATOM   8697  C35 POPEu 244       8.424  88.959 120.900  1.00  0.00           C
ATOM   8700  C36 POPEu 244       8.054  87.589 121.490  1.00  0.00           C
ATOM   8703  C37 POPEu 244       7.074  87.679 122.670  1.00  0.00           C
ATOM   8706  C38 POPEu 244       6.604  86.309 123.170  1.00  0.00           C
ATOM   8709  C39 POPEu 244       7.633  85.528 124.000  1.00  0.00           C
ATOM   8712 0C31 POPEu 244       7.944  86.179 125.360  1.00  0.00           C
ATOM   8715 1C31 POPEu 244       8.494  85.169 126.380  1.00  0.00           C
ATOM   8718 2C31 POPEu 244       8.794  85.778 127.760  1.00  0.00           C
ATOM   8721 3C31 POPEu 244       9.984  86.738 127.730  1.00  0.00           C
ATOM   8724 4C31 POPEu 244      10.463  87.168 129.120  1.00  0.00           C
ATOM   8727 5C31 POPEu 244      11.633  88.158 129.020  1.00  0.00           C
ATOM   8730 6C31 POPEu 244      12.204  88.588 130.370  1.00  0.00           C
ATOM   8734  NH3 POPEv 245     106.543  53.189 156.010  1.00  0.00           N
ATOM   8738  C12 POPEv 245     106.954  53.259 157.460  1.00  0.00           C
ATOM   8741  C11 POPEv 245     108.363  53.838 157.640  1.00  0.00           C
ATOM   8744  P   POPEv 245     110.164  54.149 155.800  1.00  0.00           P
ATOM   8745  O13 POPEv 245     110.484  55.399 156.500  1.00  0.00           O
ATOM   8746  O14 POPEv 245     111.204  53.429 155.040  1.00  0.00           O
ATOM   8747  O11 POPEv 245     108.954  54.509 154.850  1.00  0.00           O
ATOM   8748  O12 POPEv 245     109.333  53.198 156.780  1.00  0.00           O
ATOM   8749  C1  POPEv 245     108.854  53.889 153.570  1.00  0.00           C
ATOM   8752  C2  POPEv 245     107.683  54.599 152.830  1.00  0.00           C
ATOM   8754  O21 POPEv 245     107.213  53.828 151.700  1.00  0.00           O
ATOM   8755  C21 POPEv 245     106.543  52.738 152.100  1.00  0.00           C
ATOM   8756  O22 POPEv 245     106.283  52.468 153.270  1.00  0.00           O
ATOM   8757  C22 POPEv 245     106.054  51.899 150.930  1.00  0.00           C
ATOM   8760  C3  POPEv 245     108.123  56.058 152.490  1.00  0.00           C
ATOM   8763  O31 POPEv 245     108.503  56.249 151.120  1.00  0.00           O
ATOM   8764  C31 POPEv 245     107.543  56.678 150.330  1.00  0.00           C
ATOM   8765  O32 POPEv 245     106.414  57.009 150.660  1.00  0.00           O
ATOM   8766  C32 POPEv 245     108.123  56.808 148.950  1.00  0.00           C
ATOM   8769  C23 POPEv 245     104.514  51.789 150.910  1.00  0.00           C
ATOM   8772  C24 POPEv 245     103.824  53.039 150.350  1.00  0.00           C
ATOM   8775  C25 POPEv 245     103.883  53.119 148.820  1.00  0.00           C
ATOM   8778  C26 POPEv 245     102.793  52.289 148.130  1.00  0.00           C
ATOM   8781  C27 POPEv 245     103.064  52.109 146.630  1.00  0.00           C
ATOM   8784  C28 POPEv 245     101.933  51.379 145.880  1.00  0.00           C
ATOM   8787  C29 POPEv 245     100.793  52.319 145.570  1.00  0.00           C
ATOM   8789 0C21 POPEv 245     100.424  52.759 144.360  1.00  0.00           C
ATOM   8791 1C21 POPEv 245     101.044  52.378 143.030  1.00  0.00           C
ATOM   8794 2C21 POPEv 245     100.094  52.669 141.850  1.00  0.00           C
ATOM   8797 3C21 POPEv 245     100.754  52.509 140.480  1.00  0.00           C
ATOM   8800 4C21 POPEv 245      99.823  52.928 139.330  1.00  0.00           C
ATOM   8803 5C21 POPEv 245     100.533  53.249 138.000  1.00  0.00           C
ATOM   8806 6C21 POPEv 245     101.314  52.069 137.400  1.00  0.00           C
ATOM   8809 7C21 POPEv 245     101.984  52.439 136.070  1.00  0.00           C
ATOM   8812 8C21 POPEv 245     102.903  51.349 135.510  1.00  0.00           C
ATOM   8816  C33 POPEv 245     107.203  57.629 148.040  1.00  0.00           C
ATOM   8819  C34 POPEv 245     107.954  57.959 146.760  1.00  0.00           C
ATOM   8822  C35 POPEv 245     107.054  58.518 145.670  1.00  0.00           C
ATOM   8825  C36 POPEv 245     107.893  58.749 144.430  1.00  0.00           C
ATOM   8828  C37 POPEv 245     107.073  59.118 143.200  1.00  0.00           C
ATOM   8831  C38 POPEv 245     107.984  59.329 141.990  1.00  0.00           C
ATOM   8834  C39 POPEv 245     107.314  60.139 140.880  1.00  0.00           C
ATOM   8837 0C31 POPEv 245     106.034  59.488 140.340  1.00  0.00           C
ATOM   8840 1C31 POPEv 245     106.263  58.068 139.800  1.00  0.00           C
ATOM   8843 2C31 POPEv 245     105.094  57.509 138.980  1.00  0.00           C
ATOM   8846 3C31 POPEv 245     104.654  58.419 137.820  1.00  0.00           C
ATOM   8849 4C31 POPEv 245     105.793  58.838 136.890  1.00  0.00           C
ATOM   8852 5C31 POPEv 245     105.334  59.789 135.780  1.00  0.00           C
ATOM   8855 6C31 POPEv 245     106.484  60.228 134.870  1.00  0.00           C
ATOM   8859  NH3 POPEw 246      63.784  31.799 161.890  1.00  0.00           N
ATOM   8863  C12 POPEw 246      64.193  30.399 162.180  1.00  0.00           C
ATOM   8866  C11 POPEw 246      65.674  30.189 161.880  1.00  0.00           C
ATOM   8869  P   POPEw 246      67.153  29.439 163.920  1.00  0.00           P
ATOM   8870  O13 POPEw 246      67.024  30.839 164.360  1.00  0.00           O
ATOM   8871  O14 POPEw 246      66.954  28.449 165.000  1.00  0.00           O
ATOM   8872  O11 POPEw 246      68.574  29.169 163.260  1.00  0.00           O
ATOM   8873  O12 POPEw 246      66.153  29.159 162.720  1.00  0.00           O
ATOM   8874  C1  POPEw 246      68.784  29.739 161.960  1.00  0.00           C
ATOM   8877  C2  POPEw 246      70.133  29.328 161.300  1.00  0.00           C
ATOM   8879  O21 POPEw 246      70.614  30.449 160.550  1.00  0.00           O
ATOM   8880  C21 POPEw 246      69.914  30.839 159.510  1.00  0.00           C
ATOM   8881  O22 POPEw 246      68.914  30.329 159.050  1.00  0.00           O
ATOM   8882  C22 POPEw 246      70.583  32.089 158.950  1.00  0.00           C
ATOM   8885  C3  POPEw 246      70.054  27.989 160.470  1.00  0.00           C
ATOM   8888  O31 POPEw 246      70.683  28.078 159.170  1.00  0.00           O
ATOM   8889  C31 POPEw 246      70.193  27.249 158.250  1.00  0.00           C
ATOM   8890  O32 POPEw 246      69.344  26.408 158.430  1.00  0.00           O
ATOM   8891  C32 POPEw 246      70.783  27.619 156.890  1.00  0.00           C
ATOM   8894  C23 POPEw 246      69.793  32.658 157.750  1.00  0.00           C
ATOM   8897  C24 POPEw 246      70.653  33.558 156.860  1.00  0.00           C
ATOM   8900  C25 POPEw 246      71.623  32.749 156.000  1.00  0.00           C
ATOM   8903  C26 POPEw 246      72.244  33.578 154.880  1.00  0.00           C
ATOM   8906  C27 POPEw 246      72.753  32.689 153.740  1.00  0.00           C
ATOM   8909  C28 POPEw 246      73.353  33.509 152.590  1.00  0.00           C
ATOM   8912  C29 POPEw 246      73.804  32.569 151.500  1.00  0.00           C
ATOM   8914 0C21 POPEw 246      73.353  32.569 150.240  1.00  0.00           C
ATOM   8916 1C21 POPEw 246      72.353  33.529 149.640  1.00  0.00           C
ATOM   8919 2C21 POPEw 246      71.994  33.209 148.180  1.00  0.00           C
ATOM   8922 3C21 POPEw 246      73.204  33.029 147.250  1.00  0.00           C
ATOM   8925 4C21 POPEw 246      72.784  32.799 145.790  1.00  0.00           C
ATOM   8928 5C21 POPEw 246      73.933  32.308 144.910  1.00  0.00           C
ATOM   8931 6C21 POPEw 246      73.403  31.809 143.560  1.00  0.00           C
ATOM   8934 7C21 POPEw 246      74.524  31.408 142.590  1.00  0.00           C
ATOM   8937 8C21 POPEw 246      73.954  30.789 141.320  1.00  0.00           C
ATOM   8941  C33 POPEw 246      69.814  28.539 156.120  1.00  0.00           C
ATOM   8944  C34 POPEw 246      70.323  28.919 154.730  1.00  0.00           C
ATOM   8947  C35 POPEw 246      69.274  29.689 153.920  1.00  0.00           C
ATOM   8950  C36 POPEw 246      69.594  29.759 152.420  1.00  0.00           C
ATOM   8953  C37 POPEw 246      68.384  30.248 151.610  1.00  0.00           C
ATOM   8956  C38 POPEw 246      68.704  30.499 150.130  1.00  0.00           C
ATOM   8959  C39 POPEw 246      68.043  31.759 149.560  1.00  0.00           C
ATOM   8962 0C31 POPEw 246      66.793  31.529 148.700  1.00  0.00           C
ATOM   8965 1C31 POPEw 246      66.013  32.839 148.530  1.00  0.00           C
ATOM   8968 2C31 POPEw 246      64.863  32.819 147.510  1.00  0.00           C
ATOM   8971 3C31 POPEw 246      65.334  32.999 146.060  1.00  0.00           C
ATOM   8974 4C31 POPEw 246      64.274  33.599 145.130  1.00  0.00           C
ATOM   8977 5C31 POPEw 246      64.824  33.838 143.710  1.00  0.00           C
ATOM   8980 6C31 POPEw 246      63.784  34.419 142.750  1.00  0.00           C
ATOM   8984  NH3 POPEx 247      44.193  35.058 159.080  1.00  0.00           N
ATOM   8988  C12 POPEx 247      43.813  33.849 159.880  1.00  0.00           C
ATOM   8991  C11 POPEx 247      42.644  34.159 160.840  1.00  0.00           C
ATOM   8994  P   POPEx 247      40.943  35.399 159.270  1.00  0.00           P
ATOM   8995  O13 POPEx 247      39.543  35.719 159.590  1.00  0.00           O
ATOM   8996  O14 POPEx 247      41.973  36.459 159.410  1.00  0.00           O
ATOM   8997  O11 POPEx 247      41.083  34.759 157.870  1.00  0.00           O
ATOM   8998  O12 POPEx 247      41.383  34.179 160.170  1.00  0.00           O
ATOM   8999  C1  POPEx 247      40.124  34.779 156.830  1.00  0.00           C
ATOM   9002  C2  POPEx 247      40.763  35.189 155.480  1.00  0.00           C
ATOM   9004  O21 POPEx 247      41.703  34.189 155.040  1.00  0.00           O
ATOM   9005  C21 POPEx 247      42.864  33.999 155.620  1.00  0.00           C
ATOM   9006  O22 POPEx 247      43.394  34.639 156.500  1.00  0.00           O
ATOM   9007  C22 POPEx 247      43.533  32.819 154.920  1.00  0.00           C
ATOM   9010  C3  POPEx 247      41.293  36.649 155.450  1.00  0.00           C
ATOM   9013  O31 POPEx 247      41.654  36.999 154.100  1.00  0.00           O
ATOM   9014  C31 POPEx 247      42.914  36.828 153.770  1.00  0.00           C
ATOM   9015  O32 POPEx 247      43.863  36.819 154.550  1.00  0.00           O
ATOM   9016  C32 POPEx 247      43.044  36.538 152.280  1.00  0.00           C
ATOM   9019  C23 POPEx 247      44.914  33.249 154.370  1.00  0.00           C
ATOM   9022  C24 POPEx 247      45.334  32.399 153.170  1.00  0.00           C
ATOM   9025  C25 POPEx 247      44.564  32.759 151.890  1.00  0.00           C
ATOM   9028  C26 POPEx 247      44.504  31.579 150.920  1.00  0.00           C
ATOM   9031  C27 POPEx 247      43.364  31.709 149.900  1.00  0.00           C
ATOM   9034  C28 POPEx 247      42.563  30.399 149.770  1.00  0.00           C
ATOM   9037  C29 POPEx 247      43.294  29.379 148.940  1.00  0.00           C
ATOM   9039 0C21 POPEx 247      42.774  28.549 148.030  1.00  0.00           C
ATOM   9041 1C21 POPEx 247      41.334  28.449 147.610  1.00  0.00           C
ATOM   9044 2C21 POPEx 247      41.213  28.738 146.110  1.00  0.00           C
ATOM   9047 3C21 POPEx 247      39.923  28.209 145.480  1.00  0.00           C
ATOM   9050 4C21 POPEx 247      39.844  28.589 143.990  1.00  0.00           C
ATOM   9053 5C21 POPEx 247      38.833  27.769 143.180  1.00  0.00           C
ATOM   9056 6C21 POPEx 247      37.383  27.939 143.640  1.00  0.00           C
ATOM   9059 7C21 POPEx 247      36.394  27.199 142.720  1.00  0.00           C
ATOM   9062 8C21 POPEx 247      34.953  27.239 143.240  1.00  0.00           C
ATOM   9066  C33 POPEx 247      42.394  37.619 151.380  1.00  0.00           C
ATOM   9069  C34 POPEx 247      42.304  37.189 149.910  1.00  0.00           C
ATOM   9072  C35 POPEx 247      41.243  36.089 149.690  1.00  0.00           C
ATOM   9075  C36 POPEx 247      40.884  35.878 148.210  1.00  0.00           C
ATOM   9078  C37 POPEx 247      39.454  35.329 148.040  1.00  0.00           C
ATOM   9081  C38 POPEx 247      39.114  34.839 146.620  1.00  0.00           C
ATOM   9084  C39 POPEx 247      39.524  35.799 145.500  1.00  0.00           C
ATOM   9087 0C31 POPEx 247      39.114  35.229 144.140  1.00  0.00           C
ATOM   9090 1C31 POPEx 247      39.443  36.198 143.000  1.00  0.00           C
ATOM   9093 2C31 POPEx 247      38.793  35.808 141.670  1.00  0.00           C
ATOM   9096 3C31 POPEx 247      37.254  35.889 141.690  1.00  0.00           C
ATOM   9099 4C31 POPEx 247      36.664  35.909 140.280  1.00  0.00           C
ATOM   9102 5C31 POPEx 247      35.154  36.169 140.290  1.00  0.00           C
ATOM   9105 6C31 POPEx 247      34.594  36.439 138.890  1.00  0.00           C
ATOM   9109  NH3 POPEy 248      52.984  25.759 160.400  1.00  0.00           N
ATOM   9113  C12 POPEy 248      53.914  26.929 160.560  1.00  0.00           C
ATOM   9116  C11 POPEy 248      53.164  28.259 160.380  1.00  0.00           C
ATOM   9119  P   POPEy 248      53.594  30.829 160.670  1.00  0.00           P
ATOM   9120  O13 POPEy 248      52.144  30.939 161.000  1.00  0.00           O
ATOM   9121  O14 POPEy 248      54.524  31.679 161.430  1.00  0.00           O
ATOM   9122  O11 POPEy 248      53.664  31.308 159.170  1.00  0.00           O
ATOM   9123  O12 POPEy 248      54.063  29.319 160.690  1.00  0.00           O
ATOM   9124  C1  POPEy 248      54.684  30.799 158.300  1.00  0.00           C
ATOM   9127  C2  POPEy 248      54.634  31.579 156.960  1.00  0.00           C
ATOM   9129  O21 POPEy 248      55.424  30.859 155.990  1.00  0.00           O
ATOM   9130  C21 POPEy 248      55.103  31.078 154.720  1.00  0.00           C
ATOM   9131  O22 POPEy 248      54.154  31.739 154.330  1.00  0.00           O
ATOM   9132  C22 POPEy 248      56.094  30.339 153.830  1.00  0.00           C
ATOM   9135  C3  POPEy 248      55.173  33.018 157.140  1.00  0.00           C
ATOM   9138  O31 POPEy 248      54.673  33.898 156.110  1.00  0.00           O
ATOM   9139  C31 POPEy 248      55.334  35.058 156.100  1.00  0.00           C
ATOM   9140  O32 POPEy 248      56.074  35.419 156.990  1.00  0.00           O
ATOM   9141  C32 POPEy 248      55.054  35.878 154.840  1.00  0.00           C
ATOM   9144  C23 POPEy 248      56.004  30.578 152.310  1.00  0.00           C
ATOM   9147  C24 POPEy 248      57.403  30.499 151.670  1.00  0.00           C
ATOM   9150  C25 POPEy 248      57.403  30.419 150.130  1.00  0.00           C
ATOM   9153  C26 POPEy 248      56.394  29.409 149.600  1.00  0.00           C
ATOM   9156  C27 POPEy 248      56.513  29.049 148.130  1.00  0.00           C
ATOM   9159  C28 POPEy 248      55.364  28.089 147.770  1.00  0.00           C
ATOM   9162  C29 POPEy 248      55.534  27.479 146.410  1.00  0.00           C
ATOM   9164 0C21 POPEy 248      54.644  27.529 145.400  1.00  0.00           C
ATOM   9166 1C21 POPEy 248      53.314  28.238 145.400  1.00  0.00           C
ATOM   9169 2C21 POPEy 248      52.924  28.639 143.960  1.00  0.00           C
ATOM   9172 3C21 POPEy 248      51.414  28.738 143.730  1.00  0.00           C
ATOM   9175 4C21 POPEy 248      51.083  28.359 142.280  1.00  0.00           C
ATOM   9178 5C21 POPEy 248      49.594  28.349 141.930  1.00  0.00           C
ATOM   9181 6C21 POPEy 248      49.403  27.959 140.460  1.00  0.00           C
ATOM   9184 7C21 POPEy 248      47.984  28.099 139.920  1.00  0.00           C
ATOM   9187 8C21 POPEy 248      47.963  28.449 138.430  1.00  0.00           C
ATOM   9191  C33 POPEy 248      56.344  36.639 154.420  1.00  0.00           C
ATOM   9194  C34 POPEy 248      56.274  37.439 153.100  1.00  0.00           C
ATOM   9197  C35 POPEy 248      56.004  36.609 151.840  1.00  0.00           C
ATOM   9200  C36 POPEy 248      56.213  37.419 150.550  1.00  0.00           C
ATOM   9203  C37 POPEy 248      55.664  36.739 149.280  1.00  0.00           C
ATOM   9206  C38 POPEy 248      56.563  36.919 148.040  1.00  0.00           C
ATOM   9209  C39 POPEy 248      56.864  38.378 147.660  1.00  0.00           C
ATOM   9212 0C31 POPEy 248      55.593  39.209 147.420  1.00  0.00           C
ATOM   9215 1C31 POPEy 248      55.844  40.498 146.630  1.00  0.00           C
ATOM   9218 2C31 POPEy 248      54.634  41.439 146.660  1.00  0.00           C
ATOM   9221 3C31 POPEy 248      54.754  42.658 145.750  1.00  0.00           C
ATOM   9224 4C31 POPEy 248      54.284  42.408 144.310  1.00  0.00           C
ATOM   9227 5C31 POPEy 248      54.424  43.658 143.430  1.00  0.00           C
ATOM   9230 6C31 POPEy 248      53.824  43.549 142.030  1.00  0.00           C
ATOM   9234  NH3 POPEz 249      38.754  73.609 155.150  1.00  0.00           N
ATOM   9238  C12 POPEz 249      39.753  72.539 155.440  1.00  0.00           C
ATOM   9241  C11 POPEz 249      39.193  71.569 156.460  1.00  0.00           C
ATOM   9244  P   POPEz 249      39.713  70.419 158.690  1.00  0.00           P
ATOM   9245  O13 POPEz 249      38.244  70.309 158.640  1.00  0.00           O
ATOM   9246  O14 POPEz 249      40.383  70.999 159.890  1.00  0.00           O
ATOM   9247  O11 POPEz 249      40.354  68.999 158.390  1.00  0.00           O
ATOM   9248  O12 POPEz 249      40.183  71.299 157.440  1.00  0.00           O
ATOM   9249  C1  POPEz 249      40.144  68.339 157.130  1.00  0.00           C
ATOM   9252  C2  POPEz 249      41.313  68.658 156.170  1.00  0.00           C
ATOM   9254  O21 POPEz 249      40.864  68.479 154.820  1.00  0.00           O
ATOM   9255  C21 POPEz 249      41.594  67.908 153.880  1.00  0.00           C
ATOM   9256  O22 POPEz 249      42.463  67.069 154.000  1.00  0.00           O
ATOM   9257  C22 POPEz 249      41.254  68.649 152.580  1.00  0.00           C
ATOM   9260  C3  POPEz 249      42.623  67.988 156.640  1.00  0.00           C
ATOM   9263  O31 POPEz 249      43.793  68.669 156.130  1.00  0.00           O
ATOM   9264  C31 POPEz 249      44.903  68.229 156.710  1.00  0.00           C
ATOM   9265  O32 POPEz 249      44.944  67.389 157.610  1.00  0.00           O
ATOM   9266  C32 POPEz 249      46.144  68.969 156.190  1.00  0.00           C
ATOM   9269  C23 POPEz 249      42.514  68.939 151.760  1.00  0.00           C
ATOM   9272  C24 POPEz 249      42.304  70.039 150.710  1.00  0.00           C
ATOM   9275  C25 POPEz 249      43.624  70.378 150.020  1.00  0.00           C
ATOM   9278  C26 POPEz 249      43.524  71.579 149.080  1.00  0.00           C
ATOM   9281  C27 POPEz 249      44.903  72.179 148.730  1.00  0.00           C
ATOM   9284  C28 POPEz 249      44.824  73.509 147.950  1.00  0.00           C
ATOM   9287  C29 POPEz 249      45.204  74.719 148.770  1.00  0.00           C
ATOM   9289 0C21 POPEz 249      46.443  75.228 148.850  1.00  0.00           C
ATOM   9291 1C21 POPEz 249      47.664  74.659 148.170  1.00  0.00           C
ATOM   9294 2C21 POPEz 249      47.984  75.378 146.850  1.00  0.00           C
ATOM   9297 3C21 POPEz 249      49.024  74.628 146.010  1.00  0.00           C
ATOM   9300 4C21 POPEz 249      49.424  75.368 144.720  1.00  0.00           C
ATOM   9303 5C21 POPEz 249      50.274  76.618 144.980  1.00  0.00           C
ATOM   9306 6C21 POPEz 249      50.774  77.249 143.670  1.00  0.00           C
ATOM   9309 7C21 POPEz 249      51.684  78.469 143.870  1.00  0.00           C
ATOM   9312 8C21 POPEz 249      52.244  79.029 142.560  1.00  0.00           C
ATOM   9316  C33 POPEz 249      45.984  69.729 154.850  1.00  0.00           C
ATOM   9319  C34 POPEz 249      47.344  70.039 154.210  1.00  0.00           C
ATOM   9322  C35 POPEz 249      47.244  70.938 152.970  1.00  0.00           C
ATOM   9325  C36 POPEz 249      48.554  70.969 152.160  1.00  0.00           C
ATOM   9328  C37 POPEz 249      48.513  72.029 151.040  1.00  0.00           C
ATOM   9331  C38 POPEz 249      49.623  71.859 149.990  1.00  0.00           C
ATOM   9334  C39 POPEz 249      49.284  70.758 148.990  1.00  0.00           C
ATOM   9337 0C31 POPEz 249      50.193  70.698 147.760  1.00  0.00           C
ATOM   9340 1C31 POPEz 249      49.704  69.619 146.780  1.00  0.00           C
ATOM   9343 2C31 POPEz 249      50.284  69.759 145.370  1.00  0.00           C
ATOM   9346 3C31 POPEz 249      51.814  69.738 145.340  1.00  0.00           C
ATOM   9349 4C31 POPEz 249      52.353  69.828 143.910  1.00  0.00           C
ATOM   9352 5C31 POPEz 249      53.853  70.108 143.890  1.00  0.00           C
ATOM   9355 6C31 POPEz 249      54.373  70.359 142.480  1.00  0.00           C
ATOM   9359  NH3 POPE0 250     102.744   1.919 114.030  1.00  0.00           N
ATOM   9363  C12 POPE0 250     101.844   3.049 113.620  1.00  0.00           C
ATOM   9366  C11 POPE0 250     101.363   3.859 114.850  1.00  0.00           C
ATOM   9369  P   POPE0 250     102.084   6.319 114.220  1.00  0.00           P
ATOM   9370  O13 POPE0 250     102.683   6.049 112.890  1.00  0.00           O
ATOM   9371  O14 POPE0 250     101.523   7.669 114.440  1.00  0.00           O
ATOM   9372  O11 POPE0 250     103.173   6.059 115.340  1.00  0.00           O
ATOM   9373  O12 POPE0 250     100.984   5.199 114.530  1.00  0.00           O
ATOM   9374  C1  POPE0 250     102.893   6.139 116.730  1.00  0.00           C
ATOM   9377  C2  POPE0 250     103.634   7.309 117.420  1.00  0.00           C
ATOM   9379  O21 POPE0 250     103.134   7.369 118.770  1.00  0.00           O
ATOM   9380  C21 POPE0 250     104.003   7.689 119.730  1.00  0.00           C
ATOM   9381  O22 POPE0 250     105.214   7.789 119.570  1.00  0.00           O
ATOM   9382  C22 POPE0 250     103.304   7.629 121.090  1.00  0.00           C
ATOM   9385  C3  POPE0 250     103.363   8.669 116.730  1.00  0.00           C
ATOM   9388  O31 POPE0 250     104.193   9.709 117.300  1.00  0.00           O
ATOM   9389  C31 POPE0 250     103.824  10.939 116.950  1.00  0.00           C
ATOM   9390  O32 POPE0 250     102.873  11.209 116.240  1.00  0.00           O
ATOM   9391  C32 POPE0 250     104.794  11.949 117.590  1.00  0.00           C
ATOM   9394  C23 POPE0 250     104.274   7.509 122.290  1.00  0.00           C
ATOM   9397  C24 POPE0 250     104.724   8.869 122.840  1.00  0.00           C
ATOM   9400  C25 POPE0 250     105.804   8.749 123.920  1.00  0.00           C
ATOM   9403  C26 POPE0 250     105.293   8.219 125.270  1.00  0.00           C
ATOM   9406  C27 POPE0 250     106.433   7.719 126.170  1.00  0.00           C
ATOM   9409  C28 POPE0 250     105.933   6.999 127.430  1.00  0.00           C
ATOM   9412  C29 POPE0 250     107.084   6.569 128.310  1.00  0.00           C
ATOM   9414 0C21 POPE0 250     107.274   6.869 129.620  1.00  0.00           C
ATOM   9416 1C21 POPE0 250     106.383   7.709 130.500  1.00  0.00           C
ATOM   9419 2C21 POPE0 250     107.203   8.749 131.270  1.00  0.00           C
ATOM   9422 3C21 POPE0 250     106.333   9.629 132.190  1.00  0.00           C
ATOM   9425 4C21 POPE0 250     107.174  10.629 132.980  1.00  0.00           C
ATOM   9428 5C21 POPE0 250     106.354  11.539 133.900  1.00  0.00           C
ATOM   9431 6C21 POPE0 250     107.244  12.489 134.690  1.00  0.00           C
ATOM   9434 7C21 POPE0 250     106.564  13.069 135.940  1.00  0.00           C
ATOM   9437 8C21 POPE0 250     107.493  13.909 136.810  1.00  0.00           C
ATOM   9441  C33 POPE0 250     104.123  13.159 118.290  1.00  0.00           C
ATOM   9444  C34 POPE0 250     105.083  13.799 119.310  1.00  0.00           C
ATOM   9447  C35 POPE0 250     104.623  15.129 119.930  1.00  0.00           C
ATOM   9450  C36 POPE0 250     103.193  15.119 120.480  1.00  0.00           C
ATOM   9453  C37 POPE0 250     102.744  16.479 121.060  1.00  0.00           C
ATOM   9456  C38 POPE0 250     101.223  16.689 120.970  1.00  0.00           C
ATOM   9459  C39 POPE0 250     100.403  15.738 121.860  1.00  0.00           C
ATOM   9462 0C31 POPE0 250      99.984  16.398 123.180  1.00  0.00           C
ATOM   9465 1C31 POPE0 250      99.224  15.499 124.170  1.00  0.00           C
ATOM   9468 2C31 POPE0 250      98.274  16.328 125.030  1.00  0.00           C
ATOM   9471 3C31 POPE0 250      97.574  15.579 126.180  1.00  0.00           C
ATOM   9474 4C31 POPE0 250      98.503  14.789 127.110  1.00  0.00           C
ATOM   9477 5C31 POPE0 250      97.773  14.279 128.360  1.00  0.00           C
ATOM   9480 6C31 POPE0 250      98.693  13.519 129.320  1.00  0.00           C
ATOM   9484  NH3 POPE1 251       6.173  32.939 112.430  1.00  0.00           N
ATOM   9488  C12 POPE1 251       6.414  33.729 111.180  1.00  0.00           C
ATOM   9491  C11 POPE1 251       7.633  34.699 111.220  1.00  0.00           C
ATOM   9494  P   POPE1 251       9.453  33.578 112.800  1.00  0.00           P
ATOM   9495  O13 POPE1 251       8.583  32.479 113.290  1.00  0.00           O
ATOM   9496  O14 POPE1 251      10.894  33.308 112.700  1.00  0.00           O
ATOM   9497  O11 POPE1 251       9.244  34.858 113.670  1.00  0.00           O
ATOM   9498  O12 POPE1 251       8.894  34.049 111.400  1.00  0.00           O
ATOM   9499  C1  POPE1 251       8.114  35.029 114.520  1.00  0.00           C
ATOM   9502  C2  POPE1 251       8.204  36.369 115.320  1.00  0.00           C
ATOM   9504  O21 POPE1 251       8.764  36.169 116.640  1.00  0.00           O
ATOM   9505  C21 POPE1 251       8.134  35.319 117.420  1.00  0.00           C
ATOM   9506  O22 POPE1 251       6.994  34.919 117.280  1.00  0.00           O
ATOM   9507  C22 POPE1 251       9.114  34.718 118.400  1.00  0.00           C
ATOM   9510  C3  POPE1 251       6.824  37.099 115.310  1.00  0.00           C
ATOM   9513  O31 POPE1 251       6.744  38.139 116.300  1.00  0.00           O
ATOM   9514  C31 POPE1 251       5.514  38.628 116.420  1.00  0.00           C
ATOM   9515  O32 POPE1 251       4.594  38.459 115.640  1.00  0.00           O
ATOM   9516  C32 POPE1 251       5.414  39.319 117.770  1.00  0.00           C
ATOM   9519  C23 POPE1 251       8.704  34.959 119.860  1.00  0.00           C
ATOM   9522  C24 POPE1 251       9.264  33.869 120.760  1.00  0.00           C
ATOM   9525  C25 POPE1 251       9.084  34.149 122.250  1.00  0.00           C
ATOM   9528  C26 POPE1 251       9.943  35.308 122.750  1.00  0.00           C
ATOM   9531  C27 POPE1 251      10.344  35.119 124.220  1.00  0.00           C
ATOM   9534  C28 POPE1 251      11.564  35.968 124.620  1.00  0.00           C
ATOM   9537  C29 POPE1 251      12.373  35.319 125.720  1.00  0.00           C
ATOM   9539 0C21 POPE1 251      12.054  35.279 127.020  1.00  0.00           C
ATOM   9541 1C21 POPE1 251      10.824  35.898 127.620  1.00  0.00           C
ATOM   9544 2C21 POPE1 251       9.814  34.858 128.150  1.00  0.00           C
ATOM   9547 3C21 POPE1 251      10.064  34.389 129.600  1.00  0.00           C
ATOM   9550 4C21 POPE1 251      10.074  35.549 130.590  1.00  0.00           C
ATOM   9553 5C21 POPE1 251       9.824  35.139 132.040  1.00  0.00           C
ATOM   9556 6C21 POPE1 251      10.144  36.279 133.020  1.00  0.00           C
ATOM   9559 7C21 POPE1 251       9.923  35.859 134.470  1.00  0.00           C
ATOM   9562 8C21 POPE1 251      10.154  36.988 135.480  1.00  0.00           C
ATOM   9566  C33 POPE1 251       4.824  38.369 118.830  1.00  0.00           C
ATOM   9569  C34 POPE1 251       5.594  38.509 120.140  1.00  0.00           C
ATOM   9572  C35 POPE1 251       4.934  37.788 121.310  1.00  0.00           C
ATOM   9575  C36 POPE1 251       5.694  38.069 122.620  1.00  0.00           C
ATOM   9578  C37 POPE1 251       5.004  37.439 123.830  1.00  0.00           C
ATOM   9581  C38 POPE1 251       5.744  37.658 125.150  1.00  0.00           C
ATOM   9584  C39 POPE1 251       4.793  37.969 126.320  1.00  0.00           C
ATOM   9587 0C31 POPE1 251       4.414  39.448 126.360  1.00  0.00           C
ATOM   9590 1C31 POPE1 251       3.694  39.878 127.640  1.00  0.00           C
ATOM   9593 2C31 POPE1 251       3.484  41.398 127.660  1.00  0.00           C
ATOM   9596 3C31 POPE1 251       3.204  41.988 129.050  1.00  0.00           C
ATOM   9599 4C31 POPE1 251       1.864  41.529 129.620  1.00  0.00           C
ATOM   9602 5C31 POPE1 251       1.594  42.078 131.030  1.00  0.00           C
ATOM   9605 6C31 POPE1 251       2.394  41.358 132.110  1.00  0.00           C
ATOM   9609  NH3 POPE2 252     107.513  90.078 159.410  1.00  0.00           N
ATOM   9613  C12 POPE2 252     106.693  88.849 159.740  1.00  0.00           C
ATOM   9616  C11 POPE2 252     105.363  88.839 158.960  1.00  0.00           C
ATOM   9619  P   POPE2 252     103.123  87.449 158.810  1.00  0.00           P
ATOM   9620  O13 POPE2 252     102.504  86.389 159.620  1.00  0.00           O
ATOM   9621  O14 POPE2 252     102.393  88.749 158.690  1.00  0.00           O
ATOM   9622  O11 POPE2 252     103.463  86.939 157.350  1.00  0.00           O
ATOM   9623  O12 POPE2 252     104.573  87.738 159.400  1.00  0.00           O
ATOM   9624  C1  POPE2 252     103.573  85.558 157.010  1.00  0.00           C
ATOM   9627  C2  POPE2 252     104.693  85.398 155.930  1.00  0.00           C
ATOM   9629  O21 POPE2 252     104.464  84.378 154.920  1.00  0.00           O
ATOM   9630  C21 POPE2 252     104.084  83.149 155.260  1.00  0.00           C
ATOM   9631  O22 POPE2 252     104.013  82.729 156.390  1.00  0.00           O
ATOM   9632  C22 POPE2 252     103.693  82.349 153.990  1.00  0.00           C
ATOM   9635  C3  POPE2 252     106.114  85.378 156.570  1.00  0.00           C
ATOM   9638  O31 POPE2 252     107.113  85.638 155.560  1.00  0.00           O
ATOM   9639  C31 POPE2 252     108.363  85.549 155.990  1.00  0.00           C
ATOM   9640  O32 POPE2 252     108.723  85.579 157.150  1.00  0.00           O
ATOM   9641  C32 POPE2 252     109.333  85.518 154.810  1.00  0.00           C
ATOM   9644  C23 POPE2 252     104.774  81.349 153.500  1.00  0.00           C
ATOM   9647  C24 POPE2 252     104.514  80.689 152.140  1.00  0.00           C
ATOM   9650  C25 POPE2 252     105.774  79.989 151.610  1.00  0.00           C
ATOM   9653  C26 POPE2 252     105.714  79.688 150.110  1.00  0.00           C
ATOM   9656  C27 POPE2 252     106.943  78.899 149.640  1.00  0.00           C
ATOM   9659  C28 POPE2 252     107.524  79.378 148.300  1.00  0.00           C
ATOM   9662  C29 POPE2 252     106.803  78.908 147.070  1.00  0.00           C
ATOM   9664 0C21 POPE2 252     107.314  78.959 145.820  1.00  0.00           C
ATOM   9666 1C21 POPE2 252     108.653  79.528 145.420  1.00  0.00           C
ATOM   9669 2C21 POPE2 252     108.513  80.988 144.950  1.00  0.00           C
ATOM   9672 3C21 POPE2 252     107.583  81.188 143.740  1.00  0.00           C
ATOM   9675 4C21 POPE2 252     107.193  82.659 143.560  1.00  0.00           C
ATOM   9678 5C21 POPE2 252     106.314  82.888 142.330  1.00  0.00           C
ATOM   9681 6C21 POPE2 252     106.184  84.378 142.010  1.00  0.00           C
ATOM   9684 7C21 POPE2 252     105.424  84.628 140.710  1.00  0.00           C
ATOM   9687 8C21 POPE2 252     105.424  86.099 140.280  1.00  0.00           C
ATOM   9691  C33 POPE2 252     108.883  86.459 153.690  1.00  0.00           C
ATOM   9694  C34 POPE2 252     109.884  86.529 152.540  1.00  0.00           C
ATOM   9697  C35 POPE2 252     109.763  87.858 151.810  1.00  0.00           C
ATOM   9700  C36 POPE2 252     108.363  88.138 151.260  1.00  0.00           C
ATOM   9703  C37 POPE2 252     108.144  89.639 151.070  1.00  0.00           C
ATOM   9706  C38 POPE2 252     107.054  89.959 150.070  1.00  0.00           C
ATOM   9709  C39 POPE2 252     107.454  89.688 148.610  1.00  0.00           C
ATOM   9712 0C31 POPE2 252     106.293  90.029 147.680  1.00  0.00           C
ATOM   9715 1C31 POPE2 252     106.634  90.008 146.180  1.00  0.00           C
ATOM   9718 2C31 POPE2 252     105.813  91.078 145.440  1.00  0.00           C
ATOM   9721 3C31 POPE2 252     105.244  90.649 144.090  1.00  0.00           C
ATOM   9724 4C31 POPE2 252     106.314  90.388 143.030  1.00  0.00           C
ATOM   9727 5C31 POPE2 252     105.693  89.828 141.740  1.00  0.00           C
ATOM   9730 6C31 POPE2 252     106.684  89.738 140.580  1.00  0.00           C
ATOM   9734  NH3 POPE3 253      71.344  90.539 155.770  1.00  0.00           N
ATOM   9738  C12 POPE3 253      72.284  90.129 156.870  1.00  0.00           C
ATOM   9741  C11 POPE3 253      72.994  88.779 156.630  1.00  0.00           C
ATOM   9744  P   POPE3 253      74.784  87.228 157.810  1.00  0.00           P
ATOM   9745  O13 POPE3 253      75.384  87.058 159.160  1.00  0.00           O
ATOM   9746  O14 POPE3 253      74.193  86.018 157.210  1.00  0.00           O
ATOM   9747  O11 POPE3 253      75.934  87.769 156.860  1.00  0.00           O
ATOM   9748  O12 POPE3 253      73.734  88.438 157.800  1.00  0.00           O
ATOM   9749  C1  POPE3 253      76.804  86.849 156.180  1.00  0.00           C
ATOM   9752  C2  POPE3 253      76.403  86.678 154.700  1.00  0.00           C
ATOM   9754  O21 POPE3 253      77.473  85.929 154.090  1.00  0.00           O
ATOM   9755  C21 POPE3 253      77.293  84.908 153.240  1.00  0.00           C
ATOM   9756  O22 POPE3 253      78.183  84.089 153.010  1.00  0.00           O
ATOM   9757  C22 POPE3 253      75.943  84.949 152.500  1.00  0.00           C
ATOM   9760  C3  POPE3 253      76.223  88.058 154.030  1.00  0.00           C
ATOM   9763  O31 POPE3 253      74.894  88.179 153.480  1.00  0.00           O
ATOM   9764  C31 POPE3 253      74.804  88.408 152.180  1.00  0.00           C
ATOM   9765  O32 POPE3 253      75.754  88.569 151.430  1.00  0.00           O
ATOM   9766  C32 POPE3 253      73.344  88.429 151.760  1.00  0.00           C
ATOM   9769  C23 POPE3 253      75.734  83.858 151.400  1.00  0.00           C
ATOM   9772  C24 POPE3 253      76.164  84.278 149.990  1.00  0.00           C
ATOM   9775  C25 POPE3 253      75.474  85.568 149.510  1.00  0.00           C
ATOM   9778  C26 POPE3 253      75.693  85.889 148.020  1.00  0.00           C
ATOM   9781  C27 POPE3 253      75.833  87.399 147.760  1.00  0.00           C
ATOM   9784  C28 POPE3 253      74.964  87.949 146.620  1.00  0.00           C
ATOM   9787  C29 POPE3 253      75.344  87.338 145.300  1.00  0.00           C
ATOM   9789 0C21 POPE3 253      75.774  87.959 144.190  1.00  0.00           C
ATOM   9791 1C21 POPE3 253      76.013  89.429 143.960  1.00  0.00           C
ATOM   9794 2C21 POPE3 253      77.363  89.639 143.240  1.00  0.00           C
ATOM   9797 3C21 POPE3 253      77.493  91.018 142.570  1.00  0.00           C
ATOM   9800 4C21 POPE3 253      78.793  91.109 141.760  1.00  0.00           C
ATOM   9803 5C21 POPE3 253      78.903  92.328 140.850  1.00  0.00           C
ATOM   9806 6C21 POPE3 253      80.194  92.279 140.010  1.00  0.00           C
ATOM   9809 7C21 POPE3 253      80.334  93.448 139.030  1.00  0.00           C
ATOM   9812 8C21 POPE3 253      81.554  93.298 138.110  1.00  0.00           C
ATOM   9816  C33 POPE3 253      73.223  88.739 150.250  1.00  0.00           C
ATOM   9819  C34 POPE3 253      71.844  89.189 149.770  1.00  0.00           C
ATOM   9822  C35 POPE3 253      71.994  89.859 148.400  1.00  0.00           C
ATOM   9825  C36 POPE3 253      70.774  90.619 147.860  1.00  0.00           C
ATOM   9828  C37 POPE3 253      71.094  91.179 146.460  1.00  0.00           C
ATOM   9831  C38 POPE3 253      69.954  91.969 145.800  1.00  0.00           C
ATOM   9834  C39 POPE3 253      68.714  91.118 145.480  1.00  0.00           C
ATOM   9837 0C31 POPE3 253      67.424  91.729 146.030  1.00  0.00           C
ATOM   9840 1C31 POPE3 253      66.263  90.729 146.110  1.00  0.00           C
ATOM   9843 2C31 POPE3 253      64.993  91.298 146.760  1.00  0.00           C
ATOM   9846 3C31 POPE3 253      64.073  92.079 145.810  1.00  0.00           C
ATOM   9849 4C31 POPE3 253      63.554  91.228 144.640  1.00  0.00           C
ATOM   9852 5C31 POPE3 253      62.363  91.869 143.920  1.00  0.00           C
ATOM   9855 6C31 POPE3 253      61.994  91.139 142.630  1.00  0.00           C
ATOM   9859  NH3 POPE4 254      76.394  52.229 161.110  1.00  0.00           N
ATOM   9863  C12 POPE4 254      76.254  51.119 162.120  1.00  0.00           C
ATOM   9866  C11 POPE4 254      76.123  49.729 161.460  1.00  0.00           C
ATOM   9869  P   POPE4 254      76.064  47.238 162.300  1.00  0.00           P
ATOM   9870  O13 POPE4 254      74.673  47.119 161.830  1.00  0.00           O
ATOM   9871  O14 POPE4 254      76.383  46.519 163.550  1.00  0.00           O
ATOM   9872  O11 POPE4 254      77.013  46.689 161.190  1.00  0.00           O
ATOM   9873  O12 POPE4 254      76.484  48.749 162.430  1.00  0.00           O
ATOM   9874  C1  POPE4 254      78.364  47.148 161.070  1.00  0.00           C
ATOM   9877  C2  POPE4 254      78.833  46.779 159.660  1.00  0.00           C
ATOM   9879  O21 POPE4 254      78.073  47.608 158.760  1.00  0.00           O
ATOM   9880  C21 POPE4 254      78.683  47.928 157.630  1.00  0.00           C
ATOM   9881  O22 POPE4 254      79.853  47.709 157.370  1.00  0.00           O
ATOM   9882  C22 POPE4 254      77.744  48.739 156.740  1.00  0.00           C
ATOM   9885  C3  POPE4 254      78.504  45.279 159.440  1.00  0.00           C
ATOM   9888  O31 POPE4 254      79.263  44.659 158.390  1.00  0.00           O
ATOM   9889  C31 POPE4 254      80.384  44.059 158.780  1.00  0.00           C
ATOM   9890  O32 POPE4 254      80.953  44.229 159.850  1.00  0.00           O
ATOM   9891  C32 POPE4 254      80.793  43.068 157.700  1.00  0.00           C
ATOM   9894  C23 POPE4 254      78.043  48.578 155.230  1.00  0.00           C
ATOM   9897  C24 POPE4 254      77.414  49.689 154.390  1.00  0.00           C
ATOM   9900  C25 POPE4 254      77.534  49.469 152.870  1.00  0.00           C
ATOM   9903  C26 POPE4 254      76.734  48.259 152.370  1.00  0.00           C
ATOM   9906  C27 POPE4 254      76.263  48.419 150.920  1.00  0.00           C
ATOM   9909  C28 POPE4 254      75.344  47.279 150.450  1.00  0.00           C
ATOM   9912  C29 POPE4 254      74.603  47.669 149.200  1.00  0.00           C
ATOM   9914 0C21 POPE4 254      74.863  47.308 147.930  1.00  0.00           C
ATOM   9916 1C21 POPE4 254      75.994  46.429 147.440  1.00  0.00           C
ATOM   9919 2C21 POPE4 254      76.814  47.119 146.330  1.00  0.00           C
ATOM   9922 3C21 POPE4 254      77.753  46.158 145.590  1.00  0.00           C
ATOM   9925 4C21 POPE4 254      78.494  46.869 144.450  1.00  0.00           C
ATOM   9928 5C21 POPE4 254      79.464  45.979 143.650  1.00  0.00           C
ATOM   9931 6C21 POPE4 254      80.623  45.428 144.490  1.00  0.00           C
ATOM   9934 7C21 POPE4 254      81.903  45.199 143.680  1.00  0.00           C
ATOM   9937 8C21 POPE4 254      83.114  44.808 144.530  1.00  0.00           C
ATOM   9941  C33 POPE4 254      79.954  41.779 157.800  1.00  0.00           C
ATOM   9944  C34 POPE4 254      79.963  40.988 156.490  1.00  0.00           C
ATOM   9947  C35 POPE4 254      79.674  39.499 156.720  1.00  0.00           C
ATOM   9950  C36 POPE4 254      80.933  38.759 157.180  1.00  0.00           C
ATOM   9953  C37 POPE4 254      80.594  37.479 157.940  1.00  0.00           C
ATOM   9956  C38 POPE4 254      81.793  36.719 158.530  1.00  0.00           C
ATOM   9959  C39 POPE4 254      82.554  35.889 157.510  1.00  0.00           C
ATOM   9962 0C31 POPE4 254      83.064  34.609 158.160  1.00  0.00           C
ATOM   9965 1C31 POPE4 254      84.054  33.869 157.270  1.00  0.00           C
ATOM   9968 2C31 POPE4 254      84.433  32.509 157.830  1.00  0.00           C
ATOM   9971 3C31 POPE4 254      85.784  32.029 157.310  1.00  0.00           C
ATOM   9974 4C31 POPE4 254      86.324  30.839 158.110  1.00  0.00           C
ATOM   9977 5C31 POPE4 254      87.844  30.738 157.940  1.00  0.00           C
ATOM   9980 6C31 POPE4 254      88.433  29.579 158.730  1.00  0.00           C
ATOM   9984  NH3 POPE5 255       6.884 111.808 153.120  1.00  0.00           N
ATOM   9988  C12 POPE5 255       7.153 111.948 154.590  1.00  0.00           C
ATOM   9991  C11 POPE5 255       6.034 111.249 155.380  1.00  0.00           C
ATOM   9994  P   POPE5 255       3.424 111.058 155.490  1.00  0.00           P
ATOM   9995  O13 POPE5 255       3.254 109.598 155.280  1.00  0.00           O
ATOM   9996  O14 POPE5 255       3.454 111.538 156.890  1.00  0.00           O
ATOM   9997  O11 POPE5 255       2.324 111.869 154.680  1.00  0.00           O
ATOM   9998  O12 POPE5 255       4.764 111.549 154.780  1.00  0.00           O
ATOM   9999  C1  POPE5 255       2.114 111.599 153.290  1.00  0.00           C
ATOM  10002  C2  POPE5 255       1.314 112.758 152.610  1.00  0.00           C
ATOM  10004  O21 POPE5 255       0.894 112.378 151.280  1.00  0.00           O
ATOM  10005  C21 POPE5 255       1.844 112.188 150.390  1.00  0.00           C
ATOM  10006  O22 POPE5 255       3.024 112.438 150.530  1.00  0.00           O
ATOM  10007  C22 POPE5 255       1.244 111.549 149.130  1.00  0.00           C
ATOM  10010  C3  POPE5 255       2.064 114.128 152.680  1.00  0.00           C
ATOM  10013  O31 POPE5 255       1.774 115.078 151.620  1.00  0.00           O
ATOM  10014  C31 POPE5 255       0.554 115.619 151.640  1.00  0.00           C
ATOM  10015  O32 POPE5 255      -0.313 115.358 152.450  1.00  0.00           O
ATOM  10016  C32 POPE5 255       0.404 116.608 150.490  1.00  0.00           C
ATOM  10019  C23 POPE5 255       0.167 112.408 148.410  1.00  0.00           C
ATOM  10022  C24 POPE5 255      -0.483 111.709 147.200  1.00  0.00           C
ATOM  10025  C25 POPE5 255       0.484 111.218 146.110  1.00  0.00           C
ATOM  10028  C26 POPE5 255       0.854 109.738 146.250  1.00  0.00           C
ATOM  10031  C27 POPE5 255       1.714 109.199 145.100  1.00  0.00           C
ATOM  10034  C28 POPE5 255       1.904 107.669 145.150  1.00  0.00           C
ATOM  10037  C29 POPE5 255       2.544 107.209 146.440  1.00  0.00           C
ATOM  10039 0C21 POPE5 255       3.724 106.608 146.680  1.00  0.00           C
ATOM  10041 1C21 POPE5 255       4.854 106.218 145.760  1.00  0.00           C
ATOM  10044 2C21 POPE5 255       5.054 106.988 144.440  1.00  0.00           C
ATOM  10047 3C21 POPE5 255       6.454 106.759 143.870  1.00  0.00           C
ATOM  10050 4C21 POPE5 255       6.674 107.378 142.490  1.00  0.00           C
ATOM  10053 5C21 POPE5 255       6.824 108.898 142.470  1.00  0.00           C
ATOM  10056 6C21 POPE5 255       7.394 109.369 141.130  1.00  0.00           C
ATOM  10059 7C21 POPE5 255       7.804 110.848 141.100  1.00  0.00           C
ATOM  10062 8C21 POPE5 255       8.583 111.199 139.830  1.00  0.00           C
ATOM  10066  C33 POPE5 255      -1.043 116.748 149.960  1.00  0.00           C
ATOM  10069  C34 POPE5 255      -1.103 117.578 148.660  1.00  0.00           C
ATOM  10072  C35 POPE5 255      -2.493 117.648 148.010  1.00  0.00           C
ATOM  10075  C36 POPE5 255      -2.503 118.599 146.800  1.00  0.00           C
ATOM  10078  C37 POPE5 255      -3.863 118.699 146.090  1.00  0.00           C
ATOM  10081  C38 POPE5 255      -3.903 119.868 145.100  1.00  0.00           C
ATOM  10084  C39 POPE5 255      -5.163 119.919 144.210  1.00  0.00           C
ATOM  10087 0C31 POPE5 255      -4.953 119.388 142.780  1.00  0.00           C
ATOM  10090 1C31 POPE5 255      -5.503 120.339 141.710  1.00  0.00           C
ATOM  10093 2C31 POPE5 255      -4.933 120.059 140.300  1.00  0.00           C
ATOM  10096 3C31 POPE5 255      -5.523 120.999 139.240  1.00  0.00           C
ATOM  10099 4C31 POPE5 255      -4.823 120.889 137.870  1.00  0.00           C
ATOM  10102 5C31 POPE5 255      -5.393 121.869 136.840  1.00  0.00           C
ATOM  10105 6C31 POPE5 255      -4.603 121.899 135.520  1.00  0.00           C
ATOM  10109  NH3 POPE6 256      19.434  17.929 113.150  1.00  0.00           N
ATOM  10113  C12 POPE6 256      19.984  19.309 112.950  1.00  0.00           C
ATOM  10116  C11 POPE6 256      21.353  19.509 113.640  1.00  0.00           C
ATOM  10119  P   POPE6 256      22.824  17.359 113.330  1.00  0.00           P
ATOM  10120  O13 POPE6 256      21.674  16.469 113.010  1.00  0.00           O
ATOM  10121  O14 POPE6 256      24.123  17.129 112.660  1.00  0.00           O
ATOM  10122  O11 POPE6 256      22.994  17.429 114.880  1.00  0.00           O
ATOM  10123  O12 POPE6 256      22.404  18.839 112.950  1.00  0.00           O
ATOM  10124  C1  POPE6 256      24.044  18.139 115.530  1.00  0.00           C
ATOM  10127  C2  POPE6 256      23.833  18.149 117.080  1.00  0.00           C
ATOM  10129  O21 POPE6 256      22.773  19.069 117.410  1.00  0.00           O
ATOM  10130  C21 POPE6 256      22.074  18.729 118.480  1.00  0.00           C
ATOM  10131  O22 POPE6 256      22.174  17.689 119.120  1.00  0.00           O
ATOM  10132  C22 POPE6 256      21.203  19.909 118.970  1.00  0.00           C
ATOM  10135  C3  POPE6 256      25.164  18.529 117.810  1.00  0.00           C
ATOM  10138  O31 POPE6 256      24.963  19.429 118.950  1.00  0.00           O
ATOM  10139  C31 POPE6 256      25.203  18.909 120.150  1.00  0.00           C
ATOM  10140  O32 POPE6 256      25.833  17.899 120.380  1.00  0.00           O
ATOM  10141  C32 POPE6 256      24.564  19.789 121.230  1.00  0.00           C
ATOM  10144  C23 POPE6 256      20.394  19.509 120.240  1.00  0.00           C
ATOM  10147  C24 POPE6 256      19.533  20.639 120.850  1.00  0.00           C
ATOM  10150  C25 POPE6 256      18.713  20.309 122.130  1.00  0.00           C
ATOM  10153  C26 POPE6 256      19.523  20.148 123.430  1.00  0.00           C
ATOM  10156  C27 POPE6 256      18.894  19.219 124.480  1.00  0.00           C
ATOM  10159  C28 POPE6 256      19.293  19.569 125.930  1.00  0.00           C
ATOM  10162  C29 POPE6 256      18.994  18.439 126.880  1.00  0.00           C
ATOM  10164 0C21 POPE6 256      19.624  18.189 128.040  1.00  0.00           C
ATOM  10166 1C21 POPE6 256      20.714  18.998 128.690  1.00  0.00           C
ATOM  10169 2C21 POPE6 256      20.693  18.879 130.230  1.00  0.00           C
ATOM  10172 3C21 POPE6 256      19.474  19.488 130.940  1.00  0.00           C
ATOM  10175 4C21 POPE6 256      19.554  19.189 132.450  1.00  0.00           C
ATOM  10178 5C21 POPE6 256      18.363  19.658 133.310  1.00  0.00           C
ATOM  10181 6C21 POPE6 256      18.344  21.169 133.580  1.00  0.00           C
ATOM  10184 7C21 POPE6 256      17.484  21.549 134.800  1.00  0.00           C
ATOM  10187 8C21 POPE6 256      17.453  23.049 135.110  1.00  0.00           C
ATOM  10191  C33 POPE6 256      24.464  19.039 122.590  1.00  0.00           C
ATOM  10194  C34 POPE6 256      23.594  19.759 123.630  1.00  0.00           C
ATOM  10197  C35 POPE6 256      23.324  18.879 124.860  1.00  0.00           C
ATOM  10200  C36 POPE6 256      24.484  18.849 125.870  1.00  0.00           C
ATOM  10203  C37 POPE6 256      24.324  19.919 126.960  1.00  0.00           C
ATOM  10206  C38 POPE6 256      25.533  20.058 127.880  1.00  0.00           C
ATOM  10209  C39 POPE6 256      25.804  18.869 128.810  1.00  0.00           C
ATOM  10212 0C31 POPE6 256      26.943  19.199 129.770  1.00  0.00           C
ATOM  10215 1C31 POPE6 256      27.244  18.158 130.850  1.00  0.00           C
ATOM  10218 2C31 POPE6 256      28.384  18.609 131.790  1.00  0.00           C
ATOM  10221 3C31 POPE6 256      27.913  19.459 132.980  1.00  0.00           C
ATOM  10224 4C31 POPE6 256      28.963  19.539 134.090  1.00  0.00           C
ATOM  10227 5C31 POPE6 256      28.473  20.239 135.370  1.00  0.00           C
ATOM  10230 6C31 POPE6 256      29.504  20.199 136.500  1.00  0.00           C
ATOM  10234  NH3 POPE7 257       9.664   5.229 157.210  1.00  0.00           N
ATOM  10238  C12 POPE7 257       9.824   4.379 158.420  1.00  0.00           C
ATOM  10241  C11 POPE7 257       8.633   4.629 159.360  1.00  0.00           C
ATOM  10244  P   POPE7 257       7.444   2.329 159.730  1.00  0.00           P
ATOM  10245  O13 POPE7 257       8.104   1.019 159.920  1.00  0.00           O
ATOM  10246  O14 POPE7 257       6.114   2.479 160.350  1.00  0.00           O
ATOM  10247  O11 POPE7 257       7.314   2.499 158.170  1.00  0.00           O
ATOM  10248  O12 POPE7 257       8.404   3.499 160.200  1.00  0.00           O
ATOM  10249  C1  POPE7 257       6.214   1.809 157.570  1.00  0.00           C
ATOM  10252  C2  POPE7 257       6.434   1.689 156.050  1.00  0.00           C
ATOM  10254  O21 POPE7 257       5.844   2.789 155.380  1.00  0.00           O
ATOM  10255  C21 POPE7 257       6.444   3.969 155.440  1.00  0.00           C
ATOM  10256  O22 POPE7 257       7.584   4.209 155.790  1.00  0.00           O
ATOM  10257  C22 POPE7 257       5.394   4.969 154.940  1.00  0.00           C
ATOM  10260  C3  POPE7 257       5.754   0.429 155.510  1.00  0.00           C
ATOM  10263  O31 POPE7 257       6.294   0.129 154.210  1.00  0.00           O
ATOM  10264  C31 POPE7 257       7.184  -0.848 154.170  1.00  0.00           C
ATOM  10265  O32 POPE7 257       7.614  -1.488 155.120  1.00  0.00           O
ATOM  10266  C32 POPE7 257       7.544  -1.118 152.730  1.00  0.00           C
ATOM  10269  C23 POPE7 257       5.814   6.439 154.740  1.00  0.00           C
ATOM  10272  C24 POPE7 257       4.674   7.209 154.050  1.00  0.00           C
ATOM  10275  C25 POPE7 257       4.594   6.969 152.540  1.00  0.00           C
ATOM  10278  C26 POPE7 257       3.544   7.849 151.850  1.00  0.00           C
ATOM  10281  C27 POPE7 257       3.764   7.939 150.330  1.00  0.00           C
ATOM  10284  C28 POPE7 257       2.594   8.609 149.580  1.00  0.00           C
ATOM  10287  C29 POPE7 257       2.924   9.869 148.820  1.00  0.00           C
ATOM  10289 0C21 POPE7 257       2.614  10.139 147.540  1.00  0.00           C
ATOM  10291 1C21 POPE7 257       1.904   9.209 146.580  1.00  0.00           C
ATOM  10294 2C21 POPE7 257       2.394   9.429 145.140  1.00  0.00           C
ATOM  10297 3C21 POPE7 257       1.864   8.349 144.170  1.00  0.00           C
ATOM  10300 4C21 POPE7 257       2.174   8.649 142.690  1.00  0.00           C
ATOM  10303 5C21 POPE7 257       1.344   9.819 142.140  1.00  0.00           C
ATOM  10306 6C21 POPE7 257       1.614  10.129 140.660  1.00  0.00           C
ATOM  10309 7C21 POPE7 257       1.094  11.519 140.280  1.00  0.00           C
ATOM  10312 8C21 POPE7 257       1.314  11.869 138.800  1.00  0.00           C
ATOM  10316  C33 POPE7 257       8.944  -0.581 152.370  1.00  0.00           C
ATOM  10319  C34 POPE7 257       9.364  -0.978 150.950  1.00  0.00           C
ATOM  10322  C35 POPE7 257       8.524  -0.261 149.890  1.00  0.00           C
ATOM  10325  C36 POPE7 257       8.684  -0.808 148.470  1.00  0.00           C
ATOM  10328  C37 POPE7 257       7.633  -0.261 147.490  1.00  0.00           C
ATOM  10331  C38 POPE7 257       6.494  -1.248 147.180  1.00  0.00           C
ATOM  10334  C39 POPE7 257       6.914  -2.438 146.290  1.00  0.00           C
ATOM  10337 0C31 POPE7 257       7.544  -1.978 144.980  1.00  0.00           C
ATOM  10340 1C31 POPE7 257       7.324  -2.918 143.780  1.00  0.00           C
ATOM  10343 2C31 POPE7 257       8.074  -2.388 142.550  1.00  0.00           C
ATOM  10346 3C31 POPE7 257       7.753  -3.108 141.240  1.00  0.00           C
ATOM  10349 4C31 POPE7 257       6.314  -2.888 140.780  1.00  0.00           C
ATOM  10352 5C31 POPE7 257       6.094  -3.428 139.360  1.00  0.00           C
ATOM  10355 6C31 POPE7 257       4.644  -3.278 138.900  1.00  0.00           C
ATOM  10359  NH3 POPE8 258     118.264   5.569 114.840  1.00  0.00           N
ATOM  10363  C12 POPE8 258     119.244   6.199 113.890  1.00  0.00           C
ATOM  10366  C11 POPE8 258     119.674   7.599 114.310  1.00  0.00           C
ATOM  10369  P   POPE8 258     120.344   9.579 112.660  1.00  0.00           P
ATOM  10370  O13 POPE8 258     121.523  10.349 113.100  1.00  0.00           O
ATOM  10371  O14 POPE8 258     120.064   9.489 111.210  1.00  0.00           O
ATOM  10372  O11 POPE8 258     119.054  10.109 113.380  1.00  0.00           O
ATOM  10373  O12 POPE8 258     120.454   8.129 113.250  1.00  0.00           O
ATOM  10374  C1  POPE8 258     118.883  11.479 113.750  1.00  0.00           C
ATOM  10377  C2  POPE8 258     118.783  11.629 115.290  1.00  0.00           C
ATOM  10379  O21 POPE8 258     118.814  13.019 115.680  1.00  0.00           O
ATOM  10380  C21 POPE8 258     119.943  13.669 115.580  1.00  0.00           C
ATOM  10381  O22 POPE8 258     120.974  13.309 115.010  1.00  0.00           O
ATOM  10382  C22 POPE8 258     119.853  14.889 116.490  1.00  0.00           C
ATOM  10385  C3  POPE8 258     119.804  10.769 116.110  1.00  0.00           C
ATOM  10388  O31 POPE8 258     119.613  10.909 117.540  1.00  0.00           O
ATOM  10389  C31 POPE8 258     118.844   9.979 118.090  1.00  0.00           C
ATOM  10390  O32 POPE8 258     118.424   8.979 117.540  1.00  0.00           O
ATOM  10391  C32 POPE8 258     118.594  10.289 119.570  1.00  0.00           C
ATOM  10394  C23 POPE8 258     120.403  14.509 117.880  1.00  0.00           C
ATOM  10397  C24 POPE8 258     120.024  15.489 119.000  1.00  0.00           C
ATOM  10400  C25 POPE8 258     120.583  14.989 120.340  1.00  0.00           C
ATOM  10403  C26 POPE8 258     120.533  16.029 121.460  1.00  0.00           C
ATOM  10406  C27 POPE8 258     121.283  15.559 122.710  1.00  0.00           C
ATOM  10409  C28 POPE8 258     121.634  16.719 123.660  1.00  0.00           C
ATOM  10412  C29 POPE8 258     120.413  17.289 124.330  1.00  0.00           C
ATOM  10414 0C21 POPE8 258     120.164  17.249 125.660  1.00  0.00           C
ATOM  10416 1C21 POPE8 258     121.083  16.639 126.680  1.00  0.00           C
ATOM  10419 2C21 POPE8 258     120.474  16.669 128.100  1.00  0.00           C
ATOM  10422 3C21 POPE8 258     121.424  16.049 129.130  1.00  0.00           C
ATOM  10425 4C21 POPE8 258     120.813  16.019 130.540  1.00  0.00           C
ATOM  10428 5C21 POPE8 258     121.653  15.179 131.520  1.00  0.00           C
ATOM  10431 6C21 POPE8 258     121.013  15.089 132.910  1.00  0.00           C
ATOM  10434 7C21 POPE8 258     121.853  14.259 133.890  1.00  0.00           C
ATOM  10437 8C21 POPE8 258     121.193  14.069 135.260  1.00  0.00           C
ATOM  10441  C33 POPE8 258     117.854  11.609 119.820  1.00  0.00           C
ATOM  10444  C34 POPE8 258     117.784  12.039 121.280  1.00  0.00           C
ATOM  10447  C35 POPE8 258     116.724  11.269 122.070  1.00  0.00           C
ATOM  10450  C36 POPE8 258     115.304  11.759 121.780  1.00  0.00           C
ATOM  10453  C37 POPE8 258     114.293  11.209 122.800  1.00  0.00           C
ATOM  10456  C38 POPE8 258     112.963  11.989 122.870  1.00  0.00           C
ATOM  10459  C39 POPE8 258     113.123  13.479 123.220  1.00  0.00           C
ATOM  10462 0C31 POPE8 258     111.763  14.129 123.500  1.00  0.00           C
ATOM  10465 1C31 POPE8 258     111.884  15.629 123.800  1.00  0.00           C
ATOM  10468 2C31 POPE8 258     110.524  16.328 123.960  1.00  0.00           C
ATOM  10471 3C31 POPE8 258     109.664  16.289 122.690  1.00  0.00           C
ATOM  10474 4C31 POPE8 258     108.394  17.149 122.790  1.00  0.00           C
ATOM  10477 5C31 POPE8 258     107.714  17.309 121.430  1.00  0.00           C
ATOM  10480 6C31 POPE8 258     106.634  18.389 121.400  1.00  0.00           C
ATOM  10484  NH3 POPE9 259     108.234 114.759 159.770  1.00  0.00           N
ATOM  10488  C12 POPE9 259     107.683 116.169 159.810  1.00  0.00           C
ATOM  10491  C11 POPE9 259     106.314 116.269 160.520  1.00  0.00           C
ATOM  10494  P   POPE9 259     105.094 114.128 161.380  1.00  0.00           P
ATOM  10495  O13 POPE9 259     103.723 114.679 161.330  1.00  0.00           O
ATOM  10496  O14 POPE9 259     105.354 113.058 162.380  1.00  0.00           O
ATOM  10497  O11 POPE9 259     105.564 113.609 159.960  1.00  0.00           O
ATOM  10498  O12 POPE9 259     106.143 115.299 161.570  1.00  0.00           O
ATOM  10499  C1  POPE9 259     104.774 112.779 159.100  1.00  0.00           C
ATOM  10502  C2  POPE9 259     104.844 113.298 157.630  1.00  0.00           C
ATOM  10504  O21 POPE9 259     103.814 112.688 156.810  1.00  0.00           O
ATOM  10505  C21 POPE9 259     103.964 111.398 156.550  1.00  0.00           C
ATOM  10506  O22 POPE9 259     104.884 110.689 156.920  1.00  0.00           O
ATOM  10507  C22 POPE9 259     102.804 110.899 155.690  1.00  0.00           C
ATOM  10510  C3  POPE9 259     106.243 113.298 156.950  1.00  0.00           C
ATOM  10513  O31 POPE9 259     106.543 114.598 156.410  1.00  0.00           O
ATOM  10514  C31 POPE9 259     106.444 114.779 155.090  1.00  0.00           C
ATOM  10515  O32 POPE9 259     106.143 113.929 154.270  1.00  0.00           O
ATOM  10516  C32 POPE9 259     106.803 116.228 154.770  1.00  0.00           C
ATOM  10519  C23 POPE9 259     102.734 111.569 154.300  1.00  0.00           C
ATOM  10522  C24 POPE9 259     101.444 111.199 153.560  1.00  0.00           C
ATOM  10525  C25 POPE9 259     101.153 112.098 152.350  1.00  0.00           C
ATOM  10528  C26 POPE9 259      99.763 111.849 151.740  1.00  0.00           C
ATOM  10531  C27 POPE9 259      99.744 110.749 150.670  1.00  0.00           C
ATOM  10534  C28 POPE9 259      98.304 110.369 150.250  1.00  0.00           C
ATOM  10537  C29 POPE9 259      98.214 109.789 148.860  1.00  0.00           C
ATOM  10539 0C21 POPE9 259      98.103 108.488 148.540  1.00  0.00           C
ATOM  10541 1C21 POPE9 259      98.083 107.338 149.530  1.00  0.00           C
ATOM  10544 2C21 POPE9 259      97.653 106.009 148.890  1.00  0.00           C
ATOM  10547 3C21 POPE9 259      96.153 105.908 148.600  1.00  0.00           C
ATOM  10550 4C21 POPE9 259      95.754 104.598 147.900  1.00  0.00           C
ATOM  10553 5C21 POPE9 259      94.364 104.658 147.250  1.00  0.00           C
ATOM  10556 6C21 POPE9 259      93.274 105.099 148.240  1.00  0.00           C
ATOM  10559 7C21 POPE9 259      91.844 104.899 147.750  1.00  0.00           C
ATOM  10562 8C21 POPE9 259      90.844 105.229 148.850  1.00  0.00           C
ATOM  10566  C33 POPE9 259     107.244 116.529 153.310  1.00  0.00           C
ATOM  10569  C34 POPE9 259     107.414 118.039 153.110  1.00  0.00           C
ATOM  10572  C35 POPE9 259     107.393 118.588 151.670  1.00  0.00           C
ATOM  10575  C36 POPE9 259     108.754 118.988 151.060  1.00  0.00           C
ATOM  10578  C37 POPE9 259     108.583 119.929 149.860  1.00  0.00           C
ATOM  10581  C38 POPE9 259     109.893 120.218 149.100  1.00  0.00           C
ATOM  10584  C39 POPE9 259     109.814 121.498 148.250  1.00  0.00           C
ATOM  10587 0C31 POPE9 259     109.213 121.349 146.850  1.00  0.00           C
ATOM  10590 1C31 POPE9 259     108.994 122.738 146.220  1.00  0.00           C
ATOM  10593 2C31 POPE9 259     109.084 122.779 144.690  1.00  0.00           C
ATOM  10596 3C31 POPE9 259     107.903 122.109 143.990  1.00  0.00           C
ATOM  10599 4C31 POPE9 259     108.033 122.209 142.470  1.00  0.00           C
ATOM  10602 5C31 POPE9 259     106.774 121.768 141.720  1.00  0.00           C
ATOM  10605 6C31 POPE9 259     106.894 121.969 140.210  1.00  0.00           C
ATOM  10609  NH3 POPE  260      36.963 115.878 157.900  1.00  0.00           N
ATOM  10613  C12 POPE  260      37.153 114.819 156.850  1.00  0.00           C
ATOM  10616  C11 POPE  260      37.683 113.529 157.480  1.00  0.00           C
ATOM  10619  P   POPE  260      38.454 111.149 156.850  1.00  0.00           P
ATOM  10620  O13 POPE  260      39.783 111.169 157.470  1.00  0.00           O
ATOM  10621  O14 POPE  260      37.333 110.589 157.640  1.00  0.00           O
ATOM  10622  O11 POPE  260      38.544 110.459 155.440  1.00  0.00           O
ATOM  10623  O12 POPE  260      38.084 112.629 156.450  1.00  0.00           O
ATOM  10624  C1  POPE  260      37.564 109.569 154.900  1.00  0.00           C
ATOM  10627  C2  POPE  260      38.254 108.688 153.830  1.00  0.00           C
ATOM  10629  O21 POPE  260      37.263 107.819 153.220  1.00  0.00           O
ATOM  10630  C21 POPE  260      37.453 107.589 151.920  1.00  0.00           C
ATOM  10631  O22 POPE  260      38.454 107.878 151.290  1.00  0.00           O
ATOM  10632  C22 POPE  260      36.213 106.908 151.340  1.00  0.00           C
ATOM  10635  C3  POPE  260      39.384 107.839 154.480  1.00  0.00           C
ATOM  10638  O31 POPE  260      40.164 107.119 153.500  1.00  0.00           O
ATOM  10639  C31 POPE  260      41.094 107.849 152.890  1.00  0.00           C
ATOM  10640  O32 POPE  260      41.503 108.938 153.270  1.00  0.00           O
ATOM  10641  C32 POPE  260      41.674 107.039 151.730  1.00  0.00           C
ATOM  10644  C23 POPE  260      36.044 107.188 149.830  1.00  0.00           C
ATOM  10647  C24 POPE  260      34.833 106.459 149.220  1.00  0.00           C
ATOM  10650  C25 POPE  260      34.554 106.818 147.740  1.00  0.00           C
ATOM  10653  C26 POPE  260      34.213 108.298 147.540  1.00  0.00           C
ATOM  10656  C27 POPE  260      34.094 108.728 146.060  1.00  0.00           C
ATOM  10659  C28 POPE  260      32.894 108.128 145.310  1.00  0.00           C
ATOM  10662  C29 POPE  260      32.713 108.839 143.990  1.00  0.00           C
ATOM  10664 0C21 POPE  260      33.493 108.699 142.900  1.00  0.00           C
ATOM  10666 1C21 POPE  260      34.664 107.758 142.750  1.00  0.00           C
ATOM  10669 2C21 POPE  260      34.754 107.128 141.340  1.00  0.00           C
ATOM  10672 3C21 POPE  260      35.224 108.099 140.240  1.00  0.00           C
ATOM  10675 4C21 POPE  260      36.734 108.348 140.210  1.00  0.00           C
ATOM  10678 5C21 POPE  260      37.103 109.259 139.040  1.00  0.00           C
ATOM  10681 6C21 POPE  260      38.614 109.429 138.820  1.00  0.00           C
ATOM  10684 7C21 POPE  260      38.894 110.358 137.630  1.00  0.00           C
ATOM  10687 8C21 POPE  260      40.383 110.579 137.330  1.00  0.00           C
ATOM  10691  C33 POPE  260      43.044 107.569 151.250  1.00  0.00           C
ATOM  10694  C34 POPE  260      43.974 106.449 150.770  1.00  0.00           C
ATOM  10697  C35 POPE  260      43.434 105.649 149.570  1.00  0.00           C
ATOM  10700  C36 POPE  260      43.414 106.468 148.270  1.00  0.00           C
ATOM  10703  C37 POPE  260      43.074 105.619 147.030  1.00  0.00           C
ATOM  10706  C38 POPE  260      42.753 106.468 145.800  1.00  0.00           C
ATOM  10709  C39 POPE  260      42.734 105.679 144.490  1.00  0.00           C
ATOM  10712 0C31 POPE  260      42.254 106.538 143.310  1.00  0.00           C
ATOM  10715 1C31 POPE  260      42.454 105.878 141.930  1.00  0.00           C
ATOM  10718 2C31 POPE  260      42.184 106.869 140.780  1.00  0.00           C
ATOM  10721 3C31 POPE  260      42.644 106.349 139.420  1.00  0.00           C
ATOM  10724 4C31 POPE  260      42.454 107.389 138.290  1.00  0.00           C
ATOM  10727 5C31 POPE  260      43.114 106.939 136.980  1.00  0.00           C
ATOM  10730 6C31 POPE  260      43.023 107.939 135.820  1.00  0.00           C
ATOM  10734  NH3 POPE  261      35.113  37.779 117.450  1.00  0.00           N
ATOM  10738  C12 POPE  261      34.774  39.128 116.880  1.00  0.00           C
ATOM  10741  C11 POPE  261      36.033  39.859 116.350  1.00  0.00           C
ATOM  10744  P   POPE  261      38.084  41.198 117.180  1.00  0.00           P
ATOM  10745  O13 POPE  261      38.504  41.268 115.770  1.00  0.00           O
ATOM  10746  O14 POPE  261      38.434  42.378 118.000  1.00  0.00           O
ATOM  10747  O11 POPE  261      38.774  39.929 117.790  1.00  0.00           O
ATOM  10748  O12 POPE  261      36.544  40.799 117.300  1.00  0.00           O
ATOM  10749  C1  POPE  261      39.244  39.878 119.130  1.00  0.00           C
ATOM  10752  C2  POPE  261      39.063  38.459 119.730  1.00  0.00           C
ATOM  10754  O21 POPE  261      38.324  38.599 120.950  1.00  0.00           O
ATOM  10755  C21 POPE  261      37.024  38.449 120.870  1.00  0.00           C
ATOM  10756  O22 POPE  261      36.384  38.139 119.870  1.00  0.00           O
ATOM  10757  C22 POPE  261      36.454  38.649 122.290  1.00  0.00           C
ATOM  10760  C3  POPE  261      40.434  37.729 120.000  1.00  0.00           C
ATOM  10763  O31 POPE  261      40.634  37.119 121.300  1.00  0.00           O
ATOM  10764  C31 POPE  261      39.824  36.108 121.580  1.00  0.00           C
ATOM  10765  O32 POPE  261      38.833  35.799 120.950  1.00  0.00           O
ATOM  10766  C32 POPE  261      40.304  35.359 122.840  1.00  0.00           C
ATOM  10769  C23 POPE  261      36.404  40.099 122.820  1.00  0.00           C
ATOM  10772  C24 POPE  261      36.083  40.199 124.330  1.00  0.00           C
ATOM  10775  C25 POPE  261      37.304  40.309 125.260  1.00  0.00           C
ATOM  10778  C26 POPE  261      37.943  38.959 125.640  1.00  0.00           C
ATOM  10781  C27 POPE  261      38.094  38.719 127.160  1.00  0.00           C
ATOM  10784  C28 POPE  261      36.884  38.049 127.850  1.00  0.00           C
ATOM  10787  C29 POPE  261      35.744  38.988 128.180  1.00  0.00           C
ATOM  10789 0C21 POPE  261      34.994  38.999 129.310  1.00  0.00           C
ATOM  10791 1C21 POPE  261      35.094  38.069 130.500  1.00  0.00           C
ATOM  10794 2C21 POPE  261      35.064  38.779 131.870  1.00  0.00           C
ATOM  10797 3C21 POPE  261      34.943  37.779 133.040  1.00  0.00           C
ATOM  10800 4C21 POPE  261      35.403  38.339 134.400  1.00  0.00           C
ATOM  10803 5C21 POPE  261      34.583  39.519 134.940  1.00  0.00           C
ATOM  10806 6C21 POPE  261      35.193  40.088 136.230  1.00  0.00           C
ATOM  10809 7C21 POPE  261      34.394  41.249 136.840  1.00  0.00           C
ATOM  10812 8C21 POPE  261      35.043  41.849 138.090  1.00  0.00           C
ATOM  10816  C33 POPE  261      40.013  36.099 124.170  1.00  0.00           C
ATOM  10819  C34 POPE  261      40.414  35.319 125.440  1.00  0.00           C
ATOM  10822  C35 POPE  261      39.704  33.968 125.700  1.00  0.00           C
ATOM  10825  C36 POPE  261      38.164  34.009 125.630  1.00  0.00           C
ATOM  10828  C37 POPE  261      37.494  32.709 126.110  1.00  0.00           C
ATOM  10831  C38 POPE  261      37.324  32.588 127.640  1.00  0.00           C
ATOM  10834  C39 POPE  261      36.984  31.149 128.060  1.00  0.00           C
ATOM  10837 0C31 POPE  261      37.024  30.859 129.570  1.00  0.00           C
ATOM  10840 1C31 POPE  261      36.884  29.349 129.810  1.00  0.00           C
ATOM  10843 2C31 POPE  261      36.583  28.968 131.270  1.00  0.00           C
ATOM  10846 3C31 POPE  261      36.914  27.509 131.610  1.00  0.00           C
ATOM  10849 4C31 POPE  261      36.363  26.439 130.650  1.00  0.00           C
ATOM  10852 5C31 POPE  261      36.764  25.029 131.100  1.00  0.00           C
ATOM  10855 6C31 POPE  261      36.324  23.908 130.160  1.00  0.00           C
ATOM  10859  NH3 POPE  262      71.933  15.159 118.860  1.00  0.00           N
ATOM  10863  C12 POPE  262      71.174  14.499 117.750  1.00  0.00           C
ATOM  10866  C11 POPE  262      72.153  14.139 116.640  1.00  0.00           C
ATOM  10869  P   POPE  262      74.084  15.929 116.260  1.00  0.00           P
ATOM  10870  O13 POPE  262      75.074  15.139 115.500  1.00  0.00           O
ATOM  10871  O14 POPE  262      74.043  17.379 115.970  1.00  0.00           O
ATOM  10872  O11 POPE  262      74.274  15.749 117.830  1.00  0.00           O
ATOM  10873  O12 POPE  262      72.664  15.319 116.040  1.00  0.00           O
ATOM  10874  C1  POPE  262      75.594  15.509 118.320  1.00  0.00           C
ATOM  10877  C2  POPE  262      75.823  16.089 119.760  1.00  0.00           C
ATOM  10879  O21 POPE  262      76.004  15.049 120.740  1.00  0.00           O
ATOM  10880  C21 POPE  262      74.993  14.259 121.020  1.00  0.00           C
ATOM  10881  O22 POPE  262      73.924  14.179 120.420  1.00  0.00           O
ATOM  10882  C22 POPE  262      75.384  13.489 122.280  1.00  0.00           C
ATOM  10885  C3  POPE  262      74.824  17.189 120.220  1.00  0.00           C
ATOM  10888  O31 POPE  262      75.234  17.839 121.450  1.00  0.00           O
ATOM  10889  C31 POPE  262      74.684  17.359 122.570  1.00  0.00           C
ATOM  10890  O32 POPE  262      73.883  16.439 122.610  1.00  0.00           O
ATOM  10891  C32 POPE  262      75.263  18.079 123.800  1.00  0.00           C
ATOM  10894  C23 POPE  262      74.183  12.859 123.000  1.00  0.00           C
ATOM  10897  C24 POPE  262      74.634  12.139 124.280  1.00  0.00           C
ATOM  10900  C25 POPE  262      75.113  13.079 125.390  1.00  0.00           C
ATOM  10903  C26 POPE  262      75.344  12.329 126.700  1.00  0.00           C
ATOM  10906  C27 POPE  262      75.564  13.259 127.900  1.00  0.00           C
ATOM  10909  C28 POPE  262      75.713  12.499 129.230  1.00  0.00           C
ATOM  10912  C29 POPE  262      77.073  11.879 129.380  1.00  0.00           C
ATOM  10914 0C21 POPE  262      77.984  12.189 130.320  1.00  0.00           C
ATOM  10916 1C21 POPE  262      77.793  13.229 131.390  1.00  0.00           C
ATOM  10919 2C21 POPE  262      79.104  13.799 131.960  1.00  0.00           C
ATOM  10922 3C21 POPE  262      79.954  12.779 132.730  1.00  0.00           C
ATOM  10925 4C21 POPE  262      81.174  13.399 133.420  1.00  0.00           C
ATOM  10928 5C21 POPE  262      80.844  14.259 134.660  1.00  0.00           C
ATOM  10931 6C21 POPE  262      80.524  13.409 135.900  1.00  0.00           C
ATOM  10934 7C21 POPE  262      80.123  14.249 137.120  1.00  0.00           C
ATOM  10937 8C21 POPE  262      79.984  13.409 138.390  1.00  0.00           C
ATOM  10941  C33 POPE  262      74.454  17.879 125.110  1.00  0.00           C
ATOM  10944  C34 POPE  262      75.334  17.869 126.360  1.00  0.00           C
ATOM  10947  C35 POPE  262      74.594  17.589 127.680  1.00  0.00           C
ATOM  10950  C36 POPE  262      75.573  17.369 128.850  1.00  0.00           C
ATOM  10953  C37 POPE  262      74.884  17.498 130.210  1.00  0.00           C
ATOM  10956  C38 POPE  262      75.723  17.119 131.440  1.00  0.00           C
ATOM  10959  C39 POPE  262      76.864  18.079 131.800  1.00  0.00           C
ATOM  10962 0C31 POPE  262      77.353  17.859 133.240  1.00  0.00           C
ATOM  10965 1C31 POPE  262      78.513  18.769 133.640  1.00  0.00           C
ATOM  10968 2C31 POPE  262      79.013  18.549 135.080  1.00  0.00           C
ATOM  10971 3C31 POPE  262      78.043  19.009 136.170  1.00  0.00           C
ATOM  10974 4C31 POPE  262      77.304  17.869 136.890  1.00  0.00           C
ATOM  10977 5C31 POPE  262      76.363  18.389 137.980  1.00  0.00           C
ATOM  10980 6C31 POPE  262      75.723  17.269 138.810  1.00  0.00           C
ATOM  10984  NH3 POPE  263      94.373 115.579 157.550  1.00  0.00           N
ATOM  10988  C12 POPE  263      95.813 115.938 157.700  1.00  0.00           C
ATOM  10991  C11 POPE  263      95.924 117.438 158.010  1.00  0.00           C
ATOM  10994  P   POPE  263      98.594 117.359 158.040  1.00  0.00           P
ATOM  10995  O13 POPE  263      99.484 118.459 158.450  1.00  0.00           O
ATOM  10996  O14 POPE  263      98.474 116.139 158.880  1.00  0.00           O
ATOM  10997  O11 POPE  263      98.833 116.999 156.530  1.00  0.00           O
ATOM  10998  O12 POPE  263      97.193 118.009 157.790  1.00  0.00           O
ATOM  10999  C1  POPE  263      99.744 116.018 156.070  1.00  0.00           C
ATOM  11002  C2  POPE  263      99.683 115.969 154.510  1.00  0.00           C
ATOM  11004  O21 POPE  263     100.784 116.678 153.920  1.00  0.00           O
ATOM  11005  C21 POPE  263     101.943 116.058 154.100  1.00  0.00           C
ATOM  11006  O22 POPE  263     102.104 114.959 154.610  1.00  0.00           O
ATOM  11007  C22 POPE  263     103.083 116.979 153.670  1.00  0.00           C
ATOM  11010  C3  POPE  263      98.373 116.619 154.010  1.00  0.00           C
ATOM  11013  O31 POPE  263      98.083 116.328 152.630  1.00  0.00           O
ATOM  11014  C31 POPE  263      98.264 117.179 151.610  1.00  0.00           C
ATOM  11015  O32 POPE  263      98.064 116.888 150.440  1.00  0.00           O
ATOM  11016  C32 POPE  263      98.614 118.609 152.020  1.00  0.00           C
ATOM  11019  C23 POPE  263     103.554 116.768 152.210  1.00  0.00           C
ATOM  11022  C24 POPE  263     102.583 117.328 151.160  1.00  0.00           C
ATOM  11025  C25 POPE  263     103.043 117.069 149.710  1.00  0.00           C
ATOM  11028  C26 POPE  263     104.193 117.928 149.160  1.00  0.00           C
ATOM  11031  C27 POPE  263     104.344 117.679 147.650  1.00  0.00           C
ATOM  11034  C28 POPE  263     105.553 118.338 146.960  1.00  0.00           C
ATOM  11037  C29 POPE  263     105.363 118.509 145.460  1.00  0.00           C
ATOM  11039 0C21 POPE  263     105.994 117.888 144.450  1.00  0.00           C
ATOM  11041 1C21 POPE  263     107.084 116.839 144.520  1.00  0.00           C
ATOM  11044 2C21 POPE  263     106.613 115.398 144.230  1.00  0.00           C
ATOM  11047 3C21 POPE  263     106.204 115.129 142.770  1.00  0.00           C
ATOM  11050 4C21 POPE  263     105.533 113.758 142.530  1.00  0.00           C
ATOM  11053 5C21 POPE  263     106.484 112.559 142.630  1.00  0.00           C
ATOM  11056 6C21 POPE  263     105.823 111.218 142.280  1.00  0.00           C
ATOM  11059 7C21 POPE  263     106.803 110.039 142.300  1.00  0.00           C
ATOM  11062 8C21 POPE  263     106.204 108.699 141.870  1.00  0.00           C
ATOM  11066  C33 POPE  263      98.524 119.499 150.760  1.00  0.00           C
ATOM  11069  C34 POPE  263      98.643 120.999 151.010  1.00  0.00           C
ATOM  11072  C35 POPE  263      98.344 121.839 149.750  1.00  0.00           C
ATOM  11075  C36 POPE  263      98.573 121.128 148.390  1.00  0.00           C
ATOM  11078  C37 POPE  263      98.193 122.009 147.190  1.00  0.00           C
ATOM  11081  C38 POPE  263      98.193 121.368 145.770  1.00  0.00           C
ATOM  11084  C39 POPE  263      99.314 120.358 145.440  1.00  0.00           C
ATOM  11087 0C31 POPE  263      99.094 118.919 145.940  1.00  0.00           C
ATOM  11090 1C31 POPE  263     100.323 117.988 145.870  1.00  0.00           C
ATOM  11093 2C31 POPE  263     100.704 117.478 144.470  1.00  0.00           C
ATOM  11096 3C31 POPE  263      99.943 116.228 144.000  1.00  0.00           C
ATOM  11099 4C31 POPE  263     100.123 114.989 144.880  1.00  0.00           C
ATOM  11102 5C31 POPE  263      99.364 113.739 144.410  1.00  0.00           C
ATOM  11105 6C31 POPE  263      99.023 112.809 145.570  1.00  0.00           C
ATOM  11109  NH3 POPE  264      35.903   5.989 158.330  1.00  0.00           N
ATOM  11113  C12 POPE  264      35.864   7.479 158.410  1.00  0.00           C
ATOM  11116  C11 POPE  264      35.504   8.089 157.050  1.00  0.00           C
ATOM  11119  P   POPE  264      34.673  10.429 157.870  1.00  0.00           P
ATOM  11120  O13 POPE  264      33.423  11.209 157.820  1.00  0.00           O
ATOM  11121  O14 POPE  264      35.354  10.229 159.180  1.00  0.00           O
ATOM  11122  O11 POPE  264      35.744  11.109 156.910  1.00  0.00           O
ATOM  11123  O12 POPE  264      34.463   9.029 157.180  1.00  0.00           O
ATOM  11124  C1  POPE  264      35.424  12.339 156.250  1.00  0.00           C
ATOM  11127  C2  POPE  264      34.544  12.129 154.990  1.00  0.00           C
ATOM  11129  O21 POPE  264      35.054  11.119 154.100  1.00  0.00           O
ATOM  11130  C21 POPE  264      36.193  11.339 153.470  1.00  0.00           C
ATOM  11131  O22 POPE  264      37.024  12.189 153.740  1.00  0.00           O
ATOM  11132  C22 POPE  264      36.234  10.399 152.260  1.00  0.00           C
ATOM  11135  C3  POPE  264      34.254  13.499 154.300  1.00  0.00           C
ATOM  11138  O31 POPE  264      34.034  13.369 152.890  1.00  0.00           O
ATOM  11139  C31 POPE  264      33.504  14.439 152.320  1.00  0.00           C
ATOM  11140  O32 POPE  264      32.603  15.119 152.800  1.00  0.00           O
ATOM  11141  C32 POPE  264      34.364  14.789 151.120  1.00  0.00           C
ATOM  11144  C23 POPE  264      34.853  10.149 151.620  1.00  0.00           C
ATOM  11147  C24 POPE  264      34.914   9.379 150.290  1.00  0.00           C
ATOM  11150  C25 POPE  264      33.493   9.149 149.760  1.00  0.00           C
ATOM  11153  C26 POPE  264      33.454   8.399 148.440  1.00  0.00           C
ATOM  11156  C27 POPE  264      32.094   8.549 147.740  1.00  0.00           C
ATOM  11159  C28 POPE  264      32.114   8.079 146.280  1.00  0.00           C
ATOM  11162  C29 POPE  264      32.394   6.599 146.190  1.00  0.00           C
ATOM  11164 0C21 POPE  264      31.463   5.629 146.140  1.00  0.00           C
ATOM  11166 1C21 POPE  264      29.974   5.809 146.170  1.00  0.00           C
ATOM  11169 2C21 POPE  264      29.324   5.399 144.840  1.00  0.00           C
ATOM  11172 3C21 POPE  264      27.804   5.259 144.940  1.00  0.00           C
ATOM  11175 4C21 POPE  264      27.164   4.769 143.630  1.00  0.00           C
ATOM  11178 5C21 POPE  264      26.964   5.899 142.610  1.00  0.00           C
ATOM  11181 6C21 POPE  264      26.414   5.409 141.270  1.00  0.00           C
ATOM  11184 7C21 POPE  264      25.884   6.559 140.400  1.00  0.00           C
ATOM  11187 8C21 POPE  264      25.394   6.059 139.030  1.00  0.00           C
ATOM  11191  C33 POPE  264      33.664  15.729 150.130  1.00  0.00           C
ATOM  11194  C34 POPE  264      34.653  16.289 149.120  1.00  0.00           C
ATOM  11197  C35 POPE  264      33.933  17.089 148.040  1.00  0.00           C
ATOM  11200  C36 POPE  264      34.883  17.709 147.020  1.00  0.00           C
ATOM  11203  C37 POPE  264      34.144  18.449 145.890  1.00  0.00           C
ATOM  11206  C38 POPE  264      33.294  17.539 144.990  1.00  0.00           C
ATOM  11209  C39 POPE  264      31.774  17.578 145.250  1.00  0.00           C
ATOM  11212 0C31 POPE  264      31.144  18.949 144.930  1.00  0.00           C
ATOM  11215 1C31 POPE  264      29.644  19.019 145.270  1.00  0.00           C
ATOM  11218 2C31 POPE  264      29.144  20.469 145.290  1.00  0.00           C
ATOM  11221 3C31 POPE  264      27.644  20.599 145.580  1.00  0.00           C
ATOM  11224 4C31 POPE  264      26.764  20.549 144.320  1.00  0.00           C
ATOM  11227 5C31 POPE  264      25.273  20.729 144.630  1.00  0.00           C
ATOM  11230 6C31 POPE  264      24.414  20.919 143.370  1.00  0.00           C
ATOM  11234  NH3 POPE  265       5.024  70.758 113.380  1.00  0.00           N
ATOM  11238  C12 POPE  265       4.154  70.469 112.190  1.00  0.00           C
ATOM  11241  C11 POPE  265       2.784  71.109 112.390  1.00  0.00           C
ATOM  11244  P   POPE  265       0.914  69.849 113.720  1.00  0.00           P
ATOM  11245  O13 POPE  265      -0.253  70.688 113.470  1.00  0.00           O
ATOM  11246  O14 POPE  265       1.014  68.628 112.880  1.00  0.00           O
ATOM  11247  O11 POPE  265       0.864  69.359 115.240  1.00  0.00           O
ATOM  11248  O12 POPE  265       2.234  70.698 113.640  1.00  0.00           O
ATOM  11249  C1  POPE  265       1.394  70.268 116.230  1.00  0.00           C
ATOM  11252  C2  POPE  265       1.374  69.688 117.680  1.00  0.00           C
ATOM  11254  O21 POPE  265       2.554  70.099 118.400  1.00  0.00           O
ATOM  11255  C21 POPE  265       2.664  71.389 118.640  1.00  0.00           C
ATOM  11256  O22 POPE  265       1.814  72.229 118.390  1.00  0.00           O
ATOM  11257  C22 POPE  265       4.054  71.658 119.200  1.00  0.00           C
ATOM  11260  C3  POPE  265       1.334  68.128 117.670  1.00  0.00           C
ATOM  11263  O31 POPE  265       1.514  67.579 119.000  1.00  0.00           O
ATOM  11264  C31 POPE  265       2.784  67.308 119.310  1.00  0.00           C
ATOM  11265  O32 POPE  265       3.724  67.338 118.530  1.00  0.00           O
ATOM  11266  C32 POPE  265       2.874  67.029 120.820  1.00  0.00           C
ATOM  11269  C23 POPE  265       4.304  71.039 120.600  1.00  0.00           C
ATOM  11272  C24 POPE  265       5.524  71.689 121.260  1.00  0.00           C
ATOM  11275  C25 POPE  265       5.684  71.378 122.750  1.00  0.00           C
ATOM  11278  C26 POPE  265       6.774  72.268 123.380  1.00  0.00           C
ATOM  11281  C27 POPE  265       6.514  72.558 124.850  1.00  0.00           C
ATOM  11284  C28 POPE  265       7.663  73.339 125.500  1.00  0.00           C
ATOM  11287  C29 POPE  265       7.264  73.789 126.880  1.00  0.00           C
ATOM  11289 0C21 POPE  265       7.604  73.219 128.050  1.00  0.00           C
ATOM  11291 1C21 POPE  265       8.484  72.008 128.240  1.00  0.00           C
ATOM  11294 2C21 POPE  265       9.404  72.139 129.460  1.00  0.00           C
ATOM  11297 3C21 POPE  265       8.654  72.089 130.800  1.00  0.00           C
ATOM  11300 4C21 POPE  265       9.624  71.859 131.970  1.00  0.00           C
ATOM  11303 5C21 POPE  265       8.953  72.078 133.340  1.00  0.00           C
ATOM  11306 6C21 POPE  265       9.904  71.839 134.510  1.00  0.00           C
ATOM  11309 7C21 POPE  265       9.194  71.959 135.860  1.00  0.00           C
ATOM  11312 8C21 POPE  265      10.104  71.679 137.060  1.00  0.00           C
ATOM  11316  C33 POPE  265       3.954  66.009 121.250  1.00  0.00           C
ATOM  11319  C34 POPE  265       5.414  66.478 121.090  1.00  0.00           C
ATOM  11322  C35 POPE  265       5.864  67.588 122.050  1.00  0.00           C
ATOM  11325  C36 POPE  265       6.224  67.069 123.450  1.00  0.00           C
ATOM  11328  C37 POPE  265       6.974  68.089 124.340  1.00  0.00           C
ATOM  11331  C38 POPE  265       7.744  67.359 125.450  1.00  0.00           C
ATOM  11334  C39 POPE  265       8.614  68.219 126.370  1.00  0.00           C
ATOM  11337 0C31 POPE  265       9.324  67.289 127.360  1.00  0.00           C
ATOM  11340 1C31 POPE  265      10.244  67.949 128.380  1.00  0.00           C
ATOM  11343 2C31 POPE  265      10.564  66.919 129.470  1.00  0.00           C
ATOM  11346 3C31 POPE  265      11.804  67.219 130.330  1.00  0.00           C
ATOM  11349 4C31 POPE  265      13.124  67.089 129.560  1.00  0.00           C
ATOM  11352 5C31 POPE  265      14.324  66.878 130.480  1.00  0.00           C
ATOM  11355 6C31 POPE  265      15.644  66.689 129.730  1.00  0.00           C
ATOM  11359  NH3 POPE  266      21.054  20.299 154.940  1.00  0.00           N
ATOM  11363  C12 POPE  266      19.954  21.179 155.440  1.00  0.00           C
ATOM  11366  C11 POPE  266      19.504  22.149 154.340  1.00  0.00           C
ATOM  11369  P   POPE  266      19.334  24.669 155.060  1.00  0.00           P
ATOM  11370  O13 POPE  266      18.754  25.549 154.020  1.00  0.00           O
ATOM  11371  O14 POPE  266      19.244  25.139 156.460  1.00  0.00           O
ATOM  11372  O11 POPE  266      20.863  24.488 154.700  1.00  0.00           O
ATOM  11373  O12 POPE  266      18.744  23.219 154.910  1.00  0.00           O
ATOM  11374  C1  POPE  266      21.634  25.569 154.190  1.00  0.00           C
ATOM  11377  C2  POPE  266      22.864  25.089 153.370  1.00  0.00           C
ATOM  11379  O21 POPE  266      22.533  24.068 152.410  1.00  0.00           O
ATOM  11380  C21 POPE  266      22.954  22.829 152.600  1.00  0.00           C
ATOM  11381  O22 POPE  266      22.713  22.109 153.550  1.00  0.00           O
ATOM  11382  C22 POPE  266      23.844  22.439 151.420  1.00  0.00           C
ATOM  11385  C3  POPE  266      24.144  24.819 154.210  1.00  0.00           C
ATOM  11388  O31 POPE  266      25.273  24.619 153.330  1.00  0.00           O
ATOM  11389  C31 POPE  266      25.734  25.729 152.760  1.00  0.00           C
ATOM  11390  O32 POPE  266      25.324  26.859 152.950  1.00  0.00           O
ATOM  11391  C32 POPE  266      26.814  25.399 151.730  1.00  0.00           C
ATOM  11394  C23 POPE  266      23.214  21.419 150.440  1.00  0.00           C
ATOM  11397  C24 POPE  266      24.293  20.878 149.490  1.00  0.00           C
ATOM  11400  C25 POPE  266      23.793  19.779 148.540  1.00  0.00           C
ATOM  11403  C26 POPE  266      24.914  18.779 148.220  1.00  0.00           C
ATOM  11406  C27 POPE  266      24.434  17.609 147.360  1.00  0.00           C
ATOM  11409  C28 POPE  266      25.284  16.339 147.560  1.00  0.00           C
ATOM  11412  C29 POPE  266      26.644  16.379 146.910  1.00  0.00           C
ATOM  11414 0C21 POPE  266      27.144  15.489 146.030  1.00  0.00           C
ATOM  11416 1C21 POPE  266      26.444  14.289 145.450  1.00  0.00           C
ATOM  11419 2C21 POPE  266      26.704  14.079 143.940  1.00  0.00           C
ATOM  11422 3C21 POPE  266      26.224  15.219 143.020  1.00  0.00           C
ATOM  11425 4C21 POPE  266      27.324  16.239 142.730  1.00  0.00           C
ATOM  11428 5C21 POPE  266      26.904  17.359 141.760  1.00  0.00           C
ATOM  11431 6C21 POPE  266      28.084  18.299 141.480  1.00  0.00           C
ATOM  11434 7C21 POPE  266      27.724  19.529 140.640  1.00  0.00           C
ATOM  11437 8C21 POPE  266      28.883  20.519 140.530  1.00  0.00           C
ATOM  11441  C33 POPE  266      26.274  25.519 150.280  1.00  0.00           C
ATOM  11444  C34 POPE  266      27.353  25.299 149.220  1.00  0.00           C
ATOM  11447  C35 POPE  266      26.764  24.979 147.850  1.00  0.00           C
ATOM  11450  C36 POPE  266      27.834  24.779 146.780  1.00  0.00           C
ATOM  11453  C37 POPE  266      27.264  24.609 145.370  1.00  0.00           C
ATOM  11456  C38 POPE  266      28.363  24.549 144.310  1.00  0.00           C
ATOM  11459  C39 POPE  266      27.843  24.539 142.880  1.00  0.00           C
ATOM  11462 0C31 POPE  266      28.984  24.449 141.850  1.00  0.00           C
ATOM  11465 1C31 POPE  266      28.444  24.569 140.430  1.00  0.00           C
ATOM  11468 2C31 POPE  266      29.513  24.409 139.340  1.00  0.00           C
ATOM  11471 3C31 POPE  266      28.874  24.429 137.950  1.00  0.00           C
ATOM  11474 4C31 POPE  266      29.873  24.319 136.800  1.00  0.00           C
ATOM  11477 5C31 POPE  266      29.163  24.409 135.450  1.00  0.00           C
ATOM  11480 6C31 POPE  266      30.083  24.319 134.240  1.00  0.00           C
ATOM  11484  NH3 POPE  267     112.164  86.748 116.610  1.00  0.00           N
ATOM  11488  C12 POPE  267     112.814  88.079 116.920  1.00  0.00           C
ATOM  11491  C11 POPE  267     112.304  89.229 116.030  1.00  0.00           C
ATOM  11494  P   POPE  267     113.653  91.508 116.410  1.00  0.00           P
ATOM  11495  O13 POPE  267     112.884  92.589 115.750  1.00  0.00           O
ATOM  11496  O14 POPE  267     115.113  91.718 116.510  1.00  0.00           O
ATOM  11497  O11 POPE  267     113.094  91.269 117.860  1.00  0.00           O
ATOM  11498  O12 POPE  267     113.373  90.129 115.660  1.00  0.00           O
ATOM  11499  C1  POPE  267     111.814  91.678 118.320  1.00  0.00           C
ATOM  11502  C2  POPE  267     111.923  92.539 119.610  1.00  0.00           C
ATOM  11504  O21 POPE  267     112.753  91.958 120.640  1.00  0.00           O
ATOM  11505  C21 POPE  267     112.384  90.778 121.130  1.00  0.00           C
ATOM  11506  O22 POPE  267     111.403  90.139 120.790  1.00  0.00           O
ATOM  11507  C22 POPE  267     113.313  90.358 122.260  1.00  0.00           C
ATOM  11510  C3  POPE  267     110.513  92.959 120.110  1.00  0.00           C
ATOM  11513  O31 POPE  267     110.583  93.919 121.200  1.00  0.00           O
ATOM  11514  C31 POPE  267     110.403  95.199 120.840  1.00  0.00           C
ATOM  11515  O32 POPE  267     110.293  95.568 119.680  1.00  0.00           O
ATOM  11516  C32 POPE  267     110.443  96.088 122.090  1.00  0.00           C
ATOM  11519  C23 POPE  267     112.513  89.808 123.460  1.00  0.00           C
ATOM  11522  C24 POPE  267     113.404  89.189 124.540  1.00  0.00           C
ATOM  11525  C25 POPE  267     112.604  88.618 125.730  1.00  0.00           C
ATOM  11528  C26 POPE  267     112.274  89.679 126.790  1.00  0.00           C
ATOM  11531  C27 POPE  267     111.573  89.078 128.030  1.00  0.00           C
ATOM  11534  C28 POPE  267     111.833  89.859 129.330  1.00  0.00           C
ATOM  11537  C29 POPE  267     113.264  89.728 129.790  1.00  0.00           C
ATOM  11539 0C21 POPE  267     113.704  89.649 131.060  1.00  0.00           C
ATOM  11541 1C21 POPE  267     112.863  89.759 132.300  1.00  0.00           C
ATOM  11544 2C21 POPE  267     113.723  90.199 133.500  1.00  0.00           C
ATOM  11547 3C21 POPE  267     114.283  91.628 133.360  1.00  0.00           C
ATOM  11550 4C21 POPE  267     115.123  92.048 134.570  1.00  0.00           C
ATOM  11553 5C21 POPE  267     115.304  93.578 134.640  1.00  0.00           C
ATOM  11556 6C21 POPE  267     115.714  94.089 136.030  1.00  0.00           C
ATOM  11559 7C21 POPE  267     115.844  95.609 136.050  1.00  0.00           C
ATOM  11562 8C21 POPE  267     115.984  96.258 137.440  1.00  0.00           C
ATOM  11566  C33 POPE  267     109.993  97.559 121.860  1.00  0.00           C
ATOM  11569  C34 POPE  267     108.883  98.099 122.770  1.00  0.00           C
ATOM  11572  C35 POPE  267     107.613  97.259 122.800  1.00  0.00           C
ATOM  11575  C36 POPE  267     106.513  97.939 123.620  1.00  0.00           C
ATOM  11578  C37 POPE  267     105.244  97.098 123.720  1.00  0.00           C
ATOM  11581  C38 POPE  267     104.433  97.419 124.970  1.00  0.00           C
ATOM  11584  C39 POPE  267     103.033  96.789 124.960  1.00  0.00           C
ATOM  11587 0C31 POPE  267     102.304  96.948 126.300  1.00  0.00           C
ATOM  11590 1C31 POPE  267     100.813  96.599 126.200  1.00  0.00           C
ATOM  11593 2C31 POPE  267     100.183  96.249 127.550  1.00  0.00           C
ATOM  11596 3C31 POPE  267     100.234  97.378 128.590  1.00  0.00           C
ATOM  11599 4C31 POPE  267      99.543  96.999 129.910  1.00  0.00           C
ATOM  11602 5C31 POPE  267      99.724  98.049 131.010  1.00  0.00           C
ATOM  11605 6C31 POPE  267      98.973  97.718 132.300  1.00  0.00           C
ATOM  11609  NH3 POPE  268     112.753  60.869 156.170  1.00  0.00           N
ATOM  11613  C12 POPE  268     112.793  62.359 156.000  1.00  0.00           C
ATOM  11616  C11 POPE  268     114.003  62.959 156.740  1.00  0.00           C
ATOM  11619  P   POPE  268     114.224  65.279 155.600  1.00  0.00           P
ATOM  11620  O13 POPE  268     115.603  64.988 155.220  1.00  0.00           O
ATOM  11621  O14 POPE  268     113.914  66.669 155.940  1.00  0.00           O
ATOM  11622  O11 POPE  268     113.223  64.749 154.520  1.00  0.00           O
ATOM  11623  O12 POPE  268     113.873  64.378 156.870  1.00  0.00           O
ATOM  11624  C1  POPE  268     113.134  65.238 153.200  1.00  0.00           C
ATOM  11627  C2  POPE  268     112.744  64.039 152.290  1.00  0.00           C
ATOM  11629  O21 POPE  268     112.954  64.308 150.880  1.00  0.00           O
ATOM  11630  C21 POPE  268     112.213  65.289 150.380  1.00  0.00           C
ATOM  11631  O22 POPE  268     111.464  66.009 151.010  1.00  0.00           O
ATOM  11632  C22 POPE  268     112.443  65.449 148.890  1.00  0.00           C
ATOM  11635  C3  POPE  268     111.324  63.479 152.630  1.00  0.00           C
ATOM  11638  O31 POPE  268     111.174  62.078 152.250  1.00  0.00           O
ATOM  11639  C31 POPE  268     110.764  61.919 150.990  1.00  0.00           C
ATOM  11640  O32 POPE  268     110.484  62.829 150.220  1.00  0.00           O
ATOM  11641  C32 POPE  268     110.774  60.459 150.590  1.00  0.00           C
ATOM  11644  C23 POPE  268     111.903  66.798 148.350  1.00  0.00           C
ATOM  11647  C24 POPE  268     112.284  67.048 146.880  1.00  0.00           C
ATOM  11650  C25 POPE  268     111.283  66.469 145.860  1.00  0.00           C
ATOM  11653  C26 POPE  268     110.174  67.448 145.480  1.00  0.00           C
ATOM  11656  C27 POPE  268     109.623  67.238 144.060  1.00  0.00           C
ATOM  11659  C28 POPE  268     108.844  68.469 143.540  1.00  0.00           C
ATOM  11662  C29 POPE  268     108.474  68.349 142.090  1.00  0.00           C
ATOM  11664 0C21 POPE  268     107.533  69.079 141.460  1.00  0.00           C
ATOM  11666 1C21 POPE  268     106.634  70.108 142.090  1.00  0.00           C
ATOM  11669 2C21 POPE  268     105.304  70.259 141.320  1.00  0.00           C
ATOM  11672 3C21 POPE  268     104.493  68.959 141.260  1.00  0.00           C
ATOM  11675 4C21 POPE  268     103.173  69.118 140.500  1.00  0.00           C
ATOM  11678 5C21 POPE  268     102.403  67.798 140.350  1.00  0.00           C
ATOM  11681 6C21 POPE  268     101.824  67.268 141.660  1.00  0.00           C
ATOM  11684 7C21 POPE  268     101.184  65.889 141.500  1.00  0.00           C
ATOM  11687 8C21 POPE  268     100.524  65.378 142.770  1.00  0.00           C
ATOM  11691  C33 POPE  268     111.873  60.238 149.530  1.00  0.00           C
ATOM  11694  C34 POPE  268     111.724  58.959 148.700  1.00  0.00           C
ATOM  11697  C35 POPE  268     112.263  57.709 149.400  1.00  0.00           C
ATOM  11700  C36 POPE  268     112.314  56.499 148.450  1.00  0.00           C
ATOM  11703  C37 POPE  268     113.293  55.419 148.930  1.00  0.00           C
ATOM  11706  C38 POPE  268     113.183  54.089 148.170  1.00  0.00           C
ATOM  11709  C39 POPE  268     113.323  54.189 146.640  1.00  0.00           C
ATOM  11712 0C31 POPE  268     114.734  54.589 146.160  1.00  0.00           C
ATOM  11715 1C31 POPE  268     114.963  54.259 144.670  1.00  0.00           C
ATOM  11718 2C31 POPE  268     116.344  54.689 144.150  1.00  0.00           C
ATOM  11721 3C31 POPE  268     117.513  53.819 144.640  1.00  0.00           C
ATOM  11724 4C31 POPE  268     117.734  52.529 143.830  1.00  0.00           C
ATOM  11727 5C31 POPE  268     118.984  51.769 144.310  1.00  0.00           C
ATOM  11730 6C31 POPE  268     119.303  50.498 143.520  1.00  0.00           C
ATOM  11734  NH3 POPE  269      11.934 124.698 114.540  1.00  0.00           N
ATOM  11738  C12 POPE  269      10.633 124.318 115.170  1.00  0.00           C
ATOM  11741  C11 POPE  269       9.873 123.268 114.320  1.00  0.00           C
ATOM  11744  P   POPE  269       7.684 124.318 113.350  1.00  0.00           P
ATOM  11745  O13 POPE  269       7.564 125.668 112.790  1.00  0.00           O
ATOM  11746  O14 POPE  269       6.864 123.219 112.780  1.00  0.00           O
ATOM  11747  O11 POPE  269       7.484 124.369 114.920  1.00  0.00           O
ATOM  11748  O12 POPE  269       9.194 123.858 113.210  1.00  0.00           O
ATOM  11749  C1  POPE  269       7.204 125.609 115.570  1.00  0.00           C
ATOM  11752  C2  POPE  269       7.134 125.439 117.120  1.00  0.00           C
ATOM  11754  O21 POPE  269       7.703 126.589 117.800  1.00  0.00           O
ATOM  11755  C21 POPE  269       9.014 126.659 118.040  1.00  0.00           C
ATOM  11756  O22 POPE  269       9.873 125.938 117.550  1.00  0.00           O
ATOM  11757  C22 POPE  269       9.234 127.729 119.120  1.00  0.00           C
ATOM  11760  C3  POPE  269       7.703 124.059 117.580  1.00  0.00           C
ATOM  11763  O31 POPE  269       7.944 123.968 119.010  1.00  0.00           O
ATOM  11764  C31 POPE  269       8.913 123.089 119.310  1.00  0.00           C
ATOM  11765  O32 POPE  269       9.524 122.429 118.490  1.00  0.00           O
ATOM  11766  C32 POPE  269       9.164 123.058 120.820  1.00  0.00           C
ATOM  11769  C23 POPE  269       9.613 127.219 120.530  1.00  0.00           C
ATOM  11772  C24 POPE  269       9.034 128.089 121.660  1.00  0.00           C
ATOM  11775  C25 POPE  269       9.373 129.585 121.530  1.00  0.00           C
ATOM  11778  C26 POPE  269       8.204 130.535 121.230  1.00  0.00           C
ATOM  11781  C27 POPE  269       8.724 131.965 120.980  1.00  0.00           C
ATOM  11784  C28 POPE  269       7.604 133.016 120.920  1.00  0.00           C
ATOM  11787  C29 POPE  269       8.104 134.416 120.630  1.00  0.00           C
ATOM  11789 0C21 POPE  269       8.444 135.346 121.540  1.00  0.00           C
ATOM  11791 1C21 POPE  269       8.414 135.176 123.040  1.00  0.00           C
ATOM  11794 2C21 POPE  269       9.774 135.465 123.700  1.00  0.00           C
ATOM  11797 3C21 POPE  269      10.984 135.066 122.850  1.00  0.00           C
ATOM  11800 4C21 POPE  269      12.264 135.035 123.670  1.00  0.00           C
ATOM  11803 5C21 POPE  269      13.524 135.015 122.800  1.00  0.00           C
ATOM  11806 6C21 POPE  269      14.784 135.106 123.660  1.00  0.00           C
ATOM  11809 7C21 POPE  269      15.994 135.546 122.850  1.00  0.00           C
ATOM  11812 8C21 POPE  269      17.263 135.616 123.680  1.00  0.00           C
ATOM  11816  C33 POPE  269      10.594 122.559 121.150  1.00  0.00           C
ATOM  11819  C34 POPE  269      10.804 122.249 122.640  1.00  0.00           C
ATOM  11822  C35 POPE  269      12.074 121.429 122.890  1.00  0.00           C
ATOM  11825  C36 POPE  269      12.194 120.938 124.340  1.00  0.00           C
ATOM  11828  C37 POPE  269      13.644 120.708 124.770  1.00  0.00           C
ATOM  11831  C38 POPE  269      14.244 121.929 125.480  1.00  0.00           C
ATOM  11834  C39 POPE  269      13.824 122.069 126.950  1.00  0.00           C
ATOM  11837 0C31 POPE  269      14.374 120.929 127.820  1.00  0.00           C
ATOM  11840 1C31 POPE  269      14.244 121.209 129.310  1.00  0.00           C
ATOM  11843 2C31 POPE  269      14.374 119.919 130.130  1.00  0.00           C
ATOM  11846 3C31 POPE  269      14.604 120.169 131.620  1.00  0.00           C
ATOM  11849 4C31 POPE  269      13.604 121.099 132.300  1.00  0.00           C
ATOM  11852 5C31 POPE  269      13.844 121.149 133.810  1.00  0.00           C
ATOM  11855 6C31 POPE  269      12.953 122.149 134.520  1.00  0.00           C
ATOM  11859  NH3 POPE  270      22.123 129.595 117.520  1.00  0.00           N
ATOM  11863  C12 POPE  270      21.123 128.676 116.890  1.00  0.00           C
ATOM  11866  C11 POPE  270      19.704 129.005 117.360  1.00  0.00           C
ATOM  11869  P   POPE  270      18.234 126.888 116.840  1.00  0.00           P
ATOM  11870  O13 POPE  270      16.834 127.009 117.300  1.00  0.00           O
ATOM  11871  O14 POPE  270      18.463 125.999 115.680  1.00  0.00           O
ATOM  11872  O11 POPE  270      19.164 126.409 118.030  1.00  0.00           O
ATOM  11873  O12 POPE  270      18.764 128.348 116.510  1.00  0.00           O
ATOM  11874  C1  POPE  270      18.783 125.319 118.870  1.00  0.00           C
ATOM  11877  C2  POPE  270      19.984 124.789 119.730  1.00  0.00           C
ATOM  11879  O21 POPE  270      19.604 124.658 121.110  1.00  0.00           O
ATOM  11880  C21 POPE  270      19.644 125.768 121.850  1.00  0.00           C
ATOM  11881  O22 POPE  270      19.674 126.908 121.440  1.00  0.00           O
ATOM  11882  C22 POPE  270      19.834 125.388 123.320  1.00  0.00           C
ATOM  11885  C3  POPE  270      21.333 125.579 119.510  1.00  0.00           C
ATOM  11888  O31 POPE  270      22.253 125.488 120.630  1.00  0.00           O
ATOM  11889  C31 POPE  270      22.864 124.329 120.810  1.00  0.00           C
ATOM  11890  O32 POPE  270      22.834 123.389 120.030  1.00  0.00           O
ATOM  11891  C32 POPE  270      23.564 124.339 122.170  1.00  0.00           C
ATOM  11894  C23 POPE  270      18.534 125.279 124.150  1.00  0.00           C
ATOM  11897  C24 POPE  270      18.873 124.759 125.560  1.00  0.00           C
ATOM  11900  C25 POPE  270      17.713 124.828 126.550  1.00  0.00           C
ATOM  11903  C26 POPE  270      18.074 124.178 127.900  1.00  0.00           C
ATOM  11906  C27 POPE  270      17.033 124.469 128.990  1.00  0.00           C
ATOM  11909  C28 POPE  270      17.364 123.779 130.320  1.00  0.00           C
ATOM  11912  C29 POPE  270      16.244 123.998 131.320  1.00  0.00           C
ATOM  11914 0C21 POPE  270      16.373 124.349 132.620  1.00  0.00           C
ATOM  11916 1C21 POPE  270      17.654 124.558 133.390  1.00  0.00           C
ATOM  11919 2C21 POPE  270      17.584 123.988 134.820  1.00  0.00           C
ATOM  11922 3C21 POPE  270      16.544 124.668 135.720  1.00  0.00           C
ATOM  11925 4C21 POPE  270      16.694 124.308 137.200  1.00  0.00           C
ATOM  11928 5C21 POPE  270      15.554 124.889 138.060  1.00  0.00           C
ATOM  11931 6C21 POPE  270      14.333 123.959 138.150  1.00  0.00           C
ATOM  11934 7C21 POPE  270      13.103 124.658 138.740  1.00  0.00           C
ATOM  11937 8C21 POPE  270      11.874 123.758 138.830  1.00  0.00           C
ATOM  11941  C33 POPE  270      23.004 123.289 123.160  1.00  0.00           C
ATOM  11944  C34 POPE  270      23.004 123.839 124.590  1.00  0.00           C
ATOM  11947  C35 POPE  270      22.364 122.939 125.650  1.00  0.00           C
ATOM  11950  C36 POPE  270      22.373 123.639 127.020  1.00  0.00           C
ATOM  11953  C37 POPE  270      21.774 122.819 128.160  1.00  0.00           C
ATOM  11956  C38 POPE  270      21.904 123.548 129.510  1.00  0.00           C
ATOM  11959  C39 POPE  270      21.433 122.729 130.720  1.00  0.00           C
ATOM  11962 0C31 POPE  270      22.244 121.449 130.950  1.00  0.00           C
ATOM  11965 1C31 POPE  270      21.943 120.819 132.310  1.00  0.00           C
ATOM  11968 2C31 POPE  270      22.494 119.399 132.480  1.00  0.00           C
ATOM  11971 3C31 POPE  270      21.904 118.739 133.730  1.00  0.00           C
ATOM  11974 4C31 POPE  270      22.334 117.279 133.960  1.00  0.00           C
ATOM  11977 5C31 POPE  270      21.474 116.628 135.060  1.00  0.00           C
ATOM  11980 6C31 POPE  270      21.974 115.258 135.530  1.00  0.00           C
ATOM  11984  NH3 POPE  271      17.984  37.679 111.860  1.00  0.00           N
ATOM  11988  C12 POPE  271      18.193  36.229 111.510  1.00  0.00           C
ATOM  11991  C11 POPE  271      18.864  35.439 112.630  1.00  0.00           C
ATOM  11994  P   POPE  271      21.374  35.058 113.300  1.00  0.00           P
ATOM  11995  O13 POPE  271      21.864  34.339 112.110  1.00  0.00           O
ATOM  11996  O14 POPE  271      22.383  35.889 113.990  1.00  0.00           O
ATOM  11997  O11 POPE  271      20.814  33.988 114.330  1.00  0.00           O
ATOM  11998  O12 POPE  271      20.154  35.988 112.930  1.00  0.00           O
ATOM  11999  C1  POPE  271      20.033  34.359 115.460  1.00  0.00           C
ATOM  12002  C2  POPE  271      20.824  34.259 116.790  1.00  0.00           C
ATOM  12004  O21 POPE  271      19.914  34.268 117.890  1.00  0.00           O
ATOM  12005  C21 POPE  271      19.383  35.419 118.270  1.00  0.00           C
ATOM  12006  O22 POPE  271      19.434  36.499 117.710  1.00  0.00           O
ATOM  12007  C22 POPE  271      18.724  35.109 119.610  1.00  0.00           C
ATOM  12010  C3  POPE  271      21.974  35.308 116.950  1.00  0.00           C
ATOM  12013  O31 POPE  271      22.274  35.639 118.330  1.00  0.00           O
ATOM  12014  C31 POPE  271      23.324  35.018 118.880  1.00  0.00           C
ATOM  12015  O32 POPE  271      24.044  34.229 118.320  1.00  0.00           O
ATOM  12016  C32 POPE  271      23.494  35.509 120.310  1.00  0.00           C
ATOM  12019  C23 POPE  271      17.883  36.279 120.160  1.00  0.00           C
ATOM  12022  C24 POPE  271      17.004  35.859 121.340  1.00  0.00           C
ATOM  12025  C25 POPE  271      17.703  35.929 122.710  1.00  0.00           C
ATOM  12028  C26 POPE  271      16.963  35.069 123.740  1.00  0.00           C
ATOM  12031  C27 POPE  271      17.684  35.029 125.100  1.00  0.00           C
ATOM  12034  C28 POPE  271      17.004  34.058 126.080  1.00  0.00           C
ATOM  12037  C29 POPE  271      17.824  33.849 127.330  1.00  0.00           C
ATOM  12039 0C21 POPE  271      17.874  34.689 128.390  1.00  0.00           C
ATOM  12041 1C21 POPE  271      17.074  35.959 128.540  1.00  0.00           C
ATOM  12044 2C21 POPE  271      16.624  36.219 129.990  1.00  0.00           C
ATOM  12047 3C21 POPE  271      17.703  36.909 130.850  1.00  0.00           C
ATOM  12050 4C21 POPE  271      17.154  37.299 132.240  1.00  0.00           C
ATOM  12053 5C21 POPE  271      18.033  38.308 132.970  1.00  0.00           C
ATOM  12056 6C21 POPE  271      17.424  38.729 134.320  1.00  0.00           C
ATOM  12059 7C21 POPE  271      18.103  39.948 134.940  1.00  0.00           C
ATOM  12062 8C21 POPE  271      17.434  40.399 136.240  1.00  0.00           C
ATOM  12066  C33 POPE  271      23.894  34.349 121.230  1.00  0.00           C
ATOM  12069  C34 POPE  271      23.384  34.519 122.670  1.00  0.00           C
ATOM  12072  C35 POPE  271      24.034  35.699 123.390  1.00  0.00           C
ATOM  12075  C36 POPE  271      23.744  35.709 124.890  1.00  0.00           C
ATOM  12078  C37 POPE  271      22.244  35.808 125.220  1.00  0.00           C
ATOM  12081  C38 POPE  271      21.934  35.659 126.720  1.00  0.00           C
ATOM  12084  C39 POPE  271      22.703  36.659 127.600  1.00  0.00           C
ATOM  12087 0C31 POPE  271      22.434  36.459 129.090  1.00  0.00           C
ATOM  12090 1C31 POPE  271      23.284  37.409 129.940  1.00  0.00           C
ATOM  12093 2C31 POPE  271      23.414  36.969 131.410  1.00  0.00           C
ATOM  12096 3C31 POPE  271      22.194  37.259 132.290  1.00  0.00           C
ATOM  12099 4C31 POPE  271      22.484  36.969 133.770  1.00  0.00           C
ATOM  12102 5C31 POPE  271      21.304  37.328 134.690  1.00  0.00           C
ATOM  12105 6C31 POPE  271      21.634  37.218 136.180  1.00  0.00           C
ATOM  12109  NH3 POPE  272      65.604  40.979 120.540  1.00  0.00           N
ATOM  12113  C12 POPE  272      66.344  42.279 120.460  1.00  0.00           C
ATOM  12116  C11 POPE  272      66.814  42.679 121.870  1.00  0.00           C
ATOM  12119  P   POPE  272      68.714  44.359 121.200  1.00  0.00           P
ATOM  12120  O13 POPE  272      69.763  43.389 121.580  1.00  0.00           O
ATOM  12121  O14 POPE  272      68.423  44.488 119.760  1.00  0.00           O
ATOM  12122  O11 POPE  272      69.104  45.729 121.820  1.00  0.00           O
ATOM  12123  O12 POPE  272      67.344  43.999 121.910  1.00  0.00           O
ATOM  12124  C1  POPE  272      68.364  46.939 121.920  1.00  0.00           C
ATOM  12127  C2  POPE  272      68.283  47.439 123.390  1.00  0.00           C
ATOM  12129  O21 POPE  272      69.284  46.769 124.170  1.00  0.00           O
ATOM  12130  C21 POPE  272      69.603  47.328 125.320  1.00  0.00           C
ATOM  12131  O22 POPE  272      69.644  48.529 125.540  1.00  0.00           O
ATOM  12132  C22 POPE  272      69.644  46.239 126.390  1.00  0.00           C
ATOM  12135  C3  POPE  272      66.873  47.089 123.950  1.00  0.00           C
ATOM  12138  O31 POPE  272      66.774  47.229 125.380  1.00  0.00           O
ATOM  12139  C31 POPE  272      66.344  48.389 125.830  1.00  0.00           C
ATOM  12140  O32 POPE  272      65.844  49.289 125.170  1.00  0.00           O
ATOM  12141  C32 POPE  272      66.554  48.398 127.330  1.00  0.00           C
ATOM  12144  C23 POPE  272      70.304  46.678 127.700  1.00  0.00           C
ATOM  12147  C24 POPE  272      69.524  46.198 128.930  1.00  0.00           C
ATOM  12150  C25 POPE  272      70.323  45.279 129.850  1.00  0.00           C
[truncated: 1,753,259 more chars]
