# Supplementary material for: Characterizing Membrane Association and Periplasmic Transfer of Bacterial Lipoproteins through Molecular Dynamics Simulations
Source: Structure. 2020 Apr 7;28(4):475–487.e3. doi: 10.1016/j.str.2020.01.012 (PMC7139219; doi:10.1016/j.str.2020.01.012)
Supplement: Data S1. Final Coordinates from Simulations (Y–Z), Related to Figure 3 [file mmc3.zip › Y-Z/YIAD-3-atomistic.pdb]

TITLE     Protein
REMARK    THIS IS A SIMULATION BOX
CRYST1  129.222  129.222  299.587  90.00  90.00  90.00 P 1           1
MODEL        1
ATOM      1  N   CYSTA   1      57.036  71.646 153.053  1.00  0.00           N
ATOM      3  CA  CYSTA   1      58.396  72.066 152.753  1.00  0.00           C
ATOM      5  C   CYSTA   1      58.646  73.556 152.534  1.00  0.00           C
ATOM      6  O   CYSTA   1      58.686  74.006 151.383  1.00  0.00           O
ATOM      7  CB  CYSTA   1      59.096  71.256 151.624  1.00  0.00           C
ATOM     10  SG  CYSTA   1      59.176  69.466 151.964  1.00  0.00           S
ATOM     11  C1  CYSTA   1      59.646  68.966 150.263  1.00  0.00           C
ATOM     14  CA1 CYSTA   1      55.856  72.206 152.713  1.00  0.00           C
ATOM     15  OA1 CYSTA   1      54.966  72.086 153.543  1.00  0.00           O
ATOM     16  CA2 CYSTA   1      55.556  72.836 151.393  1.00  0.00           C
ATOM     19  C11 CYSTA   1      60.846  67.986 150.133  1.00  0.00           C
ATOM     21  O11 CYSTA   1      60.496  66.756 150.793  1.00  0.00           O
ATOM     22  CX1 CYSTA   1      60.846  65.686 150.103  1.00  0.00           C
ATOM     23  OX1 CYSTA   1      61.686  65.636 149.224  1.00  0.00           O
ATOM     24  CX2 CYSTA   1      59.866  64.546 150.403  1.00  0.00           C
ATOM     27  C12 CYSTA   1      62.176  68.606 150.663  1.00  0.00           C
ATOM     30  O12 CYSTA   1      63.226  67.636 150.884  1.00  0.00           O
ATOM     31  CD1 CYSTA   1      64.286  67.656 150.073  1.00  0.00           C
ATOM     32  OD1 CYSTA   1      64.406  68.286 149.054  1.00  0.00           O
ATOM     33  CD2 CYSTA   1      65.346  66.766 150.714  1.00  0.00           C
ATOM     36  CA3 CYSTA   1      55.596  71.776 150.263  1.00  0.00           C
ATOM     39  CA4 CYSTA   1      55.306  72.376 148.883  1.00  0.00           C
ATOM     42  CA5 CYSTA   1      56.206  71.826 147.763  1.00  0.00           C
ATOM     45  CA6 CYSTA   1      56.126  70.316 147.503  1.00  0.00           C
ATOM     48  CA7 CYSTA   1      56.156  70.016 145.994  1.00  0.00           C
ATOM     51  CA8 CYSTA   1      56.256  68.546 145.584  1.00  0.00           C
ATOM     54  CA9 CYSTA   1      56.186  68.396 144.054  1.00  0.00           C
ATOM     57 0CA1 CYSTA   1      55.836  66.966 143.594  1.00  0.00           C
ATOM     60 1CA1 CYSTA   1      57.046  66.026 143.534  1.00  0.00           C
ATOM     63 2CA1 CYSTA   1      56.596  64.556 143.623  1.00  0.00           C
ATOM     66 3CA1 CYSTA   1      57.746  63.546 143.713  1.00  0.00           C
ATOM     69 4CA1 CYSTA   1      57.396  62.316 144.574  1.00  0.00           C
ATOM     72 5CA1 CYSTA   1      56.166  61.546 144.073  1.00  0.00           C
ATOM     75 6CA1 CYSTA   1      55.806  60.356 144.973  1.00  0.00           C
ATOM     79  CD3 CYSTA   1      65.776  65.566 149.833  1.00  0.00           C
ATOM     82  CD4 CYSTA   1      64.636  64.646 149.364  1.00  0.00           C
ATOM     85  CD5 CYSTA   1      65.116  63.246 148.914  1.00  0.00           C
ATOM     88  CD6 CYSTA   1      65.646  62.336 150.043  1.00  0.00           C
ATOM     91  CD7 CYSTA   1      65.896  60.906 149.523  1.00  0.00           C
ATOM     94  CD8 CYSTA   1      66.496  59.936 150.553  1.00  0.00           C
ATOM     97  CD9 CYSTA   1      66.416  58.446 150.154  1.00  0.00           C
ATOM    100 0CD1 CYSTA   1      66.476  58.156 148.644  1.00  0.00           C
ATOM    103 1CD1 CYSTA   1      66.326  56.656 148.333  1.00  0.00           C
ATOM    106 2CD1 CYSTA   1      66.426  56.376 146.824  1.00  0.00           C
ATOM    109 3CD1 CYSTA   1      66.436  54.886 146.444  1.00  0.00           C
ATOM    112 4CD1 CYSTA   1      65.096  54.146 146.614  1.00  0.00           C
ATOM    115 5CD1 CYSTA   1      64.986  52.966 145.633  1.00  0.00           C
ATOM    118 6CD1 CYSTA   1      63.746  52.096 145.784  1.00  0.00           C
ATOM    122  CX3 CYSTA   1      60.386  63.106 150.164  1.00  0.00           C
ATOM    125  CX4 CYSTA   1      59.446  62.376 149.184  1.00  0.00           C
ATOM    128  CX5 CYSTA   1      59.726  60.876 148.954  1.00  0.00           C
ATOM    131  CX6 CYSTA   1      60.816  60.576 147.903  1.00  0.00           C
ATOM    134  CX7 CYSTA   1      60.566  59.226 147.213  1.00  0.00           C
ATOM    137  CX8 CYSTA   1      61.676  58.776 146.243  1.00  0.00           C
ATOM    140  CX9 CYSTA   1      61.226  57.526 145.533  1.00  0.00           C
ATOM    142 0CX1 CYSTA   1      61.896  56.786 144.634  1.00  0.00           C
ATOM    144 1CX1 CYSTA   1      63.266  57.056 144.044  1.00  0.00           C
ATOM    147 2CX1 CYSTA   1      63.316  56.676 142.543  1.00  0.00           C
ATOM    150 3CX1 CYSTA   1      63.336  55.156 142.284  1.00  0.00           C
ATOM    153 4CX1 CYSTA   1      62.706  54.736 140.944  1.00  0.00           C
ATOM    156 5CX1 CYSTA   1      63.586  54.966 139.714  1.00  0.00           C
ATOM    159 6CX1 CYSTA   1      62.836  54.576 138.423  1.00  0.00           C
ATOM    162 7CX1 CYSTA   1      63.626  54.826 137.133  1.00  0.00           C
ATOM    165 8CX1 CYSTA   1      62.816  54.516 135.874  1.00  0.00           C
ATOM    169  N   THR A   2      58.786  74.416 153.573  1.00  0.00           N
ATOM    171  CA  THR A   2      58.816  74.246 155.034  1.00  0.00           C
ATOM    173  CB  THR A   2      57.396  74.076 155.653  1.00  0.00           C
ATOM    175  OG1 THR A   2      57.126  75.066 156.633  1.00  0.00           O
ATOM    177  CG2 THR A   2      57.086  72.716 156.304  1.00  0.00           C
ATOM    181  C   THR A   2      59.846  73.276 155.604  1.00  0.00           C
ATOM    182  O   THR A   2      60.566  72.556 154.903  1.00  0.00           O
ATOM    183  N   THR A   3      59.986  73.236 156.933  1.00  0.00           N
ATOM    185  CA  THR A   3      60.846  72.286 157.624  1.00  0.00           C
ATOM    187  CB  THR A   3      61.566  72.896 158.814  1.00  0.00           C
ATOM    189  OG1 THR A   3      62.316  73.986 158.303  1.00  0.00           O
ATOM    191  CG2 THR A   3      62.526  71.896 159.464  1.00  0.00           C
ATOM    195  C   THR A   3      60.036  71.076 158.063  1.00  0.00           C
ATOM    196  O   THR A   3      59.446  71.086 159.143  1.00  0.00           O
ATOM    197  N   ASN A   4      60.056  70.036 157.213  1.00  0.00           N
ATOM    199  CA  ASN A   4      59.616  68.656 157.353  1.00  0.00           C
ATOM    201  CB  ASN A   4      60.756  67.686 157.844  1.00  0.00           C
ATOM    204  CG  ASN A   4      61.286  67.756 159.283  1.00  0.00           C
ATOM    205  OD1 ASN A   4      62.416  67.306 159.513  1.00  0.00           O
ATOM    206  ND2 ASN A   4      60.556  68.346 160.243  1.00  0.00           N
ATOM    209  C   ASN A   4      58.246  68.336 157.984  1.00  0.00           C
ATOM    210  O   ASN A   4      58.016  68.716 159.133  1.00  0.00           O
ATOM    211  N   PRO A   5      57.296  67.596 157.403  1.00  0.00           N
ATOM    212  CD  PRO A   5      57.056  66.366 158.183  1.00  0.00           C
ATOM    215  CA  PRO A   5      57.276  67.226 155.994  1.00  0.00           C
ATOM    217  CB  PRO A   5      58.146  65.956 156.024  1.00  0.00           C
ATOM    220  CG  PRO A   5      57.776  65.286 157.363  1.00  0.00           C
ATOM    223  C   PRO A   5      55.856  66.816 155.553  1.00  0.00           C
ATOM    224  O   PRO A   5      55.606  65.646 155.253  1.00  0.00           O
ATOM    225  N   TYR A   6      54.836  67.656 155.444  1.00  0.00           N
ATOM    227  CA  TYR A   6      54.646  69.086 155.504  1.00  0.00           C
ATOM    229  CB  TYR A   6      53.516  69.466 154.484  1.00  0.00           C
ATOM    232  CG  TYR A   6      53.676  68.796 153.124  1.00  0.00           C
ATOM    233  CD1 TYR A   6      54.916  68.746 152.454  1.00  0.00           C
ATOM    235  CE1 TYR A   6      55.036  68.096 151.223  1.00  0.00           C
ATOM    237  CZ  TYR A   6      53.926  67.486 150.644  1.00  0.00           C
ATOM    238  OH  TYR A   6      54.056  66.816 149.413  1.00  0.00           O
ATOM    240  CD2 TYR A   6      52.566  68.196 152.514  1.00  0.00           C
ATOM    242  CE2 TYR A   6      52.686  67.536 151.284  1.00  0.00           C
ATOM    244  C   TYR A   6      54.176  69.556 156.883  1.00  0.00           C
ATOM    245  O   TYR A   6      53.756  68.766 157.734  1.00  0.00           O
ATOM    246  N   THR A   7      54.176  70.886 157.093  1.00  0.00           N
ATOM    248  CA  THR A   7      53.886  71.626 158.314  1.00  0.00           C
ATOM    250  CB  THR A   7      52.446  72.116 158.543  1.00  0.00           C
ATOM    252  OG1 THR A   7      52.066  72.986 157.493  1.00  0.00           O
ATOM    254  CG2 THR A   7      52.256  72.926 159.844  1.00  0.00           C
ATOM    258  C   THR A   7      54.646  71.236 159.573  1.00  0.00           C
ATOM    259  O   THR A   7      54.106  70.806 160.604  1.00  0.00           O
ATOM    260  N   GLY A   8      55.966  71.496 159.534  1.00  0.00           N
ATOM    262  CA  GLY A   8      56.586  72.406 160.493  1.00  0.00           C
ATOM    265  C   GLY A   8      56.316  73.856 160.113  1.00  0.00           C
ATOM    266  O   GLY A   8      55.606  74.156 159.153  1.00  0.00           O
ATOM    267  N   GLU A   9      56.846  74.826 160.864  1.00  0.00           N
ATOM    269  CA  GLU A   9      57.566  74.656 162.104  1.00  0.00           C
ATOM    271  CB  GLU A   9      59.096  74.876 161.883  1.00  0.00           C
ATOM    274  CG  GLU A   9      59.736  76.256 162.193  1.00  0.00           C
ATOM    277  CD  GLU A   9      59.406  77.406 161.234  1.00  0.00           C
ATOM    278  OE1 GLU A   9      59.596  78.566 161.694  1.00  0.00           O
ATOM    279  OE2 GLU A   9      58.996  77.196 160.064  1.00  0.00           O
ATOM    280  C   GLU A   9      56.906  75.616 163.084  1.00  0.00           C
ATOM    281  O   GLU A   9      56.206  76.546 162.694  1.00  0.00           O
ATOM    282  N   ARG A  10      57.096  75.376 164.403  1.00  0.00           N
ATOM    284  CA  ARG A  10      56.776  76.256 165.513  1.00  0.00           C
ATOM    286  CB  ARG A  10      57.586  77.596 165.563  1.00  0.00           C
ATOM    289  CG  ARG A  10      57.456  78.576 164.383  1.00  0.00           C
ATOM    292  CD  ARG A  10      57.936  79.986 164.744  1.00  0.00           C
ATOM    295  NE  ARG A  10      58.716  80.546 163.594  1.00  0.00           N
ATOM    297  CZ  ARG A  10      59.246  81.766 163.634  1.00  0.00           C
ATOM    298  NH1 ARG A  10      59.976  82.236 162.654  1.00  0.00           N
ATOM    301  NH2 ARG A  10      59.096  82.556 164.674  1.00  0.00           N
ATOM    304  C   ARG A  10      55.326  76.546 165.933  1.00  0.00           C
ATOM    305  O   ARG A  10      54.816  77.646 165.773  1.00  0.00           O
ATOM    306  N   GLU A  11      54.616  75.656 166.653  1.00  0.00           N
ATOM    308  CA  GLU A  11      54.446  74.236 166.463  1.00  0.00           C
ATOM    310  CB  GLU A  11      54.926  73.426 167.713  1.00  0.00           C
ATOM    313  CG  GLU A  11      53.856  73.076 168.793  1.00  0.00           C
ATOM    316  CD  GLU A  11      53.476  74.276 169.644  1.00  0.00           C
ATOM    317  OE1 GLU A  11      52.306  74.726 169.573  1.00  0.00           O
ATOM    318  OE2 GLU A  11      54.336  74.706 170.444  1.00  0.00           O
ATOM    319  C   GLU A  11      52.916  74.146 166.243  1.00  0.00           C
ATOM    320  O   GLU A  11      52.196  75.106 166.523  1.00  0.00           O
ATOM    321  N   ALA A  12      52.276  73.086 165.763  1.00  0.00           N
ATOM    323  CA  ALA A  12      52.666  71.876 165.073  1.00  0.00           C
ATOM    325  CB  ALA A  12      54.156  71.616 164.814  1.00  0.00           C
ATOM    329  C   ALA A  12      52.016  70.686 165.773  1.00  0.00           C
ATOM    330  O   ALA A  12      51.836  70.646 166.984  1.00  0.00           O
ATOM    331  N   GLY A  13      51.576  69.646 165.054  1.00  0.00           N
ATOM    333  CA  GLY A  13      51.446  69.626 163.623  1.00  0.00           C
ATOM    336  C   GLY A  13      50.166  70.256 163.183  1.00  0.00           C
ATOM    337  O   GLY A  13      49.196  70.416 163.933  1.00  0.00           O
ATOM    338  N   LYS A  14      50.126  70.546 161.894  1.00  0.00           N
ATOM    340  CA  LYS A  14      48.986  70.436 161.034  1.00  0.00           C
ATOM    342  CB  LYS A  14      48.426  71.786 160.543  1.00  0.00           C
ATOM    345  CG  LYS A  14      48.006  72.756 161.653  1.00  0.00           C
ATOM    348  CD  LYS A  14      46.586  73.296 161.454  1.00  0.00           C
ATOM    351  CE  LYS A  14      45.516  72.246 161.793  1.00  0.00           C
ATOM    354  NZ  LYS A  14      44.186  72.696 161.383  1.00  0.00           N
ATOM    358  C   LYS A  14      49.626  69.646 159.914  1.00  0.00           C
ATOM    359  O   LYS A  14      50.846  69.476 159.924  1.00  0.00           O
ATOM    360  N   SER A  15      48.876  69.066 158.974  1.00  0.00           N
ATOM    362  CA  SER A  15      49.466  68.226 157.934  1.00  0.00           C
ATOM    364  CB  SER A  15      50.386  68.986 156.933  1.00  0.00           C
ATOM    367  OG  SER A  15      49.716  70.106 156.353  1.00  0.00           O
ATOM    369  C   SER A  15      50.106  66.896 158.384  1.00  0.00           C
ATOM    370  O   SER A  15      49.416  65.986 158.844  1.00  0.00           O
ATOM    371  N   ALA A  16      51.426  66.666 158.163  1.00  0.00           N
ATOM    373  CA  ALA A  16      51.826  65.536 157.333  1.00  0.00           C
ATOM    375  CB  ALA A  16      52.046  66.096 155.924  1.00  0.00           C
ATOM    379  C   ALA A  16      53.066  64.746 157.783  1.00  0.00           C
ATOM    380  O   ALA A  16      53.856  65.166 158.623  1.00  0.00           O
ATOM    381  N   ILE A  17      53.286  63.536 157.193  1.00  0.00           N
ATOM    383  CA  ILE A  17      52.256  62.526 156.964  1.00  0.00           C
ATOM    385  CB  ILE A  17      52.196  61.926 155.543  1.00  0.00           C
ATOM    387  CG2 ILE A  17      51.056  60.886 155.474  1.00  0.00           C
ATOM    391  CG1 ILE A  17      52.006  63.046 154.494  1.00  0.00           C
ATOM    394  CD  ILE A  17      51.646  62.586 153.063  1.00  0.00           C
ATOM    398  C   ILE A  17      52.416  61.446 158.013  1.00  0.00           C
ATOM    399  O   ILE A  17      53.216  60.516 157.903  1.00  0.00           O
ATOM    400  N   GLY A  18      51.626  61.546 159.094  1.00  0.00           N
ATOM    402  CA  GLY A  18      51.616  60.626 160.213  1.00  0.00           C
ATOM    405  C   GLY A  18      50.656  59.496 159.984  1.00  0.00           C
ATOM    406  O   GLY A  18      49.446  59.696 160.003  1.00  0.00           O
ATOM    407  N   ALA A  19      51.096  58.236 159.803  1.00  0.00           N
ATOM    409  CA  ALA A  19      52.456  57.766 159.693  1.00  0.00           C
ATOM    411  CB  ALA A  19      52.786  56.926 160.943  1.00  0.00           C
ATOM    415  C   ALA A  19      52.636  56.966 158.403  1.00  0.00           C
ATOM    416  O   ALA A  19      51.706  56.306 157.934  1.00  0.00           O
ATOM    417  N   GLY A  20      53.816  57.036 157.753  1.00  0.00           N
ATOM    419  CA  GLY A  20      55.116  57.166 158.413  1.00  0.00           C
ATOM    422  C   GLY A  20      56.136  58.046 157.763  1.00  0.00           C
ATOM    423  O   GLY A  20      57.326  57.946 158.023  1.00  0.00           O
ATOM    424  N   LEU A  21      55.726  58.976 156.883  1.00  0.00           N
ATOM    426  CA  LEU A  21      56.686  59.786 156.153  1.00  0.00           C
ATOM    428  CB  LEU A  21      56.336  59.956 154.653  1.00  0.00           C
ATOM    431  CG  LEU A  21      57.606  59.996 153.764  1.00  0.00           C
ATOM    433  CD1 LEU A  21      57.276  60.536 152.363  1.00  0.00           C
ATOM    437  CD2 LEU A  21      58.286  58.616 153.664  1.00  0.00           C
ATOM    441  C   LEU A  21      56.866  61.136 156.813  1.00  0.00           C
ATOM    442  O   LEU A  21      57.366  62.086 156.223  1.00  0.00           O
ATOM    443  N   GLY A  22      56.486  61.236 158.104  1.00  0.00           N
ATOM    445  CA  GLY A  22      56.926  62.286 158.984  1.00  0.00           C
ATOM    448  C   GLY A  22      57.476  61.676 160.234  1.00  0.00           C
ATOM    449  O   GLY A  22      56.946  60.696 160.744  1.00  0.00           O
ATOM    450  N   SER A  23      58.536  62.216 160.843  1.00  0.00           N
ATOM    452  CA  SER A  23      59.016  63.566 160.663  1.00  0.00           C
ATOM    454  CB  SER A  23      59.506  64.126 162.023  1.00  0.00           C
ATOM    457  OG  SER A  23      58.506  63.826 162.993  1.00  0.00           O
ATOM    459  C   SER A  23      60.186  63.656 159.723  1.00  0.00           C
ATOM    460  O   SER A  23      60.736  64.736 159.534  1.00  0.00           O
ATOM    461  N   LEU A  24      60.626  62.556 159.094  1.00  0.00           N
ATOM    463  CA  LEU A  24      61.736  62.656 158.163  1.00  0.00           C
ATOM    465  CB  LEU A  24      62.536  61.326 157.963  1.00  0.00           C
ATOM    468  CG  LEU A  24      61.886  60.076 157.314  1.00  0.00           C
ATOM    470  CD1 LEU A  24      62.866  59.436 156.304  1.00  0.00           C
ATOM    474  CD2 LEU A  24      60.496  60.256 156.684  1.00  0.00           C
ATOM    478  C   LEU A  24      61.506  63.466 156.864  1.00  0.00           C
ATOM    479  O   LEU A  24      60.466  63.416 156.223  1.00  0.00           O
ATOM    480  N   VAL A  25      62.546  64.226 156.463  1.00  0.00           N
ATOM    482  CA  VAL A  25      62.836  64.696 155.113  1.00  0.00           C
ATOM    484  CB  VAL A  25      62.286  63.906 153.914  1.00  0.00           C
ATOM    486  CG1 VAL A  25      62.866  64.476 152.603  1.00  0.00           C
ATOM    490  CG2 VAL A  25      62.696  62.416 153.984  1.00  0.00           C
ATOM    494  C   VAL A  25      62.616  66.196 154.924  1.00  0.00           C
ATOM    495  O   VAL A  25      61.486  66.676 154.814  1.00  0.00           O
ATOM    496  N   GLY A  26      63.726  66.966 154.873  1.00  0.00           N
ATOM    498  CA  GLY A  26      63.806  68.376 154.474  1.00  0.00           C
ATOM    501  C   GLY A  26      63.296  69.426 155.444  1.00  0.00           C
ATOM    502  O   GLY A  26      62.126  69.786 155.383  1.00  0.00           O
ATOM    503  N   ALA A  27      64.106  70.086 156.314  1.00  0.00           N
ATOM    505  CA  ALA A  27      65.266  69.696 157.114  1.00  0.00           C
ATOM    507  CB  ALA A  27      65.716  68.226 157.013  1.00  0.00           C
ATOM    511  C   ALA A  27      66.496  70.576 156.874  1.00  0.00           C
ATOM    512  O   ALA A  27      67.036  70.556 155.773  1.00  0.00           O
ATOM    513  N   GLY A  28      67.036  71.336 157.864  1.00  0.00           N
ATOM    515  CA  GLY A  28      66.546  71.696 159.213  1.00  0.00           C
ATOM    518  C   GLY A  28      65.766  72.986 159.143  1.00  0.00           C
ATOM    519  O   GLY A  28      65.146  73.236 158.124  1.00  0.00           O
ATOM    520  N   ILE A  29      65.676  73.876 160.143  1.00  0.00           N
ATOM    522  CA  ILE A  29      65.936  73.786 161.573  1.00  0.00           C
ATOM    524  CB  ILE A  29      67.336  74.196 162.064  1.00  0.00           C
ATOM    526  CG2 ILE A  29      67.896  73.056 162.944  1.00  0.00           C
ATOM    530  CG1 ILE A  29      68.336  74.506 160.933  1.00  0.00           C
ATOM    533  CD  ILE A  29      69.706  74.956 161.454  1.00  0.00           C
ATOM    537  C   ILE A  29      64.916  74.766 162.153  1.00  0.00           C
ATOM    538  O   ILE A  29      64.736  75.856 161.614  1.00  0.00           O
ATOM    539  N   GLY A  30      64.166  74.516 163.244  1.00  0.00           N
ATOM    541  CA  GLY A  30      64.356  73.506 164.254  1.00  0.00           C
ATOM    544  C   GLY A  30      65.256  74.046 165.353  1.00  0.00           C
ATOM    545  O   GLY A  30      66.256  74.686 165.113  1.00  0.00           O
ATOM    546  N   ALA A  31      64.966  73.756 166.624  1.00  0.00           N
ATOM    548  CA  ALA A  31      63.676  73.406 167.193  1.00  0.00           C
ATOM    550  CB  ALA A  31      63.936  73.016 168.653  1.00  0.00           C
ATOM    554  C   ALA A  31      62.566  74.456 166.913  1.00  0.00           C
ATOM    555  O   ALA A  31      62.676  75.296 166.024  1.00  0.00           O
ATOM    556  N   LEU A  32      61.366  74.456 167.514  1.00  0.00           N
ATOM    558  CA  LEU A  32      60.866  73.896 168.743  1.00  0.00           C
ATOM    560  CB  LEU A  32      60.296  74.976 169.713  1.00  0.00           C
ATOM    563  CG  LEU A  32      60.326  76.436 169.213  1.00  0.00           C
ATOM    565  CD1 LEU A  32      60.226  77.396 170.403  1.00  0.00           C
ATOM    569  CD2 LEU A  32      59.196  76.726 168.234  1.00  0.00           C
ATOM    573  C   LEU A  32      59.876  72.826 168.374  1.00  0.00           C
ATOM    574  O   LEU A  32      58.886  73.046 167.674  1.00  0.00           O
ATOM    575  N   SER A  33      60.206  71.576 168.753  1.00  0.00           N
ATOM    577  CA  SER A  33      59.366  70.396 168.603  1.00  0.00           C
ATOM    579  CB  SER A  33      57.926  70.586 169.153  1.00  0.00           C
ATOM    582  OG  SER A  33      57.456  69.386 169.763  1.00  0.00           O
ATOM    584  C   SER A  33      59.376  69.846 167.174  1.00  0.00           C
ATOM    585  O   SER A  33      59.516  68.646 166.964  1.00  0.00           O
ATOM    586  N   SER A  34      59.246  70.726 166.153  1.00  0.00           N
ATOM    588  CA  SER A  34      58.886  70.426 164.774  1.00  0.00           C
ATOM    590  CB  SER A  34      60.056  69.836 163.914  1.00  0.00           C
ATOM    593  OG  SER A  34      61.216  70.686 163.853  1.00  0.00           O
ATOM    595  C   SER A  34      57.576  69.636 164.704  1.00  0.00           C
ATOM    596  O   SER A  34      56.666  69.906 165.493  1.00  0.00           O
ATOM    597  N   SER A  35      57.386  68.636 163.804  1.00  0.00           N
ATOM    599  CA  SER A  35      56.246  67.716 163.924  1.00  0.00           C
ATOM    601  CB  SER A  35      56.216  66.616 162.823  1.00  0.00           C
ATOM    604  OG  SER A  35      56.086  67.196 161.523  1.00  0.00           O
ATOM    606  C   SER A  35      56.166  67.016 165.283  1.00  0.00           C
ATOM    607  O   SER A  35      57.136  66.386 165.734  1.00  0.00           O
ATOM    608  N   LYS A  36      55.026  67.146 165.994  1.00  0.00           N
ATOM    610  CA  LYS A  36      54.836  66.596 167.323  1.00  0.00           C
ATOM    612  CB  LYS A  36      53.626  67.206 168.063  1.00  0.00           C
ATOM    615  CG  LYS A  36      52.246  66.926 167.433  1.00  0.00           C
ATOM    618  CD  LYS A  36      51.106  67.266 168.403  1.00  0.00           C
ATOM    621  CE  LYS A  36      49.746  66.716 167.963  1.00  0.00           C
ATOM    624  NZ  LYS A  36      48.806  66.636 169.094  1.00  0.00           N
ATOM    628  C   LYS A  36      54.796  65.066 167.394  1.00  0.00           C
ATOM    629  O   LYS A  36      54.326  64.376 166.503  1.00  0.00           O
ATOM    630  N   LYS A  37      55.286  64.516 168.513  1.00  0.00           N
ATOM    632  CA  LYS A  37      55.726  63.136 168.623  1.00  0.00           C
ATOM    634  CB  LYS A  37      56.986  63.056 169.523  1.00  0.00           C
ATOM    637  CG  LYS A  37      56.986  64.026 170.714  1.00  0.00           C
ATOM    640  CD  LYS A  37      58.246  63.906 171.594  1.00  0.00           C
ATOM    643  CE  LYS A  37      58.336  64.986 172.674  1.00  0.00           C
ATOM    646  NZ  LYS A  37      59.496  64.776 173.564  1.00  0.00           N
ATOM    650  C   LYS A  37      54.646  62.166 169.054  1.00  0.00           C
ATOM    651  O   LYS A  37      54.906  60.986 169.303  1.00  0.00           O
ATOM    652  N   ASP A  38      53.386  62.636 169.064  1.00  0.00           N
ATOM    654  CA  ASP A  38      52.216  61.806 169.213  1.00  0.00           C
ATOM    656  CB  ASP A  38      51.956  61.476 170.714  1.00  0.00           C
ATOM    659  CG  ASP A  38      52.056  62.736 171.533  1.00  0.00           C
ATOM    660  OD1 ASP A  38      53.166  63.066 172.034  1.00  0.00           O
ATOM    661  OD2 ASP A  38      51.026  63.466 171.573  1.00  0.00           O
ATOM    662  C   ASP A  38      51.046  62.536 168.534  1.00  0.00           C
ATOM    663  O   ASP A  38      50.976  63.766 168.483  1.00  0.00           O
ATOM    664  N   ARG A  39      50.026  61.836 167.993  1.00  0.00           N
ATOM    666  CA  ARG A  39      50.156  60.586 167.293  1.00  0.00           C
ATOM    668  CB  ARG A  39      49.506  59.386 168.023  1.00  0.00           C
ATOM    671  CG  ARG A  39      48.156  59.696 168.704  1.00  0.00           C
ATOM    674  CD  ARG A  39      47.426  58.416 169.133  1.00  0.00           C
ATOM    677  NE  ARG A  39      46.306  58.766 170.054  1.00  0.00           N
ATOM    679  CZ  ARG A  39      45.626  57.816 170.693  1.00  0.00           C
ATOM    680  NH1 ARG A  39      44.816  58.136 171.684  1.00  0.00           N
ATOM    683  NH2 ARG A  39      45.656  56.556 170.344  1.00  0.00           N
ATOM    686  C   ARG A  39      49.576  60.716 165.903  1.00  0.00           C
ATOM    687  O   ARG A  39      48.516  61.296 165.693  1.00  0.00           O
ATOM    688  N   GLY A  40      50.306  60.176 164.914  1.00  0.00           N
ATOM    690  CA  GLY A  40      49.866  59.996 163.543  1.00  0.00           C
ATOM    693  C   GLY A  40      48.696  59.066 163.424  1.00  0.00           C
ATOM    694  O   GLY A  40      48.606  58.046 164.114  1.00  0.00           O
ATOM    695  N   LYS A  41      47.786  59.386 162.514  1.00  0.00           N
ATOM    697  CA  LYS A  41      46.686  58.536 162.124  1.00  0.00           C
ATOM    699  CB  LYS A  41      45.436  58.726 163.053  1.00  0.00           C
ATOM    702  CG  LYS A  41      45.056  60.206 163.343  1.00  0.00           C
ATOM    705  CD  LYS A  41      43.566  60.436 163.704  1.00  0.00           C
ATOM    708  CE  LYS A  41      42.946  61.506 162.783  1.00  0.00           C
ATOM    711  NZ  LYS A  41      41.486  61.686 162.944  1.00  0.00           N
ATOM    715  C   LYS A  41      46.336  58.866 160.683  1.00  0.00           C
ATOM    716  O   LYS A  41      46.206  60.036 160.334  1.00  0.00           O
ATOM    717  N   GLY A  42      46.106  57.896 159.774  1.00  0.00           N
ATOM    719  CA  GLY A  42      47.156  57.006 159.313  1.00  0.00           C
ATOM    722  C   GLY A  42      47.186  57.246 157.823  1.00  0.00           C
ATOM    723  O   GLY A  42      46.116  57.476 157.274  1.00  0.00           O
ATOM    724  N   ALA A  43      48.366  57.246 157.174  1.00  0.00           N
ATOM    726  CA  ALA A  43      48.586  57.706 155.803  1.00  0.00           C
ATOM    728  CB  ALA A  43      49.896  57.096 155.263  1.00  0.00           C
ATOM    732  C   ALA A  43      47.476  57.466 154.784  1.00  0.00           C
ATOM    733  O   ALA A  43      47.146  56.326 154.474  1.00  0.00           O
ATOM    734  N   LEU A  44      46.846  58.496 154.204  1.00  0.00           N
ATOM    736  CA  LEU A  44      47.086  59.916 154.334  1.00  0.00           C
ATOM    738  CB  LEU A  44      48.156  60.436 153.323  1.00  0.00           C
ATOM    741  CG  LEU A  44      47.956  60.116 151.813  1.00  0.00           C
ATOM    743  CD1 LEU A  44      49.206  60.516 151.024  1.00  0.00           C
ATOM    747  CD2 LEU A  44      46.726  60.766 151.153  1.00  0.00           C
ATOM    751  C   LEU A  44      45.786  60.646 154.103  1.00  0.00           C
ATOM    752  O   LEU A  44      44.806  60.056 153.664  1.00  0.00           O
ATOM    753  N   ILE A  45      45.736  61.976 154.334  1.00  0.00           N
ATOM    755  CA  ILE A  45      45.986  62.636 155.614  1.00  0.00           C
ATOM    757  CB  ILE A  45      46.426  64.116 155.504  1.00  0.00           C
ATOM    759  CG2 ILE A  45      47.956  64.216 155.784  1.00  0.00           C
ATOM    763  CG1 ILE A  45      46.056  64.746 154.143  1.00  0.00           C
ATOM    766  CD  ILE A  45      46.156  66.276 154.103  1.00  0.00           C
ATOM    770  C   ILE A  45      44.706  62.476 156.444  1.00  0.00           C
ATOM    771  O   ILE A  45      43.646  62.116 155.943  1.00  0.00           O
ATOM    772  N   GLY A  46      44.706  62.666 157.773  1.00  0.00           N
ATOM    774  CA  GLY A  46      45.756  63.056 158.683  1.00  0.00           C
ATOM    777  C   GLY A  46      45.016  63.276 159.973  1.00  0.00           C
ATOM    778  O   GLY A  46      43.926  62.736 160.164  1.00  0.00           O
ATOM    779  N   ALA A  47      45.466  64.036 160.963  1.00  0.00           N
ATOM    781  CA  ALA A  47      46.486  65.046 161.034  1.00  0.00           C
ATOM    783  CB  ALA A  47      46.336  66.206 160.014  1.00  0.00           C
ATOM    787  C   ALA A  47      46.246  65.616 162.433  1.00  0.00           C
ATOM    788  O   ALA A  47      45.096  65.876 162.794  1.00  0.00           O
ATOM    789  N   ALA A  48      47.246  65.766 163.303  1.00  0.00           N
ATOM    791  CA  ALA A  48      48.656  65.586 163.104  1.00  0.00           C
ATOM    793  CB  ALA A  48      49.226  66.946 162.664  1.00  0.00           C
ATOM    797  C   ALA A  48      49.296  65.016 164.394  1.00  0.00           C
ATOM    798  O   ALA A  48      48.686  64.946 165.463  1.00  0.00           O
ATOM    799  N   ALA A  49      50.526  64.476 164.313  1.00  0.00           N
ATOM    801  CA  ALA A  49      51.556  64.766 163.333  1.00  0.00           C
ATOM    803  CB  ALA A  49      52.426  65.926 163.874  1.00  0.00           C
ATOM    807  C   ALA A  49      52.416  63.546 163.074  1.00  0.00           C
ATOM    808  O   ALA A  49      52.126  62.456 163.553  1.00  0.00           O
ATOM    809  N   GLY A  50      53.496  63.696 162.274  1.00  0.00           N
ATOM    811  CA  GLY A  50      54.616  62.756 162.333  1.00  0.00           C
ATOM    814  C   GLY A  50      55.276  62.816 163.693  1.00  0.00           C
ATOM    815  O   GLY A  50      55.836  63.836 164.044  1.00  0.00           O
ATOM    816  N   ALA A  51      55.246  61.786 164.553  1.00  0.00           N
ATOM    818  CA  ALA A  51      54.636  60.476 164.374  1.00  0.00           C
ATOM    820  CB  ALA A  51      55.686  59.546 163.764  1.00  0.00           C
ATOM    824  C   ALA A  51      54.006  60.006 165.693  1.00  0.00           C
ATOM    825  O   ALA A  51      53.346  60.806 166.344  1.00  0.00           O
ATOM    826  N   ALA A  52      54.126  58.776 166.243  1.00  0.00           N
ATOM    828  CA  ALA A  52      54.626  57.466 165.823  1.00  0.00           C
ATOM    830  CB  ALA A  52      54.906  56.726 167.153  1.00  0.00           C
ATOM    834  C   ALA A  52      53.666  56.646 164.914  1.00  0.00           C
ATOM    835  O   ALA A  52      52.446  56.816 164.984  1.00  0.00           O
ATOM    836  N   LEU A  53      54.136  55.726 164.033  1.00  0.00           N
ATOM    838  CA  LEU A  53      55.516  55.366 163.704  1.00  0.00           C
ATOM    840  CB  LEU A  53      56.076  54.206 164.573  1.00  0.00           C
ATOM    843  CG  LEU A  53      55.676  52.746 164.234  1.00  0.00           C
ATOM    845  CD1 LEU A  53      55.856  51.876 165.484  1.00  0.00           C
ATOM    849  CD2 LEU A  53      56.516  52.106 163.124  1.00  0.00           C
ATOM    853  C   LEU A  53      55.566  54.936 162.233  1.00  0.00           C
ATOM    854  O   LEU A  53      54.586  54.446 161.694  1.00  0.00           O
ATOM    855  N   GLY A  54      56.706  55.096 161.523  1.00  0.00           N
ATOM    857  CA  GLY A  54      57.796  55.996 161.864  1.00  0.00           C
ATOM    860  C   GLY A  54      57.356  57.416 161.614  1.00  0.00           C
ATOM    861  O   GLY A  54      56.176  57.676 161.404  1.00  0.00           O
ATOM    862  N   GLY A  55      58.236  58.416 161.684  1.00  0.00           N
ATOM    864  CA  GLY A  55      59.646  58.376 162.013  1.00  0.00           C
ATOM    867  C   GLY A  55      60.486  58.656 160.803  1.00  0.00           C
ATOM    868  O   GLY A  55      59.996  58.736 159.683  1.00  0.00           O
ATOM    869  N   GLY A  56      61.806  58.846 160.943  1.00  0.00           N
ATOM    871  CA  GLY A  56      62.546  59.106 162.174  1.00  0.00           C
ATOM    874  C   GLY A  56      62.506  60.576 162.514  1.00  0.00           C
ATOM    875  O   GLY A  56      62.076  61.406 161.713  1.00  0.00           O
ATOM    876  N   VAL A  57      62.976  60.966 163.713  1.00  0.00           N
ATOM    878  CA  VAL A  57      62.946  62.356 164.114  1.00  0.00           C
ATOM    880  CB  VAL A  57      62.376  62.456 165.533  1.00  0.00           C
ATOM    882  CG1 VAL A  57      62.516  63.866 166.134  1.00  0.00           C
ATOM    886  CG2 VAL A  57      60.876  62.116 165.454  1.00  0.00           C
ATOM    890  C   VAL A  57      64.346  62.936 163.963  1.00  0.00           C
ATOM    891  O   VAL A  57      65.196  62.816 164.844  1.00  0.00           O
ATOM    892  N   GLY A  58      64.706  63.616 162.844  1.00  0.00           N
ATOM    894  CA  GLY A  58      63.976  64.006 161.643  1.00  0.00           C
ATOM    897  C   GLY A  58      64.486  65.356 161.164  1.00  0.00           C
ATOM    898  O   GLY A  58      64.226  66.386 161.793  1.00  0.00           O
ATOM    899  N   TYR A  59      65.296  65.456 160.073  1.00  0.00           N
ATOM    901  CA  TYR A  59      66.066  64.386 159.453  1.00  0.00           C
ATOM    903  CB  TYR A  59      65.456  63.846 158.124  1.00  0.00           C
ATOM    906  CG  TYR A  59      66.116  62.606 157.524  1.00  0.00           C
ATOM    907  CD1 TYR A  59      65.726  62.186 156.234  1.00  0.00           C
ATOM    909  CE1 TYR A  59      66.126  60.946 155.714  1.00  0.00           C
ATOM    911  CZ  TYR A  59      66.946  60.106 156.474  1.00  0.00           C
ATOM    912  OH  TYR A  59      67.256  58.816 155.983  1.00  0.00           O
ATOM    914  CD2 TYR A  59      67.006  61.776 158.234  1.00  0.00           C
ATOM    916  CE2 TYR A  59      67.416  60.536 157.713  1.00  0.00           C
ATOM    918  C   TYR A  59      67.506  64.816 159.243  1.00  0.00           C
ATOM    919  O   TYR A  59      68.346  64.476 160.073  1.00  0.00           O
ATOM    920  N   TYR A  60      67.796  65.506 158.114  1.00  0.00           N
ATOM    922  CA  TYR A  60      69.146  65.846 157.643  1.00  0.00           C
ATOM    924  CB  TYR A  60      69.166  66.766 156.374  1.00  0.00           C
ATOM    927  CG  TYR A  60      68.736  66.136 155.064  1.00  0.00           C
ATOM    928  CD1 TYR A  60      68.926  66.906 153.904  1.00  0.00           C
ATOM    930  CE1 TYR A  60      68.746  66.346 152.624  1.00  0.00           C
ATOM    932  CZ  TYR A  60      68.366  65.006 152.514  1.00  0.00           C
ATOM    933  OH  TYR A  60      68.476  64.376 151.264  1.00  0.00           O
ATOM    935  CD2 TYR A  60      68.286  64.806 154.933  1.00  0.00           C
ATOM    937  CE2 TYR A  60      68.096  64.246 153.653  1.00  0.00           C
ATOM    939  C   TYR A  60      70.086  66.426 158.704  1.00  0.00           C
ATOM    940  O   TYR A  60      69.866  67.516 159.224  1.00  0.00           O
ATOM    941  N   MET A  61      71.186  65.736 159.084  1.00  0.00           N
ATOM    943  CA  MET A  61      71.526  64.386 158.674  1.00  0.00           C
ATOM    945  CB  MET A  61      72.356  64.336 157.384  1.00  0.00           C
ATOM    948  CG  MET A  61      72.596  62.906 156.874  1.00  0.00           C
ATOM    951  SD  MET A  61      73.046  62.846 155.113  1.00  0.00           S
ATOM    952  CE  MET A  61      72.856  61.056 154.933  1.00  0.00           C
ATOM    956  C   MET A  61      72.086  63.526 159.793  1.00  0.00           C
ATOM    957  O   MET A  61      73.266  63.206 159.873  1.00  0.00           O
ATOM    958  N   ASP A  62      71.146  63.136 160.653  1.00  0.00           N
ATOM    960  CA  ASP A  62      71.006  61.826 161.243  1.00  0.00           C
ATOM    962  CB  ASP A  62      72.206  60.806 161.264  1.00  0.00           C
ATOM    965  CG  ASP A  62      72.296  59.946 159.984  1.00  0.00           C
ATOM    966  OD1 ASP A  62      72.946  58.866 160.043  1.00  0.00           O
ATOM    967  OD2 ASP A  62      71.756  60.326 158.914  1.00  0.00           O
ATOM    968  C   ASP A  62      70.306  62.006 162.584  1.00  0.00           C
ATOM    969  O   ASP A  62      69.996  63.116 163.023  1.00  0.00           O
ATOM    970  N   VAL A  63      69.836  60.876 163.114  1.00  0.00           N
ATOM    972  CA  VAL A  63      68.506  60.786 163.683  1.00  0.00           C
ATOM    974  CB  VAL A  63      67.486  60.506 162.584  1.00  0.00           C
ATOM    976  CG1 VAL A  63      66.136  59.946 163.063  1.00  0.00           C
ATOM    980  CG2 VAL A  63      67.216  61.816 161.834  1.00  0.00           C
ATOM    984  C   VAL A  63      68.476  59.756 164.774  1.00  0.00           C
ATOM    985  O   VAL A  63      69.226  58.776 164.774  1.00  0.00           O
ATOM    986  N   GLN A  64      67.586  59.976 165.744  1.00  0.00           N
ATOM    988  CA  GLN A  64      67.216  59.006 166.724  1.00  0.00           C
ATOM    990  CB  GLN A  64      67.756  59.366 168.133  1.00  0.00           C
ATOM    993  CG  GLN A  64      69.036  58.626 168.603  1.00  0.00           C
ATOM    996  CD  GLN A  64      70.336  58.896 167.844  1.00  0.00           C
ATOM    997  OE1 GLN A  64      71.246  58.066 167.794  1.00  0.00           O
ATOM    998  NE2 GLN A  64      70.486  60.126 167.314  1.00  0.00           N
ATOM   1001  C   GLN A  64      65.706  59.026 166.743  1.00  0.00           C
ATOM   1002  O   GLN A  64      65.096  60.026 166.363  1.00  0.00           O
ATOM   1003  N   GLU A  65      65.046  57.966 167.223  1.00  0.00           N
ATOM   1005  CA  GLU A  65      63.646  58.086 167.564  1.00  0.00           C
ATOM   1007  CB  GLU A  65      62.726  57.976 166.314  1.00  0.00           C
ATOM   1010  CG  GLU A  65      61.976  56.656 166.034  1.00  0.00           C
ATOM   1013  CD  GLU A  65      62.786  55.556 165.353  1.00  0.00           C
ATOM   1014  OE1 GLU A  65      62.126  54.506 165.103  1.00  0.00           O
ATOM   1015  OE2 GLU A  65      63.976  55.746 165.034  1.00  0.00           O
ATOM   1016  C   GLU A  65      63.316  57.126 168.693  1.00  0.00           C
ATOM   1017  O   GLU A  65      64.116  56.286 169.124  1.00  0.00           O
ATOM   1018  N   ALA A  66      62.156  57.346 169.334  1.00  0.00           N
ATOM   1020  CA  ALA A  66      62.026  57.076 170.754  1.00  0.00           C
ATOM   1022  CB  ALA A  66      61.306  58.276 171.393  1.00  0.00           C
ATOM   1026  C   ALA A  66      61.316  55.776 171.103  1.00  0.00           C
ATOM   1027  O   ALA A  66      60.776  55.646 172.204  1.00  0.00           O
ATOM   1028  N   LYS A  67      61.316  54.756 170.204  1.00  0.00           N
ATOM   1030  CA  LYS A  67      60.626  53.466 170.383  1.00  0.00           C
ATOM   1032  CB  LYS A  67      60.976  52.476 169.224  1.00  0.00           C
ATOM   1035  CG  LYS A  67      60.836  52.956 167.773  1.00  0.00           C
ATOM   1038  CD  LYS A  67      59.456  52.746 167.114  1.00  0.00           C
ATOM   1041  CE  LYS A  67      58.296  53.536 167.724  1.00  0.00           C
ATOM   1044  NZ  LYS A  67      57.496  52.706 168.644  1.00  0.00           N
ATOM   1048  C   LYS A  67      61.096  52.776 171.663  1.00  0.00           C
ATOM   1049  O   LYS A  67      60.306  52.286 172.463  1.00  0.00           O
ATOM   1050  N   LEU A  68      62.436  52.796 171.813  1.00  0.00           N
ATOM   1052  CA  LEU A  68      63.216  52.366 172.934  1.00  0.00           C
ATOM   1054  CB  LEU A  68      64.686  52.726 172.603  1.00  0.00           C
ATOM   1057  CG  LEU A  68      65.726  52.146 173.573  1.00  0.00           C
ATOM   1059  CD1 LEU A  68      65.816  50.626 173.443  1.00  0.00           C
ATOM   1063  CD2 LEU A  68      67.106  52.776 173.323  1.00  0.00           C
ATOM   1067  C   LEU A  68      62.806  52.966 174.273  1.00  0.00           C
ATOM   1068  O   LEU A  68      62.356  52.276 175.183  1.00  0.00           O
ATOM   1069  N   ARG A  69      62.946  54.296 174.464  1.00  0.00           N
ATOM   1071  CA  ARG A  69      62.796  54.896 175.773  1.00  0.00           C
ATOM   1073  CB  ARG A  69      63.606  56.206 175.983  1.00  0.00           C
ATOM   1076  CG  ARG A  69      63.606  57.256 174.844  1.00  0.00           C
ATOM   1079  CD  ARG A  69      63.006  58.606 175.243  1.00  0.00           C
ATOM   1082  NE  ARG A  69      61.516  58.476 175.224  1.00  0.00           N
ATOM   1084  CZ  ARG A  69      60.686  59.356 175.754  1.00  0.00           C
ATOM   1085  NH1 ARG A  69      61.096  60.316 176.564  1.00  0.00           N
ATOM   1088  NH2 ARG A  69      59.396  59.256 175.493  1.00  0.00           N
ATOM   1091  C   ARG A  69      61.376  55.026 176.274  1.00  0.00           C
ATOM   1092  O   ARG A  69      61.156  55.106 177.484  1.00  0.00           O
ATOM   1093  N   ASP A  70      60.376  54.976 175.364  1.00  0.00           N
ATOM   1095  CA  ASP A  70      58.966  54.926 175.724  1.00  0.00           C
ATOM   1097  CB  ASP A  70      58.116  54.956 174.413  1.00  0.00           C
ATOM   1100  CG  ASP A  70      56.676  55.416 174.634  1.00  0.00           C
ATOM   1101  OD1 ASP A  70      56.386  56.076 175.663  1.00  0.00           O
ATOM   1102  OD2 ASP A  70      55.886  55.226 173.664  1.00  0.00           O
ATOM   1103  C   ASP A  70      58.616  53.696 176.573  1.00  0.00           C
ATOM   1104  O   ASP A  70      58.036  53.806 177.653  1.00  0.00           O
ATOM   1105  N   LYS A  71      59.086  52.506 176.144  1.00  0.00           N
ATOM   1107  CA  LYS A  71      58.766  51.256 176.813  1.00  0.00           C
ATOM   1109  CB  LYS A  71      58.726  50.116 175.763  1.00  0.00           C
ATOM   1112  CG  LYS A  71      57.696  50.346 174.644  1.00  0.00           C
ATOM   1115  CD  LYS A  71      57.116  48.996 174.184  1.00  0.00           C
ATOM   1118  CE  LYS A  71      56.246  49.046 172.934  1.00  0.00           C
ATOM   1121  NZ  LYS A  71      57.106  49.346 171.773  1.00  0.00           N
ATOM   1125  C   LYS A  71      59.766  50.866 177.883  1.00  0.00           C
ATOM   1126  O   LYS A  71      59.486  50.066 178.773  1.00  0.00           O
ATOM   1127  N   MET A  72      60.976  51.446 177.853  1.00  0.00           N
ATOM   1129  CA  MET A  72      61.976  51.286 178.894  1.00  0.00           C
ATOM   1131  CB  MET A  72      63.316  51.826 178.353  1.00  0.00           C
ATOM   1134  CG  MET A  72      64.496  51.756 179.333  1.00  0.00           C
ATOM   1137  SD  MET A  72      66.076  52.156 178.543  1.00  0.00           S
ATOM   1138  CE  MET A  72      65.826  53.946 178.604  1.00  0.00           C
ATOM   1142  C   MET A  72      61.616  51.986 180.194  1.00  0.00           C
ATOM   1143  O   MET A  72      62.036  51.566 181.273  1.00  0.00           O
ATOM   1144  N   ARG A  73      60.826  53.086 180.084  1.00  0.00           N
ATOM   1146  CA  ARG A  73      60.536  54.036 181.143  1.00  0.00           C
ATOM   1148  CB  ARG A  73      59.396  53.596 182.103  1.00  0.00           C
ATOM   1151  CG  ARG A  73      58.036  53.436 181.403  1.00  0.00           C
ATOM   1154  CD  ARG A  73      56.926  52.846 182.284  1.00  0.00           C
ATOM   1157  NE  ARG A  73      56.466  53.846 183.293  1.00  0.00           N
ATOM   1159  CZ  ARG A  73      55.516  53.556 184.193  1.00  0.00           C
ATOM   1160  NH1 ARG A  73      55.246  52.326 184.564  1.00  0.00           N
ATOM   1163  NH2 ARG A  73      54.826  54.526 184.753  1.00  0.00           N
ATOM   1166  C   ARG A  73      61.766  54.546 181.883  1.00  0.00           C
ATOM   1167  O   ARG A  73      61.876  54.496 183.104  1.00  0.00           O
ATOM   1168  N   GLY A  74      62.756  55.046 181.114  1.00  0.00           N
ATOM   1170  CA  GLY A  74      63.946  55.676 181.664  1.00  0.00           C
ATOM   1173  C   GLY A  74      63.626  56.976 182.374  1.00  0.00           C
ATOM   1174  O   GLY A  74      63.386  58.006 181.753  1.00  0.00           O
ATOM   1175  N   THR A  75      63.586  56.936 183.723  1.00  0.00           N
ATOM   1177  CA  THR A  75      63.286  58.076 184.584  1.00  0.00           C
ATOM   1179  CB  THR A  75      63.276  57.756 186.073  1.00  0.00           C
ATOM   1181  OG1 THR A  75      62.696  56.486 186.353  1.00  0.00           O
ATOM   1183  CG2 THR A  75      62.456  58.806 186.823  1.00  0.00           C
ATOM   1187  C   THR A  75      64.276  59.196 184.403  1.00  0.00           C
ATOM   1188  O   THR A  75      65.476  59.016 184.574  1.00  0.00           O
ATOM   1189  N   GLY A  76      63.766  60.406 184.073  1.00  0.00           N
ATOM   1191  CA  GLY A  76      64.606  61.556 183.744  1.00  0.00           C
ATOM   1194  C   GLY A  76      65.206  61.496 182.374  1.00  0.00           C
ATOM   1195  O   GLY A  76      66.216  62.136 182.144  1.00  0.00           O
ATOM   1196  N   VAL A  77      64.636  60.706 181.444  1.00  0.00           N
ATOM   1198  CA  VAL A  77      65.136  60.666 180.093  1.00  0.00           C
ATOM   1200  CB  VAL A  77      65.526  59.266 179.663  1.00  0.00           C
ATOM   1202  CG1 VAL A  77      66.126  59.316 178.244  1.00  0.00           C
ATOM   1206  CG2 VAL A  77      66.546  58.726 180.684  1.00  0.00           C
ATOM   1210  C   VAL A  77      64.106  61.236 179.154  1.00  0.00           C
ATOM   1211  O   VAL A  77      63.086  60.616 178.814  1.00  0.00           O
ATOM   1212  N   SER A  78      64.396  62.436 178.643  1.00  0.00           N
ATOM   1214  CA  SER A  78      63.586  63.116 177.673  1.00  0.00           C
ATOM   1216  CB  SER A  78      63.026  64.496 178.133  1.00  0.00           C
ATOM   1219  OG  SER A  78      64.006  65.476 178.464  1.00  0.00           O
ATOM   1221  C   SER A  78      64.366  63.266 176.404  1.00  0.00           C
ATOM   1222  O   SER A  78      65.556  63.566 176.393  1.00  0.00           O
ATOM   1223  N   VAL A  79      63.716  63.026 175.243  1.00  0.00           N
ATOM   1225  CA  VAL A  79      64.296  63.286 173.944  1.00  0.00           C
ATOM   1227  CB  VAL A  79      64.476  62.036 173.084  1.00  0.00           C
ATOM   1229  CG1 VAL A  79      63.146  61.426 172.603  1.00  0.00           C
ATOM   1233  CG2 VAL A  79      65.376  62.366 171.874  1.00  0.00           C
ATOM   1237  C   VAL A  79      63.426  64.326 173.284  1.00  0.00           C
ATOM   1238  O   VAL A  79      62.196  64.256 173.273  1.00  0.00           O
ATOM   1239  N   THR A  80      64.066  65.356 172.713  1.00  0.00           N
ATOM   1241  CA  THR A  80      63.406  66.366 171.913  1.00  0.00           C
ATOM   1243  CB  THR A  80      63.016  67.686 172.624  1.00  0.00           C
ATOM   1245  OG1 THR A  80      64.096  68.546 172.974  1.00  0.00           O
ATOM   1247  CG2 THR A  80      62.196  67.416 173.893  1.00  0.00           C
ATOM   1251  C   THR A  80      64.376  66.616 170.803  1.00  0.00           C
ATOM   1252  O   THR A  80      65.456  66.026 170.784  1.00  0.00           O
ATOM   1253  N   ARG A  81      64.036  67.436 169.793  1.00  0.00           N
ATOM   1255  CA  ARG A  81      65.066  67.736 168.823  1.00  0.00           C
ATOM   1257  CB  ARG A  81      65.016  66.796 167.584  1.00  0.00           C
ATOM   1260  CG  ARG A  81      63.936  67.026 166.493  1.00  0.00           C
ATOM   1263  CD  ARG A  81      64.346  66.666 165.034  1.00  0.00           C
ATOM   1266  NE  ARG A  81      65.486  65.686 165.043  1.00  0.00           N
ATOM   1268  CZ  ARG A  81      66.596  65.746 164.313  1.00  0.00           C
ATOM   1269  NH1 ARG A  81      66.686  66.446 163.214  1.00  0.00           N
ATOM   1272  NH2 ARG A  81      67.616  64.966 164.614  1.00  0.00           N
ATOM   1275  C   ARG A  81      64.996  69.166 168.374  1.00  0.00           C
ATOM   1276  O   ARG A  81      63.936  69.806 168.424  1.00  0.00           O
ATOM   1277  N   SER A  82      66.146  69.646 167.874  1.00  0.00           N
ATOM   1279  CA  SER A  82      66.246  70.616 166.813  1.00  0.00           C
ATOM   1281  CB  SER A  82      67.456  71.566 166.953  1.00  0.00           C
ATOM   1284  OG  SER A  82      67.386  72.366 168.144  1.00  0.00           O
ATOM   1286  C   SER A  82      66.366  69.866 165.493  1.00  0.00           C
ATOM   1287  O   SER A  82      66.586  68.656 165.474  1.00  0.00           O
ATOM   1288  N   GLY A  83      66.196  70.536 164.354  1.00  0.00           N
ATOM   1290  CA  GLY A  83      66.056  69.936 163.023  1.00  0.00           C
ATOM   1293  C   GLY A  83      67.296  69.336 162.424  1.00  0.00           C
ATOM   1294  O   GLY A  83      67.226  68.606 161.444  1.00  0.00           O
ATOM   1295  N   ASP A  84      68.446  69.616 163.023  1.00  0.00           N
ATOM   1297  CA  ASP A  84      69.776  69.186 162.713  1.00  0.00           C
ATOM   1299  CB  ASP A  84      70.686  70.466 162.853  1.00  0.00           C
ATOM   1302  CG  ASP A  84      70.516  71.276 164.143  1.00  0.00           C
ATOM   1303  OD1 ASP A  84      69.586  70.996 164.954  1.00  0.00           O
ATOM   1304  OD2 ASP A  84      71.266  72.266 164.324  1.00  0.00           O
ATOM   1305  C   ASP A  84      70.196  68.086 163.693  1.00  0.00           C
ATOM   1306  O   ASP A  84      70.626  66.986 163.323  1.00  0.00           O
ATOM   1307  N   ASN A  85      70.046  68.356 164.993  1.00  0.00           N
ATOM   1309  CA  ASN A  85      70.566  67.566 166.083  1.00  0.00           C
ATOM   1311  CB  ASN A  85      71.626  68.376 166.903  1.00  0.00           C
ATOM   1314  CG  ASN A  85      71.236  69.716 167.534  1.00  0.00           C
ATOM   1315  OD1 ASN A  85      71.966  70.696 167.394  1.00  0.00           O
ATOM   1316  ND2 ASN A  85      70.146  69.766 168.333  1.00  0.00           N
ATOM   1319  C   ASN A  85      69.456  67.006 166.943  1.00  0.00           C
ATOM   1320  O   ASN A  85      68.546  67.716 167.384  1.00  0.00           O
ATOM   1321  N   ILE A  86      69.486  65.696 167.284  1.00  0.00           N
ATOM   1323  CA  ILE A  86      68.686  65.206 168.403  1.00  0.00           C
ATOM   1325  CB  ILE A  86      68.516  63.676 168.454  1.00  0.00           C
ATOM   1327  CG2 ILE A  86      69.526  62.976 169.394  1.00  0.00           C
ATOM   1331  CG1 ILE A  86      67.096  63.266 168.893  1.00  0.00           C
ATOM   1334  CD  ILE A  86      66.096  63.276 167.743  1.00  0.00           C
ATOM   1338  C   ILE A  86      69.236  65.776 169.713  1.00  0.00           C
ATOM   1339  O   ILE A  86      70.456  65.956 169.844  1.00  0.00           O
ATOM   1340  N   ILE A  87      68.386  66.056 170.714  1.00  0.00           N
ATOM   1342  CA  ILE A  87      68.876  66.246 172.064  1.00  0.00           C
ATOM   1344  CB  ILE A  87      68.726  67.656 172.633  1.00  0.00           C
ATOM   1346  CG2 ILE A  87      69.616  68.596 171.773  1.00  0.00           C
ATOM   1350  CG1 ILE A  87      67.286  68.196 172.763  1.00  0.00           C
ATOM   1353  CD  ILE A  87      67.246  69.446 173.653  1.00  0.00           C
ATOM   1357  C   ILE A  87      68.276  65.206 172.984  1.00  0.00           C
ATOM   1358  O   ILE A  87      67.076  64.946 173.023  1.00  0.00           O
ATOM   1359  N   LEU A  88      69.176  64.566 173.743  1.00  0.00           N
ATOM   1361  CA  LEU A  88      68.866  63.636 174.793  1.00  0.00           C
ATOM   1363  CB  LEU A  88      69.696  62.346 174.653  1.00  0.00           C
ATOM   1366  CG  LEU A  88      69.246  61.466 173.483  1.00  0.00           C
ATOM   1368  CD1 LEU A  88      70.386  60.536 173.094  1.00  0.00           C
ATOM   1372  CD2 LEU A  88      67.986  60.696 173.904  1.00  0.00           C
ATOM   1376  C   LEU A  88      69.266  64.296 176.064  1.00  0.00           C
ATOM   1377  O   LEU A  88      70.446  64.556 176.304  1.00  0.00           O
ATOM   1378  N   ASN A  89      68.276  64.616 176.903  1.00  0.00           N
ATOM   1380  CA  ASN A  89      68.566  65.296 178.133  1.00  0.00           C
ATOM   1382  CB  ASN A  89      67.626  66.516 178.324  1.00  0.00           C
ATOM   1385  CG  ASN A  89      68.076  67.336 179.524  1.00  0.00           C
ATOM   1386  OD1 ASN A  89      69.186  67.166 180.033  1.00  0.00           O
ATOM   1387  ND2 ASN A  89      67.196  68.206 180.043  1.00  0.00           N
ATOM   1390  C   ASN A  89      68.466  64.256 179.234  1.00  0.00           C
ATOM   1391  O   ASN A  89      67.516  63.486 179.304  1.00  0.00           O
ATOM   1392  N   MET A  90      69.476  64.246 180.113  1.00  0.00           N
ATOM   1394  CA  MET A  90      69.456  63.486 181.334  1.00  0.00           C
ATOM   1396  CB  MET A  90      70.706  62.576 181.334  1.00  0.00           C
ATOM   1399  CG  MET A  90      70.636  61.396 180.353  1.00  0.00           C
ATOM   1402  SD  MET A  90      72.166  60.406 180.364  1.00  0.00           S
ATOM   1403  CE  MET A  90      71.376  58.856 180.873  1.00  0.00           C
ATOM   1407  C   MET A  90      69.506  64.396 182.554  1.00  0.00           C
ATOM   1408  O   MET A  90      70.586  64.886 182.893  1.00  0.00           O
ATOM   1409  N   PRO A  91      68.366  64.596 183.213  1.00  0.00           N
ATOM   1410  CD  PRO A  91      67.216  65.096 182.454  1.00  0.00           C
ATOM   1413  CA  PRO A  91      68.276  65.086 184.584  1.00  0.00           C
ATOM   1415  CB  PRO A  91      66.756  64.996 184.813  1.00  0.00           C
ATOM   1418  CG  PRO A  91      66.146  65.486 183.493  1.00  0.00           C
ATOM   1421  C   PRO A  91      69.046  64.356 185.663  1.00  0.00           C
ATOM   1422  O   PRO A  91      70.256  64.146 185.573  1.00  0.00           O
ATOM   1423  N   ASN A  92      68.376  63.976 186.763  1.00  0.00           N
ATOM   1425  CA  ASN A  92      69.036  63.836 188.044  1.00  0.00           C
ATOM   1427  CB  ASN A  92      68.006  64.106 189.154  1.00  0.00           C
ATOM   1430  CG  ASN A  92      66.926  63.036 189.304  1.00  0.00           C
ATOM   1431  OD1 ASN A  92      67.036  62.116 190.124  1.00  0.00           O
ATOM   1432  ND2 ASN A  92      65.816  63.236 188.563  1.00  0.00           N
ATOM   1435  C   ASN A  92      69.706  62.496 188.263  1.00  0.00           C
ATOM   1436  O   ASN A  92      70.076  62.126 189.374  1.00  0.00           O
ATOM   1437  N   ASN A  93      69.986  61.776 187.174  1.00  0.00           N
ATOM   1439  CA  ASN A  93      70.746  60.566 187.234  1.00  0.00           C
ATOM   1441  CB  ASN A  93      70.566  59.726 185.943  1.00  0.00           C
ATOM   1444  CG  ASN A  93      70.726  60.606 184.704  1.00  0.00           C
ATOM   1445  OD1 ASN A  93      69.836  61.396 184.403  1.00  0.00           O
ATOM   1446  ND2 ASN A  93      71.846  60.456 183.973  1.00  0.00           N
ATOM   1449  C   ASN A  93      72.206  60.856 187.513  1.00  0.00           C
ATOM   1450  O   ASN A  93      72.896  59.976 188.044  1.00  0.00           O
ATOM   1451  N   VAL A  94      72.686  62.076 187.204  1.00  0.00           N
ATOM   1453  CA  VAL A  94      74.086  62.456 187.183  1.00  0.00           C
ATOM   1455  CB  VAL A  94      74.346  63.486 186.094  1.00  0.00           C
ATOM   1457  CG1 VAL A  94      73.886  62.946 184.734  1.00  0.00           C
ATOM   1461  CG2 VAL A  94      73.616  64.816 186.343  1.00  0.00           C
ATOM   1465  C   VAL A  94      74.636  62.896 188.543  1.00  0.00           C
ATOM   1466  O   VAL A  94      75.376  63.866 188.674  1.00  0.00           O
ATOM   1467  N   THR A  95      74.326  62.176 189.634  1.00  0.00           N
ATOM   1469  CA  THR A  95      74.846  62.556 190.954  1.00  0.00           C
ATOM   1471  CB  THR A  95      74.086  61.936 192.123  1.00  0.00           C
ATOM   1473  OG1 THR A  95      74.016  60.526 192.064  1.00  0.00           O
ATOM   1475  CG2 THR A  95      72.656  62.466 192.064  1.00  0.00           C
ATOM   1479  C   THR A  95      76.306  62.216 191.114  1.00  0.00           C
ATOM   1480  O   THR A  95      77.036  62.806 191.913  1.00  0.00           O
ATOM   1481  N   PHE A  96      76.766  61.246 190.303  1.00  0.00           N
ATOM   1483  CA  PHE A  96      78.136  60.936 189.984  1.00  0.00           C
ATOM   1485  CB  PHE A  96      78.206  59.656 189.103  1.00  0.00           C
ATOM   1488  CG  PHE A  96      77.486  59.806 187.784  1.00  0.00           C
ATOM   1489  CD1 PHE A  96      78.106  60.476 186.724  1.00  0.00           C
ATOM   1491  CE1 PHE A  96      77.486  60.626 185.484  1.00  0.00           C
ATOM   1493  CZ  PHE A  96      76.226  60.056 185.264  1.00  0.00           C
ATOM   1495  CD2 PHE A  96      76.216  59.246 187.554  1.00  0.00           C
ATOM   1497  CE2 PHE A  96      75.586  59.356 186.304  1.00  0.00           C
ATOM   1499  C   PHE A  96      78.906  62.086 189.343  1.00  0.00           C
ATOM   1500  O   PHE A  96      78.356  63.056 188.804  1.00  0.00           O
ATOM   1501  N   ASP A  97      80.226  61.956 189.343  1.00  0.00           N
ATOM   1503  CA  ASP A  97      81.146  62.826 188.674  1.00  0.00           C
ATOM   1505  CB  ASP A  97      81.566  64.046 189.564  1.00  0.00           C
ATOM   1508  CG  ASP A  97      81.916  63.746 191.013  1.00  0.00           C
ATOM   1509  OD1 ASP A  97      81.716  62.616 191.514  1.00  0.00           O
ATOM   1510  OD2 ASP A  97      82.306  64.716 191.713  1.00  0.00           O
ATOM   1511  C   ASP A  97      82.266  61.936 188.174  1.00  0.00           C
ATOM   1512  O   ASP A  97      82.106  60.716 188.033  1.00  0.00           O
ATOM   1513  N   SER A  98      83.426  62.516 187.813  1.00  0.00           N
ATOM   1515  CA  SER A  98      84.646  61.756 187.613  1.00  0.00           C
ATOM   1517  CB  SER A  98      85.496  62.186 186.374  1.00  0.00           C
ATOM   1520  OG  SER A  98      85.826  63.576 186.334  1.00  0.00           O
ATOM   1522  C   SER A  98      85.436  61.826 188.894  1.00  0.00           C
ATOM   1523  O   SER A  98      85.546  62.886 189.483  1.00  0.00           O
ATOM   1524  N   SER A  99      85.926  60.656 189.394  1.00  0.00           N
ATOM   1526  CA  SER A  99      86.586  60.476 190.694  1.00  0.00           C
ATOM   1528  CB  SER A  99      87.416  61.686 191.223  1.00  0.00           C
ATOM   1531  OG  SER A  99      88.436  61.306 192.144  1.00  0.00           O
ATOM   1533  C   SER A  99      85.566  60.076 191.763  1.00  0.00           C
ATOM   1534  O   SER A  99      85.846  60.066 192.974  1.00  0.00           O
ATOM   1535  N   SER A 100      84.356  59.676 191.314  1.00  0.00           N
ATOM   1537  CA  SER A 100      83.416  58.916 192.113  1.00  0.00           C
ATOM   1539  CB  SER A 100      81.926  59.216 191.773  1.00  0.00           C
ATOM   1542  OG  SER A 100      81.606  59.066 190.383  1.00  0.00           O
ATOM   1544  C   SER A 100      83.686  57.436 192.013  1.00  0.00           C
ATOM   1545  O   SER A 100      84.216  56.926 191.024  1.00  0.00           O
ATOM   1546  N   ALA A 101      83.296  56.686 193.054  1.00  0.00           N
ATOM   1548  CA  ALA A 101      83.176  55.256 192.933  1.00  0.00           C
ATOM   1550  CB  ALA A 101      82.576  54.746 194.244  1.00  0.00           C
ATOM   1554  C   ALA A 101      82.266  54.766 191.814  1.00  0.00           C
ATOM   1555  O   ALA A 101      81.326  55.456 191.433  1.00  0.00           O
ATOM   1556  N   THR A 102      82.556  53.546 191.283  1.00  0.00           N
ATOM   1558  CA  THR A 102      81.766  52.716 190.373  1.00  0.00           C
ATOM   1560  CB  THR A 102      81.936  51.206 190.583  1.00  0.00           C
ATOM   1562  OG1 THR A 102      83.256  50.796 190.243  1.00  0.00           O
ATOM   1564  CG2 THR A 102      81.046  50.376 189.654  1.00  0.00           C
ATOM   1568  C   THR A 102      80.296  53.046 190.393  1.00  0.00           C
ATOM   1569  O   THR A 102      79.656  53.006 191.444  1.00  0.00           O
ATOM   1570  N   LEU A 103      79.706  53.426 189.253  1.00  0.00           N
ATOM   1572  CA  LEU A 103      78.346  53.936 189.253  1.00  0.00           C
ATOM   1574  CB  LEU A 103      77.966  54.456 187.853  1.00  0.00           C
ATOM   1577  CG  LEU A 103      77.046  55.696 187.743  1.00  0.00           C
ATOM   1579  CD1 LEU A 103      76.756  55.916 186.254  1.00  0.00           C
ATOM   1583  CD2 LEU A 103      75.726  55.606 188.534  1.00  0.00           C
ATOM   1587  C   LEU A 103      77.336  52.896 189.753  1.00  0.00           C
ATOM   1588  O   LEU A 103      77.386  51.716 189.403  1.00  0.00           O
ATOM   1589  N   LYS A 104      76.386  53.336 190.614  1.00  0.00           N
ATOM   1591  CA  LYS A 104      75.286  52.556 191.153  1.00  0.00           C
ATOM   1593  CB  LYS A 104      74.256  53.476 191.864  1.00  0.00           C
ATOM   1596  CG  LYS A 104      74.796  54.336 193.023  1.00  0.00           C
ATOM   1599  CD  LYS A 104      73.646  55.116 193.704  1.00  0.00           C
ATOM   1602  CE  LYS A 104      74.006  55.786 195.043  1.00  0.00           C
ATOM   1605  NZ  LYS A 104      72.876  56.636 195.523  1.00  0.00           N
ATOM   1609  C   LYS A 104      74.496  51.806 190.064  1.00  0.00           C
ATOM   1610  O   LYS A 104      74.196  52.436 189.043  1.00  0.00           O
ATOM   1611  N   PRO A 105      74.106  50.536 190.204  1.00  0.00           N
ATOM   1612  CD  PRO A 105      74.516  49.676 191.323  1.00  0.00           C
ATOM   1615  CA  PRO A 105      73.346  49.776 189.203  1.00  0.00           C
ATOM   1617  CB  PRO A 105      72.936  48.516 189.943  1.00  0.00           C
ATOM   1620  CG  PRO A 105      74.106  48.266 190.904  1.00  0.00           C
ATOM   1623  C   PRO A 105      72.186  50.466 188.524  1.00  0.00           C
ATOM   1624  O   PRO A 105      72.006  50.326 187.323  1.00  0.00           O
ATOM   1625  N   ALA A 106      71.376  51.256 189.263  1.00  0.00           N
ATOM   1627  CA  ALA A 106      70.316  52.066 188.713  1.00  0.00           C
ATOM   1629  CB  ALA A 106      69.666  52.876 189.844  1.00  0.00           C
ATOM   1633  C   ALA A 106      70.766  53.076 187.653  1.00  0.00           C
ATOM   1634  O   ALA A 106      70.056  53.346 186.683  1.00  0.00           O
ATOM   1635  N   GLY A 107      71.966  53.666 187.813  1.00  0.00           N
ATOM   1637  CA  GLY A 107      72.536  54.596 186.854  1.00  0.00           C
ATOM   1640  C   GLY A 107      73.196  53.846 185.744  1.00  0.00           C
ATOM   1641  O   GLY A 107      73.136  54.256 184.594  1.00  0.00           O
ATOM   1642  N   ALA A 108      73.796  52.676 186.043  1.00  0.00           N
ATOM   1644  CA  ALA A 108      74.306  51.786 185.033  1.00  0.00           C
ATOM   1646  CB  ALA A 108      74.936  50.546 185.674  1.00  0.00           C
ATOM   1650  C   ALA A 108      73.216  51.356 184.053  1.00  0.00           C
ATOM   1651  O   ALA A 108      73.436  51.456 182.853  1.00  0.00           O
ATOM   1652  N   ASN A 109      72.016  51.006 184.564  1.00  0.00           N
ATOM   1654  CA  ASN A 109      70.846  50.736 183.734  1.00  0.00           C
ATOM   1656  CB  ASN A 109      69.586  50.336 184.574  1.00  0.00           C
ATOM   1659  CG  ASN A 109      69.836  49.026 185.323  1.00  0.00           C
ATOM   1660  OD1 ASN A 109      70.856  48.366 185.124  1.00  0.00           O
ATOM   1661  ND2 ASN A 109      68.926  48.656 186.254  1.00  0.00           N
ATOM   1664  C   ASN A 109      70.446  51.926 182.873  1.00  0.00           C
ATOM   1665  O   ASN A 109      70.216  51.786 181.674  1.00  0.00           O
ATOM   1666  N   THR A 110      70.366  53.156 183.424  1.00  0.00           N
ATOM   1668  CA  THR A 110      69.996  54.326 182.634  1.00  0.00           C
ATOM   1670  CB  THR A 110      69.526  55.536 183.464  1.00  0.00           C
ATOM   1672  OG1 THR A 110      68.556  56.296 182.743  1.00  0.00           O
ATOM   1674  CG2 THR A 110      70.626  56.506 183.874  1.00  0.00           C
ATOM   1678  C   THR A 110      71.036  54.686 181.563  1.00  0.00           C
ATOM   1679  O   THR A 110      70.686  55.046 180.443  1.00  0.00           O
ATOM   1680  N   LEU A 111      72.346  54.556 181.854  1.00  0.00           N
ATOM   1682  CA  LEU A 111      73.386  54.756 180.853  1.00  0.00           C
ATOM   1684  CB  LEU A 111      74.776  55.056 181.473  1.00  0.00           C
ATOM   1687  CG  LEU A 111      74.966  56.506 181.963  1.00  0.00           C
ATOM   1689  CD1 LEU A 111      74.426  56.766 183.363  1.00  0.00           C
ATOM   1693  CD2 LEU A 111      76.446  56.876 181.944  1.00  0.00           C
ATOM   1697  C   LEU A 111      73.496  53.626 179.833  1.00  0.00           C
ATOM   1698  O   LEU A 111      73.866  53.886 178.693  1.00  0.00           O
ATOM   1699  N   THR A 112      73.126  52.366 180.144  1.00  0.00           N
ATOM   1701  CA  THR A 112      72.916  51.346 179.114  1.00  0.00           C
ATOM   1703  CB  THR A 112      72.566  49.966 179.644  1.00  0.00           C
ATOM   1705  OG1 THR A 112      73.556  49.486 180.544  1.00  0.00           O
ATOM   1707  CG2 THR A 112      72.476  48.946 178.493  1.00  0.00           C
ATOM   1711  C   THR A 112      71.816  51.746 178.144  1.00  0.00           C
ATOM   1712  O   THR A 112      71.966  51.686 176.933  1.00  0.00           O
ATOM   1713  N   GLY A 113      70.686  52.256 178.684  1.00  0.00           N
ATOM   1715  CA  GLY A 113      69.586  52.786 177.893  1.00  0.00           C
ATOM   1718  C   GLY A 113      69.916  53.986 177.053  1.00  0.00           C
ATOM   1719  O   GLY A 113      69.386  54.156 175.954  1.00  0.00           O
ATOM   1720  N   VAL A 114      70.796  54.896 177.533  1.00  0.00           N
ATOM   1722  CA  VAL A 114      71.276  56.026 176.743  1.00  0.00           C
ATOM   1724  CB  VAL A 114      71.746  57.216 177.584  1.00  0.00           C
ATOM   1726  CG1 VAL A 114      73.266  57.266 177.864  1.00  0.00           C
ATOM   1730  CG2 VAL A 114      71.336  58.526 176.883  1.00  0.00           C
ATOM   1734  C   VAL A 114      72.296  55.596 175.703  1.00  0.00           C
ATOM   1735  O   VAL A 114      72.256  56.026 174.553  1.00  0.00           O
ATOM   1736  N   ALA A 115      73.206  54.656 176.034  1.00  0.00           N
ATOM   1738  CA  ALA A 115      74.136  54.066 175.084  1.00  0.00           C
ATOM   1740  CB  ALA A 115      75.096  53.136 175.823  1.00  0.00           C
ATOM   1744  C   ALA A 115      73.476  53.326 173.954  1.00  0.00           C
ATOM   1745  O   ALA A 115      73.936  53.346 172.804  1.00  0.00           O
ATOM   1746  N   MET A 116      72.366  52.646 174.273  1.00  0.00           N
ATOM   1748  CA  MET A 116      71.486  51.996 173.343  1.00  0.00           C
ATOM   1750  CB  MET A 116      70.596  50.986 174.094  1.00  0.00           C
ATOM   1753  CG  MET A 116      69.866  50.026 173.144  1.00  0.00           C
ATOM   1756  SD  MET A 116      68.966  48.686 173.963  1.00  0.00           S
ATOM   1757  CE  MET A 116      68.556  47.896 172.373  1.00  0.00           C
ATOM   1761  C   MET A 116      70.656  53.006 172.564  1.00  0.00           C
ATOM   1762  O   MET A 116      70.356  52.776 171.404  1.00  0.00           O
ATOM   1763  N   VAL A 117      70.306  54.186 173.104  1.00  0.00           N
ATOM   1765  CA  VAL A 117      69.606  55.176 172.293  1.00  0.00           C
ATOM   1767  CB  VAL A 117      68.636  56.036 173.114  1.00  0.00           C
ATOM   1769  CG1 VAL A 117      69.256  57.346 173.613  1.00  0.00           C
ATOM   1773  CG2 VAL A 117      67.396  56.326 172.244  1.00  0.00           C
ATOM   1777  C   VAL A 117      70.546  56.026 171.424  1.00  0.00           C
ATOM   1778  O   VAL A 117      70.126  56.556 170.393  1.00  0.00           O
ATOM   1779  N   LEU A 118      71.846  56.126 171.734  1.00  0.00           N
ATOM   1781  CA  LEU A 118      72.816  56.816 170.874  1.00  0.00           C
ATOM   1783  CB  LEU A 118      74.006  57.366 171.724  1.00  0.00           C
ATOM   1786  CG  LEU A 118      73.866  58.796 172.303  1.00  0.00           C
ATOM   1788  CD1 LEU A 118      73.226  58.796 173.683  1.00  0.00           C
ATOM   1792  CD2 LEU A 118      75.236  59.506 172.394  1.00  0.00           C
ATOM   1796  C   LEU A 118      73.416  55.866 169.833  1.00  0.00           C
ATOM   1797  O   LEU A 118      74.356  56.216 169.133  1.00  0.00           O
ATOM   1798  N   LYS A 119      72.896  54.636 169.693  1.00  0.00           N
ATOM   1800  CA  LYS A 119      73.496  53.676 168.804  1.00  0.00           C
ATOM   1802  CB  LYS A 119      73.526  52.296 169.523  1.00  0.00           C
ATOM   1805  CG  LYS A 119      74.596  51.316 169.013  1.00  0.00           C
ATOM   1808  CD  LYS A 119      76.066  51.716 169.194  1.00  0.00           C
ATOM   1811  CE  LYS A 119      76.606  51.526 170.624  1.00  0.00           C
ATOM   1814  NZ  LYS A 119      76.286  52.676 171.493  1.00  0.00           N
ATOM   1818  C   LYS A 119      72.706  53.586 167.493  1.00  0.00           C
ATOM   1819  O   LYS A 119      73.006  52.716 166.684  1.00  0.00           O
ATOM   1820  N   GLU A 120      71.696  54.466 167.263  1.00  0.00           N
ATOM   1822  CA  GLU A 120      70.806  54.336 166.113  1.00  0.00           C
ATOM   1824  CB  GLU A 120      69.606  55.326 166.164  1.00  0.00           C
ATOM   1827  CG  GLU A 120      68.596  55.066 167.323  1.00  0.00           C
ATOM   1830  CD  GLU A 120      67.726  53.836 167.124  1.00  0.00           C
ATOM   1831  OE1 GLU A 120      66.896  53.836 166.193  1.00  0.00           O
ATOM   1832  OE2 GLU A 120      67.866  52.846 167.893  1.00  0.00           O
ATOM   1833  C   GLU A 120      71.526  54.486 164.784  1.00  0.00           C
ATOM   1834  O   GLU A 120      71.296  53.736 163.823  1.00  0.00           O
ATOM   1835  N   TYR A 121      72.496  55.426 164.723  1.00  0.00           N
ATOM   1837  CA  TYR A 121      73.376  55.636 163.583  1.00  0.00           C
ATOM   1839  CB  TYR A 121      72.786  56.706 162.603  1.00  0.00           C
ATOM   1842  CG  TYR A 121      71.696  56.096 161.754  1.00  0.00           C
ATOM   1843  CD1 TYR A 121      70.336  56.196 162.114  1.00  0.00           C
ATOM   1845  CE1 TYR A 121      69.346  55.586 161.334  1.00  0.00           C
ATOM   1847  CZ  TYR A 121      69.706  54.906 160.164  1.00  0.00           C
ATOM   1848  OH  TYR A 121      68.716  54.316 159.354  1.00  0.00           O
ATOM   1850  CD2 TYR A 121      72.036  55.406 160.574  1.00  0.00           C
ATOM   1852  CE2 TYR A 121      71.036  54.806 159.793  1.00  0.00           C
ATOM   1854  C   TYR A 121      74.816  56.046 163.984  1.00  0.00           C
ATOM   1855  O   TYR A 121      75.026  56.596 165.064  1.00  0.00           O
ATOM   1856  N   PRO A 122      75.836  55.816 163.124  1.00  0.00           N
ATOM   1857  CD  PRO A 122      75.706  54.796 162.064  1.00  0.00           C
ATOM   1860  CA  PRO A 122      77.246  55.986 163.513  1.00  0.00           C
ATOM   1862  CB  PRO A 122      77.946  54.786 162.834  1.00  0.00           C
ATOM   1865  CG  PRO A 122      77.126  54.536 161.573  1.00  0.00           C
ATOM   1868  C   PRO A 122      77.826  57.296 162.974  1.00  0.00           C
ATOM   1869  O   PRO A 122      78.986  57.596 163.284  1.00  0.00           O
ATOM   1870  N   LYS A 123      77.076  58.056 162.163  1.00  0.00           N
ATOM   1872  CA  LYS A 123      77.566  59.226 161.454  1.00  0.00           C
ATOM   1874  CB  LYS A 123      76.586  59.606 160.323  1.00  0.00           C
ATOM   1877  CG  LYS A 123      76.416  58.506 159.273  1.00  0.00           C
ATOM   1880  CD  LYS A 123      75.536  59.076 158.163  1.00  0.00           C
ATOM   1883  CE  LYS A 123      74.906  57.996 157.293  1.00  0.00           C
ATOM   1886  NZ  LYS A 123      73.596  58.496 156.844  1.00  0.00           N
ATOM   1890  C   LYS A 123      77.726  60.496 162.274  1.00  0.00           C
ATOM   1891  O   LYS A 123      78.416  61.446 161.894  1.00  0.00           O
ATOM   1892  N   THR A 124      77.046  60.546 163.424  1.00  0.00           N
ATOM   1894  CA  THR A 124      76.966  61.716 164.254  1.00  0.00           C
ATOM   1896  CB  THR A 124      75.666  61.766 165.034  1.00  0.00           C
ATOM   1898  OG1 THR A 124      75.366  60.526 165.674  1.00  0.00           O
ATOM   1900  CG2 THR A 124      74.576  62.016 163.984  1.00  0.00           C
ATOM   1904  C   THR A 124      78.086  61.746 165.243  1.00  0.00           C
ATOM   1905  O   THR A 124      78.526  60.726 165.763  1.00  0.00           O
ATOM   1906  N   ALA A 125      78.546  62.956 165.563  1.00  0.00           N
ATOM   1908  CA  ALA A 125      79.346  63.176 166.734  1.00  0.00           C
ATOM   1910  CB  ALA A 125      80.466  64.166 166.424  1.00  0.00           C
ATOM   1914  C   ALA A 125      78.486  63.656 167.874  1.00  0.00           C
ATOM   1915  O   ALA A 125      77.346  64.076 167.694  1.00  0.00           O
ATOM   1916  N   VAL A 126      79.026  63.616 169.094  1.00  0.00           N
ATOM   1918  CA  VAL A 126      78.346  64.006 170.294  1.00  0.00           C
ATOM   1920  CB  VAL A 126      78.316  62.876 171.323  1.00  0.00           C
ATOM   1922  CG1 VAL A 126      77.226  63.166 172.373  1.00  0.00           C
ATOM   1926  CG2 VAL A 126      78.046  61.526 170.633  1.00  0.00           C
ATOM   1930  C   VAL A 126      79.116  65.166 170.894  1.00  0.00           C
ATOM   1931  O   VAL A 126      80.336  65.096 171.034  1.00  0.00           O
ATOM   1932  N   ASN A 127      78.426  66.216 171.344  1.00  0.00           N
ATOM   1934  CA  ASN A 127      78.956  67.036 172.424  1.00  0.00           C
ATOM   1936  CB  ASN A 127      79.046  68.556 172.093  1.00  0.00           C
ATOM   1939  CG  ASN A 127      77.736  69.176 171.624  1.00  0.00           C
ATOM   1940  OD1 ASN A 127      77.416  69.116 170.434  1.00  0.00           O
ATOM   1941  ND2 ASN A 127      76.966  69.846 172.503  1.00  0.00           N
ATOM   1944  C   ASN A 127      78.136  66.726 173.653  1.00  0.00           C
ATOM   1945  O   ASN A 127      76.916  66.586 173.603  1.00  0.00           O
ATOM   1946  N   VAL A 128      78.826  66.556 174.793  1.00  0.00           N
ATOM   1948  CA  VAL A 128      78.156  66.286 176.053  1.00  0.00           C
ATOM   1950  CB  VAL A 128      78.556  64.956 176.684  1.00  0.00           C
ATOM   1952  CG1 VAL A 128      77.696  64.726 177.933  1.00  0.00           C
ATOM   1956  CG2 VAL A 128      78.316  63.826 175.663  1.00  0.00           C
ATOM   1960  C   VAL A 128      78.476  67.416 177.013  1.00  0.00           C
ATOM   1961  O   VAL A 128      79.626  67.766 177.243  1.00  0.00           O
ATOM   1962  N   ILE A 129      77.426  68.046 177.564  1.00  0.00           N
ATOM   1964  CA  ILE A 129      77.606  69.256 178.324  1.00  0.00           C
ATOM   1966  CB  ILE A 129      77.066  70.436 177.484  1.00  0.00           C
ATOM   1968  CG2 ILE A 129      75.556  70.596 177.593  1.00  0.00           C
ATOM   1972  CG1 ILE A 129      77.726  71.816 177.714  1.00  0.00           C
ATOM   1975  CD  ILE A 129      78.466  71.946 179.034  1.00  0.00           C
ATOM   1979  C   ILE A 129      76.976  69.006 179.693  1.00  0.00           C
ATOM   1980  O   ILE A 129      75.786  68.726 179.844  1.00  0.00           O
ATOM   1981  N   GLY A 130      77.806  69.026 180.763  1.00  0.00           N
ATOM   1983  CA  GLY A 130      77.336  68.826 182.123  1.00  0.00           C
ATOM   1986  C   GLY A 130      76.966  70.126 182.784  1.00  0.00           C
ATOM   1987  O   GLY A 130      77.496  71.176 182.463  1.00  0.00           O
ATOM   1988  N   TYR A 131      76.046  70.056 183.754  1.00  0.00           N
ATOM   1990  CA  TYR A 131      75.536  71.196 184.483  1.00  0.00           C
ATOM   1992  CB  TYR A 131      74.076  71.586 184.084  1.00  0.00           C
ATOM   1995  CG  TYR A 131      73.896  71.976 182.644  1.00  0.00           C
ATOM   1996  CD1 TYR A 131      73.946  71.016 181.614  1.00  0.00           C
ATOM   1998  CE1 TYR A 131      73.536  71.326 180.313  1.00  0.00           C
ATOM   2000  CZ  TYR A 131      73.176  72.636 179.984  1.00  0.00           C
ATOM   2001  OH  TYR A 131      72.926  73.056 178.674  1.00  0.00           O
ATOM   2003  CD2 TYR A 131      73.486  73.276 182.304  1.00  0.00           C
ATOM   2005  CE2 TYR A 131      73.136  73.596 180.984  1.00  0.00           C
ATOM   2007  C   TYR A 131      75.546  70.876 185.964  1.00  0.00           C
ATOM   2008  O   TYR A 131      75.786  69.746 186.413  1.00  0.00           O
ATOM   2009  N   THR A 132      75.326  71.916 186.804  1.00  0.00           N
ATOM   2011  CA  THR A 132      75.196  71.756 188.244  1.00  0.00           C
ATOM   2013  CB  THR A 132      76.436  72.196 189.043  1.00  0.00           C
ATOM   2015  OG1 THR A 132      76.576  73.596 189.143  1.00  0.00           O
ATOM   2017  CG2 THR A 132      77.726  71.696 188.384  1.00  0.00           C
ATOM   2021  C   THR A 132      73.976  72.516 188.763  1.00  0.00           C
ATOM   2022  O   THR A 132      73.456  73.456 188.153  1.00  0.00           O
ATOM   2023  N   ASP A 133      73.546  72.136 189.973  1.00  0.00           N
ATOM   2025  CA  ASP A 133      72.856  72.986 190.924  1.00  0.00           C
ATOM   2027  CB  ASP A 133      72.426  72.196 192.214  1.00  0.00           C
ATOM   2030  CG  ASP A 133      73.516  71.326 192.834  1.00  0.00           C
ATOM   2031  OD1 ASP A 133      74.356  70.746 192.094  1.00  0.00           O
ATOM   2032  OD2 ASP A 133      73.416  71.076 194.063  1.00  0.00           O
ATOM   2033  C   ASP A 133      73.706  74.196 191.304  1.00  0.00           C
ATOM   2034  O   ASP A 133      74.936  74.136 191.293  1.00  0.00           O
ATOM   2035  N   SER A 134      73.076  75.326 191.664  1.00  0.00           N
ATOM   2037  CA  SER A 134      73.776  76.446 192.253  1.00  0.00           C
ATOM   2039  CB  SER A 134      73.096  77.826 191.973  1.00  0.00           C
ATOM   2042  OG  SER A 134      71.756  77.956 192.463  1.00  0.00           O
ATOM   2044  C   SER A 134      74.076  76.216 193.723  1.00  0.00           C
ATOM   2045  O   SER A 134      73.236  76.286 194.623  1.00  0.00           O
ATOM   2046  N   THR A 135      75.356  75.916 194.014  1.00  0.00           N
ATOM   2048  CA  THR A 135      75.866  75.576 195.334  1.00  0.00           C
ATOM   2050  CB  THR A 135      76.916  74.466 195.234  1.00  0.00           C
ATOM   2052  OG1 THR A 135      78.096  74.926 194.584  1.00  0.00           O
ATOM   2054  CG2 THR A 135      76.376  73.286 194.413  1.00  0.00           C
ATOM   2058  C   THR A 135      76.536  76.796 195.954  1.00  0.00           C
ATOM   2059  O   THR A 135      77.276  76.736 196.934  1.00  0.00           O
ATOM   2060  N   GLY A 136      76.356  77.956 195.293  1.00  0.00           N
ATOM   2062  CA  GLY A 136      77.006  79.236 195.533  1.00  0.00           C
ATOM   2065  C   GLY A 136      78.426  79.276 195.043  1.00  0.00           C
ATOM   2066  O   GLY A 136      78.946  80.306 194.654  1.00  0.00           O
ATOM   2067  N   GLY A 137      79.106  78.116 195.084  1.00  0.00           N
ATOM   2069  CA  GLY A 137      80.516  77.966 194.774  1.00  0.00           C
ATOM   2072  C   GLY A 137      80.766  77.846 193.314  1.00  0.00           C
ATOM   2073  O   GLY A 137      80.866  76.736 192.793  1.00  0.00           O
ATOM   2074  N   HIS A 138      80.926  78.986 192.634  1.00  0.00           N
ATOM   2076  CA  HIS A 138      81.146  79.046 191.204  1.00  0.00           C
ATOM   2078  CB  HIS A 138      81.366  80.526 190.814  1.00  0.00           C
ATOM   2081  ND1 HIS A 138      80.616  80.296 188.513  1.00  0.00           N
ATOM   2082  CG  HIS A 138      81.636  80.636 189.364  1.00  0.00           C
ATOM   2083  CE1 HIS A 138      81.176  80.276 187.323  1.00  0.00           C
ATOM   2085  NE2 HIS A 138      82.496  80.596 187.374  1.00  0.00           N
ATOM   2087  CD2 HIS A 138      82.796  80.846 188.693  1.00  0.00           C
ATOM   2089  C   HIS A 138      82.336  78.216 190.704  1.00  0.00           C
ATOM   2090  O   HIS A 138      82.216  77.376 189.813  1.00  0.00           O
ATOM   2091  N   ASP A 139      83.496  78.356 191.384  1.00  0.00           N
ATOM   2093  CA  ASP A 139      84.696  77.576 191.153  1.00  0.00           C
ATOM   2095  CB  ASP A 139      85.706  77.976 192.253  1.00  0.00           C
ATOM   2098  CG  ASP A 139      86.236  79.386 192.024  1.00  0.00           C
ATOM   2099  OD1 ASP A 139      86.396  79.806 190.844  1.00  0.00           O
ATOM   2100  OD2 ASP A 139      86.626  79.986 193.054  1.00  0.00           O
ATOM   2101  C   ASP A 139      84.496  76.056 191.254  1.00  0.00           C
ATOM   2102  O   ASP A 139      84.976  75.286 190.424  1.00  0.00           O
ATOM   2103  N   LEU A 140      83.766  75.616 192.293  1.00  0.00           N
ATOM   2105  CA  LEU A 140      83.386  74.226 192.504  1.00  0.00           C
ATOM   2107  CB  LEU A 140      82.726  74.026 193.894  1.00  0.00           C
ATOM   2110  CG  LEU A 140      83.706  74.206 195.084  1.00  0.00           C
ATOM   2112  CD1 LEU A 140      83.966  75.676 195.463  1.00  0.00           C
ATOM   2116  CD2 LEU A 140      83.226  73.446 196.323  1.00  0.00           C
ATOM   2120  C   LEU A 140      82.466  73.716 191.413  1.00  0.00           C
ATOM   2121  O   LEU A 140      82.686  72.656 190.824  1.00  0.00           O
ATOM   2122  N   ASN A 141      81.436  74.516 191.073  1.00  0.00           N
ATOM   2124  CA  ASN A 141      80.466  74.206 190.043  1.00  0.00           C
ATOM   2126  CB  ASN A 141      79.326  75.246 190.043  1.00  0.00           C
ATOM   2129  CG  ASN A 141      78.496  75.016 191.293  1.00  0.00           C
ATOM   2130  OD1 ASN A 141      78.266  73.866 191.683  1.00  0.00           O
ATOM   2131  ND2 ASN A 141      78.086  76.076 192.004  1.00  0.00           N
ATOM   2134  C   ASN A 141      81.036  74.096 188.643  1.00  0.00           C
ATOM   2135  O   ASN A 141      80.636  73.226 187.864  1.00  0.00           O
ATOM   2136  N   MET A 142      81.996  74.976 188.283  1.00  0.00           N
ATOM   2138  CA  MET A 142      82.696  74.936 187.013  1.00  0.00           C
ATOM   2140  CB  MET A 142      83.566  76.216 186.934  1.00  0.00           C
ATOM   2143  CG  MET A 142      84.126  76.606 185.544  1.00  0.00           C
ATOM   2146  SD  MET A 142      85.426  75.526 184.854  1.00  0.00           S
ATOM   2147  CE  MET A 142      86.616  75.736 186.204  1.00  0.00           C
ATOM   2151  C   MET A 142      83.496  73.636 186.854  1.00  0.00           C
ATOM   2152  O   MET A 142      83.456  72.976 185.824  1.00  0.00           O
ATOM   2153  N   ARG A 143      84.186  73.206 187.924  1.00  0.00           N
ATOM   2155  CA  ARG A 143      84.796  71.886 187.974  1.00  0.00           C
ATOM   2157  CB  ARG A 143      85.736  71.776 189.203  1.00  0.00           C
ATOM   2160  CG  ARG A 143      86.906  72.776 189.154  1.00  0.00           C
ATOM   2163  CD  ARG A 143      87.806  72.646 190.383  1.00  0.00           C
ATOM   2166  NE  ARG A 143      88.946  73.606 190.223  1.00  0.00           N
ATOM   2168  CZ  ARG A 143      88.896  74.876 190.583  1.00  0.00           C
ATOM   2169  NH1 ARG A 143      87.786  75.516 190.873  1.00  0.00           N
ATOM   2172  NH2 ARG A 143      90.016  75.556 190.694  1.00  0.00           N
ATOM   2175  C   ARG A 143      83.856  70.696 187.933  1.00  0.00           C
ATOM   2176  O   ARG A 143      84.036  69.796 187.113  1.00  0.00           O
ATOM   2177  N   LEU A 144      82.796  70.706 188.763  1.00  0.00           N
ATOM   2179  CA  LEU A 144      81.816  69.626 188.804  1.00  0.00           C
ATOM   2181  CB  LEU A 144      80.676  69.876 189.844  1.00  0.00           C
ATOM   2184  CG  LEU A 144      80.836  69.186 191.213  1.00  0.00           C
ATOM   2186  CD1 LEU A 144      81.056  67.676 191.073  1.00  0.00           C
ATOM   2190  CD2 LEU A 144      81.906  69.826 192.103  1.00  0.00           C
ATOM   2194  C   LEU A 144      81.156  69.386 187.454  1.00  0.00           C
ATOM   2195  O   LEU A 144      81.056  68.246 186.994  1.00  0.00           O
ATOM   2196  N   SER A 145      80.746  70.456 186.753  1.00  0.00           N
ATOM   2198  CA  SER A 145      80.136  70.356 185.424  1.00  0.00           C
ATOM   2200  CB  SER A 145      79.646  71.716 184.874  1.00  0.00           C
ATOM   2203  OG  SER A 145      80.666  72.706 184.753  1.00  0.00           O
ATOM   2205  C   SER A 145      80.986  69.656 184.364  1.00  0.00           C
ATOM   2206  O   SER A 145      80.486  68.826 183.614  1.00  0.00           O
ATOM   2207  N   GLN A 146      82.306  69.936 184.304  1.00  0.00           N
ATOM   2209  CA  GLN A 146      83.236  69.176 183.484  1.00  0.00           C
ATOM   2211  CB  GLN A 146      84.636  69.836 183.493  1.00  0.00           C
ATOM   2214  CG  GLN A 146      84.636  71.276 182.924  1.00  0.00           C
ATOM   2217  CD  GLN A 146      86.056  71.816 182.853  1.00  0.00           C
ATOM   2218  OE1 GLN A 146      87.026  71.096 183.083  1.00  0.00           O
ATOM   2219  NE2 GLN A 146      86.196  73.116 182.564  1.00  0.00           N
ATOM   2222  C   GLN A 146      83.406  67.706 183.874  1.00  0.00           C
ATOM   2223  O   GLN A 146      83.366  66.816 183.023  1.00  0.00           O
ATOM   2224  N   GLN A 147      83.576  67.416 185.173  1.00  0.00           N
ATOM   2226  CA  GLN A 147      83.696  66.066 185.694  1.00  0.00           C
ATOM   2228  CB  GLN A 147      83.986  66.136 187.214  1.00  0.00           C
ATOM   2231  CG  GLN A 147      85.356  66.786 187.504  1.00  0.00           C
ATOM   2234  CD  GLN A 147      85.466  67.156 188.973  1.00  0.00           C
ATOM   2235  OE1 GLN A 147      84.486  67.376 189.683  1.00  0.00           O
ATOM   2236  NE2 GLN A 147      86.716  67.256 189.483  1.00  0.00           N
ATOM   2239  C   GLN A 147      82.476  65.196 185.424  1.00  0.00           C
ATOM   2240  O   GLN A 147      82.556  64.056 184.994  1.00  0.00           O
ATOM   2241  N   ARG A 148      81.296  65.816 185.593  1.00  0.00           N
ATOM   2243  CA  ARG A 148      79.976  65.336 185.204  1.00  0.00           C
ATOM   2245  CB  ARG A 148      78.956  66.466 185.513  1.00  0.00           C
ATOM   2248  CG  ARG A 148      77.476  66.036 185.593  1.00  0.00           C
ATOM   2251  CD  ARG A 148      77.026  65.836 187.043  1.00  0.00           C
ATOM   2254  NE  ARG A 148      76.876  67.176 187.704  1.00  0.00           N
ATOM   2256  CZ  ARG A 148      76.896  67.346 189.014  1.00  0.00           C
ATOM   2257  NH1 ARG A 148      76.996  66.346 189.864  1.00  0.00           N
ATOM   2260  NH2 ARG A 148      76.816  68.576 189.483  1.00  0.00           N
ATOM   2263  C   ARG A 148      79.886  65.016 183.723  1.00  0.00           C
ATOM   2264  O   ARG A 148      79.246  64.056 183.314  1.00  0.00           O
ATOM   2265  N   ALA A 149      80.526  65.826 182.864  1.00  0.00           N
ATOM   2267  CA  ALA A 149      80.496  65.666 181.423  1.00  0.00           C
ATOM   2269  CB  ALA A 149      80.796  67.006 180.744  1.00  0.00           C
ATOM   2273  C   ALA A 149      81.496  64.636 180.894  1.00  0.00           C
ATOM   2274  O   ALA A 149      81.286  64.036 179.844  1.00  0.00           O
ATOM   2275  N   ASP A 150      82.596  64.376 181.623  1.00  0.00           N
ATOM   2277  CA  ASP A 150      83.626  63.486 181.143  1.00  0.00           C
ATOM   2279  CB  ASP A 150      85.016  64.186 181.283  1.00  0.00           C
ATOM   2282  CG  ASP A 150      85.746  64.116 182.613  1.00  0.00           C
ATOM   2283  OD1 ASP A 150      85.516  63.176 183.404  1.00  0.00           O
ATOM   2284  OD2 ASP A 150      86.716  64.896 182.793  1.00  0.00           O
ATOM   2285  C   ASP A 150      83.476  62.116 181.804  1.00  0.00           C
ATOM   2286  O   ASP A 150      84.066  61.116 181.374  1.00  0.00           O
ATOM   2287  N   SER A 151      82.606  62.016 182.823  1.00  0.00           N
ATOM   2289  CA  SER A 151      82.276  60.746 183.454  1.00  0.00           C
ATOM   2291  CB  SER A 151      81.876  60.906 184.934  1.00  0.00           C
ATOM   2294  OG  SER A 151      80.716  61.716 185.113  1.00  0.00           O
ATOM   2296  C   SER A 151      81.176  60.046 182.714  1.00  0.00           C
ATOM   2297  O   SER A 151      81.246  58.846 182.484  1.00  0.00           O
ATOM   2298  N   VAL A 152      80.176  60.776 182.183  1.00  0.00           N
ATOM   2300  CA  VAL A 152      79.326  60.246 181.124  1.00  0.00           C
ATOM   2302  CB  VAL A 152      78.096  61.076 180.783  1.00  0.00           C
ATOM   2304  CG1 VAL A 152      77.136  61.056 181.973  1.00  0.00           C
ATOM   2308  CG2 VAL A 152      78.476  62.516 180.424  1.00  0.00           C
ATOM   2312  C   VAL A 152      80.076  59.886 179.854  1.00  0.00           C
ATOM   2313  O   VAL A 152      79.836  58.816 179.304  1.00  0.00           O
ATOM   2314  N   ALA A 153      81.036  60.706 179.383  1.00  0.00           N
ATOM   2316  CA  ALA A 153      81.876  60.346 178.244  1.00  0.00           C
ATOM   2318  CB  ALA A 153      82.826  61.506 177.904  1.00  0.00           C
ATOM   2322  C   ALA A 153      82.696  59.076 178.484  1.00  0.00           C
ATOM   2323  O   ALA A 153      82.696  58.156 177.673  1.00  0.00           O
ATOM   2324  N   SER A 154      83.326  58.956 179.674  1.00  0.00           N
ATOM   2326  CA  SER A 154      83.986  57.736 180.144  1.00  0.00           C
ATOM   2328  CB  SER A 154      84.696  58.006 181.503  1.00  0.00           C
ATOM   2331  OG  SER A 154      85.426  56.886 182.004  1.00  0.00           O
ATOM   2333  C   SER A 154      83.056  56.536 180.253  1.00  0.00           C
ATOM   2334  O   SER A 154      83.406  55.416 179.864  1.00  0.00           O
ATOM   2335  N   ALA A 155      81.826  56.726 180.754  1.00  0.00           N
ATOM   2337  CA  ALA A 155      80.836  55.686 180.834  1.00  0.00           C
ATOM   2339  CB  ALA A 155      79.676  56.186 181.703  1.00  0.00           C
ATOM   2343  C   ALA A 155      80.256  55.236 179.513  1.00  0.00           C
ATOM   2344  O   ALA A 155      79.816  54.096 179.403  1.00  0.00           O
ATOM   2345  N   LEU A 156      80.236  56.096 178.474  1.00  0.00           N
ATOM   2347  CA  LEU A 156      79.786  55.716 177.154  1.00  0.00           C
ATOM   2349  CB  LEU A 156      79.236  56.956 176.393  1.00  0.00           C
ATOM   2352  CG  LEU A 156      77.916  57.536 176.974  1.00  0.00           C
ATOM   2354  CD1 LEU A 156      77.426  58.736 176.144  1.00  0.00           C
ATOM   2358  CD2 LEU A 156      76.836  56.466 177.144  1.00  0.00           C
ATOM   2362  C   LEU A 156      80.846  55.006 176.314  1.00  0.00           C
ATOM   2363  O   LEU A 156      80.516  54.226 175.413  1.00  0.00           O
ATOM   2364  N   ILE A 157      82.166  55.166 176.584  1.00  0.00           N
ATOM   2366  CA  ILE A 157      83.176  54.546 175.734  1.00  0.00           C
ATOM   2368  CB  ILE A 157      84.566  55.186 175.803  1.00  0.00           C
ATOM   2370  CG2 ILE A 157      84.496  56.626 175.253  1.00  0.00           C
ATOM   2374  CG1 ILE A 157      85.206  55.156 177.204  1.00  0.00           C
ATOM   2377  CD  ILE A 157      86.726  55.236 177.124  1.00  0.00           C
ATOM   2381  C   ILE A 157      83.306  53.046 175.924  1.00  0.00           C
ATOM   2382  O   ILE A 157      83.676  52.316 175.014  1.00  0.00           O
ATOM   2383  N   THR A 158      82.916  52.536 177.114  1.00  0.00           N
ATOM   2385  CA  THR A 158      82.826  51.096 177.364  1.00  0.00           C
ATOM   2387  CB  THR A 158      82.846  50.756 178.863  1.00  0.00           C
ATOM   2389  OG1 THR A 158      83.326  49.436 179.114  1.00  0.00           O
ATOM   2391  CG2 THR A 158      81.476  50.896 179.553  1.00  0.00           C
ATOM   2395  C   THR A 158      81.606  50.496 176.704  1.00  0.00           C
ATOM   2396  O   THR A 158      81.556  49.296 176.474  1.00  0.00           O
ATOM   2397  N   GLN A 159      80.606  51.336 176.323  1.00  0.00           N
ATOM   2399  CA  GLN A 159      79.336  50.896 175.763  1.00  0.00           C
ATOM   2401  CB  GLN A 159      78.146  51.776 176.274  1.00  0.00           C
ATOM   2404  CG  GLN A 159      77.966  51.926 177.803  1.00  0.00           C
ATOM   2407  CD  GLN A 159      77.336  50.716 178.484  1.00  0.00           C
ATOM   2408  OE1 GLN A 159      76.306  50.176 178.083  1.00  0.00           O
ATOM   2409  NE2 GLN A 159      77.946  50.286 179.623  1.00  0.00           N
ATOM   2412  C   GLN A 159      79.346  51.016 174.243  1.00  0.00           C
ATOM   2413  O   GLN A 159      78.296  51.136 173.603  1.00  0.00           O
ATOM   2414  N   GLY A 160      80.536  51.026 173.613  1.00  0.00           N
ATOM   2416  CA  GLY A 160      80.686  51.136 172.163  1.00  0.00           C
ATOM   2419  C   GLY A 160      80.386  52.486 171.564  1.00  0.00           C
ATOM   2420  O   GLY A 160      79.786  52.596 170.493  1.00  0.00           O
ATOM   2421  N   VAL A 161      80.796  53.586 172.204  1.00  0.00           N
ATOM   2423  CA  VAL A 161      80.796  54.886 171.544  1.00  0.00           C
ATOM   2425  CB  VAL A 161      79.846  55.896 172.174  1.00  0.00           C
ATOM   2427  CG1 VAL A 161      79.886  57.246 171.414  1.00  0.00           C
ATOM   2431  CG2 VAL A 161      78.416  55.326 172.174  1.00  0.00           C
ATOM   2435  C   VAL A 161      82.216  55.416 171.564  1.00  0.00           C
ATOM   2436  O   VAL A 161      82.806  55.566 172.624  1.00  0.00           O
ATOM   2437  N   ASP A 162      82.816  55.686 170.393  1.00  0.00           N
ATOM   2439  CA  ASP A 162      84.206  56.126 170.323  1.00  0.00           C
ATOM   2441  CB  ASP A 162      84.706  56.096 168.863  1.00  0.00           C
ATOM   2444  CG  ASP A 162      84.876  54.666 168.424  1.00  0.00           C
ATOM   2445  OD1 ASP A 162      84.726  53.726 169.243  1.00  0.00           O
ATOM   2446  OD2 ASP A 162      85.246  54.476 167.233  1.00  0.00           O
ATOM   2447  C   ASP A 162      84.516  57.436 171.004  1.00  0.00           C
ATOM   2448  O   ASP A 162      83.716  58.366 171.013  1.00  0.00           O
ATOM   2449  N   ALA A 163      85.706  57.536 171.633  1.00  0.00           N
ATOM   2451  CA  ALA A 163      86.066  58.696 172.424  1.00  0.00           C
ATOM   2453  CB  ALA A 163      87.346  58.406 173.234  1.00  0.00           C
ATOM   2457  C   ALA A 163      86.206  59.936 171.564  1.00  0.00           C
ATOM   2458  O   ALA A 163      85.856  61.046 171.974  1.00  0.00           O
ATOM   2459  N   SER A 164      86.666  59.766 170.314  1.00  0.00           N
ATOM   2461  CA  SER A 164      86.806  60.796 169.313  1.00  0.00           C
ATOM   2463  CB  SER A 164      87.696  60.236 168.174  1.00  0.00           C
ATOM   2466  OG  SER A 164      87.256  58.926 167.804  1.00  0.00           O
ATOM   2468  C   SER A 164      85.476  61.276 168.743  1.00  0.00           C
ATOM   2469  O   SER A 164      85.396  62.296 168.084  1.00  0.00           O
ATOM   2470  N   ARG A 165      84.376  60.546 169.044  1.00  0.00           N
ATOM   2472  CA  ARG A 165      83.036  60.956 168.704  1.00  0.00           C
ATOM   2474  CB  ARG A 165      82.166  59.676 168.543  1.00  0.00           C
ATOM   2477  CG  ARG A 165      80.766  59.916 167.944  1.00  0.00           C
ATOM   2480  CD  ARG A 165      79.936  58.636 167.743  1.00  0.00           C
ATOM   2483  NE  ARG A 165      78.586  58.826 168.384  1.00  0.00           N
ATOM   2485  CZ  ARG A 165      77.446  58.316 167.923  1.00  0.00           C
ATOM   2486  NH1 ARG A 165      77.346  57.766 166.743  1.00  0.00           N
ATOM   2489  NH2 ARG A 165      76.376  58.416 168.693  1.00  0.00           N
ATOM   2492  C   ARG A 165      82.456  61.856 169.793  1.00  0.00           C
ATOM   2493  O   ARG A 165      81.406  62.476 169.614  1.00  0.00           O
ATOM   2494  N   ILE A 166      83.126  62.006 170.954  1.00  0.00           N
ATOM   2496  CA  ILE A 166      82.636  62.786 172.073  1.00  0.00           C
ATOM   2498  CB  ILE A 166      82.656  62.016 173.394  1.00  0.00           C
ATOM   2500  CG2 ILE A 166      81.966  62.846 174.504  1.00  0.00           C
ATOM   2504  CG1 ILE A 166      82.016  60.626 173.293  1.00  0.00           C
ATOM   2507  CD  ILE A 166      80.556  60.616 172.864  1.00  0.00           C
ATOM   2511  C   ILE A 166      83.506  64.016 172.244  1.00  0.00           C
ATOM   2512  O   ILE A 166      84.726  63.916 172.333  1.00  0.00           O
ATOM   2513  N   ARG A 167      82.856  65.196 172.363  1.00  0.00           N
ATOM   2515  CA  ARG A 167      83.456  66.416 172.883  1.00  0.00           C
ATOM   2517  CB  ARG A 167      83.216  67.616 171.924  1.00  0.00           C
ATOM   2520  CG  ARG A 167      83.466  67.326 170.434  1.00  0.00           C
ATOM   2523  CD  ARG A 167      83.166  68.546 169.543  1.00  0.00           C
ATOM   2526  NE  ARG A 167      83.376  68.156 168.114  1.00  0.00           N
ATOM   2528  CZ  ARG A 167      82.516  67.456 167.384  1.00  0.00           C
ATOM   2529  NH1 ARG A 167      81.366  67.026 167.823  1.00  0.00           N
ATOM   2532  NH2 ARG A 167      82.846  67.186 166.134  1.00  0.00           N
ATOM   2535  C   ARG A 167      82.796  66.756 174.224  1.00  0.00           C
ATOM   2536  O   ARG A 167      81.636  66.426 174.453  1.00  0.00           O
ATOM   2537  N   THR A 168      83.516  67.426 175.164  1.00  0.00           N
ATOM   2539  CA  THR A 168      82.996  67.676 176.513  1.00  0.00           C
ATOM   2541  CB  THR A 168      83.526  66.766 177.624  1.00  0.00           C
ATOM   2543  OG1 THR A 168      84.946  66.726 177.663  1.00  0.00           O
ATOM   2545  CG2 THR A 168      83.056  65.326 177.393  1.00  0.00           C
ATOM   2549  C   THR A 168      83.196  69.106 176.964  1.00  0.00           C
ATOM   2550  O   THR A 168      84.186  69.776 176.684  1.00  0.00           O
ATOM   2551  N   GLN A 169      82.226  69.626 177.743  1.00  0.00           N
ATOM   2553  CA  GLN A 169      82.256  70.976 178.263  1.00  0.00           C
ATOM   2555  CB  GLN A 169      81.486  71.946 177.333  1.00  0.00           C
ATOM   2558  CG  GLN A 169      82.266  72.356 176.064  1.00  0.00           C
ATOM   2561  CD  GLN A 169      81.466  73.186 175.054  1.00  0.00           C
ATOM   2562  OE1 GLN A 169      81.696  73.086 173.844  1.00  0.00           O
ATOM   2563  NE2 GLN A 169      80.496  74.016 175.513  1.00  0.00           N
ATOM   2566  C   GLN A 169      81.636  70.996 179.644  1.00  0.00           C
ATOM   2567  O   GLN A 169      81.016  70.016 180.073  1.00  0.00           O
ATOM   2568  N   GLY A 170      81.706  72.126 180.373  1.00  0.00           N
ATOM   2570  CA  GLY A 170      80.796  72.406 181.473  1.00  0.00           C
ATOM   2573  C   GLY A 170      80.266  73.826 181.394  1.00  0.00           C
ATOM   2574  O   GLY A 170      80.996  74.716 180.974  1.00  0.00           O
ATOM   2575  N   LEU A 171      79.016  74.116 181.814  1.00  0.00           N
ATOM   2577  CA  LEU A 171      78.546  75.496 181.963  1.00  0.00           C
ATOM   2579  CB  LEU A 171      77.336  75.906 181.063  1.00  0.00           C
ATOM   2582  CG  LEU A 171      77.526  75.616 179.553  1.00  0.00           C
ATOM   2584  CD1 LEU A 171      76.256  75.976 178.763  1.00  0.00           C
ATOM   2588  CD2 LEU A 171      78.746  76.326 178.944  1.00  0.00           C
ATOM   2592  C   LEU A 171      78.176  75.816 183.404  1.00  0.00           C
ATOM   2593  O   LEU A 171      77.416  76.746 183.643  1.00  0.00           O
ATOM   2594  N   GLY A 172      78.706  75.096 184.413  1.00  0.00           N
ATOM   2596  CA  GLY A 172      78.406  75.326 185.834  1.00  0.00           C
ATOM   2599  C   GLY A 172      76.926  75.436 186.174  1.00  0.00           C
ATOM   2600  O   GLY A 172      76.146  74.566 185.744  1.00  0.00           O
ATOM   2601  N   PRO A 173      76.496  76.466 186.913  1.00  0.00           N
ATOM   2602  CD  PRO A 173      77.276  77.226 187.893  1.00  0.00           C
ATOM   2605  CA  PRO A 173      75.106  76.836 187.013  1.00  0.00           C
ATOM   2607  CB  PRO A 173      74.936  77.076 188.534  1.00  0.00           C
ATOM   2610  CG  PRO A 173      76.366  77.176 189.114  1.00  0.00           C
ATOM   2613  C   PRO A 173      74.876  78.106 186.184  1.00  0.00           C
ATOM   2614  O   PRO A 173      74.106  78.966 186.623  1.00  0.00           O
ATOM   2615  N   ALA A 174      75.486  78.256 184.984  1.00  0.00           N
ATOM   2617  CA  ALA A 174      75.276  79.386 184.084  1.00  0.00           C
ATOM   2619  CB  ALA A 174      76.506  79.636 183.163  1.00  0.00           C
ATOM   2623  C   ALA A 174      74.136  79.166 183.104  1.00  0.00           C
ATOM   2624  O   ALA A 174      73.796  80.016 182.284  1.00  0.00           O
ATOM   2625  N   ASN A 175      73.446  78.026 183.204  1.00  0.00           N
ATOM   2627  CA  ASN A 175      72.176  77.896 182.533  1.00  0.00           C
ATOM   2629  CB  ASN A 175      72.406  77.386 181.083  1.00  0.00           C
ATOM   2632  CG  ASN A 175      71.096  77.286 180.313  1.00  0.00           C
ATOM   2633  OD1 ASN A 175      70.176  78.066 180.583  1.00  0.00           O
ATOM   2634  ND2 ASN A 175      70.986  76.346 179.354  1.00  0.00           N
ATOM   2637  C   ASN A 175      71.236  77.036 183.394  1.00  0.00           C
ATOM   2638  O   ASN A 175      70.936  75.886 183.054  1.00  0.00           O
ATOM   2639  N   PRO A 176      70.796  77.526 184.553  1.00  0.00           N
ATOM   2640  CD  PRO A 176      71.066  78.886 185.054  1.00  0.00           C
ATOM   2643  CA  PRO A 176      69.666  76.946 185.253  1.00  0.00           C
ATOM   2645  CB  PRO A 176      69.646  77.716 186.573  1.00  0.00           C
ATOM   2648  CG  PRO A 176      70.036  79.136 186.153  1.00  0.00           C
ATOM   2651  C   PRO A 176      68.366  77.056 184.463  1.00  0.00           C
ATOM   2652  O   PRO A 176      68.096  78.056 183.793  1.00  0.00           O
ATOM   2653  N   ILE A 177      67.536  76.016 184.543  1.00  0.00           N
ATOM   2655  CA  ILE A 177      66.226  75.996 183.923  1.00  0.00           C
ATOM   2657  CB  ILE A 177      65.926  74.646 183.263  1.00  0.00           C
ATOM   2659  CG2 ILE A 177      66.736  74.586 181.973  1.00  0.00           C
ATOM   2663  CG1 ILE A 177      66.156  73.426 184.193  1.00  0.00           C
ATOM   2666  CD  ILE A 177      67.586  72.866 184.283  1.00  0.00           C
ATOM   2670  C   ILE A 177      65.156  76.256 184.954  1.00  0.00           C
ATOM   2671  O   ILE A 177      63.986  76.466 184.613  1.00  0.00           O
ATOM   2672  N   ALA A 178      65.556  76.236 186.223  1.00  0.00           N
ATOM   2674  CA  ALA A 178      64.696  76.286 187.374  1.00  0.00           C
ATOM   2676  CB  ALA A 178      64.256  74.836 187.723  1.00  0.00           C
ATOM   2680  C   ALA A 178      65.506  76.876 188.524  1.00  0.00           C
ATOM   2681  O   ALA A 178      66.706  76.626 188.624  1.00  0.00           O
ATOM   2682  N   SER A 179      64.856  77.636 189.454  1.00  0.00           N
ATOM   2684  CA  SER A 179      65.486  78.086 190.694  1.00  0.00           C
ATOM   2686  CB  SER A 179      64.626  79.006 191.614  1.00  0.00           C
ATOM   2689  OG  SER A 179      65.416  79.656 192.634  1.00  0.00           O
ATOM   2691  C   SER A 179      65.966  76.936 191.553  1.00  0.00           C
ATOM   2692  O   SER A 179      65.446  75.826 191.493  1.00  0.00           O
ATOM   2693  N   ASN A 180      66.986  77.176 192.383  1.00  0.00           N
ATOM   2695  CA  ASN A 180      67.606  76.166 193.204  1.00  0.00           C
ATOM   2697  CB  ASN A 180      69.136  76.326 193.033  1.00  0.00           C
ATOM   2700  CG  ASN A 180      69.846  74.996 193.194  1.00  0.00           C
ATOM   2701  OD1 ASN A 180      69.696  74.066 192.393  1.00  0.00           O
ATOM   2702  ND2 ASN A 180      70.696  74.886 194.234  1.00  0.00           N
ATOM   2705  C   ASN A 180      67.106  76.356 194.634  1.00  0.00           C
ATOM   2706  O   ASN A 180      67.656  77.136 195.414  1.00  0.00           O
ATOM   2707  N   SER A 181      65.996  75.666 195.004  1.00  0.00           N
ATOM   2709  CA  SER A 181      65.306  75.906 196.254  1.00  0.00           C
ATOM   2711  CB  SER A 181      64.136  76.916 196.013  1.00  0.00           C
ATOM   2714  OG  SER A 181      63.096  76.376 195.183  1.00  0.00           O
ATOM   2716  C   SER A 181      64.746  74.626 196.854  1.00  0.00           C
ATOM   2717  O   SER A 181      64.656  74.476 198.073  1.00  0.00           O
ATOM   2718  N   THR A 182      64.396  73.626 195.993  1.00  0.00           N
ATOM   2720  CA  THR A 182      63.846  72.326 196.374  1.00  0.00           C
ATOM   2722  CB  THR A 182      62.476  72.016 195.733  1.00  0.00           C
ATOM   2724  OG1 THR A 182      62.496  72.086 194.314  1.00  0.00           O
ATOM   2726  CG2 THR A 182      61.456  73.046 196.263  1.00  0.00           C
ATOM   2730  C   THR A 182      64.796  71.236 195.924  1.00  0.00           C
ATOM   2731  O   THR A 182      65.636  71.456 195.054  1.00  0.00           O
ATOM   2732  N   ALA A 183      64.676  70.016 196.484  1.00  0.00           N
ATOM   2734  CA  ALA A 183      65.326  68.826 195.964  1.00  0.00           C
ATOM   2736  CB  ALA A 183      64.986  67.626 196.874  1.00  0.00           C
ATOM   2740  C   ALA A 183      64.966  68.446 194.524  1.00  0.00           C
ATOM   2741  O   ALA A 183      65.836  68.076 193.744  1.00  0.00           O
ATOM   2742  N   GLU A 184      63.676  68.536 194.143  1.00  0.00           N
ATOM   2744  CA  GLU A 184      63.166  68.316 192.793  1.00  0.00           C
ATOM   2746  CB  GLU A 184      61.606  68.346 192.784  1.00  0.00           C
ATOM   2749  CG  GLU A 184      60.916  67.276 193.684  1.00  0.00           C
ATOM   2752  CD  GLU A 184      59.426  67.496 194.003  1.00  0.00           C
ATOM   2753  OE1 GLU A 184      58.966  68.656 194.143  1.00  0.00           O
ATOM   2754  OE2 GLU A 184      58.736  66.466 194.253  1.00  0.00           O
ATOM   2755  C   GLU A 184      63.806  69.286 191.783  1.00  0.00           C
ATOM   2756  O   GLU A 184      64.256  68.886 190.704  1.00  0.00           O
ATOM   2757  N   GLY A 185      63.976  70.576 192.154  1.00  0.00           N
ATOM   2759  CA  GLY A 185      64.666  71.586 191.334  1.00  0.00           C
ATOM   2762  C   GLY A 185      66.156  71.436 191.213  1.00  0.00           C
ATOM   2763  O   GLY A 185      66.726  71.556 190.124  1.00  0.00           O
ATOM   2764  N   LYS A 186      66.846  71.126 192.333  1.00  0.00           N
ATOM   2766  CA  LYS A 186      68.246  70.756 192.313  1.00  0.00           C
ATOM   2768  CB  LYS A 186      68.756  70.446 193.744  1.00  0.00           C
ATOM   2771  CG  LYS A 186      68.886  71.716 194.584  1.00  0.00           C
ATOM   2774  CD  LYS A 186      69.566  71.546 195.954  1.00  0.00           C
ATOM   2777  CE  LYS A 186      68.846  70.596 196.913  1.00  0.00           C
ATOM   2780  NZ  LYS A 186      69.556  70.596 198.194  1.00  0.00           N
ATOM   2784  C   LYS A 186      68.506  69.576 191.413  1.00  0.00           C
ATOM   2785  O   LYS A 186      69.416  69.566 190.593  1.00  0.00           O
ATOM   2786  N   ALA A 187      67.656  68.546 191.484  1.00  0.00           N
ATOM   2788  CA  ALA A 187      67.646  67.396 190.604  1.00  0.00           C
ATOM   2790  CB  ALA A 187      66.536  66.466 191.133  1.00  0.00           C
ATOM   2794  C   ALA A 187      67.496  67.736 189.114  1.00  0.00           C
ATOM   2795  O   ALA A 187      68.256  67.216 188.293  1.00  0.00           O
ATOM   2796  N   GLN A 188      66.596  68.656 188.713  1.00  0.00           N
ATOM   2798  CA  GLN A 188      66.526  69.156 187.344  1.00  0.00           C
ATOM   2800  CB  GLN A 188      65.296  70.066 187.214  1.00  0.00           C
ATOM   2803  CG  GLN A 188      64.886  70.346 185.754  1.00  0.00           C
ATOM   2806  CD  GLN A 188      63.706  71.316 185.723  1.00  0.00           C
ATOM   2807  OE1 GLN A 188      63.286  71.856 186.744  1.00  0.00           O
ATOM   2808  NE2 GLN A 188      63.156  71.546 184.513  1.00  0.00           N
ATOM   2811  C   GLN A 188      67.766  69.906 186.864  1.00  0.00           C
ATOM   2812  O   GLN A 188      68.226  69.716 185.733  1.00  0.00           O
ATOM   2813  N   ASN A 189      68.356  70.806 187.694  1.00  0.00           N
ATOM   2815  CA  ASN A 189      69.626  71.476 187.443  1.00  0.00           C
ATOM   2817  CB  ASN A 189      69.886  72.586 188.503  1.00  0.00           C
ATOM   2820  CG  ASN A 189      69.006  73.806 188.233  1.00  0.00           C
ATOM   2821  OD1 ASN A 189      68.906  74.266 187.094  1.00  0.00           O
ATOM   2822  ND2 ASN A 189      68.366  74.366 189.294  1.00  0.00           N
ATOM   2825  C   ASN A 189      70.846  70.556 187.344  1.00  0.00           C
ATOM   2826  O   ASN A 189      71.686  70.746 186.454  1.00  0.00           O
ATOM   2827  N   ARG A 190      70.976  69.526 188.213  1.00  0.00           N
ATOM   2829  CA  ARG A 190      71.936  68.446 187.994  1.00  0.00           C
ATOM   2831  CB  ARG A 190      72.066  67.406 189.154  1.00  0.00           C
ATOM   2834  CG  ARG A 190      72.956  67.786 190.353  1.00  0.00           C
ATOM   2837  CD  ARG A 190      72.276  68.596 191.464  1.00  0.00           C
ATOM   2840  NE  ARG A 190      71.096  67.836 191.994  1.00  0.00           N
ATOM   2842  CZ  ARG A 190      71.156  66.736 192.734  1.00  0.00           C
ATOM   2843  NH1 ARG A 190      72.286  66.316 193.254  1.00  0.00           N
ATOM   2846  NH2 ARG A 190      70.056  66.026 192.963  1.00  0.00           N
ATOM   2849  C   ARG A 190      71.626  67.626 186.763  1.00  0.00           C
ATOM   2850  O   ARG A 190      70.746  66.786 186.763  1.00  0.00           O
ATOM   2851  N   ARG A 191      72.376  67.846 185.674  1.00  0.00           N
ATOM   2853  CA  ARG A 191      71.946  67.316 184.413  1.00  0.00           C
ATOM   2855  CB  ARG A 191      70.696  68.156 183.964  1.00  0.00           C
ATOM   2858  CG  ARG A 191      70.416  68.316 182.473  1.00  0.00           C
ATOM   2861  CD  ARG A 191      71.296  69.386 181.843  1.00  0.00           C
ATOM   2864  NE  ARG A 191      70.486  70.576 181.433  1.00  0.00           N
ATOM   2866  CZ  ARG A 191      70.406  71.696 182.144  1.00  0.00           C
ATOM   2867  NH1 ARG A 191      70.656  71.766 183.424  1.00  0.00           N
ATOM   2870  NH2 ARG A 191      70.096  72.806 181.524  1.00  0.00           N
ATOM   2873  C   ARG A 191      73.116  67.216 183.443  1.00  0.00           C
ATOM   2874  O   ARG A 191      74.086  67.976 183.563  1.00  0.00           O
ATOM   2875  N   VAL A 192      73.066  66.276 182.473  1.00  0.00           N
ATOM   2877  CA  VAL A 192      73.906  66.306 181.283  1.00  0.00           C
ATOM   2879  CB  VAL A 192      74.946  65.176 181.133  1.00  0.00           C
ATOM   2881  CG1 VAL A 192      75.986  65.226 182.274  1.00  0.00           C
ATOM   2885  CG2 VAL A 192      74.296  63.776 181.043  1.00  0.00           C
ATOM   2889  C   VAL A 192      72.986  66.356 180.073  1.00  0.00           C
ATOM   2890  O   VAL A 192      72.066  65.556 179.924  1.00  0.00           O
ATOM   2891  N   GLU A 193      73.226  67.336 179.183  1.00  0.00           N
ATOM   2893  CA  GLU A 193      72.556  67.396 177.904  1.00  0.00           C
ATOM   2895  CB  GLU A 193      72.076  68.836 177.523  1.00  0.00           C
ATOM   2898  CG  GLU A 193      70.726  69.246 178.184  1.00  0.00           C
ATOM   2901  CD  GLU A 193      70.386  70.736 178.223  1.00  0.00           C
ATOM   2902  OE1 GLU A 193      71.126  71.556 177.634  1.00  0.00           O
ATOM   2903  OE2 GLU A 193      69.376  71.096 178.894  1.00  0.00           O
ATOM   2904  C   GLU A 193      73.486  66.786 176.864  1.00  0.00           C
ATOM   2905  O   GLU A 193      74.666  67.136 176.783  1.00  0.00           O
ATOM   2906  N   ILE A 194      73.006  65.796 176.094  1.00  0.00           N
ATOM   2908  CA  ILE A 194      73.776  65.006 175.154  1.00  0.00           C
ATOM   2910  CB  ILE A 194      73.656  63.506 175.463  1.00  0.00           C
ATOM   2912  CG2 ILE A 194      74.376  62.676 174.383  1.00  0.00           C
ATOM   2916  CG1 ILE A 194      74.216  63.176 176.874  1.00  0.00           C
ATOM   2919  CD  ILE A 194      73.966  61.716 177.313  1.00  0.00           C
ATOM   2923  C   ILE A 194      73.266  65.316 173.743  1.00  0.00           C
ATOM   2924  O   ILE A 194      72.166  64.926 173.354  1.00  0.00           O
ATOM   2925  N   THR A 195      74.066  66.056 172.954  1.00  0.00           N
ATOM   2927  CA  THR A 195      73.636  66.606 171.673  1.00  0.00           C
ATOM   2929  CB  THR A 195      73.926  68.086 171.493  1.00  0.00           C
ATOM   2931  OG1 THR A 195      73.376  68.856 172.554  1.00  0.00           O
ATOM   2933  CG2 THR A 195      73.296  68.616 170.194  1.00  0.00           C
ATOM   2937  C   THR A 195      74.366  65.876 170.584  1.00  0.00           C
ATOM   2938  O   THR A 195      75.596  65.826 170.563  1.00  0.00           O
ATOM   2939  N   LEU A 196      73.596  65.286 169.653  1.00  0.00           N
ATOM   2941  CA  LEU A 196      74.096  64.466 168.564  1.00  0.00           C
ATOM   2943  CB  LEU A 196      73.226  63.206 168.284  1.00  0.00           C
ATOM   2946  CG  LEU A 196      73.186  62.086 169.334  1.00  0.00           C
ATOM   2948  CD1 LEU A 196      74.536  61.356 169.354  1.00  0.00           C
ATOM   2952  CD2 LEU A 196      72.826  62.516 170.763  1.00  0.00           C
ATOM   2956  C   LEU A 196      73.996  65.306 167.314  1.00  0.00           C
ATOM   2957  O   LEU A 196      72.886  65.696 166.943  1.00  0.00           O
ATOM   2958  N   SER A 197      75.116  65.606 166.653  1.00  0.00           N
ATOM   2960  CA  SER A 197      75.116  66.596 165.584  1.00  0.00           C
ATOM   2962  CB  SER A 197      75.886  67.876 165.954  1.00  0.00           C
ATOM   2965  OG  SER A 197      75.586  68.306 167.293  1.00  0.00           O
ATOM   2967  C   SER A 197      75.726  65.936 164.354  1.00  0.00           C
ATOM   2968  O   SER A 197      76.636  65.116 164.534  1.00  0.00           O
ATOM   2969  N   PRO A 198      75.256  66.186 163.133  1.00  0.00           N
ATOM   2970  CD  PRO A 198      74.276  67.236 162.814  1.00  0.00           C
ATOM   2973  CA  PRO A 198      75.716  65.486 161.943  1.00  0.00           C
ATOM   2975  CB  PRO A 198      74.666  65.886 160.894  1.00  0.00           C
ATOM   2978  CG  PRO A 198      74.256  67.296 161.284  1.00  0.00           C
ATOM   2981  C   PRO A 198      77.136  65.836 161.513  1.00  0.00           C
ATOM   2982  OT1 PRO A 198      77.546  67.026 161.463  1.00  0.00           O
ATOM   2983  OT2 PRO A 198      77.906  64.866 161.223  1.00  0.00           O
ATOM   2984  NH3 POPEB 199      64.946 130.808 151.304  1.00  0.00           N
ATOM   2988  C12 POPEB 199      65.976 130.438 152.323  1.00  0.00           C
ATOM   2991  C11 POPEB 199      65.676 129.076 152.944  1.00  0.00           C
ATOM   2994  P   POPEB 199      67.966 127.866 153.273  1.00  0.00           P
ATOM   2995  O13 POPEB 199      68.996 128.826 152.794  1.00  0.00           O
ATOM   2996  O14 POPEB 199      68.376 126.856 154.263  1.00  0.00           O
ATOM   2997  O11 POPEB 199      67.326 127.106 152.064  1.00  0.00           O
ATOM   2998  O12 POPEB 199      66.736 128.686 153.823  1.00  0.00           O
ATOM   2999  C1  POPEB 199      67.896 126.126 151.234  1.00  0.00           C
ATOM   3002  C2  POPEB 199      67.786 126.676 149.793  1.00  0.00           C
ATOM   3004  O21 POPEB 199      68.046 125.676 148.793  1.00  0.00           O
ATOM   3005  C21 POPEB 199      69.286 125.426 148.454  1.00  0.00           C
ATOM   3006  O22 POPEB 199      70.306 125.866 148.963  1.00  0.00           O
ATOM   3007  C22 POPEB 199      69.316 124.606 147.163  1.00  0.00           C
ATOM   3010  C3  POPEB 199      68.596 128.016 149.693  1.00  0.00           C
ATOM   3013  O31 POPEB 199      68.856 128.436 148.343  1.00  0.00           O
ATOM   3014  C31 POPEB 199      67.776 128.786 147.674  1.00  0.00           C
ATOM   3015  O32 POPEB 199      66.646 128.856 148.124  1.00  0.00           O
ATOM   3016  C32 POPEB 199      68.176 129.086 146.243  1.00  0.00           C
ATOM   3019  C23 POPEB 199      68.806 123.156 147.293  1.00  0.00           C
ATOM   3022  C24 POPEB 199      68.976 122.386 145.973  1.00  0.00           C
ATOM   3025  C25 POPEB 199      68.936 120.856 146.164  1.00  0.00           C
ATOM   3028  C26 POPEB 199      68.496 120.076 144.924  1.00  0.00           C
ATOM   3031  C27 POPEB 199      69.446 120.186 143.713  1.00  0.00           C
ATOM   3034  C28 POPEB 199      68.976 119.326 142.513  1.00  0.00           C
ATOM   3037  C29 POPEB 199      67.706 119.876 141.903  1.00  0.00           C
ATOM   3039 0C21 POPEB 199      67.406 119.996 140.593  1.00  0.00           C
ATOM   3041 1C21 POPEB 199      68.236 119.516 139.434  1.00  0.00           C
ATOM   3044 2C21 POPEB 199      67.386 119.066 138.223  1.00  0.00           C
ATOM   3047 3C21 POPEB 199      67.036 120.186 137.223  1.00  0.00           C
ATOM   3050 4C21 POPEB 199      66.046 121.246 137.734  1.00  0.00           C
ATOM   3053 5C21 POPEB 199      65.626 122.236 136.644  1.00  0.00           C
ATOM   3056 6C21 POPEB 199      64.656 123.316 137.144  1.00  0.00           C
ATOM   3059 7C21 POPEB 199      64.206 124.246 136.003  1.00  0.00           C
ATOM   3062 8C21 POPEB 199      63.296 125.386 136.464  1.00  0.00           C
ATOM   3066  C33 POPEB 199      66.976 128.896 145.304  1.00  0.00           C
ATOM   3069  C34 POPEB 199      66.666 127.416 145.033  1.00  0.00           C
ATOM   3072  C35 POPEB 199      67.186 126.916 143.683  1.00  0.00           C
ATOM   3075  C36 POPEB 199      66.466 127.606 142.513  1.00  0.00           C
ATOM   3078  C37 POPEB 199      66.786 127.026 141.134  1.00  0.00           C
ATOM   3081  C38 POPEB 199      66.026 127.786 140.043  1.00  0.00           C
ATOM   3084  C39 POPEB 199      66.046 127.076 138.683  1.00  0.00           C
ATOM   3087 0C31 POPEB 199      67.366 127.216 137.924  1.00  0.00           C
ATOM   3090 1C31 POPEB 199      67.466 126.206 136.773  1.00  0.00           C
ATOM   3093 2C31 POPEB 199      68.886 126.046 136.213  1.00  0.00           C
ATOM   3096 3C31 POPEB 199      69.086 124.706 135.484  1.00  0.00           C
ATOM   3099 4C31 POPEB 199      68.256 124.576 134.194  1.00  0.00           C
ATOM   3102 5C31 POPEB 199      68.316 123.156 133.604  1.00  0.00           C
ATOM   3105 6C31 POPEB 199      67.626 123.036 132.243  1.00  0.00           C
ATOM   3109  NH3 POPEC 200     101.746  21.666 107.984  1.00  0.00           N
ATOM   3113  C12 POPEC 200     102.856  21.906 108.973  1.00  0.00           C
ATOM   3116  C11 POPEC 200     104.056  22.546 108.274  1.00  0.00           C
ATOM   3119  P   POPEC 200     106.506  23.186 108.663  1.00  0.00           P
ATOM   3120  O13 POPEC 200     106.706  22.626 107.304  1.00  0.00           O
ATOM   3121  O14 POPEC 200     106.546  24.676 108.663  1.00  0.00           O
ATOM   3122  O11 POPEC 200     107.586  22.546 109.633  1.00  0.00           O
ATOM   3123  O12 POPEC 200     105.096  22.736 109.224  1.00  0.00           O
ATOM   3124  C1  POPEC 200     108.286  23.396 110.544  1.00  0.00           C
ATOM   3127  C2  POPEC 200     109.336  22.606 111.374  1.00  0.00           C
ATOM   3129  O21 POPEC 200     110.176  23.556 112.054  1.00  0.00           O
ATOM   3130  C21 POPEC 200     109.756  23.906 113.254  1.00  0.00           C
ATOM   3131  O22 POPEC 200     108.896  23.346 113.914  1.00  0.00           O
ATOM   3132  C22 POPEC 200     110.506  25.156 113.713  1.00  0.00           C
ATOM   3135  C3  POPEC 200     110.196  21.656 110.453  1.00  0.00           C
ATOM   3138  O31 POPEC 200     111.616  21.686 110.674  1.00  0.00           O
ATOM   3139  C31 POPEC 200     112.276  20.656 111.224  1.00  0.00           C
ATOM   3140  O32 POPEC 200     113.436  20.386 110.923  1.00  0.00           O
ATOM   3141  C32 POPEC 200     111.476  19.826 112.253  1.00  0.00           C
ATOM   3144  C23 POPEC 200     110.386  25.396 115.243  1.00  0.00           C
ATOM   3147  C24 POPEC 200     111.426  24.646 116.084  1.00  0.00           C
ATOM   3150  C25 POPEC 200     111.746  25.316 117.424  1.00  0.00           C
ATOM   3153  C26 POPEC 200     112.646  26.556 117.284  1.00  0.00           C
ATOM   3156  C27 POPEC 200     112.796  27.356 118.594  1.00  0.00           C
ATOM   3159  C28 POPEC 200     111.686  28.406 118.844  1.00  0.00           C
ATOM   3162  C29 POPEC 200     110.316  27.816 119.083  1.00  0.00           C
ATOM   3164 0C21 POPEC 200     109.786  27.456 120.274  1.00  0.00           C
ATOM   3166 1C21 POPEC 200     110.456  27.586 121.613  1.00  0.00           C
ATOM   3169 2C21 POPEC 200     109.716  28.596 122.503  1.00  0.00           C
ATOM   3172 3C21 POPEC 200     110.496  28.906 123.793  1.00  0.00           C
ATOM   3175 4C21 POPEC 200     109.786  29.916 124.714  1.00  0.00           C
ATOM   3178 5C21 POPEC 200     109.436  31.236 124.004  1.00  0.00           C
ATOM   3181 6C21 POPEC 200     109.096  32.376 124.963  1.00  0.00           C
ATOM   3184 7C21 POPEC 200     108.706  33.666 124.234  1.00  0.00           C
ATOM   3187 8C21 POPEC 200     108.666  34.886 125.153  1.00  0.00           C
ATOM   3191  C33 POPEC 200     112.336  19.256 113.423  1.00  0.00           C
ATOM   3194  C34 POPEC 200     111.526  18.496 114.483  1.00  0.00           C
ATOM   3197  C35 POPEC 200     112.316  18.216 115.783  1.00  0.00           C
ATOM   3200  C36 POPEC 200     111.486  17.556 116.903  1.00  0.00           C
ATOM   3203  C37 POPEC 200     112.346  17.196 118.143  1.00  0.00           C
ATOM   3206  C38 POPEC 200     111.516  16.636 119.304  1.00  0.00           C
ATOM   3209  C39 POPEC 200     112.326  16.266 120.564  1.00  0.00           C
ATOM   3212 0C31 POPEC 200     113.176  14.996 120.414  1.00  0.00           C
ATOM   3215 1C31 POPEC 200     113.906  14.596 121.703  1.00  0.00           C
ATOM   3218 2C31 POPEC 200     114.776  13.336 121.513  1.00  0.00           C
ATOM   3221 3C31 POPEC 200     115.686  13.016 122.714  1.00  0.00           C
ATOM   3224 4C31 POPEC 200     115.156  11.886 123.624  1.00  0.00           C
ATOM   3227 5C31 POPEC 200     116.156  11.506 124.723  1.00  0.00           C
ATOM   3230 6C31 POPEC 200     115.816  10.196 125.433  1.00  0.00           C
ATOM   3234  NH3 POPED 201      76.196   3.396 113.914  1.00  0.00           N
ATOM   3238  C12 POPED 201      74.736   3.096 113.844  1.00  0.00           C
ATOM   3241  C11 POPED 201      74.426   2.216 112.644  1.00  0.00           C
ATOM   3244  P   POPED 201      72.826   0.156 112.484  1.00  0.00           P
ATOM   3245  O13 POPED 201      71.416  -0.116 112.844  1.00  0.00           O
ATOM   3246  O14 POPED 201      73.266  -0.046 111.084  1.00  0.00           O
ATOM   3247  O11 POPED 201      73.816  -0.666 113.454  1.00  0.00           O
ATOM   3248  O12 POPED 201      73.146   1.656 112.854  1.00  0.00           O
ATOM   3249  C1  POPED 201      73.696  -0.506 114.863  1.00  0.00           C
ATOM   3252  C2  POPED 201      74.876  -1.146 115.663  1.00  0.00           C
ATOM   3254  O21 POPED 201      74.686  -0.916 117.064  1.00  0.00           O
ATOM   3255  C21 POPED 201      75.006   0.266 117.573  1.00  0.00           C
ATOM   3256  O22 POPED 201      75.316   1.266 116.944  1.00  0.00           O
ATOM   3257  C22 POPED 201      74.976   0.136 119.094  1.00  0.00           C
ATOM   3260  C3  POPED 201      76.306  -0.766 115.134  1.00  0.00           C
ATOM   3263  O31 POPED 201      77.376  -0.776 116.104  1.00  0.00           O
ATOM   3264  C31 POPED 201      77.636  -1.816 116.853  1.00  0.00           C
ATOM   3265  O32 POPED 201      77.006  -2.856 116.913  1.00  0.00           O
ATOM   3266  C32 POPED 201      78.866  -1.486 117.734  1.00  0.00           C
ATOM   3269  C23 POPED 201      75.456   1.396 119.844  1.00  0.00           C
ATOM   3272  C24 POPED 201      75.766   1.076 121.314  1.00  0.00           C
ATOM   3275  C25 POPED 201      76.056   2.326 122.153  1.00  0.00           C
ATOM   3278  C26 POPED 201      76.816   1.976 123.444  1.00  0.00           C
ATOM   3281  C27 POPED 201      76.906   3.136 124.434  1.00  0.00           C
ATOM   3284  C28 POPED 201      77.966   2.926 125.534  1.00  0.00           C
ATOM   3287  C29 POPED 201      77.716   1.746 126.443  1.00  0.00           C
ATOM   3289 0C21 POPED 201      77.526   1.776 127.784  1.00  0.00           C
ATOM   3291 1C21 POPED 201      77.456   3.016 128.643  1.00  0.00           C
ATOM   3294 2C21 POPED 201      78.786   3.416 129.294  1.00  0.00           C
ATOM   3297 3C21 POPED 201      78.696   4.806 129.963  1.00  0.00           C
ATOM   3300 4C21 POPED 201      79.986   5.246 130.663  1.00  0.00           C
ATOM   3303 5C21 POPED 201      80.086   4.766 132.124  1.00  0.00           C
ATOM   3306 6C21 POPED 201      81.346   5.306 132.823  1.00  0.00           C
ATOM   3309 7C21 POPED 201      81.396   4.946 134.314  1.00  0.00           C
ATOM   3312 8C21 POPED 201      82.606   5.546 135.033  1.00  0.00           C
ATOM   3316  C33 POPED 201      78.826  -0.096 118.414  1.00  0.00           C
ATOM   3319  C34 POPED 201      80.146   0.286 119.113  1.00  0.00           C
ATOM   3322  C35 POPED 201      80.516  -0.546 120.354  1.00  0.00           C
ATOM   3325  C36 POPED 201      79.546  -0.386 121.534  1.00  0.00           C
ATOM   3328  C37 POPED 201      80.006  -1.166 122.774  1.00  0.00           C
ATOM   3331  C38 POPED 201      79.086  -0.946 123.993  1.00  0.00           C
ATOM   3334  C39 POPED 201      79.076  -2.116 124.994  1.00  0.00           C
ATOM   3337 0C31 POPED 201      80.126  -2.056 126.104  1.00  0.00           C
ATOM   3340 1C31 POPED 201      80.086  -3.346 126.934  1.00  0.00           C
ATOM   3343 2C31 POPED 201      80.756  -3.246 128.304  1.00  0.00           C
ATOM   3346 3C31 POPED 201      80.596  -4.536 129.124  1.00  0.00           C
ATOM   3349 4C31 POPED 201      81.026  -4.386 130.583  1.00  0.00           C
ATOM   3352 5C31 POPED 201      80.856  -5.686 131.384  1.00  0.00           C
ATOM   3355 6C31 POPED 201      81.136  -5.556 132.874  1.00  0.00           C
ATOM   3359  NH3 POPEE 202      96.186  83.546 110.144  1.00  0.00           N
ATOM   3363  C12 POPEE 202      95.006  83.446 111.064  1.00  0.00           C
ATOM   3366  C11 POPEE 202      94.106  82.256 110.674  1.00  0.00           C
ATOM   3369  P   POPEE 202      94.156  79.666 110.293  1.00  0.00           P
ATOM   3370  O13 POPEE 202      92.816  79.866 109.694  1.00  0.00           O
ATOM   3371  O14 POPEE 202      95.126  78.916 109.483  1.00  0.00           O
ATOM   3372  O11 POPEE 202      93.936  78.946 111.664  1.00  0.00           O
ATOM   3373  O12 POPEE 202      94.846  81.036 110.674  1.00  0.00           O
ATOM   3374  C1  POPEE 202      94.036  79.586 112.933  1.00  0.00           C
ATOM   3377  C2  POPEE 202      92.686  79.566 113.694  1.00  0.00           C
ATOM   3379  O21 POPEE 202      92.646  78.386 114.513  1.00  0.00           O
ATOM   3380  C21 POPEE 202      93.176  78.556 115.723  1.00  0.00           C
ATOM   3381  O22 POPEE 202      93.636  79.596 116.153  1.00  0.00           O
ATOM   3382  C22 POPEE 202      93.026  77.256 116.524  1.00  0.00           C
ATOM   3385  C3  POPEE 202      91.426  79.596 112.763  1.00  0.00           C
ATOM   3388  O31 POPEE 202      90.306  78.936 113.394  1.00  0.00           O
ATOM   3389  C31 POPEE 202      89.826  79.656 114.374  1.00  0.00           C
ATOM   3390  O32 POPEE 202      90.006  80.866 114.513  1.00  0.00           O
ATOM   3391  C32 POPEE 202      89.046  78.796 115.354  1.00  0.00           C
ATOM   3394  C23 POPEE 202      93.386  77.456 118.013  1.00  0.00           C
ATOM   3397  C24 POPEE 202      93.346  76.136 118.793  1.00  0.00           C
ATOM   3400  C25 POPEE 202      93.996  76.256 120.173  1.00  0.00           C
ATOM   3403  C26 POPEE 202      93.396  75.366 121.263  1.00  0.00           C
ATOM   3406  C27 POPEE 202      93.776  73.886 121.174  1.00  0.00           C
ATOM   3409  C28 POPEE 202      93.006  73.006 122.183  1.00  0.00           C
ATOM   3412  C29 POPEE 202      93.186  73.436 123.613  1.00  0.00           C
ATOM   3414 0C21 POPEE 202      92.226  73.866 124.463  1.00  0.00           C
ATOM   3416 1C21 POPEE 202      90.746  73.966 124.174  1.00  0.00           C
ATOM   3419 2C21 POPEE 202      89.876  73.526 125.374  1.00  0.00           C
ATOM   3422 3C21 POPEE 202      90.036  72.046 125.723  1.00  0.00           C
ATOM   3425 4C21 POPEE 202      89.316  71.656 127.024  1.00  0.00           C
ATOM   3428 5C21 POPEE 202      89.676  70.226 127.444  1.00  0.00           C
ATOM   3431 6C21 POPEE 202      89.116  69.796 128.803  1.00  0.00           C
ATOM   3434 7C21 POPEE 202      89.776  68.496 129.284  1.00  0.00           C
ATOM   3437 8C21 POPEE 202      89.386  68.126 130.713  1.00  0.00           C
ATOM   3441  C33 POPEE 202      88.786  79.586 116.653  1.00  0.00           C
ATOM   3444  C34 POPEE 202      88.116  78.736 117.734  1.00  0.00           C
ATOM   3447  C35 POPEE 202      89.096  77.876 118.554  1.00  0.00           C
ATOM   3450  C36 POPEE 202      89.746  78.676 119.694  1.00  0.00           C
ATOM   3453  C37 POPEE 202      90.336  77.796 120.804  1.00  0.00           C
ATOM   3456  C38 POPEE 202      90.546  78.586 122.113  1.00  0.00           C
ATOM   3459  C39 POPEE 202      90.996  77.706 123.283  1.00  0.00           C
ATOM   3462 0C31 POPEE 202      91.376  78.506 124.533  1.00  0.00           C
ATOM   3465 1C31 POPEE 202      92.706  79.256 124.393  1.00  0.00           C
ATOM   3468 2C31 POPEE 202      92.956  80.246 125.544  1.00  0.00           C
ATOM   3471 3C31 POPEE 202      93.266  79.566 126.874  1.00  0.00           C
ATOM   3474 4C31 POPEE 202      93.396  80.586 128.013  1.00  0.00           C
ATOM   3477 5C31 POPEE 202      94.296  80.066 129.144  1.00  0.00           C
ATOM   3480 6C31 POPEE 202      94.356  80.996 130.354  1.00  0.00           C
ATOM   3484  NH3 POPEF 203      24.626 101.086 107.304  1.00  0.00           N
ATOM   3488  C12 POPEF 203      24.976  99.836 108.064  1.00  0.00           C
ATOM   3491  C11 POPEF 203      25.146  98.576 107.183  1.00  0.00           C
ATOM   3494  P   POPEF 203      26.886  96.636 107.614  1.00  0.00           P
ATOM   3495  O13 POPEF 203      26.646  95.786 106.423  1.00  0.00           O
ATOM   3496  O14 POPEF 203      28.076  97.516 107.634  1.00  0.00           O
ATOM   3497  O11 POPEF 203      27.086  95.706 108.884  1.00  0.00           O
ATOM   3498  O12 POPEF 203      25.596  97.476 107.984  1.00  0.00           O
ATOM   3499  C1  POPEF 203      26.756  96.186 110.193  1.00  0.00           C
ATOM   3502  C2  POPEF 203      27.896  96.956 110.933  1.00  0.00           C
ATOM   3504  O21 POPEF 203      28.106  96.396 112.253  1.00  0.00           O
ATOM   3505  C21 POPEF 203      28.896  95.326 112.293  1.00  0.00           C
ATOM   3506  O22 POPEF 203      29.566  94.926 111.364  1.00  0.00           O
ATOM   3507  C22 POPEF 203      28.766  94.666 113.674  1.00  0.00           C
ATOM   3510  C3  POPEF 203      27.546  98.466 111.094  1.00  0.00           C
ATOM   3513  O31 POPEF 203      28.226  99.116 112.183  1.00  0.00           O
ATOM   3514  C31 POPEF 203      29.546  99.146 112.133  1.00  0.00           C
ATOM   3515  O32 POPEF 203      30.216  99.056 111.124  1.00  0.00           O
ATOM   3516  C32 POPEF 203      30.086  99.216 113.584  1.00  0.00           C
ATOM   3519  C23 POPEF 203      29.896  95.006 114.673  1.00  0.00           C
ATOM   3522  C24 POPEF 203      29.556  94.516 116.094  1.00  0.00           C
ATOM   3525  C25 POPEF 203      30.676  94.806 117.113  1.00  0.00           C
ATOM   3528  C26 POPEF 203      30.306  94.576 118.584  1.00  0.00           C
ATOM   3531  C27 POPEF 203      31.496  94.826 119.533  1.00  0.00           C
ATOM   3534  C28 POPEF 203      31.116  95.326 120.944  1.00  0.00           C
ATOM   3537  C29 POPEF 203      30.516  94.276 121.853  1.00  0.00           C
ATOM   3539 0C21 POPEF 203      30.746  94.116 123.174  1.00  0.00           C
ATOM   3541 1C21 POPEF 203      31.706  94.926 124.024  1.00  0.00           C
ATOM   3544 2C21 POPEF 203      31.126  96.206 124.664  1.00  0.00           C
ATOM   3547 3C21 POPEF 203      32.176  96.926 125.513  1.00  0.00           C
ATOM   3550 4C21 POPEF 203      31.766  98.326 126.003  1.00  0.00           C
ATOM   3553 5C21 POPEF 203      32.956  99.156 126.534  1.00  0.00           C
ATOM   3556 6C21 POPEF 203      33.606  98.596 127.804  1.00  0.00           C
ATOM   3559 7C21 POPEF 203      34.836  99.396 128.233  1.00  0.00           C
ATOM   3562 8C21 POPEF 203      35.426  98.946 129.583  1.00  0.00           C
ATOM   3566  C33 POPEF 203      28.956  99.036 114.633  1.00  0.00           C
ATOM   3569  C34 POPEF 203      29.396  98.846 116.104  1.00  0.00           C
ATOM   3572  C35 POPEF 203      28.146  98.866 117.004  1.00  0.00           C
ATOM   3575  C36 POPEF 203      28.156  97.876 118.174  1.00  0.00           C
ATOM   3578  C37 POPEF 203      28.826  98.366 119.463  1.00  0.00           C
ATOM   3581  C38 POPEF 203      28.076  97.876 120.713  1.00  0.00           C
ATOM   3584  C39 POPEF 203      28.496  98.606 122.004  1.00  0.00           C
ATOM   3587 0C31 POPEF 203      27.626  98.216 123.213  1.00  0.00           C
ATOM   3590 1C31 POPEF 203      27.766  99.196 124.384  1.00  0.00           C
ATOM   3593 2C31 POPEF 203      26.696  99.016 125.474  1.00  0.00           C
ATOM   3596 3C31 POPEF 203      26.766  97.666 126.224  1.00  0.00           C
ATOM   3599 4C31 POPEF 203      27.966  97.556 127.173  1.00  0.00           C
ATOM   3602 5C31 POPEF 203      27.966  96.266 128.003  1.00  0.00           C
ATOM   3605 6C31 POPEF 203      29.126  96.176 129.004  1.00  0.00           C
ATOM   3609  NH3 POPEG 204      16.476  62.206 112.204  1.00  0.00           N
ATOM   3613  C12 POPEG 204      15.526  63.366 112.374  1.00  0.00           C
ATOM   3616  C11 POPEG 204      15.836  64.526 111.414  1.00  0.00           C
ATOM   3619  P   POPEG 204      13.876  66.186 112.024  1.00  0.00           P
ATOM   3620  O13 POPEG 204      12.826  66.866 111.244  1.00  0.00           O
ATOM   3621  O14 POPEG 204      13.406  65.456 113.223  1.00  0.00           O
ATOM   3622  O11 POPEG 204      14.976  67.216 112.494  1.00  0.00           O
ATOM   3623  O12 POPEG 204      14.626  65.186 111.084  1.00  0.00           O
ATOM   3624  C1  POPEG 204      14.586  68.426 113.163  1.00  0.00           C
ATOM   3627  C2  POPEG 204      15.336  68.586 114.513  1.00  0.00           C
ATOM   3629  O21 POPEG 204      14.506  69.346 115.403  1.00  0.00           O
ATOM   3630  C21 POPEG 204      14.466  70.656 115.234  1.00  0.00           C
ATOM   3631  O22 POPEG 204      14.976  71.306 114.343  1.00  0.00           O
ATOM   3632  C22 POPEG 204      13.686  71.226 116.433  1.00  0.00           C
ATOM   3635  C3  POPEG 204      16.796  69.126 114.323  1.00  0.00           C
ATOM   3638  O31 POPEG 204      17.256  69.986 115.394  1.00  0.00           O
ATOM   3639  C31 POPEG 204      17.946  69.436 116.374  1.00  0.00           C
ATOM   3640  O32 POPEG 204      18.126  68.246 116.534  1.00  0.00           O
ATOM   3641  C32 POPEG 204      18.526  70.546 117.273  1.00  0.00           C
ATOM   3644  C23 POPEG 204      13.446  72.746 116.384  1.00  0.00           C
ATOM   3647  C24 POPEG 204      13.056  73.346 117.743  1.00  0.00           C
ATOM   3650  C25 POPEG 204      11.606  73.106 118.213  1.00  0.00           C
ATOM   3653  C26 POPEG 204      11.356  71.776 118.954  1.00  0.00           C
ATOM   3656  C27 POPEG 204      10.206  71.886 119.974  1.00  0.00           C
ATOM   3659  C28 POPEG 204       9.906  70.556 120.694  1.00  0.00           C
ATOM   3662  C29 POPEG 204       8.896  70.696 121.814  1.00  0.00           C
ATOM   3664 0C21 POPEG 204       8.196  69.696 122.384  1.00  0.00           C
ATOM   3666 1C21 POPEG 204       8.286  68.226 122.033  1.00  0.00           C
ATOM   3669 2C21 POPEG 204       8.516  67.296 123.254  1.00  0.00           C
ATOM   3672 3C21 POPEG 204       7.266  67.096 124.133  1.00  0.00           C
ATOM   3675 4C21 POPEG 204       7.446  66.086 125.284  1.00  0.00           C
ATOM   3678 5C21 POPEG 204       7.996  64.716 124.823  1.00  0.00           C
ATOM   3681 6C21 POPEG 204       7.946  63.626 125.903  1.00  0.00           C
ATOM   3684 7C21 POPEG 204       8.666  62.346 125.463  1.00  0.00           C
ATOM   3687 8C21 POPEG 204       8.676  61.246 126.524  1.00  0.00           C
ATOM   3691  C33 POPEG 204      17.856  70.606 118.663  1.00  0.00           C
ATOM   3694  C34 POPEG 204      18.446  71.736 119.533  1.00  0.00           C
ATOM   3697  C35 POPEG 204      17.566  72.126 120.733  1.00  0.00           C
ATOM   3700  C36 POPEG 204      17.876  71.386 122.043  1.00  0.00           C
ATOM   3703  C37 POPEG 204      16.866  71.726 123.143  1.00  0.00           C
ATOM   3706  C38 POPEG 204      17.296  71.296 124.554  1.00  0.00           C
ATOM   3709  C39 POPEG 204      16.206  71.566 125.583  1.00  0.00           C
ATOM   3712 0C31 POPEG 204      16.636  71.306 127.033  1.00  0.00           C
ATOM   3715 1C31 POPEG 204      15.526  71.656 128.034  1.00  0.00           C
ATOM   3718 2C31 POPEG 204      15.956  71.556 129.504  1.00  0.00           C
ATOM   3721 3C31 POPEG 204      15.816  70.156 130.094  1.00  0.00           C
ATOM   3724 4C31 POPEG 204      16.266  70.086 131.563  1.00  0.00           C
ATOM   3727 5C31 POPEG 204      15.916  68.756 132.234  1.00  0.00           C
ATOM   3730 6C31 POPEG 204      16.396  68.656 133.683  1.00  0.00           C
ATOM   3734  NH3 POPEH 205      43.876  22.426 112.413  1.00  0.00           N
ATOM   3738  C12 POPEH 205      44.086  23.856 111.973  1.00  0.00           C
ATOM   3741  C11 POPEH 205      42.856  24.736 112.293  1.00  0.00           C
ATOM   3744  P   POPEH 205      42.126  27.246 112.094  1.00  0.00           P
ATOM   3745  O13 POPEH 205      42.046  27.466 110.634  1.00  0.00           O
ATOM   3746  O14 POPEH 205      42.486  28.426 112.924  1.00  0.00           O
ATOM   3747  O11 POPEH 205      40.836  26.516 112.603  1.00  0.00           O
ATOM   3748  O12 POPEH 205      43.216  26.126 112.354  1.00  0.00           O
ATOM   3749  C1  POPEH 205      39.776  27.186 113.293  1.00  0.00           C
ATOM   3752  C2  POPEH 205      39.486  26.506 114.664  1.00  0.00           C
ATOM   3754  O21 POPEH 205      39.106  27.496 115.634  1.00  0.00           O
ATOM   3755  C21 POPEH 205      40.026  28.196 116.253  1.00  0.00           C
ATOM   3756  O22 POPEH 205      41.176  28.416 115.903  1.00  0.00           O
ATOM   3757  C22 POPEH 205      39.376  28.696 117.543  1.00  0.00           C
ATOM   3760  C3  POPEH 205      40.636  25.566 115.173  1.00  0.00           C
ATOM   3763  O31 POPEH 205      40.616  25.346 116.594  1.00  0.00           O
ATOM   3764  C31 POPEH 205      39.706  24.496 117.054  1.00  0.00           C
ATOM   3765  O32 POPEH 205      38.896  23.896 116.364  1.00  0.00           O
ATOM   3766  C32 POPEH 205      39.866  24.336 118.573  1.00  0.00           C
ATOM   3769  C23 POPEH 205      40.396  29.126 118.604  1.00  0.00           C
ATOM   3772  C24 POPEH 205      39.706  29.436 119.933  1.00  0.00           C
ATOM   3775  C25 POPEH 205      40.696  29.946 120.993  1.00  0.00           C
ATOM   3778  C26 POPEH 205      40.006  30.116 122.344  1.00  0.00           C
ATOM   3781  C27 POPEH 205      40.986  30.436 123.484  1.00  0.00           C
ATOM   3784  C28 POPEH 205      40.226  30.816 124.763  1.00  0.00           C
ATOM   3787  C29 POPEH 205      41.136  31.276 125.874  1.00  0.00           C
ATOM   3789 0C21 POPEH 205      40.746  31.946 126.963  1.00  0.00           C
ATOM   3791 1C21 POPEH 205      39.326  32.326 127.314  1.00  0.00           C
ATOM   3794 2C21 POPEH 205      38.406  31.156 127.693  1.00  0.00           C
ATOM   3797 3C21 POPEH 205      38.966  30.276 128.823  1.00  0.00           C
ATOM   3800 4C21 POPEH 205      37.986  29.206 129.304  1.00  0.00           C
ATOM   3803 5C21 POPEH 205      38.636  28.136 130.193  1.00  0.00           C
ATOM   3806 6C21 POPEH 205      39.406  28.696 131.394  1.00  0.00           C
ATOM   3809 7C21 POPEH 205      39.976  27.596 132.293  1.00  0.00           C
ATOM   3812 8C21 POPEH 205      40.776  28.136 133.484  1.00  0.00           C
ATOM   3816  C33 POPEH 205      38.606  24.656 119.403  1.00  0.00           C
ATOM   3819  C34 POPEH 205      38.766  24.256 120.883  1.00  0.00           C
ATOM   3822  C35 POPEH 205      37.656  24.826 121.784  1.00  0.00           C
ATOM   3825  C36 POPEH 205      37.596  24.196 123.184  1.00  0.00           C
ATOM   3828  C37 POPEH 205      38.516  24.866 124.224  1.00  0.00           C
ATOM   3831  C38 POPEH 205      38.446  24.216 125.614  1.00  0.00           C
ATOM   3834  C39 POPEH 205      38.946  22.766 125.614  1.00  0.00           C
ATOM   3837 0C31 POPEH 205      39.066  22.116 127.004  1.00  0.00           C
ATOM   3840 1C31 POPEH 205      39.596  20.686 126.874  1.00  0.00           C
ATOM   3843 2C31 POPEH 205      39.746  19.926 128.194  1.00  0.00           C
ATOM   3846 3C31 POPEH 205      40.916  20.436 129.054  1.00  0.00           C
ATOM   3849 4C31 POPEH 205      41.116  19.596 130.323  1.00  0.00           C
ATOM   3852 5C31 POPEH 205      42.246  20.126 131.204  1.00  0.00           C
ATOM   3855 6C31 POPEH 205      42.276  19.506 132.603  1.00  0.00           C
ATOM   3859  NH3 POPEI 206      28.606  38.526 110.433  1.00  0.00           N
ATOM   3863  C12 POPEI 206      27.476  38.126 111.344  1.00  0.00           C
ATOM   3866  C11 POPEI 206      26.916  36.726 110.993  1.00  0.00           C
ATOM   3869  P   POPEI 206      24.526  37.016 110.003  1.00  0.00           P
ATOM   3870  O13 POPEI 206      23.726  36.866 108.774  1.00  0.00           O
ATOM   3871  O14 POPEI 206      24.366  38.296 110.704  1.00  0.00           O
ATOM   3872  O11 POPEI 206      24.126  35.856 111.003  1.00  0.00           O
ATOM   3873  O12 POPEI 206      26.096  36.726 109.804  1.00  0.00           O
ATOM   3874  C1  POPEI 206      24.186  34.486 110.564  1.00  0.00           C
ATOM   3877  C2  POPEI 206      24.216  33.456 111.744  1.00  0.00           C
ATOM   3879  O21 POPEI 206      22.926  32.956 112.133  1.00  0.00           O
ATOM   3880  C21 POPEI 206      22.056  33.766 112.653  1.00  0.00           C
ATOM   3881  O22 POPEI 206      21.906  34.966 112.433  1.00  0.00           O
ATOM   3882  C22 POPEI 206      21.156  32.956 113.594  1.00  0.00           C
ATOM   3885  C3  POPEI 206      25.036  33.946 112.974  1.00  0.00           C
ATOM   3888  O31 POPEI 206      24.856  33.116 114.144  1.00  0.00           O
ATOM   3889  C31 POPEI 206      25.516  31.966 114.183  1.00  0.00           C
ATOM   3890  O32 POPEI 206      26.276  31.536 113.333  1.00  0.00           O
ATOM   3891  C32 POPEI 206      25.216  31.306 115.544  1.00  0.00           C
ATOM   3894  C23 POPEI 206      21.246  33.486 115.033  1.00  0.00           C
ATOM   3897  C24 POPEI 206      20.426  32.686 116.054  1.00  0.00           C
ATOM   3900  C25 POPEI 206      21.096  32.676 117.433  1.00  0.00           C
ATOM   3903  C26 POPEI 206      20.196  32.186 118.584  1.00  0.00           C
ATOM   3906  C27 POPEI 206      20.966  32.096 119.913  1.00  0.00           C
ATOM   3909  C28 POPEI 206      20.106  32.366 121.174  1.00  0.00           C
ATOM   3912  C29 POPEI 206      20.036  33.836 121.524  1.00  0.00           C
ATOM   3914 0C21 POPEI 206      20.526  34.446 122.624  1.00  0.00           C
ATOM   3916 1C21 POPEI 206      21.286  33.806 123.763  1.00  0.00           C
ATOM   3919 2C21 POPEI 206      22.536  34.586 124.203  1.00  0.00           C
ATOM   3922 3C21 POPEI 206      22.246  35.786 125.114  1.00  0.00           C
ATOM   3925 4C21 POPEI 206      23.526  36.536 125.494  1.00  0.00           C
ATOM   3928 5C21 POPEI 206      23.316  37.676 126.504  1.00  0.00           C
ATOM   3931 6C21 POPEI 206      24.586  38.526 126.694  1.00  0.00           C
ATOM   3934 7C21 POPEI 206      24.806  39.516 125.544  1.00  0.00           C
ATOM   3937 8C21 POPEI 206      26.166  40.226 125.614  1.00  0.00           C
ATOM   3941  C33 POPEI 206      24.966  29.776 115.474  1.00  0.00           C
ATOM   3944  C34 POPEI 206      24.066  29.266 116.624  1.00  0.00           C
ATOM   3947  C35 POPEI 206      24.636  29.466 118.034  1.00  0.00           C
ATOM   3950  C36 POPEI 206      25.656  28.396 118.473  1.00  0.00           C
ATOM   3953  C37 POPEI 206      25.056  26.996 118.653  1.00  0.00           C
ATOM   3956  C38 POPEI 206      25.996  26.026 119.384  1.00  0.00           C
ATOM   3959  C39 POPEI 206      25.736  25.976 120.894  1.00  0.00           C
ATOM   3962 0C31 POPEI 206      26.506  24.846 121.604  1.00  0.00           C
ATOM   3965 1C31 POPEI 206      26.096  24.696 123.073  1.00  0.00           C
ATOM   3968 2C31 POPEI 206      26.546  23.366 123.704  1.00  0.00           C
ATOM   3971 3C31 POPEI 206      26.096  23.196 125.164  1.00  0.00           C
ATOM   3974 4C31 POPEI 206      24.566  23.076 125.304  1.00  0.00           C
ATOM   3977 5C31 POPEI 206      24.116  22.826 126.753  1.00  0.00           C
ATOM   3980 6C31 POPEI 206      22.606  22.606 126.864  1.00  0.00           C
ATOM   3984  NH3 POPEJ 207      12.766  27.126 146.253  1.00  0.00           N
ATOM   3988  C12 POPEJ 207      11.976  26.176 147.114  1.00  0.00           C
ATOM   3991  C11 POPEJ 207      12.356  24.696 146.864  1.00  0.00           C
ATOM   3994  P   POPEJ 207      11.006  23.836 144.763  1.00  0.00           P
ATOM   3995  O13 POPEJ 207      11.016  22.356 144.784  1.00  0.00           O
ATOM   3996  O14 POPEJ 207       9.836  24.456 145.413  1.00  0.00           O
ATOM   3997  O11 POPEJ 207      11.166  24.316 143.284  1.00  0.00           O
ATOM   3998  O12 POPEJ 207      12.306  24.346 145.474  1.00  0.00           O
ATOM   3999  C1  POPEJ 207      12.046  23.746 142.314  1.00  0.00           C
ATOM   4002  C2  POPEJ 207      13.166  24.746 141.874  1.00  0.00           C
ATOM   4004  O21 POPEJ 207      13.736  24.366 140.603  1.00  0.00           O
ATOM   4005  C21 POPEJ 207      13.316  25.056 139.554  1.00  0.00           C
ATOM   4006  O22 POPEJ 207      12.396  25.846 139.554  1.00  0.00           O
ATOM   4007  C22 POPEJ 207      14.256  24.806 138.353  1.00  0.00           C
ATOM   4010  C3  POPEJ 207      14.316  24.796 142.914  1.00  0.00           C
ATOM   4013  O31 POPEJ 207      15.166  25.936 142.704  1.00  0.00           O
ATOM   4014  C31 POPEJ 207      14.656  27.096 143.083  1.00  0.00           C
ATOM   4015  O32 POPEJ 207      13.586  27.246 143.664  1.00  0.00           O
ATOM   4016  C32 POPEJ 207      15.626  28.226 142.763  1.00  0.00           C
ATOM   4019  C23 POPEJ 207      13.526  24.316 137.083  1.00  0.00           C
ATOM   4022  C24 POPEJ 207      14.386  24.336 135.804  1.00  0.00           C
ATOM   4025  C25 POPEJ 207      14.546  25.736 135.204  1.00  0.00           C
ATOM   4028  C26 POPEJ 207      15.386  25.766 133.914  1.00  0.00           C
ATOM   4031  C27 POPEJ 207      15.526  27.186 133.344  1.00  0.00           C
ATOM   4034  C28 POPEJ 207      16.406  27.256 132.083  1.00  0.00           C
ATOM   4037  C29 POPEJ 207      16.576  28.676 131.594  1.00  0.00           C
ATOM   4039 0C21 POPEJ 207      17.576  29.116 130.804  1.00  0.00           C
ATOM   4041 1C21 POPEJ 207      18.676  28.246 130.243  1.00  0.00           C
ATOM   4044 2C21 POPEJ 207      18.276  27.626 128.894  1.00  0.00           C
ATOM   4047 3C21 POPEJ 207      19.046  26.326 128.594  1.00  0.00           C
ATOM   4050 4C21 POPEJ 207      18.586  25.636 127.304  1.00  0.00           C
ATOM   4053 5C21 POPEJ 207      19.616  25.696 126.174  1.00  0.00           C
ATOM   4056 6C21 POPEJ 207      19.086  25.056 124.884  1.00  0.00           C
ATOM   4059 7C21 POPEJ 207      20.166  24.896 123.803  1.00  0.00           C
ATOM   4062 8C21 POPEJ 207      19.606  24.396 122.474  1.00  0.00           C
ATOM   4066  C33 POPEJ 207      16.446  27.956 141.493  1.00  0.00           C
ATOM   4069  C34 POPEJ 207      15.616  28.096 140.214  1.00  0.00           C
ATOM   4072  C35 POPEJ 207      15.806  29.426 139.483  1.00  0.00           C
ATOM   4075  C36 POPEJ 207      17.256  29.636 139.034  1.00  0.00           C
ATOM   4078  C37 POPEJ 207      17.446  30.866 138.134  1.00  0.00           C
ATOM   4081  C38 POPEJ 207      18.776  30.856 137.374  1.00  0.00           C
ATOM   4084  C39 POPEJ 207      18.756  29.846 136.213  1.00  0.00           C
ATOM   4087 0C31 POPEJ 207      20.136  29.496 135.653  1.00  0.00           C
ATOM   4090 1C31 POPEJ 207      20.076  28.176 134.874  1.00  0.00           C
ATOM   4093 2C31 POPEJ 207      21.426  27.626 134.413  1.00  0.00           C
ATOM   4096 3C31 POPEJ 207      21.946  28.266 133.114  1.00  0.00           C
ATOM   4099 4C31 POPEJ 207      23.156  27.496 132.573  1.00  0.00           C
ATOM   4102 5C31 POPEJ 207      23.566  27.926 131.153  1.00  0.00           C
ATOM   4105 6C31 POPEJ 207      24.706  27.086 130.583  1.00  0.00           C
ATOM   4109  NH3 POPEK 208       8.946  11.446 106.403  1.00  0.00           N
ATOM   4113  C12 POPEK 208       8.926  12.466 105.293  1.00  0.00           C
ATOM   4116  C11 POPEK 208      10.346  12.886 104.874  1.00  0.00           C
ATOM   4119  P   POPEK 208      12.696  11.976 104.183  1.00  0.00           P
ATOM   4120  O13 POPEK 208      12.886  11.556 102.793  1.00  0.00           O
ATOM   4121  O14 POPEK 208      13.226  13.286 104.624  1.00  0.00           O
ATOM   4122  O11 POPEK 208      13.456  10.956 105.094  1.00  0.00           O
ATOM   4123  O12 POPEK 208      11.176  11.766 104.594  1.00  0.00           O
ATOM   4124  C1  POPEK 208      12.816  10.096 106.034  1.00  0.00           C
ATOM   4127  C2  POPEK 208      13.706   9.966 107.284  1.00  0.00           C
ATOM   4129  O21 POPEK 208      13.166   9.056 108.254  1.00  0.00           O
ATOM   4130  C21 POPEK 208      12.076   9.366 108.943  1.00  0.00           C
ATOM   4131  O22 POPEK 208      11.296  10.276 108.713  1.00  0.00           O
ATOM   4132  C22 POPEK 208      11.986   8.406 110.134  1.00  0.00           C
ATOM   4135  C3  POPEK 208      14.066  11.336 107.903  1.00  0.00           C
ATOM   4138  O31 POPEK 208      15.346  11.326 108.573  1.00  0.00           O
ATOM   4139  C31 POPEK 208      15.336  10.856 109.814  1.00  0.00           C
ATOM   4140  O32 POPEK 208      14.336  10.596 110.463  1.00  0.00           O
ATOM   4141  C32 POPEK 208      16.756  10.846 110.374  1.00  0.00           C
ATOM   4144  C23 POPEK 208      11.436   9.046 111.423  1.00  0.00           C
ATOM   4147  C24 POPEK 208      11.696   8.156 112.644  1.00  0.00           C
ATOM   4150  C25 POPEK 208      11.316   8.866 113.943  1.00  0.00           C
ATOM   4153  C26 POPEK 208      11.786   8.146 115.204  1.00  0.00           C
ATOM   4156  C27 POPEK 208      11.426   8.926 116.484  1.00  0.00           C
ATOM   4159  C28 POPEK 208      12.196   8.476 117.734  1.00  0.00           C
ATOM   4162  C29 POPEK 208      11.856   7.086 118.184  1.00  0.00           C
ATOM   4164 0C21 POPEK 208      11.476   6.686 119.413  1.00  0.00           C
ATOM   4166 1C21 POPEK 208      11.256   7.556 120.634  1.00  0.00           C
ATOM   4169 2C21 POPEK 208       9.746   7.596 120.903  1.00  0.00           C
ATOM   4172 3C21 POPEK 208       9.306   8.656 121.924  1.00  0.00           C
ATOM   4175 4C21 POPEK 208       7.776   8.656 122.054  1.00  0.00           C
ATOM   4178 5C21 POPEK 208       7.186   9.836 122.833  1.00  0.00           C
ATOM   4181 6C21 POPEK 208       7.246   9.686 124.364  1.00  0.00           C
ATOM   4184 7C21 POPEK 208       6.336  10.706 125.064  1.00  0.00           C
ATOM   4187 8C21 POPEK 208       6.326  10.586 126.594  1.00  0.00           C
ATOM   4191  C33 POPEK 208      16.736  10.746 111.924  1.00  0.00           C
ATOM   4194  C34 POPEK 208      18.146  10.836 112.524  1.00  0.00           C
ATOM   4197  C35 POPEK 208      18.186  10.556 114.043  1.00  0.00           C
ATOM   4200  C36 POPEK 208      17.426  11.596 114.884  1.00  0.00           C
ATOM   4203  C37 POPEK 208      17.516  11.326 116.394  1.00  0.00           C
ATOM   4206  C38 POPEK 208      16.866  12.456 117.204  1.00  0.00           C
ATOM   4209  C39 POPEK 208      16.896  12.266 118.724  1.00  0.00           C
ATOM   4212 0C31 POPEK 208      15.826  11.296 119.244  1.00  0.00           C
ATOM   4215 1C31 POPEK 208      15.546  11.496 120.743  1.00  0.00           C
ATOM   4218 2C31 POPEK 208      14.436  10.566 121.263  1.00  0.00           C
ATOM   4221 3C31 POPEK 208      14.026  10.826 122.723  1.00  0.00           C
ATOM   4224 4C31 POPEK 208      12.936  11.906 122.854  1.00  0.00           C
ATOM   4227 5C31 POPEK 208      12.336  11.976 124.263  1.00  0.00           C
ATOM   4230 6C31 POPEK 208      11.096  12.866 124.364  1.00  0.00           C
ATOM   4234  NH3 POPEL 209      77.546  74.876 109.773  1.00  0.00           N
ATOM   4238  C12 POPEL 209      78.376  74.266 108.663  1.00  0.00           C
ATOM   4241  C11 POPEL 209      79.776  74.906 108.584  1.00  0.00           C
ATOM   4244  P   POPEL 209      81.276  72.766 108.613  1.00  0.00           P
ATOM   4245  O13 POPEL 209      80.756  71.516 108.013  1.00  0.00           O
ATOM   4246  O14 POPEL 209      82.746  72.866 108.803  1.00  0.00           O
ATOM   4247  O11 POPEL 209      80.616  72.906 110.043  1.00  0.00           O
ATOM   4248  O12 POPEL 209      80.676  74.046 107.874  1.00  0.00           O
ATOM   4249  C1  POPEL 209      81.286  72.516 111.244  1.00  0.00           C
ATOM   4252  C2  POPEL 209      80.316  71.736 112.164  1.00  0.00           C
ATOM   4254  O21 POPEL 209      79.916  72.576 113.254  1.00  0.00           O
ATOM   4255  C21 POPEL 209      78.966  73.446 112.994  1.00  0.00           C
ATOM   4256  O22 POPEL 209      78.226  73.456 112.013  1.00  0.00           O
ATOM   4257  C22 POPEL 209      78.926  74.466 114.144  1.00  0.00           C
ATOM   4260  C3  POPEL 209      80.856  70.366 112.664  1.00  0.00           C
ATOM   4263  O31 POPEL 209      81.806  70.486 113.753  1.00  0.00           O
ATOM   4264  C31 POPEL 209      81.206  70.606 114.933  1.00  0.00           C
ATOM   4265  O32 POPEL 209      80.016  70.526 115.144  1.00  0.00           O
ATOM   4266  C32 POPEL 209      82.246  70.836 116.043  1.00  0.00           C
ATOM   4269  C23 POPEL 209      78.496  73.806 115.484  1.00  0.00           C
ATOM   4272  C24 POPEL 209      78.286  74.786 116.644  1.00  0.00           C
ATOM   4275  C25 POPEL 209      79.566  75.306 117.304  1.00  0.00           C
ATOM   4278  C26 POPEL 209      79.286  76.076 118.613  1.00  0.00           C
ATOM   4281  C27 POPEL 209      80.546  76.646 119.273  1.00  0.00           C
ATOM   4284  C28 POPEL 209      80.266  77.516 120.513  1.00  0.00           C
ATOM   4287  C29 POPEL 209      81.436  78.396 120.894  1.00  0.00           C
ATOM   4289 0C21 POPEL 209      82.166  78.376 122.024  1.00  0.00           C
ATOM   4291 1C21 POPEL 209      81.976  77.486 123.233  1.00  0.00           C
ATOM   4294 2C21 POPEL 209      81.576  78.336 124.454  1.00  0.00           C
ATOM   4297 3C21 POPEL 209      81.216  77.496 125.694  1.00  0.00           C
ATOM   4300 4C21 POPEL 209      80.726  78.386 126.843  1.00  0.00           C
ATOM   4303 5C21 POPEL 209      80.136  77.586 128.013  1.00  0.00           C
ATOM   4306 6C21 POPEL 209      79.576  78.516 129.104  1.00  0.00           C
ATOM   4309 7C21 POPEL 209      78.936  77.756 130.274  1.00  0.00           C
ATOM   4312 8C21 POPEL 209      78.236  78.686 131.283  1.00  0.00           C
ATOM   4316  C33 POPEL 209      81.556  71.096 117.403  1.00  0.00           C
ATOM   4319  C34 POPEL 209      82.516  71.486 118.534  1.00  0.00           C
ATOM   4322  C35 POPEL 209      81.816  71.736 119.884  1.00  0.00           C
ATOM   4325  C36 POPEL 209      82.676  72.546 120.874  1.00  0.00           C
ATOM   4328  C37 POPEL 209      82.016  72.776 122.243  1.00  0.00           C
ATOM   4331  C38 POPEL 209      82.826  73.766 123.093  1.00  0.00           C
ATOM   4334  C39 POPEL 209      82.196  74.106 124.454  1.00  0.00           C
ATOM   4337 0C31 POPEL 209      82.086  72.916 125.414  1.00  0.00           C
ATOM   4340 1C31 POPEL 209      82.256  73.326 126.884  1.00  0.00           C
ATOM   4343 2C31 POPEL 209      82.106  72.136 127.844  1.00  0.00           C
ATOM   4346 3C31 POPEL 209      82.776  72.356 129.203  1.00  0.00           C
ATOM   4349 4C31 POPEL 209      84.286  72.086 129.174  1.00  0.00           C
ATOM   4352 5C31 POPEL 209      84.936  72.086 130.564  1.00  0.00           C
ATOM   4355 6C31 POPEL 209      86.376  71.576 130.544  1.00  0.00           C
ATOM   4359  NH3 POPEM 210      20.036   4.186 105.634  1.00  0.00           N
ATOM   4363  C12 POPEM 210      19.006   4.036 106.724  1.00  0.00           C
ATOM   4366  C11 POPEM 210      17.996   2.966 106.333  1.00  0.00           C
ATOM   4369  P   POPEM 210      16.426   1.186 107.253  1.00  0.00           P
ATOM   4370  O13 POPEM 210      15.526   1.636 106.174  1.00  0.00           O
ATOM   4371  O14 POPEM 210      17.056  -0.136 107.033  1.00  0.00           O
ATOM   4372  O11 POPEM 210      15.626   1.176 108.634  1.00  0.00           O
ATOM   4373  O12 POPEM 210      17.516   2.296 107.503  1.00  0.00           O
ATOM   4374  C1  POPEM 210      15.226   2.426 109.213  1.00  0.00           C
ATOM   4377  C2  POPEM 210      15.626   2.486 110.704  1.00  0.00           C
ATOM   4379  O21 POPEM 210      15.156   3.746 111.204  1.00  0.00           O
ATOM   4380  C21 POPEM 210      14.186   3.926 112.083  1.00  0.00           C
ATOM   4381  O22 POPEM 210      13.756   5.026 112.403  1.00  0.00           O
ATOM   4382  C22 POPEM 210      13.676   2.656 112.774  1.00  0.00           C
ATOM   4385  C3  POPEM 210      17.176   2.396 110.863  1.00  0.00           C
ATOM   4388  O31 POPEM 210      17.656   2.706 112.204  1.00  0.00           O
ATOM   4389  C31 POPEM 210      17.436   1.776 113.124  1.00  0.00           C
ATOM   4390  O32 POPEM 210      16.956   0.676 112.924  1.00  0.00           O
ATOM   4391  C32 POPEM 210      17.886   2.296 114.493  1.00  0.00           C
ATOM   4394  C23 POPEM 210      12.886   3.006 114.043  1.00  0.00           C
ATOM   4397  C24 POPEM 210      12.496   1.786 114.893  1.00  0.00           C
ATOM   4400  C25 POPEM 210      11.996   2.146 116.293  1.00  0.00           C
ATOM   4403  C26 POPEM 210      10.536   2.616 116.344  1.00  0.00           C
ATOM   4406  C27 POPEM 210      10.136   3.136 117.734  1.00  0.00           C
ATOM   4409  C28 POPEM 210       8.656   3.536 117.833  1.00  0.00           C
ATOM   4412  C29 POPEM 210       8.396   4.426 119.024  1.00  0.00           C
ATOM   4414 0C21 POPEM 210       8.116   4.036 120.274  1.00  0.00           C
ATOM   4416 1C21 POPEM 210       7.996   2.626 120.793  1.00  0.00           C
ATOM   4419 2C21 POPEM 210       6.536   2.346 121.204  1.00  0.00           C
ATOM   4422 3C21 POPEM 210       6.346   1.086 122.064  1.00  0.00           C
ATOM   4425 4C21 POPEM 210       4.926   1.056 122.653  1.00  0.00           C
ATOM   4428 5C21 POPEM 210       4.626  -0.146 123.564  1.00  0.00           C
ATOM   4431 6C21 POPEM 210       3.136  -0.266 123.914  1.00  0.00           C
ATOM   4434 7C21 POPEM 210       2.536   0.946 124.653  1.00  0.00           C
ATOM   4437 8C21 POPEM 210       1.034   0.816 124.944  1.00  0.00           C
ATOM   4441  C33 POPEM 210      16.956   1.866 115.653  1.00  0.00           C
ATOM   4444  C34 POPEM 210      17.506   2.356 117.004  1.00  0.00           C
ATOM   4447  C35 POPEM 210      16.686   1.926 118.233  1.00  0.00           C
ATOM   4450  C36 POPEM 210      15.286   2.546 118.304  1.00  0.00           C
ATOM   4453  C37 POPEM 210      14.646   2.356 119.694  1.00  0.00           C
ATOM   4456  C38 POPEM 210      13.286   3.046 119.884  1.00  0.00           C
ATOM   4459  C39 POPEM 210      12.566   2.596 121.163  1.00  0.00           C
ATOM   4462 0C31 POPEM 210      13.256   2.986 122.484  1.00  0.00           C
ATOM   4465 1C31 POPEM 210      12.696   2.186 123.674  1.00  0.00           C
ATOM   4468 2C31 POPEM 210      13.346   2.516 125.033  1.00  0.00           C
ATOM   4471 3C31 POPEM 210      12.916   3.856 125.653  1.00  0.00           C
ATOM   4474 4C31 POPEM 210      11.386   4.006 125.774  1.00  0.00           C
ATOM   4477 5C31 POPEM 210      10.936   4.916 126.913  1.00  0.00           C
ATOM   4480 6C31 POPEM 210       9.436   5.196 126.903  1.00  0.00           C
ATOM   4484  NH3 POPEN 211     121.196  12.026 150.174  1.00  0.00           N
ATOM   4488  C12 POPEN 211     119.806  11.486 150.323  1.00  0.00           C
ATOM   4491  C11 POPEN 211     119.746  10.006 149.924  1.00  0.00           C
ATOM   4494  P   POPEN 211     117.186   9.586 149.484  1.00  0.00           P
ATOM   4495  O13 POPEN 211     116.916   8.356 148.704  1.00  0.00           O
ATOM   4496  O14 POPEN 211     116.106  10.086 150.374  1.00  0.00           O
ATOM   4497  O11 POPEN 211     117.546  10.766 148.504  1.00  0.00           O
ATOM   4498  O12 POPEN 211     118.506   9.426 150.344  1.00  0.00           O
ATOM   4499  C1  POPEN 211     116.556  11.436 147.734  1.00  0.00           C
ATOM   4502  C2  POPEN 211     116.726  11.096 146.243  1.00  0.00           C
ATOM   4504  O21 POPEN 211     116.106  12.136 145.474  1.00  0.00           O
ATOM   4505  C21 POPEN 211     116.716  12.346 144.313  1.00  0.00           C
ATOM   4506  O22 POPEN 211     117.836  11.966 144.014  1.00  0.00           O
ATOM   4507  C22 POPEN 211     115.756  13.056 143.363  1.00  0.00           C
ATOM   4510  C3  POPEN 211     116.086   9.726 145.894  1.00  0.00           C
ATOM   4513  O31 POPEN 211     116.106   9.496 144.483  1.00  0.00           O
ATOM   4514  C31 POPEN 211     115.816   8.266 144.114  1.00  0.00           C
ATOM   4515  O32 POPEN 211     115.486   7.356 144.873  1.00  0.00           O
ATOM   4516  C32 POPEN 211     115.966   8.196 142.594  1.00  0.00           C
ATOM   4519  C23 POPEN 211     116.416  13.216 141.983  1.00  0.00           C
ATOM   4522  C24 POPEN 211     115.466  13.826 140.964  1.00  0.00           C
ATOM   4525  C25 POPEN 211     115.786  13.356 139.543  1.00  0.00           C
ATOM   4528  C26 POPEN 211     114.696  13.746 138.543  1.00  0.00           C
ATOM   4531  C27 POPEN 211     114.906  13.106 137.173  1.00  0.00           C
ATOM   4534  C28 POPEN 211     113.676  13.286 136.274  1.00  0.00           C
ATOM   4537  C29 POPEN 211     113.926  12.856 134.854  1.00  0.00           C
ATOM   4539 0C21 POPEN 211     113.796  13.646 133.763  1.00  0.00           C
ATOM   4541 1C21 POPEN 211     113.336  15.086 133.774  1.00  0.00           C
ATOM   4544 2C21 POPEN 211     112.706  15.526 132.433  1.00  0.00           C
ATOM   4547 3C21 POPEN 211     113.726  15.636 131.283  1.00  0.00           C
ATOM   4550 4C21 POPEN 211     113.146  16.286 130.024  1.00  0.00           C
ATOM   4553 5C21 POPEN 211     112.066  15.466 129.314  1.00  0.00           C
ATOM   4556 6C21 POPEN 211     111.456  16.226 128.134  1.00  0.00           C
ATOM   4559 7C21 POPEN 211     110.476  15.386 127.314  1.00  0.00           C
ATOM   4562 8C21 POPEN 211     109.806  16.176 126.183  1.00  0.00           C
ATOM   4566  C33 POPEN 211     117.306   7.566 142.173  1.00  0.00           C
ATOM   4569  C34 POPEN 211     117.386   7.286 140.663  1.00  0.00           C
ATOM   4572  C35 POPEN 211     118.476   8.106 139.954  1.00  0.00           C
ATOM   4575  C36 POPEN 211     119.906   7.576 140.193  1.00  0.00           C
ATOM   4578  C37 POPEN 211     120.926   8.466 139.463  1.00  0.00           C
ATOM   4581  C38 POPEN 211     122.246   7.766 139.124  1.00  0.00           C
ATOM   4584  C39 POPEN 211     123.176   8.656 138.274  1.00  0.00           C
ATOM   4587 0C31 POPEN 211     122.696   8.836 136.814  1.00  0.00           C
ATOM   4590 1C31 POPEN 211     123.236  10.106 136.134  1.00  0.00           C
ATOM   4593 2C31 POPEN 211     124.616   9.956 135.484  1.00  0.00           C
ATOM   4596 3C31 POPEN 211     124.586   9.096 134.203  1.00  0.00           C
ATOM   4599 4C31 POPEN 211     125.876   9.196 133.383  1.00  0.00           C
ATOM   4602 5C31 POPEN 211     125.836   8.306 132.133  1.00  0.00           C
ATOM   4605 6C31 POPEN 211     127.076   8.426 131.244  1.00  0.00           C
ATOM   4609  NH3 POPEO 212      31.806 100.196 149.954  1.00  0.00           N
ATOM   4613  C12 POPEO 212      33.226 100.626 149.693  1.00  0.00           C
ATOM   4616  C11 POPEO 212      33.416 102.146 149.683  1.00  0.00           C
ATOM   4619  P   POPEO 212      35.886 102.746 150.374  1.00  0.00           P
ATOM   4620  O13 POPEO 212      35.746 104.176 150.693  1.00  0.00           O
ATOM   4621  O14 POPEO 212      35.796 101.756 151.474  1.00  0.00           O
ATOM   4622  O11 POPEO 212      37.196 102.516 149.513  1.00  0.00           O
ATOM   4623  O12 POPEO 212      34.766 102.416 149.324  1.00  0.00           O
ATOM   4624  C1  POPEO 212      37.266 103.126 148.203  1.00  0.00           C
ATOM   4627  C2  POPEO 212      37.746 102.126 147.144  1.00  0.00           C
ATOM   4629  O21 POPEO 212      37.886 102.866 145.913  1.00  0.00           O
ATOM   4630  C21 POPEO 212      38.886 102.456 145.154  1.00  0.00           C
ATOM   4631  O22 POPEO 212      39.646 101.536 145.413  1.00  0.00           O
ATOM   4632  C22 POPEO 212      38.946 103.296 143.863  1.00  0.00           C
ATOM   4635  C3  POPEO 212      36.706 100.986 147.013  1.00  0.00           C
ATOM   4638  O31 POPEO 212      37.196  99.896 146.213  1.00  0.00           O
ATOM   4639  C31 POPEO 212      36.736  99.836 144.973  1.00  0.00           C
ATOM   4640  O32 POPEO 212      35.906 100.596 144.504  1.00  0.00           O
ATOM   4641  C32 POPEO 212      37.316  98.636 144.263  1.00  0.00           C
ATOM   4644  C23 POPEO 212      39.386 102.476 142.634  1.00  0.00           C
ATOM   4647  C24 POPEO 212      39.776 103.336 141.414  1.00  0.00           C
ATOM   4650  C25 POPEO 212      40.136 102.496 140.173  1.00  0.00           C
ATOM   4653  C26 POPEO 212      38.906 102.016 139.384  1.00  0.00           C
ATOM   4656  C27 POPEO 212      39.266 101.226 138.114  1.00  0.00           C
ATOM   4659  C28 POPEO 212      38.016 100.806 137.314  1.00  0.00           C
ATOM   4662  C29 POPEO 212      38.336  99.986 136.084  1.00  0.00           C
ATOM   4664 0C21 POPEO 212      37.446  99.546 135.183  1.00  0.00           C
ATOM   4666 1C21 POPEO 212      35.946  99.786 135.204  1.00  0.00           C
ATOM   4669 2C21 POPEO 212      35.436 100.496 133.923  1.00  0.00           C
ATOM   4672 3C21 POPEO 212      35.856 101.966 133.833  1.00  0.00           C
ATOM   4675 4C21 POPEO 212      35.426 102.626 132.513  1.00  0.00           C
ATOM   4678 5C21 POPEO 212      35.826 104.096 132.393  1.00  0.00           C
ATOM   4681 6C21 POPEO 212      34.806 105.086 132.974  1.00  0.00           C
ATOM   4684 7C21 POPEO 212      35.316 106.536 132.924  1.00  0.00           C
ATOM   4687 8C21 POPEO 212      34.366 107.546 133.573  1.00  0.00           C
ATOM   4691  C33 POPEO 212      38.286  99.056 143.153  1.00  0.00           C
ATOM   4694  C34 POPEO 212      38.756  97.816 142.393  1.00  0.00           C
ATOM   4697  C35 POPEO 212      39.596  98.106 141.153  1.00  0.00           C
ATOM   4700  C36 POPEO 212      40.066  96.786 140.523  1.00  0.00           C
ATOM   4703  C37 POPEO 212      41.106  96.936 139.413  1.00  0.00           C
ATOM   4706  C38 POPEO 212      41.526  95.576 138.833  1.00  0.00           C
ATOM   4709  C39 POPEO 212      40.406  94.836 138.073  1.00  0.00           C
ATOM   4712 0C31 POPEO 212      40.106  95.436 136.694  1.00  0.00           C
ATOM   4715 1C31 POPEO 212      41.086  94.936 135.624  1.00  0.00           C
ATOM   4718 2C31 POPEO 212      40.726  95.396 134.203  1.00  0.00           C
ATOM   4721 3C31 POPEO 212      41.526  94.666 133.103  1.00  0.00           C
ATOM   4724 4C31 POPEO 212      41.166  93.176 132.994  1.00  0.00           C
ATOM   4727 5C31 POPEO 212      41.886  92.466 131.853  1.00  0.00           C
ATOM   4730 6C31 POPEO 212      41.546  90.976 131.744  1.00  0.00           C
ATOM   4734  NH3 POPEP 213      29.916  95.156 108.454  1.00  0.00           N
ATOM   4738  C12 POPEP 213      30.356  94.276 107.314  1.00  0.00           C
ATOM   4741  C11 POPEP 213      29.896  92.846 107.564  1.00  0.00           C
ATOM   4744  P   POPEP 213      28.536  91.246 105.984  1.00  0.00           P
ATOM   4745  O13 POPEP 213      27.076  91.126 105.793  1.00  0.00           O
ATOM   4746  O14 POPEP 213      29.366  91.366 104.773  1.00  0.00           O
ATOM   4747  O11 POPEP 213      29.046  90.146 106.983  1.00  0.00           O
ATOM   4748  O12 POPEP 213      28.696  92.566 106.843  1.00  0.00           O
ATOM   4749  C1  POPEP 213      28.226  89.176 107.644  1.00  0.00           C
ATOM   4752  C2  POPEP 213      28.526  89.116 109.174  1.00  0.00           C
ATOM   4754  O21 POPEP 213      27.356  89.556 109.884  1.00  0.00           O
ATOM   4755  C21 POPEP 213      27.446  90.656 110.583  1.00  0.00           C
ATOM   4756  O22 POPEP 213      27.326  91.796 110.144  1.00  0.00           O
ATOM   4757  C22 POPEP 213      27.676  90.306 112.054  1.00  0.00           C
ATOM   4760  C3  POPEP 213      29.846  89.906 109.463  1.00  0.00           C
ATOM   4763  O31 POPEP 213      30.356  89.816 110.824  1.00  0.00           O
ATOM   4764  C31 POPEP 213      31.106  90.896 111.134  1.00  0.00           C
ATOM   4765  O32 POPEP 213      31.186  91.906 110.474  1.00  0.00           O
ATOM   4766  C32 POPEP 213      31.926  90.646 112.393  1.00  0.00           C
ATOM   4769  C23 POPEP 213      26.366  90.036 112.804  1.00  0.00           C
ATOM   4772  C24 POPEP 213      26.536  89.246 114.113  1.00  0.00           C
ATOM   4775  C25 POPEP 213      26.716  90.126 115.363  1.00  0.00           C
ATOM   4778  C26 POPEP 213      26.786  89.276 116.644  1.00  0.00           C
ATOM   4781  C27 POPEP 213      26.716  90.106 117.933  1.00  0.00           C
ATOM   4784  C28 POPEP 213      26.876  89.246 119.203  1.00  0.00           C
ATOM   4787  C29 POPEP 213      26.626  90.026 120.474  1.00  0.00           C
ATOM   4789 0C21 POPEP 213      27.316  89.986 121.633  1.00  0.00           C
ATOM   4791 1C21 POPEP 213      28.546  89.166 121.973  1.00  0.00           C
ATOM   4794 2C21 POPEP 213      29.636  90.016 122.673  1.00  0.00           C
ATOM   4797 3C21 POPEP 213      30.806  89.176 123.204  1.00  0.00           C
ATOM   4800 4C21 POPEP 213      32.006  90.006 123.694  1.00  0.00           C
ATOM   4803 5C21 POPEP 213      31.786  90.676 125.053  1.00  0.00           C
ATOM   4806 6C21 POPEP 213      33.016  91.466 125.534  1.00  0.00           C
ATOM   4809 7C21 POPEP 213      32.826  92.086 126.924  1.00  0.00           C
ATOM   4812 8C21 POPEP 213      34.016  92.946 127.374  1.00  0.00           C
ATOM   4816  C33 POPEP 213      31.086  90.556 113.683  1.00  0.00           C
ATOM   4819  C34 POPEP 213      31.956  90.746 114.933  1.00  0.00           C
ATOM   4822  C35 POPEP 213      31.216  90.466 116.244  1.00  0.00           C
ATOM   4825  C36 POPEP 213      31.156  88.966 116.604  1.00  0.00           C
ATOM   4828  C37 POPEP 213      31.196  88.726 118.124  1.00  0.00           C
ATOM   4831  C38 POPEP 213      31.816  87.376 118.523  1.00  0.00           C
ATOM   4834  C39 POPEP 213      32.036  87.346 120.043  1.00  0.00           C
ATOM   4837 0C31 POPEP 213      32.796  86.126 120.564  1.00  0.00           C
ATOM   4840 1C31 POPEP 213      33.196  86.316 122.033  1.00  0.00           C
ATOM   4843 2C31 POPEP 213      33.826  85.086 122.693  1.00  0.00           C
ATOM   4846 3C31 POPEP 213      32.826  83.936 122.883  1.00  0.00           C
ATOM   4849 4C31 POPEP 213      33.316  82.846 123.833  1.00  0.00           C
ATOM   4852 5C31 POPEP 213      34.486  82.016 123.293  1.00  0.00           C
ATOM   4855 6C31 POPEP 213      34.876  80.886 124.234  1.00  0.00           C
ATOM   4859  NH3 POPEQ 214     101.606  93.346 151.533  1.00  0.00           N
ATOM   4863  C12 POPEQ 214     102.986  93.596 151.013  1.00  0.00           C
ATOM   4866  C11 POPEQ 214     104.036  92.636 151.564  1.00  0.00           C
ATOM   4869  P   POPEQ 214     106.026  93.586 150.133  1.00  0.00           P
ATOM   4870  O13 POPEQ 214     105.716  94.836 150.864  1.00  0.00           O
ATOM   4871  O14 POPEQ 214     107.406  93.056 150.164  1.00  0.00           O
ATOM   4872  O11 POPEQ 214     105.596  93.786 148.653  1.00  0.00           O
ATOM   4873  O12 POPEQ 214     105.056  92.456 150.604  1.00  0.00           O
ATOM   4874  C1  POPEQ 214     106.256  94.716 147.804  1.00  0.00           C
ATOM   4877  C2  POPEQ 214     106.416  94.086 146.404  1.00  0.00           C
ATOM   4879  O21 POPEQ 214     106.256  95.106 145.393  1.00  0.00           O
ATOM   4880  C21 POPEQ 214     107.226  95.996 145.323  1.00  0.00           C
ATOM   4881  O22 POPEQ 214     108.226  96.016 146.024  1.00  0.00           O
ATOM   4882  C22 POPEQ 214     106.876  96.966 144.184  1.00  0.00           C
ATOM   4885  C3  POPEQ 214     105.336  92.996 146.174  1.00  0.00           C
ATOM   4888  O31 POPEQ 214     105.416  92.436 144.854  1.00  0.00           O
ATOM   4889  C31 POPEQ 214     104.846  91.266 144.714  1.00  0.00           C
ATOM   4890  O32 POPEQ 214     104.296  90.616 145.604  1.00  0.00           O
ATOM   4891  C32 POPEQ 214     104.876  90.836 143.244  1.00  0.00           C
ATOM   4894  C23 POPEQ 214     108.066  97.776 143.613  1.00  0.00           C
ATOM   4897  C24 POPEQ 214     108.756  97.126 142.393  1.00  0.00           C
ATOM   4900  C25 POPEQ 214     107.876  97.106 141.124  1.00  0.00           C
ATOM   4903  C26 POPEQ 214     108.626  96.626 139.874  1.00  0.00           C
ATOM   4906  C27 POPEQ 214     107.706  96.486 138.643  1.00  0.00           C
ATOM   4909  C28 POPEQ 214     108.446  95.936 137.403  1.00  0.00           C
ATOM   4912  C29 POPEQ 214     107.526  95.676 136.244  1.00  0.00           C
ATOM   4914 0C21 POPEQ 214     107.856  95.606 134.933  1.00  0.00           C
ATOM   4916 1C21 POPEQ 214     109.236  95.796 134.353  1.00  0.00           C
ATOM   4919 2C21 POPEQ 214     110.036  94.496 134.174  1.00  0.00           C
ATOM   4922 3C21 POPEQ 214     109.406  93.506 133.184  1.00  0.00           C
ATOM   4925 4C21 POPEQ 214     110.426  92.716 132.344  1.00  0.00           C
ATOM   4928 5C21 POPEQ 214     111.316  91.746 133.134  1.00  0.00           C
ATOM   4931 6C21 POPEQ 214     110.576  90.506 133.663  1.00  0.00           C
ATOM   4934 7C21 POPEQ 214     111.536  89.386 134.083  1.00  0.00           C
ATOM   4937 8C21 POPEQ 214     110.846  88.136 134.594  1.00  0.00           C
ATOM   4941  C33 POPEQ 214     105.276  91.936 142.234  1.00  0.00           C
ATOM   4944  C34 POPEQ 214     105.086  91.466 140.793  1.00  0.00           C
ATOM   4947  C35 POPEQ 214     105.546  92.486 139.743  1.00  0.00           C
ATOM   4950  C36 POPEQ 214     105.316  91.936 138.324  1.00  0.00           C
ATOM   4953  C37 POPEQ 214     105.956  92.786 137.214  1.00  0.00           C
ATOM   4956  C38 POPEQ 214     106.146  92.026 135.894  1.00  0.00           C
ATOM   4959  C39 POPEQ 214     104.836  91.466 135.323  1.00  0.00           C
ATOM   4962 0C31 POPEQ 214     105.016  90.306 134.333  1.00  0.00           C
ATOM   4965 1C31 POPEQ 214     103.676  89.926 133.694  1.00  0.00           C
ATOM   4968 2C31 POPEQ 214     103.616  88.486 133.174  1.00  0.00           C
ATOM   4971 3C31 POPEQ 214     104.776  88.096 132.243  1.00  0.00           C
ATOM   4974 4C31 POPEQ 214     104.456  86.816 131.484  1.00  0.00           C
ATOM   4977 5C31 POPEQ 214     105.636  86.256 130.684  1.00  0.00           C
ATOM   4980 6C31 POPEQ 214     105.266  84.966 129.954  1.00  0.00           C
ATOM   4984  NH3 POPER 215      19.276  36.666 148.613  1.00  0.00           N
ATOM   4988  C12 POPER 215      17.986  37.426 148.613  1.00  0.00           C
ATOM   4991  C11 POPER 215      16.786  36.576 149.094  1.00  0.00           C
ATOM   4994  P   POPER 215      14.946  38.356 148.413  1.00  0.00           P
ATOM   4995  O13 POPER 215      13.506  38.076 148.224  1.00  0.00           O
ATOM   4996  O14 POPER 215      15.296  39.696 148.924  1.00  0.00           O
ATOM   4997  O11 POPER 215      15.696  38.046 147.083  1.00  0.00           O
ATOM   4998  O12 POPER 215      15.646  37.356 149.424  1.00  0.00           O
ATOM   4999  C1  POPER 215      15.206  38.406 145.803  1.00  0.00           C
ATOM   5002  C2  POPER 215      16.196  37.866 144.753  1.00  0.00           C
ATOM   5004  O21 POPER 215      15.586  37.776 143.464  1.00  0.00           O
ATOM   5005  C21 POPER 215      15.486  38.906 142.804  1.00  0.00           C
ATOM   5006  O22 POPER 215      15.506  40.026 143.284  1.00  0.00           O
ATOM   5007  C22 POPER 215      15.316  38.546 141.323  1.00  0.00           C
ATOM   5010  C3  POPER 215      16.666  36.426 145.073  1.00  0.00           C
ATOM   5013  O31 POPER 215      17.576  35.956 144.054  1.00  0.00           O
ATOM   5014  C31 POPER 215      18.876  36.036 144.374  1.00  0.00           C
ATOM   5015  O32 POPER 215      19.306  36.486 145.423  1.00  0.00           O
ATOM   5016  C32 POPER 215      19.666  35.346 143.244  1.00  0.00           C
ATOM   5019  C23 POPER 215      16.406  39.146 140.383  1.00  0.00           C
ATOM   5022  C24 POPER 215      16.536  38.486 139.004  1.00  0.00           C
ATOM   5025  C25 POPER 215      17.376  39.356 138.044  1.00  0.00           C
ATOM   5028  C26 POPER 215      17.546  38.766 136.644  1.00  0.00           C
ATOM   5031  C27 POPER 215      18.046  39.826 135.643  1.00  0.00           C
ATOM   5034  C28 POPER 215      17.986  39.406 134.164  1.00  0.00           C
ATOM   5037  C29 POPER 215      19.106  38.486 133.734  1.00  0.00           C
ATOM   5039 0C21 POPER 215      19.876  38.626 132.644  1.00  0.00           C
ATOM   5041 1C21 POPER 215      19.796  39.706 131.583  1.00  0.00           C
ATOM   5044 2C21 POPER 215      19.506  39.186 130.164  1.00  0.00           C
ATOM   5047 3C21 POPER 215      18.096  38.596 129.963  1.00  0.00           C
ATOM   5050 4C21 POPER 215      18.036  37.066 130.003  1.00  0.00           C
ATOM   5053 5C21 POPER 215      16.706  36.516 129.473  1.00  0.00           C
ATOM   5056 6C21 POPER 215      16.666  34.986 129.403  1.00  0.00           C
ATOM   5059 7C21 POPER 215      15.356  34.466 128.803  1.00  0.00           C
ATOM   5062 8C21 POPER 215      15.306  32.936 128.694  1.00  0.00           C
ATOM   5066  C33 POPER 215      20.126  36.266 142.083  1.00  0.00           C
ATOM   5069  C34 POPER 215      20.306  35.476 140.763  1.00  0.00           C
ATOM   5072  C35 POPER 215      20.706  36.346 139.554  1.00  0.00           C
ATOM   5075  C36 POPER 215      20.786  35.596 138.213  1.00  0.00           C
ATOM   5078  C37 POPER 215      21.466  36.436 137.103  1.00  0.00           C
ATOM   5081  C38 POPER 215      21.596  35.716 135.754  1.00  0.00           C
ATOM   5084  C39 POPER 215      22.476  36.526 134.773  1.00  0.00           C
ATOM   5087 0C31 POPER 215      22.656  35.896 133.383  1.00  0.00           C
ATOM   5090 1C31 POPER 215      23.506  36.786 132.463  1.00  0.00           C
ATOM   5093 2C31 POPER 215      23.526  36.346 130.984  1.00  0.00           C
ATOM   5096 3C31 POPER 215      24.776  35.546 130.564  1.00  0.00           C
ATOM   5099 4C31 POPER 215      24.926  34.186 131.244  1.00  0.00           C
ATOM   5102 5C31 POPER 215      26.046  33.336 130.634  1.00  0.00           C
ATOM   5105 6C31 POPER 215      26.186  31.946 131.253  1.00  0.00           C
ATOM   5109  NH3 POPES 216      77.376  94.416 113.543  1.00  0.00           N
ATOM   5113  C12 POPES 216      77.346  93.236 112.603  1.00  0.00           C
ATOM   5116  C11 POPES 216      78.736  92.916 112.013  1.00  0.00           C
ATOM   5119  P   POPES 216      79.566  95.266 111.054  1.00  0.00           P
ATOM   5120  O13 POPES 216      80.066  95.746 109.743  1.00  0.00           O
ATOM   5121  O14 POPES 216      78.476  95.986 111.724  1.00  0.00           O
ATOM   5122  O11 POPES 216      80.746  95.066 112.103  1.00  0.00           O
ATOM   5123  O12 POPES 216      79.086  93.756 110.914  1.00  0.00           O
ATOM   5124  C1  POPES 216      80.886  95.846 113.304  1.00  0.00           C
ATOM   5127  C2  POPES 216      80.676  94.966 114.554  1.00  0.00           C
ATOM   5129  O21 POPES 216      80.516  95.796 115.723  1.00  0.00           O
ATOM   5130  C21 POPES 216      79.496  95.546 116.513  1.00  0.00           C
ATOM   5131  O22 POPES 216      78.546  94.826 116.213  1.00  0.00           O
ATOM   5132  C22 POPES 216      79.706  96.256 117.863  1.00  0.00           C
ATOM   5135  C3  POPES 216      81.866  93.986 114.743  1.00  0.00           C
ATOM   5138  O31 POPES 216      81.516  92.946 115.684  1.00  0.00           O
ATOM   5139  C31 POPES 216      81.316  91.726 115.243  1.00  0.00           C
ATOM   5140  O32 POPES 216      81.466  91.336 114.083  1.00  0.00           O
ATOM   5141  C32 POPES 216      80.756  90.876 116.374  1.00  0.00           C
ATOM   5144  C23 POPES 216      79.756  95.266 119.054  1.00  0.00           C
ATOM   5147  C24 POPES 216      79.736  95.936 120.453  1.00  0.00           C
ATOM   5150  C25 POPES 216      80.886  95.466 121.364  1.00  0.00           C
ATOM   5153  C26 POPES 216      80.766  95.916 122.833  1.00  0.00           C
ATOM   5156  C27 POPES 216      82.126  95.866 123.573  1.00  0.00           C
ATOM   5159  C28 POPES 216      82.026  95.896 125.103  1.00  0.00           C
ATOM   5162  C29 POPES 216      83.396  96.026 125.743  1.00  0.00           C
ATOM   5164 0C21 POPES 216      84.026  95.136 126.534  1.00  0.00           C
ATOM   5166 1C21 POPES 216      83.486  93.796 126.954  1.00  0.00           C
ATOM   5169 2C21 POPES 216      84.556  92.716 127.263  1.00  0.00           C
ATOM   5172 3C21 POPES 216      85.326  92.196 126.043  1.00  0.00           C
ATOM   5175 4C21 POPES 216      86.246  90.996 126.353  1.00  0.00           C
ATOM   5178 5C21 POPES 216      85.496  89.776 126.913  1.00  0.00           C
ATOM   5181 6C21 POPES 216      86.286  88.466 126.833  1.00  0.00           C
ATOM   5184 7C21 POPES 216      85.496  87.286 127.424  1.00  0.00           C
ATOM   5187 8C21 POPES 216      86.066  85.906 127.113  1.00  0.00           C
ATOM   5191  C33 POPES 216      79.496  91.506 117.024  1.00  0.00           C
ATOM   5194  C34 POPES 216      78.866  90.586 118.073  1.00  0.00           C
ATOM   5197  C35 POPES 216      79.736  90.426 119.323  1.00  0.00           C
ATOM   5200  C36 POPES 216      79.466  89.136 120.103  1.00  0.00           C
ATOM   5203  C37 POPES 216      80.776  88.436 120.523  1.00  0.00           C
ATOM   5206  C38 POPES 216      80.586  87.096 121.244  1.00  0.00           C
ATOM   5209  C39 POPES 216      79.656  86.126 120.503  1.00  0.00           C
ATOM   5212 0C31 POPES 216      79.886  84.676 120.914  1.00  0.00           C
ATOM   5215 1C31 POPES 216      79.016  83.696 120.124  1.00  0.00           C
ATOM   5218 2C31 POPES 216      79.386  82.236 120.394  1.00  0.00           C
ATOM   5221 3C31 POPES 216      78.796  81.266 119.364  1.00  0.00           C
ATOM   5224 4C31 POPES 216      79.656  81.156 118.093  1.00  0.00           C
ATOM   5227 5C31 POPES 216      79.186  80.076 117.124  1.00  0.00           C
ATOM   5230 6C31 POPES 216      80.046  79.996 115.863  1.00  0.00           C
ATOM   5234  NH3 POPET 217      12.196  49.996 148.504  1.00  0.00           N
ATOM   5238  C12 POPET 217      11.976  48.496 148.413  1.00  0.00           C
ATOM   5241  C11 POPET 217      10.716  48.046 149.184  1.00  0.00           C
ATOM   5244  P   POPET 217       9.696  45.786 148.234  1.00  0.00           P
ATOM   5245  O13 POPET 217      10.186  44.386 148.163  1.00  0.00           O
ATOM   5246  O14 POPET 217       8.246  45.976 148.454  1.00  0.00           O
ATOM   5247  O11 POPET 217      10.066  46.476 146.864  1.00  0.00           O
ATOM   5248  O12 POPET 217      10.616  46.616 149.234  1.00  0.00           O
ATOM   5249  C1  POPET 217       9.316  46.226 145.674  1.00  0.00           C
ATOM   5252  C2  POPET 217      10.236  45.746 144.513  1.00  0.00           C
ATOM   5254  O21 POPET 217      10.376  46.796 143.543  1.00  0.00           O
ATOM   5255  C21 POPET 217      11.376  47.616 143.704  1.00  0.00           C
ATOM   5256  O22 POPET 217      12.276  47.536 144.513  1.00  0.00           O
ATOM   5257  C22 POPET 217      11.226  48.736 142.673  1.00  0.00           C
ATOM   5260  C3  POPET 217       9.606  44.526 143.793  1.00  0.00           C
ATOM   5263  O31 POPET 217      10.486  43.936 142.804  1.00  0.00           O
ATOM   5264  C31 POPET 217      11.246  42.936 143.244  1.00  0.00           C
ATOM   5265  O32 POPET 217      11.356  42.606 144.413  1.00  0.00           O
ATOM   5266  C32 POPET 217      11.916  42.286 142.043  1.00  0.00           C
ATOM   5269  C23 POPET 217      12.546  49.466 142.323  1.00  0.00           C
ATOM   5272  C24 POPET 217      12.336  50.976 142.153  1.00  0.00           C
ATOM   5275  C25 POPET 217      11.416  51.346 140.984  1.00  0.00           C
ATOM   5278  C26 POPET 217      10.946  52.806 141.073  1.00  0.00           C
ATOM   5281  C27 POPET 217      10.046  53.236 139.903  1.00  0.00           C
ATOM   5284  C28 POPET 217       9.346  54.576 140.193  1.00  0.00           C
ATOM   5287  C29 POPET 217       8.636  55.126 138.984  1.00  0.00           C
ATOM   5289 0C21 POPET 217       7.316  55.106 138.753  1.00  0.00           C
ATOM   5291 1C21 POPET 217       6.246  54.546 139.664  1.00  0.00           C
ATOM   5294 2C21 POPET 217       4.826  55.046 139.323  1.00  0.00           C
ATOM   5297 3C21 POPET 217       4.556  56.506 139.734  1.00  0.00           C
ATOM   5300 4C21 POPET 217       3.126  56.966 139.403  1.00  0.00           C
ATOM   5303 5C21 POPET 217       2.866  57.166 137.903  1.00  0.00           C
ATOM   5306 6C21 POPET 217       1.454  57.696 137.624  1.00  0.00           C
ATOM   5309 7C21 POPET 217       1.144  57.896 136.134  1.00  0.00           C
ATOM   5312 8C21 POPET 217      -0.206  58.576 135.903  1.00  0.00           C
ATOM   5316  C33 POPET 217      11.516  40.816 141.893  1.00  0.00           C
ATOM   5319  C34 POPET 217      12.106  40.186 140.634  1.00  0.00           C
ATOM   5322  C35 POPET 217      11.406  40.526 139.304  1.00  0.00           C
ATOM   5325  C36 POPET 217      12.326  40.256 138.103  1.00  0.00           C
ATOM   5328  C37 POPET 217      11.676  40.546 136.753  1.00  0.00           C
ATOM   5331  C38 POPET 217      12.626  40.296 135.564  1.00  0.00           C
ATOM   5334  C39 POPET 217      13.886  41.176 135.583  1.00  0.00           C
ATOM   5337 0C31 POPET 217      14.576  41.256 134.224  1.00  0.00           C
ATOM   5340 1C31 POPET 217      15.476  42.496 134.104  1.00  0.00           C
ATOM   5343 2C31 POPET 217      16.036  42.686 132.693  1.00  0.00           C
ATOM   5346 3C31 POPET 217      16.796  44.006 132.513  1.00  0.00           C
ATOM   5349 4C31 POPET 217      15.916  45.256 132.743  1.00  0.00           C
ATOM   5352 5C31 POPET 217      16.426  46.496 132.013  1.00  0.00           C
ATOM   5355 6C31 POPET 217      15.606  47.756 132.273  1.00  0.00           C
ATOM   5359  NH3 POPEU 218     112.136   3.576 105.523  1.00  0.00           N
ATOM   5363  C12 POPEU 218     113.196   3.316 104.473  1.00  0.00           C
ATOM   5366  C11 POPEU 218     114.316   2.376 104.984  1.00  0.00           C
ATOM   5369  P   POPEU 218     116.256   2.236 106.703  1.00  0.00           P
ATOM   5370  O13 POPEU 218     116.616   0.986 106.023  1.00  0.00           O
ATOM   5371  O14 POPEU 218     117.366   3.166 107.054  1.00  0.00           O
ATOM   5372  O11 POPEU 218     115.376   1.956 108.003  1.00  0.00           O
ATOM   5373  O12 POPEU 218     115.166   3.056 105.894  1.00  0.00           O
ATOM   5374  C1  POPEU 218     115.886   2.196 109.314  1.00  0.00           C
ATOM   5377  C2  POPEU 218     114.856   1.706 110.374  1.00  0.00           C
ATOM   5379  O21 POPEU 218     114.766   2.526 111.573  1.00  0.00           O
ATOM   5380  C21 POPEU 218     115.886   2.656 112.304  1.00  0.00           C
ATOM   5381  O22 POPEU 218     116.986   2.266 111.983  1.00  0.00           O
ATOM   5382  C22 POPEU 218     115.526   3.436 113.573  1.00  0.00           C
ATOM   5385  C3  POPEU 218     114.906   0.176 110.694  1.00  0.00           C
ATOM   5388  O31 POPEU 218     114.016  -0.256 111.744  1.00  0.00           O
ATOM   5389  C31 POPEU 218     112.736   0.044 111.703  1.00  0.00           C
ATOM   5390  O32 POPEU 218     112.146   0.666 110.833  1.00  0.00           O
ATOM   5391  C32 POPEU 218     112.056  -0.256 113.023  1.00  0.00           C
ATOM   5394  C23 POPEU 218     116.706   3.586 114.574  1.00  0.00           C
ATOM   5397  C24 POPEU 218     116.286   4.186 115.923  1.00  0.00           C
ATOM   5400  C25 POPEU 218     117.346   4.006 117.033  1.00  0.00           C
ATOM   5403  C26 POPEU 218     117.156   4.956 118.223  1.00  0.00           C
ATOM   5406  C27 POPEU 218     118.046   4.576 119.424  1.00  0.00           C
ATOM   5409  C28 POPEU 218     118.016   5.626 120.554  1.00  0.00           C
ATOM   5412  C29 POPEU 218     118.886   5.236 121.724  1.00  0.00           C
ATOM   5414 0C21 POPEU 218     118.496   4.876 122.963  1.00  0.00           C
ATOM   5416 1C21 POPEU 218     117.086   4.766 123.484  1.00  0.00           C
ATOM   5419 2C21 POPEU 218     116.776   5.796 124.594  1.00  0.00           C
ATOM   5422 3C21 POPEU 218     117.576   5.576 125.894  1.00  0.00           C
ATOM   5425 4C21 POPEU 218     117.136   6.526 127.024  1.00  0.00           C
ATOM   5428 5C21 POPEU 218     117.906   6.326 128.344  1.00  0.00           C
ATOM   5431 6C21 POPEU 218     119.376   6.746 128.274  1.00  0.00           C
ATOM   5434 7C21 POPEU 218     120.096   6.626 129.624  1.00  0.00           C
ATOM   5437 8C21 POPEU 218     121.556   7.086 129.583  1.00  0.00           C
ATOM   5441  C33 POPEU 218     112.236   0.956 113.954  1.00  0.00           C
ATOM   5444  C34 POPEU 218     111.036   1.236 114.863  1.00  0.00           C
ATOM   5447  C35 POPEU 218     111.466   2.046 116.094  1.00  0.00           C
ATOM   5450  C36 POPEU 218     112.136   1.166 117.153  1.00  0.00           C
ATOM   5453  C37 POPEU 218     112.866   1.946 118.243  1.00  0.00           C
ATOM   5456  C38 POPEU 218     113.886   1.066 118.984  1.00  0.00           C
ATOM   5459  C39 POPEU 218     114.546   1.756 120.183  1.00  0.00           C
ATOM   5462 0C31 POPEU 218     113.716   1.626 121.464  1.00  0.00           C
ATOM   5465 1C31 POPEU 218     114.546   1.916 122.723  1.00  0.00           C
ATOM   5468 2C31 POPEU 218     113.866   1.406 124.004  1.00  0.00           C
ATOM   5471 3C31 POPEU 218     112.616   2.186 124.424  1.00  0.00           C
ATOM   5474 4C31 POPEU 218     112.946   3.636 124.814  1.00  0.00           C
ATOM   5477 5C31 POPEU 218     111.816   4.346 125.554  1.00  0.00           C
ATOM   5480 6C31 POPEU 218     112.236   5.736 126.023  1.00  0.00           C
ATOM   5484  NH3 POPEV 219     109.136 110.956 152.193  1.00  0.00           N
ATOM   5488  C12 POPEV 219     108.866 112.376 152.633  1.00  0.00           C
ATOM   5491  C11 POPEV 219     108.546 113.286 151.424  1.00  0.00           C
ATOM   5494  P   POPEV 219     109.866 115.486 151.943  1.00  0.00           P
ATOM   5495  O13 POPEV 219     109.536 116.936 151.754  1.00  0.00           O
ATOM   5496  O14 POPEV 219     110.576 115.076 153.153  1.00  0.00           O
ATOM   5497  O11 POPEV 219     110.606 114.956 150.674  1.00  0.00           O
ATOM   5498  O12 POPEV 219     108.506 114.676 151.783  1.00  0.00           O
ATOM   5499  C1  POPEV 219     111.116 115.816 149.663  1.00  0.00           C
ATOM   5502  C2  POPEV 219     110.116 115.956 148.473  1.00  0.00           C
ATOM   5504  O21 POPEV 219     110.836 116.386 147.303  1.00  0.00           O
ATOM   5505  C21 POPEV 219     111.476 117.536 147.394  1.00  0.00           C
ATOM   5506  O22 POPEV 219     111.356 118.366 148.273  1.00  0.00           O
ATOM   5507  C22 POPEV 219     112.406 117.686 146.193  1.00  0.00           C
ATOM   5510  C3  POPEV 219     108.836 116.826 148.784  1.00  0.00           C
ATOM   5513  O31 POPEV 219     107.906 116.876 147.683  1.00  0.00           O
ATOM   5514  C31 POPEV 219     107.126 117.966 147.603  1.00  0.00           C
ATOM   5515  O32 POPEV 219     107.296 118.996 148.244  1.00  0.00           O
ATOM   5516  C32 POPEV 219     106.026 117.746 146.564  1.00  0.00           C
ATOM   5519  C23 POPEV 219     111.646 117.976 144.893  1.00  0.00           C
ATOM   5522  C24 POPEV 219     112.536 118.436 143.744  1.00  0.00           C
ATOM   5525  C25 POPEV 219     111.716 118.656 142.463  1.00  0.00           C
ATOM   5528  C26 POPEV 219     112.606 118.926 141.244  1.00  0.00           C
ATOM   5531  C27 POPEV 219     111.816 119.046 139.933  1.00  0.00           C
ATOM   5534  C28 POPEV 219     112.756 119.196 138.724  1.00  0.00           C
ATOM   5537  C29 POPEV 219     112.026 119.226 137.403  1.00  0.00           C
ATOM   5539 0C21 POPEV 219     112.136 118.336 136.394  1.00  0.00           C
ATOM   5541 1C21 POPEV 219     113.036 117.126 136.344  1.00  0.00           C
ATOM   5544 2C21 POPEV 219     113.836 116.976 135.043  1.00  0.00           C
ATOM   5547 3C21 POPEV 219     112.996 116.446 133.874  1.00  0.00           C
ATOM   5550 4C21 POPEV 219     113.836 116.126 132.624  1.00  0.00           C
ATOM   5553 5C21 POPEV 219     113.036 115.406 131.534  1.00  0.00           C
ATOM   5556 6C21 POPEV 219     113.776 115.406 130.183  1.00  0.00           C
ATOM   5559 7C21 POPEV 219     113.056 114.646 129.063  1.00  0.00           C
ATOM   5562 8C21 POPEV 219     113.776 114.756 127.714  1.00  0.00           C
ATOM   5566  C33 POPEV 219     106.286 118.486 145.224  1.00  0.00           C
ATOM   5569  C34 POPEV 219     105.426 117.936 144.073  1.00  0.00           C
ATOM   5572  C35 POPEV 219     105.426 118.836 142.834  1.00  0.00           C
ATOM   5575  C36 POPEV 219     106.786 119.036 142.153  1.00  0.00           C
ATOM   5578  C37 POPEV 219     106.766 120.196 141.143  1.00  0.00           C
ATOM   5581  C38 POPEV 219     108.076 120.346 140.354  1.00  0.00           C
ATOM   5584  C39 POPEV 219     108.076 121.526 139.364  1.00  0.00           C
ATOM   5587 0C31 POPEV 219     107.966 122.906 140.033  1.00  0.00           C
ATOM   5590 1C31 POPEV 219     108.046 124.076 139.054  1.00  0.00           C
ATOM   5593 2C31 POPEV 219     109.476 124.576 138.793  1.00  0.00           C
ATOM   5596 3C31 POPEV 219     109.516 125.736 137.784  1.00  0.00           C
ATOM   5599 4C31 POPEV 219     110.946 126.186 137.474  1.00  0.00           C
ATOM   5602 5C31 POPEV 219     111.036 127.306 136.423  1.00  0.00           C
ATOM   5605 6C31 POPEV 219     112.476 127.616 136.003  1.00  0.00           C
ATOM   5609  NH3 POPEW 220      59.606  83.176 148.713  1.00  0.00           N
ATOM   5613  C12 POPEW 220      59.906  82.076 149.693  1.00  0.00           C
ATOM   5616  C11 POPEW 220      61.386  82.016 150.034  1.00  0.00           C
ATOM   5619  P   POPEW 220      62.846  80.386 151.503  1.00  0.00           P
ATOM   5620  O13 POPEW 220      63.996  81.016 150.803  1.00  0.00           O
ATOM   5621  O14 POPEW 220      62.916  80.266 152.963  1.00  0.00           O
ATOM   5622  O11 POPEW 220      62.556  78.956 150.884  1.00  0.00           O
ATOM   5623  O12 POPEW 220      61.516  81.156 151.144  1.00  0.00           O
ATOM   5624  C1  POPEW 220      63.556  78.166 150.213  1.00  0.00           C
ATOM   5627  C2  POPEW 220      63.256  77.996 148.693  1.00  0.00           C
ATOM   5629  O21 POPEW 220      62.266  76.966 148.583  1.00  0.00           O
ATOM   5630  C21 POPEW 220      61.286  77.086 147.713  1.00  0.00           C
ATOM   5631  O22 POPEW 220      61.096  78.026 146.953  1.00  0.00           O
ATOM   5632  C22 POPEW 220      60.466  75.796 147.753  1.00  0.00           C
ATOM   5635  C3  POPEW 220      64.526  77.576 147.874  1.00  0.00           C
ATOM   5638  O31 POPEW 220      64.686  78.346 146.653  1.00  0.00           O
ATOM   5639  C31 POPEW 220      64.036  77.886 145.604  1.00  0.00           C
ATOM   5640  O32 POPEW 220      63.446  76.816 145.563  1.00  0.00           O
ATOM   5641  C32 POPEW 220      63.956  78.956 144.513  1.00  0.00           C
ATOM   5644  C23 POPEW 220      59.256  75.766 146.793  1.00  0.00           C
ATOM   5647  C24 POPEW 220      59.016  74.366 146.204  1.00  0.00           C
ATOM   5650  C25 POPEW 220      58.086  74.396 144.984  1.00  0.00           C
ATOM   5653  C26 POPEW 220      57.996  73.056 144.254  1.00  0.00           C
ATOM   5656  C27 POPEW 220      56.876  73.006 143.194  1.00  0.00           C
ATOM   5659  C28 POPEW 220      57.356  73.286 141.753  1.00  0.00           C
ATOM   5662  C29 POPEW 220      58.166  72.136 141.204  1.00  0.00           C
ATOM   5664 0C21 POPEW 220      57.996  71.476 140.043  1.00  0.00           C
ATOM   5666 1C21 POPEW 220      56.966  71.756 138.964  1.00  0.00           C
ATOM   5669 2C21 POPEW 220      57.646  72.036 137.603  1.00  0.00           C
ATOM   5672 3C21 POPEW 220      56.636  72.286 136.473  1.00  0.00           C
ATOM   5675 4C21 POPEW 220      55.826  71.046 136.084  1.00  0.00           C
ATOM   5678 5C21 POPEW 220      54.316  71.316 136.043  1.00  0.00           C
ATOM   5681 6C21 POPEW 220      53.516  70.056 135.694  1.00  0.00           C
ATOM   5684 7C21 POPEW 220      51.996  70.276 135.723  1.00  0.00           C
ATOM   5687 8C21 POPEW 220      51.196  69.086 135.183  1.00  0.00           C
ATOM   5691  C33 POPEW 220      65.196  79.106 143.594  1.00  0.00           C
ATOM   5694  C34 POPEW 220      65.226  80.486 142.923  1.00  0.00           C
ATOM   5697  C35 POPEW 220      64.676  80.526 141.484  1.00  0.00           C
ATOM   5700  C36 POPEW 220      65.746  80.056 140.494  1.00  0.00           C
ATOM   5703  C37 POPEW 220      65.406  80.246 139.004  1.00  0.00           C
ATOM   5706  C38 POPEW 220      66.596  79.766 138.163  1.00  0.00           C
ATOM   5709  C39 POPEW 220      66.416  79.816 136.644  1.00  0.00           C
ATOM   5712 0C31 POPEW 220      67.646  79.206 135.973  1.00  0.00           C
ATOM   5715 1C31 POPEW 220      67.666  79.266 134.434  1.00  0.00           C
ATOM   5718 2C31 POPEW 220      68.996  78.706 133.903  1.00  0.00           C
ATOM   5721 3C31 POPEW 220      69.026  78.526 132.374  1.00  0.00           C
ATOM   5724 4C31 POPEW 220      69.496  77.126 131.963  1.00  0.00           C
ATOM   5727 5C31 POPEW 220      69.656  76.966 130.444  1.00  0.00           C
ATOM   5730 6C31 POPEW 220      70.976  77.516 129.903  1.00  0.00           C
ATOM   5734  NH3 POPEX 221      86.576  96.446 150.543  1.00  0.00           N
ATOM   5738  C12 POPEX 221      86.606  96.356 152.043  1.00  0.00           C
ATOM   5741  C11 POPEX 221      85.916  95.066 152.514  1.00  0.00           C
ATOM   5744  P   POPEX 221      83.866  93.506 152.124  1.00  0.00           P
ATOM   5745  O13 POPEX 221      83.166  93.656 153.413  1.00  0.00           O
ATOM   5746  O14 POPEX 221      83.026  93.146 150.963  1.00  0.00           O
ATOM   5747  O11 POPEX 221      85.026  92.426 152.333  1.00  0.00           O
ATOM   5748  O12 POPEX 221      84.666  94.846 151.844  1.00  0.00           O
ATOM   5749  C1  POPEX 221      84.696  91.036 152.363  1.00  0.00           C
ATOM   5752  C2  POPEX 221      84.546  90.486 150.924  1.00  0.00           C
ATOM   5754  O21 POPEX 221      84.836  89.076 150.903  1.00  0.00           O
ATOM   5755  C21 POPEX 221      83.806  88.336 151.264  1.00  0.00           C
ATOM   5756  O22 POPEX 221      82.736  88.766 151.694  1.00  0.00           O
ATOM   5757  C22 POPEX 221      84.056  86.896 150.913  1.00  0.00           C
ATOM   5760  C3  POPEX 221      85.486  91.176 149.903  1.00  0.00           C
ATOM   5763  O31 POPEX 221      85.436  90.556 148.613  1.00  0.00           O
ATOM   5764  C31 POPEX 221      84.306  90.726 147.954  1.00  0.00           C
ATOM   5765  O32 POPEX 221      83.356  91.406 148.303  1.00  0.00           O
ATOM   5766  C32 POPEX 221      84.386  89.986 146.633  1.00  0.00           C
ATOM   5769  C23 POPEX 221      84.256  86.706 149.394  1.00  0.00           C
ATOM   5772  C24 POPEX 221      84.176  85.216 149.094  1.00  0.00           C
ATOM   5775  C25 POPEX 221      84.666  84.786 147.713  1.00  0.00           C
ATOM   5778  C26 POPEX 221      83.596  84.556 146.633  1.00  0.00           C
ATOM   5781  C27 POPEX 221      84.236  83.996 145.344  1.00  0.00           C
ATOM   5784  C28 POPEX 221      83.396  82.936 144.593  1.00  0.00           C
ATOM   5787  C29 POPEX 221      84.296  82.156 143.664  1.00  0.00           C
ATOM   5789 0C21 POPEX 221      84.136  81.926 142.344  1.00  0.00           C
ATOM   5791 1C21 POPEX 221      82.976  82.316 141.464  1.00  0.00           C
ATOM   5794 2C21 POPEX 221      82.646  81.136 140.534  1.00  0.00           C
ATOM   5797 3C21 POPEX 221      81.656  81.486 139.413  1.00  0.00           C
ATOM   5800 4C21 POPEX 221      81.336  80.256 138.554  1.00  0.00           C
ATOM   5803 5C21 POPEX 221      81.416  80.526 137.043  1.00  0.00           C
ATOM   5806 6C21 POPEX 221      81.096  79.266 136.213  1.00  0.00           C
ATOM   5809 7C21 POPEX 221      81.096  79.536 134.704  1.00  0.00           C
ATOM   5812 8C21 POPEX 221      80.936  78.266 133.864  1.00  0.00           C
ATOM   5816  C33 POPEX 221      83.006  89.526 146.113  1.00  0.00           C
ATOM   5819  C34 POPEX 221      82.986  89.466 144.583  1.00  0.00           C
ATOM   5822  C35 POPEX 221      81.856  88.596 144.024  1.00  0.00           C
ATOM   5825  C36 POPEX 221      82.146  88.106 142.603  1.00  0.00           C
ATOM   5828  C37 POPEX 221      81.766  89.066 141.473  1.00  0.00           C
ATOM   5831  C38 POPEX 221      82.506  88.736 140.164  1.00  0.00           C
ATOM   5834  C39 POPEX 221      82.186  87.346 139.574  1.00  0.00           C
ATOM   5837 0C31 POPEX 221      83.276  86.856 138.613  1.00  0.00           C
ATOM   5840 1C31 POPEX 221      82.936  85.526 137.924  1.00  0.00           C
ATOM   5843 2C31 POPEX 221      84.076  85.056 137.004  1.00  0.00           C
ATOM   5846 3C31 POPEX 221      83.786  83.706 136.323  1.00  0.00           C
ATOM   5849 4C31 POPEX 221      84.896  83.306 135.354  1.00  0.00           C
ATOM   5852 5C31 POPEX 221      84.596  81.986 134.613  1.00  0.00           C
ATOM   5855 6C31 POPEX 221      85.596  81.686 133.493  1.00  0.00           C
ATOM   5859  NH3 POPEY 222       2.806  15.846 108.223  1.00  0.00           N
ATOM   5863  C12 POPEY 222       3.096  14.376 108.194  1.00  0.00           C
ATOM   5866  C11 POPEY 222       4.466  14.016 108.783  1.00  0.00           C
ATOM   5869  P   POPEY 222       6.226  12.136 108.304  1.00  0.00           P
ATOM   5870  O13 POPEY 222       6.346  11.256 107.124  1.00  0.00           O
ATOM   5871  O14 POPEY 222       7.246  13.206 108.383  1.00  0.00           O
ATOM   5872  O11 POPEY 222       6.426  11.186 109.533  1.00  0.00           O
ATOM   5873  O12 POPEY 222       4.746  12.666 108.473  1.00  0.00           O
ATOM   5874  C1  POPEY 222       6.016  11.506 110.853  1.00  0.00           C
ATOM   5877  C2  POPEY 222       7.206  11.416 111.833  1.00  0.00           C
ATOM   5879  O21 POPEY 222       6.716  11.766 113.134  1.00  0.00           O
ATOM   5880  C21 POPEY 222       7.256  11.146 114.164  1.00  0.00           C
ATOM   5881  O22 POPEY 222       8.016  10.186 114.113  1.00  0.00           O
ATOM   5882  C22 POPEY 222       6.786  11.836 115.433  1.00  0.00           C
ATOM   5885  C3  POPEY 222       8.346  12.396 111.403  1.00  0.00           C
ATOM   5888  O31 POPEY 222       9.526  12.266 112.234  1.00  0.00           O
ATOM   5889  C31 POPEY 222       9.596  13.056 113.283  1.00  0.00           C
ATOM   5890  O32 POPEY 222       8.776  13.906 113.613  1.00  0.00           O
ATOM   5891  C32 POPEY 222      10.856  12.686 114.063  1.00  0.00           C
ATOM   5894  C23 POPEY 222       7.806  11.716 116.573  1.00  0.00           C
ATOM   5897  C24 POPEY 222       7.486  12.636 117.754  1.00  0.00           C
ATOM   5900  C25 POPEY 222       6.166  12.256 118.454  1.00  0.00           C
ATOM   5903  C26 POPEY 222       6.046  12.896 119.834  1.00  0.00           C
ATOM   5906  C27 POPEY 222       4.896  12.296 120.653  1.00  0.00           C
ATOM   5909  C28 POPEY 222       5.006  12.616 122.153  1.00  0.00           C
ATOM   5912  C29 POPEY 222       4.756  14.066 122.463  1.00  0.00           C
ATOM   5914 0C21 POPEY 222       4.126  14.516 123.554  1.00  0.00           C
ATOM   5916 1C21 POPEY 222       3.586  13.676 124.683  1.00  0.00           C
ATOM   5919 2C21 POPEY 222       2.124  13.286 124.473  1.00  0.00           C
ATOM   5922 3C21 POPEY 222       1.444  12.836 125.774  1.00  0.00           C
ATOM   5925 4C21 POPEY 222      -0.066  12.586 125.624  1.00  0.00           C
ATOM   5928 5C21 POPEY 222      -0.906  13.826 125.284  1.00  0.00           C
ATOM   5931 6C21 POPEY 222      -2.406  13.496 125.173  1.00  0.00           C
ATOM   5934 7C21 POPEY 222      -3.236  14.706 124.704  1.00  0.00           C
ATOM   5937 8C21 POPEY 222      -4.736  14.406 124.554  1.00  0.00           C
ATOM   5941  C33 POPEY 222      11.216  13.636 115.223  1.00  0.00           C
ATOM   5944  C34 POPEY 222      12.646  13.366 115.713  1.00  0.00           C
ATOM   5947  C35 POPEY 222      13.026  14.196 116.944  1.00  0.00           C
ATOM   5950  C36 POPEY 222      12.396  13.666 118.243  1.00  0.00           C
ATOM   5953  C37 POPEY 222      11.556  14.716 118.984  1.00  0.00           C
ATOM   5956  C38 POPEY 222      10.876  14.116 120.223  1.00  0.00           C
ATOM   5959  C39 POPEY 222      10.096  15.136 121.073  1.00  0.00           C
ATOM   5962 0C31 POPEY 222      11.016  16.166 121.763  1.00  0.00           C
ATOM   5965 1C31 POPEY 222      10.326  17.016 122.854  1.00  0.00           C
ATOM   5968 2C31 POPEY 222       9.276  17.996 122.323  1.00  0.00           C
ATOM   5971 3C31 POPEY 222       7.826  17.486 122.424  1.00  0.00           C
ATOM   5974 4C31 POPEY 222       6.816  18.486 121.853  1.00  0.00           C
ATOM   5977 5C31 POPEY 222       5.366  18.086 122.144  1.00  0.00           C
ATOM   5980 6C31 POPEY 222       4.326  18.956 121.433  1.00  0.00           C
ATOM   5984  NH3 POPEZ 223     119.116  56.246 109.113  1.00  0.00           N
ATOM   5988  C12 POPEZ 223     120.566  55.966 108.803  1.00  0.00           C
ATOM   5991  C11 POPEZ 223     120.886  54.476 108.594  1.00  0.00           C
ATOM   5994  P   POPEZ 223     123.086  53.006 108.414  1.00  0.00           P
ATOM   5995  O13 POPEZ 223     122.596  51.926 107.543  1.00  0.00           O
ATOM   5996  O14 POPEZ 223     124.516  53.366 108.283  1.00  0.00           O
ATOM   5997  O11 POPEZ 223     122.806  52.566 109.893  1.00  0.00           O
ATOM   5998  O12 POPEZ 223     122.256  54.346 108.213  1.00  0.00           O
ATOM   5999  C1  POPEZ 223     122.906  53.326 111.094  1.00  0.00           C
ATOM   6002  C2  POPEZ 223     122.146  52.586 112.234  1.00  0.00           C
ATOM   6004  O21 POPEZ 223     121.606  53.526 113.184  1.00  0.00           O
ATOM   6005  C21 POPEZ 223     122.386  53.916 114.174  1.00  0.00           C
ATOM   6006  O22 POPEZ 223     123.576  53.666 114.294  1.00  0.00           O
ATOM   6007  C22 POPEZ 223     121.576  54.736 115.173  1.00  0.00           C
ATOM   6010  C3  POPEZ 223     122.936  51.376 112.854  1.00  0.00           C
ATOM   6013  O31 POPEZ 223     122.356  50.956 114.104  1.00  0.00           O
ATOM   6014  C31 POPEZ 223     123.066  50.816 115.243  1.00  0.00           C
ATOM   6015  O32 POPEZ 223     122.566  50.886 116.353  1.00  0.00           O
ATOM   6016  C32 POPEZ 223     124.546  50.446 115.073  1.00  0.00           C
ATOM   6019  C23 POPEZ 223     121.106  53.956 116.423  1.00  0.00           C
ATOM   6022  C24 POPEZ 223     120.306  54.856 117.374  1.00  0.00           C
ATOM   6025  C25 POPEZ 223     119.776  54.176 118.653  1.00  0.00           C
ATOM   6028  C26 POPEZ 223     120.866  53.736 119.644  1.00  0.00           C
ATOM   6031  C27 POPEZ 223     120.286  53.206 120.964  1.00  0.00           C
ATOM   6034  C28 POPEZ 223     121.356  52.586 121.893  1.00  0.00           C
ATOM   6037  C29 POPEZ 223     120.776  51.556 122.823  1.00  0.00           C
ATOM   6039 0C21 POPEZ 223     120.586  51.636 124.153  1.00  0.00           C
ATOM   6041 1C21 POPEZ 223     120.886  52.796 125.073  1.00  0.00           C
ATOM   6044 2C21 POPEZ 223     119.606  53.456 125.593  1.00  0.00           C
ATOM   6047 3C21 POPEZ 223     119.866  54.546 126.653  1.00  0.00           C
ATOM   6050 4C21 POPEZ 223     118.566  55.256 127.074  1.00  0.00           C
ATOM   6053 5C21 POPEZ 223     118.736  56.276 128.213  1.00  0.00           C
ATOM   6056 6C21 POPEZ 223     119.756  57.376 127.914  1.00  0.00           C
ATOM   6059 7C21 POPEZ 223     119.626  58.576 128.864  1.00  0.00           C
ATOM   6062 8C21 POPEZ 223     120.646  59.686 128.604  1.00  0.00           C
ATOM   6066  C33 POPEZ 223     125.486  51.616 115.444  1.00  0.00           C
ATOM   6069  C34 POPEZ 223     126.776  51.196 116.163  1.00  0.00           C
ATOM   6072  C35 POPEZ 223     126.546  50.686 117.594  1.00  0.00           C
ATOM   6075  C36 POPEZ 223     127.806  50.626 118.464  1.00  0.00           C
ATOM   6078  C37 POPEZ 223     128.926  49.816 117.813  1.00  0.00           C
ATOM   6081  C38 POPEZ 223     130.056  49.516 118.793  1.00  0.00           C
ATOM   6084  C39 POPEZ 223     131.066  48.506 118.233  1.00  0.00           C
ATOM   6087 0C31 POPEZ 223     132.198  48.196 119.213  1.00  0.00           C
ATOM   6090 1C31 POPEZ 223     133.238  49.326 119.273  1.00  0.00           C
ATOM   6093 2C31 POPEZ 223     134.448  49.056 120.173  1.00  0.00           C
ATOM   6096 3C31 POPEZ 223     134.068  48.736 121.624  1.00  0.00           C
ATOM   6099 4C31 POPEZ 223     135.288  48.586 122.543  1.00  0.00           C
ATOM   6102 5C31 POPEZ 223     134.898  48.206 123.973  1.00  0.00           C
ATOM   6105 6C31 POPEZ 223     136.088  48.146 124.933  1.00  0.00           C
ATOM   6109  NH3 POPEa 224      48.286  37.516 150.854  1.00  0.00           N
ATOM   6113  C12 POPEa 224      48.726  36.766 152.083  1.00  0.00           C
ATOM   6116  C11 POPEa 224      50.156  37.106 152.573  1.00  0.00           C
ATOM   6119  P   POPEa 224      51.146  39.506 152.043  1.00  0.00           P
ATOM   6120  O13 POPEa 224      52.596  39.446 152.363  1.00  0.00           O
ATOM   6121  O14 POPEa 224      50.426  40.806 152.134  1.00  0.00           O
ATOM   6122  O11 POPEa 224      50.866  38.896 150.604  1.00  0.00           O
ATOM   6123  O12 POPEa 224      50.326  38.486 152.913  1.00  0.00           O
ATOM   6124  C1  POPEa 224      51.876  38.956 149.593  1.00  0.00           C
ATOM   6127  C2  POPEa 224      51.356  38.306 148.273  1.00  0.00           C
ATOM   6129  O21 POPEa 224      50.096  38.896 147.864  1.00  0.00           O
ATOM   6130  C21 POPEa 224      50.226  40.156 147.433  1.00  0.00           C
ATOM   6131  O22 POPEa 224      51.256  40.806 147.433  1.00  0.00           O
ATOM   6132  C22 POPEa 224      48.896  40.666 146.883  1.00  0.00           C
ATOM   6135  C3  POPEa 224      51.196  36.776 148.494  1.00  0.00           C
ATOM   6138  O31 POPEa 224      50.556  36.086 147.384  1.00  0.00           O
ATOM   6139  C31 POPEa 224      49.266  35.826 147.543  1.00  0.00           C
ATOM   6140  O32 POPEa 224      48.606  36.096 148.534  1.00  0.00           O
ATOM   6141  C32 POPEa 224      48.716  35.056 146.344  1.00  0.00           C
ATOM   6144  C23 POPEa 224      48.816  40.496 145.344  1.00  0.00           C
ATOM   6147  C24 POPEa 224      47.866  41.496 144.644  1.00  0.00           C
ATOM   6150  C25 POPEa 224      46.586  40.906 144.033  1.00  0.00           C
ATOM   6153  C26 POPEa 224      46.746  40.176 142.693  1.00  0.00           C
ATOM   6156  C27 POPEa 224      45.396  39.586 142.234  1.00  0.00           C
ATOM   6159  C28 POPEa 224      45.236  39.366 140.713  1.00  0.00           C
ATOM   6162  C29 POPEa 224      45.916  38.136 140.164  1.00  0.00           C
ATOM   6164 0C21 POPEa 224      46.556  38.066 138.984  1.00  0.00           C
ATOM   6166 1C21 POPEa 224      46.746  39.206 138.013  1.00  0.00           C
ATOM   6169 2C21 POPEa 224      47.946  39.026 137.064  1.00  0.00           C
ATOM   6172 3C21 POPEa 224      47.646  38.106 135.883  1.00  0.00           C
ATOM   6175 4C21 POPEa 224      48.776  38.126 134.844  1.00  0.00           C
ATOM   6178 5C21 POPEa 224      48.456  37.336 133.554  1.00  0.00           C
ATOM   6181 6C21 POPEa 224      47.296  37.936 132.743  1.00  0.00           C
ATOM   6184 7C21 POPEa 224      47.086  37.206 131.414  1.00  0.00           C
ATOM   6187 8C21 POPEa 224      45.866  37.686 130.634  1.00  0.00           C
ATOM   6191  C33 POPEa 224      47.286  35.496 145.924  1.00  0.00           C
ATOM   6194  C34 POPEa 224      47.266  36.076 144.504  1.00  0.00           C
ATOM   6197  C35 POPEa 224      47.306  34.956 143.464  1.00  0.00           C
ATOM   6200  C36 POPEa 224      48.086  35.346 142.204  1.00  0.00           C
ATOM   6203  C37 POPEa 224      48.046  34.246 141.143  1.00  0.00           C
ATOM   6206  C38 POPEa 224      49.056  34.486 140.013  1.00  0.00           C
ATOM   6209  C39 POPEa 224      48.816  33.596 138.803  1.00  0.00           C
ATOM   6212 0C31 POPEa 224      47.636  34.056 137.944  1.00  0.00           C
ATOM   6215 1C31 POPEa 224      47.486  33.216 136.674  1.00  0.00           C
ATOM   6218 2C31 POPEa 224      46.286  33.626 135.824  1.00  0.00           C
ATOM   6221 3C31 POPEa 224      46.036  32.676 134.644  1.00  0.00           C
ATOM   6224 4C31 POPEa 224      47.226  32.576 133.674  1.00  0.00           C
ATOM   6227 5C31 POPEa 224      46.966  31.626 132.513  1.00  0.00           C
ATOM   6230 6C31 POPEa 224      48.176  31.446 131.594  1.00  0.00           C
ATOM   6234  NH3 POPEb 225      38.816  68.306 156.183  1.00  0.00           N
ATOM   6238  C12 POPEb 225      39.676  68.666 154.993  1.00  0.00           C
ATOM   6241  C11 POPEb 225      40.616  69.876 155.234  1.00  0.00           C
ATOM   6244  P   POPEb 225      42.536  70.726 156.834  1.00  0.00           P
ATOM   6245  O13 POPEb 225      41.986  71.876 157.603  1.00  0.00           O
ATOM   6246  O14 POPEb 225      43.626  70.006 157.524  1.00  0.00           O
ATOM   6247  O11 POPEb 225      43.136  71.316 155.484  1.00  0.00           O
ATOM   6248  O12 POPEb 225      41.386  69.716 156.424  1.00  0.00           O
ATOM   6249  C1  POPEb 225      44.436  71.936 155.574  1.00  0.00           C
ATOM   6252  C2  POPEb 225      44.736  73.026 154.484  1.00  0.00           C
ATOM   6254  O21 POPEb 225      44.586  72.546 153.144  1.00  0.00           O
ATOM   6255  C21 POPEb 225      45.436  71.666 152.674  1.00  0.00           C
ATOM   6256  O22 POPEb 225      46.276  71.036 153.293  1.00  0.00           O
ATOM   6257  C22 POPEb 225      45.206  71.556 151.153  1.00  0.00           C
ATOM   6260  C3  POPEb 225      46.116  73.726 154.704  1.00  0.00           C
ATOM   6263  O31 POPEb 225      46.636  74.396 153.524  1.00  0.00           O
ATOM   6264  C31 POPEb 225      45.996  75.496 153.163  1.00  0.00           C
ATOM   6265  O32 POPEb 225      45.066  76.006 153.753  1.00  0.00           O
ATOM   6266  C32 POPEb 225      46.656  76.086 151.913  1.00  0.00           C
ATOM   6269  C23 POPEb 225      46.386  70.916 150.383  1.00  0.00           C
ATOM   6272  C24 POPEb 225      47.426  71.946 149.924  1.00  0.00           C
ATOM   6275  C25 POPEb 225      48.726  71.306 149.413  1.00  0.00           C
ATOM   6278  C26 POPEb 225      48.586  70.416 148.163  1.00  0.00           C
ATOM   6281  C27 POPEb 225      49.926  69.746 147.804  1.00  0.00           C
ATOM   6284  C28 POPEb 225      49.836  68.696 146.663  1.00  0.00           C
ATOM   6287  C29 POPEb 225      49.726  69.316 145.294  1.00  0.00           C
ATOM   6289 0C21 POPEb 225      50.476  69.016 144.213  1.00  0.00           C
ATOM   6291 1C21 POPEb 225      51.576  67.976 144.124  1.00  0.00           C
ATOM   6294 2C21 POPEb 225      51.006  66.606 143.734  1.00  0.00           C
ATOM   6297 3C21 POPEb 225      52.086  65.536 143.503  1.00  0.00           C
ATOM   6300 4C21 POPEb 225      51.466  64.136 143.384  1.00  0.00           C
ATOM   6303 5C21 POPEb 225      52.466  63.036 142.993  1.00  0.00           C
ATOM   6306 6C21 POPEb 225      52.556  62.806 141.484  1.00  0.00           C
ATOM   6309 7C21 POPEb 225      53.426  61.606 141.113  1.00  0.00           C
ATOM   6312 8C21 POPEb 225      53.396  61.286 139.613  1.00  0.00           C
ATOM   6316  C33 POPEb 225      45.826  75.946 150.614  1.00  0.00           C
ATOM   6319  C34 POPEb 225      46.496  76.726 149.474  1.00  0.00           C
ATOM   6322  C35 POPEb 225      45.616  76.986 148.234  1.00  0.00           C
ATOM   6325  C36 POPEb 225      46.116  78.196 147.433  1.00  0.00           C
ATOM   6328  C37 POPEb 225      45.316  78.496 146.153  1.00  0.00           C
ATOM   6331  C38 POPEb 225      45.676  79.866 145.533  1.00  0.00           C
ATOM   6334  C39 POPEb 225      45.096  80.126 144.124  1.00  0.00           C
ATOM   6337 0C31 POPEb 225      45.766  79.266 143.044  1.00  0.00           C
ATOM   6340 1C31 POPEb 225      45.476  79.646 141.583  1.00  0.00           C
ATOM   6343 2C31 POPEb 225      46.306  78.766 140.634  1.00  0.00           C
ATOM   6346 3C31 POPEb 225      46.416  79.316 139.203  1.00  0.00           C
ATOM   6349 4C31 POPEb 225      47.146  78.346 138.263  1.00  0.00           C
ATOM   6352 5C31 POPEb 225      47.236  78.856 136.814  1.00  0.00           C
ATOM   6355 6C31 POPEb 225      47.756  77.806 135.824  1.00  0.00           C
ATOM   6359  NH3 POPEc 226      14.826  37.946 105.894  1.00  0.00           N
ATOM   6363  C12 POPEc 226      14.096  37.876 104.574  1.00  0.00           C
ATOM   6366  C11 POPEc 226      12.736  38.616 104.633  1.00  0.00           C
ATOM   6369  P   POPEc 226      11.676  37.696 106.833  1.00  0.00           P
ATOM   6370  O13 POPEc 226      12.746  36.706 107.164  1.00  0.00           O
ATOM   6371  O14 POPEc 226      11.806  39.036 107.424  1.00  0.00           O
ATOM   6372  O11 POPEc 226      10.276  37.076 107.223  1.00  0.00           O
ATOM   6373  O12 POPEc 226      11.686  37.856 105.263  1.00  0.00           O
ATOM   6374  C1  POPEc 226       9.526  37.746 108.263  1.00  0.00           C
ATOM   6377  C2  POPEc 226       8.506  36.776 108.954  1.00  0.00           C
ATOM   6379  O21 POPEc 226       8.346  37.036 110.374  1.00  0.00           O
ATOM   6380  C21 POPEc 226       9.376  36.906 111.183  1.00  0.00           C
ATOM   6381  O22 POPEc 226      10.546  36.746 110.883  1.00  0.00           O
ATOM   6382  C22 POPEc 226       8.856  36.966 112.624  1.00  0.00           C
ATOM   6385  C3  POPEc 226       8.786  35.266 108.674  1.00  0.00           C
ATOM   6388  O31 POPEc 226       7.866  34.406 109.393  1.00  0.00           O
ATOM   6389  C31 POPEc 226       8.326  33.916 110.554  1.00  0.00           C
ATOM   6390  O32 POPEc 226       9.466  33.986 110.954  1.00  0.00           O
ATOM   6391  C32 POPEc 226       7.196  33.296 111.353  1.00  0.00           C
ATOM   6394  C23 POPEc 226       9.726  36.116 113.573  1.00  0.00           C
ATOM   6397  C24 POPEc 226       9.146  35.986 114.984  1.00  0.00           C
ATOM   6400  C25 POPEc 226       8.866  37.336 115.653  1.00  0.00           C
ATOM   6403  C26 POPEc 226       8.696  37.186 117.173  1.00  0.00           C
ATOM   6406  C27 POPEc 226       8.396  38.536 117.833  1.00  0.00           C
ATOM   6409  C28 POPEc 226       8.446  38.456 119.374  1.00  0.00           C
ATOM   6412  C29 POPEc 226       8.726  39.816 119.954  1.00  0.00           C
ATOM   6414 0C21 POPEc 226       8.216  40.346 121.073  1.00  0.00           C
ATOM   6416 1C21 POPEc 226       7.196  39.726 121.993  1.00  0.00           C
ATOM   6419 2C21 POPEc 226       6.426  40.826 122.743  1.00  0.00           C
ATOM   6422 3C21 POPEc 226       7.276  41.516 123.823  1.00  0.00           C
ATOM   6425 4C21 POPEc 226       6.696  42.846 124.304  1.00  0.00           C
ATOM   6428 5C21 POPEc 226       5.246  42.746 124.793  1.00  0.00           C
ATOM   6431 6C21 POPEc 226       4.786  44.026 125.494  1.00  0.00           C
ATOM   6434 7C21 POPEc 226       3.386  43.906 126.073  1.00  0.00           C
ATOM   6437 8C21 POPEc 226       2.906  45.196 126.744  1.00  0.00           C
ATOM   6441  C33 POPEc 226       7.636  31.906 111.853  1.00  0.00           C
ATOM   6444  C34 POPEc 226       6.626  31.236 112.784  1.00  0.00           C
ATOM   6447  C35 POPEc 226       6.686  31.716 114.244  1.00  0.00           C
ATOM   6450  C36 POPEc 226       6.096  30.646 115.173  1.00  0.00           C
ATOM   6453  C37 POPEc 226       6.156  30.956 116.674  1.00  0.00           C
ATOM   6456  C38 POPEc 226       6.276  29.636 117.454  1.00  0.00           C
ATOM   6459  C39 POPEc 226       5.776  29.676 118.903  1.00  0.00           C
ATOM   6462 0C31 POPEc 226       6.736  30.356 119.884  1.00  0.00           C
ATOM   6465 1C31 POPEc 226       6.306  30.116 121.344  1.00  0.00           C
ATOM   6468 2C31 POPEc 226       7.306  30.656 122.374  1.00  0.00           C
ATOM   6471 3C31 POPEc 226       6.786  30.556 123.823  1.00  0.00           C
ATOM   6474 4C31 POPEc 226       6.496  29.126 124.304  1.00  0.00           C
ATOM   6477 5C31 POPEc 226       7.356  28.686 125.494  1.00  0.00           C
ATOM   6480 6C31 POPEc 226       7.096  27.236 125.914  1.00  0.00           C
ATOM   6484  NH3 POPEd 227     105.046  73.486 110.033  1.00  0.00           N
ATOM   6488  C12 POPEd 227     104.766  72.146 109.424  1.00  0.00           C
ATOM   6491  C11 POPEd 227     103.386  72.156 108.734  1.00  0.00           C
ATOM   6494  P   POPEd 227     101.316  71.606 110.234  1.00  0.00           P
ATOM   6495  O13 POPEd 227     100.526  72.386 111.224  1.00  0.00           O
ATOM   6496  O14 POPEd 227     100.546  70.966 109.144  1.00  0.00           O
ATOM   6497  O11 POPEd 227     102.346  70.556 110.814  1.00  0.00           O
ATOM   6498  O12 POPEd 227     102.336  72.626 109.583  1.00  0.00           O
ATOM   6499  C1  POPEd 227     102.736  70.326 112.164  1.00  0.00           C
ATOM   6502  C2  POPEd 227     103.186  68.836 112.363  1.00  0.00           C
ATOM   6504  O21 POPEd 227     102.886  68.356 113.683  1.00  0.00           O
ATOM   6505  C21 POPEd 227     103.656  68.706 114.694  1.00  0.00           C
ATOM   6506  O22 POPEd 227     104.456  69.636 114.723  1.00  0.00           O
ATOM   6507  C22 POPEd 227     103.456  67.706 115.833  1.00  0.00           C
ATOM   6510  C3  POPEd 227     104.656  68.486 111.954  1.00  0.00           C
ATOM   6513  O31 POPEd 227     104.986  67.176 112.484  1.00  0.00           O
ATOM   6514  C31 POPEd 227     106.206  66.996 112.953  1.00  0.00           C
ATOM   6515  O32 POPEd 227     107.146  67.756 112.813  1.00  0.00           O
ATOM   6516  C32 POPEd 227     106.196  65.746 113.844  1.00  0.00           C
ATOM   6519  C23 POPEd 227     102.896  68.336 117.124  1.00  0.00           C
ATOM   6522  C24 POPEd 227     102.836  67.336 118.293  1.00  0.00           C
ATOM   6525  C25 POPEd 227     104.196  66.866 118.833  1.00  0.00           C
ATOM   6528  C26 POPEd 227     104.956  67.956 119.594  1.00  0.00           C
ATOM   6531  C27 POPEd 227     106.456  67.646 119.773  1.00  0.00           C
ATOM   6534  C28 POPEd 227     107.256  68.816 120.394  1.00  0.00           C
ATOM   6537  C29 POPEd 227     106.776  69.126 121.784  1.00  0.00           C
ATOM   6539 0C21 POPEd 227     107.256  68.616 122.924  1.00  0.00           C
ATOM   6541 1C21 POPEd 227     108.396  67.626 123.064  1.00  0.00           C
ATOM   6544 2C21 POPEd 227     109.266  67.916 124.304  1.00  0.00           C
ATOM   6547 3C21 POPEd 227     108.556  67.576 125.624  1.00  0.00           C
ATOM   6550 4C21 POPEd 227     109.416  67.856 126.874  1.00  0.00           C
ATOM   6553 5C21 POPEd 227     108.726  68.806 127.863  1.00  0.00           C
ATOM   6556 6C21 POPEd 227     107.456  68.226 128.503  1.00  0.00           C
ATOM   6559 7C21 POPEd 227     106.536  69.296 129.104  1.00  0.00           C
ATOM   6562 8C21 POPEd 227     105.196  68.726 129.583  1.00  0.00           C
ATOM   6566  C33 POPEd 227     107.516  64.946 113.763  1.00  0.00           C
ATOM   6569  C34 POPEd 227     107.476  63.706 114.664  1.00  0.00           C
ATOM   6572  C35 POPEd 227     107.486  63.996 116.174  1.00  0.00           C
ATOM   6575  C36 POPEd 227     108.876  64.366 116.683  1.00  0.00           C
ATOM   6578  C37 POPEd 227     108.956  64.646 118.194  1.00  0.00           C
ATOM   6581  C38 POPEd 227     110.416  64.576 118.663  1.00  0.00           C
ATOM   6584  C39 POPEd 227     110.716  65.316 119.974  1.00  0.00           C
ATOM   6587 0C31 POPEd 227     110.696  64.406 121.204  1.00  0.00           C
ATOM   6590 1C31 POPEd 227     111.336  65.086 122.424  1.00  0.00           C
ATOM   6593 2C31 POPEd 227     111.156  64.306 123.734  1.00  0.00           C
ATOM   6596 3C31 POPEd 227     111.986  63.016 123.823  1.00  0.00           C
ATOM   6599 4C31 POPEd 227     113.316  63.176 124.574  1.00  0.00           C
ATOM   6602 5C31 POPEd 227     114.026  61.836 124.793  1.00  0.00           C
ATOM   6605 6C31 POPEd 227     115.366  61.956 125.523  1.00  0.00           C
ATOM   6609  NH3 POPEe 228      86.596  71.466 110.713  1.00  0.00           N
ATOM   6613  C12 POPEe 228      85.896  72.376 109.743  1.00  0.00           C
ATOM   6616  C11 POPEe 228      86.866  73.196 108.853  1.00  0.00           C
ATOM   6619  P   POPEe 228      89.336  74.116 109.244  1.00  0.00           P
ATOM   6620  O13 POPEe 228      89.786  73.086 108.263  1.00  0.00           O
ATOM   6621  O14 POPEe 228      89.616  75.526 108.914  1.00  0.00           O
ATOM   6622  O11 POPEe 228      90.026  73.806 110.643  1.00  0.00           O
ATOM   6623  O12 POPEe 228      87.816  73.936 109.613  1.00  0.00           O
ATOM   6624  C1  POPEe 228      89.416  74.286 111.843  1.00  0.00           C
ATOM   6627  C2  POPEe 228      89.776  73.336 113.003  1.00  0.00           C
ATOM   6629  O21 POPEe 228      88.766  73.426 114.013  1.00  0.00           O
ATOM   6630  C21 POPEe 228      88.766  74.476 114.793  1.00  0.00           C
ATOM   6631  O22 POPEe 228      89.386  75.516 114.633  1.00  0.00           O
ATOM   6632  C22 POPEe 228      87.896  74.156 116.003  1.00  0.00           C
ATOM   6635  C3  POPEe 228      91.256  73.496 113.513  1.00  0.00           C
ATOM   6638  O31 POPEe 228      91.506  72.606 114.624  1.00  0.00           O
ATOM   6639  C31 POPEe 228      92.496  72.986 115.433  1.00  0.00           C
ATOM   6640  O32 POPEe 228      93.176  73.986 115.304  1.00  0.00           O
ATOM   6641  C32 POPEe 228      92.496  72.036 116.633  1.00  0.00           C
ATOM   6644  C23 POPEe 228      88.516  72.976 116.794  1.00  0.00           C
ATOM   6647  C24 POPEe 228      87.866  72.746 118.163  1.00  0.00           C
ATOM   6650  C25 POPEe 228      86.496  72.066 118.143  1.00  0.00           C
ATOM   6653  C26 POPEe 228      86.066  71.646 119.554  1.00  0.00           C
ATOM   6656  C27 POPEe 228      86.716  70.336 120.043  1.00  0.00           C
ATOM   6659  C28 POPEe 228      86.806  70.206 121.573  1.00  0.00           C
ATOM   6662  C29 POPEe 228      85.496  70.086 122.293  1.00  0.00           C
ATOM   6664 0C21 POPEe 228      85.386  69.946 123.634  1.00  0.00           C
ATOM   6666 1C21 POPEe 228      86.556  69.886 124.583  1.00  0.00           C
ATOM   6669 2C21 POPEe 228      86.816  68.466 125.124  1.00  0.00           C
ATOM   6672 3C21 POPEe 228      85.846  68.046 126.224  1.00  0.00           C
ATOM   6675 4C21 POPEe 228      86.266  66.746 126.913  1.00  0.00           C
ATOM   6678 5C21 POPEe 228      85.366  66.376 128.103  1.00  0.00           C
ATOM   6681 6C21 POPEe 228      85.846  65.116 128.823  1.00  0.00           C
ATOM   6684 7C21 POPEe 228      84.926  64.696 129.974  1.00  0.00           C
ATOM   6687 8C21 POPEe 228      85.396  63.426 130.694  1.00  0.00           C
ATOM   6691  C33 POPEe 228      93.636  72.326 117.624  1.00  0.00           C
ATOM   6694  C34 POPEe 228      94.996  71.856 117.124  1.00  0.00           C
ATOM   6697  C35 POPEe 228      96.096  71.946 118.194  1.00  0.00           C
ATOM   6700  C36 POPEe 228      95.846  70.916 119.304  1.00  0.00           C
ATOM   6703  C37 POPEe 228      97.016  70.656 120.234  1.00  0.00           C
ATOM   6706  C38 POPEe 228      96.706  69.486 121.183  1.00  0.00           C
ATOM   6709  C39 POPEe 228      95.766  69.826 122.354  1.00  0.00           C
ATOM   6712 0C31 POPEe 228      96.336  70.906 123.293  1.00  0.00           C
ATOM   6715 1C31 POPEe 228      95.696  70.906 124.683  1.00  0.00           C
ATOM   6718 2C31 POPEe 228      96.346  71.946 125.624  1.00  0.00           C
ATOM   6721 3C31 POPEe 228      95.996  71.746 127.103  1.00  0.00           C
ATOM   6724 4C31 POPEe 228      94.566  72.146 127.474  1.00  0.00           C
ATOM   6727 5C31 POPEe 228      94.236  71.776 128.923  1.00  0.00           C
ATOM   6730 6C31 POPEe 228      92.796  72.106 129.333  1.00  0.00           C
ATOM   6734  NH3 POPEf 229      61.666  96.636 110.073  1.00  0.00           N
ATOM   6738  C12 POPEf 229      62.596  95.816 109.244  1.00  0.00           C
ATOM   6741  C11 POPEf 229      61.776  94.946 108.274  1.00  0.00           C
ATOM   6744  P   POPEf 229      62.936  92.586 108.233  1.00  0.00           P
ATOM   6745  O13 POPEf 229      62.076  91.576 107.583  1.00  0.00           O
ATOM   6746  O14 POPEf 229      64.416  92.406 108.243  1.00  0.00           O
ATOM   6747  O11 POPEf 229      62.446  92.816 109.714  1.00  0.00           O
ATOM   6748  O12 POPEf 229      62.616  94.006 107.603  1.00  0.00           O
ATOM   6749  C1  POPEf 229      63.056  92.146 110.814  1.00  0.00           C
ATOM   6752  C2  POPEf 229      62.526  92.776 112.113  1.00  0.00           C
ATOM   6754  O21 POPEf 229      63.466  92.436 113.153  1.00  0.00           O
ATOM   6755  C21 POPEf 229      63.136  91.936 114.314  1.00  0.00           C
ATOM   6756  O22 POPEf 229      62.036  91.546 114.664  1.00  0.00           O
ATOM   6757  C22 POPEf 229      64.366  91.826 115.223  1.00  0.00           C
ATOM   6760  C3  POPEf 229      60.996  92.466 112.284  1.00  0.00           C
ATOM   6763  O31 POPEf 229      60.306  93.376 113.174  1.00  0.00           O
ATOM   6764  C31 POPEf 229      59.896  94.526 112.644  1.00  0.00           C
ATOM   6765  O32 POPEf 229      60.166  94.906 111.513  1.00  0.00           O
ATOM   6766  C32 POPEf 229      59.066  95.306 113.653  1.00  0.00           C
ATOM   6769  C23 POPEf 229      64.216  92.776 116.423  1.00  0.00           C
ATOM   6772  C24 POPEf 229      65.066  92.456 117.653  1.00  0.00           C
ATOM   6775  C25 POPEf 229      64.576  93.346 118.814  1.00  0.00           C
ATOM   6778  C26 POPEf 229      65.456  93.416 120.064  1.00  0.00           C
ATOM   6781  C27 POPEf 229      64.806  94.336 121.113  1.00  0.00           C
ATOM   6784  C28 POPEf 229      65.826  95.156 121.924  1.00  0.00           C
ATOM   6787  C29 POPEf 229      66.676  94.296 122.813  1.00  0.00           C
ATOM   6789 0C21 POPEf 229      66.816  94.386 124.153  1.00  0.00           C
ATOM   6791 1C21 POPEf 229      66.116  95.356 125.064  1.00  0.00           C
ATOM   6794 2C21 POPEf 229      65.806  94.716 126.423  1.00  0.00           C
ATOM   6797 3C21 POPEf 229      65.116  95.716 127.363  1.00  0.00           C
ATOM   6800 4C21 POPEf 229      64.906  95.186 128.783  1.00  0.00           C
ATOM   6803 5C21 POPEf 229      63.846  94.086 128.903  1.00  0.00           C
ATOM   6806 6C21 POPEf 229      63.736  93.536 130.333  1.00  0.00           C
ATOM   6809 7C21 POPEf 229      62.726  92.386 130.444  1.00  0.00           C
ATOM   6812 8C21 POPEf 229      62.616  91.836 131.874  1.00  0.00           C
ATOM   6816  C33 POPEf 229      59.806  95.516 114.994  1.00  0.00           C
ATOM   6819  C34 POPEf 229      59.386  96.806 115.694  1.00  0.00           C
ATOM   6822  C35 POPEf 229      60.376  97.206 116.784  1.00  0.00           C
ATOM   6825  C36 POPEf 229      60.236  98.656 117.263  1.00  0.00           C
ATOM   6828  C37 POPEf 229      61.346  99.046 118.243  1.00  0.00           C
ATOM   6831  C38 POPEf 229      61.316 100.546 118.573  1.00  0.00           C
ATOM   6834  C39 POPEf 229      62.486 101.026 119.444  1.00  0.00           C
ATOM   6837 0C31 POPEf 229      62.306 100.696 120.923  1.00  0.00           C
ATOM   6840 1C31 POPEf 229      63.426 101.276 121.794  1.00  0.00           C
ATOM   6843 2C31 POPEf 229      63.026 101.526 123.263  1.00  0.00           C
ATOM   6846 3C31 POPEf 229      62.026 102.686 123.403  1.00  0.00           C
ATOM   6849 4C31 POPEf 229      62.006 103.296 124.814  1.00  0.00           C
ATOM   6852 5C31 POPEf 229      61.236 104.626 124.844  1.00  0.00           C
ATOM   6855 6C31 POPEf 229      61.246 105.316 126.213  1.00  0.00           C
ATOM   6859  NH3 POPEg 230      79.106 113.726 152.104  1.00  0.00           N
ATOM   6863  C12 POPEg 230      78.326 113.836 153.394  1.00  0.00           C
ATOM   6866  C11 POPEg 230      77.406 115.076 153.384  1.00  0.00           C
ATOM   6869  P   POPEg 230      79.326 116.826 153.524  1.00  0.00           P
ATOM   6870  O13 POPEg 230      79.056 116.986 154.963  1.00  0.00           O
ATOM   6871  O14 POPEg 230      80.426 115.926 153.124  1.00  0.00           O
ATOM   6872  O11 POPEg 230      79.516 118.246 152.893  1.00  0.00           O
ATOM   6873  O12 POPEg 230      78.026 116.246 152.823  1.00  0.00           O
ATOM   6874  C1  POPEg 230      79.286 118.586 151.533  1.00  0.00           C
ATOM   6877  C2  POPEg 230      80.416 118.076 150.594  1.00  0.00           C
ATOM   6879  O21 POPEg 230      80.726 119.066 149.593  1.00  0.00           O
ATOM   6880  C21 POPEg 230      79.936 119.086 148.553  1.00  0.00           C
ATOM   6881  O22 POPEg 230      78.766 118.736 148.513  1.00  0.00           O
ATOM   6882  C22 POPEg 230      80.756 119.556 147.363  1.00  0.00           C
ATOM   6885  C3  POPEg 230      80.106 116.666 150.003  1.00  0.00           C
ATOM   6888  O31 POPEg 230      80.976 116.316 148.904  1.00  0.00           O
ATOM   6889  C31 POPEg 230      81.226 115.016 148.784  1.00  0.00           C
ATOM   6890  O32 POPEg 230      80.776 114.146 149.513  1.00  0.00           O
ATOM   6891  C32 POPEg 230      81.976 114.696 147.484  1.00  0.00           C
ATOM   6894  C23 POPEg 230      80.026 119.366 146.013  1.00  0.00           C
ATOM   6897  C24 POPEg 230      79.056 120.526 145.784  1.00  0.00           C
ATOM   6900  C25 POPEg 230      78.126 120.356 144.583  1.00  0.00           C
ATOM   6903  C26 POPEg 230      78.836 120.386 143.223  1.00  0.00           C
ATOM   6906  C27 POPEg 230      77.806 120.476 142.083  1.00  0.00           C
ATOM   6909  C28 POPEg 230      78.386 120.336 140.674  1.00  0.00           C
ATOM   6912  C29 POPEg 230      78.986 118.976 140.433  1.00  0.00           C
ATOM   6914 0C21 POPEg 230      78.446 117.966 139.714  1.00  0.00           C
ATOM   6916 1C21 POPEg 230      77.136 117.976 138.964  1.00  0.00           C
ATOM   6919 2C21 POPEg 230      77.326 117.316 137.583  1.00  0.00           C
ATOM   6922 3C21 POPEg 230      76.036 117.316 136.744  1.00  0.00           C
ATOM   6925 4C21 POPEg 230      76.236 116.626 135.383  1.00  0.00           C
ATOM   6928 5C21 POPEg 230      75.076 116.886 134.413  1.00  0.00           C
ATOM   6931 6C21 POPEg 230      75.286 116.226 133.044  1.00  0.00           C
ATOM   6934 7C21 POPEg 230      74.216 116.646 132.033  1.00  0.00           C
ATOM   6937 8C21 POPEg 230      74.366 115.946 130.674  1.00  0.00           C
ATOM   6941  C33 POPEg 230      82.686 115.856 146.754  1.00  0.00           C
ATOM   6944  C34 POPEg 230      82.246 115.996 145.294  1.00  0.00           C
ATOM   6947  C35 POPEg 230      83.006 117.086 144.543  1.00  0.00           C
ATOM   6950  C36 POPEg 230      84.506 116.796 144.403  1.00  0.00           C
ATOM   6953  C37 POPEg 230      85.116 117.516 143.203  1.00  0.00           C
ATOM   6956  C38 POPEg 230      86.596 117.156 142.993  1.00  0.00           C
ATOM   6959  C39 POPEg 230      87.126 117.526 141.613  1.00  0.00           C
ATOM   6962 0C31 POPEg 230      86.586 116.606 140.513  1.00  0.00           C
ATOM   6965 1C31 POPEg 230      87.086 116.956 139.104  1.00  0.00           C
ATOM   6968 2C31 POPEg 230      86.526 115.976 138.064  1.00  0.00           C
ATOM   6971 3C31 POPEg 230      86.386 116.606 136.664  1.00  0.00           C
ATOM   6974 4C31 POPEg 230      85.606 115.686 135.704  1.00  0.00           C
ATOM   6977 5C31 POPEg 230      85.006 116.446 134.513  1.00  0.00           C
ATOM   6980 6C31 POPEg 230      84.156 115.566 133.604  1.00  0.00           C
ATOM   6984  NH3 POPEh 231      94.886 117.816 150.273  1.00  0.00           N
ATOM   6988  C12 POPEh 231      95.496 117.996 151.633  1.00  0.00           C
ATOM   6991  C11 POPEh 231      97.036 118.046 151.554  1.00  0.00           C
ATOM   6994  P   POPEh 231      98.796 119.166 153.203  1.00  0.00           P
ATOM   6995  O13 POPEh 231      98.266 120.406 153.814  1.00  0.00           O
ATOM   6996  O14 POPEh 231      99.856 118.476 153.974  1.00  0.00           O
ATOM   6997  O11 POPEh 231      99.366 119.576 151.773  1.00  0.00           O
ATOM   6998  O12 POPEh 231      97.576 118.216 152.864  1.00  0.00           O
ATOM   6999  C1  POPEh 231      99.386 120.956 151.383  1.00  0.00           C
ATOM   7002  C2  POPEh 231      99.736 121.066 149.873  1.00  0.00           C
ATOM   7004  O21 POPEh 231     101.076 121.526 149.704  1.00  0.00           O
ATOM   7005  C21 POPEh 231     101.386 122.786 149.644  1.00  0.00           C
ATOM   7006  O22 POPEh 231     100.676 123.746 149.884  1.00  0.00           O
ATOM   7007  C22 POPEh 231     102.836 122.846 149.173  1.00  0.00           C
ATOM   7010  C3  POPEh 231      98.676 121.856 149.054  1.00  0.00           C
ATOM   7013  O31 POPEh 231      97.446 121.116 148.984  1.00  0.00           O
ATOM   7014  C31 POPEh 231      97.336 120.056 148.163  1.00  0.00           C
ATOM   7015  O32 POPEh 231      96.616 119.106 148.424  1.00  0.00           O
ATOM   7016  C32 POPEh 231      98.146 120.226 146.874  1.00  0.00           C
ATOM   7019  C23 POPEh 231     102.956 122.346 147.713  1.00  0.00           C
ATOM   7022  C24 POPEh 231     104.366 122.486 147.114  1.00  0.00           C
ATOM   7025  C25 POPEh 231     104.526 121.726 145.773  1.00  0.00           C
ATOM   7028  C26 POPEh 231     103.676 122.236 144.593  1.00  0.00           C
ATOM   7031  C27 POPEh 231     104.506 123.046 143.583  1.00  0.00           C
ATOM   7034  C28 POPEh 231     103.666 123.826 142.553  1.00  0.00           C
ATOM   7037  C29 POPEh 231     103.066 122.966 141.473  1.00  0.00           C
ATOM   7039 0C21 POPEh 231     102.976 123.296 140.173  1.00  0.00           C
ATOM   7041 1C21 POPEh 231     103.496 124.566 139.533  1.00  0.00           C
ATOM   7044 2C21 POPEh 231     103.646 124.436 138.003  1.00  0.00           C
ATOM   7047 3C21 POPEh 231     104.586 123.296 137.594  1.00  0.00           C
ATOM   7050 4C21 POPEh 231     104.956 123.286 136.104  1.00  0.00           C
ATOM   7053 5C21 POPEh 231     103.756 123.146 135.173  1.00  0.00           C
ATOM   7056 6C21 POPEh 231     104.186 122.666 133.783  1.00  0.00           C
ATOM   7059 7C21 POPEh 231     103.046 122.596 132.763  1.00  0.00           C
ATOM   7062 8C21 POPEh 231     103.556 122.376 131.333  1.00  0.00           C
ATOM   7066  C33 POPEh 231      97.886 119.176 145.754  1.00  0.00           C
ATOM   7069  C34 POPEh 231      97.906 119.826 144.343  1.00  0.00           C
ATOM   7072  C35 POPEh 231      99.196 120.606 144.033  1.00  0.00           C
ATOM   7075  C36 POPEh 231      99.076 121.546 142.823  1.00  0.00           C
ATOM   7078  C37 POPEh 231      99.596 122.966 143.144  1.00  0.00           C
ATOM   7081  C38 POPEh 231      99.736 123.856 141.903  1.00  0.00           C
ATOM   7084  C39 POPEh 231      98.556 124.806 141.644  1.00  0.00           C
ATOM   7087 0C31 POPEh 231      98.696 125.406 140.234  1.00  0.00           C
ATOM   7090 1C31 POPEh 231      97.746 126.556 139.913  1.00  0.00           C
ATOM   7093 2C31 POPEh 231      97.696 126.766 138.394  1.00  0.00           C
ATOM   7096 3C31 POPEh 231      96.806 127.926 137.933  1.00  0.00           C
ATOM   7099 4C31 POPEh 231      96.866 128.066 136.414  1.00  0.00           C
ATOM   7102 5C31 POPEh 231      96.276 129.378 135.894  1.00  0.00           C
ATOM   7105 6C31 POPEh 231      96.426 129.508 134.384  1.00  0.00           C
ATOM   7109  NH3 POPEi 232      27.636  63.896 111.384  1.00  0.00           N
ATOM   7113  C12 POPEi 232      28.276  62.796 112.183  1.00  0.00           C
ATOM   7116  C11 POPEi 232      29.686  62.526 111.653  1.00  0.00           C
ATOM   7119  P   POPEi 232      29.556  60.476 110.013  1.00  0.00           P
ATOM   7120  O13 POPEi 232      28.266  59.916 110.494  1.00  0.00           O
ATOM   7121  O14 POPEi 232      29.866  60.356 108.594  1.00  0.00           O
ATOM   7122  O11 POPEi 232      30.776  59.936 110.883  1.00  0.00           O
ATOM   7123  O12 POPEi 232      29.616  62.016 110.323  1.00  0.00           O
ATOM   7124  C1  POPEi 232      30.736  58.686 111.594  1.00  0.00           C
ATOM   7127  C2  POPEi 232      29.886  58.726 112.914  1.00  0.00           C
ATOM   7129  O21 POPEi 232      30.666  58.876 114.124  1.00  0.00           O
ATOM   7130  C21 POPEi 232      31.396  57.826 114.513  1.00  0.00           C
ATOM   7131  O22 POPEi 232      31.686  56.846 113.864  1.00  0.00           O
ATOM   7132  C22 POPEi 232      31.846  58.066 115.973  1.00  0.00           C
ATOM   7135  C3  POPEi 232      28.836  57.576 113.023  1.00  0.00           C
ATOM   7138  O31 POPEi 232      27.736  57.996 113.844  1.00  0.00           O
ATOM   7139  C31 POPEi 232      27.816  57.776 115.144  1.00  0.00           C
ATOM   7140  O32 POPEi 232      28.696  57.186 115.743  1.00  0.00           O
ATOM   7141  C32 POPEi 232      26.726  58.626 115.804  1.00  0.00           C
ATOM   7144  C23 POPEi 232      32.136  56.806 116.833  1.00  0.00           C
ATOM   7147  C24 POPEi 232      32.646  57.206 118.233  1.00  0.00           C
ATOM   7150  C25 POPEi 232      32.656  56.066 119.273  1.00  0.00           C
ATOM   7153  C26 POPEi 232      33.006  56.526 120.704  1.00  0.00           C
ATOM   7156  C27 POPEi 232      32.736  55.436 121.753  1.00  0.00           C
ATOM   7159  C28 POPEi 232      32.886  55.876 123.233  1.00  0.00           C
ATOM   7162  C29 POPEi 232      32.286  54.866 124.194  1.00  0.00           C
ATOM   7164 0C21 POPEi 232      32.766  54.416 125.374  1.00  0.00           C
ATOM   7166 1C21 POPEi 232      34.036  54.856 126.064  1.00  0.00           C
ATOM   7169 2C21 POPEi 232      33.796  55.336 127.513  1.00  0.00           C
ATOM   7172 3C21 POPEi 232      35.006  56.076 128.103  1.00  0.00           C
ATOM   7175 4C21 POPEi 232      34.916  56.406 129.603  1.00  0.00           C
ATOM   7178 5C21 POPEi 232      33.876  57.486 129.954  1.00  0.00           C
ATOM   7181 6C21 POPEi 232      33.906  57.826 131.454  1.00  0.00           C
ATOM   7184 7C21 POPEi 232      32.926  58.936 131.864  1.00  0.00           C
ATOM   7187 8C21 POPEi 232      33.156  59.436 133.293  1.00  0.00           C
ATOM   7191  C33 POPEi 232      26.426  58.366 117.293  1.00  0.00           C
ATOM   7194  C34 POPEi 232      25.476  59.456 117.833  1.00  0.00           C
ATOM   7197  C35 POPEi 232      24.686  59.016 119.073  1.00  0.00           C
ATOM   7200  C36 POPEi 232      25.096  59.626 120.414  1.00  0.00           C
ATOM   7203  C37 POPEi 232      23.996  59.326 121.443  1.00  0.00           C
ATOM   7206  C38 POPEi 232      24.296  59.746 122.883  1.00  0.00           C
ATOM   7209  C39 POPEi 232      22.986  59.836 123.683  1.00  0.00           C
ATOM   7212 0C31 POPEi 232      23.116  60.496 125.064  1.00  0.00           C
ATOM   7215 1C31 POPEi 232      21.736  60.856 125.643  1.00  0.00           C
ATOM   7218 2C31 POPEi 232      21.776  61.656 126.954  1.00  0.00           C
ATOM   7221 3C31 POPEi 232      22.716  62.856 126.864  1.00  0.00           C
ATOM   7224 4C31 POPEi 232      22.516  63.896 127.963  1.00  0.00           C
ATOM   7227 5C31 POPEi 232      23.606  64.966 127.894  1.00  0.00           C
ATOM   7230 6C31 POPEi 232      23.546  65.966 129.043  1.00  0.00           C
ATOM   7234  NH3 POPEj 233      94.476  70.486 110.863  1.00  0.00           N
ATOM   7238  C12 POPEj 233      93.096  70.496 110.263  1.00  0.00           C
ATOM   7241  C11 POPEj 233      92.046  70.106 111.303  1.00  0.00           C
ATOM   7244  P   POPEj 233      89.606  69.186 111.504  1.00  0.00           P
ATOM   7245  O13 POPEj 233      88.796  70.186 112.243  1.00  0.00           O
ATOM   7246  O14 POPEj 233      88.916  68.386 110.474  1.00  0.00           O
ATOM   7247  O11 POPEj 233      90.316  68.216 112.503  1.00  0.00           O
ATOM   7248  O12 POPEj 233      90.776  69.936 110.694  1.00  0.00           O
ATOM   7249  C1  POPEj 233      90.296  68.476 113.903  1.00  0.00           C
ATOM   7252  C2  POPEj 233      89.076  67.846 114.624  1.00  0.00           C
ATOM   7254  O21 POPEj 233      88.936  68.206 116.013  1.00  0.00           O
ATOM   7255  C21 POPEj 233      89.946  68.576 116.784  1.00  0.00           C
ATOM   7256  O22 POPEj 233      91.076  68.876 116.443  1.00  0.00           O
ATOM   7257  C22 POPEj 233      89.436  68.686 118.213  1.00  0.00           C
ATOM   7260  C3  POPEj 233      89.136  66.306 114.513  1.00  0.00           C
ATOM   7263  O31 POPEj 233      88.006  65.636 115.134  1.00  0.00           O
ATOM   7264  C31 POPEj 233      88.166  65.286 116.394  1.00  0.00           C
ATOM   7265  O32 POPEj 233      89.156  65.496 117.074  1.00  0.00           O
ATOM   7266  C32 POPEj 233      86.936  64.506 116.864  1.00  0.00           C
ATOM   7269  C23 POPEj 233      90.336  67.956 119.234  1.00  0.00           C
ATOM   7272  C24 POPEj 233      89.946  68.206 120.694  1.00  0.00           C
ATOM   7275  C25 POPEj 233      91.076  67.836 121.674  1.00  0.00           C
ATOM   7278  C26 POPEj 233      90.796  68.236 123.114  1.00  0.00           C
ATOM   7281  C27 POPEj 233      92.066  68.186 123.984  1.00  0.00           C
ATOM   7284  C28 POPEj 233      91.736  68.566 125.433  1.00  0.00           C
ATOM   7287  C29 POPEj 233      92.916  68.556 126.384  1.00  0.00           C
ATOM   7289 0C21 POPEj 233      93.346  67.486 127.064  1.00  0.00           C
ATOM   7291 1C21 POPEj 233      92.816  66.086 126.913  1.00  0.00           C
ATOM   7294 2C21 POPEj 233      93.916  65.036 127.144  1.00  0.00           C
ATOM   7297 3C21 POPEj 233      94.256  64.866 128.634  1.00  0.00           C
ATOM   7300 4C21 POPEj 233      95.536  64.066 128.894  1.00  0.00           C
ATOM   7303 5C21 POPEj 233      95.816  63.896 130.394  1.00  0.00           C
ATOM   7306 6C21 POPEj 233      94.756  63.036 131.104  1.00  0.00           C
ATOM   7309 7C21 POPEj 233      95.146  62.696 132.553  1.00  0.00           C
ATOM   7312 8C21 POPEj 233      94.076  61.866 133.263  1.00  0.00           C
ATOM   7316  C33 POPEj 233      86.976  64.216 118.374  1.00  0.00           C
ATOM   7319  C34 POPEj 233      86.466  65.376 119.234  1.00  0.00           C
ATOM   7322  C35 POPEj 233      86.856  65.266 120.723  1.00  0.00           C
ATOM   7325  C36 POPEj 233      86.416  63.946 121.384  1.00  0.00           C
ATOM   7328  C37 POPEj 233      86.716  63.896 122.883  1.00  0.00           C
ATOM   7331  C38 POPEj 233      86.166  62.636 123.554  1.00  0.00           C
ATOM   7334  C39 POPEj 233      86.476  62.576 125.064  1.00  0.00           C
ATOM   7337 0C31 POPEj 233      85.256  62.236 125.923  1.00  0.00           C
ATOM   7340 1C31 POPEj 233      84.726  60.816 125.684  1.00  0.00           C
ATOM   7343 2C31 POPEj 233      83.496  60.446 126.534  1.00  0.00           C
ATOM   7346 3C31 POPEj 233      83.776  60.466 128.044  1.00  0.00           C
ATOM   7349 4C31 POPEj 233      83.076  59.326 128.783  1.00  0.00           C
ATOM   7352 5C31 POPEj 233      83.376  59.326 130.284  1.00  0.00           C
ATOM   7355 6C31 POPEj 233      82.846  58.076 131.003  1.00  0.00           C
ATOM   7359  NH3 POPEk 234      71.236   1.896 152.254  1.00  0.00           N
ATOM   7363  C12 POPEk 234      72.426   2.646 152.814  1.00  0.00           C
ATOM   7366  C11 POPEk 234      71.996   3.826 153.704  1.00  0.00           C
ATOM   7369  P   POPEk 234      72.906   6.256 153.374  1.00  0.00           P
ATOM   7370  O13 POPEk 234      71.566   6.726 153.814  1.00  0.00           O
ATOM   7371  O14 POPEk 234      74.066   7.096 153.713  1.00  0.00           O
ATOM   7372  O11 POPEk 234      72.816   6.106 151.803  1.00  0.00           O
ATOM   7373  O12 POPEk 234      73.086   4.756 153.834  1.00  0.00           O
ATOM   7374  C1  POPEk 234      73.886   5.516 151.073  1.00  0.00           C
ATOM   7377  C2  POPEk 234      73.396   5.136 149.663  1.00  0.00           C
ATOM   7379  O21 POPEk 234      74.446   4.406 149.013  1.00  0.00           O
ATOM   7380  C21 POPEk 234      74.056   3.616 148.033  1.00  0.00           C
ATOM   7381  O22 POPEk 234      72.946   3.136 147.893  1.00  0.00           O
ATOM   7382  C22 POPEk 234      75.226   3.446 147.073  1.00  0.00           C
ATOM   7385  C3  POPEk 234      73.066   6.436 148.863  1.00  0.00           C
ATOM   7388  O31 POPEk 234      72.816   6.146 147.463  1.00  0.00           O
ATOM   7389  C31 POPEk 234      72.836   7.236 146.694  1.00  0.00           C
ATOM   7390  O32 POPEk 234      72.936   8.376 147.104  1.00  0.00           O
ATOM   7391  C32 POPEk 234      72.766   6.776 145.224  1.00  0.00           C
ATOM   7394  C23 POPEk 234      74.856   2.816 145.714  1.00  0.00           C
ATOM   7397  C24 POPEk 234      75.836   3.266 144.623  1.00  0.00           C
ATOM   7400  C25 POPEk 234      75.476   2.806 143.203  1.00  0.00           C
ATOM   7403  C26 POPEk 234      75.916   1.366 142.883  1.00  0.00           C
ATOM   7406  C27 POPEk 234      75.666   1.016 141.414  1.00  0.00           C
ATOM   7409  C28 POPEk 234      76.156  -0.396 141.003  1.00  0.00           C
ATOM   7412  C29 POPEk 234      77.636  -0.446 140.754  1.00  0.00           C
ATOM   7414 0C21 POPEk 234      78.246  -0.546 139.564  1.00  0.00           C
ATOM   7416 1C21 POPEk 234      77.546  -0.676 138.233  1.00  0.00           C
ATOM   7419 2C21 POPEk 234      78.456  -1.206 137.113  1.00  0.00           C
ATOM   7422 3C21 POPEk 234      79.126  -2.546 137.433  1.00  0.00           C
ATOM   7425 4C21 POPEk 234      79.346  -3.436 136.204  1.00  0.00           C
ATOM   7428 5C21 POPEk 234      78.056  -4.156 135.783  1.00  0.00           C
ATOM   7431 6C21 POPEk 234      78.136  -4.786 134.393  1.00  0.00           C
ATOM   7434 7C21 POPEk 234      76.776  -5.246 133.864  1.00  0.00           C
ATOM   7437 8C21 POPEk 234      76.886  -5.816 132.444  1.00  0.00           C
ATOM   7441  C33 POPEk 234      73.686   7.596 144.294  1.00  0.00           C
ATOM   7444  C34 POPEk 234      74.226   6.766 143.104  1.00  0.00           C
ATOM   7447  C35 POPEk 234      73.296   6.686 141.884  1.00  0.00           C
ATOM   7450  C36 POPEk 234      73.236   7.996 141.084  1.00  0.00           C
ATOM   7453  C37 POPEk 234      72.536   7.826 139.734  1.00  0.00           C
ATOM   7456  C38 POPEk 234      72.496   9.116 138.894  1.00  0.00           C
ATOM   7459  C39 POPEk 234      71.066   9.596 138.584  1.00  0.00           C
ATOM   7462 0C31 POPEk 234      70.266   8.616 137.704  1.00  0.00           C
ATOM   7465 1C31 POPEk 234      68.756   8.816 137.844  1.00  0.00           C
ATOM   7468 2C31 POPEk 234      67.936   7.696 137.173  1.00  0.00           C
ATOM   7471 3C31 POPEk 234      67.956   7.726 135.634  1.00  0.00           C
ATOM   7474 4C31 POPEk 234      67.096   6.606 135.033  1.00  0.00           C
ATOM   7477 5C31 POPEk 234      66.956   6.736 133.513  1.00  0.00           C
ATOM   7480 6C31 POPEk 234      66.136   5.616 132.863  1.00  0.00           C
ATOM   7484  NH3 POPEl 235     119.236  68.456 109.664  1.00  0.00           N
ATOM   7488  C12 POPEl 235     119.326  69.956 109.644  1.00  0.00           C
ATOM   7491  C11 POPEl 235     118.996  70.536 108.254  1.00  0.00           C
ATOM   7494  P   POPEl 235     118.676  73.056 107.463  1.00  0.00           P
ATOM   7495  O13 POPEl 235     119.716  74.046 107.133  1.00  0.00           O
ATOM   7496  O14 POPEl 235     117.856  72.506 106.374  1.00  0.00           O
ATOM   7497  O11 POPEl 235     117.716  73.716 108.554  1.00  0.00           O
ATOM   7498  O12 POPEl 235     119.396  71.896 108.254  1.00  0.00           O
ATOM   7499  C1  POPEl 235     117.646  73.196 109.884  1.00  0.00           C
ATOM   7502  C2  POPEl 235     118.876  73.596 110.743  1.00  0.00           C
ATOM   7504  O21 POPEl 235     119.216  72.546 111.683  1.00  0.00           O
ATOM   7505  C21 POPEl 235     118.476  72.376 112.754  1.00  0.00           C
ATOM   7506  O22 POPEl 235     117.406  72.906 113.003  1.00  0.00           O
ATOM   7507  C22 POPEl 235     119.226  71.506 113.744  1.00  0.00           C
ATOM   7510  C3  POPEl 235     118.746  75.016 111.374  1.00  0.00           C
ATOM   7513  O31 POPEl 235     120.016  75.406 111.934  1.00  0.00           O
ATOM   7514  C31 POPEl 235     120.186  76.286 112.924  1.00  0.00           C
ATOM   7515  O32 POPEl 235     121.276  76.466 113.444  1.00  0.00           O
ATOM   7516  C32 POPEl 235     118.946  77.046 113.403  1.00  0.00           C
ATOM   7519  C23 POPEl 235     119.876  72.416 114.804  1.00  0.00           C
ATOM   7522  C24 POPEl 235     120.416  71.616 115.984  1.00  0.00           C
ATOM   7525  C25 POPEl 235     121.586  72.316 116.703  1.00  0.00           C
ATOM   7528  C26 POPEl 235     121.226  73.666 117.334  1.00  0.00           C
ATOM   7531  C27 POPEl 235     122.446  74.326 117.994  1.00  0.00           C
ATOM   7534  C28 POPEl 235     122.166  75.726 118.584  1.00  0.00           C
ATOM   7537  C29 POPEl 235     121.236  75.656 119.763  1.00  0.00           C
ATOM   7539 0C21 POPEl 235     121.626  75.656 121.054  1.00  0.00           C
ATOM   7541 1C21 POPEl 235     123.056  75.736 121.524  1.00  0.00           C
ATOM   7544 2C21 POPEl 235     123.176  75.786 123.054  1.00  0.00           C
ATOM   7547 3C21 POPEl 235     122.526  77.026 123.694  1.00  0.00           C
ATOM   7550 4C21 POPEl 235     122.736  77.056 125.204  1.00  0.00           C
ATOM   7553 5C21 POPEl 235     121.476  77.476 125.984  1.00  0.00           C
ATOM   7556 6C21 POPEl 235     121.716  77.406 127.494  1.00  0.00           C
ATOM   7559 7C21 POPEl 235     120.456  77.666 128.324  1.00  0.00           C
ATOM   7562 8C21 POPEl 235     120.716  77.566 129.823  1.00  0.00           C
ATOM   7566  C33 POPEl 235     118.636  76.706 114.884  1.00  0.00           C
ATOM   7569  C34 POPEl 235     117.446  77.516 115.414  1.00  0.00           C
ATOM   7572  C35 POPEl 235     117.316  77.466 116.944  1.00  0.00           C
ATOM   7575  C36 POPEl 235     118.316  78.376 117.673  1.00  0.00           C
ATOM   7578  C37 POPEl 235     118.056  78.416 119.183  1.00  0.00           C
ATOM   7581  C38 POPEl 235     118.746  79.616 119.854  1.00  0.00           C
ATOM   7584  C39 POPEl 235     118.486  79.716 121.364  1.00  0.00           C
ATOM   7587 0C31 POPEl 235     118.746  81.126 121.893  1.00  0.00           C
ATOM   7590 1C31 POPEl 235     118.616  81.296 123.414  1.00  0.00           C
ATOM   7593 2C31 POPEl 235     117.286  80.826 124.013  1.00  0.00           C
ATOM   7596 3C31 POPEl 235     117.366  79.426 124.653  1.00  0.00           C
ATOM   7599 4C31 POPEl 235     116.026  78.956 125.223  1.00  0.00           C
ATOM   7602 5C31 POPEl 235     116.146  77.646 126.003  1.00  0.00           C
ATOM   7605 6C31 POPEl 235     114.796  77.086 126.454  1.00  0.00           C
ATOM   7609  NH3 POPEm 236     115.226  93.336 147.484  1.00  0.00           N
ATOM   7613  C12 POPEm 236     115.546  94.666 148.124  1.00  0.00           C
ATOM   7616  C11 POPEm 236     114.976  95.836 147.314  1.00  0.00           C
ATOM   7619  P   POPEm 236     115.186  98.416 147.064  1.00  0.00           P
ATOM   7620  O13 POPEm 236     113.816  98.806 147.443  1.00  0.00           O
ATOM   7621  O14 POPEm 236     116.316  99.306 147.363  1.00  0.00           O
ATOM   7622  O11 POPEm 236     115.266  98.046 145.513  1.00  0.00           O
ATOM   7623  O12 POPEm 236     115.536  97.056 147.773  1.00  0.00           O
ATOM   7624  C1  POPEm 236     114.456  98.696 144.534  1.00  0.00           C
ATOM   7627  C2  POPEm 236     114.586  98.006 143.144  1.00  0.00           C
ATOM   7629  O21 POPEm 236     113.596  98.566 142.253  1.00  0.00           O
ATOM   7630  C21 POPEm 236     113.876  98.866 140.973  1.00  0.00           C
ATOM   7631  O22 POPEm 236     113.076  98.736 140.073  1.00  0.00           O
ATOM   7632  C22 POPEm 236     115.216  99.576 140.774  1.00  0.00           C
ATOM   7635  C3  POPEm 236     114.396  96.466 143.244  1.00  0.00           C
ATOM   7638  O31 POPEm 236     115.526  95.756 142.693  1.00  0.00           O
ATOM   7639  C31 POPEm 236     115.916  94.666 143.354  1.00  0.00           C
ATOM   7640  O32 POPEm 236     115.416  94.216 144.364  1.00  0.00           O
ATOM   7641  C32 POPEm 236     117.156  94.036 142.714  1.00  0.00           C
ATOM   7644  C23 POPEm 236     116.216  98.716 139.974  1.00  0.00           C
ATOM   7647  C24 POPEm 236     117.396  99.556 139.454  1.00  0.00           C
ATOM   7650  C25 POPEm 236     117.446  99.656 137.914  1.00  0.00           C
ATOM   7653  C26 POPEm 236     117.916  98.376 137.223  1.00  0.00           C
ATOM   7656  C27 POPEm 236     117.906  98.506 135.694  1.00  0.00           C
ATOM   7659  C28 POPEm 236     118.626  97.356 134.954  1.00  0.00           C
ATOM   7662  C29 POPEm 236     120.116  97.336 135.183  1.00  0.00           C
ATOM   7664 0C21 POPEm 236     120.926  96.276 134.984  1.00  0.00           C
ATOM   7666 1C21 POPEm 236     120.506  94.946 134.434  1.00  0.00           C
ATOM   7669 2C21 POPEm 236     121.596  94.256 133.594  1.00  0.00           C
ATOM   7672 3C21 POPEm 236     122.026  95.006 132.323  1.00  0.00           C
ATOM   7675 4C21 POPEm 236     122.726  94.076 131.323  1.00  0.00           C
ATOM   7678 5C21 POPEm 236     123.326  94.786 130.103  1.00  0.00           C
ATOM   7681 6C21 POPEm 236     122.306  95.576 129.284  1.00  0.00           C
ATOM   7684 7C21 POPEm 236     122.926  96.226 128.044  1.00  0.00           C
ATOM   7687 8C21 POPEm 236     121.956  97.116 127.263  1.00  0.00           C
ATOM   7691  C33 POPEm 236     117.686  94.716 141.423  1.00  0.00           C
ATOM   7694  C34 POPEm 236     117.096  94.156 140.124  1.00  0.00           C
ATOM   7697  C35 POPEm 236     117.836  94.706 138.884  1.00  0.00           C
ATOM   7700  C36 POPEm 236     117.466  94.026 137.564  1.00  0.00           C
ATOM   7703  C37 POPEm 236     115.966  94.056 137.223  1.00  0.00           C
ATOM   7706  C38 POPEm 236     115.626  93.596 135.804  1.00  0.00           C
ATOM   7709  C39 POPEm 236     115.976  92.126 135.513  1.00  0.00           C
ATOM   7712 0C31 POPEm 236     115.526  91.676 134.113  1.00  0.00           C
ATOM   7715 1C31 POPEm 236     115.826  90.196 133.833  1.00  0.00           C
ATOM   7718 2C31 POPEm 236     115.336  89.746 132.454  1.00  0.00           C
ATOM   7721 3C31 POPEm 236     115.536  88.246 132.204  1.00  0.00           C
ATOM   7724 4C31 POPEm 236     115.006  87.776 130.833  1.00  0.00           C
ATOM   7727 5C31 POPEm 236     115.076  86.266 130.634  1.00  0.00           C
ATOM   7730 6C31 POPEm 236     114.576  85.806 129.273  1.00  0.00           C
ATOM   7734  NH3 POPEn 237      99.706  14.876 108.034  1.00  0.00           N
ATOM   7738  C12 POPEn 237     100.896  14.716 107.103  1.00  0.00           C
ATOM   7741  C11 POPEn 237     101.696  16.006 106.874  1.00  0.00           C
ATOM   7744  P   POPEn 237     104.276  15.416 106.804  1.00  0.00           P
ATOM   7745  O13 POPEn 237     104.946  14.186 106.293  1.00  0.00           O
ATOM   7746  O14 POPEn 237     105.066  16.666 106.794  1.00  0.00           O
ATOM   7747  O11 POPEn 237     103.826  15.066 108.274  1.00  0.00           O
ATOM   7748  O12 POPEn 237     102.876  15.726 106.113  1.00  0.00           O
ATOM   7749  C1  POPEn 237     104.206  15.856 109.393  1.00  0.00           C
ATOM   7752  C2  POPEn 237     103.136  15.686 110.494  1.00  0.00           C
ATOM   7754  O21 POPEn 237     103.776  15.986 111.753  1.00  0.00           O
ATOM   7755  C21 POPEn 237     103.036  16.636 112.644  1.00  0.00           C
ATOM   7756  O22 POPEn 237     101.886  17.016 112.474  1.00  0.00           O
ATOM   7757  C22 POPEn 237     103.856  16.826 113.923  1.00  0.00           C
ATOM   7760  C3  POPEn 237     102.586  14.226 110.484  1.00  0.00           C
ATOM   7763  O31 POPEn 237     101.786  13.896 111.624  1.00  0.00           O
ATOM   7764  C31 POPEn 237     100.586  14.446 111.713  1.00  0.00           C
ATOM   7765  O32 POPEn 237     100.026  15.066 110.824  1.00  0.00           O
ATOM   7766  C32 POPEn 237     100.046  14.126 113.114  1.00  0.00           C
ATOM   7769  C23 POPEn 237     103.046  17.356 115.114  1.00  0.00           C
ATOM   7772  C24 POPEn 237     103.836  17.256 116.423  1.00  0.00           C
ATOM   7775  C25 POPEn 237     103.066  17.876 117.603  1.00  0.00           C
ATOM   7778  C26 POPEn 237     103.846  17.866 118.923  1.00  0.00           C
ATOM   7781  C27 POPEn 237     103.036  18.526 120.053  1.00  0.00           C
ATOM   7784  C28 POPEn 237     103.806  18.686 121.374  1.00  0.00           C
ATOM   7787  C29 POPEn 237     102.956  19.416 122.384  1.00  0.00           C
ATOM   7789 0C21 POPEn 237     102.906  19.216 123.713  1.00  0.00           C
ATOM   7791 1C21 POPEn 237     103.746  18.236 124.504  1.00  0.00           C
ATOM   7794 2C21 POPEn 237     103.156  17.926 125.894  1.00  0.00           C
ATOM   7797 3C21 POPEn 237     101.986  16.936 125.883  1.00  0.00           C
ATOM   7800 4C21 POPEn 237     101.376  16.666 127.273  1.00  0.00           C
ATOM   7803 5C21 POPEn 237     102.386  16.136 128.304  1.00  0.00           C
ATOM   7806 6C21 POPEn 237     101.706  15.686 129.603  1.00  0.00           C
ATOM   7809 7C21 POPEn 237     102.696  15.156 130.653  1.00  0.00           C
ATOM   7812 8C21 POPEn 237     101.996  14.666 131.924  1.00  0.00           C
ATOM   7816  C33 POPEn 237      99.296  15.306 113.774  1.00  0.00           C
ATOM   7819  C34 POPEn 237      98.466  14.886 115.003  1.00  0.00           C
ATOM   7822  C35 POPEn 237      99.266  14.626 116.293  1.00  0.00           C
ATOM   7825  C36 POPEn 237      98.346  14.626 117.524  1.00  0.00           C
ATOM   7828  C37 POPEn 237      99.076  14.396 118.853  1.00  0.00           C
ATOM   7831  C38 POPEn 237      99.226  12.906 119.203  1.00  0.00           C
ATOM   7834  C39 POPEn 237      98.366  12.446 120.394  1.00  0.00           C
ATOM   7837 0C31 POPEn 237      96.846  12.626 120.223  1.00  0.00           C
ATOM   7840 1C31 POPEn 237      96.066  11.866 121.314  1.00  0.00           C
ATOM   7843 2C31 POPEn 237      94.546  11.816 121.094  1.00  0.00           C
ATOM   7846 3C31 POPEn 237      93.836  13.146 121.394  1.00  0.00           C
ATOM   7849 4C31 POPEn 237      92.306  13.016 121.323  1.00  0.00           C
ATOM   7852 5C31 POPEn 237      91.576  14.326 121.683  1.00  0.00           C
ATOM   7855 6C31 POPEn 237      90.046  14.186 121.703  1.00  0.00           C
ATOM   7859  NH3 POPEo 238      44.386 126.656 107.653  1.00  0.00           N
ATOM   7863  C12 POPEo 238      44.276 125.166 107.784  1.00  0.00           C
ATOM   7866  C11 POPEo 238      44.706 124.636 109.164  1.00  0.00           C
ATOM   7869  P   POPEo 238      45.296 122.276 110.173  1.00  0.00           P
ATOM   7870  O13 POPEo 238      44.636 120.946 110.144  1.00  0.00           O
ATOM   7871  O14 POPEo 238      46.756 122.226 109.994  1.00  0.00           O
ATOM   7872  O11 POPEo 238      45.026 123.026 111.513  1.00  0.00           O
ATOM   7873  O12 POPEo 238      44.696 123.216 109.054  1.00  0.00           O
ATOM   7874  C1  POPEo 238      45.066 122.406 112.804  1.00  0.00           C
ATOM   7877  C2  POPEo 238      43.656 122.446 113.433  1.00  0.00           C
ATOM   7879  O21 POPEo 238      43.716 122.626 114.854  1.00  0.00           O
ATOM   7880  C21 POPEo 238      44.346 121.756 115.603  1.00  0.00           C
ATOM   7881  O22 POPEo 238      44.746 120.656 115.263  1.00  0.00           O
ATOM   7882  C22 POPEo 238      44.486 122.416 116.983  1.00  0.00           C
ATOM   7885  C3  POPEo 238      42.766 121.256 112.974  1.00  0.00           C
ATOM   7888  O31 POPEo 238      41.696 120.926 113.874  1.00  0.00           O
ATOM   7889  C31 POPEo 238      40.776 121.856 114.073  1.00  0.00           C
ATOM   7890  O32 POPEo 238      40.746 122.966 113.584  1.00  0.00           O
ATOM   7891  C32 POPEo 238      39.656 121.236 114.933  1.00  0.00           C
ATOM   7894  C23 POPEo 238      45.156 121.566 118.083  1.00  0.00           C
ATOM   7897  C24 POPEo 238      45.326 122.386 119.384  1.00  0.00           C
ATOM   7900  C25 POPEo 238      44.016 122.656 120.134  1.00  0.00           C
ATOM   7903  C26 POPEo 238      44.176 123.716 121.234  1.00  0.00           C
ATOM   7906  C27 POPEo 238      42.846 124.066 121.934  1.00  0.00           C
ATOM   7909  C28 POPEo 238      42.386 123.016 122.963  1.00  0.00           C
ATOM   7912  C29 POPEo 238      43.226 123.056 124.203  1.00  0.00           C
ATOM   7914 0C21 POPEo 238      42.906 123.626 125.383  1.00  0.00           C
ATOM   7916 1C21 POPEo 238      41.636 124.376 125.704  1.00  0.00           C
ATOM   7919 2C21 POPEo 238      41.856 125.696 126.484  1.00  0.00           C
ATOM   7922 3C21 POPEo 238      42.566 125.526 127.833  1.00  0.00           C
ATOM   7925 4C21 POPEo 238      42.656 126.826 128.643  1.00  0.00           C
ATOM   7928 5C21 POPEo 238      44.006 126.946 129.364  1.00  0.00           C
ATOM   7931 6C21 POPEo 238      44.066 128.096 130.363  1.00  0.00           C
ATOM   7934 7C21 POPEo 238      45.486 128.306 130.914  1.00  0.00           C
ATOM   7937 8C21 POPEo 238      45.606 129.398 131.973  1.00  0.00           C
ATOM   7941  C33 POPEo 238      39.546 121.786 116.384  1.00  0.00           C
ATOM   7944  C34 POPEo 238      40.246 120.946 117.463  1.00  0.00           C
ATOM   7947  C35 POPEo 238      40.016 121.526 118.864  1.00  0.00           C
ATOM   7950  C36 POPEo 238      40.616 120.716 120.033  1.00  0.00           C
ATOM   7953  C37 POPEo 238      39.836 119.446 120.374  1.00  0.00           C
ATOM   7956  C38 POPEo 238      40.336 118.736 121.653  1.00  0.00           C
ATOM   7959  C39 POPEo 238      40.106 119.546 122.944  1.00  0.00           C
ATOM   7962 0C31 POPEo 238      40.566 118.796 124.194  1.00  0.00           C
ATOM   7965 1C31 POPEo 238      40.596 119.696 125.444  1.00  0.00           C
ATOM   7968 2C31 POPEo 238      41.036 118.946 126.703  1.00  0.00           C
ATOM   7971 3C31 POPEo 238      41.206 119.856 127.924  1.00  0.00           C
ATOM   7974 4C31 POPEo 238      42.526 120.656 127.914  1.00  0.00           C
ATOM   7977 5C31 POPEo 238      42.616 121.666 129.063  1.00  0.00           C
ATOM   7980 6C31 POPEo 238      44.006 122.286 129.224  1.00  0.00           C
ATOM   7984  NH3 POPEp 239     107.466  25.206 106.104  1.00  0.00           N
ATOM   7988  C12 POPEp 239     108.616  24.386 105.583  1.00  0.00           C
ATOM   7991  C11 POPEp 239     109.696  25.226 104.854  1.00  0.00           C
ATOM   7994  P   POPEp 239     108.666  27.476 103.914  1.00  0.00           P
ATOM   7995  O13 POPEp 239     109.066  28.226 102.714  1.00  0.00           O
ATOM   7996  O14 POPEp 239     107.216  27.306 104.153  1.00  0.00           O
ATOM   7997  O11 POPEp 239     109.396  27.976 105.214  1.00  0.00           O
ATOM   7998  O12 POPEp 239     109.196  25.996 103.753  1.00  0.00           O
ATOM   7999  C1  POPEp 239     108.686  28.516 106.333  1.00  0.00           C
ATOM   8002  C2  POPEp 239     109.306  27.986 107.644  1.00  0.00           C
ATOM   8004  O21 POPEp 239     108.556  28.566 108.734  1.00  0.00           O
ATOM   8005  C21 POPEp 239     108.576  27.856 109.863  1.00  0.00           C
ATOM   8006  O22 POPEp 239     109.246  26.856 110.064  1.00  0.00           O
ATOM   8007  C22 POPEp 239     107.556  28.406 110.844  1.00  0.00           C
ATOM   8010  C3  POPEp 239     110.816  28.356 107.704  1.00  0.00           C
ATOM   8013  O31 POPEp 239     111.536  27.436 108.543  1.00  0.00           O
ATOM   8014  C31 POPEp 239     112.836  27.616 108.573  1.00  0.00           C
ATOM   8015  O32 POPEp 239     113.446  28.516 107.994  1.00  0.00           O
ATOM   8016  C32 POPEp 239     113.476  26.556 109.463  1.00  0.00           C
ATOM   8019  C23 POPEp 239     108.136  29.116 112.083  1.00  0.00           C
ATOM   8022  C24 POPEp 239     107.166  29.076 113.283  1.00  0.00           C
ATOM   8025  C25 POPEp 239     107.386  27.886 114.244  1.00  0.00           C
ATOM   8028  C26 POPEp 239     106.576  28.026 115.544  1.00  0.00           C
ATOM   8031  C27 POPEp 239     107.036  27.046 116.644  1.00  0.00           C
ATOM   8034  C28 POPEp 239     106.406  27.336 118.023  1.00  0.00           C
ATOM   8037  C29 POPEp 239     104.946  26.966 118.064  1.00  0.00           C
ATOM   8039 0C21 POPEp 239     104.266  26.436 119.094  1.00  0.00           C
ATOM   8041 1C21 POPEp 239     104.786  26.126 120.484  1.00  0.00           C
ATOM   8044 2C21 POPEp 239     103.786  26.626 121.543  1.00  0.00           C
ATOM   8047 3C21 POPEp 239     104.016  26.056 122.953  1.00  0.00           C
ATOM   8050 4C21 POPEp 239     105.166  26.736 123.734  1.00  0.00           C
ATOM   8053 5C21 POPEp 239     106.446  25.886 123.823  1.00  0.00           C
ATOM   8056 6C21 POPEp 239     107.406  26.436 124.884  1.00  0.00           C
ATOM   8059 7C21 POPEp 239     108.696  25.616 125.003  1.00  0.00           C
ATOM   8062 8C21 POPEp 239     109.486  25.896 126.283  1.00  0.00           C
ATOM   8066  C33 POPEp 239     113.996  27.196 110.774  1.00  0.00           C
ATOM   8069  C34 POPEp 239     112.866  27.726 111.653  1.00  0.00           C
ATOM   8072  C35 POPEp 239     113.316  28.096 113.073  1.00  0.00           C
ATOM   8075  C36 POPEp 239     114.316  29.266 113.124  1.00  0.00           C
ATOM   8078  C37 POPEp 239     114.656  29.636 114.574  1.00  0.00           C
ATOM   8081  C38 POPEp 239     115.626  30.826 114.683  1.00  0.00           C
ATOM   8084  C39 POPEp 239     116.056  31.146 116.134  1.00  0.00           C
ATOM   8087 0C31 POPEp 239     114.886  31.346 117.103  1.00  0.00           C
ATOM   8090 1C31 POPEp 239     115.346  31.736 118.513  1.00  0.00           C
ATOM   8093 2C31 POPEp 239     114.156  31.866 119.473  1.00  0.00           C
ATOM   8096 3C31 POPEp 239     114.576  32.326 120.863  1.00  0.00           C
ATOM   8099 4C31 POPEp 239     113.366  32.556 121.784  1.00  0.00           C
ATOM   8102 5C31 POPEp 239     113.756  33.166 123.134  1.00  0.00           C
ATOM   8105 6C31 POPEp 239     112.556  33.366 124.054  1.00  0.00           C
ATOM   8109  NH3 POPEq 240      66.786 130.628 114.004  1.00  0.00           N
ATOM   8113  C12 POPEq 240      65.906 129.858 113.064  1.00  0.00           C
ATOM   8116  C11 POPEq 240      64.936 130.748 112.263  1.00  0.00           C
ATOM   8119  P   POPEq 240      62.836 129.196 111.884  1.00  0.00           P
ATOM   8120  O13 POPEq 240      61.636 129.748 111.213  1.00  0.00           O
ATOM   8121  O14 POPEq 240      63.066 127.736 111.753  1.00  0.00           O
ATOM   8122  O11 POPEq 240      62.826 129.518 113.423  1.00  0.00           O
ATOM   8123  O12 POPEq 240      64.136 129.958 111.364  1.00  0.00           O
ATOM   8124  C1  POPEq 240      61.666 129.318 114.244  1.00  0.00           C
ATOM   8127  C2  POPEq 240      62.066 129.348 115.743  1.00  0.00           C
ATOM   8129  O21 POPEq 240      61.166 128.566 116.554  1.00  0.00           O
ATOM   8130  C21 POPEq 240      59.956 129.056 116.794  1.00  0.00           C
ATOM   8131  O22 POPEq 240      59.406 129.958 116.194  1.00  0.00           O
ATOM   8132  C22 POPEq 240      59.276 128.216 117.874  1.00  0.00           C
ATOM   8135  C3  POPEq 240      62.316 130.788 116.303  1.00  0.00           C
ATOM   8138  O31 POPEq 240      62.566 130.778 117.734  1.00  0.00           O
ATOM   8139  C31 POPEq 240      63.826 130.538 118.093  1.00  0.00           C
ATOM   8140  O32 POPEq 240      64.746 130.328 117.314  1.00  0.00           O
ATOM   8141  C32 POPEq 240      63.916 130.488 119.633  1.00  0.00           C
ATOM   8144  C23 POPEq 240      58.046 128.926 118.484  1.00  0.00           C
ATOM   8147  C24 POPEq 240      57.586 128.276 119.793  1.00  0.00           C
ATOM   8150  C25 POPEq 240      56.496 129.076 120.503  1.00  0.00           C
ATOM   8153  C26 POPEq 240      56.106 128.506 121.874  1.00  0.00           C
ATOM   8156  C27 POPEq 240      55.236 129.478 122.693  1.00  0.00           C
ATOM   8159  C28 POPEq 240      54.716 128.896 124.034  1.00  0.00           C
ATOM   8162  C29 POPEq 240      55.806 128.686 125.064  1.00  0.00           C
ATOM   8164 0C21 POPEq 240      55.796 129.076 126.353  1.00  0.00           C
ATOM   8166 1C21 POPEq 240      54.696 129.798 127.103  1.00  0.00           C
ATOM   8169 2C21 POPEq 240      54.146 128.996 128.304  1.00  0.00           C
ATOM   8172 3C21 POPEq 240      55.176 128.806 129.444  1.00  0.00           C
ATOM   8175 4C21 POPEq 240      54.626 128.016 130.643  1.00  0.00           C
ATOM   8178 5C21 POPEq 240      53.856 128.866 131.664  1.00  0.00           C
ATOM   8181 6C21 POPEq 240      53.406 128.026 132.874  1.00  0.00           C
ATOM   8184 7C21 POPEq 240      52.666 128.816 133.964  1.00  0.00           C
ATOM   8187 8C21 POPEq 240      52.166 127.906 135.083  1.00  0.00           C
ATOM   8191  C33 POPEq 240      65.356 130.598 120.204  1.00  0.00           C
ATOM   8194  C34 POPEq 240      65.426 130.708 121.753  1.00  0.00           C
ATOM   8197  C35 POPEq 240      64.676 129.588 122.494  1.00  0.00           C
ATOM   8200  C36 POPEq 240      64.916 129.538 124.024  1.00  0.00           C
ATOM   8203  C37 POPEq 240      63.846 128.696 124.734  1.00  0.00           C
ATOM   8206  C38 POPEq 240      64.346 127.596 125.704  1.00  0.00           C
ATOM   8209  C39 POPEq 240      64.506 128.046 127.173  1.00  0.00           C
ATOM   8212 0C31 POPEq 240      64.396 126.876 128.163  1.00  0.00           C
ATOM   8215 1C31 POPEq 240      64.346 127.326 129.633  1.00  0.00           C
ATOM   8218 2C31 POPEq 240      63.556 126.396 130.564  1.00  0.00           C
ATOM   8221 3C31 POPEq 240      64.266 125.096 130.984  1.00  0.00           C
ATOM   8224 4C31 POPEq 240      63.296 124.156 131.734  1.00  0.00           C
ATOM   8227 5C31 POPEq 240      63.946 122.876 132.273  1.00  0.00           C
ATOM   8230 6C31 POPEq 240      62.946 121.886 132.854  1.00  0.00           C
ATOM   8234  NH3 POPEr 241      82.106  -0.726 111.724  1.00  0.00           N
ATOM   8238  C12 POPEr 241      81.266   0.216 110.894  1.00  0.00           C
ATOM   8241  C11 POPEr 241      80.816   1.466 111.683  1.00  0.00           C
ATOM   8244  P   POPEr 241      79.656   1.016 114.054  1.00  0.00           P
ATOM   8245  O13 POPEr 241      78.456   1.726 114.543  1.00  0.00           O
ATOM   8246  O14 POPEr 241      79.776  -0.446 114.273  1.00  0.00           O
ATOM   8247  O11 POPEr 241      80.986   1.756 114.483  1.00  0.00           O
ATOM   8248  O12 POPEr 241      79.686   1.196 112.503  1.00  0.00           O
ATOM   8249  C1  POPEr 241      81.686   1.376 115.674  1.00  0.00           C
ATOM   8252  C2  POPEr 241      82.806   2.396 116.003  1.00  0.00           C
ATOM   8254  O21 POPEr 241      83.306   2.036 117.304  1.00  0.00           O
ATOM   8255  C21 POPEr 241      84.616   1.886 117.424  1.00  0.00           C
ATOM   8256  O22 POPEr 241      85.426   1.926 116.513  1.00  0.00           O
ATOM   8257  C22 POPEr 241      84.936   1.846 118.943  1.00  0.00           C
ATOM   8260  C3  POPEr 241      82.256   3.856 116.043  1.00  0.00           C
ATOM   8263  O31 POPEr 241      83.236   4.846 116.473  1.00  0.00           O
ATOM   8264  C31 POPEr 241      83.016   5.406 117.673  1.00  0.00           C
ATOM   8265  O32 POPEr 241      82.236   4.986 118.513  1.00  0.00           O
ATOM   8266  C32 POPEr 241      83.896   6.646 117.854  1.00  0.00           C
ATOM   8269  C23 POPEr 241      85.256   0.476 119.613  1.00  0.00           C
ATOM   8272  C24 POPEr 241      85.286   0.616 121.163  1.00  0.00           C
ATOM   8275  C25 POPEr 241      85.606  -0.676 121.934  1.00  0.00           C
ATOM   8278  C26 POPEr 241      85.536  -0.536 123.473  1.00  0.00           C
ATOM   8281  C27 POPEr 241      86.056  -1.796 124.194  1.00  0.00           C
ATOM   8284  C28 POPEr 241      85.896  -1.786 125.733  1.00  0.00           C
ATOM   8287  C29 POPEr 241      86.796  -2.806 126.394  1.00  0.00           C
ATOM   8289 0C21 POPEr 241      86.536  -4.086 126.713  1.00  0.00           C
ATOM   8291 1C21 POPEr 241      85.256  -4.856 126.524  1.00  0.00           C
ATOM   8294 2C21 POPEr 241      84.846  -5.606 127.804  1.00  0.00           C
ATOM   8297 3C21 POPEr 241      85.766  -6.786 128.194  1.00  0.00           C
ATOM   8300 4C21 POPEr 241      85.626  -7.116 129.683  1.00  0.00           C
ATOM   8303 5C21 POPEr 241      86.666  -8.066 130.293  1.00  0.00           C
ATOM   8306 6C21 POPEr 241      86.436  -8.246 131.804  1.00  0.00           C
ATOM   8309 7C21 POPEr 241      87.666  -8.726 132.573  1.00  0.00           C
ATOM   8312 8C21 POPEr 241      87.346  -9.176 134.004  1.00  0.00           C
ATOM   8316  C33 POPEr 241      83.586   7.396 119.174  1.00  0.00           C
ATOM   8319  C34 POPEr 241      84.636   8.416 119.603  1.00  0.00           C
ATOM   8322  C35 POPEr 241      85.116   8.196 121.054  1.00  0.00           C
ATOM   8325  C36 POPEr 241      84.016   8.416 122.113  1.00  0.00           C
ATOM   8328  C37 POPEr 241      84.326   7.716 123.444  1.00  0.00           C
ATOM   8331  C38 POPEr 241      83.126   7.656 124.403  1.00  0.00           C
ATOM   8334  C39 POPEr 241      83.056   8.826 125.394  1.00  0.00           C
ATOM   8337 0C31 POPEr 241      83.676   8.446 126.744  1.00  0.00           C
ATOM   8340 1C31 POPEr 241      83.726   9.606 127.743  1.00  0.00           C
ATOM   8343 2C31 POPEr 241      84.076   9.146 129.164  1.00  0.00           C
ATOM   8346 3C31 POPEr 241      85.436   8.466 129.273  1.00  0.00           C
ATOM   8349 4C31 POPEr 241      85.846   8.236 130.733  1.00  0.00           C
ATOM   8352 5C31 POPEr 241      87.266   7.666 130.863  1.00  0.00           C
ATOM   8355 6C31 POPEr 241      87.706   7.446 132.304  1.00  0.00           C
ATOM   8359  NH3 POPEs 242      38.516  47.906 152.473  1.00  0.00           N
ATOM   8363  C12 POPEs 242      37.546  47.026 153.224  1.00  0.00           C
ATOM   8366  C11 POPEs 242      38.196  45.706 153.704  1.00  0.00           C
ATOM   8369  P   POPEs 242      40.836  45.526 153.454  1.00  0.00           P
ATOM   8370  O13 POPEs 242      40.926  44.076 153.174  1.00  0.00           O
ATOM   8371  O14 POPEs 242      41.986  46.206 154.084  1.00  0.00           O
ATOM   8372  O11 POPEs 242      40.606  46.266 152.073  1.00  0.00           O
ATOM   8373  O12 POPEs 242      39.506  45.896 154.224  1.00  0.00           O
ATOM   8374  C1  POPEs 242      41.366  45.886 150.913  1.00  0.00           C
ATOM   8377  C2  POPEs 242      40.556  44.966 149.954  1.00  0.00           C
ATOM   8379  O21 POPEs 242      40.506  45.506 148.623  1.00  0.00           O
ATOM   8380  C21 POPEs 242      39.676  46.516 148.424  1.00  0.00           C
ATOM   8381  O22 POPEs 242      39.246  47.276 149.273  1.00  0.00           O
ATOM   8382  C22 POPEs 242      39.186  46.396 146.974  1.00  0.00           C
ATOM   8385  C3  POPEs 242      39.136  44.626 150.504  1.00  0.00           C
ATOM   8388  O31 POPEs 242      38.166  44.206 149.523  1.00  0.00           O
ATOM   8389  C31 POPEs 242      38.046  42.906 149.364  1.00  0.00           C
ATOM   8390  O32 POPEs 242      38.876  42.076 149.713  1.00  0.00           O
ATOM   8391  C32 POPEs 242      36.716  42.626 148.683  1.00  0.00           C
ATOM   8394  C23 POPEs 242      38.246  47.536 146.533  1.00  0.00           C
ATOM   8397  C24 POPEs 242      38.296  47.856 145.033  1.00  0.00           C
ATOM   8400  C25 POPEs 242      38.006  46.656 144.124  1.00  0.00           C
ATOM   8403  C26 POPEs 242      38.146  47.006 142.644  1.00  0.00           C
ATOM   8406  C27 POPEs 242      37.796  45.836 141.724  1.00  0.00           C
ATOM   8409  C28 POPEs 242      38.036  46.146 140.234  1.00  0.00           C
ATOM   8412  C29 POPEs 242      37.486  45.056 139.364  1.00  0.00           C
ATOM   8414 0C21 POPEs 242      36.296  45.056 138.734  1.00  0.00           C
ATOM   8416 1C21 POPEs 242      35.276  46.176 138.763  1.00  0.00           C
ATOM   8419 2C21 POPEs 242      35.036  46.736 137.354  1.00  0.00           C
ATOM   8422 3C21 POPEs 242      34.116  47.966 137.354  1.00  0.00           C
ATOM   8425 4C21 POPEs 242      33.956  48.566 135.944  1.00  0.00           C
ATOM   8428 5C21 POPEs 242      33.396  49.996 135.914  1.00  0.00           C
ATOM   8431 6C21 POPEs 242      34.296  51.006 136.633  1.00  0.00           C
ATOM   8434 7C21 POPEs 242      33.956  52.476 136.323  1.00  0.00           C
ATOM   8437 8C21 POPEs 242      34.816  53.466 137.103  1.00  0.00           C
ATOM   8441  C33 POPEs 242      36.806  42.756 147.144  1.00  0.00           C
ATOM   8444  C34 POPEs 242      37.586  41.596 146.544  1.00  0.00           C
ATOM   8447  C35 POPEs 242      37.746  41.686 145.024  1.00  0.00           C
ATOM   8450  C36 POPEs 242      38.756  40.656 144.523  1.00  0.00           C
ATOM   8453  C37 POPEs 242      38.616  40.256 143.063  1.00  0.00           C
ATOM   8456  C38 POPEs 242      39.806  39.366 142.653  1.00  0.00           C
ATOM   8459  C39 POPEs 242      39.686  38.886 141.213  1.00  0.00           C
ATOM   8462 0C31 POPEs 242      40.936  38.176 140.694  1.00  0.00           C
ATOM   8465 1C31 POPEs 242      40.866  38.036 139.174  1.00  0.00           C
ATOM   8468 2C31 POPEs 242      42.146  37.456 138.564  1.00  0.00           C
ATOM   8471 3C31 POPEs 242      42.066  37.486 137.033  1.00  0.00           C
ATOM   8474 4C31 POPEs 242      43.276  36.826 136.353  1.00  0.00           C
ATOM   8477 5C31 POPEs 242      43.206  36.946 134.834  1.00  0.00           C
ATOM   8480 6C31 POPEs 242      44.276  36.106 134.124  1.00  0.00           C
ATOM   8484  NH3 POPEt 243      72.846  40.666 112.734  1.00  0.00           N
ATOM   8488  C12 POPEt 243      72.406  41.186 114.073  1.00  0.00           C
ATOM   8491  C11 POPEt 243      71.586  40.136 114.844  1.00  0.00           C
ATOM   8494  P   POPEt 243      70.176  38.266 113.624  1.00  0.00           P
ATOM   8495  O13 POPEt 243      69.336  38.416 112.413  1.00  0.00           O
ATOM   8496  O14 POPEt 243      71.456  37.526 113.503  1.00  0.00           O
ATOM   8497  O11 POPEt 243      69.366  37.636 114.823  1.00  0.00           O
ATOM   8498  O12 POPEt 243      70.456  39.736 114.104  1.00  0.00           O
ATOM   8499  C1  POPEt 243      67.966  37.866 114.984  1.00  0.00           C
ATOM   8502  C2  POPEt 243      67.596  38.036 116.484  1.00  0.00           C
ATOM   8504  O21 POPEt 243      68.116  39.246 117.033  1.00  0.00           O
ATOM   8505  C21 POPEt 243      67.636  40.406 116.674  1.00  0.00           C
ATOM   8506  O22 POPEt 243      66.736  40.636 115.883  1.00  0.00           O
ATOM   8507  C22 POPEt 243      68.366  41.486 117.494  1.00  0.00           C
ATOM   8510  C3  POPEt 243      68.176  36.876 117.354  1.00  0.00           C
ATOM   8513  O31 POPEt 243      67.976  37.156 118.763  1.00  0.00           O
ATOM   8514  C31 POPEt 243      69.056  37.216 119.543  1.00  0.00           C
ATOM   8515  O32 POPEt 243      70.166  36.806 119.273  1.00  0.00           O
ATOM   8516  C32 POPEt 243      68.626  37.896 120.853  1.00  0.00           C
ATOM   8519  C23 POPEt 243      68.826  41.016 118.903  1.00  0.00           C
ATOM   8522  C24 POPEt 243      69.626  42.086 119.673  1.00  0.00           C
ATOM   8525  C25 POPEt 243      69.986  41.656 121.113  1.00  0.00           C
ATOM   8528  C26 POPEt 243      71.266  40.816 121.213  1.00  0.00           C
ATOM   8531  C27 POPEt 243      71.786  40.636 122.653  1.00  0.00           C
ATOM   8534  C28 POPEt 243      73.196  40.026 122.714  1.00  0.00           C
ATOM   8537  C29 POPEt 243      73.656  39.776 124.124  1.00  0.00           C
ATOM   8539 0C21 POPEt 243      73.686  38.586 124.753  1.00  0.00           C
ATOM   8541 1C21 POPEt 243      73.186  37.296 124.164  1.00  0.00           C
ATOM   8544 2C21 POPEt 243      72.796  36.266 125.243  1.00  0.00           C
ATOM   8547 3C21 POPEt 243      74.006  35.536 125.853  1.00  0.00           C
ATOM   8550 4C21 POPEt 243      73.596  34.676 127.064  1.00  0.00           C
ATOM   8553 5C21 POPEt 243      74.696  33.726 127.564  1.00  0.00           C
ATOM   8556 6C21 POPEt 243      76.046  34.406 127.813  1.00  0.00           C
ATOM   8559 7C21 POPEt 243      77.076  33.466 128.473  1.00  0.00           C
ATOM   8562 8C21 POPEt 243      78.366  34.186 128.884  1.00  0.00           C
ATOM   8566  C33 POPEt 243      69.526  37.576 122.074  1.00  0.00           C
ATOM   8569  C34 POPEt 243      69.106  38.356 123.333  1.00  0.00           C
ATOM   8572  C35 POPEt 243      67.816  37.886 124.024  1.00  0.00           C
ATOM   8575  C36 POPEt 243      67.966  36.606 124.863  1.00  0.00           C
ATOM   8578  C37 POPEt 243      68.936  36.756 126.034  1.00  0.00           C
ATOM   8581  C38 POPEt 243      68.826  35.626 127.054  1.00  0.00           C
ATOM   8584  C39 POPEt 243      69.786  35.826 128.233  1.00  0.00           C
ATOM   8587 0C31 POPEt 243      69.586  34.796 129.353  1.00  0.00           C
ATOM   8590 1C31 POPEt 243      70.456  35.116 130.573  1.00  0.00           C
ATOM   8593 2C31 POPEt 243      70.276  34.116 131.713  1.00  0.00           C
ATOM   8596 3C31 POPEt 243      71.126  34.496 132.933  1.00  0.00           C
ATOM   8599 4C31 POPEt 243      71.106  33.426 134.034  1.00  0.00           C
ATOM   8602 5C31 POPEt 243      72.086  33.756 135.173  1.00  0.00           C
ATOM   8605 6C31 POPEt 243      72.146  32.676 136.253  1.00  0.00           C
ATOM   8609  NH3 POPEu 244      59.246  87.786 112.583  1.00  0.00           N
ATOM   8613  C12 POPEu 244      60.666  88.176 112.863  1.00  0.00           C
ATOM   8616  C11 POPEu 244      61.536  86.966 113.263  1.00  0.00           C
ATOM   8619  P   POPEu 244      60.536  84.596 112.653  1.00  0.00           P
ATOM   8620  O13 POPEu 244      59.176  85.076 113.013  1.00  0.00           O
ATOM   8621  O14 POPEu 244      60.626  83.726 111.473  1.00  0.00           O
ATOM   8622  O11 POPEu 244      61.226  83.956 113.933  1.00  0.00           O
ATOM   8623  O12 POPEu 244      61.396  85.886 112.363  1.00  0.00           O
ATOM   8624  C1  POPEu 244      60.426  83.836 115.134  1.00  0.00           C
ATOM   8627  C2  POPEu 244      61.286  83.466 116.374  1.00  0.00           C
ATOM   8629  O21 POPEu 244      60.386  83.486 117.503  1.00  0.00           O
ATOM   8630  C21 POPEu 244      60.856  83.256 118.724  1.00  0.00           C
ATOM   8631  O22 POPEu 244      61.966  82.866 119.013  1.00  0.00           O
ATOM   8632  C22 POPEu 244      59.726  83.606 119.694  1.00  0.00           C
ATOM   8635  C3  POPEu 244      62.486  84.446 116.513  1.00  0.00           C
ATOM   8638  O31 POPEu 244      62.046  85.806 116.734  1.00  0.00           O
ATOM   8639  C31 POPEu 244      62.426  86.376 117.863  1.00  0.00           C
ATOM   8640  O32 POPEu 244      63.316  85.986 118.594  1.00  0.00           O
ATOM   8641  C32 POPEu 244      61.516  87.586 118.093  1.00  0.00           C
ATOM   8644  C23 POPEu 244      60.106  83.556 121.183  1.00  0.00           C
ATOM   8647  C24 POPEu 244      58.876  83.876 122.043  1.00  0.00           C
ATOM   8650  C25 POPEu 244      59.126  83.756 123.554  1.00  0.00           C
ATOM   8653  C26 POPEu 244      57.926  84.236 124.374  1.00  0.00           C
ATOM   8656  C27 POPEu 244      58.176  84.196 125.894  1.00  0.00           C
ATOM   8659  C28 POPEu 244      57.036  84.816 126.724  1.00  0.00           C
ATOM   8662  C29 POPEu 244      56.996  86.326 126.594  1.00  0.00           C
ATOM   8664 0C21 POPEu 244      56.806  87.216 127.583  1.00  0.00           C
ATOM   8666 1C21 POPEu 244      56.546  86.936 129.043  1.00  0.00           C
ATOM   8669 2C21 POPEu 244      55.136  87.406 129.434  1.00  0.00           C
ATOM   8672 3C21 POPEu 244      54.826  87.156 130.914  1.00  0.00           C
ATOM   8675 4C21 POPEu 244      53.506  87.796 131.364  1.00  0.00           C
ATOM   8678 5C21 POPEu 244      53.316  87.836 132.883  1.00  0.00           C
ATOM   8681 6C21 POPEu 244      54.336  88.726 133.604  1.00  0.00           C
ATOM   8684 7C21 POPEu 244      54.016  88.966 135.083  1.00  0.00           C
ATOM   8687 8C21 POPEu 244      54.996  89.926 135.754  1.00  0.00           C
ATOM   8691  C33 POPEu 244      61.766  88.296 119.434  1.00  0.00           C
ATOM   8694  C34 POPEu 244      63.066  89.116 119.444  1.00  0.00           C
ATOM   8697  C35 POPEu 244      63.286  89.866 120.763  1.00  0.00           C
ATOM   8700  C36 POPEu 244      63.936  89.006 121.864  1.00  0.00           C
ATOM   8703  C37 POPEu 244      64.086  89.786 123.184  1.00  0.00           C
ATOM   8706  C38 POPEu 244      65.506  89.806 123.774  1.00  0.00           C
ATOM   8709  C39 POPEu 244      66.006  88.476 124.353  1.00  0.00           C
ATOM   8712 0C31 POPEu 244      67.406  88.566 124.994  1.00  0.00           C
ATOM   8715 1C31 POPEu 244      67.906  87.206 125.484  1.00  0.00           C
ATOM   8718 2C31 POPEu 244      69.346  87.216 126.034  1.00  0.00           C
ATOM   8721 3C31 POPEu 244      69.836  85.796 126.384  1.00  0.00           C
ATOM   8724 4C31 POPEu 244      71.326  85.716 126.734  1.00  0.00           C
ATOM   8727 5C31 POPEu 244      71.806  84.266 126.903  1.00  0.00           C
ATOM   8730 6C31 POPEu 244      73.306  84.136 127.153  1.00  0.00           C
ATOM   8734  NH3 POPEv 245     111.136  69.006 152.463  1.00  0.00           N
ATOM   8738  C12 POPEv 245     109.796  68.346 152.363  1.00  0.00           C
ATOM   8741  C11 POPEv 245     109.786  67.296 151.264  1.00  0.00           C
ATOM   8744  P   POPEv 245     108.096  66.006 149.833  1.00  0.00           P
ATOM   8745  O13 POPEv 245     109.226  65.086 149.553  1.00  0.00           O
ATOM   8746  O14 POPEv 245     106.746  65.426 150.034  1.00  0.00           O
ATOM   8747  O11 POPEv 245     108.086  67.206 148.784  1.00  0.00           O
ATOM   8748  O12 POPEv 245     108.466  66.756 151.174  1.00  0.00           O
ATOM   8749  C1  POPEv 245     108.506  66.956 147.443  1.00  0.00           C
ATOM   8752  C2  POPEv 245     108.686  68.306 146.684  1.00  0.00           C
ATOM   8754  O21 POPEv 245     108.476  68.136 145.263  1.00  0.00           O
ATOM   8755  C21 POPEv 245     107.236  67.856 144.914  1.00  0.00           C
ATOM   8756  O22 POPEv 245     106.846  66.806 144.453  1.00  0.00           O
ATOM   8757  C22 POPEv 245     106.336  69.086 145.064  1.00  0.00           C
ATOM   8760  C3  POPEv 245     110.076  68.956 146.924  1.00  0.00           C
ATOM   8763  O31 POPEv 245     110.096  70.336 146.484  1.00  0.00           O
ATOM   8764  C31 POPEv 245     110.286  70.736 145.213  1.00  0.00           C
ATOM   8765  O32 POPEv 245     109.946  71.836 144.814  1.00  0.00           O
ATOM   8766  C32 POPEv 245     111.046  69.756 144.304  1.00  0.00           C
ATOM   8769  C23 POPEv 245     105.236  69.046 143.984  1.00  0.00           C
ATOM   8772  C24 POPEv 245     104.276  70.236 144.003  1.00  0.00           C
ATOM   8775  C25 POPEv 245     103.446  70.326 142.714  1.00  0.00           C
ATOM   8778  C26 POPEv 245     102.586  69.086 142.424  1.00  0.00           C
ATOM   8781  C27 POPEv 245     101.936  69.146 141.034  1.00  0.00           C
ATOM   8784  C28 POPEv 245     101.336  67.806 140.573  1.00  0.00           C
ATOM   8787  C29 POPEv 245     102.396  66.766 140.333  1.00  0.00           C
ATOM   8789 0C21 POPEv 245     102.196  65.496 139.944  1.00  0.00           C
ATOM   8791 1C21 POPEv 245     100.866  64.866 139.603  1.00  0.00           C
ATOM   8794 2C21 POPEv 245     100.976  64.016 138.314  1.00  0.00           C
ATOM   8797 3C21 POPEv 245     101.846  62.766 138.493  1.00  0.00           C
ATOM   8800 4C21 POPEv 245     102.006  61.936 137.214  1.00  0.00           C
ATOM   8803 5C21 POPEv 245     102.876  62.616 136.143  1.00  0.00           C
ATOM   8806 6C21 POPEv 245     103.126  61.706 134.944  1.00  0.00           C
ATOM   8809 7C21 POPEv 245     103.916  62.406 133.823  1.00  0.00           C
ATOM   8812 8C21 POPEv 245     104.096  61.536 132.583  1.00  0.00           C
ATOM   8816  C33 POPEv 245     110.776  69.986 142.794  1.00  0.00           C
ATOM   8819  C34 POPEv 245     109.656  69.066 142.273  1.00  0.00           C
ATOM   8822  C35 POPEv 245     109.336  69.246 140.774  1.00  0.00           C
ATOM   8825  C36 POPEv 245     108.176  70.226 140.554  1.00  0.00           C
ATOM   8828  C37 POPEv 245     107.806  70.396 139.073  1.00  0.00           C
ATOM   8831  C38 POPEv 245     106.596  71.326 138.903  1.00  0.00           C
ATOM   8834  C39 POPEv 245     106.206  71.546 137.444  1.00  0.00           C
ATOM   8837 0C31 POPEv 245     105.096  72.596 137.273  1.00  0.00           C
ATOM   8840 1C31 POPEv 245     104.776  72.876 135.804  1.00  0.00           C
ATOM   8843 2C31 POPEv 245     103.736  73.986 135.643  1.00  0.00           C
ATOM   8846 3C31 POPEv 245     103.356  74.256 134.183  1.00  0.00           C
ATOM   8849 4C31 POPEv 245     104.536  74.736 133.324  1.00  0.00           C
ATOM   8852 5C31 POPEv 245     104.076  75.686 132.204  1.00  0.00           C
ATOM   8855 6C31 POPEv 245     105.186  76.036 131.213  1.00  0.00           C
ATOM   8859  NH3 POPEw 246       8.096  86.286 151.253  1.00  0.00           N
ATOM   8863  C12 POPEw 246       7.986  86.356 152.753  1.00  0.00           C
ATOM   8866  C11 POPEw 246       6.706  85.656 153.254  1.00  0.00           C
ATOM   8869  P   POPEw 246       7.346  83.166 152.753  1.00  0.00           P
ATOM   8870  O13 POPEw 246       8.686  83.526 152.223  1.00  0.00           O
ATOM   8871  O14 POPEw 246       7.196  82.636 154.124  1.00  0.00           O
ATOM   8872  O11 POPEw 246       6.686  82.186 151.704  1.00  0.00           O
ATOM   8873  O12 POPEw 246       6.436  84.436 152.554  1.00  0.00           O
ATOM   8874  C1  POPEw 246       7.016  82.316 150.314  1.00  0.00           C
ATOM   8877  C2  POPEw 246       5.816  81.916 149.424  1.00  0.00           C
ATOM   8879  O21 POPEw 246       6.356  81.406 148.183  1.00  0.00           O
ATOM   8880  C21 POPEw 246       5.486  80.916 147.333  1.00  0.00           C
ATOM   8881  O22 POPEw 246       4.276  80.846 147.493  1.00  0.00           O
ATOM   8882  C22 POPEw 246       6.226  80.386 146.103  1.00  0.00           C
ATOM   8885  C3  POPEw 246       4.776  83.076 149.254  1.00  0.00           C
ATOM   8888  O31 POPEw 246       5.036  83.956 148.124  1.00  0.00           O
ATOM   8889  C31 POPEw 246       5.616  85.116 148.403  1.00  0.00           C
ATOM   8890  O32 POPEw 246       6.056  85.446 149.494  1.00  0.00           O
ATOM   8891  C32 POPEw 246       5.576  86.006 147.153  1.00  0.00           C
ATOM   8894  C23 POPEw 246       6.566  81.486 145.064  1.00  0.00           C
ATOM   8897  C24 POPEw 246       7.606  81.026 144.024  1.00  0.00           C
ATOM   8900  C25 POPEw 246       7.166  79.786 143.233  1.00  0.00           C
ATOM   8903  C26 POPEw 246       8.106  79.456 142.064  1.00  0.00           C
ATOM   8906  C27 POPEw 246       7.856  78.056 141.493  1.00  0.00           C
ATOM   8909  C28 POPEw 246       8.836  77.656 140.374  1.00  0.00           C
ATOM   8912  C29 POPEw 246       8.586  78.386 139.073  1.00  0.00           C
ATOM   8914 0C21 POPEw 246       8.326  77.846 137.874  1.00  0.00           C
ATOM   8916 1C21 POPEw 246       8.176  76.376 137.533  1.00  0.00           C
ATOM   8919 2C21 POPEw 246       6.866  76.066 136.794  1.00  0.00           C
ATOM   8922 3C21 POPEw 246       5.586  76.216 137.634  1.00  0.00           C
ATOM   8925 4C21 POPEw 246       4.336  75.756 136.864  1.00  0.00           C
ATOM   8928 5C21 POPEw 246       3.006  76.186 137.503  1.00  0.00           C
ATOM   8931 6C21 POPEw 246       2.826  75.716 138.954  1.00  0.00           C
ATOM   8934 7C21 POPEw 246       1.384  75.886 139.454  1.00  0.00           C
ATOM   8937 8C21 POPEw 246       1.204  75.486 140.923  1.00  0.00           C
ATOM   8941  C33 POPEw 246       6.976  86.186 146.493  1.00  0.00           C
ATOM   8944  C34 POPEw 246       6.866  86.696 145.043  1.00  0.00           C
ATOM   8947  C35 POPEw 246       8.236  86.876 144.364  1.00  0.00           C
ATOM   8950  C36 POPEw 246       8.106  87.286 142.883  1.00  0.00           C
ATOM   8953  C37 POPEw 246       9.446  87.476 142.153  1.00  0.00           C
ATOM   8956  C38 POPEw 246       9.226  87.756 140.663  1.00  0.00           C
ATOM   8959  C39 POPEw 246      10.516  87.836 139.823  1.00  0.00           C
ATOM   8962 0C31 POPEw 246      10.216  87.516 138.353  1.00  0.00           C
ATOM   8965 1C31 POPEw 246      11.416  87.666 137.403  1.00  0.00           C
ATOM   8968 2C31 POPEw 246      11.066  87.186 135.993  1.00  0.00           C
ATOM   8971 3C31 POPEw 246      12.146  87.506 134.944  1.00  0.00           C
ATOM   8974 4C31 POPEw 246      11.766  86.936 133.573  1.00  0.00           C
ATOM   8977 5C31 POPEw 246      12.736  87.336 132.454  1.00  0.00           C
ATOM   8980 6C31 POPEw 246      12.426  86.696 131.104  1.00  0.00           C
ATOM   8984  NH3 POPEx 247      24.626  66.656 152.753  1.00  0.00           N
ATOM   8988  C12 POPEx 247      25.456  65.476 152.403  1.00  0.00           C
ATOM   8991  C11 POPEx 247      26.396  65.866 151.264  1.00  0.00           C
ATOM   8994  P   POPEx 247      28.766  66.366 152.134  1.00  0.00           P
ATOM   8995  O13 POPEx 247      29.536  67.506 152.674  1.00  0.00           O
ATOM   8996  O14 POPEx 247      28.606  65.136 152.944  1.00  0.00           O
ATOM   8997  O11 POPEx 247      29.306  65.956 150.693  1.00  0.00           O
ATOM   8998  O12 POPEx 247      27.316  66.866 151.724  1.00  0.00           O
ATOM   8999  C1  POPEx 247      30.116  66.846 149.924  1.00  0.00           C
ATOM   9002  C2  POPEx 247      29.336  68.076 149.354  1.00  0.00           C
ATOM   9004  O21 POPEx 247      29.196  67.946 147.923  1.00  0.00           O
ATOM   9005  C21 POPEx 247      29.516  68.876 147.034  1.00  0.00           C
ATOM   9006  O22 POPEx 247      30.086  69.926 147.233  1.00  0.00           O
ATOM   9007  C22 POPEx 247      29.056  68.386 145.653  1.00  0.00           C
ATOM   9010  C3  POPEx 247      29.936  69.396 149.933  1.00  0.00           C
ATOM   9013  O31 POPEx 247      29.066  70.516 149.704  1.00  0.00           O
ATOM   9014  C31 POPEx 247      29.676  71.686 149.924  1.00  0.00           C
ATOM   9015  O32 POPEx 247      30.806  71.806 150.364  1.00  0.00           O
ATOM   9016  C32 POPEx 247      28.736  72.826 149.573  1.00  0.00           C
ATOM   9019  C23 POPEx 247      29.486  69.296 144.464  1.00  0.00           C
ATOM   9022  C24 POPEx 247      29.506  68.516 143.133  1.00  0.00           C
ATOM   9025  C25 POPEx 247      29.876  69.356 141.903  1.00  0.00           C
ATOM   9028  C26 POPEx 247      28.686  70.036 141.213  1.00  0.00           C
ATOM   9031  C27 POPEx 247      29.106  70.726 139.903  1.00  0.00           C
ATOM   9034  C28 POPEx 247      27.936  71.426 139.183  1.00  0.00           C
ATOM   9037  C29 POPEx 247      28.456  72.206 138.003  1.00  0.00           C
ATOM   9039 0C21 POPEx 247      28.006  72.166 136.734  1.00  0.00           C
ATOM   9041 1C21 POPEx 247      26.866  71.326 136.213  1.00  0.00           C
ATOM   9044 2C21 POPEx 247      26.956  71.186 134.683  1.00  0.00           C
ATOM   9047 3C21 POPEx 247      25.656  70.656 134.073  1.00  0.00           C
ATOM   9050 4C21 POPEx 247      25.686  70.556 132.533  1.00  0.00           C
ATOM   9053 5C21 POPEx 247      26.116  71.846 131.823  1.00  0.00           C
ATOM   9056 6C21 POPEx 247      25.956  71.786 130.304  1.00  0.00           C
ATOM   9059 7C21 POPEx 247      26.586  72.996 129.613  1.00  0.00           C
ATOM   9062 8C21 POPEx 247      26.416  72.996 128.093  1.00  0.00           C
ATOM   9066  C33 POPEx 247      29.476  74.146 149.263  1.00  0.00           C
ATOM   9069  C34 POPEx 247      30.196  74.146 147.903  1.00  0.00           C
ATOM   9072  C35 POPEx 247      30.856  75.506 147.613  1.00  0.00           C
ATOM   9075  C36 POPEx 247      31.796  75.466 146.404  1.00  0.00           C
ATOM   9078  C37 POPEx 247      32.576  76.766 146.204  1.00  0.00           C
ATOM   9081  C38 POPEx 247      31.776  77.886 145.513  1.00  0.00           C
ATOM   9084  C39 POPEx 247      32.096  78.016 144.024  1.00  0.00           C
ATOM   9087 0C31 POPEx 247      31.526  79.306 143.413  1.00  0.00           C
ATOM   9090 1C31 POPEx 247      31.806  79.436 141.913  1.00  0.00           C
ATOM   9093 2C31 POPEx 247      31.516  80.856 141.394  1.00  0.00           C
ATOM   9096 3C31 POPEx 247      30.036  81.266 141.374  1.00  0.00           C
ATOM   9099 4C31 POPEx 247      29.246  80.626 140.223  1.00  0.00           C
ATOM   9102 5C31 POPEx 247      27.816  81.176 140.103  1.00  0.00           C
ATOM   9105 6C31 POPEx 247      27.216  80.966 138.704  1.00  0.00           C
ATOM   9109  NH3 POPEy 248      34.616  22.286 152.773  1.00  0.00           N
ATOM   9113  C12 POPEy 248      34.306  21.366 151.643  1.00  0.00           C
ATOM   9116  C11 POPEy 248      35.226  20.146 151.684  1.00  0.00           C
ATOM   9119  P   POPEy 248      35.756  17.996 153.023  1.00  0.00           P
ATOM   9120  O13 POPEy 248      36.746  17.816 151.953  1.00  0.00           O
ATOM   9121  O14 POPEy 248      36.246  17.976 154.424  1.00  0.00           O
ATOM   9122  O11 POPEy 248      34.786  16.756 152.853  1.00  0.00           O
ATOM   9123  O12 POPEy 248      34.856  19.276 152.753  1.00  0.00           O
ATOM   9124  C1  POPEy 248      33.436  16.916 152.424  1.00  0.00           C
ATOM   9127  C2  POPEy 248      33.326  17.096 150.884  1.00  0.00           C
ATOM   9129  O21 POPEy 248      31.956  17.386 150.574  1.00  0.00           O
ATOM   9130  C21 POPEy 248      31.266  16.726 149.683  1.00  0.00           C
ATOM   9131  O22 POPEy 248      31.516  15.646 149.184  1.00  0.00           O
ATOM   9132  C22 POPEy 248      30.046  17.576 149.334  1.00  0.00           C
ATOM   9135  C3  POPEy 248      34.076  15.946 150.113  1.00  0.00           C
ATOM   9138  O31 POPEy 248      34.196  16.206 148.704  1.00  0.00           O
ATOM   9139  C31 POPEy 248      35.356  15.906 148.133  1.00  0.00           C
ATOM   9140  O32 POPEy 248      36.366  15.546 148.723  1.00  0.00           O
ATOM   9141  C32 POPEy 248      35.236  16.076 146.603  1.00  0.00           C
ATOM   9144  C23 POPEy 248      29.276  16.976 148.133  1.00  0.00           C
ATOM   9147  C24 POPEy 248      28.216  17.916 147.554  1.00  0.00           C
ATOM   9150  C25 POPEy 248      28.816  19.176 146.903  1.00  0.00           C
ATOM   9153  C26 POPEy 248      28.256  19.436 145.504  1.00  0.00           C
ATOM   9156  C27 POPEy 248      29.016  20.546 144.763  1.00  0.00           C
ATOM   9159  C28 POPEy 248      28.606  20.606 143.273  1.00  0.00           C
ATOM   9162  C29 POPEy 248      29.466  21.586 142.503  1.00  0.00           C
ATOM   9164 0C21 POPEy 248      30.136  21.306 141.374  1.00  0.00           C
ATOM   9166 1C21 POPEy 248      30.116  19.976 140.663  1.00  0.00           C
ATOM   9169 2C21 POPEy 248      30.556  20.056 139.194  1.00  0.00           C
ATOM   9172 3C21 POPEy 248      29.596  20.846 138.304  1.00  0.00           C
ATOM   9175 4C21 POPEy 248      29.746  20.486 136.814  1.00  0.00           C
ATOM   9178 5C21 POPEy 248      31.156  20.726 136.263  1.00  0.00           C
ATOM   9181 6C21 POPEy 248      31.306  20.246 134.814  1.00  0.00           C
ATOM   9184 7C21 POPEy 248      32.736  20.396 134.294  1.00  0.00           C
ATOM   9187 8C21 POPEy 248      32.936  19.926 132.854  1.00  0.00           C
ATOM   9191  C33 POPEy 248      34.076  15.246 145.994  1.00  0.00           C
ATOM   9194  C34 POPEy 248      33.656  15.696 144.583  1.00  0.00           C
ATOM   9197  C35 POPEy 248      34.666  15.386 143.473  1.00  0.00           C
ATOM   9200  C36 POPEy 248      34.036  15.326 142.074  1.00  0.00           C
ATOM   9203  C37 POPEy 248      35.086  15.046 140.984  1.00  0.00           C
ATOM   9206  C38 POPEy 248      34.526  14.746 139.583  1.00  0.00           C
ATOM   9209  C39 POPEy 248      35.666  14.316 138.643  1.00  0.00           C
ATOM   9212 0C31 POPEy 248      35.246  13.996 137.204  1.00  0.00           C
ATOM   9215 1C31 POPEy 248      36.456  13.556 136.374  1.00  0.00           C
ATOM   9218 2C31 POPEy 248      36.176  13.296 134.884  1.00  0.00           C
ATOM   9221 3C31 POPEy 248      37.466  12.926 134.133  1.00  0.00           C
ATOM   9224 4C31 POPEy 248      37.286  12.686 132.624  1.00  0.00           C
ATOM   9227 5C31 POPEy 248      38.636  12.416 131.954  1.00  0.00           C
ATOM   9230 6C31 POPEy 248      38.586  12.166 130.444  1.00  0.00           C
ATOM   9234  NH3 POPEz 249      37.366  15.256 151.734  1.00  0.00           N
ATOM   9238  C12 POPEz 249      38.476  15.396 152.743  1.00  0.00           C
ATOM   9241  C11 POPEz 249      39.296  14.126 152.923  1.00  0.00           C
ATOM   9244  P   POPEz 249      41.856  14.196 153.573  1.00  0.00           P
ATOM   9245  O13 POPEz 249      42.616  14.066 154.823  1.00  0.00           O
ATOM   9246  O14 POPEz 249      41.946  13.056 152.633  1.00  0.00           O
ATOM   9247  O11 POPEz 249      42.256  15.486 152.743  1.00  0.00           O
ATOM   9248  O12 POPEz 249      40.326  14.396 153.874  1.00  0.00           O
ATOM   9249  C1  POPEz 249      42.146  15.496 151.314  1.00  0.00           C
ATOM   9252  C2  POPEz 249      41.756  16.906 150.763  1.00  0.00           C
ATOM   9254  O21 POPEz 249      41.166  16.896 149.443  1.00  0.00           O
ATOM   9255  C21 POPEz 249      41.276  15.906 148.583  1.00  0.00           C
ATOM   9256  O22 POPEz 249      42.046  14.956 148.634  1.00  0.00           O
ATOM   9257  C22 POPEz 249      40.156  16.026 147.554  1.00  0.00           C
ATOM   9260  C3  POPEz 249      42.956  17.886 150.874  1.00  0.00           C
ATOM   9263  O31 POPEz 249      42.736  19.186 150.294  1.00  0.00           O
ATOM   9264  C31 POPEz 249      43.266  19.316 149.084  1.00  0.00           C
ATOM   9265  O32 POPEz 249      43.556  18.396 148.343  1.00  0.00           O
ATOM   9266  C32 POPEz 249      43.586  20.796 148.804  1.00  0.00           C
ATOM   9269  C23 POPEz 249      40.726  16.296 146.153  1.00  0.00           C
ATOM   9272  C24 POPEz 249      41.186  17.746 146.004  1.00  0.00           C
ATOM   9275  C25 POPEz 249      42.416  17.886 145.103  1.00  0.00           C
ATOM   9278  C26 POPEz 249      42.246  17.316 143.704  1.00  0.00           C
ATOM   9281  C27 POPEz 249      43.596  17.226 142.984  1.00  0.00           C
ATOM   9284  C28 POPEz 249      43.606  16.216 141.833  1.00  0.00           C
ATOM   9287  C29 POPEz 249      45.006  16.086 141.293  1.00  0.00           C
ATOM   9289 0C21 POPEz 249      45.326  15.816 140.024  1.00  0.00           C
ATOM   9291 1C21 POPEz 249      44.376  15.516 138.894  1.00  0.00           C
ATOM   9294 2C21 POPEz 249      44.836  14.326 138.034  1.00  0.00           C
ATOM   9297 3C21 POPEz 249      46.156  14.606 137.284  1.00  0.00           C
ATOM   9300 4C21 POPEz 249      46.476  13.576 136.204  1.00  0.00           C
ATOM   9303 5C21 POPEz 249      46.576  12.136 136.734  1.00  0.00           C
ATOM   9306 6C21 POPEz 249      47.216  11.196 135.713  1.00  0.00           C
ATOM   9309 7C21 POPEz 249      47.296   9.746 136.204  1.00  0.00           C
ATOM   9312 8C21 POPEz 249      48.076   8.836 135.243  1.00  0.00           C
ATOM   9316  C33 POPEz 249      43.516  21.196 147.303  1.00  0.00           C
ATOM   9319  C34 POPEz 249      42.216  21.936 146.943  1.00  0.00           C
ATOM   9322  C35 POPEz 249      41.776  21.776 145.484  1.00  0.00           C
ATOM   9325  C36 POPEz 249      42.806  22.136 144.403  1.00  0.00           C
ATOM   9328  C37 POPEz 249      42.306  21.706 143.013  1.00  0.00           C
ATOM   9331  C38 POPEz 249      43.226  22.086 141.853  1.00  0.00           C
ATOM   9334  C39 POPEz 249      43.206  23.586 141.534  1.00  0.00           C
ATOM   9337 0C31 POPEz 249      43.866  23.916 140.193  1.00  0.00           C
ATOM   9340 1C31 POPEz 249      43.646  25.386 139.773  1.00  0.00           C
ATOM   9343 2C31 POPEz 249      44.346  25.736 138.454  1.00  0.00           C
ATOM   9346 3C31 POPEz 249      43.386  25.736 137.243  1.00  0.00           C
ATOM   9349 4C31 POPEz 249      42.736  27.106 137.013  1.00  0.00           C
ATOM   9352 5C31 POPEz 249      43.546  27.966 136.034  1.00  0.00           C
ATOM   9355 6C31 POPEz 249      43.096  29.426 135.954  1.00  0.00           C
ATOM   9359  NH3 POPE0 250      50.646  79.016 113.584  1.00  0.00           N
ATOM   9363  C12 POPE0 250      50.026  79.896 112.513  1.00  0.00           C
ATOM   9366  C11 POPE0 250      49.236  81.086 113.114  1.00  0.00           C
ATOM   9369  P   POPE0 250      48.316  83.276 111.954  1.00  0.00           P
ATOM   9370  O13 POPE0 250      49.676  83.826 111.823  1.00  0.00           O
ATOM   9371  O14 POPE0 250      47.306  83.636 110.944  1.00  0.00           O
ATOM   9372  O11 POPE0 250      47.796  83.706 113.383  1.00  0.00           O
ATOM   9373  O12 POPE0 250      48.356  81.686 112.144  1.00  0.00           O
ATOM   9374  C1  POPE0 250      47.426  85.066 113.653  1.00  0.00           C
ATOM   9377  C2  POPE0 250      48.336  85.626 114.784  1.00  0.00           C
ATOM   9379  O21 POPE0 250      47.616  86.396 115.783  1.00  0.00           O
ATOM   9380  C21 POPE0 250      47.076  87.536 115.354  1.00  0.00           C
ATOM   9381  O22 POPE0 250      46.706  87.766 114.213  1.00  0.00           O
ATOM   9382  C22 POPE0 250      47.076  88.576 116.464  1.00  0.00           C
ATOM   9385  C3  POPE0 250      49.576  86.406 114.284  1.00  0.00           C
ATOM   9388  O31 POPE0 250      50.266  86.926 115.444  1.00  0.00           O
ATOM   9389  C31 POPE0 250      51.226  86.176 115.944  1.00  0.00           C
ATOM   9390  O32 POPE0 250      51.866  85.326 115.354  1.00  0.00           O
ATOM   9391  C32 POPE0 250      51.326  86.476 117.433  1.00  0.00           C
ATOM   9394  C23 POPE0 250      48.396  89.396 116.454  1.00  0.00           C
ATOM   9397  C24 POPE0 250      48.336  90.676 117.293  1.00  0.00           C
ATOM   9400  C25 POPE0 250      48.166  90.416 118.803  1.00  0.00           C
ATOM   9403  C26 POPE0 250      48.366  91.696 119.633  1.00  0.00           C
ATOM   9406  C27 POPE0 250      48.046  91.476 121.124  1.00  0.00           C
ATOM   9409  C28 POPE0 250      48.336  92.696 122.013  1.00  0.00           C
ATOM   9412  C29 POPE0 250      49.776  93.136 122.004  1.00  0.00           C
ATOM   9414 0C21 POPE0 250      50.296  94.126 122.754  1.00  0.00           C
ATOM   9416 1C21 POPE0 250      49.506  94.976 123.724  1.00  0.00           C
ATOM   9419 2C21 POPE0 250      49.616  94.416 125.153  1.00  0.00           C
ATOM   9422 3C21 POPE0 250      48.976  95.336 126.204  1.00  0.00           C
ATOM   9425 4C21 POPE0 250      49.336  94.936 127.644  1.00  0.00           C
ATOM   9428 5C21 POPE0 250      49.126  96.066 128.653  1.00  0.00           C
ATOM   9431 6C21 POPE0 250      47.676  96.246 129.144  1.00  0.00           C
ATOM   9434 7C21 POPE0 250      47.246  95.166 130.144  1.00  0.00           C
ATOM   9437 8C21 POPE0 250      45.956  95.536 130.883  1.00  0.00           C
ATOM   9441  C33 POPE0 250      52.086  87.776 117.734  1.00  0.00           C
ATOM   9444  C34 POPE0 250      52.146  88.006 119.244  1.00  0.00           C
ATOM   9447  C35 POPE0 250      52.806  89.326 119.633  1.00  0.00           C
ATOM   9450  C36 POPE0 250      52.766  89.596 121.143  1.00  0.00           C
ATOM   9453  C37 POPE0 250      51.336  89.796 121.694  1.00  0.00           C
ATOM   9456  C38 POPE0 250      50.816  88.596 122.494  1.00  0.00           C
ATOM   9459  C39 POPE0 250      51.496  88.496 123.864  1.00  0.00           C
ATOM   9462 0C31 POPE0 250      51.416  87.096 124.504  1.00  0.00           C
ATOM   9465 1C31 POPE0 250      52.636  86.846 125.403  1.00  0.00           C
ATOM   9468 2C31 POPE0 250      52.636  85.466 126.073  1.00  0.00           C
ATOM   9471 3C31 POPE0 250      51.906  85.426 127.424  1.00  0.00           C
ATOM   9474 4C31 POPE0 250      52.046  84.066 128.103  1.00  0.00           C
ATOM   9477 5C31 POPE0 250      51.596  84.056 129.564  1.00  0.00           C
ATOM   9480 6C31 POPE0 250      51.626  82.646 130.164  1.00  0.00           C
ATOM   9484  NH3 POPE1 251     114.496  19.646 108.283  1.00  0.00           N
ATOM   9488  C12 POPE1 251     113.196  19.176 107.683  1.00  0.00           C
ATOM   9491  C11 POPE1 251     112.686  20.136 106.594  1.00  0.00           C
ATOM   9494  P   POPE1 251     111.516  18.646 104.773  1.00  0.00           P
ATOM   9495  O13 POPE1 251     112.696  17.776 104.884  1.00  0.00           O
ATOM   9496  O14 POPE1 251     111.416  19.516 103.573  1.00  0.00           O
ATOM   9497  O11 POPE1 251     110.206  17.796 104.933  1.00  0.00           O
ATOM   9498  O12 POPE1 251     111.486  19.636 106.013  1.00  0.00           O
ATOM   9499  C1  POPE1 251     108.956  18.396 105.263  1.00  0.00           C
ATOM   9502  C2  POPE1 251     108.736  18.546 106.794  1.00  0.00           C
ATOM   9504  O21 POPE1 251     108.576  17.246 107.384  1.00  0.00           O
ATOM   9505  C21 POPE1 251     109.606  16.846 108.134  1.00  0.00           C
ATOM   9506  O22 POPE1 251     110.706  17.346 108.184  1.00  0.00           O
ATOM   9507  C22 POPE1 251     109.146  15.706 109.024  1.00  0.00           C
ATOM   9510  C3  POPE1 251     107.456  19.426 106.993  1.00  0.00           C
ATOM   9513  O31 POPE1 251     106.696  19.296 108.204  1.00  0.00           O
ATOM   9514  C31 POPE1 251     107.276  19.196 109.364  1.00  0.00           C
ATOM   9515  O32 POPE1 251     108.456  19.026 109.613  1.00  0.00           O
ATOM   9516  C32 POPE1 251     106.176  19.386 110.414  1.00  0.00           C
ATOM   9519  C23 POPE1 251     109.906  15.686 110.374  1.00  0.00           C
ATOM   9522  C24 POPE1 251     109.156  14.876 111.423  1.00  0.00           C
ATOM   9525  C25 POPE1 251     109.726  15.036 112.833  1.00  0.00           C
ATOM   9528  C26 POPE1 251     110.956  14.166 113.114  1.00  0.00           C
ATOM   9531  C27 POPE1 251     111.546  14.446 114.513  1.00  0.00           C
ATOM   9534  C28 POPE1 251     112.396  13.286 115.053  1.00  0.00           C
ATOM   9537  C29 POPE1 251     111.526  12.116 115.463  1.00  0.00           C
ATOM   9539 0C21 POPE1 251     111.866  11.126 116.303  1.00  0.00           C
ATOM   9541 1C21 POPE1 251     113.186  10.926 116.993  1.00  0.00           C
ATOM   9544 2C21 POPE1 251     112.986  10.396 118.423  1.00  0.00           C
ATOM   9547 3C21 POPE1 251     114.316  10.066 119.124  1.00  0.00           C
ATOM   9550 4C21 POPE1 251     114.146   9.576 120.564  1.00  0.00           C
ATOM   9553 5C21 POPE1 251     114.086   8.046 120.754  1.00  0.00           C
ATOM   9556 6C21 POPE1 251     112.956   7.346 119.994  1.00  0.00           C
ATOM   9559 7C21 POPE1 251     112.776   5.886 120.433  1.00  0.00           C
ATOM   9562 8C21 POPE1 251     111.706   5.136 119.624  1.00  0.00           C
ATOM   9566  C33 POPE1 251     106.756  19.416 111.833  1.00  0.00           C
ATOM   9569  C34 POPE1 251     105.736  19.966 112.844  1.00  0.00           C
ATOM   9572  C35 POPE1 251     106.206  19.786 114.294  1.00  0.00           C
ATOM   9575  C36 POPE1 251     107.456  20.606 114.613  1.00  0.00           C
ATOM   9578  C37 POPE1 251     108.006  20.346 116.023  1.00  0.00           C
ATOM   9581  C38 POPE1 251     107.036  20.676 117.164  1.00  0.00           C
ATOM   9584  C39 POPE1 251     106.506  22.116 117.124  1.00  0.00           C
ATOM   9587 0C31 POPE1 251     106.506  22.796 118.493  1.00  0.00           C
ATOM   9590 1C31 POPE1 251     107.896  23.366 118.853  1.00  0.00           C
ATOM   9593 2C31 POPE1 251     108.026  23.806 120.323  1.00  0.00           C
ATOM   9596 3C31 POPE1 251     107.956  22.676 121.353  1.00  0.00           C
ATOM   9599 4C31 POPE1 251     108.986  21.546 121.113  1.00  0.00           C
ATOM   9602 5C31 POPE1 251     109.016  20.516 122.243  1.00  0.00           C
ATOM   9605 6C31 POPE1 251     109.956  19.336 121.944  1.00  0.00           C
ATOM   9609  NH3 POPE2 252       3.436 107.946 150.854  1.00  0.00           N
ATOM   9613  C12 POPE2 252       4.866 107.656 150.484  1.00  0.00           C
ATOM   9616  C11 POPE2 252       5.096 106.856 149.184  1.00  0.00           C
ATOM   9619  P   POPE2 252       7.726 106.646 149.604  1.00  0.00           P
ATOM   9620  O13 POPE2 252       7.686 107.536 150.784  1.00  0.00           O
ATOM   9621  O14 POPE2 252       8.736 105.586 149.693  1.00  0.00           O
ATOM   9622  O11 POPE2 252       8.046 107.566 148.384  1.00  0.00           O
ATOM   9623  O12 POPE2 252       6.276 106.066 149.313  1.00  0.00           O
ATOM   9624  C1  POPE2 252       7.776 108.976 148.424  1.00  0.00           C
ATOM   9627  C2  POPE2 252       7.356 109.416 147.013  1.00  0.00           C
ATOM   9629  O21 POPE2 252       8.496 109.266 146.164  1.00  0.00           O
ATOM   9630  C21 POPE2 252       8.996 110.176 145.383  1.00  0.00           C
ATOM   9631  O22 POPE2 252       8.816 111.386 145.413  1.00  0.00           O
ATOM   9632  C22 POPE2 252       9.836 109.436 144.333  1.00  0.00           C
ATOM   9635  C3  POPE2 252       6.566 110.756 146.964  1.00  0.00           C
ATOM   9638  O31 POPE2 252       5.986 110.876 145.644  1.00  0.00           O
ATOM   9639  C31 POPE2 252       5.726 112.106 145.253  1.00  0.00           C
ATOM   9640  O32 POPE2 252       5.726 113.106 145.963  1.00  0.00           O
ATOM   9641  C32 POPE2 252       5.436 112.086 143.764  1.00  0.00           C
ATOM   9644  C23 POPE2 252       9.876 110.146 142.974  1.00  0.00           C
ATOM   9647  C24 POPE2 252       9.936 109.186 141.784  1.00  0.00           C
ATOM   9650  C25 POPE2 252       9.896 109.986 140.474  1.00  0.00           C
ATOM   9653  C26 POPE2 252       9.966 109.116 139.213  1.00  0.00           C
ATOM   9656  C27 POPE2 252       9.456 109.876 137.984  1.00  0.00           C
ATOM   9659  C28 POPE2 252       9.656 109.086 136.683  1.00  0.00           C
ATOM   9662  C29 POPE2 252       8.946 109.726 135.513  1.00  0.00           C
ATOM   9664 0C21 POPE2 252       9.486 110.076 134.333  1.00  0.00           C
ATOM   9666 1C21 POPE2 252      10.936 109.926 133.954  1.00  0.00           C
ATOM   9669 2C21 POPE2 252      11.246 108.566 133.293  1.00  0.00           C
ATOM   9672 3C21 POPE2 252      10.726 108.446 131.853  1.00  0.00           C
ATOM   9675 4C21 POPE2 252      10.986 107.056 131.244  1.00  0.00           C
ATOM   9678 5C21 POPE2 252      12.426 106.546 131.414  1.00  0.00           C
ATOM   9681 6C21 POPE2 252      12.646 105.166 130.804  1.00  0.00           C
ATOM   9684 7C21 POPE2 252      13.876 104.466 131.394  1.00  0.00           C
ATOM   9687 8C21 POPE2 252      14.016 103.006 130.944  1.00  0.00           C
ATOM   9691  C33 POPE2 252       5.096 113.476 143.174  1.00  0.00           C
ATOM   9694  C34 POPE2 252       4.396 113.276 141.823  1.00  0.00           C
ATOM   9697  C35 POPE2 252       4.326 114.516 140.954  1.00  0.00           C
ATOM   9700  C36 POPE2 252       3.556 114.276 139.644  1.00  0.00           C
ATOM   9703  C37 POPE2 252       3.146 115.596 138.993  1.00  0.00           C
ATOM   9706  C38 POPE2 252       2.346 115.456 137.704  1.00  0.00           C
ATOM   9709  C39 POPE2 252       3.196 115.186 136.454  1.00  0.00           C
ATOM   9712 0C31 POPE2 252       2.676 115.966 135.243  1.00  0.00           C
ATOM   9715 1C31 POPE2 252       3.436 115.686 133.943  1.00  0.00           C
ATOM   9718 2C31 POPE2 252       3.016 116.646 132.823  1.00  0.00           C
ATOM   9721 3C31 POPE2 252       3.686 116.346 131.484  1.00  0.00           C
ATOM   9724 4C31 POPE2 252       3.256 117.346 130.414  1.00  0.00           C
ATOM   9727 5C31 POPE2 252       3.756 116.996 129.004  1.00  0.00           C
ATOM   9730 6C31 POPE2 252       3.286 118.006 127.963  1.00  0.00           C
ATOM   9734  NH3 POPE3 253      33.796 105.906 150.273  1.00  0.00           N
ATOM   9738  C12 POPE3 253      32.666 105.696 151.234  1.00  0.00           C
ATOM   9741  C11 POPE3 253      32.256 107.036 151.844  1.00  0.00           C
ATOM   9744  P   POPE3 253      34.086 108.896 151.743  1.00  0.00           P
ATOM   9745  O13 POPE3 253      33.656 110.146 152.414  1.00  0.00           O
ATOM   9746  O14 POPE3 253      35.526 108.576 151.773  1.00  0.00           O
ATOM   9747  O11 POPE3 253      33.626 108.906 150.234  1.00  0.00           O
ATOM   9748  O12 POPE3 253      33.376 107.676 152.433  1.00  0.00           O
ATOM   9749  C1  POPE3 253      34.006 110.046 149.433  1.00  0.00           C
ATOM   9752  C2  POPE3 253      34.326 109.696 147.944  1.00  0.00           C
ATOM   9754  O21 POPE3 253      33.126 109.366 147.244  1.00  0.00           O
ATOM   9755  C21 POPE3 253      32.546 108.196 147.424  1.00  0.00           C
ATOM   9756  O22 POPE3 253      32.956 107.256 148.084  1.00  0.00           O
ATOM   9757  C22 POPE3 253      31.226 108.206 146.653  1.00  0.00           C
ATOM   9760  C3  POPE3 253      35.506 108.686 147.834  1.00  0.00           C
ATOM   9763  O31 POPE3 253      35.536 107.896 146.624  1.00  0.00           O
ATOM   9764  C31 POPE3 253      36.386 108.256 145.674  1.00  0.00           C
ATOM   9765  O32 POPE3 253      36.926 109.336 145.553  1.00  0.00           O
ATOM   9766  C32 POPE3 253      36.696 107.036 144.803  1.00  0.00           C
ATOM   9769  C23 POPE3 253      31.196 107.176 145.504  1.00  0.00           C
ATOM   9772  C24 POPE3 253      30.456 105.876 145.843  1.00  0.00           C
ATOM   9775  C25 POPE3 253      30.766 104.746 144.844  1.00  0.00           C
ATOM   9778  C26 POPE3 253      30.286 104.996 143.413  1.00  0.00           C
ATOM   9781  C27 POPE3 253      30.936 104.026 142.403  1.00  0.00           C
ATOM   9784  C28 POPE3 253      30.276 104.046 141.003  1.00  0.00           C
ATOM   9787  C29 POPE3 253      30.516 105.336 140.263  1.00  0.00           C
ATOM   9789 0C21 POPE3 253      30.736 105.476 138.943  1.00  0.00           C
ATOM   9791 1C21 POPE3 253      30.736 104.396 137.894  1.00  0.00           C
ATOM   9794 2C21 POPE3 253      29.836 104.756 136.703  1.00  0.00           C
ATOM   9797 3C21 POPE3 253      29.756 103.656 135.624  1.00  0.00           C
ATOM   9800 4C21 POPE3 253      29.076 102.366 136.113  1.00  0.00           C
ATOM   9803 5C21 POPE3 253      28.426 101.556 134.974  1.00  0.00           C
ATOM   9806 6C21 POPE3 253      29.426 100.996 133.954  1.00  0.00           C
ATOM   9809 7C21 POPE3 253      28.736 100.376 132.723  1.00  0.00           C
ATOM   9812 8C21 POPE3 253      29.736  99.876 131.664  1.00  0.00           C
ATOM   9816  C33 POPE3 253      37.056 107.416 143.343  1.00  0.00           C
ATOM   9819  C34 POPE3 253      35.806 107.696 142.503  1.00  0.00           C
ATOM   9822  C35 POPE3 253      36.126 108.086 141.064  1.00  0.00           C
ATOM   9825  C36 POPE3 253      34.846 108.256 140.223  1.00  0.00           C
ATOM   9828  C37 POPE3 253      35.096 109.056 138.943  1.00  0.00           C
ATOM   9831  C38 POPE3 253      33.826 109.246 138.103  1.00  0.00           C
ATOM   9834  C39 POPE3 253      33.956 110.436 137.133  1.00  0.00           C
ATOM   9837 0C31 POPE3 253      32.856 110.486 136.073  1.00  0.00           C
ATOM   9840 1C31 POPE3 253      33.056 111.626 135.053  1.00  0.00           C
ATOM   9843 2C31 POPE3 253      32.386 112.956 135.453  1.00  0.00           C
ATOM   9846 3C31 POPE3 253      32.696 114.066 134.444  1.00  0.00           C
ATOM   9849 4C31 POPE3 253      31.856 115.346 134.644  1.00  0.00           C
ATOM   9852 5C31 POPE3 253      32.226 116.426 133.613  1.00  0.00           C
ATOM   9855 6C31 POPE3 253      31.366 117.686 133.694  1.00  0.00           C
ATOM   9859  NH3 POPE4 254     115.956  45.686 149.293  1.00  0.00           N
ATOM   9863  C12 POPE4 254     114.616  46.316 149.494  1.00  0.00           C
ATOM   9866  C11 POPE4 254     114.736  47.556 150.403  1.00  0.00           C
ATOM   9869  P   POPE4 254     115.736  49.296 148.704  1.00  0.00           P
ATOM   9870  O13 POPE4 254     115.986  50.736 148.924  1.00  0.00           O
ATOM   9871  O14 POPE4 254     116.696  48.616 147.804  1.00  0.00           O
ATOM   9872  O11 POPE4 254     114.286  49.006 148.174  1.00  0.00           O
ATOM   9873  O12 POPE4 254     115.796  48.456 150.034  1.00  0.00           O
ATOM   9874  C1  POPE4 254     113.506  49.956 147.484  1.00  0.00           C
ATOM   9877  C2  POPE4 254     114.126  50.266 146.103  1.00  0.00           C
ATOM   9879  O21 POPE4 254     113.256  51.126 145.344  1.00  0.00           O
ATOM   9880  C21 POPE4 254     113.266  52.376 145.724  1.00  0.00           C
ATOM   9881  O22 POPE4 254     113.976  52.856 146.603  1.00  0.00           O
ATOM   9882  C22 POPE4 254     112.316  53.166 144.844  1.00  0.00           C
ATOM   9885  C3  POPE4 254     114.386  48.986 145.263  1.00  0.00           C
ATOM   9888  O31 POPE4 254     114.986  49.326 144.003  1.00  0.00           O
ATOM   9889  C31 POPE4 254     116.286  49.566 144.033  1.00  0.00           C
ATOM   9890  O32 POPE4 254     117.066  49.176 144.893  1.00  0.00           O
ATOM   9891  C32 POPE4 254     116.686  50.466 142.874  1.00  0.00           C
ATOM   9894  C23 POPE4 254     112.966  54.476 144.354  1.00  0.00           C
ATOM   9897  C24 POPE4 254     112.246  54.956 143.093  1.00  0.00           C
ATOM   9900  C25 POPE4 254     112.566  54.086 141.864  1.00  0.00           C
ATOM   9903  C26 POPE4 254     113.336  54.866 140.783  1.00  0.00           C
ATOM   9906  C27 POPE4 254     113.816  53.996 139.613  1.00  0.00           C
ATOM   9909  C28 POPE4 254     114.486  54.806 138.493  1.00  0.00           C
ATOM   9912  C29 POPE4 254     113.506  55.676 137.754  1.00  0.00           C
ATOM   9914 0C21 POPE4 254     113.596  57.006 137.564  1.00  0.00           C
ATOM   9916 1C21 POPE4 254     114.706  57.906 138.034  1.00  0.00           C
ATOM   9919 2C21 POPE4 254     114.506  59.386 137.614  1.00  0.00           C
ATOM   9922 3C21 POPE4 254     114.576  59.586 136.094  1.00  0.00           C
ATOM   9925 4C21 POPE4 254     114.636  61.066 135.674  1.00  0.00           C
ATOM   9928 5C21 POPE4 254     114.636  61.246 134.144  1.00  0.00           C
ATOM   9931 6C21 POPE4 254     115.926  60.766 133.444  1.00  0.00           C
ATOM   9934 7C21 POPE4 254     117.106  61.736 133.594  1.00  0.00           C
ATOM   9937 8C21 POPE4 254     118.376  61.256 132.894  1.00  0.00           C
ATOM   9941  C33 POPE4 254     115.516  51.266 142.263  1.00  0.00           C
ATOM   9944  C34 POPE4 254     114.756  50.526 141.153  1.00  0.00           C
ATOM   9947  C35 POPE4 254     115.496  50.606 139.804  1.00  0.00           C
ATOM   9950  C36 POPE4 254     114.596  50.206 138.634  1.00  0.00           C
ATOM   9953  C37 POPE4 254     115.046  50.776 137.284  1.00  0.00           C
ATOM   9956  C38 POPE4 254     113.896  50.726 136.283  1.00  0.00           C
ATOM   9959  C39 POPE4 254     114.246  51.226 134.874  1.00  0.00           C
ATOM   9962 0C31 POPE4 254     113.116  50.876 133.894  1.00  0.00           C
ATOM   9965 1C31 POPE4 254     113.526  50.966 132.413  1.00  0.00           C
ATOM   9968 2C31 POPE4 254     112.696  50.016 131.543  1.00  0.00           C
ATOM   9971 3C31 POPE4 254     113.286  49.806 130.144  1.00  0.00           C
ATOM   9974 4C31 POPE4 254     112.656  48.616 129.413  1.00  0.00           C
ATOM   9977 5C31 POPE4 254     113.276  48.376 128.034  1.00  0.00           C
ATOM   9980 6C31 POPE4 254     112.686  47.176 127.284  1.00  0.00           C
ATOM   9984  NH3 POPE5 255     127.736  21.286 149.133  1.00  0.00           N
ATOM   9988  C12 POPE5 255     129.106  21.916 149.224  1.00  0.00           C
ATOM   9991  C11 POPE5 255     130.216  21.016 148.623  1.00  0.00           C
ATOM   9994  P   POPE5 255     132.828  20.976 148.193  1.00  0.00           P
ATOM   9995  O13 POPE5 255     133.838  22.036 147.984  1.00  0.00           O
ATOM   9996  O14 POPE5 255     133.208  19.946 149.184  1.00  0.00           O
ATOM   9997  O11 POPE5 255     132.478  20.256 146.834  1.00  0.00           O
ATOM   9998  O12 POPE5 255     131.476  21.696 148.644  1.00  0.00           O
ATOM   9999  C1  POPE5 255     132.058  20.956 145.663  1.00  0.00           C
ATOM  10002  C2  POPE5 255     130.836  20.276 144.973  1.00  0.00           C
ATOM  10004  O21 POPE5 255     131.076  18.896 144.693  1.00  0.00           O
ATOM  10005  C21 POPE5 255     130.516  18.036 145.523  1.00  0.00           C
ATOM  10006  O22 POPE5 255     130.106  18.276 146.643  1.00  0.00           O
ATOM  10007  C22 POPE5 255     130.376  16.686 144.793  1.00  0.00           C
ATOM  10010  C3  POPE5 255     130.436  20.946 143.623  1.00  0.00           C
ATOM  10013  O31 POPE5 255     129.486  20.186 142.844  1.00  0.00           O
ATOM  10014  C31 POPE5 255     128.256  20.076 143.343  1.00  0.00           C
ATOM  10015  O32 POPE5 255     127.886  20.516 144.424  1.00  0.00           O
ATOM  10016  C32 POPE5 255     127.346  19.316 142.393  1.00  0.00           C
ATOM  10019  C23 POPE5 255     128.896  16.276 144.644  1.00  0.00           C
ATOM  10022  C24 POPE5 255     128.626  15.136 143.643  1.00  0.00           C
ATOM  10025  C25 POPE5 255     128.976  15.456 142.173  1.00  0.00           C
ATOM  10028  C26 POPE5 255     128.136  14.636 141.183  1.00  0.00           C
ATOM  10031  C27 POPE5 255     128.376  15.016 139.714  1.00  0.00           C
ATOM  10034  C28 POPE5 255     127.526  14.236 138.694  1.00  0.00           C
ATOM  10037  C29 POPE5 255     126.046  14.536 138.763  1.00  0.00           C
ATOM  10039 0C21 POPE5 255     125.256  14.916 137.734  1.00  0.00           C
ATOM  10041 1C21 POPE5 255     125.706  15.106 136.303  1.00  0.00           C
ATOM  10044 2C21 POPE5 255     124.556  15.376 135.313  1.00  0.00           C
ATOM  10047 3C21 POPE5 255     123.626  14.176 135.094  1.00  0.00           C
ATOM  10050 4C21 POPE5 255     122.626  14.386 133.954  1.00  0.00           C
ATOM  10053 5C21 POPE5 255     121.876  13.086 133.604  1.00  0.00           C
ATOM  10056 6C21 POPE5 255     121.266  13.096 132.194  1.00  0.00           C
ATOM  10059 7C21 POPE5 255     120.826  11.696 131.744  1.00  0.00           C
ATOM  10062 8C21 POPE5 255     120.336  11.646 130.293  1.00  0.00           C
ATOM  10066  C33 POPE5 255     127.306  19.896 140.964  1.00  0.00           C
ATOM  10069  C34 POPE5 255     126.486  18.996 140.043  1.00  0.00           C
ATOM  10072  C35 POPE5 255     126.366  19.476 138.594  1.00  0.00           C
ATOM  10075  C36 POPE5 255     127.716  19.846 137.963  1.00  0.00           C
ATOM  10078  C37 POPE5 255     127.646  19.926 136.433  1.00  0.00           C
ATOM  10081  C38 POPE5 255     128.956  20.426 135.814  1.00  0.00           C
ATOM  10084  C39 POPE5 255     128.936  20.416 134.284  1.00  0.00           C
ATOM  10087 0C31 POPE5 255     130.246  20.946 133.674  1.00  0.00           C
ATOM  10090 1C31 POPE5 255     130.186  21.056 132.144  1.00  0.00           C
ATOM  10093 2C31 POPE5 255     131.406  21.756 131.543  1.00  0.00           C
ATOM  10096 3C31 POPE5 255     132.698  20.916 131.573  1.00  0.00           C
ATOM  10099 4C31 POPE5 255     133.818  21.566 130.743  1.00  0.00           C
ATOM  10102 5C31 POPE5 255     135.058  20.676 130.583  1.00  0.00           C
ATOM  10105 6C31 POPE5 255     136.038  21.206 129.533  1.00  0.00           C
ATOM  10109  NH3 POPE6 256      27.716  80.616 109.583  1.00  0.00           N
ATOM  10113  C12 POPE6 256      28.456  80.686 110.894  1.00  0.00           C
ATOM  10116  C11 POPE6 256      28.656  82.136 111.353  1.00  0.00           C
ATOM  10119  P   POPE6 256      30.226  84.166 110.874  1.00  0.00           P
ATOM  10120  O13 POPE6 256      31.656  84.016 110.603  1.00  0.00           O
ATOM  10121  O14 POPE6 256      29.586  85.316 110.193  1.00  0.00           O
ATOM  10122  O11 POPE6 256      30.026  84.256 112.444  1.00  0.00           O
ATOM  10123  O12 POPE6 256      29.466  82.836 110.424  1.00  0.00           O
ATOM  10124  C1  POPE6 256      30.836  85.186 113.163  1.00  0.00           C
ATOM  10127  C2  POPE6 256      30.406  85.336 114.664  1.00  0.00           C
ATOM  10129  O21 POPE6 256      31.056  84.386 115.513  1.00  0.00           O
ATOM  10130  C21 POPE6 256      32.306  84.696 115.874  1.00  0.00           C
ATOM  10131  O22 POPE6 256      32.956  85.626 115.424  1.00  0.00           O
ATOM  10132  C22 POPE6 256      32.726  83.806 117.043  1.00  0.00           C
ATOM  10135  C3  POPE6 256      28.856  85.256 114.823  1.00  0.00           C
ATOM  10138  O31 POPE6 256      28.436  85.096 116.204  1.00  0.00           O
ATOM  10139  C31 POPE6 256      27.176  85.476 116.423  1.00  0.00           C
ATOM  10140  O32 POPE6 256      26.426  85.966 115.614  1.00  0.00           O
ATOM  10141  C32 POPE6 256      26.776  85.156 117.863  1.00  0.00           C
ATOM  10144  C23 POPE6 256      34.206  84.016 117.454  1.00  0.00           C
ATOM  10147  C24 POPE6 256      34.566  83.186 118.683  1.00  0.00           C
ATOM  10150  C25 POPE6 256      36.046  83.236 119.054  1.00  0.00           C
ATOM  10153  C26 POPE6 256      36.516  84.596 119.574  1.00  0.00           C
ATOM  10156  C27 POPE6 256      37.656  84.436 120.573  1.00  0.00           C
ATOM  10159  C28 POPE6 256      38.206  85.786 121.054  1.00  0.00           C
ATOM  10162  C29 POPE6 256      37.216  86.636 121.794  1.00  0.00           C
ATOM  10164 0C21 POPE6 256      37.096  86.746 123.134  1.00  0.00           C
ATOM  10166 1C21 POPE6 256      37.866  85.996 124.183  1.00  0.00           C
ATOM  10169 2C21 POPE6 256      36.956  85.416 125.284  1.00  0.00           C
ATOM  10172 3C21 POPE6 256      36.116  86.506 125.984  1.00  0.00           C
ATOM  10175 4C21 POPE6 256      35.326  85.996 127.183  1.00  0.00           C
ATOM  10178 5C21 POPE6 256      34.346  87.056 127.704  1.00  0.00           C
ATOM  10181 6C21 POPE6 256      33.516  86.596 128.894  1.00  0.00           C
ATOM  10184 7C21 POPE6 256      32.526  87.646 129.393  1.00  0.00           C
ATOM  10187 8C21 POPE6 256      31.826  87.196 130.674  1.00  0.00           C
ATOM  10191  C33 POPE6 256      27.826  85.526 118.943  1.00  0.00           C
ATOM  10194  C34 POPE6 256      27.656  84.636 120.173  1.00  0.00           C
ATOM  10197  C35 POPE6 256      28.386  85.146 121.414  1.00  0.00           C
ATOM  10200  C36 POPE6 256      28.456  84.046 122.494  1.00  0.00           C
ATOM  10203  C37 POPE6 256      29.006  84.546 123.833  1.00  0.00           C
ATOM  10206  C38 POPE6 256      29.306  83.376 124.793  1.00  0.00           C
ATOM  10209  C39 POPE6 256      28.186  83.136 125.814  1.00  0.00           C
ATOM  10212 0C31 POPE6 256      28.306  84.076 127.024  1.00  0.00           C
ATOM  10215 1C31 POPE6 256      27.136  83.946 128.013  1.00  0.00           C
ATOM  10218 2C31 POPE6 256      27.506  84.456 129.413  1.00  0.00           C
ATOM  10221 3C31 POPE6 256      26.326  84.426 130.394  1.00  0.00           C
ATOM  10224 4C31 POPE6 256      26.406  85.546 131.433  1.00  0.00           C
ATOM  10227 5C31 POPE6 256      25.186  85.556 132.363  1.00  0.00           C
ATOM  10230 6C31 POPE6 256      25.156  86.746 133.324  1.00  0.00           C
ATOM  10234  NH3 POPE7 257      68.776  26.386 152.633  1.00  0.00           N
ATOM  10238  C12 POPE7 257      70.236  26.296 153.013  1.00  0.00           C
ATOM  10241  C11 POPE7 257      71.136  25.956 151.793  1.00  0.00           C
ATOM  10244  P   POPE7 257      72.146  23.746 150.784  1.00  0.00           P
ATOM  10245  O13 POPE7 257      73.336  24.076 151.594  1.00  0.00           O
ATOM  10246  O14 POPE7 257      71.726  22.326 150.754  1.00  0.00           O
ATOM  10247  O11 POPE7 257      72.436  24.186 149.303  1.00  0.00           O
ATOM  10248  O12 POPE7 257      70.916  24.646 151.264  1.00  0.00           O
ATOM  10249  C1  POPE7 257      72.336  25.536 148.844  1.00  0.00           C
ATOM  10252  C2  POPE7 257      73.236  25.726 147.603  1.00  0.00           C
ATOM  10254  O21 POPE7 257      73.406  27.066 147.104  1.00  0.00           O
ATOM  10255  C21 POPE7 257      72.846  28.156 147.564  1.00  0.00           C
ATOM  10256  O22 POPE7 257      71.876  28.236 148.303  1.00  0.00           O
ATOM  10257  C22 POPE7 257      73.606  29.326 146.924  1.00  0.00           C
ATOM  10260  C3  POPE7 257      72.886  24.756 146.433  1.00  0.00           C
ATOM  10263  O31 POPE7 257      71.476  24.596 146.213  1.00  0.00           O
ATOM  10264  C31 POPE7 257      70.746  25.246 145.304  1.00  0.00           C
ATOM  10265  O32 POPE7 257      69.606  24.906 145.024  1.00  0.00           O
ATOM  10266  C32 POPE7 257      71.436  26.466 144.663  1.00  0.00           C
ATOM  10269  C23 POPE7 257      72.986  30.726 147.124  1.00  0.00           C
ATOM  10272  C24 POPE7 257      73.996  31.856 146.874  1.00  0.00           C
ATOM  10275  C25 POPE7 257      74.766  31.796 145.543  1.00  0.00           C
ATOM  10278  C26 POPE7 257      73.956  32.186 144.304  1.00  0.00           C
ATOM  10281  C27 POPE7 257      74.876  32.356 143.074  1.00  0.00           C
ATOM  10284  C28 POPE7 257      74.186  32.926 141.823  1.00  0.00           C
ATOM  10287  C29 POPE7 257      73.686  34.346 142.013  1.00  0.00           C
ATOM  10289 0C21 POPE7 257      74.176  35.466 141.454  1.00  0.00           C
ATOM  10291 1C21 POPE7 257      75.326  35.596 140.494  1.00  0.00           C
ATOM  10294 2C21 POPE7 257      74.866  36.066 139.094  1.00  0.00           C
ATOM  10297 3C21 POPE7 257      76.026  36.136 138.093  1.00  0.00           C
ATOM  10300 4C21 POPE7 257      75.606  36.596 136.683  1.00  0.00           C
ATOM  10303 5C21 POPE7 257      75.136  38.056 136.624  1.00  0.00           C
ATOM  10306 6C21 POPE7 257      75.066  38.586 135.183  1.00  0.00           C
ATOM  10309 7C21 POPE7 257      74.556  40.036 135.103  1.00  0.00           C
ATOM  10312 8C21 POPE7 257      74.306  40.516 133.674  1.00  0.00           C
ATOM  10316  C33 POPE7 257      70.526  27.276 143.704  1.00  0.00           C
ATOM  10319  C34 POPE7 257      70.706  26.916 142.223  1.00  0.00           C
ATOM  10322  C35 POPE7 257      70.566  25.416 141.913  1.00  0.00           C
ATOM  10325  C36 POPE7 257      70.846  25.126 140.444  1.00  0.00           C
ATOM  10328  C37 POPE7 257      70.926  23.626 140.134  1.00  0.00           C
ATOM  10331  C38 POPE7 257      71.636  23.346 138.793  1.00  0.00           C
ATOM  10334  C39 POPE7 257      70.996  24.096 137.624  1.00  0.00           C
ATOM  10337 0C31 POPE7 257      71.576  23.726 136.253  1.00  0.00           C
ATOM  10340 1C31 POPE7 257      72.996  24.266 136.013  1.00  0.00           C
ATOM  10343 2C31 POPE7 257      73.576  23.856 134.644  1.00  0.00           C
ATOM  10346 3C31 POPE7 257      72.776  24.386 133.444  1.00  0.00           C
ATOM  10349 4C31 POPE7 257      73.266  23.836 132.103  1.00  0.00           C
ATOM  10352 5C31 POPE7 257      72.436  24.356 130.923  1.00  0.00           C
ATOM  10355 6C31 POPE7 257      72.726  23.636 129.603  1.00  0.00           C
ATOM  10359  NH3 POPE8 258       9.726  51.446 112.734  1.00  0.00           N
ATOM  10363  C12 POPE8 258       9.686  52.076 111.364  1.00  0.00           C
ATOM  10366  C11 POPE8 258      10.506  51.236 110.383  1.00  0.00           C
ATOM  10369  P   POPE8 258      12.706  52.426 109.743  1.00  0.00           P
ATOM  10370  O13 POPE8 258      12.686  51.926 108.344  1.00  0.00           O
ATOM  10371  O14 POPE8 258      12.096  53.756 109.974  1.00  0.00           O
ATOM  10372  O11 POPE8 258      14.186  52.466 110.333  1.00  0.00           O
ATOM  10373  O12 POPE8 258      11.896  51.396 110.663  1.00  0.00           O
ATOM  10374  C1  POPE8 258      14.626  51.486 111.263  1.00  0.00           C
ATOM  10377  C2  POPE8 258      14.146  51.786 112.704  1.00  0.00           C
ATOM  10379  O21 POPE8 258      15.216  52.366 113.484  1.00  0.00           O
ATOM  10380  C21 POPE8 258      15.146  53.676 113.643  1.00  0.00           C
ATOM  10381  O22 POPE8 258      14.426  54.436 113.023  1.00  0.00           O
ATOM  10382  C22 POPE8 258      16.046  54.086 114.804  1.00  0.00           C
ATOM  10385  C3  POPE8 258      13.656  50.476 113.394  1.00  0.00           C
ATOM  10388  O31 POPE8 258      13.836  50.516 114.823  1.00  0.00           O
ATOM  10389  C31 POPE8 258      12.796  50.836 115.564  1.00  0.00           C
ATOM  10390  O32 POPE8 258      11.636  50.936 115.173  1.00  0.00           O
ATOM  10391  C32 POPE8 258      13.346  51.146 116.963  1.00  0.00           C
ATOM  10394  C23 POPE8 258      15.326  55.126 115.674  1.00  0.00           C
ATOM  10397  C24 POPE8 258      16.046  55.446 116.993  1.00  0.00           C
ATOM  10400  C25 POPE8 258      16.106  54.316 118.034  1.00  0.00           C
ATOM  10403  C26 POPE8 258      16.246  54.866 119.463  1.00  0.00           C
ATOM  10406  C27 POPE8 258      17.086  54.016 120.414  1.00  0.00           C
ATOM  10409  C28 POPE8 258      16.976  54.516 121.874  1.00  0.00           C
ATOM  10412  C29 POPE8 258      17.996  53.906 122.804  1.00  0.00           C
ATOM  10414 0C21 POPE8 258      17.776  53.466 124.054  1.00  0.00           C
ATOM  10416 1C21 POPE8 258      16.456  53.506 124.784  1.00  0.00           C
ATOM  10419 2C21 POPE8 258      16.556  53.126 126.283  1.00  0.00           C
ATOM  10422 3C21 POPE8 258      16.926  51.656 126.524  1.00  0.00           C
ATOM  10425 4C21 POPE8 258      16.526  51.126 127.914  1.00  0.00           C
ATOM  10428 5C21 POPE8 258      17.506  51.476 129.054  1.00  0.00           C
ATOM  10431 6C21 POPE8 258      18.746  50.586 129.073  1.00  0.00           C
ATOM  10434 7C21 POPE8 258      19.576  50.726 130.363  1.00  0.00           C
ATOM  10437 8C21 POPE8 258      20.736  49.736 130.453  1.00  0.00           C
ATOM  10441  C33 POPE8 258      12.316  51.176 118.103  1.00  0.00           C
ATOM  10444  C34 POPE8 258      12.966  51.426 119.483  1.00  0.00           C
ATOM  10447  C35 POPE8 258      14.226  50.576 119.743  1.00  0.00           C
ATOM  10450  C36 POPE8 258      14.526  50.386 121.234  1.00  0.00           C
ATOM  10453  C37 POPE8 258      15.606  49.336 121.513  1.00  0.00           C
ATOM  10456  C38 POPE8 258      15.796  49.046 123.013  1.00  0.00           C
ATOM  10459  C39 POPE8 258      14.626  48.276 123.643  1.00  0.00           C
ATOM  10462 0C31 POPE8 258      14.706  48.226 125.173  1.00  0.00           C
ATOM  10465 1C31 POPE8 258      13.346  48.006 125.853  1.00  0.00           C
ATOM  10468 2C31 POPE8 258      13.366  48.346 127.354  1.00  0.00           C
ATOM  10471 3C31 POPE8 258      13.996  47.266 128.243  1.00  0.00           C
ATOM  10474 4C31 POPE8 258      13.046  46.086 128.503  1.00  0.00           C
ATOM  10477 5C31 POPE8 258      13.656  45.046 129.444  1.00  0.00           C
ATOM  10480 6C31 POPE8 258      12.776  43.806 129.603  1.00  0.00           C
ATOM  10484  NH3 POPE9 259      78.156 126.976 150.513  1.00  0.00           N
ATOM  10488  C12 POPE9 259      77.936 126.796 152.004  1.00  0.00           C
ATOM  10491  C11 POPE9 259      76.666 127.536 152.454  1.00  0.00           C
ATOM  10494  P   POPE9 259      76.436 126.126 154.704  1.00  0.00           P
ATOM  10495  O13 POPE9 259      77.806 125.926 155.234  1.00  0.00           O
ATOM  10496  O14 POPE9 259      75.356 126.206 155.703  1.00  0.00           O
ATOM  10497  O11 POPE9 259      76.116 124.946 153.683  1.00  0.00           O
ATOM  10498  O12 POPE9 259      76.386 127.446 153.844  1.00  0.00           O
ATOM  10499  C1  POPE9 259      74.946 124.756 152.883  1.00  0.00           C
ATOM  10502  C2  POPE9 259      75.216 123.756 151.704  1.00  0.00           C
ATOM  10504  O21 POPE9 259      74.366 124.006 150.574  1.00  0.00           O
ATOM  10505  C21 POPE9 259      74.856 124.826 149.653  1.00  0.00           C
ATOM  10506  O22 POPE9 259      75.826 125.536 149.823  1.00  0.00           O
ATOM  10507  C22 POPE9 259      74.086 124.626 148.343  1.00  0.00           C
ATOM  10510  C3  POPE9 259      75.006 122.266 152.083  1.00  0.00           C
ATOM  10513  O31 POPE9 259      75.426 121.406 151.004  1.00  0.00           O
ATOM  10514  C31 POPE9 259      74.486 120.956 150.183  1.00  0.00           C
ATOM  10515  O32 POPE9 259      73.286 121.196 150.243  1.00  0.00           O
ATOM  10516  C32 POPE9 259      75.146 120.066 149.133  1.00  0.00           C
ATOM  10519  C23 POPE9 259      74.956 124.766 147.073  1.00  0.00           C
ATOM  10522  C24 POPE9 259      74.226 124.416 145.754  1.00  0.00           C
ATOM  10525  C25 POPE9 259      73.106 125.416 145.434  1.00  0.00           C
ATOM  10528  C26 POPE9 259      73.376 126.336 144.224  1.00  0.00           C
ATOM  10531  C27 POPE9 259      72.946 125.726 142.874  1.00  0.00           C
ATOM  10534  C28 POPE9 259      73.136 126.706 141.703  1.00  0.00           C
ATOM  10537  C29 POPE9 259      72.466 126.266 140.424  1.00  0.00           C
ATOM  10539 0C21 POPE9 259      72.226 127.046 139.343  1.00  0.00           C
ATOM  10541 1C21 POPE9 259      72.616 128.486 139.164  1.00  0.00           C
ATOM  10544 2C21 POPE9 259      73.576 128.736 137.974  1.00  0.00           C
ATOM  10547 3C21 POPE9 259      72.896 128.676 136.594  1.00  0.00           C
ATOM  10550 4C21 POPE9 259      73.886 128.776 135.424  1.00  0.00           C
ATOM  10553 5C21 POPE9 259      74.816 130.008 135.463  1.00  0.00           C
ATOM  10556 6C21 POPE9 259      75.816 130.028 134.304  1.00  0.00           C
ATOM  10559 7C21 POPE9 259      76.966 131.038 134.493  1.00  0.00           C
ATOM  10562 8C21 POPE9 259      76.526 132.508 134.554  1.00  0.00           C
ATOM  10566  C33 POPE9 259      74.206 118.986 148.553  1.00  0.00           C
ATOM  10569  C34 POPE9 259      74.946 117.896 147.753  1.00  0.00           C
ATOM  10572  C35 POPE9 259      75.706 118.386 146.513  1.00  0.00           C
ATOM  10575  C36 POPE9 259      74.806 118.866 145.364  1.00  0.00           C
ATOM  10578  C37 POPE9 259      74.146 117.726 144.574  1.00  0.00           C
ATOM  10581  C38 POPE9 259      73.206 118.246 143.483  1.00  0.00           C
ATOM  10584  C39 POPE9 259      73.926 118.836 142.263  1.00  0.00           C
ATOM  10587 0C31 POPE9 259      72.966 119.686 141.433  1.00  0.00           C
ATOM  10590 1C31 POPE9 259      73.576 120.266 140.153  1.00  0.00           C
ATOM  10593 2C31 POPE9 259      72.546 121.026 139.294  1.00  0.00           C
ATOM  10596 3C31 POPE9 259      71.836 122.146 140.064  1.00  0.00           C
ATOM  10599 4C31 POPE9 259      70.696 122.806 139.284  1.00  0.00           C
ATOM  10602 5C31 POPE9 259      69.656 123.376 140.243  1.00  0.00           C
ATOM  10605 6C31 POPE9 259      68.526 124.126 139.554  1.00  0.00           C
ATOM  10609  NH3 POPE  260      90.826  -2.406 151.564  1.00  0.00           N
ATOM  10613  C12 POPE  260      91.826  -1.416 152.093  1.00  0.00           C
ATOM  10616  C11 POPE  260      93.126  -1.466 151.284  1.00  0.00           C
ATOM  10619  P   POPE  260      95.596  -0.636 151.624  1.00  0.00           P
ATOM  10620  O13 POPE  260      96.276   0.366 152.473  1.00  0.00           O
ATOM  10621  O14 POPE  260      96.066  -2.046 151.694  1.00  0.00           O
ATOM  10622  O11 POPE  260      95.716  -0.246 150.094  1.00  0.00           O
ATOM  10623  O12 POPE  260      94.046  -0.566 151.894  1.00  0.00           O
ATOM  10624  C1  POPE  260      96.266   1.006 149.653  1.00  0.00           C
ATOM  10627  C2  POPE  260      95.236   1.726 148.753  1.00  0.00           C
ATOM  10629  O21 POPE  260      95.866   2.776 147.984  1.00  0.00           O
ATOM  10630  C21 POPE  260      96.416   2.336 146.844  1.00  0.00           C
ATOM  10631  O22 POPE  260      96.546   1.166 146.544  1.00  0.00           O
ATOM  10632  C22 POPE  260      96.736   3.546 145.954  1.00  0.00           C
ATOM  10635  C3  POPE  260      94.086   2.316 149.593  1.00  0.00           C
ATOM  10638  O31 POPE  260      92.976   2.746 148.784  1.00  0.00           O
ATOM  10639  C31 POPE  260      92.146   1.786 148.413  1.00  0.00           C
ATOM  10640  O32 POPE  260      92.316   0.586 148.573  1.00  0.00           O
ATOM  10641  C32 POPE  260      90.936   2.406 147.724  1.00  0.00           C
ATOM  10644  C23 POPE  260      95.896   3.566 144.644  1.00  0.00           C
ATOM  10647  C24 POPE  260      95.236   4.926 144.333  1.00  0.00           C
ATOM  10650  C25 POPE  260      95.516   5.456 142.914  1.00  0.00           C
ATOM  10653  C26 POPE  260      94.646   6.676 142.564  1.00  0.00           C
ATOM  10656  C27 POPE  260      94.916   7.246 141.153  1.00  0.00           C
ATOM  10659  C28 POPE  260      93.866   8.286 140.684  1.00  0.00           C
ATOM  10662  C29 POPE  260      92.556   7.636 140.323  1.00  0.00           C
ATOM  10664 0C21 POPE  260      91.646   8.046 139.413  1.00  0.00           C
ATOM  10666 1C21 POPE  260      91.706   9.266 138.534  1.00  0.00           C
ATOM  10669 2C21 POPE  260      91.306   8.946 137.083  1.00  0.00           C
ATOM  10672 3C21 POPE  260      91.076  10.216 136.244  1.00  0.00           C
ATOM  10675 4C21 POPE  260      90.746   9.906 134.773  1.00  0.00           C
ATOM  10678 5C21 POPE  260      90.316  11.156 133.993  1.00  0.00           C
ATOM  10681 6C21 POPE  260      89.936  10.826 132.543  1.00  0.00           C
ATOM  10684 7C21 POPE  260      89.266  11.986 131.804  1.00  0.00           C
ATOM  10687 8C21 POPE  260      88.716  11.586 130.433  1.00  0.00           C
ATOM  10691  C33 POPE  260      90.366   1.546 146.573  1.00  0.00           C
ATOM  10694  C34 POPE  260      88.996   2.086 146.134  1.00  0.00           C
ATOM  10697  C35 POPE  260      88.666   1.916 144.644  1.00  0.00           C
ATOM  10700  C36 POPE  260      87.246   2.416 144.333  1.00  0.00           C
ATOM  10703  C37 POPE  260      86.936   2.486 142.834  1.00  0.00           C
ATOM  10706  C38 POPE  260      85.556   3.116 142.573  1.00  0.00           C
ATOM  10709  C39 POPE  260      84.456   2.096 142.234  1.00  0.00           C
ATOM  10712 0C31 POPE  260      84.516   1.626 140.774  1.00  0.00           C
ATOM  10715 1C31 POPE  260      83.146   1.216 140.204  1.00  0.00           C
ATOM  10718 2C31 POPE  260      83.066   1.356 138.663  1.00  0.00           C
ATOM  10721 3C31 POPE  260      83.876   0.326 137.874  1.00  0.00           C
ATOM  10724 4C31 POPE  260      83.136  -1.016 137.683  1.00  0.00           C
ATOM  10727 5C31 POPE  260      83.896  -1.976 136.763  1.00  0.00           C
ATOM  10730 6C31 POPE  260      83.136  -3.276 136.473  1.00  0.00           C
ATOM  10734  NH3 POPE  261     128.576  66.866 108.573  1.00  0.00           N
ATOM  10738  C12 POPE  261     127.316  66.056 108.753  1.00  0.00           C
ATOM  10741  C11 POPE  261     126.546  65.846 107.424  1.00  0.00           C
ATOM  10744  P   POPE  261     123.966  66.046 108.003  1.00  0.00           P
ATOM  10745  O13 POPE  261     122.816  65.486 107.263  1.00  0.00           O
ATOM  10746  O14 POPE  261     124.256  67.496 107.863  1.00  0.00           O
ATOM  10747  O11 POPE  261     123.826  65.646 109.543  1.00  0.00           O
ATOM  10748  O12 POPE  261     125.276  65.216 107.624  1.00  0.00           O
ATOM  10749  C1  POPE  261     123.026  64.486 109.854  1.00  0.00           C
ATOM  10752  C2  POPE  261     123.656  63.556 110.923  1.00  0.00           C
ATOM  10754  O21 POPE  261     123.496  64.126 112.234  1.00  0.00           O
ATOM  10755  C21 POPE  261     122.336  63.826 112.804  1.00  0.00           C
ATOM  10756  O22 POPE  261     121.326  63.476 112.223  1.00  0.00           O
ATOM  10757  C22 POPE  261     122.506  63.876 114.304  1.00  0.00           C
ATOM  10760  C3  POPE  261     125.166  63.286 110.653  1.00  0.00           C
ATOM  10763  O31 POPE  261     125.856  62.866 111.843  1.00  0.00           O
ATOM  10764  C31 POPE  261     125.766  61.576 112.173  1.00  0.00           C
ATOM  10765  O32 POPE  261     125.296  60.696 111.464  1.00  0.00           O
ATOM  10766  C32 POPE  261     126.366  61.436 113.584  1.00  0.00           C
ATOM  10769  C23 POPE  261     121.636  62.836 115.013  1.00  0.00           C
ATOM  10772  C24 POPE  261     121.896  62.806 116.524  1.00  0.00           C
ATOM  10775  C25 POPE  261     123.286  62.256 116.874  1.00  0.00           C
ATOM  10778  C26 POPE  261     123.686  62.556 118.324  1.00  0.00           C
ATOM  10781  C27 POPE  261     125.006  61.866 118.653  1.00  0.00           C
ATOM  10784  C28 POPE  261     125.616  62.306 120.003  1.00  0.00           C
ATOM  10787  C29 POPE  261     127.126  62.226 119.984  1.00  0.00           C
ATOM  10789 0C21 POPE  261     127.926  61.666 120.914  1.00  0.00           C
ATOM  10791 1C21 POPE  261     127.486  60.946 122.164  1.00  0.00           C
ATOM  10794 2C21 POPE  261     127.446  61.886 123.383  1.00  0.00           C
ATOM  10797 3C21 POPE  261     127.056  61.136 124.664  1.00  0.00           C
ATOM  10800 4C21 POPE  261     126.846  62.076 125.863  1.00  0.00           C
ATOM  10803 5C21 POPE  261     126.486  61.316 127.144  1.00  0.00           C
ATOM  10806 6C21 POPE  261     126.136  62.266 128.304  1.00  0.00           C
ATOM  10809 7C21 POPE  261     125.746  61.526 129.583  1.00  0.00           C
ATOM  10812 8C21 POPE  261     125.366  62.466 130.733  1.00  0.00           C
ATOM  10816  C33 POPE  261     126.736  60.006 114.024  1.00  0.00           C
ATOM  10819  C34 POPE  261     128.156  59.866 114.594  1.00  0.00           C
ATOM  10822  C35 POPE  261     128.276  60.376 116.034  1.00  0.00           C
ATOM  10825  C36 POPE  261     129.426  59.666 116.773  1.00  0.00           C
ATOM  10828  C37 POPE  261     129.536  60.086 118.243  1.00  0.00           C
ATOM  10831  C38 POPE  261     130.526  59.216 119.043  1.00  0.00           C
ATOM  10834  C39 POPE  261     131.988  59.506 118.683  1.00  0.00           C
ATOM  10837 0C31 POPE  261     132.968  58.536 119.343  1.00  0.00           C
ATOM  10840 1C31 POPE  261     134.408  58.746 118.833  1.00  0.00           C
ATOM  10843 2C31 POPE  261     135.398  57.676 119.314  1.00  0.00           C
ATOM  10846 3C31 POPE  261     136.058  57.986 120.663  1.00  0.00           C
ATOM  10849 4C31 POPE  261     135.408  57.256 121.843  1.00  0.00           C
ATOM  10852 5C31 POPE  261     135.978  57.696 123.194  1.00  0.00           C
ATOM  10855 6C31 POPE  261     135.438  56.896 124.374  1.00  0.00           C
ATOM  10859  NH3 POPE  262       0.964  40.476 104.954  1.00  0.00           N
ATOM  10863  C12 POPE  262       1.374  39.846 103.663  1.00  0.00           C
ATOM  10866  C11 POPE  262       2.806  39.326 103.783  1.00  0.00           C
ATOM  10869  P   POPE  262       4.236  37.746 105.243  1.00  0.00           P
ATOM  10870  O13 POPE  262       4.086  36.306 104.954  1.00  0.00           O
ATOM  10871  O14 POPE  262       5.316  38.466 104.524  1.00  0.00           O
ATOM  10872  O11 POPE  262       4.366  38.016 106.804  1.00  0.00           O
ATOM  10873  O12 POPE  262       2.856  38.416 104.884  1.00  0.00           O
ATOM  10874  C1  POPE  262       3.956  37.006 107.734  1.00  0.00           C
ATOM  10877  C2  POPE  262       3.966  37.546 109.194  1.00  0.00           C
ATOM  10879  O21 POPE  262       4.106  36.466 110.153  1.00  0.00           O
ATOM  10880  C21 POPE  262       3.046  35.696 110.383  1.00  0.00           C
ATOM  10881  O22 POPE  262       1.984  35.726 109.784  1.00  0.00           O
ATOM  10882  C22 POPE  262       3.346  34.746 111.543  1.00  0.00           C
ATOM  10885  C3  POPE  262       2.746  38.476 109.483  1.00  0.00           C
ATOM  10888  O31 POPE  262       3.056  39.896 109.444  1.00  0.00           O
ATOM  10889  C31 POPE  262       2.334  40.616 108.594  1.00  0.00           C
ATOM  10890  O32 POPE  262       1.884  40.246 107.524  1.00  0.00           O
ATOM  10891  C32 POPE  262       2.024  41.986 109.203  1.00  0.00           C
ATOM  10894  C23 POPE  262       3.086  35.336 112.944  1.00  0.00           C
ATOM  10897  C24 POPE  262       4.186  36.326 113.383  1.00  0.00           C
ATOM  10900  C25 POPE  262       4.206  36.586 114.903  1.00  0.00           C
ATOM  10903  C26 POPE  262       4.786  35.416 115.713  1.00  0.00           C
ATOM  10906  C27 POPE  262       5.046  35.776 117.183  1.00  0.00           C
ATOM  10909  C28 POPE  262       5.726  34.616 117.933  1.00  0.00           C
ATOM  10912  C29 POPE  262       6.076  34.946 119.374  1.00  0.00           C
ATOM  10914 0C21 POPE  262       5.256  34.836 120.433  1.00  0.00           C
ATOM  10916 1C21 POPE  262       3.806  34.406 120.403  1.00  0.00           C
ATOM  10919 2C21 POPE  262       3.546  33.076 121.134  1.00  0.00           C
ATOM  10922 3C21 POPE  262       2.044  32.746 121.224  1.00  0.00           C
ATOM  10925 4C21 POPE  262       1.754  31.276 121.594  1.00  0.00           C
ATOM  10928 5C21 POPE  262       2.396  30.786 122.894  1.00  0.00           C
ATOM  10931 6C21 POPE  262       1.814  31.426 124.164  1.00  0.00           C
ATOM  10934 7C21 POPE  262       2.566  30.966 125.433  1.00  0.00           C
ATOM  10937 8C21 POPE  262       1.934  31.486 126.724  1.00  0.00           C
ATOM  10941  C33 POPE  262       1.554  41.896 110.684  1.00  0.00           C
ATOM  10944  C34 POPE  262       0.634  43.066 111.084  1.00  0.00           C
ATOM  10947  C35 POPE  262       0.304  43.066 112.583  1.00  0.00           C
ATOM  10950  C36 POPE  262       1.454  43.636 113.433  1.00  0.00           C
ATOM  10953  C37 POPE  262       1.254  43.476 114.944  1.00  0.00           C
ATOM  10956  C38 POPE  262       2.476  43.996 115.723  1.00  0.00           C
ATOM  10959  C39 POPE  262       2.476  43.606 117.204  1.00  0.00           C
ATOM  10962 0C31 POPE  262       1.434  44.346 118.054  1.00  0.00           C
ATOM  10965 1C31 POPE  262       1.714  44.236 119.564  1.00  0.00           C
ATOM  10968 2C31 POPE  262       0.694  45.046 120.383  1.00  0.00           C
ATOM  10971 3C31 POPE  262       1.084  45.266 121.853  1.00  0.00           C
ATOM  10974 4C31 POPE  262       0.224  46.376 122.474  1.00  0.00           C
ATOM  10977 5C31 POPE  262       0.584  46.736 123.914  1.00  0.00           C
ATOM  10980 6C31 POPE  262      -0.146  47.986 124.393  1.00  0.00           C
ATOM  10984  NH3 POPE  263      55.896  94.446 150.523  1.00  0.00           N
ATOM  10988  C12 POPE  263      55.256  93.086 150.563  1.00  0.00           C
ATOM  10991  C11 POPE  263      54.416  92.946 151.834  1.00  0.00           C
ATOM  10994  P   POPE  263      52.516  91.126 152.114  1.00  0.00           P
ATOM  10995  O13 POPE  263      52.456  90.006 153.094  1.00  0.00           O
ATOM  10996  O14 POPE  263      51.676  92.326 152.384  1.00  0.00           O
ATOM  10997  O11 POPE  263      52.176  90.556 150.663  1.00  0.00           O
ATOM  10998  O12 POPE  263      54.016  91.586 151.974  1.00  0.00           O
ATOM  10999  C1  POPE  263      51.516  91.456 149.774  1.00  0.00           C
ATOM  11002  C2  POPE  263      51.136  90.786 148.424  1.00  0.00           C
ATOM  11004  O21 POPE  263      50.776  91.676 147.333  1.00  0.00           O
ATOM  11005  C21 POPE  263      50.306  92.876 147.534  1.00  0.00           C
ATOM  11006  O22 POPE  263      50.116  93.436 148.603  1.00  0.00           O
ATOM  11007  C22 POPE  263      49.996  93.566 146.193  1.00  0.00           C
ATOM  11010  C3  POPE  263      50.006  89.736 148.623  1.00  0.00           C
ATOM  11013  O31 POPE  263      49.516  89.246 147.344  1.00  0.00           O
ATOM  11014  C31 POPE  263      48.836  88.126 147.433  1.00  0.00           C
ATOM  11015  O32 POPE  263      48.616  87.506 148.463  1.00  0.00           O
ATOM  11016  C32 POPE  263      48.396  87.666 146.043  1.00  0.00           C
ATOM  11019  C23 POPE  263      50.586  92.936 144.914  1.00  0.00           C
ATOM  11022  C24 POPE  263      49.586  92.046 144.143  1.00  0.00           C
ATOM  11025  C25 POPE  263      50.236  91.456 142.883  1.00  0.00           C
ATOM  11028  C26 POPE  263      49.306  91.316 141.664  1.00  0.00           C
ATOM  11031  C27 POPE  263      50.096  90.796 140.453  1.00  0.00           C
ATOM  11034  C28 POPE  263      49.326  90.856 139.113  1.00  0.00           C
ATOM  11037  C29 POPE  263      50.246  91.206 137.963  1.00  0.00           C
ATOM  11039 0C21 POPE  263      50.686  90.406 136.983  1.00  0.00           C
ATOM  11041 1C21 POPE  263      50.376  88.946 136.763  1.00  0.00           C
ATOM  11044 2C21 POPE  263      49.556  88.726 135.484  1.00  0.00           C
ATOM  11047 3C21 POPE  263      49.666  87.296 134.954  1.00  0.00           C
ATOM  11050 4C21 POPE  263      48.546  86.936 133.954  1.00  0.00           C
ATOM  11053 5C21 POPE  263      47.246  86.446 134.613  1.00  0.00           C
ATOM  11056 6C21 POPE  263      47.436  85.146 135.403  1.00  0.00           C
ATOM  11059 7C21 POPE  263      46.116  84.516 135.824  1.00  0.00           C
ATOM  11062 8C21 POPE  263      46.296  83.286 136.724  1.00  0.00           C
ATOM  11066  C33 POPE  263      48.736  86.176 145.854  1.00  0.00           C
ATOM  11069  C34 POPE  263      48.386  85.606 144.473  1.00  0.00           C
ATOM  11072  C35 POPE  263      48.866  84.156 144.343  1.00  0.00           C
ATOM  11075  C36 POPE  263      48.676  83.576 142.944  1.00  0.00           C
ATOM  11078  C37 POPE  263      49.126  82.106 142.874  1.00  0.00           C
ATOM  11081  C38 POPE  263      48.776  81.446 141.534  1.00  0.00           C
ATOM  11084  C39 POPE  263      49.846  81.576 140.444  1.00  0.00           C
ATOM  11087 0C31 POPE  263      50.776  80.356 140.344  1.00  0.00           C
ATOM  11090 1C31 POPE  263      51.276  80.106 138.914  1.00  0.00           C
ATOM  11093 2C31 POPE  263      52.016  78.776 138.744  1.00  0.00           C
ATOM  11096 3C31 POPE  263      51.676  78.086 137.403  1.00  0.00           C
ATOM  11099 4C31 POPE  263      52.366  76.726 137.243  1.00  0.00           C
ATOM  11102 5C31 POPE  263      51.706  75.846 136.174  1.00  0.00           C
ATOM  11105 6C31 POPE  263      52.356  74.456 136.064  1.00  0.00           C
ATOM  11109  NH3 POPE  264     125.946  61.776 148.594  1.00  0.00           N
ATOM  11113  C12 POPE  264     124.556  62.226 148.234  1.00  0.00           C
ATOM  11116  C11 POPE  264     124.446  62.716 146.773  1.00  0.00           C
ATOM  11119  P   POPE  264     122.326  64.286 146.924  1.00  0.00           P
ATOM  11120  O13 POPE  264     121.656  63.946 148.193  1.00  0.00           O
ATOM  11121  O14 POPE  264     123.306  65.386 146.933  1.00  0.00           O
ATOM  11122  O11 POPE  264     121.246  64.526 145.784  1.00  0.00           O
ATOM  11123  O12 POPE  264     123.086  62.996 146.424  1.00  0.00           O
ATOM  11124  C1  POPE  264     120.226  65.496 146.053  1.00  0.00           C
ATOM  11127  C2  POPE  264     119.436  65.866 144.774  1.00  0.00           C
ATOM  11129  O21 POPE  264     118.586  66.996 145.073  1.00  0.00           O
ATOM  11130  C21 POPE  264     118.196  67.906 144.184  1.00  0.00           C
ATOM  11131  O22 POPE  264     117.326  68.736 144.434  1.00  0.00           O
ATOM  11132  C22 POPE  264     118.976  67.886 142.853  1.00  0.00           C
ATOM  11135  C3  POPE  264     118.576  64.656 144.283  1.00  0.00           C
ATOM  11138  O31 POPE  264     117.856  64.986 143.083  1.00  0.00           O
ATOM  11139  C31 POPE  264     117.486  63.956 142.344  1.00  0.00           C
ATOM  11140  O32 POPE  264     117.686  62.786 142.614  1.00  0.00           O
ATOM  11141  C32 POPE  264     116.826  64.476 141.054  1.00  0.00           C
ATOM  11144  C23 POPE  264     118.596  69.016 141.864  1.00  0.00           C
ATOM  11147  C24 POPE  264     117.246  68.806 141.163  1.00  0.00           C
ATOM  11150  C25 POPE  264     116.926  69.936 140.164  1.00  0.00           C
ATOM  11153  C26 POPE  264     115.716  69.606 139.284  1.00  0.00           C
ATOM  11156  C27 POPE  264     115.416  70.716 138.263  1.00  0.00           C
ATOM  11159  C28 POPE  264     114.336  70.286 137.243  1.00  0.00           C
ATOM  11162  C29 POPE  264     113.976  71.406 136.293  1.00  0.00           C
ATOM  11164 0C21 POPE  264     114.186  71.436 134.963  1.00  0.00           C
ATOM  11166 1C21 POPE  264     114.806  70.346 134.133  1.00  0.00           C
ATOM  11169 2C21 POPE  264     114.386  70.396 132.644  1.00  0.00           C
ATOM  11172 3C21 POPE  264     115.126  69.336 131.804  1.00  0.00           C
ATOM  11175 4C21 POPE  264     114.346  68.046 131.554  1.00  0.00           C
ATOM  11178 5C21 POPE  264     113.836  67.906 130.114  1.00  0.00           C
ATOM  11181 6C21 POPE  264     113.296  66.506 129.814  1.00  0.00           C
ATOM  11184 7C21 POPE  264     112.866  66.336 128.353  1.00  0.00           C
ATOM  11187 8C21 POPE  264     112.306  64.956 128.034  1.00  0.00           C
ATOM  11191  C33 POPE  264     117.096  63.586 139.814  1.00  0.00           C
ATOM  11194  C34 POPE  264     116.636  64.186 138.473  1.00  0.00           C
ATOM  11197  C35 POPE  264     117.336  65.506 138.103  1.00  0.00           C
ATOM  11200  C36 POPE  264     117.136  65.966 136.644  1.00  0.00           C
ATOM  11203  C37 POPE  264     117.856  67.296 136.364  1.00  0.00           C
ATOM  11206  C38 POPE  264     117.866  67.726 134.884  1.00  0.00           C
ATOM  11209  C39 POPE  264     118.756  68.966 134.664  1.00  0.00           C
ATOM  11212 0C31 POPE  264     118.866  69.396 133.194  1.00  0.00           C
ATOM  11215 1C31 POPE  264     119.896  70.526 132.974  1.00  0.00           C
ATOM  11218 2C31 POPE  264     119.866  71.106 131.543  1.00  0.00           C
ATOM  11221 3C31 POPE  264     120.946  70.546 130.614  1.00  0.00           C
ATOM  11224 4C31 POPE  264     122.356  71.076 130.933  1.00  0.00           C
ATOM  11227 5C31 POPE  264     123.416  70.566 129.954  1.00  0.00           C
ATOM  11230 6C31 POPE  264     124.826  71.076 130.254  1.00  0.00           C
ATOM  11234  NH3 POPE  265      86.076  61.906 112.113  1.00  0.00           N
ATOM  11238  C12 POPE  265      85.066  62.986 112.384  1.00  0.00           C
ATOM  11241  C11 POPE  265      84.716  63.046 113.864  1.00  0.00           C
ATOM  11244  P   POPE  265      82.636  64.096 115.064  1.00  0.00           P
ATOM  11245  O13 POPE  265      81.776  65.266 114.844  1.00  0.00           O
ATOM  11246  O14 POPE  265      82.006  62.766 115.043  1.00  0.00           O
ATOM  11247  O11 POPE  265      83.446  64.296 116.414  1.00  0.00           O
ATOM  11248  O12 POPE  265      83.796  64.116 113.993  1.00  0.00           O
ATOM  11249  C1  POPE  265      83.036  63.576 117.583  1.00  0.00           C
ATOM  11252  C2  POPE  265      81.846  64.276 118.293  1.00  0.00           C
ATOM  11254  O21 POPE  265      82.156  64.406 119.704  1.00  0.00           O
ATOM  11255  C21 POPE  265      82.486  65.626 120.103  1.00  0.00           C
ATOM  11256  O22 POPE  265      82.626  66.596 119.393  1.00  0.00           O
ATOM  11257  C22 POPE  265      82.666  65.636 121.624  1.00  0.00           C
ATOM  11260  C3  POPE  265      80.496  63.516 118.114  1.00  0.00           C
ATOM  11263  O31 POPE  265      79.416  64.256 118.734  1.00  0.00           O
ATOM  11264  C31 POPE  265      78.236  64.196 118.124  1.00  0.00           C
ATOM  11265  O32 POPE  265      77.976  63.496 117.153  1.00  0.00           O
ATOM  11266  C32 POPE  265      77.296  65.216 118.774  1.00  0.00           C
ATOM  11269  C23 POPE  265      82.496  67.036 122.263  1.00  0.00           C
ATOM  11272  C24 POPE  265      82.256  66.956 123.783  1.00  0.00           C
ATOM  11275  C25 POPE  265      81.576  68.196 124.384  1.00  0.00           C
ATOM  11278  C26 POPE  265      81.176  68.036 125.853  1.00  0.00           C
ATOM  11281  C27 POPE  265      80.206  69.126 126.333  1.00  0.00           C
ATOM  11284  C28 POPE  265      79.496  68.816 127.673  1.00  0.00           C
ATOM  11287  C29 POPE  265      80.396  68.976 128.884  1.00  0.00           C
ATOM  11289 0C21 POPE  265      80.146  69.706 129.994  1.00  0.00           C
ATOM  11291 1C21 POPE  265      78.936  70.556 130.293  1.00  0.00           C
ATOM  11294 2C21 POPE  265      79.316  71.996 130.684  1.00  0.00           C
ATOM  11297 3C21 POPE  265      78.096  72.886 130.964  1.00  0.00           C
ATOM  11300 4C21 POPE  265      78.476  74.346 131.283  1.00  0.00           C
ATOM  11303 5C21 POPE  265      79.296  74.546 132.573  1.00  0.00           C
ATOM  11306 6C21 POPE  265      78.626  73.986 133.833  1.00  0.00           C
ATOM  11309 7C21 POPE  265      79.386  74.366 135.124  1.00  0.00           C
ATOM  11312 8C21 POPE  265      78.706  73.856 136.403  1.00  0.00           C
ATOM  11316  C33 POPE  265      75.826  64.726 118.864  1.00  0.00           C
ATOM  11319  C34 POPE  265      74.916  65.726 119.594  1.00  0.00           C
ATOM  11322  C35 POPE  265      73.436  65.296 119.574  1.00  0.00           C
ATOM  11325  C36 POPE  265      72.476  66.376 120.083  1.00  0.00           C
ATOM  11328  C37 POPE  265      72.446  66.566 121.604  1.00  0.00           C
ATOM  11331  C38 POPE  265      71.416  67.636 122.013  1.00  0.00           C
ATOM  11334  C39 POPE  265      71.246  67.846 123.523  1.00  0.00           C
ATOM  11337 0C31 POPE  265      72.176  68.936 124.094  1.00  0.00           C
ATOM  11340 1C31 POPE  265      71.976  69.176 125.593  1.00  0.00           C
ATOM  11343 2C31 POPE  265      73.096  69.986 126.263  1.00  0.00           C
ATOM  11346 3C31 POPE  265      73.216  71.456 125.824  1.00  0.00           C
ATOM  11349 4C31 POPE  265      72.286  72.396 126.594  1.00  0.00           C
ATOM  11352 5C31 POPE  265      72.516  73.876 126.224  1.00  0.00           C
ATOM  11355 6C31 POPE  265      71.666  74.846 127.054  1.00  0.00           C
ATOM  11359  NH3 POPE  266      92.266  81.116 152.923  1.00  0.00           N
ATOM  11363  C12 POPE  266      93.696  81.316 152.534  1.00  0.00           C
ATOM  11366  C11 POPE  266      94.426  82.276 153.494  1.00  0.00           C
ATOM  11369  P   POPE  266      95.516  84.126 152.023  1.00  0.00           P
ATOM  11370  O13 POPE  266      94.896  85.236 152.773  1.00  0.00           O
ATOM  11371  O14 POPE  266      96.846  84.446 151.474  1.00  0.00           O
ATOM  11372  O11 POPE  266      94.586  83.716 150.803  1.00  0.00           O
ATOM  11373  O12 POPE  266      95.606  82.816 152.903  1.00  0.00           O
ATOM  11374  C1  POPE  266      94.376  84.586 149.693  1.00  0.00           C
ATOM  11377  C2  POPE  266      94.266  83.806 148.354  1.00  0.00           C
ATOM  11379  O21 POPE  266      94.946  84.596 147.363  1.00  0.00           O
ATOM  11380  C21 POPE  266      95.286  84.036 146.204  1.00  0.00           C
ATOM  11381  O22 POPE  266      94.986  82.936 145.803  1.00  0.00           O
ATOM  11382  C22 POPE  266      96.256  85.006 145.513  1.00  0.00           C
ATOM  11385  C3  POPE  266      92.776  83.506 147.984  1.00  0.00           C
ATOM  11388  O31 POPE  266      92.586  82.206 147.394  1.00  0.00           O
ATOM  11389  C31 POPE  266      92.326  81.206 148.203  1.00  0.00           C
ATOM  11390  O32 POPE  266      92.156  81.286 149.413  1.00  0.00           O
ATOM  11391  C32 POPE  266      92.306  79.866 147.454  1.00  0.00           C
ATOM  11394  C23 POPE  266      95.656  85.676 144.273  1.00  0.00           C
ATOM  11397  C24 POPE  266      95.586  84.716 143.083  1.00  0.00           C
ATOM  11400  C25 POPE  266      94.696  85.236 141.963  1.00  0.00           C
ATOM  11403  C26 POPE  266      94.156  84.076 141.134  1.00  0.00           C
ATOM  11406  C27 POPE  266      93.326  84.546 139.933  1.00  0.00           C
ATOM  11409  C28 POPE  266      92.446  83.426 139.353  1.00  0.00           C
ATOM  11412  C29 POPE  266      93.256  82.186 139.054  1.00  0.00           C
ATOM  11414 0C21 POPE  266      93.706  81.806 137.844  1.00  0.00           C
ATOM  11416 1C21 POPE  266      93.516  82.556 136.554  1.00  0.00           C
ATOM  11419 2C21 POPE  266      94.716  82.356 135.614  1.00  0.00           C
ATOM  11422 3C21 POPE  266      94.476  83.026 134.253  1.00  0.00           C
ATOM  11425 4C21 POPE  266      95.526  82.666 133.194  1.00  0.00           C
ATOM  11428 5C21 POPE  266      96.896  83.336 133.414  1.00  0.00           C
ATOM  11431 6C21 POPE  266      97.756  83.236 132.144  1.00  0.00           C
ATOM  11434 7C21 POPE  266      99.036  84.076 132.204  1.00  0.00           C
ATOM  11437 8C21 POPE  266      99.836  84.046 130.894  1.00  0.00           C
ATOM  11441  C33 POPE  266      93.106  79.836 146.144  1.00  0.00           C
ATOM  11444  C34 POPE  266      92.276  80.216 144.903  1.00  0.00           C
ATOM  11447  C35 POPE  266      93.146  80.616 143.693  1.00  0.00           C
ATOM  11450  C36 POPE  266      94.276  79.626 143.373  1.00  0.00           C
ATOM  11453  C37 POPE  266      95.026  79.996 142.094  1.00  0.00           C
ATOM  11456  C38 POPE  266      96.256  79.106 141.864  1.00  0.00           C
ATOM  11459  C39 POPE  266      96.876  79.256 140.463  1.00  0.00           C
ATOM  11462 0C31 POPE  266      95.986  78.676 139.353  1.00  0.00           C
ATOM  11465 1C31 POPE  266      96.726  78.416 138.044  1.00  0.00           C
ATOM  11468 2C31 POPE  266      95.846  77.706 137.004  1.00  0.00           C
ATOM  11471 3C31 POPE  266      96.656  76.966 135.933  1.00  0.00           C
ATOM  11474 4C31 POPE  266      97.456  77.886 135.003  1.00  0.00           C
ATOM  11477 5C31 POPE  266      98.256  77.096 133.954  1.00  0.00           C
ATOM  11480 6C31 POPE  266      98.986  78.006 132.963  1.00  0.00           C
ATOM  11484  NH3 POPE  267     102.226  58.176 107.164  1.00  0.00           N
ATOM  11488  C12 POPE  267     103.236  58.946 106.344  1.00  0.00           C
ATOM  11491  C11 POPE  267     104.546  58.146 106.094  1.00  0.00           C
ATOM  11494  P   POPE  267     103.716  55.786 105.284  1.00  0.00           P
ATOM  11495  O13 POPE  267     102.276  56.116 105.453  1.00  0.00           O
ATOM  11496  O14 POPE  267     104.086  54.816 104.244  1.00  0.00           O
ATOM  11497  O11 POPE  267     104.256  55.286 106.674  1.00  0.00           O
ATOM  11498  O12 POPE  267     104.466  57.166 105.053  1.00  0.00           O
ATOM  11499  C1  POPE  267     105.636  54.996 106.903  1.00  0.00           C
ATOM  11502  C2  POPE  267     105.806  54.406 108.324  1.00  0.00           C
ATOM  11504  O21 POPE  267     106.806  55.156 109.043  1.00  0.00           O
ATOM  11505  C21 POPE  267     106.326  55.976 109.954  1.00  0.00           C
ATOM  11506  O22 POPE  267     105.166  56.296 110.103  1.00  0.00           O
ATOM  11507  C22 POPE  267     107.456  56.356 110.914  1.00  0.00           C
ATOM  11510  C3  POPE  267     106.176  52.896 108.293  1.00  0.00           C
ATOM  11513  O31 POPE  267     105.866  52.226 109.533  1.00  0.00           O
ATOM  11514  C31 POPE  267     106.746  52.326 110.523  1.00  0.00           C
ATOM  11515  O32 POPE  267     107.876  52.796 110.424  1.00  0.00           O
ATOM  11516  C32 POPE  267     106.146  51.746 111.794  1.00  0.00           C
ATOM  11519  C23 POPE  267     106.956  56.266 112.384  1.00  0.00           C
ATOM  11522  C24 POPE  267     108.076  55.856 113.344  1.00  0.00           C
ATOM  11525  C25 POPE  267     107.626  55.676 114.804  1.00  0.00           C
ATOM  11528  C26 POPE  267     106.326  54.866 114.954  1.00  0.00           C
ATOM  11531  C27 POPE  267     106.186  54.226 116.333  1.00  0.00           C
ATOM  11534  C28 POPE  267     104.846  53.496 116.513  1.00  0.00           C
ATOM  11537  C29 POPE  267     103.706  54.426 116.864  1.00  0.00           C
ATOM  11539 0C21 POPE  267     102.676  54.146 117.673  1.00  0.00           C
ATOM  11541 1C21 POPE  267     102.396  52.836 118.363  1.00  0.00           C
ATOM  11544 2C21 POPE  267     102.296  53.006 119.893  1.00  0.00           C
ATOM  11547 3C21 POPE  267     101.056  53.796 120.354  1.00  0.00           C
ATOM  11550 4C21 POPE  267     100.986  53.926 121.874  1.00  0.00           C
ATOM  11553 5C21 POPE  267     101.956  54.966 122.444  1.00  0.00           C
ATOM  11556 6C21 POPE  267     102.186  54.786 123.954  1.00  0.00           C
ATOM  11559 7C21 POPE  267     103.156  55.826 124.524  1.00  0.00           C
ATOM  11562 8C21 POPE  267     103.676  55.466 125.914  1.00  0.00           C
ATOM  11566  C33 POPE  267     107.216  51.226 112.774  1.00  0.00           C
ATOM  11569  C34 POPE  267     106.666  50.976 114.194  1.00  0.00           C
ATOM  11572  C35 POPE  267     105.686  49.806 114.294  1.00  0.00           C
ATOM  11575  C36 POPE  267     104.966  49.746 115.653  1.00  0.00           C
ATOM  11578  C37 POPE  267     104.606  48.316 116.054  1.00  0.00           C
ATOM  11581  C38 POPE  267     105.806  47.546 116.624  1.00  0.00           C
ATOM  11584  C39 POPE  267     106.046  47.806 118.124  1.00  0.00           C
ATOM  11587 0C31 POPE  267     105.106  46.976 119.024  1.00  0.00           C
ATOM  11590 1C31 POPE  267     105.406  47.146 120.513  1.00  0.00           C
ATOM  11593 2C31 POPE  267     104.746  46.046 121.353  1.00  0.00           C
ATOM  11596 3C31 POPE  267     105.006  46.176 122.863  1.00  0.00           C
ATOM  11599 4C31 POPE  267     104.146  47.236 123.554  1.00  0.00           C
ATOM  11602 5C31 POPE  267     104.416  47.306 125.064  1.00  0.00           C
ATOM  11605 6C31 POPE  267     103.526  48.306 125.814  1.00  0.00           C
ATOM  11609  NH3 POPE  268     123.966  94.426 150.543  1.00  0.00           N
ATOM  11613  C12 POPE  268     123.166  95.666 150.294  1.00  0.00           C
ATOM  11616  C11 POPE  268     123.786  96.586 149.213  1.00  0.00           C
ATOM  11619  P   POPE  268     122.336  98.756 149.254  1.00  0.00           P
ATOM  11620  O13 POPE  268     122.446  98.656 150.724  1.00  0.00           O
ATOM  11621  O14 POPE  268     120.976  99.116 148.743  1.00  0.00           O
ATOM  11622  O11 POPE  268     123.376  99.776 148.664  1.00  0.00           O
ATOM  11623  O12 POPE  268     122.756  97.386 148.613  1.00  0.00           O
ATOM  11624  C1  POPE  268     123.446 100.216 147.303  1.00  0.00           C
ATOM  11627  C2  POPE  268     123.476  99.106 146.204  1.00  0.00           C
ATOM  11629  O21 POPE  268     124.106  99.636 145.024  1.00  0.00           O
ATOM  11630  C21 POPE  268     125.386  99.356 144.903  1.00  0.00           C
ATOM  11631  O22 POPE  268     126.116  98.946 145.793  1.00  0.00           O
ATOM  11632  C22 POPE  268     125.786  99.566 143.464  1.00  0.00           C
ATOM  11635  C3  POPE  268     122.056  98.676 145.754  1.00  0.00           C
ATOM  11638  O31 POPE  268     122.066  97.926 144.523  1.00  0.00           O
ATOM  11639  C31 POPE  268     120.856  97.616 144.094  1.00  0.00           C
ATOM  11640  O32 POPE  268     119.816  97.976 144.644  1.00  0.00           O
ATOM  11641  C32 POPE  268     120.916  96.766 142.834  1.00  0.00           C
ATOM  11644  C23 POPE  268     124.946  98.726 142.474  1.00  0.00           C
ATOM  11647  C24 POPE  268     125.336  99.006 141.023  1.00  0.00           C
ATOM  11650  C25 POPE  268     124.896 100.386 140.554  1.00  0.00           C
ATOM  11653  C26 POPE  268     125.616 100.826 139.273  1.00  0.00           C
ATOM  11656  C27 POPE  268     124.916 102.026 138.624  1.00  0.00           C
ATOM  11659  C28 POPE  268     125.826 102.726 137.614  1.00  0.00           C
ATOM  11662  C29 POPE  268     125.076 103.646 136.683  1.00  0.00           C
ATOM  11664 0C21 POPE  268     125.406 103.896 135.403  1.00  0.00           C
ATOM  11666 1C21 POPE  268     126.606 103.366 134.664  1.00  0.00           C
ATOM  11669 2C21 POPE  268     127.636 104.486 134.393  1.00  0.00           C
ATOM  11672 3C21 POPE  268     127.286 105.356 133.184  1.00  0.00           C
ATOM  11675 4C21 POPE  268     128.226 106.546 133.013  1.00  0.00           C
ATOM  11678 5C21 POPE  268     128.626 106.796 131.554  1.00  0.00           C
ATOM  11681 6C21 POPE  268     129.736 105.846 131.073  1.00  0.00           C
ATOM  11684 7C21 POPE  268     130.206 106.176 129.653  1.00  0.00           C
ATOM  11687 8C21 POPE  268     131.306 105.246 129.144  1.00  0.00           C
ATOM  11691  C33 POPE  268     120.146  97.436 141.674  1.00  0.00           C
ATOM  11694  C34 POPE  268     121.036  98.326 140.804  1.00  0.00           C
ATOM  11697  C35 POPE  268     121.896  97.516 139.823  1.00  0.00           C
ATOM  11700  C36 POPE  268     122.316  98.326 138.604  1.00  0.00           C
ATOM  11703  C37 POPE  268     123.306  97.576 137.704  1.00  0.00           C
ATOM  11706  C38 POPE  268     123.836  98.476 136.583  1.00  0.00           C
ATOM  11709  C39 POPE  268     124.976  97.836 135.793  1.00  0.00           C
ATOM  11712 0C31 POPE  268     125.796  98.876 135.013  1.00  0.00           C
ATOM  11715 1C31 POPE  268     126.896  98.246 134.153  1.00  0.00           C
ATOM  11718 2C31 POPE  268     126.376  97.676 132.823  1.00  0.00           C
ATOM  11721 3C31 POPE  268     126.636  98.586 131.613  1.00  0.00           C
ATOM  11724 4C31 POPE  268     128.126  98.726 131.263  1.00  0.00           C
ATOM  11727 5C31 POPE  268     128.376  99.546 129.994  1.00  0.00           C
ATOM  11730 6C31 POPE  268     129.866  99.706 129.694  1.00  0.00           C
ATOM  11734  NH3 POPE  269     107.066   6.146 108.473  1.00  0.00           N
ATOM  11738  C12 POPE  269     108.266   6.606 107.693  1.00  0.00           C
ATOM  11741  C11 POPE  269     109.626   6.106 108.254  1.00  0.00           C
ATOM  11744  P   POPE  269     111.046   7.266 106.364  1.00  0.00           P
ATOM  11745  O13 POPE  269     111.106   5.986 105.614  1.00  0.00           O
ATOM  11746  O14 POPE  269     110.086   8.286 105.903  1.00  0.00           O
ATOM  11747  O11 POPE  269     112.486   7.866 106.543  1.00  0.00           O
ATOM  11748  O12 POPE  269     110.716   6.946 107.874  1.00  0.00           O
ATOM  11749  C1  POPE  269     112.826   9.156 107.054  1.00  0.00           C
ATOM  11752  C2  POPE  269     113.386   9.086 108.513  1.00  0.00           C
ATOM  11754  O21 POPE  269     114.356  10.136 108.774  1.00  0.00           O
ATOM  11755  C21 POPE  269     113.886  11.236 109.343  1.00  0.00           C
ATOM  11756  O22 POPE  269     112.696  11.466 109.543  1.00  0.00           O
ATOM  11757  C22 POPE  269     115.036  12.136 109.784  1.00  0.00           C
ATOM  11760  C3  POPE  269     114.076   7.696 108.713  1.00  0.00           C
ATOM  11763  O31 POPE  269     115.006   7.566 109.814  1.00  0.00           O
ATOM  11764  C31 POPE  269     114.666   7.436 111.094  1.00  0.00           C
ATOM  11765  O32 POPE  269     115.466   7.106 111.963  1.00  0.00           O
ATOM  11766  C32 POPE  269     113.196   7.726 111.403  1.00  0.00           C
ATOM  11769  C23 POPE  269     114.566  13.506 110.304  1.00  0.00           C
ATOM  11772  C24 POPE  269     115.636  14.186 111.163  1.00  0.00           C
ATOM  11775  C25 POPE  269     115.356  14.016 112.664  1.00  0.00           C
ATOM  11778  C26 POPE  269     116.486  14.556 113.543  1.00  0.00           C
ATOM  11781  C27 POPE  269     115.966  15.216 114.834  1.00  0.00           C
ATOM  11784  C28 POPE  269     116.016  16.756 114.773  1.00  0.00           C
ATOM  11787  C29 POPE  269     117.436  17.246 114.933  1.00  0.00           C
ATOM  11789 0C21 POPE  269     117.906  18.076 115.883  1.00  0.00           C
ATOM  11791 1C21 POPE  269     117.126  18.766 116.973  1.00  0.00           C
ATOM  11794 2C21 POPE  269     117.706  18.526 118.383  1.00  0.00           C
ATOM  11797 3C21 POPE  269     117.126  19.546 119.374  1.00  0.00           C
ATOM  11800 4C21 POPE  269     117.546  19.326 120.833  1.00  0.00           C
ATOM  11803 5C21 POPE  269     116.716  18.246 121.543  1.00  0.00           C
ATOM  11806 6C21 POPE  269     116.896  18.306 123.064  1.00  0.00           C
ATOM  11809 7C21 POPE  269     116.176  17.176 123.783  1.00  0.00           C
ATOM  11812 8C21 POPE  269     116.286  17.266 125.313  1.00  0.00           C
ATOM  11816  C33 POPE  269     112.856   7.476 112.894  1.00  0.00           C
ATOM  11819  C34 POPE  269     111.536   8.146 113.304  1.00  0.00           C
ATOM  11822  C35 POPE  269     111.236   7.956 114.793  1.00  0.00           C
ATOM  11825  C36 POPE  269     109.796   8.266 115.183  1.00  0.00           C
ATOM  11828  C37 POPE  269     109.486   7.726 116.583  1.00  0.00           C
ATOM  11831  C38 POPE  269     108.066   8.056 117.074  1.00  0.00           C
ATOM  11834  C39 POPE  269     107.896   9.486 117.603  1.00  0.00           C
ATOM  11837 0C31 POPE  269     108.356   9.646 119.063  1.00  0.00           C
ATOM  11840 1C31 POPE  269     108.256  11.096 119.554  1.00  0.00           C
ATOM  11843 2C31 POPE  269     109.436  11.976 119.083  1.00  0.00           C
ATOM  11846 3C31 POPE  269     109.026  13.156 118.194  1.00  0.00           C
ATOM  11849 4C31 POPE  269     108.396  14.316 118.973  1.00  0.00           C
ATOM  11852 5C31 POPE  269     107.986  15.476 118.054  1.00  0.00           C
ATOM  11855 6C31 POPE  269     107.456  16.696 118.803  1.00  0.00           C
ATOM  11859  NH3 POPE  270       0.604  20.986 107.004  1.00  0.00           N
ATOM  11863  C12 POPE  270      -0.556  20.056 106.763  1.00  0.00           C
ATOM  11866  C11 POPE  270      -0.066  18.636 106.484  1.00  0.00           C
ATOM  11869  P   POPE  270      -1.136  16.666 107.784  1.00  0.00           P
ATOM  11870  O13 POPE  270      -2.376  15.846 107.704  1.00  0.00           O
ATOM  11871  O14 POPE  270       0.174  16.016 107.933  1.00  0.00           O
ATOM  11872  O11 POPE  270      -1.316  17.726 108.933  1.00  0.00           O
ATOM  11873  O12 POPE  270      -1.136  17.676 106.563  1.00  0.00           O
ATOM  11874  C1  POPE  270      -1.486  17.266 110.284  1.00  0.00           C
ATOM  11877  C2  POPE  270      -0.226  17.556 111.124  1.00  0.00           C
ATOM  11879  O21 POPE  270      -0.676  17.896 112.444  1.00  0.00           O
ATOM  11880  C21 POPE  270       0.064  17.476 113.444  1.00  0.00           C
ATOM  11881  O22 POPE  270       1.104  16.846 113.363  1.00  0.00           O
ATOM  11882  C22 POPE  270      -0.566  17.906 114.773  1.00  0.00           C
ATOM  11885  C3  POPE  270       0.574  18.736 110.494  1.00  0.00           C
ATOM  11888  O31 POPE  270       1.604  19.246 111.353  1.00  0.00           O
ATOM  11889  C31 POPE  270       2.776  18.626 111.293  1.00  0.00           C
ATOM  11890  O32 POPE  270       3.056  17.656 110.614  1.00  0.00           O
ATOM  11891  C32 POPE  270       3.696  19.276 112.344  1.00  0.00           C
ATOM  11894  C23 POPE  270      -1.596  16.866 115.284  1.00  0.00           C
ATOM  11897  C24 POPE  270      -2.046  17.126 116.734  1.00  0.00           C
ATOM  11900  C25 POPE  270      -0.976  16.726 117.763  1.00  0.00           C
ATOM  11903  C26 POPE  270      -1.386  17.066 119.203  1.00  0.00           C
ATOM  11906  C27 POPE  270      -0.356  16.566 120.234  1.00  0.00           C
ATOM  11909  C28 POPE  270      -0.696  16.986 121.674  1.00  0.00           C
ATOM  11912  C29 POPE  270       0.224  16.306 122.653  1.00  0.00           C
ATOM  11914 0C21 POPE  270       0.774  16.806 123.774  1.00  0.00           C
ATOM  11916 1C21 POPE  270       0.574  18.166 124.384  1.00  0.00           C
ATOM  11919 2C21 POPE  270       0.124  18.066 125.863  1.00  0.00           C
ATOM  11922 3C21 POPE  270       0.044  19.456 126.524  1.00  0.00           C
ATOM  11925 4C21 POPE  270      -0.096  19.426 128.054  1.00  0.00           C
ATOM  11928 5C21 POPE  270      -1.516  19.106 128.554  1.00  0.00           C
ATOM  11931 6C21 POPE  270      -1.616  19.246 130.083  1.00  0.00           C
ATOM  11934 7C21 POPE  270      -3.026  19.006 130.634  1.00  0.00           C
ATOM  11937 8C21 POPE  270      -3.106  19.166 132.153  1.00  0.00           C
ATOM  11941  C33 POPE  270       3.996  20.766 112.064  1.00  0.00           C
ATOM  11944  C34 POPE  270       4.266  21.606 113.324  1.00  0.00           C
ATOM  11947  C35 POPE  270       5.376  21.066 114.263  1.00  0.00           C
ATOM  11950  C36 POPE  270       5.626  21.996 115.463  1.00  0.00           C
ATOM  11953  C37 POPE  270       6.426  21.296 116.573  1.00  0.00           C
ATOM  11956  C38 POPE  270       6.906  22.216 117.704  1.00  0.00           C
ATOM  11959  C39 POPE  270       5.806  23.126 118.274  1.00  0.00           C
ATOM  11962 0C31 POPE  270       6.106  23.606 119.704  1.00  0.00           C
ATOM  11965 1C31 POPE  270       5.146  24.706 120.144  1.00  0.00           C
ATOM  11968 2C31 POPE  270       5.216  25.016 121.633  1.00  0.00           C
ATOM  11971 3C31 POPE  270       4.296  26.176 122.043  1.00  0.00           C
ATOM  11974 4C31 POPE  270       3.606  25.946 123.394  1.00  0.00           C
ATOM  11977 5C31 POPE  270       2.746  27.126 123.833  1.00  0.00           C
ATOM  11980 6C31 POPE  270       2.004  26.866 125.134  1.00  0.00           C
ATOM  11984  NH3 POPE  271      74.026  67.766 109.133  1.00  0.00           N
ATOM  11988  C12 POPE  271      72.846  67.056 108.513  1.00  0.00           C
ATOM  11991  C11 POPE  271      71.486  67.796 108.674  1.00  0.00           C
ATOM  11994  P   POPE  271      71.576  68.196 111.274  1.00  0.00           P
ATOM  11995  O13 POPE  271      71.196  66.766 111.384  1.00  0.00           O
ATOM  11996  O14 POPE  271      72.976  68.526 111.583  1.00  0.00           O
ATOM  11997  O11 POPE  271      70.586  69.196 112.013  1.00  0.00           O
ATOM  11998  O12 POPE  271      71.396  68.666 109.793  1.00  0.00           O
ATOM  11999  C1  POPE  271      70.436  69.136 113.433  1.00  0.00           C
ATOM  12002  C2  POPE  271      69.116  69.856 113.793  1.00  0.00           C
ATOM  12004  O21 POPE  271      69.106  70.316 115.144  1.00  0.00           O
ATOM  12005  C21 POPE  271      69.066  69.466 116.143  1.00  0.00           C
ATOM  12006  O22 POPE  271      68.946  68.266 116.084  1.00  0.00           O
ATOM  12007  C22 POPE  271      69.286  70.276 117.413  1.00  0.00           C
ATOM  12010  C3  POPE  271      67.926  68.976 113.344  1.00  0.00           C
ATOM  12013  O31 POPE  271      66.666  69.356 113.914  1.00  0.00           O
ATOM  12014  C31 POPE  271      65.816  68.336 113.884  1.00  0.00           C
ATOM  12015  O32 POPE  271      65.916  67.346 113.174  1.00  0.00           O
ATOM  12016  C32 POPE  271      64.816  68.506 115.024  1.00  0.00           C
ATOM  12019  C23 POPE  271      69.606  69.436 118.663  1.00  0.00           C
ATOM  12022  C24 POPE  271      69.956  70.326 119.863  1.00  0.00           C
ATOM  12025  C25 POPE  271      71.236  71.156 119.644  1.00  0.00           C
ATOM  12028  C26 POPE  271      71.716  71.886 120.914  1.00  0.00           C
ATOM  12031  C27 POPE  271      72.846  72.886 120.603  1.00  0.00           C
ATOM  12034  C28 POPE  271      73.406  73.586 121.853  1.00  0.00           C
ATOM  12037  C29 POPE  271      74.356  72.696 122.614  1.00  0.00           C
ATOM  12039 0C21 POPE  271      75.556  73.016 123.134  1.00  0.00           C
ATOM  12041 1C21 POPE  271      76.236  74.366 123.103  1.00  0.00           C
ATOM  12044 2C21 POPE  271      76.186  75.036 124.483  1.00  0.00           C
ATOM  12047 3C21 POPE  271      76.976  76.356 124.543  1.00  0.00           C
ATOM  12050 4C21 POPE  271      76.996  76.966 125.954  1.00  0.00           C
ATOM  12053 5C21 POPE  271      75.656  77.606 126.353  1.00  0.00           C
ATOM  12056 6C21 POPE  271      75.646  78.086 127.804  1.00  0.00           C
ATOM  12059 7C21 POPE  271      74.376  78.876 128.143  1.00  0.00           C
ATOM  12062 8C21 POPE  271      74.306  79.286 129.613  1.00  0.00           C
ATOM  12066  C33 POPE  271      64.876  67.246 115.914  1.00  0.00           C
ATOM  12069  C34 POPE  271      64.346  67.476 117.323  1.00  0.00           C
ATOM  12072  C35 POPE  271      65.266  68.286 118.254  1.00  0.00           C
ATOM  12075  C36 POPE  271      64.796  68.106 119.704  1.00  0.00           C
ATOM  12078  C37 POPE  271      65.416  69.046 120.743  1.00  0.00           C
ATOM  12081  C38 POPE  271      64.856  68.716 122.133  1.00  0.00           C
ATOM  12084  C39 POPE  271      65.206  69.706 123.254  1.00  0.00           C
ATOM  12087 0C31 POPE  271      66.646  69.576 123.793  1.00  0.00           C
ATOM  12090 1C31 POPE  271      66.826  70.256 125.164  1.00  0.00           C
ATOM  12093 2C31 POPE  271      68.206  69.966 125.774  1.00  0.00           C
ATOM  12096 3C31 POPE  271      68.266  70.086 127.304  1.00  0.00           C
ATOM  12099 4C31 POPE  271      68.476  71.516 127.813  1.00  0.00           C
ATOM  12102 5C31 POPE  271      68.706  71.546 129.333  1.00  0.00           C
ATOM  12105 6C31 POPE  271      69.166  72.896 129.884  1.00  0.00           C
ATOM  12109  NH3 POPE  272      88.826  30.156 109.884  1.00  0.00           N
ATOM  12113  C12 POPE  272      89.486  28.816 110.153  1.00  0.00           C
ATOM  12116  C11 POPE  272      90.436  28.396 108.993  1.00  0.00           C
ATOM  12119  P   POPE  272      91.986  26.276 108.584  1.00  0.00           P
ATOM  12120  O13 POPE  272      92.666  27.086 107.553  1.00  0.00           O
ATOM  12121  O14 POPE  272      91.786  24.846 108.263  1.00  0.00           O
ATOM  12122  O11 POPE  272      92.876  26.436 109.874  1.00  0.00           O
ATOM  12123  O12 POPE  272      90.626  26.976 108.993  1.00  0.00           O
ATOM  12124  C1  POPE  272      92.196  26.386 111.134  1.00  0.00           C
ATOM  12127  C2  POPE  272      93.156  25.916 112.253  1.00  0.00           C
ATOM  12129  O21 POPE  272      92.746  26.456 113.513  1.00  0.00           O
ATOM  12130  C21 POPE  272      92.826  27.766 113.713  1.00  0.00           C
ATOM  12131  O22 POPE  272      93.476  28.566 113.083  1.00  0.00           O
ATOM  12132  C22 POPE  272      91.796  28.056 114.814  1.00  0.00           C
ATOM  12135  C3  POPE  272      94.646  26.166 111.913  1.00  0.00           C
ATOM  12138  O31 POPE  272      95.466  25.896 113.054  1.00  0.00           O
ATOM  12139  C31 POPE  272      96.586  25.216 112.854  1.00  0.00           C
ATOM  12140  O32 POPE  272      97.046  24.866 111.784  1.00  0.00           O
ATOM  12141  C32 POPE  272      97.186  24.846 114.194  1.00  0.00           C
ATOM  12144  C23 POPE  272      91.796  29.466 115.414  1.00  0.00           C
ATOM  12147  C24 POPE  272      90.586  29.636 116.344  1.00  0.00           C
ATOM  12150  C25 POPE  272      90.576  30.946 117.113  1.00  0.00           C
[truncated: 1,753,259 more chars]
