# Supplementary material for: Characterizing Membrane Association and Periplasmic Transfer of Bacterial Lipoproteins through Molecular Dynamics Simulations
Source: Structure. 2020 Apr 7;28(4):475–487.e3. doi: 10.1016/j.str.2020.01.012 (PMC7139219; doi:10.1016/j.str.2020.01.012)
Supplement: Data S1. Final Coordinates from Simulations (Y–Z), Related to Figure 3 [file mmc3.zip › Y-Z/YIAD-4-atomistic.pdb]

TITLE     Protein
REMARK    THIS IS A SIMULATION BOX
CRYST1  129.238  129.238  299.502  90.00  90.00  90.00 P 1           1
MODEL        1
ATOM      1  N   CYSTA   1      51.474  79.044 155.711  1.00  0.00           N
ATOM      3  CA  CYSTA   1      50.484  78.934 156.761  1.00  0.00           C
ATOM      5  C   CYSTA   1      49.724  77.664 157.031  1.00  0.00           C
ATOM      6  O   CYSTA   1      48.644  77.424 156.511  1.00  0.00           O
ATOM      7  CB  CYSTA   1      49.504  80.114 156.821  1.00  0.00           C
ATOM     10  SG  CYSTA   1      48.644  80.504 155.291  1.00  0.00           S
ATOM     11  C1  CYSTA   1      49.884  81.624 154.601  1.00  0.00           C
ATOM     14  CA1 CYSTA   1      51.464  78.504 154.481  1.00  0.00           C
ATOM     15  OA1 CYSTA   1      50.844  77.484 154.231  1.00  0.00           O
ATOM     16  CA2 CYSTA   1      52.284  79.204 153.441  1.00  0.00           C
ATOM     19  C11 CYSTA   1      49.394  83.074 154.331  1.00  0.00           C
ATOM     21  O11 CYSTA   1      49.494  84.044 155.401  1.00  0.00           O
ATOM     22  CX1 CYSTA   1      50.554  84.094 156.181  1.00  0.00           C
ATOM     23  OX1 CYSTA   1      51.154  83.174 156.681  1.00  0.00           O
ATOM     24  CX2 CYSTA   1      51.064  85.514 156.261  1.00  0.00           C
ATOM     27  C12 CYSTA   1      47.924  83.024 153.831  1.00  0.00           C
ATOM     30  O12 CYSTA   1      47.524  84.234 153.161  1.00  0.00           O
ATOM     31  CD1 CYSTA   1      46.414  84.004 152.451  1.00  0.00           C
ATOM     32  OD1 CYSTA   1      45.814  82.954 152.391  1.00  0.00           O
ATOM     33  CD2 CYSTA   1      46.064  85.224 151.631  1.00  0.00           C
ATOM     36  CA3 CYSTA   1      51.944  78.924 151.971  1.00  0.00           C
ATOM     39  CA4 CYSTA   1      52.764  77.774 151.381  1.00  0.00           C
ATOM     42  CA5 CYSTA   1      51.974  76.474 151.421  1.00  0.00           C
ATOM     45  CA6 CYSTA   1      52.574  75.334 150.601  1.00  0.00           C
ATOM     48  CA7 CYSTA   1      52.584  75.684 149.101  1.00  0.00           C
ATOM     51  CA8 CYSTA   1      53.994  75.894 148.531  1.00  0.00           C
ATOM     54  CA9 CYSTA   1      54.154  77.144 147.631  1.00  0.00           C
ATOM     57 0CA1 CYSTA   1      53.024  77.404 146.631  1.00  0.00           C
ATOM     60 1CA1 CYSTA   1      52.684  76.174 145.781  1.00  0.00           C
ATOM     63 2CA1 CYSTA   1      51.514  76.444 144.831  1.00  0.00           C
ATOM     66 3CA1 CYSTA   1      51.134  75.244 143.971  1.00  0.00           C
ATOM     69 4CA1 CYSTA   1      52.344  74.634 143.261  1.00  0.00           C
ATOM     72 5CA1 CYSTA   1      51.984  73.684 142.111  1.00  0.00           C
ATOM     75 6CA1 CYSTA   1      53.224  73.194 141.391  1.00  0.00           C
ATOM     79  CD3 CYSTA   1      46.464  84.944 150.171  1.00  0.00           C
ATOM     82  CD4 CYSTA   1      47.984  84.774 150.041  1.00  0.00           C
ATOM     85  CD5 CYSTA   1      48.414  84.274 148.661  1.00  0.00           C
ATOM     88  CD6 CYSTA   1      48.174  85.274 147.531  1.00  0.00           C
ATOM     91  CD7 CYSTA   1      48.964  86.574 147.671  1.00  0.00           C
ATOM     94  CD8 CYSTA   1      48.074  87.804 147.901  1.00  0.00           C
ATOM     97  CD9 CYSTA   1      48.894  89.094 148.031  1.00  0.00           C
ATOM    100 0CD1 CYSTA   1      49.544  89.574 146.711  1.00  0.00           C
ATOM    103 1CD1 CYSTA   1      48.534  89.744 145.571  1.00  0.00           C
ATOM    106 2CD1 CYSTA   1      49.074  90.534 144.371  1.00  0.00           C
ATOM    109 3CD1 CYSTA   1      48.084  90.454 143.191  1.00  0.00           C
ATOM    112 4CD1 CYSTA   1      48.274  91.554 142.141  1.00  0.00           C
ATOM    115 5CD1 CYSTA   1      47.444  91.274 140.881  1.00  0.00           C
ATOM    118 6CD1 CYSTA   1      47.524  92.374 139.821  1.00  0.00           C
ATOM    122  CX3 CYSTA   1      52.224  85.684 155.261  1.00  0.00           C
ATOM    125  CX4 CYSTA   1      52.494  87.164 155.021  1.00  0.00           C
ATOM    128  CX5 CYSTA   1      53.724  87.444 154.161  1.00  0.00           C
ATOM    131  CX6 CYSTA   1      53.624  86.984 152.691  1.00  0.00           C
ATOM    134  CX7 CYSTA   1      54.744  87.704 151.921  1.00  0.00           C
ATOM    137  CX8 CYSTA   1      55.114  87.164 150.531  1.00  0.00           C
ATOM    140  CX9 CYSTA   1      56.544  87.594 150.241  1.00  0.00           C
ATOM    142 0CX1 CYSTA   1      57.224  87.584 149.091  1.00  0.00           C
ATOM    144 1CX1 CYSTA   1      56.754  87.094 147.751  1.00  0.00           C
ATOM    147 2CX1 CYSTA   1      57.934  86.624 146.871  1.00  0.00           C
ATOM    150 3CX1 CYSTA   1      58.584  85.314 147.331  1.00  0.00           C
ATOM    153 4CX1 CYSTA   1      59.404  84.634 146.221  1.00  0.00           C
ATOM    156 5CX1 CYSTA   1      58.504  83.994 145.151  1.00  0.00           C
ATOM    159 6CX1 CYSTA   1      59.244  83.264 144.031  1.00  0.00           C
ATOM    162 7CX1 CYSTA   1      58.254  82.634 143.031  1.00  0.00           C
ATOM    165 8CX1 CYSTA   1      58.924  81.974 141.821  1.00  0.00           C
ATOM    169  N   THR A   2      50.224  76.884 157.991  1.00  0.00           N
ATOM    171  CA  THR A   2      49.344  75.964 158.701  1.00  0.00           C
ATOM    173  CB  THR A   2      49.344  74.534 158.151  1.00  0.00           C
ATOM    175  OG1 THR A   2      50.524  73.794 158.381  1.00  0.00           O
ATOM    177  CG2 THR A   2      49.064  74.474 156.651  1.00  0.00           C
ATOM    181  C   THR A   2      49.754  76.094 160.161  1.00  0.00           C
ATOM    182  O   THR A   2      50.294  75.154 160.751  1.00  0.00           O
ATOM    183  N   THR A   3      49.614  77.294 160.761  1.00  0.00           N
ATOM    185  CA  THR A   3      48.494  78.234 160.581  1.00  0.00           C
ATOM    187  CB  THR A   3      47.374  78.014 161.591  1.00  0.00           C
ATOM    189  OG1 THR A   3      47.734  77.114 162.621  1.00  0.00           O
ATOM    191  CG2 THR A   3      46.314  77.294 160.821  1.00  0.00           C
ATOM    195  C   THR A   3      48.824  79.714 160.661  1.00  0.00           C
ATOM    196  O   THR A   3      49.604  80.124 161.511  1.00  0.00           O
ATOM    197  N   ASN A   4      48.224  80.564 159.791  1.00  0.00           N
ATOM    199  CA  ASN A   4      48.694  81.934 159.561  1.00  0.00           C
ATOM    201  CB  ASN A   4      47.914  82.634 158.401  1.00  0.00           C
ATOM    204  CG  ASN A   4      46.394  82.814 158.521  1.00  0.00           C
ATOM    205  OD1 ASN A   4      45.824  83.484 157.651  1.00  0.00           O
ATOM    206  ND2 ASN A   4      45.714  82.284 159.541  1.00  0.00           N
ATOM    209  C   ASN A   4      48.674  82.894 160.761  1.00  0.00           C
ATOM    210  O   ASN A   4      47.644  82.864 161.431  1.00  0.00           O
ATOM    211  N   PRO A   5      49.624  83.794 161.041  1.00  0.00           N
ATOM    212  CD  PRO A   5      49.224  84.974 161.821  1.00  0.00           C
ATOM    215  CA  PRO A   5      50.744  84.144 160.161  1.00  0.00           C
ATOM    217  CB  PRO A   5      50.984  85.654 160.411  1.00  0.00           C
ATOM    220  CG  PRO A   5      49.644  86.144 160.951  1.00  0.00           C
ATOM    223  C   PRO A   5      52.034  83.324 160.301  1.00  0.00           C
ATOM    224  O   PRO A   5      52.094  82.234 159.731  1.00  0.00           O
ATOM    225  N   TYR A   6      53.124  83.844 160.911  1.00  0.00           N
ATOM    227  CA  TYR A   6      54.474  83.434 160.541  1.00  0.00           C
ATOM    229  CB  TYR A   6      55.084  84.534 159.631  1.00  0.00           C
ATOM    232  CG  TYR A   6      55.894  83.934 158.531  1.00  0.00           C
ATOM    233  CD1 TYR A   6      55.254  83.054 157.651  1.00  0.00           C
ATOM    235  CE1 TYR A   6      55.954  82.484 156.591  1.00  0.00           C
ATOM    237  CZ  TYR A   6      57.284  82.824 156.361  1.00  0.00           C
ATOM    238  OH  TYR A   6      57.894  82.304 155.211  1.00  0.00           O
ATOM    240  CD2 TYR A   6      57.244  84.244 158.321  1.00  0.00           C
ATOM    242  CE2 TYR A   6      57.944  83.694 157.231  1.00  0.00           C
ATOM    244  C   TYR A   6      55.394  83.174 161.731  1.00  0.00           C
ATOM    245  O   TYR A   6      54.954  83.084 162.871  1.00  0.00           O
ATOM    246  N   THR A   7      56.694  82.914 161.451  1.00  0.00           N
ATOM    248  CA  THR A   7      57.464  81.854 162.101  1.00  0.00           C
ATOM    250  CB  THR A   7      58.344  81.094 161.081  1.00  0.00           C
ATOM    252  OG1 THR A   7      59.394  81.874 160.491  1.00  0.00           O
ATOM    254  CG2 THR A   7      57.464  80.634 159.911  1.00  0.00           C
ATOM    258  C   THR A   7      58.384  82.314 163.221  1.00  0.00           C
ATOM    259  O   THR A   7      59.384  82.984 162.961  1.00  0.00           O
ATOM    260  N   GLY A   8      58.174  81.924 164.491  1.00  0.00           N
ATOM    262  CA  GLY A   8      56.894  81.774 165.171  1.00  0.00           C
ATOM    265  C   GLY A   8      56.814  82.894 166.181  1.00  0.00           C
ATOM    266  O   GLY A   8      57.774  83.644 166.361  1.00  0.00           O
ATOM    267  N   GLU A   9      55.714  83.114 166.911  1.00  0.00           N
ATOM    269  CA  GLU A   9      54.324  82.904 166.551  1.00  0.00           C
ATOM    271  CB  GLU A   9      53.444  82.704 167.821  1.00  0.00           C
ATOM    274  CG  GLU A   9      53.084  83.904 168.781  1.00  0.00           C
ATOM    277  CD  GLU A   9      54.014  85.104 168.831  1.00  0.00           C
ATOM    278  OE1 GLU A   9      53.534  86.274 168.771  1.00  0.00           O
ATOM    279  OE2 GLU A   9      55.244  84.874 168.971  1.00  0.00           O
ATOM    280  C   GLU A   9      53.894  84.034 165.601  1.00  0.00           C
ATOM    281  O   GLU A   9      54.644  84.934 165.251  1.00  0.00           O
ATOM    282  N   ARG A  10      52.714  83.974 164.991  1.00  0.00           N
ATOM    284  CA  ARG A  10      51.494  84.144 165.721  1.00  0.00           C
ATOM    286  CB  ARG A  10      51.134  85.614 166.051  1.00  0.00           C
ATOM    289  CG  ARG A  10      51.434  86.654 164.961  1.00  0.00           C
ATOM    292  CD  ARG A  10      51.104  88.044 165.501  1.00  0.00           C
ATOM    295  NE  ARG A  10      51.304  89.014 164.381  1.00  0.00           N
ATOM    297  CZ  ARG A  10      50.854  90.264 164.401  1.00  0.00           C
ATOM    298  NH1 ARG A  10      50.884  90.974 163.291  1.00  0.00           N
ATOM    301  NH2 ARG A  10      50.404  90.784 165.521  1.00  0.00           N
ATOM    304  C   ARG A  10      50.384  83.374 165.141  1.00  0.00           C
ATOM    305  O   ARG A  10      50.424  83.044 163.961  1.00  0.00           O
ATOM    306  N   GLU A  11      49.424  83.034 166.031  1.00  0.00           N
ATOM    308  CA  GLU A  11      48.134  82.424 165.801  1.00  0.00           C
ATOM    310  CB  GLU A  11      47.844  81.964 164.361  1.00  0.00           C
ATOM    313  CG  GLU A  11      46.344  81.794 164.011  1.00  0.00           C
ATOM    316  CD  GLU A  11      45.624  83.134 163.841  1.00  0.00           C
ATOM    317  OE1 GLU A  11      44.524  83.074 163.221  1.00  0.00           O
ATOM    318  OE2 GLU A  11      46.114  84.214 164.281  1.00  0.00           O
ATOM    319  C   GLU A  11      47.944  81.274 166.771  1.00  0.00           C
ATOM    320  O   GLU A  11      48.904  80.614 167.181  1.00  0.00           O
ATOM    321  N   ALA A  12      46.674  81.024 167.151  1.00  0.00           N
ATOM    323  CA  ALA A  12      46.094  79.714 167.371  1.00  0.00           C
ATOM    325  CB  ALA A  12      47.024  78.604 167.881  1.00  0.00           C
ATOM    329  C   ALA A  12      44.944  79.764 168.361  1.00  0.00           C
ATOM    330  O   ALA A  12      44.954  80.494 169.341  1.00  0.00           O
ATOM    331  N   GLY A  13      43.884  78.954 168.201  1.00  0.00           N
ATOM    333  CA  GLY A  13      43.424  78.284 166.991  1.00  0.00           C
ATOM    336  C   GLY A  13      42.184  79.014 166.561  1.00  0.00           C
ATOM    337  O   GLY A  13      41.894  80.114 167.011  1.00  0.00           O
ATOM    338  N   LYS A  14      41.344  78.444 165.711  1.00  0.00           N
ATOM    340  CA  LYS A  14      41.564  77.284 164.871  1.00  0.00           C
ATOM    342  CB  LYS A  14      40.334  76.314 164.991  1.00  0.00           C
ATOM    345  CG  LYS A  14      40.644  74.904 165.541  1.00  0.00           C
ATOM    348  CD  LYS A  14      39.364  74.074 165.731  1.00  0.00           C
ATOM    351  CE  LYS A  14      39.274  73.314 167.061  1.00  0.00           C
ATOM    354  NZ  LYS A  14      38.054  72.474 167.121  1.00  0.00           N
ATOM    358  C   LYS A  14      41.644  77.934 163.511  1.00  0.00           C
ATOM    359  O   LYS A  14      40.634  78.454 163.051  1.00  0.00           O
ATOM    360  N   SER A  15      42.814  77.974 162.861  1.00  0.00           N
ATOM    362  CA  SER A  15      42.904  78.594 161.531  1.00  0.00           C
ATOM    364  CB  SER A  15      43.904  79.784 161.481  1.00  0.00           C
ATOM    367  OG  SER A  15      43.294  80.944 162.071  1.00  0.00           O
ATOM    369  C   SER A  15      43.154  77.564 160.451  1.00  0.00           C
ATOM    370  O   SER A  15      43.194  77.894 159.281  1.00  0.00           O
ATOM    371  N   ALA A  16      43.284  76.274 160.861  1.00  0.00           N
ATOM    373  CA  ALA A  16      43.414  75.074 160.041  1.00  0.00           C
ATOM    375  CB  ALA A  16      42.124  74.874 159.221  1.00  0.00           C
ATOM    379  C   ALA A  16      44.714  74.954 159.211  1.00  0.00           C
ATOM    380  O   ALA A  16      45.054  75.804 158.411  1.00  0.00           O
ATOM    381  N   ILE A  17      45.604  73.954 159.401  1.00  0.00           N
ATOM    383  CA  ILE A  17      45.474  72.604 159.931  1.00  0.00           C
ATOM    385  CB  ILE A  17      45.214  71.584 158.801  1.00  0.00           C
ATOM    387  CG2 ILE A  17      43.724  71.214 158.861  1.00  0.00           C
ATOM    391  CG1 ILE A  17      45.624  72.144 157.401  1.00  0.00           C
ATOM    394  CD  ILE A  17      45.614  71.094 156.281  1.00  0.00           C
ATOM    398  C   ILE A  17      46.764  72.184 160.641  1.00  0.00           C
ATOM    399  O   ILE A  17      47.844  72.624 160.291  1.00  0.00           O
ATOM    400  N   GLY A  18      46.774  71.314 161.671  1.00  0.00           N
ATOM    402  CA  GLY A  18      45.694  70.884 162.541  1.00  0.00           C
ATOM    405  C   GLY A  18      45.894  71.434 163.931  1.00  0.00           C
ATOM    406  O   GLY A  18      46.504  70.804 164.801  1.00  0.00           O
ATOM    407  N   ALA A  19      45.424  72.664 164.191  1.00  0.00           N
ATOM    409  CA  ALA A  19      45.654  73.384 165.431  1.00  0.00           C
ATOM    411  CB  ALA A  19      46.494  74.654 165.171  1.00  0.00           C
ATOM    415  C   ALA A  19      44.384  73.844 166.141  1.00  0.00           C
ATOM    416  O   ALA A  19      43.944  74.984 166.011  1.00  0.00           O
ATOM    417  N   GLY A  20      43.774  72.994 166.971  1.00  0.00           N
ATOM    419  CA  GLY A  20      43.804  71.544 166.931  1.00  0.00           C
ATOM    422  C   GLY A  20      42.664  71.074 166.071  1.00  0.00           C
ATOM    423  O   GLY A  20      41.824  71.854 165.621  1.00  0.00           O
ATOM    424  N   LEU A  21      42.524  69.794 165.771  1.00  0.00           N
ATOM    426  CA  LEU A  21      43.494  68.724 165.821  1.00  0.00           C
ATOM    428  CB  LEU A  21      43.074  67.504 166.681  1.00  0.00           C
ATOM    431  CG  LEU A  21      41.654  67.524 167.291  1.00  0.00           C
ATOM    433  CD1 LEU A  21      41.514  66.394 168.331  1.00  0.00           C
ATOM    437  CD2 LEU A  21      40.544  67.374 166.241  1.00  0.00           C
ATOM    441  C   LEU A  21      43.664  68.364 164.351  1.00  0.00           C
ATOM    442  O   LEU A  21      42.774  68.594 163.551  1.00  0.00           O
ATOM    443  N   GLY A  22      44.824  67.864 163.901  1.00  0.00           N
ATOM    445  CA  GLY A  22      45.974  67.414 164.661  1.00  0.00           C
ATOM    448  C   GLY A  22      46.184  65.994 164.291  1.00  0.00           C
ATOM    449  O   GLY A  22      45.244  65.204 164.271  1.00  0.00           O
ATOM    450  N   SER A  23      47.394  65.554 163.941  1.00  0.00           N
ATOM    452  CA  SER A  23      48.684  66.144 164.211  1.00  0.00           C
ATOM    454  CB  SER A  23      49.404  65.234 165.291  1.00  0.00           C
ATOM    457  OG  SER A  23      50.504  64.434 164.861  1.00  0.00           O
ATOM    459  C   SER A  23      49.434  66.404 162.881  1.00  0.00           C
ATOM    460  O   SER A  23      49.964  65.504 162.241  1.00  0.00           O
ATOM    461  N   LEU A  24      49.544  67.694 162.431  1.00  0.00           N
ATOM    463  CA  LEU A  24      50.554  68.104 161.441  1.00  0.00           C
ATOM    465  CB  LEU A  24      50.154  69.274 160.491  1.00  0.00           C
ATOM    468  CG  LEU A  24      49.394  68.884 159.221  1.00  0.00           C
ATOM    470  CD1 LEU A  24      49.174  70.134 158.351  1.00  0.00           C
ATOM    474  CD2 LEU A  24      48.054  68.234 159.531  1.00  0.00           C
ATOM    478  C   LEU A  24      51.724  68.614 162.231  1.00  0.00           C
ATOM    479  O   LEU A  24      51.734  69.774 162.641  1.00  0.00           O
ATOM    480  N   VAL A  25      52.694  67.754 162.531  1.00  0.00           N
ATOM    482  CA  VAL A  25      53.324  67.824 163.831  1.00  0.00           C
ATOM    484  CB  VAL A  25      52.484  67.024 164.831  1.00  0.00           C
ATOM    486  CG1 VAL A  25      53.174  65.944 165.701  1.00  0.00           C
ATOM    490  CG2 VAL A  25      51.694  68.034 165.681  1.00  0.00           C
ATOM    494  C   VAL A  25      54.784  67.484 163.681  1.00  0.00           C
ATOM    495  O   VAL A  25      55.184  66.774 162.771  1.00  0.00           O
ATOM    496  N   GLY A  26      55.664  68.014 164.551  1.00  0.00           N
ATOM    498  CA  GLY A  26      55.364  68.674 165.811  1.00  0.00           C
ATOM    501  C   GLY A  26      55.064  70.114 165.691  1.00  0.00           C
ATOM    502  O   GLY A  26      54.754  70.604 164.611  1.00  0.00           O
ATOM    503  N   ALA A  27      55.174  70.794 166.841  1.00  0.00           N
ATOM    505  CA  ALA A  27      54.864  72.184 167.041  1.00  0.00           C
ATOM    507  CB  ALA A  27      55.104  73.114 165.841  1.00  0.00           C
ATOM    511  C   ALA A  27      53.464  72.314 167.601  1.00  0.00           C
ATOM    512  O   ALA A  27      52.564  71.544 167.271  1.00  0.00           O
ATOM    513  N   GLY A  28      53.174  73.284 168.471  1.00  0.00           N
ATOM    515  CA  GLY A  28      54.104  74.234 169.041  1.00  0.00           C
ATOM    518  C   GLY A  28      55.034  73.644 170.081  1.00  0.00           C
ATOM    519  O   GLY A  28      55.354  72.464 170.091  1.00  0.00           O
ATOM    520  N   ILE A  29      55.544  74.454 171.001  1.00  0.00           N
ATOM    522  CA  ILE A  29      55.034  75.744 171.401  1.00  0.00           C
ATOM    524  CB  ILE A  29      54.294  75.624 172.731  1.00  0.00           C
ATOM    526  CG2 ILE A  29      52.984  74.864 172.391  1.00  0.00           C
ATOM    530  CG1 ILE A  29      55.114  74.884 173.821  1.00  0.00           C
ATOM    533  CD  ILE A  29      54.344  74.684 175.121  1.00  0.00           C
ATOM    537  C   ILE A  29      56.174  76.714 171.341  1.00  0.00           C
ATOM    538  O   ILE A  29      57.234  76.444 171.891  1.00  0.00           O
ATOM    539  N   GLY A  30      56.054  77.864 170.651  1.00  0.00           N
ATOM    541  CA  GLY A  30      54.834  78.634 170.381  1.00  0.00           C
ATOM    544  C   GLY A  30      54.654  79.534 171.571  1.00  0.00           C
ATOM    545  O   GLY A  30      53.874  79.264 172.471  1.00  0.00           O
ATOM    546  N   ALA A  31      55.404  80.634 171.671  1.00  0.00           N
ATOM    548  CA  ALA A  31      55.904  81.494 170.621  1.00  0.00           C
ATOM    550  CB  ALA A  31      56.054  82.884 171.241  1.00  0.00           C
ATOM    554  C   ALA A  31      57.174  81.104 169.871  1.00  0.00           C
ATOM    555  O   ALA A  31      57.124  80.294 168.951  1.00  0.00           O
ATOM    556  N   LEU A  32      58.304  81.754 170.211  1.00  0.00           N
ATOM    558  CA  LEU A  32      59.204  82.404 169.261  1.00  0.00           C
ATOM    560  CB  LEU A  32      60.264  83.134 170.101  1.00  0.00           C
ATOM    563  CG  LEU A  32      61.454  83.734 169.351  1.00  0.00           C
ATOM    565  CD1 LEU A  32      62.404  84.364 170.381  1.00  0.00           C
ATOM    569  CD2 LEU A  32      61.014  84.764 168.301  1.00  0.00           C
ATOM    573  C   LEU A  32      59.834  81.554 168.171  1.00  0.00           C
ATOM    574  O   LEU A  32      59.904  81.944 167.001  1.00  0.00           O
ATOM    575  N   SER A  33      60.254  80.334 168.471  1.00  0.00           N
ATOM    577  CA  SER A  33      60.364  79.384 167.391  1.00  0.00           C
ATOM    579  CB  SER A  33      61.774  79.274 166.791  1.00  0.00           C
ATOM    582  OG  SER A  33      61.744  79.464 165.371  1.00  0.00           O
ATOM    584  C   SER A  33      59.874  78.104 167.931  1.00  0.00           C
ATOM    585  O   SER A  33      59.604  77.974 169.121  1.00  0.00           O
ATOM    586  N   SER A  34      59.624  77.164 167.011  1.00  0.00           N
ATOM    588  CA  SER A  34      58.504  76.254 167.121  1.00  0.00           C
ATOM    590  CB  SER A  34      58.424  75.334 165.891  1.00  0.00           C
ATOM    593  OG  SER A  34      58.144  76.124 164.741  1.00  0.00           O
ATOM    595  C   SER A  34      58.424  75.364 168.321  1.00  0.00           C
ATOM    596  O   SER A  34      57.324  75.094 168.791  1.00  0.00           O
ATOM    597  N   SER A  35      59.584  74.844 168.761  1.00  0.00           N
ATOM    599  CA  SER A  35      59.724  73.584 169.471  1.00  0.00           C
ATOM    601  CB  SER A  35      61.184  73.054 169.361  1.00  0.00           C
ATOM    604  OG  SER A  35      61.564  72.954 167.991  1.00  0.00           O
ATOM    606  C   SER A  35      59.264  73.574 170.911  1.00  0.00           C
ATOM    607  O   SER A  35      58.174  73.114 171.261  1.00  0.00           O
ATOM    608  N   LYS A  36      60.084  74.124 171.811  1.00  0.00           N
ATOM    610  CA  LYS A  36      59.594  74.684 173.051  1.00  0.00           C
ATOM    612  CB  LYS A  36      59.944  73.834 174.311  1.00  0.00           C
ATOM    615  CG  LYS A  36      59.034  72.604 174.451  1.00  0.00           C
ATOM    618  CD  LYS A  36      59.454  71.654 175.581  1.00  0.00           C
ATOM    621  CE  LYS A  36      58.544  70.424 175.681  1.00  0.00           C
ATOM    624  NZ  LYS A  36      59.214  69.304 176.361  1.00  0.00           N
ATOM    628  C   LYS A  36      60.084  76.114 173.151  1.00  0.00           C
ATOM    629  O   LYS A  36      61.174  76.454 172.711  1.00  0.00           O
ATOM    630  N   LYS A  37      59.234  77.014 173.681  1.00  0.00           N
ATOM    632  CA  LYS A  37      59.514  78.434 173.641  1.00  0.00           C
ATOM    634  CB  LYS A  37      58.204  79.284 173.631  1.00  0.00           C
ATOM    637  CG  LYS A  37      57.384  79.374 174.931  1.00  0.00           C
ATOM    640  CD  LYS A  37      56.314  80.484 174.881  1.00  0.00           C
ATOM    643  CE  LYS A  37      55.904  81.024 176.261  1.00  0.00           C
ATOM    646  NZ  LYS A  37      55.104  82.264 176.181  1.00  0.00           N
ATOM    650  C   LYS A  37      60.454  78.784 174.791  1.00  0.00           C
ATOM    651  O   LYS A  37      60.264  78.304 175.911  1.00  0.00           O
ATOM    652  N   ASP A  38      61.514  79.594 174.531  1.00  0.00           N
ATOM    654  CA  ASP A  38      61.484  80.604 173.481  1.00  0.00           C
ATOM    656  CB  ASP A  38      61.664  82.044 174.081  1.00  0.00           C
ATOM    659  CG  ASP A  38      60.684  82.334 175.201  1.00  0.00           C
ATOM    660  OD1 ASP A  38      61.024  83.134 176.121  1.00  0.00           O
ATOM    661  OD2 ASP A  38      59.554  81.814 175.191  1.00  0.00           O
ATOM    662  C   ASP A  38      62.484  80.344 172.351  1.00  0.00           C
ATOM    663  O   ASP A  38      62.514  81.064 171.361  1.00  0.00           O
ATOM    664  N   ARG A  39      63.314  79.274 172.401  1.00  0.00           N
ATOM    666  CA  ARG A  39      64.274  79.004 171.331  1.00  0.00           C
ATOM    668  CB  ARG A  39      65.694  78.574 171.801  1.00  0.00           C
ATOM    671  CG  ARG A  39      66.564  79.784 172.171  1.00  0.00           C
ATOM    674  CD  ARG A  39      68.054  79.484 172.011  1.00  0.00           C
ATOM    677  NE  ARG A  39      68.704  80.784 171.661  1.00  0.00           N
ATOM    679  CZ  ARG A  39      69.984  80.894 171.331  1.00  0.00           C
ATOM    680  NH1 ARG A  39      70.334  81.864 170.521  1.00  0.00           N
ATOM    683  NH2 ARG A  39      70.874  80.044 171.761  1.00  0.00           N
ATOM    686  C   ARG A  39      63.824  78.174 170.151  1.00  0.00           C
ATOM    687  O   ARG A  39      63.464  78.734 169.121  1.00  0.00           O
ATOM    688  N   GLY A  40      63.934  76.834 170.201  1.00  0.00           N
ATOM    690  CA  GLY A  40      63.724  76.034 169.011  1.00  0.00           C
ATOM    693  C   GLY A  40      64.624  74.844 168.981  1.00  0.00           C
ATOM    694  O   GLY A  40      65.254  74.464 169.971  1.00  0.00           O
ATOM    695  N   LYS A  41      64.744  74.184 167.841  1.00  0.00           N
ATOM    697  CA  LYS A  41      64.344  74.594 166.521  1.00  0.00           C
ATOM    699  CB  LYS A  41      65.544  75.284 165.811  1.00  0.00           C
ATOM    702  CG  LYS A  41      66.734  74.374 165.431  1.00  0.00           C
ATOM    705  CD  LYS A  41      67.944  75.204 164.971  1.00  0.00           C
ATOM    708  CE  LYS A  41      69.004  74.444 164.171  1.00  0.00           C
ATOM    711  NZ  LYS A  41      70.024  75.394 163.711  1.00  0.00           N
ATOM    715  C   LYS A  41      63.984  73.284 165.871  1.00  0.00           C
ATOM    716  O   LYS A  41      64.614  72.284 166.121  1.00  0.00           O
ATOM    717  N   GLY A  42      62.954  73.174 165.041  1.00  0.00           N
ATOM    719  CA  GLY A  42      62.394  74.274 164.311  1.00  0.00           C
ATOM    722  C   GLY A  42      61.884  73.684 163.041  1.00  0.00           C
ATOM    723  O   GLY A  42      62.084  72.514 162.751  1.00  0.00           O
ATOM    724  N   ALA A  43      61.204  74.464 162.221  1.00  0.00           N
ATOM    726  CA  ALA A  43      61.184  75.904 162.291  1.00  0.00           C
ATOM    728  CB  ALA A  43      62.494  76.434 161.671  1.00  0.00           C
ATOM    732  C   ALA A  43      60.044  76.384 161.441  1.00  0.00           C
ATOM    733  O   ALA A  43      59.254  77.224 161.851  1.00  0.00           O
ATOM    734  N   LEU A  44      59.964  75.824 160.221  1.00  0.00           N
ATOM    736  CA  LEU A  44      59.074  76.304 159.201  1.00  0.00           C
ATOM    738  CB  LEU A  44      59.864  76.614 157.911  1.00  0.00           C
ATOM    741  CG  LEU A  44      60.414  75.424 157.091  1.00  0.00           C
ATOM    743  CD1 LEU A  44      61.584  75.924 156.251  1.00  0.00           C
ATOM    747  CD2 LEU A  44      59.394  74.764 156.151  1.00  0.00           C
ATOM    751  C   LEU A  44      57.914  75.344 158.931  1.00  0.00           C
ATOM    752  O   LEU A  44      57.964  74.154 159.221  1.00  0.00           O
ATOM    753  N   ILE A  45      56.814  75.834 158.311  1.00  0.00           N
ATOM    755  CA  ILE A  45      56.524  77.254 158.171  1.00  0.00           C
ATOM    757  CB  ILE A  45      55.734  77.624 156.921  1.00  0.00           C
ATOM    759  CG2 ILE A  45      55.724  79.164 156.791  1.00  0.00           C
ATOM    763  CG1 ILE A  45      56.354  76.984 155.661  1.00  0.00           C
ATOM    766  CD  ILE A  45      55.444  77.094 154.431  1.00  0.00           C
ATOM    770  C   ILE A  45      55.894  77.694 159.471  1.00  0.00           C
ATOM    771  O   ILE A  45      56.544  77.764 160.511  1.00  0.00           O
ATOM    772  N   GLY A  46      54.594  77.984 159.521  1.00  0.00           N
ATOM    774  CA  GLY A  46      54.094  78.464 160.781  1.00  0.00           C
ATOM    777  C   GLY A  46      52.684  78.854 160.701  1.00  0.00           C
ATOM    778  O   GLY A  46      52.074  78.764 159.631  1.00  0.00           O
ATOM    779  N   ALA A  47      52.134  79.304 161.821  1.00  0.00           N
ATOM    781  CA  ALA A  47      52.824  79.454 163.071  1.00  0.00           C
ATOM    783  CB  ALA A  47      52.984  80.934 163.391  1.00  0.00           C
ATOM    787  C   ALA A  47      52.154  78.724 164.201  1.00  0.00           C
ATOM    788  O   ALA A  47      50.944  78.514 164.241  1.00  0.00           O
ATOM    789  N   ALA A  48      52.994  78.274 165.141  1.00  0.00           N
ATOM    791  CA  ALA A  48      52.554  77.654 166.361  1.00  0.00           C
ATOM    793  CB  ALA A  48      53.804  77.234 167.151  1.00  0.00           C
ATOM    797  C   ALA A  48      51.654  78.544 167.221  1.00  0.00           C
ATOM    798  O   ALA A  48      51.834  79.754 167.291  1.00  0.00           O
ATOM    799  N   ALA A  49      50.654  77.984 167.911  1.00  0.00           N
ATOM    801  CA  ALA A  49      50.484  76.574 168.171  1.00  0.00           C
ATOM    803  CB  ALA A  49      50.584  76.344 169.671  1.00  0.00           C
ATOM    807  C   ALA A  49      49.214  75.994 167.541  1.00  0.00           C
ATOM    808  O   ALA A  49      48.824  76.384 166.451  1.00  0.00           O
ATOM    809  N   GLY A  50      48.574  74.964 168.121  1.00  0.00           N
ATOM    811  CA  GLY A  50      47.334  75.084 168.891  1.00  0.00           C
ATOM    814  C   GLY A  50      47.604  74.684 170.291  1.00  0.00           C
ATOM    815  O   GLY A  50      46.954  75.144 171.221  1.00  0.00           O
ATOM    816  N   ALA A  51      48.614  73.834 170.421  1.00  0.00           N
ATOM    818  CA  ALA A  51      49.344  73.524 171.601  1.00  0.00           C
ATOM    820  CB  ALA A  51      49.434  74.624 172.661  1.00  0.00           C
ATOM    824  C   ALA A  51      48.904  72.224 172.221  1.00  0.00           C
ATOM    825  O   ALA A  51      47.714  71.964 172.401  1.00  0.00           O
ATOM    826  N   ALA A  52      49.824  71.324 172.581  1.00  0.00           N
ATOM    828  CA  ALA A  52      51.264  71.444 172.501  1.00  0.00           C
ATOM    830  CB  ALA A  52      51.864  71.344 173.911  1.00  0.00           C
ATOM    834  C   ALA A  52      51.824  70.424 171.531  1.00  0.00           C
ATOM    835  O   ALA A  52      53.024  70.344 171.331  1.00  0.00           O
ATOM    836  N   LEU A  53      50.904  69.684 170.871  1.00  0.00           N
ATOM    838  CA  LEU A  53      51.124  68.674 169.851  1.00  0.00           C
ATOM    840  CB  LEU A  53      50.884  67.234 170.401  1.00  0.00           C
ATOM    843  CG  LEU A  53      52.134  66.354 170.531  1.00  0.00           C
ATOM    845  CD1 LEU A  53      51.714  64.944 170.971  1.00  0.00           C
ATOM    849  CD2 LEU A  53      53.144  66.934 171.521  1.00  0.00           C
ATOM    853  C   LEU A  53      50.184  68.994 168.691  1.00  0.00           C
ATOM    854  O   LEU A  53      49.344  68.204 168.241  1.00  0.00           O
ATOM    855  N   GLY A  54      50.304  70.204 168.151  1.00  0.00           N
ATOM    857  CA  GLY A  54      49.794  70.534 166.841  1.00  0.00           C
ATOM    860  C   GLY A  54      49.034  71.824 166.841  1.00  0.00           C
ATOM    861  O   GLY A  54      48.324  72.154 167.771  1.00  0.00           O
ATOM    862  N   GLY A  55      49.124  72.624 165.771  1.00  0.00           N
ATOM    864  CA  GLY A  55      50.234  72.754 164.841  1.00  0.00           C
ATOM    867  C   GLY A  55      51.264  73.684 165.381  1.00  0.00           C
ATOM    868  O   GLY A  55      51.214  74.094 166.541  1.00  0.00           O
ATOM    869  N   GLY A  56      52.244  74.084 164.571  1.00  0.00           N
ATOM    871  CA  GLY A  56      52.354  73.764 163.161  1.00  0.00           C
ATOM    874  C   GLY A  56      53.094  74.884 162.511  1.00  0.00           C
ATOM    875  O   GLY A  56      52.864  76.044 162.831  1.00  0.00           O
ATOM    876  N   VAL A  57      54.054  74.664 161.611  1.00  0.00           N
ATOM    878  CA  VAL A  57      54.764  73.434 161.351  1.00  0.00           C
ATOM    880  CB  VAL A  57      54.764  73.114 159.861  1.00  0.00           C
ATOM    882  CG1 VAL A  57      55.594  71.874 159.561  1.00  0.00           C
ATOM    886  CG2 VAL A  57      53.314  72.884 159.441  1.00  0.00           C
ATOM    890  C   VAL A  57      56.164  73.664 161.891  1.00  0.00           C
ATOM    891  O   VAL A  57      56.704  74.754 161.771  1.00  0.00           O
ATOM    892  N   GLY A  58      56.754  72.664 162.571  1.00  0.00           N
ATOM    894  CA  GLY A  58      58.184  72.664 162.871  1.00  0.00           C
ATOM    897  C   GLY A  58      58.854  71.654 161.981  1.00  0.00           C
ATOM    898  O   GLY A  58      58.824  70.464 162.271  1.00  0.00           O
ATOM    899  N   TYR A  59      59.344  72.094 160.811  1.00  0.00           N
ATOM    901  CA  TYR A  59      60.014  71.304 159.781  1.00  0.00           C
ATOM    903  CB  TYR A  59      59.274  71.514 158.421  1.00  0.00           C
ATOM    906  CG  TYR A  59      59.594  70.614 157.241  1.00  0.00           C
ATOM    907  CD1 TYR A  59      60.264  71.144 156.121  1.00  0.00           C
ATOM    909  CE1 TYR A  59      60.204  70.484 154.881  1.00  0.00           C
ATOM    911  CZ  TYR A  59      59.494  69.294 154.761  1.00  0.00           C
ATOM    912  OH  TYR A  59      59.324  68.704 153.491  1.00  0.00           O
ATOM    914  CD2 TYR A  59      58.944  69.374 157.111  1.00  0.00           C
ATOM    916  CE2 TYR A  59      58.884  68.724 155.871  1.00  0.00           C
ATOM    918  C   TYR A  59      61.394  71.894 159.611  1.00  0.00           C
ATOM    919  O   TYR A  59      61.524  73.124 159.651  1.00  0.00           O
ATOM    920  N   TYR A  60      62.424  71.044 159.411  1.00  0.00           N
ATOM    922  CA  TYR A  60      63.794  71.464 159.151  1.00  0.00           C
ATOM    924  CB  TYR A  60      64.014  72.254 157.821  1.00  0.00           C
ATOM    927  CG  TYR A  60      64.204  71.374 156.591  1.00  0.00           C
ATOM    928  CD1 TYR A  60      63.524  70.154 156.381  1.00  0.00           C
ATOM    930  CE1 TYR A  60      63.754  69.404 155.221  1.00  0.00           C
ATOM    932  CZ  TYR A  60      64.654  69.854 154.251  1.00  0.00           C
ATOM    933  OH  TYR A  60      64.884  69.094 153.081  1.00  0.00           O
ATOM    935  CD2 TYR A  60      65.104  71.814 155.601  1.00  0.00           C
ATOM    937  CE2 TYR A  60      65.324  71.064 154.441  1.00  0.00           C
ATOM    939  C   TYR A  60      64.414  72.154 160.351  1.00  0.00           C
ATOM    940  O   TYR A  60      64.474  73.374 160.451  1.00  0.00           O
ATOM    941  N   MET A  61      64.834  71.414 161.381  1.00  0.00           N
ATOM    943  CA  MET A  61      65.694  70.244 161.241  1.00  0.00           C
ATOM    945  CB  MET A  61      67.094  70.764 160.781  1.00  0.00           C
ATOM    948  CG  MET A  61      67.754  70.074 159.571  1.00  0.00           C
ATOM    951  SD  MET A  61      68.864  71.254 158.711  1.00  0.00           S
ATOM    952  CE  MET A  61      70.184  70.114 158.241  1.00  0.00           C
ATOM    956  C   MET A  61      65.684  69.564 162.611  1.00  0.00           C
ATOM    957  O   MET A  61      66.524  68.734 162.941  1.00  0.00           O
ATOM    958  N   ASP A  62      64.674  69.934 163.431  1.00  0.00           N
ATOM    960  CA  ASP A  62      64.214  69.304 164.651  1.00  0.00           C
ATOM    962  CB  ASP A  62      63.194  68.174 164.391  1.00  0.00           C
ATOM    965  CG  ASP A  62      61.784  68.704 164.161  1.00  0.00           C
ATOM    966  OD1 ASP A  62      60.924  67.854 163.821  1.00  0.00           O
ATOM    967  OD2 ASP A  62      61.544  69.914 164.391  1.00  0.00           O
ATOM    968  C   ASP A  62      65.134  69.064 165.851  1.00  0.00           C
ATOM    969  O   ASP A  62      66.124  68.324 165.841  1.00  0.00           O
ATOM    970  N   VAL A  63      64.774  69.764 166.941  1.00  0.00           N
ATOM    972  CA  VAL A  63      65.454  70.074 168.171  1.00  0.00           C
ATOM    974  CB  VAL A  63      66.554  71.154 168.141  1.00  0.00           C
ATOM    976  CG1 VAL A  63      67.424  71.114 169.411  1.00  0.00           C
ATOM    980  CG2 VAL A  63      67.474  70.964 166.931  1.00  0.00           C
ATOM    984  C   VAL A  63      64.274  70.564 169.021  1.00  0.00           C
ATOM    985  O   VAL A  63      63.134  70.614 168.561  1.00  0.00           O
ATOM    986  N   GLN A  64      64.504  70.774 170.321  1.00  0.00           N
ATOM    988  CA  GLN A  64      63.854  69.964 171.321  1.00  0.00           C
ATOM    990  CB  GLN A  64      63.674  68.504 170.791  1.00  0.00           C
ATOM    993  CG  GLN A  64      63.674  67.264 171.711  1.00  0.00           C
ATOM    996  CD  GLN A  64      63.354  66.014 170.881  1.00  0.00           C
ATOM    997  OE1 GLN A  64      62.614  65.104 171.241  1.00  0.00           O
ATOM    998  NE2 GLN A  64      63.894  65.934 169.641  1.00  0.00           N
ATOM   1001  C   GLN A  64      64.734  70.064 172.551  1.00  0.00           C
ATOM   1002  O   GLN A  64      65.924  69.734 172.491  1.00  0.00           O
ATOM   1003  N   GLU A  65      64.214  70.634 173.661  1.00  0.00           N
ATOM   1005  CA  GLU A  65      65.074  71.384 174.571  1.00  0.00           C
ATOM   1007  CB  GLU A  65      65.054  72.894 174.201  1.00  0.00           C
ATOM   1010  CG  GLU A  65      66.264  73.764 174.671  1.00  0.00           C
ATOM   1013  CD  GLU A  65      66.164  75.184 174.111  1.00  0.00           C
ATOM   1014  OE1 GLU A  65      66.864  76.094 174.621  1.00  0.00           O
ATOM   1015  OE2 GLU A  65      65.364  75.374 173.171  1.00  0.00           O
ATOM   1016  C   GLU A  65      64.664  71.114 175.991  1.00  0.00           C
ATOM   1017  O   GLU A  65      64.244  70.014 176.321  1.00  0.00           O
ATOM   1018  N   ALA A  66      64.864  72.044 176.931  1.00  0.00           N
ATOM   1020  CA  ALA A  66      65.274  71.674 178.271  1.00  0.00           C
ATOM   1022  CB  ALA A  66      66.774  72.004 178.431  1.00  0.00           C
ATOM   1026  C   ALA A  66      64.454  72.304 179.371  1.00  0.00           C
ATOM   1027  O   ALA A  66      64.824  72.244 180.541  1.00  0.00           O
ATOM   1028  N   LYS A  67      63.254  72.864 179.061  1.00  0.00           N
ATOM   1030  CA  LYS A  67      62.354  73.504 180.011  1.00  0.00           C
ATOM   1032  CB  LYS A  67      61.084  74.074 179.301  1.00  0.00           C
ATOM   1035  CG  LYS A  67      61.304  74.864 178.001  1.00  0.00           C
ATOM   1038  CD  LYS A  67      61.734  76.344 178.131  1.00  0.00           C
ATOM   1041  CE  LYS A  67      62.984  76.664 178.981  1.00  0.00           C
ATOM   1044  NZ  LYS A  67      62.624  77.194 180.311  1.00  0.00           N
ATOM   1048  C   LYS A  67      61.854  72.514 181.041  1.00  0.00           C
ATOM   1049  O   LYS A  67      61.514  72.864 182.161  1.00  0.00           O
ATOM   1050  N   LEU A  68      61.794  71.244 180.581  1.00  0.00           N
ATOM   1052  CA  LEU A  68      61.254  70.084 181.241  1.00  0.00           C
ATOM   1054  CB  LEU A  68      60.894  69.074 180.131  1.00  0.00           C
ATOM   1057  CG  LEU A  68      60.094  67.824 180.521  1.00  0.00           C
ATOM   1059  CD1 LEU A  68      58.664  68.184 180.921  1.00  0.00           C
ATOM   1063  CD2 LEU A  68      60.074  66.834 179.351  1.00  0.00           C
ATOM   1067  C   LEU A  68      62.264  69.524 182.211  1.00  0.00           C
ATOM   1068  O   LEU A  68      62.104  69.684 183.421  1.00  0.00           O
ATOM   1069  N   ARG A  69      63.374  68.904 181.721  1.00  0.00           N
ATOM   1071  CA  ARG A  69      64.394  68.304 182.561  1.00  0.00           C
ATOM   1073  CB  ARG A  69      65.394  67.324 181.861  1.00  0.00           C
ATOM   1076  CG  ARG A  69      65.944  67.694 180.471  1.00  0.00           C
ATOM   1079  CD  ARG A  69      67.464  67.734 180.451  1.00  0.00           C
ATOM   1082  NE  ARG A  69      67.844  68.964 181.201  1.00  0.00           N
ATOM   1084  CZ  ARG A  69      69.084  69.214 181.601  1.00  0.00           C
ATOM   1085  NH1 ARG A  69      70.024  68.314 181.491  1.00  0.00           N
ATOM   1088  NH2 ARG A  69      69.384  70.344 182.191  1.00  0.00           N
ATOM   1091  C   ARG A  69      65.084  69.174 183.591  1.00  0.00           C
ATOM   1092  O   ARG A  69      65.374  68.674 184.671  1.00  0.00           O
ATOM   1093  N   ASP A  70      65.294  70.484 183.321  1.00  0.00           N
ATOM   1095  CA  ASP A  70      65.824  71.474 184.261  1.00  0.00           C
ATOM   1097  CB  ASP A  70      65.844  72.834 183.511  1.00  0.00           C
ATOM   1100  CG  ASP A  70      66.344  74.024 184.321  1.00  0.00           C
ATOM   1101  OD1 ASP A  70      67.554  74.004 184.691  1.00  0.00           O
ATOM   1102  OD2 ASP A  70      65.554  74.984 184.541  1.00  0.00           O
ATOM   1103  C   ASP A  70      64.964  71.554 185.531  1.00  0.00           C
ATOM   1104  O   ASP A  70      65.434  71.524 186.671  1.00  0.00           O
ATOM   1105  N   LYS A  71      63.634  71.574 185.361  1.00  0.00           N
ATOM   1107  CA  LYS A  71      62.744  71.644 186.491  1.00  0.00           C
ATOM   1109  CB  LYS A  71      61.524  72.514 186.141  1.00  0.00           C
ATOM   1112  CG  LYS A  71      61.884  73.954 185.771  1.00  0.00           C
ATOM   1115  CD  LYS A  71      60.654  74.834 185.971  1.00  0.00           C
ATOM   1118  CE  LYS A  71      60.754  76.284 185.481  1.00  0.00           C
ATOM   1121  NZ  LYS A  71      60.724  76.334 184.011  1.00  0.00           N
ATOM   1125  C   LYS A  71      62.254  70.294 186.961  1.00  0.00           C
ATOM   1126  O   LYS A  71      61.754  70.164 188.071  1.00  0.00           O
ATOM   1127  N   MET A  72      62.394  69.234 186.151  1.00  0.00           N
ATOM   1129  CA  MET A  72      62.084  67.874 186.531  1.00  0.00           C
ATOM   1131  CB  MET A  72      61.914  67.004 185.271  1.00  0.00           C
ATOM   1134  CG  MET A  72      61.554  65.524 185.501  1.00  0.00           C
ATOM   1137  SD  MET A  72      61.374  64.604 183.941  1.00  0.00           S
ATOM   1138  CE  MET A  72      63.144  64.314 183.641  1.00  0.00           C
ATOM   1142  C   MET A  72      63.174  67.304 187.401  1.00  0.00           C
ATOM   1143  O   MET A  72      62.904  66.474 188.271  1.00  0.00           O
ATOM   1144  N   ARG A  73      64.404  67.794 187.211  1.00  0.00           N
ATOM   1146  CA  ARG A  73      65.644  67.344 187.801  1.00  0.00           C
ATOM   1148  CB  ARG A  73      65.794  67.744 189.291  1.00  0.00           C
ATOM   1151  CG  ARG A  73      65.604  69.244 189.551  1.00  0.00           C
ATOM   1154  CD  ARG A  73      65.624  69.594 191.041  1.00  0.00           C
ATOM   1157  NE  ARG A  73      67.054  69.584 191.501  1.00  0.00           N
ATOM   1159  CZ  ARG A  73      67.364  69.814 192.771  1.00  0.00           C
ATOM   1160  NH1 ARG A  73      66.434  69.894 193.711  1.00  0.00           N
ATOM   1163  NH2 ARG A  73      68.624  69.984 193.111  1.00  0.00           N
ATOM   1166  C   ARG A  73      65.874  65.854 187.591  1.00  0.00           C
ATOM   1167  O   ARG A  73      66.124  65.084 188.501  1.00  0.00           O
ATOM   1168  N   GLY A  74      65.774  65.384 186.331  1.00  0.00           N
ATOM   1170  CA  GLY A  74      66.004  63.964 186.041  1.00  0.00           C
ATOM   1173  C   GLY A  74      67.434  63.544 186.251  1.00  0.00           C
ATOM   1174  O   GLY A  74      68.314  63.924 185.471  1.00  0.00           O
ATOM   1175  N   THR A  75      67.694  62.754 187.321  1.00  0.00           N
ATOM   1177  CA  THR A  75      69.034  62.384 187.781  1.00  0.00           C
ATOM   1179  CB  THR A  75      69.104  61.624 189.121  1.00  0.00           C
ATOM   1181  OG1 THR A  75      68.524  62.354 190.191  1.00  0.00           O
ATOM   1183  CG2 THR A  75      70.574  61.364 189.511  1.00  0.00           C
ATOM   1187  C   THR A  75      69.734  61.484 186.791  1.00  0.00           C
ATOM   1188  O   THR A  75      69.374  60.324 186.631  1.00  0.00           O
ATOM   1189  N   GLY A  76      70.794  61.964 186.111  1.00  0.00           N
ATOM   1191  CA  GLY A  76      71.424  61.164 185.071  1.00  0.00           C
ATOM   1194  C   GLY A  76      70.644  61.214 183.791  1.00  0.00           C
ATOM   1195  O   GLY A  76      70.544  60.214 183.091  1.00  0.00           O
ATOM   1196  N   VAL A  77      70.054  62.374 183.461  1.00  0.00           N
ATOM   1198  CA  VAL A  77      69.494  62.634 182.141  1.00  0.00           C
ATOM   1200  CB  VAL A  77      67.964  62.714 182.131  1.00  0.00           C
ATOM   1202  CG1 VAL A  77      67.444  62.934 180.681  1.00  0.00           C
ATOM   1206  CG2 VAL A  77      67.404  61.404 182.701  1.00  0.00           C
ATOM   1210  C   VAL A  77      70.084  63.944 181.651  1.00  0.00           C
ATOM   1211  O   VAL A  77      69.804  65.024 182.171  1.00  0.00           O
ATOM   1212  N   SER A  78      70.914  63.894 180.601  1.00  0.00           N
ATOM   1214  CA  SER A  78      71.604  65.064 180.091  1.00  0.00           C
ATOM   1216  CB  SER A  78      73.144  64.964 180.241  1.00  0.00           C
ATOM   1219  OG  SER A  78      73.744  63.964 179.411  1.00  0.00           O
ATOM   1221  C   SER A  78      71.204  65.274 178.641  1.00  0.00           C
ATOM   1222  O   SER A  78      70.814  64.334 177.961  1.00  0.00           O
ATOM   1223  N   VAL A  79      71.264  66.524 178.141  1.00  0.00           N
ATOM   1225  CA  VAL A  79      70.964  66.814 176.751  1.00  0.00           C
ATOM   1227  CB  VAL A  79      69.554  67.384 176.561  1.00  0.00           C
ATOM   1229  CG1 VAL A  79      69.334  68.804 177.141  1.00  0.00           C
ATOM   1233  CG2 VAL A  79      69.204  67.364 175.071  1.00  0.00           C
ATOM   1237  C   VAL A  79      72.054  67.714 176.191  1.00  0.00           C
ATOM   1238  O   VAL A  79      72.434  68.694 176.811  1.00  0.00           O
ATOM   1239  N   THR A  80      72.644  67.404 175.021  1.00  0.00           N
ATOM   1241  CA  THR A  80      73.634  68.284 174.381  1.00  0.00           C
ATOM   1243  CB  THR A  80      75.124  67.964 174.581  1.00  0.00           C
ATOM   1245  OG1 THR A  80      75.414  66.574 174.521  1.00  0.00           O
ATOM   1247  CG2 THR A  80      75.584  68.484 175.951  1.00  0.00           C
ATOM   1251  C   THR A  80      73.334  68.254 172.921  1.00  0.00           C
ATOM   1252  O   THR A  80      72.594  67.394 172.451  1.00  0.00           O
ATOM   1253  N   ARG A  81      73.884  69.214 172.131  1.00  0.00           N
ATOM   1255  CA  ARG A  81      73.724  69.114 170.701  1.00  0.00           C
ATOM   1257  CB  ARG A  81      72.694  70.144 170.191  1.00  0.00           C
ATOM   1260  CG  ARG A  81      73.174  71.514 169.661  1.00  0.00           C
ATOM   1263  CD  ARG A  81      72.034  72.424 169.151  1.00  0.00           C
ATOM   1266  NE  ARG A  81      70.954  71.524 168.621  1.00  0.00           N
ATOM   1268  CZ  ARG A  81      70.924  70.994 167.411  1.00  0.00           C
ATOM   1269  NH1 ARG A  81      71.334  71.674 166.371  1.00  0.00           N
ATOM   1272  NH2 ARG A  81      70.494  69.764 167.211  1.00  0.00           N
ATOM   1275  C   ARG A  81      75.014  69.204 169.931  1.00  0.00           C
ATOM   1276  O   ARG A  81      75.864  70.074 170.131  1.00  0.00           O
ATOM   1277  N   SER A  82      75.154  68.284 168.961  1.00  0.00           N
ATOM   1279  CA  SER A  82      75.894  68.454 167.721  1.00  0.00           C
ATOM   1281  CB  SER A  82      76.134  67.094 167.001  1.00  0.00           C
ATOM   1284  OG  SER A  82      76.594  66.114 167.931  1.00  0.00           O
ATOM   1286  C   SER A  82      75.084  69.354 166.801  1.00  0.00           C
ATOM   1287  O   SER A  82      73.924  69.644 167.061  1.00  0.00           O
ATOM   1288  N   GLY A  83      75.654  69.854 165.681  1.00  0.00           N
ATOM   1290  CA  GLY A  83      74.944  70.584 164.631  1.00  0.00           C
ATOM   1293  C   GLY A  83      73.604  70.034 164.221  1.00  0.00           C
ATOM   1294  O   GLY A  83      72.594  70.744 164.181  1.00  0.00           O
ATOM   1295  N   ASP A  84      73.564  68.724 163.941  1.00  0.00           N
ATOM   1297  CA  ASP A  84      72.524  68.064 163.201  1.00  0.00           C
ATOM   1299  CB  ASP A  84      73.274  67.114 162.261  1.00  0.00           C
ATOM   1302  CG  ASP A  84      74.084  66.064 163.021  1.00  0.00           C
ATOM   1303  OD1 ASP A  84      74.904  66.424 163.921  1.00  0.00           O
ATOM   1304  OD2 ASP A  84      73.874  64.864 162.721  1.00  0.00           O
ATOM   1305  C   ASP A  84      71.564  67.224 164.021  1.00  0.00           C
ATOM   1306  O   ASP A  84      70.524  66.794 163.521  1.00  0.00           O
ATOM   1307  N   ASN A  85      71.864  66.974 165.301  1.00  0.00           N
ATOM   1309  CA  ASN A  85      71.104  66.004 166.071  1.00  0.00           C
ATOM   1311  CB  ASN A  85      71.624  64.534 165.851  1.00  0.00           C
ATOM   1314  CG  ASN A  85      73.034  64.124 166.311  1.00  0.00           C
ATOM   1315  OD1 ASN A  85      73.664  63.244 165.721  1.00  0.00           O
ATOM   1316  ND2 ASN A  85      73.564  64.714 167.401  1.00  0.00           N
ATOM   1319  C   ASN A  85      71.074  66.444 167.511  1.00  0.00           C
ATOM   1320  O   ASN A  85      72.004  67.064 168.031  1.00  0.00           O
ATOM   1321  N   ILE A  86      69.984  66.124 168.241  1.00  0.00           N
ATOM   1323  CA  ILE A  86      70.014  66.194 169.691  1.00  0.00           C
ATOM   1325  CB  ILE A  86      68.684  66.714 170.291  1.00  0.00           C
ATOM   1327  CG2 ILE A  86      67.744  65.604 170.781  1.00  0.00           C
ATOM   1331  CG1 ILE A  86      68.884  67.684 171.471  1.00  0.00           C
ATOM   1334  CD  ILE A  86      69.774  68.864 171.141  1.00  0.00           C
ATOM   1338  C   ILE A  86      70.434  64.834 170.201  1.00  0.00           C
ATOM   1339  O   ILE A  86      70.024  63.804 169.671  1.00  0.00           O
ATOM   1340  N   ILE A  87      71.284  64.794 171.251  1.00  0.00           N
ATOM   1342  CA  ILE A  87      71.454  63.584 172.031  1.00  0.00           C
ATOM   1344  CB  ILE A  87      72.864  63.014 172.171  1.00  0.00           C
ATOM   1346  CG2 ILE A  87      73.324  62.704 170.731  1.00  0.00           C
ATOM   1350  CG1 ILE A  87      73.854  63.884 172.991  1.00  0.00           C
ATOM   1353  CD  ILE A  87      75.244  63.254 173.131  1.00  0.00           C
ATOM   1357  C   ILE A  87      70.894  63.814 173.391  1.00  0.00           C
ATOM   1358  O   ILE A  87      71.134  64.824 174.051  1.00  0.00           O
ATOM   1359  N   LEU A  88      70.144  62.814 173.851  1.00  0.00           N
ATOM   1361  CA  LEU A  88      69.834  62.644 175.231  1.00  0.00           C
ATOM   1363  CB  LEU A  88      68.354  62.264 175.381  1.00  0.00           C
ATOM   1366  CG  LEU A  88      67.414  63.394 174.931  1.00  0.00           C
ATOM   1368  CD1 LEU A  88      66.074  62.824 174.461  1.00  0.00           C
ATOM   1372  CD2 LEU A  88      67.254  64.444 176.051  1.00  0.00           C
ATOM   1376  C   LEU A  88      70.764  61.554 175.701  1.00  0.00           C
ATOM   1377  O   LEU A  88      70.994  60.574 175.001  1.00  0.00           O
ATOM   1378  N   ASN A  89      71.384  61.744 176.881  1.00  0.00           N
ATOM   1380  CA  ASN A  89      72.214  60.714 177.451  1.00  0.00           C
ATOM   1382  CB  ASN A  89      73.734  61.084 177.491  1.00  0.00           C
ATOM   1385  CG  ASN A  89      74.594  59.844 177.721  1.00  0.00           C
ATOM   1386  OD1 ASN A  89      74.124  58.714 177.591  1.00  0.00           O
ATOM   1387  ND2 ASN A  89      75.874  60.034 178.111  1.00  0.00           N
ATOM   1390  C   ASN A  89      71.654  60.364 178.811  1.00  0.00           C
ATOM   1391  O   ASN A  89      71.414  61.194 179.681  1.00  0.00           O
ATOM   1392  N   MET A  90      71.474  59.054 178.991  1.00  0.00           N
ATOM   1394  CA  MET A  90      71.044  58.424 180.201  1.00  0.00           C
ATOM   1396  CB  MET A  90      69.814  57.554 179.901  1.00  0.00           C
ATOM   1399  CG  MET A  90      68.474  58.314 179.981  1.00  0.00           C
ATOM   1402  SD  MET A  90      67.084  57.304 179.381  1.00  0.00           S
ATOM   1403  CE  MET A  90      65.974  57.934 180.661  1.00  0.00           C
ATOM   1407  C   MET A  90      72.164  57.544 180.681  1.00  0.00           C
ATOM   1408  O   MET A  90      72.344  56.454 180.151  1.00  0.00           O
ATOM   1409  N   PRO A  91      72.884  57.984 181.671  1.00  0.00           N
ATOM   1410  CD  PRO A  91      73.404  59.364 181.631  1.00  0.00           C
ATOM   1413  CA  PRO A  91      73.704  57.154 182.521  1.00  0.00           C
ATOM   1415  CB  PRO A  91      74.274  58.204 183.501  1.00  0.00           C
ATOM   1418  CG  PRO A  91      74.604  59.374 182.571  1.00  0.00           C
ATOM   1421  C   PRO A  91      73.014  56.004 183.241  1.00  0.00           C
ATOM   1422  O   PRO A  91      72.174  55.284 182.711  1.00  0.00           O
ATOM   1423  N   ASN A  92      73.454  55.804 184.491  1.00  0.00           N
ATOM   1425  CA  ASN A  92      73.214  54.684 185.371  1.00  0.00           C
ATOM   1427  CB  ASN A  92      73.994  54.954 186.681  1.00  0.00           C
ATOM   1430  CG  ASN A  92      73.394  55.984 187.631  1.00  0.00           C
ATOM   1431  OD1 ASN A  92      72.874  55.624 188.691  1.00  0.00           O
ATOM   1432  ND2 ASN A  92      73.534  57.294 187.311  1.00  0.00           N
ATOM   1435  C   ASN A  92      71.784  54.264 185.681  1.00  0.00           C
ATOM   1436  O   ASN A  92      71.574  53.264 186.361  1.00  0.00           O
ATOM   1437  N   ASN A  93      70.754  54.944 185.141  1.00  0.00           N
ATOM   1439  CA  ASN A  93      69.384  54.484 185.221  1.00  0.00           C
ATOM   1441  CB  ASN A  93      68.384  55.514 184.641  1.00  0.00           C
ATOM   1444  CG  ASN A  93      68.724  55.954 183.231  1.00  0.00           C
ATOM   1445  OD1 ASN A  93      69.604  56.784 183.031  1.00  0.00           O
ATOM   1446  ND2 ASN A  93      67.954  55.434 182.241  1.00  0.00           N
ATOM   1449  C   ASN A  93      69.194  53.114 184.571  1.00  0.00           C
ATOM   1450  O   ASN A  93      68.334  52.334 184.981  1.00  0.00           O
ATOM   1451  N   VAL A  94      69.984  52.804 183.531  1.00  0.00           N
ATOM   1453  CA  VAL A  94      69.874  51.574 182.771  1.00  0.00           C
ATOM   1455  CB  VAL A  94      70.364  51.774 181.331  1.00  0.00           C
ATOM   1457  CG1 VAL A  94      69.604  52.924 180.681  1.00  0.00           C
ATOM   1461  CG2 VAL A  94      71.864  52.094 181.251  1.00  0.00           C
ATOM   1465  C   VAL A  94      70.504  50.354 183.451  1.00  0.00           C
ATOM   1466  O   VAL A  94      71.364  49.664 182.921  1.00  0.00           O
ATOM   1467  N   THR A  95      70.024  49.954 184.641  1.00  0.00           N
ATOM   1469  CA  THR A  95      70.424  48.674 185.241  1.00  0.00           C
ATOM   1471  CB  THR A  95      70.374  48.654 186.751  1.00  0.00           C
ATOM   1473  OG1 THR A  95      69.154  49.154 187.291  1.00  0.00           O
ATOM   1475  CG2 THR A  95      71.464  49.604 187.191  1.00  0.00           C
ATOM   1479  C   THR A  95      69.594  47.514 184.751  1.00  0.00           C
ATOM   1480  O   THR A  95      69.924  46.354 184.991  1.00  0.00           O
ATOM   1481  N   PHE A  96      68.514  47.854 184.041  1.00  0.00           N
ATOM   1483  CA  PHE A  96      67.584  46.934 183.431  1.00  0.00           C
ATOM   1485  CB  PHE A  96      66.174  47.594 183.401  1.00  0.00           C
ATOM   1488  CG  PHE A  96      66.204  48.924 182.691  1.00  0.00           C
ATOM   1489  CD1 PHE A  96      66.154  48.934 181.291  1.00  0.00           C
ATOM   1491  CE1 PHE A  96      66.264  50.114 180.571  1.00  0.00           C
ATOM   1493  CZ  PHE A  96      66.314  51.344 181.251  1.00  0.00           C
ATOM   1495  CD2 PHE A  96      66.274  50.154 183.361  1.00  0.00           C
ATOM   1497  CE2 PHE A  96      66.314  51.364 182.641  1.00  0.00           C
ATOM   1499  C   PHE A  96      68.064  46.484 182.041  1.00  0.00           C
ATOM   1500  O   PHE A  96      68.814  47.174 181.351  1.00  0.00           O
ATOM   1501  N   ASP A  97      67.604  45.294 181.631  1.00  0.00           N
ATOM   1503  CA  ASP A  97      67.904  44.594 180.411  1.00  0.00           C
ATOM   1505  CB  ASP A  97      68.934  43.454 180.691  1.00  0.00           C
ATOM   1508  CG  ASP A  97      68.594  42.444 181.791  1.00  0.00           C
ATOM   1509  OD1 ASP A  97      67.684  42.704 182.621  1.00  0.00           O
ATOM   1510  OD2 ASP A  97      69.374  41.464 181.931  1.00  0.00           O
ATOM   1511  C   ASP A  97      66.584  44.074 179.831  1.00  0.00           C
ATOM   1512  O   ASP A  97      65.534  44.174 180.461  1.00  0.00           O
ATOM   1513  N   SER A  98      66.564  43.554 178.581  1.00  0.00           N
ATOM   1515  CA  SER A  98      65.444  42.754 178.081  1.00  0.00           C
ATOM   1517  CB  SER A  98      65.384  42.624 176.521  1.00  0.00           C
ATOM   1520  OG  SER A  98      66.324  41.714 175.941  1.00  0.00           O
ATOM   1522  C   SER A  98      65.404  41.384 178.761  1.00  0.00           C
ATOM   1523  O   SER A  98      66.444  40.774 179.001  1.00  0.00           O
ATOM   1524  N   SER A  99      64.184  40.924 179.151  1.00  0.00           N
ATOM   1526  CA  SER A  99      63.954  39.784 180.041  1.00  0.00           C
ATOM   1528  CB  SER A  99      64.724  38.484 179.601  1.00  0.00           C
ATOM   1531  OG  SER A  99      64.394  37.274 180.301  1.00  0.00           O
ATOM   1533  C   SER A  99      64.124  40.164 181.521  1.00  0.00           C
ATOM   1534  O   SER A  99      64.104  39.314 182.411  1.00  0.00           O
ATOM   1535  N   SER A 100      64.234  41.474 181.831  1.00  0.00           N
ATOM   1537  CA  SER A 100      64.134  42.014 183.191  1.00  0.00           C
ATOM   1539  CB  SER A 100      64.494  43.524 183.351  1.00  0.00           C
ATOM   1542  OG  SER A 100      63.614  44.404 182.641  1.00  0.00           O
ATOM   1544  C   SER A 100      62.784  41.784 183.821  1.00  0.00           C
ATOM   1545  O   SER A 100      61.764  41.614 183.151  1.00  0.00           O
ATOM   1546  N   ALA A 101      62.704  41.744 185.161  1.00  0.00           N
ATOM   1548  CA  ALA A 101      61.464  42.084 185.841  1.00  0.00           C
ATOM   1550  CB  ALA A 101      61.514  41.734 187.331  1.00  0.00           C
ATOM   1554  C   ALA A 101      61.114  43.554 185.661  1.00  0.00           C
ATOM   1555  O   ALA A 101      61.994  44.404 185.561  1.00  0.00           O
ATOM   1556  N   THR A 102      59.794  43.864 185.621  1.00  0.00           N
ATOM   1558  CA  THR A 102      59.184  45.194 185.561  1.00  0.00           C
ATOM   1560  CB  THR A 102      57.834  45.304 186.261  1.00  0.00           C
ATOM   1562  OG1 THR A 102      57.074  44.144 185.991  1.00  0.00           O
ATOM   1564  CG2 THR A 102      57.054  46.534 185.751  1.00  0.00           C
ATOM   1568  C   THR A 102      60.014  46.314 186.151  1.00  0.00           C
ATOM   1569  O   THR A 102      60.474  46.244 187.291  1.00  0.00           O
ATOM   1570  N   LEU A 103      60.234  47.384 185.371  1.00  0.00           N
ATOM   1572  CA  LEU A 103      61.124  48.434 185.801  1.00  0.00           C
ATOM   1574  CB  LEU A 103      61.344  49.404 184.611  1.00  0.00           C
ATOM   1577  CG  LEU A 103      62.754  50.034 184.501  1.00  0.00           C
ATOM   1579  CD1 LEU A 103      62.794  50.984 183.291  1.00  0.00           C
ATOM   1583  CD2 LEU A 103      63.184  50.794 185.761  1.00  0.00           C
ATOM   1587  C   LEU A 103      60.624  49.134 187.071  1.00  0.00           C
ATOM   1588  O   LEU A 103      59.484  49.604 187.131  1.00  0.00           O
ATOM   1589  N   LYS A 104      61.474  49.184 188.141  1.00  0.00           N
ATOM   1591  CA  LYS A 104      61.304  49.994 189.341  1.00  0.00           C
ATOM   1593  CB  LYS A 104      62.654  50.294 190.061  1.00  0.00           C
ATOM   1596  CG  LYS A 104      63.384  49.074 190.661  1.00  0.00           C
ATOM   1599  CD  LYS A 104      64.774  49.444 191.221  1.00  0.00           C
ATOM   1602  CE  LYS A 104      65.624  48.244 191.661  1.00  0.00           C
ATOM   1605  NZ  LYS A 104      67.004  48.654 192.031  1.00  0.00           N
ATOM   1609  C   LYS A 104      60.594  51.344 189.151  1.00  0.00           C
ATOM   1610  O   LYS A 104      60.944  52.034 188.181  1.00  0.00           O
ATOM   1611  N   PRO A 105      59.684  51.824 189.991  1.00  0.00           N
ATOM   1612  CD  PRO A 105      59.024  51.014 191.021  1.00  0.00           C
ATOM   1615  CA  PRO A 105      58.994  53.094 189.781  1.00  0.00           C
ATOM   1617  CB  PRO A 105      58.084  53.234 190.991  1.00  0.00           C
ATOM   1620  CG  PRO A 105      57.764  51.794 191.391  1.00  0.00           C
ATOM   1623  C   PRO A 105      59.904  54.304 189.621  1.00  0.00           C
ATOM   1624  O   PRO A 105      59.604  55.204 188.831  1.00  0.00           O
ATOM   1625  N   ALA A 106      61.054  54.294 190.311  1.00  0.00           N
ATOM   1627  CA  ALA A 106      62.104  55.274 190.171  1.00  0.00           C
ATOM   1629  CB  ALA A 106      63.274  54.844 191.071  1.00  0.00           C
ATOM   1633  C   ALA A 106      62.624  55.444 188.741  1.00  0.00           C
ATOM   1634  O   ALA A 106      62.884  56.554 188.281  1.00  0.00           O
ATOM   1635  N   GLY A 107      62.744  54.324 188.001  1.00  0.00           N
ATOM   1637  CA  GLY A 107      63.194  54.314 186.621  1.00  0.00           C
ATOM   1640  C   GLY A 107      62.074  54.374 185.651  1.00  0.00           C
ATOM   1641  O   GLY A 107      62.224  54.864 184.541  1.00  0.00           O
ATOM   1642  N   ALA A 108      60.874  53.924 186.051  1.00  0.00           N
ATOM   1644  CA  ALA A 108      59.684  54.194 185.301  1.00  0.00           C
ATOM   1646  CB  ALA A 108      58.474  53.604 186.011  1.00  0.00           C
ATOM   1650  C   ALA A 108      59.434  55.684 185.121  1.00  0.00           C
ATOM   1651  O   ALA A 108      59.204  56.144 184.011  1.00  0.00           O
ATOM   1652  N   ASN A 109      59.584  56.464 186.221  1.00  0.00           N
ATOM   1654  CA  ASN A 109      59.514  57.904 186.181  1.00  0.00           C
ATOM   1656  CB  ASN A 109      59.844  58.454 187.591  1.00  0.00           C
ATOM   1659  CG  ASN A 109      58.664  58.274 188.541  1.00  0.00           C
ATOM   1660  OD1 ASN A 109      57.484  58.244 188.181  1.00  0.00           O
ATOM   1661  ND2 ASN A 109      59.034  58.134 189.831  1.00  0.00           N
ATOM   1664  C   ASN A 109      60.504  58.564 185.241  1.00  0.00           C
ATOM   1665  O   ASN A 109      60.134  59.454 184.481  1.00  0.00           O
ATOM   1666  N   THR A 110      61.794  58.164 185.251  1.00  0.00           N
ATOM   1668  CA  THR A 110      62.784  58.794 184.381  1.00  0.00           C
ATOM   1670  CB  THR A 110      64.244  58.554 184.791  1.00  0.00           C
ATOM   1672  OG1 THR A 110      65.054  59.634 184.351  1.00  0.00           O
ATOM   1674  CG2 THR A 110      64.854  57.244 184.251  1.00  0.00           C
ATOM   1678  C   THR A 110      62.554  58.464 182.921  1.00  0.00           C
ATOM   1679  O   THR A 110      62.794  59.294 182.041  1.00  0.00           O
ATOM   1680  N   LEU A 111      62.034  57.254 182.601  1.00  0.00           N
ATOM   1682  CA  LEU A 111      61.614  56.964 181.241  1.00  0.00           C
ATOM   1684  CB  LEU A 111      61.544  55.444 180.951  1.00  0.00           C
ATOM   1687  CG  LEU A 111      62.914  54.834 180.601  1.00  0.00           C
ATOM   1689  CD1 LEU A 111      63.724  54.404 181.831  1.00  0.00           C
ATOM   1693  CD2 LEU A 111      62.714  53.644 179.671  1.00  0.00           C
ATOM   1697  C   LEU A 111      60.364  57.694 180.801  1.00  0.00           C
ATOM   1698  O   LEU A 111      60.254  58.074 179.641  1.00  0.00           O
ATOM   1699  N   THR A 112      59.394  57.974 181.701  1.00  0.00           N
ATOM   1701  CA  THR A 112      58.284  58.884 181.401  1.00  0.00           C
ATOM   1703  CB  THR A 112      57.264  58.964 182.521  1.00  0.00           C
ATOM   1705  OG1 THR A 112      56.804  57.664 182.861  1.00  0.00           O
ATOM   1707  CG2 THR A 112      56.044  59.764 182.071  1.00  0.00           C
ATOM   1711  C   THR A 112      58.784  60.284 181.091  1.00  0.00           C
ATOM   1712  O   THR A 112      58.364  60.944 180.141  1.00  0.00           O
ATOM   1713  N   GLY A 113      59.774  60.764 181.891  1.00  0.00           N
ATOM   1715  CA  GLY A 113      60.464  62.034 181.691  1.00  0.00           C
ATOM   1718  C   GLY A 113      61.254  62.144 180.411  1.00  0.00           C
ATOM   1719  O   GLY A 113      61.204  63.174 179.721  1.00  0.00           O
ATOM   1720  N   VAL A 114      61.984  61.084 180.031  1.00  0.00           N
ATOM   1722  CA  VAL A 114      62.624  60.964 178.731  1.00  0.00           C
ATOM   1724  CB  VAL A 114      63.734  59.904 178.701  1.00  0.00           C
ATOM   1726  CG1 VAL A 114      63.324  58.554 178.071  1.00  0.00           C
ATOM   1730  CG2 VAL A 114      64.944  60.464 177.941  1.00  0.00           C
ATOM   1734  C   VAL A 114      61.614  60.824 177.591  1.00  0.00           C
ATOM   1735  O   VAL A 114      61.764  61.414 176.531  1.00  0.00           O
ATOM   1736  N   ALA A 115      60.514  60.074 177.761  1.00  0.00           N
ATOM   1738  CA  ALA A 115      59.514  59.914 176.731  1.00  0.00           C
ATOM   1740  CB  ALA A 115      58.434  58.964 177.211  1.00  0.00           C
ATOM   1744  C   ALA A 115      58.824  61.194 176.281  1.00  0.00           C
ATOM   1745  O   ALA A 115      58.554  61.384 175.101  1.00  0.00           O
ATOM   1746  N   MET A 116      58.514  62.064 177.261  1.00  0.00           N
ATOM   1748  CA  MET A 116      58.004  63.404 177.101  1.00  0.00           C
ATOM   1750  CB  MET A 116      57.524  63.934 178.461  1.00  0.00           C
ATOM   1753  CG  MET A 116      56.704  65.224 178.371  1.00  0.00           C
ATOM   1756  SD  MET A 116      56.184  65.784 180.001  1.00  0.00           S
ATOM   1757  CE  MET A 116      55.034  67.074 179.481  1.00  0.00           C
ATOM   1761  C   MET A 116      58.984  64.394 176.471  1.00  0.00           C
ATOM   1762  O   MET A 116      58.604  65.264 175.691  1.00  0.00           O
ATOM   1763  N   VAL A 117      60.304  64.314 176.791  1.00  0.00           N
ATOM   1765  CA  VAL A 117      61.314  65.074 176.061  1.00  0.00           C
ATOM   1767  CB  VAL A 117      62.644  65.204 176.791  1.00  0.00           C
ATOM   1769  CG1 VAL A 117      63.634  64.044 176.571  1.00  0.00           C
ATOM   1773  CG2 VAL A 117      63.344  66.494 176.341  1.00  0.00           C
ATOM   1777  C   VAL A 117      61.454  64.614 174.631  1.00  0.00           C
ATOM   1778  O   VAL A 117      61.464  65.424 173.721  1.00  0.00           O
ATOM   1779  N   LEU A 118      61.444  63.274 174.371  1.00  0.00           N
ATOM   1781  CA  LEU A 118      61.494  62.744 173.021  1.00  0.00           C
ATOM   1783  CB  LEU A 118      61.674  61.194 172.971  1.00  0.00           C
ATOM   1786  CG  LEU A 118      63.134  60.704 172.931  1.00  0.00           C
ATOM   1788  CD1 LEU A 118      63.664  60.424 174.331  1.00  0.00           C
ATOM   1792  CD2 LEU A 118      63.224  59.444 172.051  1.00  0.00           C
ATOM   1796  C   LEU A 118      60.224  63.044 172.251  1.00  0.00           C
ATOM   1797  O   LEU A 118      60.184  62.944 171.021  1.00  0.00           O
ATOM   1798  N   LYS A 119      59.134  63.354 172.971  1.00  0.00           N
ATOM   1800  CA  LYS A 119      57.794  63.444 172.461  1.00  0.00           C
ATOM   1802  CB  LYS A 119      56.754  63.604 173.601  1.00  0.00           C
ATOM   1805  CG  LYS A 119      55.284  63.574 173.161  1.00  0.00           C
ATOM   1808  CD  LYS A 119      54.864  62.364 172.311  1.00  0.00           C
ATOM   1811  CE  LYS A 119      54.854  60.974 172.961  1.00  0.00           C
ATOM   1814  NZ  LYS A 119      56.204  60.434 173.261  1.00  0.00           N
ATOM   1818  C   LYS A 119      57.644  64.604 171.511  1.00  0.00           C
ATOM   1819  O   LYS A 119      56.834  64.554 170.591  1.00  0.00           O
ATOM   1820  N   GLU A 120      58.404  65.684 171.751  1.00  0.00           N
ATOM   1822  CA  GLU A 120      58.004  67.014 171.341  1.00  0.00           C
ATOM   1824  CB  GLU A 120      58.704  68.084 172.221  1.00  0.00           C
ATOM   1827  CG  GLU A 120      60.244  68.234 172.131  1.00  0.00           C
ATOM   1830  CD  GLU A 120      60.814  68.944 173.361  1.00  0.00           C
ATOM   1831  OE1 GLU A 120      61.334  70.084 173.251  1.00  0.00           O
ATOM   1832  OE2 GLU A 120      60.684  68.384 174.481  1.00  0.00           O
ATOM   1833  C   GLU A 120      58.074  67.234 169.831  1.00  0.00           C
ATOM   1834  O   GLU A 120      57.264  67.974 169.281  1.00  0.00           O
ATOM   1835  N   TYR A 121      58.934  66.464 169.121  1.00  0.00           N
ATOM   1837  CA  TYR A 121      58.864  66.314 167.671  1.00  0.00           C
ATOM   1839  CB  TYR A 121      60.034  66.994 166.911  1.00  0.00           C
ATOM   1842  CG  TYR A 121      59.644  68.424 166.841  1.00  0.00           C
ATOM   1843  CD1 TYR A 121      59.884  69.244 167.941  1.00  0.00           C
ATOM   1845  CE1 TYR A 121      59.294  70.504 168.001  1.00  0.00           C
ATOM   1847  CZ  TYR A 121      58.574  70.994 166.911  1.00  0.00           C
ATOM   1848  OH  TYR A 121      57.964  72.254 166.961  1.00  0.00           O
ATOM   1850  CD2 TYR A 121      58.894  68.914 165.751  1.00  0.00           C
ATOM   1852  CE2 TYR A 121      58.384  70.204 165.781  1.00  0.00           C
ATOM   1854  C   TYR A 121      58.774  64.864 167.181  1.00  0.00           C
ATOM   1855  O   TYR A 121      59.354  63.964 167.801  1.00  0.00           O
ATOM   1856  N   PRO A 122      58.094  64.584 166.061  1.00  0.00           N
ATOM   1857  CD  PRO A 122      57.124  65.474 165.421  1.00  0.00           C
ATOM   1860  CA  PRO A 122      57.854  63.224 165.651  1.00  0.00           C
ATOM   1862  CB  PRO A 122      56.404  63.214 165.201  1.00  0.00           C
ATOM   1865  CG  PRO A 122      56.264  64.564 164.531  1.00  0.00           C
ATOM   1868  C   PRO A 122      58.774  62.924 164.501  1.00  0.00           C
ATOM   1869  O   PRO A 122      58.974  61.734 164.261  1.00  0.00           O
ATOM   1870  N   LYS A 123      59.264  63.964 163.761  1.00  0.00           N
ATOM   1872  CA  LYS A 123      59.804  63.884 162.411  1.00  0.00           C
ATOM   1874  CB  LYS A 123      60.004  65.284 161.771  1.00  0.00           C
ATOM   1877  CG  LYS A 123      58.694  65.994 161.451  1.00  0.00           C
ATOM   1880  CD  LYS A 123      58.854  67.394 160.861  1.00  0.00           C
ATOM   1883  CE  LYS A 123      57.484  67.934 160.451  1.00  0.00           C
ATOM   1886  NZ  LYS A 123      57.464  69.384 160.311  1.00  0.00           N
ATOM   1890  C   LYS A 123      61.124  63.204 162.391  1.00  0.00           C
ATOM   1891  O   LYS A 123      61.524  62.584 161.411  1.00  0.00           O
ATOM   1892  N   THR A 124      61.804  63.324 163.531  1.00  0.00           N
ATOM   1894  CA  THR A 124      63.014  62.644 163.871  1.00  0.00           C
ATOM   1896  CB  THR A 124      63.704  63.294 165.071  1.00  0.00           C
ATOM   1898  OG1 THR A 124      62.854  63.424 166.201  1.00  0.00           O
ATOM   1900  CG2 THR A 124      64.074  64.724 164.671  1.00  0.00           C
ATOM   1904  C   THR A 124      62.794  61.184 164.121  1.00  0.00           C
ATOM   1905  O   THR A 124      61.954  60.754 164.911  1.00  0.00           O
ATOM   1906  N   ALA A 125      63.634  60.354 163.491  1.00  0.00           N
ATOM   1908  CA  ALA A 125      63.814  58.984 163.891  1.00  0.00           C
ATOM   1910  CB  ALA A 125      64.214  58.104 162.701  1.00  0.00           C
ATOM   1914  C   ALA A 125      64.824  58.904 165.021  1.00  0.00           C
ATOM   1915  O   ALA A 125      65.524  59.874 165.321  1.00  0.00           O
ATOM   1916  N   VAL A 126      64.894  57.754 165.711  1.00  0.00           N
ATOM   1918  CA  VAL A 126      65.754  57.564 166.871  1.00  0.00           C
ATOM   1920  CB  VAL A 126      64.984  57.234 168.151  1.00  0.00           C
ATOM   1922  CG1 VAL A 126      65.884  57.414 169.381  1.00  0.00           C
ATOM   1926  CG2 VAL A 126      63.764  58.164 168.291  1.00  0.00           C
ATOM   1930  C   VAL A 126      66.704  56.414 166.601  1.00  0.00           C
ATOM   1931  O   VAL A 126      66.304  55.314 166.211  1.00  0.00           O
ATOM   1932  N   ASN A 127      68.004  56.594 166.861  1.00  0.00           N
ATOM   1934  CA  ASN A 127      68.894  55.474 167.061  1.00  0.00           C
ATOM   1936  CB  ASN A 127      70.164  55.584 166.161  1.00  0.00           C
ATOM   1939  CG  ASN A 127      70.984  56.854 166.351  1.00  0.00           C
ATOM   1940  OD1 ASN A 127      70.724  57.864 165.701  1.00  0.00           O
ATOM   1941  ND2 ASN A 127      72.044  56.804 167.181  1.00  0.00           N
ATOM   1944  C   ASN A 127      69.164  55.394 168.561  1.00  0.00           C
ATOM   1945  O   ASN A 127      69.544  56.384 169.191  1.00  0.00           O
ATOM   1946  N   VAL A 128      68.904  54.234 169.201  1.00  0.00           N
ATOM   1948  CA  VAL A 128      69.134  54.084 170.621  1.00  0.00           C
ATOM   1950  CB  VAL A 128      67.924  53.594 171.401  1.00  0.00           C
ATOM   1952  CG1 VAL A 128      68.274  53.614 172.901  1.00  0.00           C
ATOM   1956  CG2 VAL A 128      66.724  54.524 171.141  1.00  0.00           C
ATOM   1960  C   VAL A 128      70.274  53.104 170.821  1.00  0.00           C
ATOM   1961  O   VAL A 128      70.224  51.954 170.401  1.00  0.00           O
ATOM   1962  N   ILE A 129      71.354  53.554 171.471  1.00  0.00           N
ATOM   1964  CA  ILE A 129      72.574  52.794 171.451  1.00  0.00           C
ATOM   1966  CB  ILE A 129      73.594  53.464 170.531  1.00  0.00           C
ATOM   1968  CG2 ILE A 129      74.154  54.774 171.111  1.00  0.00           C
ATOM   1972  CG1 ILE A 129      74.684  52.514 169.991  1.00  0.00           C
ATOM   1975  CD  ILE A 129      75.214  51.424 170.911  1.00  0.00           C
ATOM   1979  C   ILE A 129      72.984  52.514 172.891  1.00  0.00           C
ATOM   1980  O   ILE A 129      73.174  53.394 173.731  1.00  0.00           O
ATOM   1981  N   GLY A 130      73.034  51.204 173.221  1.00  0.00           N
ATOM   1983  CA  GLY A 130      73.454  50.704 174.501  1.00  0.00           C
ATOM   1986  C   GLY A 130      74.904  50.454 174.721  1.00  0.00           C
ATOM   1987  O   GLY A 130      75.674  50.124 173.821  1.00  0.00           O
ATOM   1988  N   TYR A 131      75.274  50.534 176.001  1.00  0.00           N
ATOM   1990  CA  TYR A 131      76.634  50.374 176.461  1.00  0.00           C
ATOM   1992  CB  TYR A 131      77.344  51.734 176.671  1.00  0.00           C
ATOM   1995  CG  TYR A 131      77.404  52.584 175.421  1.00  0.00           C
ATOM   1996  CD1 TYR A 131      76.314  53.394 175.031  1.00  0.00           C
ATOM   1998  CE1 TYR A 131      76.474  54.374 174.041  1.00  0.00           C
ATOM   2000  CZ  TYR A 131      77.704  54.524 173.391  1.00  0.00           C
ATOM   2001  OH  TYR A 131      77.954  55.544 172.451  1.00  0.00           O
ATOM   2003  CD2 TYR A 131      78.614  52.704 174.721  1.00  0.00           C
ATOM   2005  CE2 TYR A 131      78.744  53.654 173.701  1.00  0.00           C
ATOM   2007  C   TYR A 131      76.614  49.624 177.781  1.00  0.00           C
ATOM   2008  O   TYR A 131      75.584  49.484 178.441  1.00  0.00           O
ATOM   2009  N   THR A 132      77.774  49.084 178.181  1.00  0.00           N
ATOM   2011  CA  THR A 132      77.974  48.404 179.441  1.00  0.00           C
ATOM   2013  CB  THR A 132      77.994  46.864 179.341  1.00  0.00           C
ATOM   2015  OG1 THR A 132      79.224  46.344 178.851  1.00  0.00           O
ATOM   2017  CG2 THR A 132      76.934  46.344 178.361  1.00  0.00           C
ATOM   2021  C   THR A 132      79.264  48.914 180.071  1.00  0.00           C
ATOM   2022  O   THR A 132      80.104  49.564 179.431  1.00  0.00           O
ATOM   2023  N   ASP A 133      79.444  48.624 181.371  1.00  0.00           N
ATOM   2025  CA  ASP A 133      80.704  48.594 182.061  1.00  0.00           C
ATOM   2027  CB  ASP A 133      80.494  48.484 183.611  1.00  0.00           C
ATOM   2030  CG  ASP A 133      79.584  47.364 184.111  1.00  0.00           C
ATOM   2031  OD1 ASP A 133      78.464  47.194 183.561  1.00  0.00           O
ATOM   2032  OD2 ASP A 133      79.914  46.804 185.191  1.00  0.00           O
ATOM   2033  C   ASP A 133      81.624  47.514 181.521  1.00  0.00           C
ATOM   2034  O   ASP A 133      81.174  46.524 180.931  1.00  0.00           O
ATOM   2035  N   SER A 134      82.964  47.664 181.671  1.00  0.00           N
ATOM   2037  CA  SER A 134      83.834  46.544 181.331  1.00  0.00           C
ATOM   2039  CB  SER A 134      85.294  46.924 180.941  1.00  0.00           C
ATOM   2042  OG  SER A 134      86.084  47.464 182.011  1.00  0.00           O
ATOM   2044  C   SER A 134      83.774  45.474 182.411  1.00  0.00           C
ATOM   2045  O   SER A 134      84.364  45.574 183.481  1.00  0.00           O
ATOM   2046  N   THR A 135      83.004  44.404 182.141  1.00  0.00           N
ATOM   2048  CA  THR A 135      82.814  43.294 183.071  1.00  0.00           C
ATOM   2050  CB  THR A 135      81.414  42.654 183.001  1.00  0.00           C
ATOM   2052  OG1 THR A 135      81.204  41.924 181.781  1.00  0.00           O
ATOM   2054  CG2 THR A 135      80.334  43.734 183.101  1.00  0.00           C
ATOM   2058  C   THR A 135      83.834  42.214 182.791  1.00  0.00           C
ATOM   2059  O   THR A 135      83.754  41.104 183.321  1.00  0.00           O
ATOM   2060  N   GLY A 136      84.814  42.484 181.911  1.00  0.00           N
ATOM   2062  CA  GLY A 136      85.814  41.514 181.491  1.00  0.00           C
ATOM   2065  C   GLY A 136      85.344  40.674 180.321  1.00  0.00           C
ATOM   2066  O   GLY A 136      86.044  40.514 179.321  1.00  0.00           O
ATOM   2067  N   GLY A 137      84.114  40.144 180.431  1.00  0.00           N
ATOM   2069  CA  GLY A 137      83.494  39.304 179.431  1.00  0.00           C
ATOM   2072  C   GLY A 137      82.864  40.054 178.291  1.00  0.00           C
ATOM   2073  O   GLY A 137      81.704  40.444 178.381  1.00  0.00           O
ATOM   2074  N   HIS A 138      83.584  40.234 177.171  1.00  0.00           N
ATOM   2076  CA  HIS A 138      83.084  40.954 176.011  1.00  0.00           C
ATOM   2078  CB  HIS A 138      84.164  41.034 174.921  1.00  0.00           C
ATOM   2081  ND1 HIS A 138      83.814  43.064 173.511  1.00  0.00           N
ATOM   2082  CG  HIS A 138      83.734  41.684 173.661  1.00  0.00           C
ATOM   2083  CE1 HIS A 138      83.424  43.274 172.271  1.00  0.00           C
ATOM   2085  NE2 HIS A 138      83.104  42.124 171.631  1.00  0.00           N
ATOM   2087  CD2 HIS A 138      83.314  41.094 172.521  1.00  0.00           C
ATOM   2089  C   HIS A 138      81.804  40.374 175.431  1.00  0.00           C
ATOM   2090  O   HIS A 138      80.864  41.124 175.171  1.00  0.00           O
ATOM   2091  N   ASP A 139      81.684  39.034 175.301  1.00  0.00           N
ATOM   2093  CA  ASP A 139      80.504  38.344 174.791  1.00  0.00           C
ATOM   2095  CB  ASP A 139      80.604  36.804 175.001  1.00  0.00           C
ATOM   2098  CG  ASP A 139      81.554  36.054 174.081  1.00  0.00           C
ATOM   2099  OD1 ASP A 139      82.204  36.664 173.211  1.00  0.00           O
ATOM   2100  OD2 ASP A 139      81.574  34.804 174.261  1.00  0.00           O
ATOM   2101  C   ASP A 139      79.204  38.674 175.521  1.00  0.00           C
ATOM   2102  O   ASP A 139      78.164  38.954 174.921  1.00  0.00           O
ATOM   2103  N   LEU A 140      79.244  38.614 176.871  1.00  0.00           N
ATOM   2105  CA  LEU A 140      78.164  38.994 177.751  1.00  0.00           C
ATOM   2107  CB  LEU A 140      78.544  38.764 179.231  1.00  0.00           C
ATOM   2110  CG  LEU A 140      78.714  37.324 179.741  1.00  0.00           C
ATOM   2112  CD1 LEU A 140      79.884  36.524 179.131  1.00  0.00           C
ATOM   2116  CD2 LEU A 140      78.914  37.394 181.261  1.00  0.00           C
ATOM   2120  C   LEU A 140      77.824  40.454 177.581  1.00  0.00           C
ATOM   2121  O   LEU A 140      76.664  40.814 177.371  1.00  0.00           O
ATOM   2122  N   ASN A 141      78.844  41.324 177.581  1.00  0.00           N
ATOM   2124  CA  ASN A 141      78.704  42.754 177.411  1.00  0.00           C
ATOM   2126  CB  ASN A 141      80.064  43.454 177.561  1.00  0.00           C
ATOM   2129  CG  ASN A 141      80.454  43.464 179.021  1.00  0.00           C
ATOM   2130  OD1 ASN A 141      79.614  43.684 179.891  1.00  0.00           O
ATOM   2131  ND2 ASN A 141      81.754  43.224 179.321  1.00  0.00           N
ATOM   2134  C   ASN A 141      78.074  43.154 176.101  1.00  0.00           C
ATOM   2135  O   ASN A 141      77.214  44.024 176.081  1.00  0.00           O
ATOM   2136  N   MET A 142      78.454  42.494 174.981  1.00  0.00           N
ATOM   2138  CA  MET A 142      77.814  42.644 173.681  1.00  0.00           C
ATOM   2140  CB  MET A 142      78.544  41.704 172.671  1.00  0.00           C
ATOM   2143  CG  MET A 142      78.274  41.974 171.171  1.00  0.00           C
ATOM   2146  SD  MET A 142      76.644  41.454 170.511  1.00  0.00           S
ATOM   2147  CE  MET A 142      76.934  39.674 170.431  1.00  0.00           C
ATOM   2151  C   MET A 142      76.334  42.304 173.741  1.00  0.00           C
ATOM   2152  O   MET A 142      75.484  43.034 173.241  1.00  0.00           O
ATOM   2153  N   ARG A 143      75.954  41.184 174.391  1.00  0.00           N
ATOM   2155  CA  ARG A 143      74.554  40.874 174.621  1.00  0.00           C
ATOM   2157  CB  ARG A 143      74.354  39.434 175.171  1.00  0.00           C
ATOM   2160  CG  ARG A 143      74.794  38.334 174.201  1.00  0.00           C
ATOM   2163  CD  ARG A 143      74.394  36.934 174.711  1.00  0.00           C
ATOM   2166  NE  ARG A 143      74.904  35.904 173.741  1.00  0.00           N
ATOM   2168  CZ  ARG A 143      76.144  35.434 173.761  1.00  0.00           C
ATOM   2169  NH1 ARG A 143      77.054  35.934 174.581  1.00  0.00           N
ATOM   2172  NH2 ARG A 143      76.534  34.464 172.971  1.00  0.00           N
ATOM   2175  C   ARG A 143      73.794  41.854 175.521  1.00  0.00           C
ATOM   2176  O   ARG A 143      72.714  42.314 175.141  1.00  0.00           O
ATOM   2177  N   LEU A 144      74.364  42.234 176.691  1.00  0.00           N
ATOM   2179  CA  LEU A 144      73.764  43.164 177.631  1.00  0.00           C
ATOM   2181  CB  LEU A 144      74.634  43.334 178.921  1.00  0.00           C
ATOM   2184  CG  LEU A 144      74.414  42.344 180.101  1.00  0.00           C
ATOM   2186  CD1 LEU A 144      72.994  42.324 180.671  1.00  0.00           C
ATOM   2190  CD2 LEU A 144      74.854  40.904 179.811  1.00  0.00           C
ATOM   2194  C   LEU A 144      73.504  44.544 177.001  1.00  0.00           C
ATOM   2195  O   LEU A 144      72.404  45.064 177.111  1.00  0.00           O
ATOM   2196  N   SER A 145      74.464  45.124 176.251  1.00  0.00           N
ATOM   2198  CA  SER A 145      74.244  46.374 175.521  1.00  0.00           C
ATOM   2200  CB  SER A 145      75.524  46.884 174.811  1.00  0.00           C
ATOM   2203  OG  SER A 145      76.104  45.894 173.961  1.00  0.00           O
ATOM   2205  C   SER A 145      73.114  46.364 174.511  1.00  0.00           C
ATOM   2206  O   SER A 145      72.384  47.354 174.391  1.00  0.00           O
ATOM   2207  N   GLN A 146      72.924  45.264 173.761  1.00  0.00           N
ATOM   2209  CA  GLN A 146      71.744  45.044 172.951  1.00  0.00           C
ATOM   2211  CB  GLN A 146      71.864  43.804 172.041  1.00  0.00           C
ATOM   2214  CG  GLN A 146      72.994  43.884 171.001  1.00  0.00           C
ATOM   2217  CD  GLN A 146      72.954  42.654 170.081  1.00  0.00           C
ATOM   2218  OE1 GLN A 146      72.344  41.624 170.371  1.00  0.00           O
ATOM   2219  NE2 GLN A 146      73.654  42.784 168.931  1.00  0.00           N
ATOM   2222  C   GLN A 146      70.404  44.944 173.681  1.00  0.00           C
ATOM   2223  O   GLN A 146      69.454  45.644 173.341  1.00  0.00           O
ATOM   2224  N   GLN A 147      70.334  44.104 174.731  1.00  0.00           N
ATOM   2226  CA  GLN A 147      69.174  43.924 175.581  1.00  0.00           C
ATOM   2228  CB  GLN A 147      69.514  42.864 176.671  1.00  0.00           C
ATOM   2231  CG  GLN A 147      69.734  41.434 176.141  1.00  0.00           C
ATOM   2234  CD  GLN A 147      70.264  40.524 177.251  1.00  0.00           C
ATOM   2235  OE1 GLN A 147      70.954  40.914 178.191  1.00  0.00           O
ATOM   2236  NE2 GLN A 147      69.964  39.214 177.131  1.00  0.00           N
ATOM   2239  C   GLN A 147      68.724  45.194 176.271  1.00  0.00           C
ATOM   2240  O   GLN A 147      67.554  45.544 176.351  1.00  0.00           O
ATOM   2241  N   ARG A 148      69.714  45.954 176.761  1.00  0.00           N
ATOM   2243  CA  ARG A 148      69.594  47.274 177.351  1.00  0.00           C
ATOM   2245  CB  ARG A 148      71.024  47.664 177.811  1.00  0.00           C
ATOM   2248  CG  ARG A 148      71.184  48.894 178.721  1.00  0.00           C
ATOM   2251  CD  ARG A 148      71.724  48.564 180.111  1.00  0.00           C
ATOM   2254  NE  ARG A 148      73.154  48.104 180.051  1.00  0.00           N
ATOM   2256  CZ  ARG A 148      73.734  47.514 181.081  1.00  0.00           C
ATOM   2257  NH1 ARG A 148      73.134  47.464 182.251  1.00  0.00           N
ATOM   2260  NH2 ARG A 148      74.934  46.994 180.961  1.00  0.00           N
ATOM   2263  C   ARG A 148      69.004  48.284 176.371  1.00  0.00           C
ATOM   2264  O   ARG A 148      68.334  49.234 176.751  1.00  0.00           O
ATOM   2265  N   ALA A 149      69.314  48.164 175.061  1.00  0.00           N
ATOM   2267  CA  ALA A 149      68.924  49.134 174.051  1.00  0.00           C
ATOM   2269  CB  ALA A 149      69.954  49.124 172.911  1.00  0.00           C
ATOM   2273  C   ALA A 149      67.554  48.844 173.461  1.00  0.00           C
ATOM   2274  O   ALA A 149      66.794  49.754 173.121  1.00  0.00           O
ATOM   2275  N   ASP A 150      67.194  47.554 173.371  1.00  0.00           N
ATOM   2277  CA  ASP A 150      65.874  47.124 172.981  1.00  0.00           C
ATOM   2279  CB  ASP A 150      66.004  45.704 172.331  1.00  0.00           C
ATOM   2282  CG  ASP A 150      65.764  44.484 173.221  1.00  0.00           C
ATOM   2283  OD1 ASP A 150      64.644  44.374 173.791  1.00  0.00           O
ATOM   2284  OD2 ASP A 150      66.644  43.594 173.271  1.00  0.00           O
ATOM   2285  C   ASP A 150      64.894  47.284 174.141  1.00  0.00           C
ATOM   2286  O   ASP A 150      63.724  47.584 173.931  1.00  0.00           O
ATOM   2287  N   SER A 151      65.344  47.164 175.411  1.00  0.00           N
ATOM   2289  CA  SER A 151      64.504  47.444 176.571  1.00  0.00           C
ATOM   2291  CB  SER A 151      65.084  46.944 177.931  1.00  0.00           C
ATOM   2294  OG  SER A 151      66.294  47.624 178.291  1.00  0.00           O
ATOM   2296  C   SER A 151      64.054  48.884 176.691  1.00  0.00           C
ATOM   2297  O   SER A 151      62.874  49.154 176.861  1.00  0.00           O
ATOM   2298  N   VAL A 152      64.964  49.874 176.521  1.00  0.00           N
ATOM   2300  CA  VAL A 152      64.544  51.274 176.361  1.00  0.00           C
ATOM   2302  CB  VAL A 152      65.674  52.314 176.401  1.00  0.00           C
ATOM   2304  CG1 VAL A 152      66.274  52.394 177.811  1.00  0.00           C
ATOM   2308  CG2 VAL A 152      66.764  51.964 175.391  1.00  0.00           C
ATOM   2312  C   VAL A 152      63.644  51.504 175.151  1.00  0.00           C
ATOM   2313  O   VAL A 152      62.644  52.224 175.261  1.00  0.00           O
ATOM   2314  N   ALA A 153      63.904  50.874 173.991  1.00  0.00           N
ATOM   2316  CA  ALA A 153      63.004  50.944 172.851  1.00  0.00           C
ATOM   2318  CB  ALA A 153      63.604  50.154 171.681  1.00  0.00           C
ATOM   2322  C   ALA A 153      61.604  50.414 173.151  1.00  0.00           C
ATOM   2323  O   ALA A 153      60.584  51.024 172.851  1.00  0.00           O
ATOM   2324  N   SER A 154      61.524  49.254 173.841  1.00  0.00           N
ATOM   2326  CA  SER A 154      60.304  48.664 174.351  1.00  0.00           C
ATOM   2328  CB  SER A 154      60.544  47.224 174.881  1.00  0.00           C
ATOM   2331  OG  SER A 154      59.304  46.554 175.131  1.00  0.00           O
ATOM   2333  C   SER A 154      59.584  49.534 175.371  1.00  0.00           C
ATOM   2334  O   SER A 154      58.364  49.654 175.371  1.00  0.00           O
ATOM   2335  N   ALA A 155      60.334  50.224 176.251  1.00  0.00           N
ATOM   2337  CA  ALA A 155      59.744  51.134 177.201  1.00  0.00           C
ATOM   2339  CB  ALA A 155      60.724  51.354 178.351  1.00  0.00           C
ATOM   2343  C   ALA A 155      59.314  52.474 176.621  1.00  0.00           C
ATOM   2344  O   ALA A 155      58.464  53.144 177.201  1.00  0.00           O
ATOM   2345  N   LEU A 156      59.824  52.904 175.461  1.00  0.00           N
ATOM   2347  CA  LEU A 156      59.374  54.104 174.781  1.00  0.00           C
ATOM   2349  CB  LEU A 156      60.534  54.754 173.991  1.00  0.00           C
ATOM   2352  CG  LEU A 156      61.664  55.344 174.871  1.00  0.00           C
ATOM   2354  CD1 LEU A 156      62.804  55.854 173.981  1.00  0.00           C
ATOM   2358  CD2 LEU A 156      61.164  56.444 175.821  1.00  0.00           C
ATOM   2362  C   LEU A 156      58.204  53.874 173.851  1.00  0.00           C
ATOM   2363  O   LEU A 156      57.424  54.794 173.591  1.00  0.00           O
ATOM   2364  N   ILE A 157      57.964  52.624 173.391  1.00  0.00           N
ATOM   2366  CA  ILE A 157      56.804  52.334 172.551  1.00  0.00           C
ATOM   2368  CB  ILE A 157      56.894  51.064 171.701  1.00  0.00           C
ATOM   2370  CG2 ILE A 157      58.074  51.194 170.721  1.00  0.00           C
ATOM   2374  CG1 ILE A 157      56.964  49.764 172.511  1.00  0.00           C
ATOM   2377  CD  ILE A 157      56.524  48.554 171.691  1.00  0.00           C
ATOM   2381  C   ILE A 157      55.494  52.324 173.311  1.00  0.00           C
ATOM   2382  O   ILE A 157      54.394  52.464 172.771  1.00  0.00           O
ATOM   2383  N   THR A 158      55.574  52.214 174.631  1.00  0.00           N
ATOM   2385  CA  THR A 158      54.414  52.284 175.501  1.00  0.00           C
ATOM   2387  CB  THR A 158      54.594  51.324 176.671  1.00  0.00           C
ATOM   2389  OG1 THR A 158      53.364  50.774 177.081  1.00  0.00           O
ATOM   2391  CG2 THR A 158      55.294  51.954 177.891  1.00  0.00           C
ATOM   2395  C   THR A 158      54.174  53.724 175.951  1.00  0.00           C
ATOM   2396  O   THR A 158      53.194  54.034 176.621  1.00  0.00           O
ATOM   2397  N   GLN A 159      55.044  54.664 175.531  1.00  0.00           N
ATOM   2399  CA  GLN A 159      54.984  56.084 175.821  1.00  0.00           C
ATOM   2401  CB  GLN A 159      56.314  56.564 176.441  1.00  0.00           C
ATOM   2404  CG  GLN A 159      56.814  55.784 177.681  1.00  0.00           C
ATOM   2407  CD  GLN A 159      56.044  56.104 178.961  1.00  0.00           C
ATOM   2408  OE1 GLN A 159      55.554  57.204 179.191  1.00  0.00           O
ATOM   2409  NE2 GLN A 159      55.954  55.104 179.871  1.00  0.00           N
ATOM   2412  C   GLN A 159      54.734  56.904 174.541  1.00  0.00           C
ATOM   2413  O   GLN A 159      55.074  58.084 174.431  1.00  0.00           O
ATOM   2414  N   GLY A 160      54.164  56.254 173.521  1.00  0.00           N
ATOM   2416  CA  GLY A 160      53.704  56.914 172.301  1.00  0.00           C
ATOM   2419  C   GLY A 160      54.824  57.324 171.401  1.00  0.00           C
ATOM   2420  O   GLY A 160      54.834  58.394 170.801  1.00  0.00           O
ATOM   2421  N   VAL A 161      55.844  56.454 171.281  1.00  0.00           N
ATOM   2423  CA  VAL A 161      56.864  56.554 170.261  1.00  0.00           C
ATOM   2425  CB  VAL A 161      58.274  56.664 170.851  1.00  0.00           C
ATOM   2427  CG1 VAL A 161      59.314  56.864 169.721  1.00  0.00           C
ATOM   2431  CG2 VAL A 161      58.294  57.854 171.841  1.00  0.00           C
ATOM   2435  C   VAL A 161      56.754  55.274 169.481  1.00  0.00           C
ATOM   2436  O   VAL A 161      57.014  54.204 170.021  1.00  0.00           O
ATOM   2437  N   ASP A 162      56.364  55.294 168.201  1.00  0.00           N
ATOM   2439  CA  ASP A 162      56.214  54.094 167.391  1.00  0.00           C
ATOM   2441  CB  ASP A 162      55.664  54.444 165.991  1.00  0.00           C
ATOM   2444  CG  ASP A 162      54.284  55.104 166.021  1.00  0.00           C
ATOM   2445  OD1 ASP A 162      53.744  55.444 167.101  1.00  0.00           O
ATOM   2446  OD2 ASP A 162      53.764  55.364 164.901  1.00  0.00           O
ATOM   2447  C   ASP A 162      57.494  53.254 167.281  1.00  0.00           C
ATOM   2448  O   ASP A 162      58.604  53.784 167.341  1.00  0.00           O
ATOM   2449  N   ALA A 163      57.404  51.904 167.151  1.00  0.00           N
ATOM   2451  CA  ALA A 163      58.594  51.074 167.211  1.00  0.00           C
ATOM   2453  CB  ALA A 163      58.264  49.594 167.481  1.00  0.00           C
ATOM   2457  C   ALA A 163      59.384  51.144 165.921  1.00  0.00           C
ATOM   2458  O   ALA A 163      60.594  50.944 165.891  1.00  0.00           O
ATOM   2459  N   SER A 164      58.724  51.544 164.831  1.00  0.00           N
ATOM   2461  CA  SER A 164      59.344  51.784 163.541  1.00  0.00           C
ATOM   2463  CB  SER A 164      58.264  51.944 162.451  1.00  0.00           C
ATOM   2466  OG  SER A 164      57.294  52.914 162.851  1.00  0.00           O
ATOM   2468  C   SER A 164      60.234  53.024 163.511  1.00  0.00           C
ATOM   2469  O   SER A 164      61.104  53.134 162.651  1.00  0.00           O
ATOM   2470  N   ARG A 165      60.064  53.934 164.491  1.00  0.00           N
ATOM   2472  CA  ARG A 165      60.884  55.114 164.671  1.00  0.00           C
ATOM   2474  CB  ARG A 165      60.094  56.164 165.511  1.00  0.00           C
ATOM   2477  CG  ARG A 165      60.744  57.564 165.601  1.00  0.00           C
ATOM   2480  CD  ARG A 165      59.904  58.644 166.291  1.00  0.00           C
ATOM   2483  NE  ARG A 165      60.694  59.214 167.441  1.00  0.00           N
ATOM   2485  CZ  ARG A 165      60.594  60.474 167.851  1.00  0.00           C
ATOM   2486  NH1 ARG A 165      59.704  61.274 167.361  1.00  0.00           N
ATOM   2489  NH2 ARG A 165      61.404  60.974 168.751  1.00  0.00           N
ATOM   2492  C   ARG A 165      62.214  54.774 165.341  1.00  0.00           C
ATOM   2493  O   ARG A 165      63.144  55.574 165.371  1.00  0.00           O
ATOM   2494  N   ILE A 166      62.334  53.564 165.921  1.00  0.00           N
ATOM   2496  CA  ILE A 166      63.454  53.174 166.741  1.00  0.00           C
ATOM   2498  CB  ILE A 166      63.044  52.554 168.081  1.00  0.00           C
ATOM   2500  CG2 ILE A 166      64.314  52.324 168.931  1.00  0.00           C
ATOM   2504  CG1 ILE A 166      62.004  53.404 168.861  1.00  0.00           C
ATOM   2507  CD  ILE A 166      62.474  54.814 169.241  1.00  0.00           C
ATOM   2511  C   ILE A 166      64.344  52.194 165.971  1.00  0.00           C
ATOM   2512  O   ILE A 166      63.924  51.124 165.511  1.00  0.00           O
ATOM   2513  N   ARG A 167      65.634  52.554 165.851  1.00  0.00           N
ATOM   2515  CA  ARG A 167      66.724  51.654 165.571  1.00  0.00           C
ATOM   2517  CB  ARG A 167      67.744  52.264 164.571  1.00  0.00           C
ATOM   2520  CG  ARG A 167      67.084  52.674 163.241  1.00  0.00           C
ATOM   2523  CD  ARG A 167      68.044  53.224 162.191  1.00  0.00           C
ATOM   2526  NE  ARG A 167      67.234  53.784 161.051  1.00  0.00           N
ATOM   2528  CZ  ARG A 167      66.674  54.984 161.131  1.00  0.00           C
ATOM   2529  NH1 ARG A 167      66.734  55.714 162.221  1.00  0.00           N
ATOM   2532  NH2 ARG A 167      65.974  55.494 160.141  1.00  0.00           N
ATOM   2535  C   ARG A 167      67.444  51.364 166.871  1.00  0.00           C
ATOM   2536  O   ARG A 167      67.504  52.194 167.771  1.00  0.00           O
ATOM   2537  N   THR A 168      68.014  50.154 167.001  1.00  0.00           N
ATOM   2539  CA  THR A 168      68.774  49.764 168.181  1.00  0.00           C
ATOM   2541  CB  THR A 168      68.064  48.764 169.111  1.00  0.00           C
ATOM   2543  OG1 THR A 168      67.664  47.594 168.401  1.00  0.00           O
ATOM   2545  CG2 THR A 168      66.794  49.434 169.671  1.00  0.00           C
ATOM   2549  C   THR A 168      70.144  49.224 167.821  1.00  0.00           C
ATOM   2550  O   THR A 168      70.364  48.624 166.771  1.00  0.00           O
ATOM   2551  N   GLN A 169      71.124  49.474 168.721  1.00  0.00           N
ATOM   2553  CA  GLN A 169      72.494  48.994 168.601  1.00  0.00           C
ATOM   2555  CB  GLN A 169      73.384  49.954 167.761  1.00  0.00           C
ATOM   2558  CG  GLN A 169      73.364  49.674 166.241  1.00  0.00           C
ATOM   2561  CD  GLN A 169      74.454  50.414 165.451  1.00  0.00           C
ATOM   2562  OE1 GLN A 169      74.644  50.154 164.261  1.00  0.00           O
ATOM   2563  NE2 GLN A 169      75.174  51.344 166.101  1.00  0.00           N
ATOM   2566  C   GLN A 169      73.144  48.764 169.961  1.00  0.00           C
ATOM   2567  O   GLN A 169      72.634  49.224 170.991  1.00  0.00           O
ATOM   2568  N   GLY A 170      74.254  48.004 170.021  1.00  0.00           N
ATOM   2570  CA  GLY A 170      75.034  47.774 171.231  1.00  0.00           C
ATOM   2573  C   GLY A 170      76.504  47.944 170.961  1.00  0.00           C
ATOM   2574  O   GLY A 170      77.044  47.394 170.001  1.00  0.00           O
ATOM   2575  N   LEU A 171      77.224  48.704 171.821  1.00  0.00           N
ATOM   2577  CA  LEU A 171      78.664  48.914 171.681  1.00  0.00           C
ATOM   2579  CB  LEU A 171      79.134  50.394 171.581  1.00  0.00           C
ATOM   2582  CG  LEU A 171      78.674  51.194 170.341  1.00  0.00           C
ATOM   2584  CD1 LEU A 171      79.604  52.384 170.081  1.00  0.00           C
ATOM   2588  CD2 LEU A 171      78.564  50.354 169.071  1.00  0.00           C
ATOM   2592  C   LEU A 171      79.434  48.294 172.821  1.00  0.00           C
ATOM   2593  O   LEU A 171      80.494  48.784 173.151  1.00  0.00           O
ATOM   2594  N   GLY A 172      78.954  47.204 173.471  1.00  0.00           N
ATOM   2596  CA  GLY A 172      79.584  46.574 174.641  1.00  0.00           C
ATOM   2599  C   GLY A 172      80.234  47.524 175.641  1.00  0.00           C
ATOM   2600  O   GLY A 172      79.614  48.514 176.031  1.00  0.00           O
ATOM   2601  N   PRO A 173      81.494  47.284 176.011  1.00  0.00           N
ATOM   2602  CD  PRO A 173      82.124  45.974 176.141  1.00  0.00           C
ATOM   2605  CA  PRO A 173      82.344  48.294 176.651  1.00  0.00           C
ATOM   2607  CB  PRO A 173      83.034  47.484 177.781  1.00  0.00           C
ATOM   2610  CG  PRO A 173      82.564  46.034 177.591  1.00  0.00           C
ATOM   2613  C   PRO A 173      83.324  48.774 175.591  1.00  0.00           C
ATOM   2614  O   PRO A 173      84.514  48.924 175.851  1.00  0.00           O
ATOM   2615  N   ALA A 174      82.864  49.014 174.351  1.00  0.00           N
ATOM   2617  CA  ALA A 174      83.714  49.354 173.231  1.00  0.00           C
ATOM   2619  CB  ALA A 174      83.234  48.684 171.931  1.00  0.00           C
ATOM   2623  C   ALA A 174      83.814  50.854 173.051  1.00  0.00           C
ATOM   2624  O   ALA A 174      84.444  51.344 172.111  1.00  0.00           O
ATOM   2625  N   ASN A 175      83.224  51.624 173.981  1.00  0.00           N
ATOM   2627  CA  ASN A 175      83.474  53.044 174.081  1.00  0.00           C
ATOM   2629  CB  ASN A 175      82.674  53.774 172.961  1.00  0.00           C
ATOM   2632  CG  ASN A 175      82.684  55.274 173.111  1.00  0.00           C
ATOM   2633  OD1 ASN A 175      83.544  55.894 173.741  1.00  0.00           O
ATOM   2634  ND2 ASN A 175      81.604  55.924 172.611  1.00  0.00           N
ATOM   2637  C   ASN A 175      83.194  53.494 175.541  1.00  0.00           C
ATOM   2638  O   ASN A 175      82.164  54.104 175.841  1.00  0.00           O
ATOM   2639  N   PRO A 176      84.054  53.114 176.491  1.00  0.00           N
ATOM   2640  CD  PRO A 176      85.344  52.474 176.221  1.00  0.00           C
ATOM   2643  CA  PRO A 176      84.034  53.674 177.841  1.00  0.00           C
ATOM   2645  CB  PRO A 176      85.064  52.814 178.591  1.00  0.00           C
ATOM   2648  CG  PRO A 176      86.124  52.484 177.541  1.00  0.00           C
ATOM   2651  C   PRO A 176      84.374  55.154 177.901  1.00  0.00           C
ATOM   2652  O   PRO A 176      85.324  55.624 177.291  1.00  0.00           O
ATOM   2653  N   ILE A 177      83.614  55.914 178.701  1.00  0.00           N
ATOM   2655  CA  ILE A 177      83.814  57.334 178.871  1.00  0.00           C
ATOM   2657  CB  ILE A 177      82.484  58.054 178.911  1.00  0.00           C
ATOM   2659  CG2 ILE A 177      81.854  57.964 177.511  1.00  0.00           C
ATOM   2663  CG1 ILE A 177      81.554  57.554 180.051  1.00  0.00           C
ATOM   2666  CD  ILE A 177      80.614  56.404 179.701  1.00  0.00           C
ATOM   2670  C   ILE A 177      84.554  57.634 180.151  1.00  0.00           C
ATOM   2671  O   ILE A 177      84.944  58.774 180.391  1.00  0.00           O
ATOM   2672  N   ALA A 178      84.764  56.574 180.951  1.00  0.00           N
ATOM   2674  CA  ALA A 178      85.404  56.574 182.231  1.00  0.00           C
ATOM   2676  CB  ALA A 178      84.354  56.824 183.321  1.00  0.00           C
ATOM   2680  C   ALA A 178      86.044  55.214 182.431  1.00  0.00           C
ATOM   2681  O   ALA A 178      85.594  54.194 181.901  1.00  0.00           O
ATOM   2682  N   SER A 179      87.134  55.144 183.231  1.00  0.00           N
ATOM   2684  CA  SER A 179      87.694  53.884 183.691  1.00  0.00           C
ATOM   2686  CB  SER A 179      89.054  54.004 184.431  1.00  0.00           C
ATOM   2689  OG  SER A 179      89.574  52.724 184.801  1.00  0.00           O
ATOM   2691  C   SER A 179      86.724  53.134 184.581  1.00  0.00           C
ATOM   2692  O   SER A 179      85.994  53.724 185.381  1.00  0.00           O
ATOM   2693  N   ASN A 180      86.694  51.804 184.431  1.00  0.00           N
ATOM   2695  CA  ASN A 180      85.724  50.994 185.091  1.00  0.00           C
ATOM   2697  CB  ASN A 180      85.364  49.814 184.161  1.00  0.00           C
ATOM   2700  CG  ASN A 180      83.994  49.334 184.591  1.00  0.00           C
ATOM   2701  OD1 ASN A 180      83.054  50.124 184.561  1.00  0.00           O
ATOM   2702  ND2 ASN A 180      83.854  48.044 184.961  1.00  0.00           N
ATOM   2705  C   ASN A 180      86.254  50.514 186.431  1.00  0.00           C
ATOM   2706  O   ASN A 180      86.664  49.364 186.581  1.00  0.00           O
ATOM   2707  N   SER A 181      86.314  51.394 187.441  1.00  0.00           N
ATOM   2709  CA  SER A 181      86.974  51.094 188.691  1.00  0.00           C
ATOM   2711  CB  SER A 181      88.194  52.034 188.841  1.00  0.00           C
ATOM   2714  OG  SER A 181      87.814  53.394 188.591  1.00  0.00           O
ATOM   2716  C   SER A 181      86.104  51.284 189.921  1.00  0.00           C
ATOM   2717  O   SER A 181      86.074  50.474 190.841  1.00  0.00           O
ATOM   2718  N   THR A 182      85.364  52.384 189.981  1.00  0.00           N
ATOM   2720  CA  THR A 182      84.554  52.764 191.121  1.00  0.00           C
ATOM   2722  CB  THR A 182      84.854  54.184 191.551  1.00  0.00           C
ATOM   2724  OG1 THR A 182      84.634  55.104 190.471  1.00  0.00           O
ATOM   2726  CG2 THR A 182      86.344  54.224 191.951  1.00  0.00           C
ATOM   2730  C   THR A 182      83.104  52.594 190.761  1.00  0.00           C
ATOM   2731  O   THR A 182      82.764  52.494 189.581  1.00  0.00           O
ATOM   2732  N   ALA A 183      82.194  52.524 191.751  1.00  0.00           N
ATOM   2734  CA  ALA A 183      80.774  52.414 191.461  1.00  0.00           C
ATOM   2736  CB  ALA A 183      79.944  52.264 192.761  1.00  0.00           C
ATOM   2740  C   ALA A 183      80.244  53.554 190.601  1.00  0.00           C
ATOM   2741  O   ALA A 183      79.544  53.314 189.611  1.00  0.00           O
ATOM   2742  N   GLU A 184      80.674  54.804 190.891  1.00  0.00           N
ATOM   2744  CA  GLU A 184      80.434  55.994 190.081  1.00  0.00           C
ATOM   2746  CB  GLU A 184      81.114  57.214 190.751  1.00  0.00           C
ATOM   2749  CG  GLU A 184      80.514  57.584 192.141  1.00  0.00           C
ATOM   2752  CD  GLU A 184      81.184  58.794 192.811  1.00  0.00           C
ATOM   2753  OE1 GLU A 184      81.964  59.504 192.141  1.00  0.00           O
ATOM   2754  OE2 GLU A 184      80.834  59.074 193.991  1.00  0.00           O
ATOM   2755  C   GLU A 184      80.924  55.884 188.621  1.00  0.00           C
ATOM   2756  O   GLU A 184      80.194  56.214 187.681  1.00  0.00           O
ATOM   2757  N   GLY A 185      82.134  55.344 188.371  1.00  0.00           N
ATOM   2759  CA  GLY A 185      82.624  55.084 187.011  1.00  0.00           C
ATOM   2762  C   GLY A 185      81.874  54.004 186.261  1.00  0.00           C
ATOM   2763  O   GLY A 185      81.474  54.194 185.121  1.00  0.00           O
ATOM   2764  N   LYS A 186      81.584  52.864 186.921  1.00  0.00           N
ATOM   2766  CA  LYS A 186      80.734  51.824 186.371  1.00  0.00           C
ATOM   2768  CB  LYS A 186      80.544  50.654 187.371  1.00  0.00           C
ATOM   2771  CG  LYS A 186      81.814  49.824 187.641  1.00  0.00           C
ATOM   2774  CD  LYS A 186      81.554  48.584 188.511  1.00  0.00           C
ATOM   2777  CE  LYS A 186      81.254  48.904 189.981  1.00  0.00           C
ATOM   2780  NZ  LYS A 186      80.834  47.674 190.681  1.00  0.00           N
ATOM   2784  C   LYS A 186      79.354  52.334 186.021  1.00  0.00           C
ATOM   2785  O   LYS A 186      78.824  52.074 184.951  1.00  0.00           O
ATOM   2786  N   ALA A 187      78.734  53.124 186.911  1.00  0.00           N
ATOM   2788  CA  ALA A 187      77.504  53.834 186.691  1.00  0.00           C
ATOM   2790  CB  ALA A 187      77.224  54.614 187.991  1.00  0.00           C
ATOM   2794  C   ALA A 187      77.514  54.744 185.481  1.00  0.00           C
ATOM   2795  O   ALA A 187      76.544  54.804 184.741  1.00  0.00           O
ATOM   2796  N   GLN A 188      78.604  55.484 185.201  1.00  0.00           N
ATOM   2798  CA  GLN A 188      78.704  56.234 183.971  1.00  0.00           C
ATOM   2800  CB  GLN A 188      79.964  57.134 184.031  1.00  0.00           C
ATOM   2803  CG  GLN A 188      79.874  58.364 183.101  1.00  0.00           C
ATOM   2806  CD  GLN A 188      81.094  59.284 183.221  1.00  0.00           C
ATOM   2807  OE1 GLN A 188      81.854  59.184 184.191  1.00  0.00           O
ATOM   2808  NE2 GLN A 188      81.284  60.194 182.251  1.00  0.00           N
ATOM   2811  C   GLN A 188      78.704  55.354 182.731  1.00  0.00           C
ATOM   2812  O   GLN A 188      78.044  55.674 181.741  1.00  0.00           O
ATOM   2813  N   ASN A 189      79.454  54.224 182.741  1.00  0.00           N
ATOM   2815  CA  ASN A 189      79.554  53.274 181.641  1.00  0.00           C
ATOM   2817  CB  ASN A 189      80.704  52.264 181.851  1.00  0.00           C
ATOM   2820  CG  ASN A 189      82.054  52.964 181.701  1.00  0.00           C
ATOM   2821  OD1 ASN A 189      82.274  53.714 180.751  1.00  0.00           O
ATOM   2822  ND2 ASN A 189      82.974  52.694 182.661  1.00  0.00           N
ATOM   2825  C   ASN A 189      78.254  52.544 181.311  1.00  0.00           C
ATOM   2826  O   ASN A 189      77.914  52.434 180.131  1.00  0.00           O
ATOM   2827  N   ARG A 190      77.484  52.074 182.321  1.00  0.00           N
ATOM   2829  CA  ARG A 190      76.074  51.764 182.131  1.00  0.00           C
ATOM   2831  CB  ARG A 190      75.304  51.204 183.361  1.00  0.00           C
ATOM   2834  CG  ARG A 190      75.594  49.744 183.751  1.00  0.00           C
ATOM   2837  CD  ARG A 190      76.844  49.504 184.601  1.00  0.00           C
ATOM   2840  NE  ARG A 190      76.854  50.404 185.801  1.00  0.00           N
ATOM   2842  CZ  ARG A 190      76.084  50.314 186.881  1.00  0.00           C
ATOM   2843  NH1 ARG A 190      75.124  49.434 186.991  1.00  0.00           N
ATOM   2846  NH2 ARG A 190      76.334  51.084 187.921  1.00  0.00           N
ATOM   2849  C   ARG A 190      75.274  52.954 181.661  1.00  0.00           C
ATOM   2850  O   ARG A 190      75.024  53.894 182.411  1.00  0.00           O
ATOM   2851  N   ARG A 191      74.874  52.934 180.391  1.00  0.00           N
ATOM   2853  CA  ARG A 191      74.324  54.114 179.791  1.00  0.00           C
ATOM   2855  CB  ARG A 191      75.474  55.164 179.671  1.00  0.00           C
ATOM   2858  CG  ARG A 191      75.374  56.204 178.561  1.00  0.00           C
ATOM   2861  CD  ARG A 191      75.794  55.634 177.211  1.00  0.00           C
ATOM   2864  NE  ARG A 191      77.074  56.254 176.771  1.00  0.00           N
ATOM   2866  CZ  ARG A 191      78.294  55.774 176.951  1.00  0.00           C
ATOM   2867  NH1 ARG A 191      78.564  54.804 177.771  1.00  0.00           N
ATOM   2870  NH2 ARG A 191      79.244  56.314 176.221  1.00  0.00           N
ATOM   2873  C   ARG A 191      73.564  53.774 178.521  1.00  0.00           C
ATOM   2874  O   ARG A 191      73.934  52.834 177.811  1.00  0.00           O
ATOM   2875  N   VAL A 192      72.514  54.564 178.181  1.00  0.00           N
ATOM   2877  CA  VAL A 192      71.964  54.684 176.831  1.00  0.00           C
ATOM   2879  CB  VAL A 192      70.494  54.274 176.631  1.00  0.00           C
ATOM   2881  CG1 VAL A 192      70.414  52.764 176.811  1.00  0.00           C
ATOM   2885  CG2 VAL A 192      69.494  54.994 177.551  1.00  0.00           C
ATOM   2889  C   VAL A 192      72.124  56.084 176.301  1.00  0.00           C
ATOM   2890  O   VAL A 192      71.684  57.074 176.891  1.00  0.00           O
ATOM   2891  N   GLU A 193      72.734  56.184 175.111  1.00  0.00           N
ATOM   2893  CA  GLU A 193      72.664  57.384 174.301  1.00  0.00           C
ATOM   2895  CB  GLU A 193      73.984  57.674 173.521  1.00  0.00           C
ATOM   2898  CG  GLU A 193      75.124  58.234 174.431  1.00  0.00           C
ATOM   2901  CD  GLU A 193      76.544  58.074 173.891  1.00  0.00           C
ATOM   2902  OE1 GLU A 193      76.784  58.094 172.661  1.00  0.00           O
ATOM   2903  OE2 GLU A 193      77.484  57.884 174.711  1.00  0.00           O
ATOM   2904  C   GLU A 193      71.464  57.234 173.371  1.00  0.00           C
ATOM   2905  O   GLU A 193      71.294  56.214 172.691  1.00  0.00           O
ATOM   2906  N   ILE A 194      70.584  58.244 173.361  1.00  0.00           N
ATOM   2908  CA  ILE A 194      69.374  58.294 172.561  1.00  0.00           C
ATOM   2910  CB  ILE A 194      68.124  58.434 173.431  1.00  0.00           C
ATOM   2912  CG2 ILE A 194      66.884  58.684 172.551  1.00  0.00           C
ATOM   2916  CG1 ILE A 194      67.874  57.184 174.321  1.00  0.00           C
ATOM   2919  CD  ILE A 194      66.754  57.384 175.351  1.00  0.00           C
ATOM   2923  C   ILE A 194      69.504  59.484 171.641  1.00  0.00           C
ATOM   2924  O   ILE A 194      69.434  60.644 172.081  1.00  0.00           O
ATOM   2925  N   THR A 195      69.694  59.244 170.341  1.00  0.00           N
ATOM   2927  CA  THR A 195      69.994  60.304 169.391  1.00  0.00           C
ATOM   2929  CB  THR A 195      71.214  60.024 168.531  1.00  0.00           C
ATOM   2931  OG1 THR A 195      72.324  59.834 169.401  1.00  0.00           O
ATOM   2933  CG2 THR A 195      71.554  61.194 167.591  1.00  0.00           C
ATOM   2937  C   THR A 195      68.784  60.494 168.531  1.00  0.00           C
ATOM   2938  O   THR A 195      68.134  59.534 168.111  1.00  0.00           O
ATOM   2939  N   LEU A 196      68.394  61.754 168.331  1.00  0.00           N
ATOM   2941  CA  LEU A 196      67.224  62.124 167.561  1.00  0.00           C
ATOM   2943  CB  LEU A 196      66.294  63.134 168.271  1.00  0.00           C
ATOM   2946  CG  LEU A 196      65.624  62.734 169.601  1.00  0.00           C
ATOM   2948  CD1 LEU A 196      64.514  61.714 169.351  1.00  0.00           C
ATOM   2952  CD2 LEU A 196      66.554  62.214 170.711  1.00  0.00           C
ATOM   2956  C   LEU A 196      67.734  62.814 166.321  1.00  0.00           C
ATOM   2957  O   LEU A 196      68.464  63.804 166.401  1.00  0.00           O
ATOM   2958  N   SER A 197      67.364  62.284 165.141  1.00  0.00           N
ATOM   2960  CA  SER A 197      68.044  62.644 163.911  1.00  0.00           C
ATOM   2962  CB  SER A 197      68.974  61.524 163.441  1.00  0.00           C
ATOM   2965  OG  SER A 197      69.994  61.274 164.401  1.00  0.00           O
ATOM   2967  C   SER A 197      66.994  62.894 162.851  1.00  0.00           C
ATOM   2968  O   SER A 197      66.034  62.114 162.791  1.00  0.00           O
ATOM   2969  N   PRO A 198      67.094  63.954 162.061  1.00  0.00           N
ATOM   2970  CD  PRO A 198      68.294  64.804 161.941  1.00  0.00           C
ATOM   2973  CA  PRO A 198      66.034  64.394 161.171  1.00  0.00           C
ATOM   2975  CB  PRO A 198      66.444  65.834 160.821  1.00  0.00           C
ATOM   2978  CG  PRO A 198      67.974  65.794 160.821  1.00  0.00           C
ATOM   2981  C   PRO A 198      65.874  63.524 159.941  1.00  0.00           C
ATOM   2982  OT1 PRO A 198      66.864  63.284 159.191  1.00  0.00           O
ATOM   2983  OT2 PRO A 198      64.714  63.084 159.711  1.00  0.00           O
ATOM   2984  NH3 POPEB 199      67.624  96.184 160.301  1.00  0.00           N
ATOM   2988  C12 POPEB 199      68.494  95.954 161.501  1.00  0.00           C
ATOM   2991  C11 POPEB 199      69.724  96.874 161.511  1.00  0.00           C
ATOM   2994  P   POPEB 199      71.404  96.924 163.551  1.00  0.00           P
ATOM   2995  O13 POPEB 199      71.474  97.534 164.881  1.00  0.00           O
ATOM   2996  O14 POPEB 199      71.654  95.464 163.481  1.00  0.00           O
ATOM   2997  O11 POPEB 199      72.444  97.664 162.611  1.00  0.00           O
ATOM   2998  O12 POPEB 199      70.044  97.284 162.841  1.00  0.00           O
ATOM   2999  C1  POPEB 199      73.064  97.004 161.511  1.00  0.00           C
ATOM   3002  C2  POPEB 199      72.814  97.804 160.231  1.00  0.00           C
ATOM   3004  O21 POPEB 199      73.514  97.154 159.151  1.00  0.00           O
ATOM   3005  C21 POPEB 199      72.974  97.424 157.971  1.00  0.00           C
ATOM   3006  O22 POPEB 199      71.914  97.994 157.781  1.00  0.00           O
ATOM   3007  C22 POPEB 199      73.924  96.974 156.881  1.00  0.00           C
ATOM   3010  C3  POPEB 199      73.304  99.254 160.431  1.00  0.00           C
ATOM   3013  O31 POPEB 199      73.214 100.074 159.251  1.00  0.00           O
ATOM   3014  C31 POPEB 199      72.034 100.634 158.981  1.00  0.00           C
ATOM   3015  O32 POPEB 199      71.014 100.484 159.641  1.00  0.00           O
ATOM   3016  C32 POPEB 199      72.214 101.504 157.721  1.00  0.00           C
ATOM   3019  C23 POPEB 199      73.344  97.294 155.501  1.00  0.00           C
ATOM   3022  C24 POPEB 199      74.434  97.574 154.471  1.00  0.00           C
ATOM   3025  C25 POPEB 199      73.824  97.874 153.101  1.00  0.00           C
ATOM   3028  C26 POPEB 199      74.864  98.354 152.091  1.00  0.00           C
ATOM   3031  C27 POPEB 199      74.254  98.414 150.701  1.00  0.00           C
ATOM   3034  C28 POPEB 199      75.274  98.784 149.621  1.00  0.00           C
ATOM   3037  C29 POPEB 199      74.784  98.534 148.221  1.00  0.00           C
ATOM   3039 0C21 POPEB 199      73.794  99.204 147.601  1.00  0.00           C
ATOM   3041 1C21 POPEB 199      72.984 100.344 148.161  1.00  0.00           C
ATOM   3044 2C21 POPEB 199      72.684 101.454 147.131  1.00  0.00           C
ATOM   3047 3C21 POPEB 199      71.724 101.004 146.021  1.00  0.00           C
ATOM   3050 4C21 POPEB 199      71.364 102.134 145.041  1.00  0.00           C
ATOM   3053 5C21 POPEB 199      70.484 101.674 143.871  1.00  0.00           C
ATOM   3056 6C21 POPEB 199      71.214 100.804 142.841  1.00  0.00           C
ATOM   3059 7C21 POPEB 199      70.354 100.444 141.621  1.00  0.00           C
ATOM   3062 8C21 POPEB 199      71.094  99.604 140.581  1.00  0.00           C
ATOM   3066  C33 POPEB 199      71.594 100.974 156.401  1.00  0.00           C
ATOM   3069  C34 POPEB 199      72.564 101.054 155.201  1.00  0.00           C
ATOM   3072  C35 POPEB 199      72.774 102.454 154.591  1.00  0.00           C
ATOM   3075  C36 POPEB 199      71.524 102.944 153.831  1.00  0.00           C
ATOM   3078  C37 POPEB 199      71.744 104.144 152.891  1.00  0.00           C
ATOM   3081  C38 POPEB 199      70.884 104.164 151.611  1.00  0.00           C
ATOM   3084  C39 POPEB 199      69.744 105.204 151.611  1.00  0.00           C
ATOM   3087 0C31 POPEB 199      69.284 105.644 150.211  1.00  0.00           C
ATOM   3090 1C31 POPEB 199      69.094 107.164 150.121  1.00  0.00           C
ATOM   3093 2C31 POPEB 199      68.944 107.714 148.691  1.00  0.00           C
ATOM   3096 3C31 POPEB 199      68.894 109.244 148.721  1.00  0.00           C
ATOM   3099 4C31 POPEB 199      68.844 109.914 147.341  1.00  0.00           C
ATOM   3102 5C31 POPEB 199      68.864 111.444 147.431  1.00  0.00           C
ATOM   3105 6C31 POPEB 199      68.894 112.144 146.071  1.00  0.00           C
ATOM   3109  NH3 POPEC 200       2.274 114.334 112.721  1.00  0.00           N
ATOM   3113  C12 POPEC 200       2.844 115.114 113.861  1.00  0.00           C
ATOM   3116  C11 POPEC 200       3.804 114.314 114.751  1.00  0.00           C
ATOM   3119  P   POPEC 200       2.444 112.234 115.531  1.00  0.00           P
ATOM   3120  O13 POPEC 200       1.014 112.324 115.881  1.00  0.00           O
ATOM   3121  O14 POPEC 200       2.764 111.914 114.111  1.00  0.00           O
ATOM   3122  O11 POPEC 200       3.234 111.294 116.501  1.00  0.00           O
ATOM   3123  O12 POPEC 200       3.134 113.634 115.821  1.00  0.00           O
ATOM   3124  C1  POPEC 200       2.654 110.644 117.641  1.00  0.00           C
ATOM   3127  C2  POPEC 200       3.164 111.314 118.941  1.00  0.00           C
ATOM   3129  O21 POPEC 200       3.124 110.434 120.081  1.00  0.00           O
ATOM   3130  C21 POPEC 200       1.964 109.944 120.501  1.00  0.00           C
ATOM   3131  O22 POPEC 200       0.884 110.074 119.961  1.00  0.00           O
ATOM   3132  C22 POPEC 200       2.234 109.214 121.821  1.00  0.00           C
ATOM   3135  C3  POPEC 200       2.504 112.694 119.231  1.00  0.00           C
ATOM   3138  O31 POPEC 200       2.814 113.164 120.561  1.00  0.00           O
ATOM   3139  C31 POPEC 200       4.024 113.684 120.761  1.00  0.00           C
ATOM   3140  O32 POPEC 200       4.774 114.074 119.891  1.00  0.00           O
ATOM   3141  C32 POPEC 200       4.374 113.624 122.241  1.00  0.00           C
ATOM   3144  C23 POPEC 200       1.234 108.084 122.141  1.00  0.00           C
ATOM   3147  C24 POPEC 200       1.604 107.294 123.411  1.00  0.00           C
ATOM   3150  C25 POPEC 200       1.574 108.124 124.711  1.00  0.00           C
ATOM   3153  C26 POPEC 200       0.144 108.474 125.161  1.00  0.00           C
ATOM   3156  C27 POPEC 200       0.024 109.794 125.941  1.00  0.00           C
ATOM   3159  C28 POPEC 200      -0.274 109.624 127.441  1.00  0.00           C
ATOM   3162  C29 POPEC 200       0.924 109.114 128.211  1.00  0.00           C
ATOM   3164 0C21 POPEC 200       0.964 108.044 129.031  1.00  0.00           C
ATOM   3166 1C21 POPEC 200      -0.174 107.124 129.371  1.00  0.00           C
ATOM   3169 2C21 POPEC 200       0.084 105.684 128.881  1.00  0.00           C
ATOM   3172 3C21 POPEC 200       1.244 105.004 129.611  1.00  0.00           C
ATOM   3175 4C21 POPEC 200       1.094 103.474 129.761  1.00  0.00           C
ATOM   3178 5C21 POPEC 200      -0.026 103.104 130.731  1.00  0.00           C
ATOM   3181 6C21 POPEC 200      -0.066 101.614 131.091  1.00  0.00           C
ATOM   3184 7C21 POPEC 200      -1.064 101.334 132.221  1.00  0.00           C
ATOM   3187 8C21 POPEC 200      -1.204  99.854 132.551  1.00  0.00           C
ATOM   3191  C33 POPEC 200       3.144 113.334 123.131  1.00  0.00           C
ATOM   3194  C34 POPEC 200       3.474 113.184 124.611  1.00  0.00           C
ATOM   3197  C35 POPEC 200       2.174 113.274 125.411  1.00  0.00           C
ATOM   3200  C36 POPEC 200       2.304 112.974 126.901  1.00  0.00           C
ATOM   3203  C37 POPEC 200       1.024 113.424 127.621  1.00  0.00           C
ATOM   3206  C38 POPEC 200       0.864 112.964 129.071  1.00  0.00           C
ATOM   3209  C39 POPEC 200       2.084 113.204 129.951  1.00  0.00           C
ATOM   3212 0C31 POPEC 200       2.924 111.944 130.171  1.00  0.00           C
ATOM   3215 1C31 POPEC 200       3.754 112.074 131.461  1.00  0.00           C
ATOM   3218 2C31 POPEC 200       4.544 110.804 131.811  1.00  0.00           C
ATOM   3221 3C31 POPEC 200       3.754 109.504 131.631  1.00  0.00           C
ATOM   3224 4C31 POPEC 200       4.244 108.414 132.581  1.00  0.00           C
ATOM   3227 5C31 POPEC 200       3.644 107.024 132.371  1.00  0.00           C
ATOM   3230 6C31 POPEC 200       4.164 106.314 131.121  1.00  0.00           C
ATOM   3234  NH3 POPED 201      13.214  -0.776 119.341  1.00  0.00           N
ATOM   3238  C12 POPED 201      14.114   0.394 119.081  1.00  0.00           C
ATOM   3241  C11 POPED 201      15.034   0.164 117.881  1.00  0.00           C
ATOM   3244  P   POPED 201      15.744   2.664 117.661  1.00  0.00           P
ATOM   3245  O13 POPED 201      16.984   3.314 117.181  1.00  0.00           O
ATOM   3246  O14 POPED 201      14.504   2.734 116.871  1.00  0.00           O
ATOM   3247  O11 POPED 201      15.424   3.164 119.121  1.00  0.00           O
ATOM   3248  O12 POPED 201      16.074   1.134 117.901  1.00  0.00           O
ATOM   3249  C1  POPED 201      14.704   4.374 119.311  1.00  0.00           C
ATOM   3252  C2  POPED 201      14.034   4.324 120.701  1.00  0.00           C
ATOM   3254  O21 POPED 201      13.644   5.644 121.111  1.00  0.00           O
ATOM   3255  C21 POPED 201      12.484   6.164 120.721  1.00  0.00           C
ATOM   3256  O22 POPED 201      12.354   7.294 120.291  1.00  0.00           O
ATOM   3257  C22 POPED 201      11.284   5.274 121.051  1.00  0.00           C
ATOM   3260  C3  POPED 201      15.034   3.734 121.741  1.00  0.00           C
ATOM   3263  O31 POPED 201      14.644   3.874 123.121  1.00  0.00           O
ATOM   3264  C31 POPED 201      13.544   3.224 123.471  1.00  0.00           C
ATOM   3265  O32 POPED 201      12.854   2.544 122.731  1.00  0.00           O
ATOM   3266  C32 POPED 201      13.264   3.504 124.931  1.00  0.00           C
ATOM   3269  C23 POPED 201      10.294   6.114 121.891  1.00  0.00           C
ATOM   3272  C24 POPED 201       8.944   5.434 122.161  1.00  0.00           C
ATOM   3275  C25 POPED 201       7.934   6.434 122.761  1.00  0.00           C
ATOM   3278  C26 POPED 201       8.344   6.984 124.131  1.00  0.00           C
ATOM   3281  C27 POPED 201       7.564   8.254 124.511  1.00  0.00           C
ATOM   3284  C28 POPED 201       8.004   8.804 125.881  1.00  0.00           C
ATOM   3287  C29 POPED 201       7.494  10.194 126.121  1.00  0.00           C
ATOM   3289 0C21 POPED 201       6.554  10.584 127.001  1.00  0.00           C
ATOM   3291 1C21 POPED 201       5.774   9.724 127.961  1.00  0.00           C
ATOM   3294 2C21 POPED 201       6.174  10.024 129.411  1.00  0.00           C
ATOM   3297 3C21 POPED 201       5.304   9.324 130.471  1.00  0.00           C
ATOM   3300 4C21 POPED 201       5.884   9.554 131.871  1.00  0.00           C
ATOM   3303 5C21 POPED 201       5.064   8.964 133.031  1.00  0.00           C
ATOM   3306 6C21 POPED 201       5.624   9.394 134.391  1.00  0.00           C
ATOM   3309 7C21 POPED 201       4.764   8.934 135.581  1.00  0.00           C
ATOM   3312 8C21 POPED 201       5.294   9.414 136.931  1.00  0.00           C
ATOM   3316  C33 POPED 201      12.084   2.664 125.491  1.00  0.00           C
ATOM   3319  C34 POPED 201      11.984   2.854 127.001  1.00  0.00           C
ATOM   3322  C35 POPED 201      10.824   2.094 127.651  1.00  0.00           C
ATOM   3325  C36 POPED 201      10.994   2.064 129.171  1.00  0.00           C
ATOM   3328  C37 POPED 201      10.004   1.164 129.911  1.00  0.00           C
ATOM   3331  C38 POPED 201      10.324   1.134 131.411  1.00  0.00           C
ATOM   3334  C39 POPED 201       9.524   0.084 132.191  1.00  0.00           C
ATOM   3337 0C31 POPED 201       9.814   0.144 133.701  1.00  0.00           C
ATOM   3340 1C31 POPED 201       9.134  -1.006 134.461  1.00  0.00           C
ATOM   3343 2C31 POPED 201       9.264  -0.926 135.991  1.00  0.00           C
ATOM   3346 3C31 POPED 201      10.714  -1.006 136.501  1.00  0.00           C
ATOM   3349 4C31 POPED 201      10.784  -1.366 138.001  1.00  0.00           C
ATOM   3352 5C31 POPED 201      12.204  -1.266 138.561  1.00  0.00           C
ATOM   3355 6C31 POPED 201      12.354  -1.656 140.031  1.00  0.00           C
ATOM   3359  NH3 POPEE 202      69.224  18.774 121.581  1.00  0.00           N
ATOM   3363  C12 POPEE 202      69.634  18.924 120.141  1.00  0.00           C
ATOM   3366  C11 POPEE 202      71.124  18.684 120.001  1.00  0.00           C
ATOM   3369  P   POPEE 202      72.804  19.974 118.461  1.00  0.00           P
ATOM   3370  O13 POPEE 202      73.594  19.424 117.341  1.00  0.00           O
ATOM   3371  O14 POPEE 202      72.304  21.364 118.241  1.00  0.00           O
ATOM   3372  O11 POPEE 202      73.624  19.854 119.801  1.00  0.00           O
ATOM   3373  O12 POPEE 202      71.564  19.034 118.691  1.00  0.00           O
ATOM   3374  C1  POPEE 202      74.244  18.624 120.221  1.00  0.00           C
ATOM   3377  C2  POPEE 202      74.324  18.544 121.781  1.00  0.00           C
ATOM   3379  O21 POPEE 202      73.054  18.214 122.341  1.00  0.00           O
ATOM   3380  C21 POPEE 202      72.474  17.044 122.591  1.00  0.00           C
ATOM   3381  O22 POPEE 202      71.304  17.004 122.961  1.00  0.00           O
ATOM   3382  C22 POPEE 202      73.354  15.794 122.521  1.00  0.00           C
ATOM   3385  C3  POPEE 202      74.674  19.924 122.381  1.00  0.00           C
ATOM   3388  O31 POPEE 202      75.674  19.864 123.421  1.00  0.00           O
ATOM   3389  C31 POPEE 202      75.344  20.184 124.671  1.00  0.00           C
ATOM   3390  O32 POPEE 202      75.954  21.014 125.341  1.00  0.00           O
ATOM   3391  C32 POPEE 202      74.224  19.324 125.221  1.00  0.00           C
ATOM   3394  C23 POPEE 202      73.304  15.034 123.881  1.00  0.00           C
ATOM   3397  C24 POPEE 202      74.134  13.734 123.861  1.00  0.00           C
ATOM   3400  C25 POPEE 202      74.174  13.034 125.231  1.00  0.00           C
ATOM   3403  C26 POPEE 202      74.884  11.674 125.171  1.00  0.00           C
ATOM   3406  C27 POPEE 202      75.294  11.174 126.561  1.00  0.00           C
ATOM   3409  C28 POPEE 202      76.054   9.844 126.591  1.00  0.00           C
ATOM   3412  C29 POPEE 202      76.564   9.584 127.991  1.00  0.00           C
ATOM   3414 0C21 POPEE 202      76.164   8.614 128.831  1.00  0.00           C
ATOM   3416 1C21 POPEE 202      75.084   7.604 128.571  1.00  0.00           C
ATOM   3419 2C21 POPEE 202      74.774   6.754 129.831  1.00  0.00           C
ATOM   3422 3C21 POPEE 202      75.814   5.664 130.111  1.00  0.00           C
ATOM   3425 4C21 POPEE 202      75.634   4.964 131.471  1.00  0.00           C
ATOM   3428 5C21 POPEE 202      74.224   4.404 131.701  1.00  0.00           C
ATOM   3431 6C21 POPEE 202      74.084   3.644 133.031  1.00  0.00           C
ATOM   3434 7C21 POPEE 202      72.624   3.524 133.471  1.00  0.00           C
ATOM   3437 8C21 POPEE 202      72.414   2.734 134.761  1.00  0.00           C
ATOM   3441  C33 POPEE 202      74.424  19.154 126.751  1.00  0.00           C
ATOM   3444  C34 POPEE 202      73.334  18.324 127.441  1.00  0.00           C
ATOM   3447  C35 POPEE 202      73.374  18.474 128.971  1.00  0.00           C
ATOM   3450  C36 POPEE 202      74.674  17.954 129.621  1.00  0.00           C
ATOM   3453  C37 POPEE 202      74.854  18.484 131.051  1.00  0.00           C
ATOM   3456  C38 POPEE 202      76.114  17.914 131.731  1.00  0.00           C
ATOM   3459  C39 POPEE 202      76.364  18.484 133.131  1.00  0.00           C
ATOM   3462 0C31 POPEE 202      76.734  19.984 133.151  1.00  0.00           C
ATOM   3465 1C31 POPEE 202      76.884  20.514 134.581  1.00  0.00           C
ATOM   3468 2C31 POPEE 202      77.184  22.014 134.631  1.00  0.00           C
ATOM   3471 3C31 POPEE 202      77.094  22.574 136.051  1.00  0.00           C
ATOM   3474 4C31 POPEE 202      77.194  24.104 136.101  1.00  0.00           C
ATOM   3477 5C31 POPEE 202      76.344  24.694 137.231  1.00  0.00           C
ATOM   3480 6C31 POPEE 202      76.404  26.224 137.311  1.00  0.00           C
ATOM   3484  NH3 POPEF 203      62.954 107.944 121.401  1.00  0.00           N
ATOM   3488  C12 POPEF 203      61.764 107.024 121.531  1.00  0.00           C
ATOM   3491  C11 POPEF 203      62.134 105.544 121.431  1.00  0.00           C
ATOM   3494  P   POPEF 203      60.014 104.214 120.541  1.00  0.00           P
ATOM   3495  O13 POPEF 203      58.954 105.214 120.271  1.00  0.00           O
ATOM   3496  O14 POPEF 203      60.844 103.794 119.401  1.00  0.00           O
ATOM   3497  O11 POPEF 203      59.414 102.954 121.281  1.00  0.00           O
ATOM   3498  O12 POPEF 203      60.984 104.744 121.671  1.00  0.00           O
ATOM   3499  C1  POPEF 203      58.404 103.174 122.271  1.00  0.00           C
ATOM   3502  C2  POPEF 203      58.964 103.684 123.641  1.00  0.00           C
ATOM   3504  O21 POPEF 203      58.304 103.014 124.721  1.00  0.00           O
ATOM   3505  C21 POPEF 203      57.044 103.354 124.941  1.00  0.00           C
ATOM   3506  O22 POPEF 203      56.294 103.944 124.171  1.00  0.00           O
ATOM   3507  C22 POPEF 203      56.614 102.884 126.311  1.00  0.00           C
ATOM   3510  C3  POPEF 203      58.934 105.234 123.821  1.00  0.00           C
ATOM   3513  O31 POPEF 203      58.914 105.634 125.211  1.00  0.00           O
ATOM   3514  C31 POPEF 203      60.054 106.024 125.751  1.00  0.00           C
ATOM   3515  O32 POPEF 203      61.164 105.984 125.241  1.00  0.00           O
ATOM   3516  C32 POPEF 203      59.754 106.554 127.151  1.00  0.00           C
ATOM   3519  C23 POPEF 203      57.004 103.834 127.461  1.00  0.00           C
ATOM   3522  C24 POPEF 203      56.464 103.244 128.751  1.00  0.00           C
ATOM   3525  C25 POPEF 203      56.664 104.064 130.031  1.00  0.00           C
ATOM   3528  C26 POPEF 203      55.674 103.504 131.061  1.00  0.00           C
ATOM   3531  C27 POPEF 203      55.734 104.054 132.491  1.00  0.00           C
ATOM   3534  C28 POPEF 203      54.564 103.394 133.241  1.00  0.00           C
ATOM   3537  C29 POPEF 203      54.454 103.634 134.721  1.00  0.00           C
ATOM   3539 0C21 POPEF 203      53.284 103.684 135.391  1.00  0.00           C
ATOM   3541 1C21 POPEF 203      51.894 103.554 134.801  1.00  0.00           C
ATOM   3544 2C21 POPEF 203      51.114 102.334 135.311  1.00  0.00           C
ATOM   3547 3C21 POPEF 203      50.864 102.364 136.821  1.00  0.00           C
ATOM   3550 4C21 POPEF 203      49.984 101.194 137.291  1.00  0.00           C
ATOM   3553 5C21 POPEF 203      50.104 100.964 138.801  1.00  0.00           C
ATOM   3556 6C21 POPEF 203      51.364 100.184 139.221  1.00  0.00           C
ATOM   3559 7C21 POPEF 203      51.444 100.024 140.741  1.00  0.00           C
ATOM   3562 8C21 POPEF 203      52.604  99.124 141.191  1.00  0.00           C
ATOM   3566  C33 POPEF 203      60.664 105.904 128.201  1.00  0.00           C
ATOM   3569  C34 POPEF 203      60.314 106.374 129.611  1.00  0.00           C
ATOM   3572  C35 POPEF 203      61.314 105.844 130.651  1.00  0.00           C
ATOM   3575  C36 POPEF 203      60.914 106.234 132.071  1.00  0.00           C
ATOM   3578  C37 POPEF 203      61.954 105.824 133.111  1.00  0.00           C
ATOM   3581  C38 POPEF 203      61.394 105.784 134.531  1.00  0.00           C
ATOM   3584  C39 POPEF 203      60.364 104.654 134.691  1.00  0.00           C
ATOM   3587 0C31 POPEF 203      60.024 104.324 136.151  1.00  0.00           C
ATOM   3590 1C31 POPEF 203      59.054 105.334 136.781  1.00  0.00           C
ATOM   3593 2C31 POPEF 203      58.714 104.994 138.241  1.00  0.00           C
ATOM   3596 3C31 POPEF 203      58.284 103.544 138.491  1.00  0.00           C
ATOM   3599 4C31 POPEF 203      57.064 103.104 137.671  1.00  0.00           C
ATOM   3602 5C31 POPEF 203      56.694 101.624 137.881  1.00  0.00           C
ATOM   3605 6C31 POPEF 203      56.194 101.304 139.291  1.00  0.00           C
ATOM   3609  NH3 POPEG 204      25.344  33.724 117.001  1.00  0.00           N
ATOM   3613  C12 POPEG 204      26.024  34.314 118.201  1.00  0.00           C
ATOM   3616  C11 POPEG 204      25.534  35.754 118.501  1.00  0.00           C
ATOM   3619  P   POPEG 204      24.364  37.834 117.401  1.00  0.00           P
ATOM   3620  O13 POPEG 204      25.314  38.974 117.471  1.00  0.00           O
ATOM   3621  O14 POPEG 204      23.364  37.924 116.321  1.00  0.00           O
ATOM   3622  O11 POPEG 204      23.634  37.744 118.801  1.00  0.00           O
ATOM   3623  O12 POPEG 204      25.154  36.454 117.311  1.00  0.00           O
ATOM   3624  C1  POPEG 204      23.344  38.944 119.511  1.00  0.00           C
ATOM   3627  C2  POPEG 204      24.454  39.324 120.541  1.00  0.00           C
ATOM   3629  O21 POPEG 204      23.884  39.174 121.861  1.00  0.00           O
ATOM   3630  C21 POPEG 204      23.824  37.894 122.221  1.00  0.00           C
ATOM   3631  O22 POPEG 204      24.444  36.984 121.701  1.00  0.00           O
ATOM   3632  C22 POPEG 204      22.774  37.624 123.291  1.00  0.00           C
ATOM   3635  C3  POPEG 204      24.994  40.774 120.291  1.00  0.00           C
ATOM   3638  O31 POPEG 204      26.344  40.994 120.751  1.00  0.00           O
ATOM   3639  C31 POPEG 204      26.434  41.494 121.991  1.00  0.00           C
ATOM   3640  O32 POPEG 204      25.474  41.834 122.671  1.00  0.00           O
ATOM   3641  C32 POPEG 204      27.894  41.774 122.321  1.00  0.00           C
ATOM   3644  C23 POPEG 204      22.614  38.664 124.411  1.00  0.00           C
ATOM   3647  C24 POPEG 204      21.324  38.364 125.181  1.00  0.00           C
ATOM   3650  C25 POPEG 204      21.344  38.694 126.681  1.00  0.00           C
ATOM   3653  C26 POPEG 204      21.664  40.164 126.981  1.00  0.00           C
ATOM   3656  C27 POPEG 204      20.854  40.814 128.111  1.00  0.00           C
ATOM   3659  C28 POPEG 204      21.234  40.364 129.541  1.00  0.00           C
ATOM   3662  C29 POPEG 204      20.634  39.054 129.991  1.00  0.00           C
ATOM   3664 0C21 POPEG 204      20.184  38.754 131.221  1.00  0.00           C
ATOM   3666 1C21 POPEG 204      20.234  39.644 132.441  1.00  0.00           C
ATOM   3669 2C21 POPEG 204      20.964  38.974 133.611  1.00  0.00           C
ATOM   3672 3C21 POPEG 204      21.024  39.874 134.851  1.00  0.00           C
ATOM   3675 4C21 POPEG 204      21.584  39.174 136.091  1.00  0.00           C
ATOM   3678 5C21 POPEG 204      21.124  39.834 137.401  1.00  0.00           C
ATOM   3681 6C21 POPEG 204      21.674  41.254 137.621  1.00  0.00           C
ATOM   3684 7C21 POPEG 204      21.014  41.954 138.821  1.00  0.00           C
ATOM   3687 8C21 POPEG 204      21.624  43.314 139.171  1.00  0.00           C
ATOM   3691  C33 POPEG 204      28.254  41.624 123.821  1.00  0.00           C
ATOM   3694  C34 POPEG 204      29.474  42.504 124.161  1.00  0.00           C
ATOM   3697  C35 POPEG 204      30.064  42.234 125.551  1.00  0.00           C
ATOM   3700  C36 POPEG 204      29.124  42.614 126.701  1.00  0.00           C
ATOM   3703  C37 POPEG 204      29.774  42.354 128.061  1.00  0.00           C
ATOM   3706  C38 POPEG 204      28.914  42.884 129.221  1.00  0.00           C
ATOM   3709  C39 POPEG 204      29.444  42.454 130.601  1.00  0.00           C
ATOM   3712 0C31 POPEG 204      29.094  40.994 130.911  1.00  0.00           C
ATOM   3715 1C31 POPEG 204      29.904  40.404 132.081  1.00  0.00           C
ATOM   3718 2C31 POPEG 204      29.574  38.924 132.301  1.00  0.00           C
ATOM   3721 3C31 POPEG 204      30.474  38.264 133.351  1.00  0.00           C
ATOM   3724 4C31 POPEG 204      30.164  36.774 133.541  1.00  0.00           C
ATOM   3727 5C31 POPEG 204      31.164  36.074 134.461  1.00  0.00           C
ATOM   3730 6C31 POPEG 204      30.794  34.624 134.781  1.00  0.00           C
ATOM   3734  NH3 POPEH 205     122.564  18.484 117.691  1.00  0.00           N
ATOM   3738  C12 POPEH 205     122.424  17.344 116.711  1.00  0.00           C
ATOM   3741  C11 POPEH 205     122.124  16.014 117.441  1.00  0.00           C
ATOM   3744  P   POPEH 205     122.704  13.464 116.991  1.00  0.00           P
ATOM   3745  O13 POPEH 205     121.494  12.614 117.211  1.00  0.00           O
ATOM   3746  O14 POPEH 205     123.794  12.974 116.121  1.00  0.00           O
ATOM   3747  O11 POPEH 205     123.394  13.774 118.371  1.00  0.00           O
ATOM   3748  O12 POPEH 205     122.274  14.914 116.541  1.00  0.00           O
ATOM   3749  C1  POPEH 205     123.634  12.744 119.331  1.00  0.00           C
ATOM   3752  C2  POPEH 205     123.024  13.134 120.701  1.00  0.00           C
ATOM   3754  O21 POPEH 205     123.844  12.584 121.741  1.00  0.00           O
ATOM   3755  C21 POPEH 205     123.694  11.334 122.131  1.00  0.00           C
ATOM   3756  O22 POPEH 205     122.914  10.514 121.661  1.00  0.00           O
ATOM   3757  C22 POPEH 205     124.584  11.144 123.361  1.00  0.00           C
ATOM   3760  C3  POPEH 205     121.484  12.834 120.801  1.00  0.00           C
ATOM   3763  O31 POPEH 205     120.934  13.064 122.121  1.00  0.00           O
ATOM   3764  C31 POPEH 205     120.674  14.344 122.371  1.00  0.00           C
ATOM   3765  O32 POPEH 205     120.844  15.264 121.591  1.00  0.00           O
ATOM   3766  C32 POPEH 205     120.074  14.514 123.771  1.00  0.00           C
ATOM   3769  C23 POPEH 205     123.774  10.774 124.611  1.00  0.00           C
ATOM   3772  C24 POPEH 205     124.684  10.464 125.811  1.00  0.00           C
ATOM   3775  C25 POPEH 205     123.984   9.564 126.841  1.00  0.00           C
ATOM   3778  C26 POPEH 205     123.214  10.324 127.921  1.00  0.00           C
ATOM   3781  C27 POPEH 205     124.104  10.804 129.071  1.00  0.00           C
ATOM   3784  C28 POPEH 205     123.304  11.454 130.211  1.00  0.00           C
ATOM   3787  C29 POPEH 205     124.214  11.894 131.341  1.00  0.00           C
ATOM   3789 0C21 POPEH 205     123.954  11.724 132.651  1.00  0.00           C
ATOM   3791 1C21 POPEH 205     122.684  11.144 133.211  1.00  0.00           C
ATOM   3794 2C21 POPEH 205     122.454  11.494 134.701  1.00  0.00           C
ATOM   3797 3C21 POPEH 205     122.264  12.994 134.981  1.00  0.00           C
ATOM   3800 4C21 POPEH 205     121.494  13.274 136.291  1.00  0.00           C
ATOM   3803 5C21 POPEH 205     119.984  13.024 136.191  1.00  0.00           C
ATOM   3806 6C21 POPEH 205     119.324  12.764 137.551  1.00  0.00           C
ATOM   3809 7C21 POPEH 205     117.794  12.694 137.441  1.00  0.00           C
ATOM   3812 8C21 POPEH 205     117.094  12.264 138.731  1.00  0.00           C
ATOM   3816  C33 POPEH 205     121.074  14.234 124.921  1.00  0.00           C
ATOM   3819  C34 POPEH 205     120.504  14.584 126.311  1.00  0.00           C
ATOM   3822  C35 POPEH 205     121.314  13.964 127.461  1.00  0.00           C
ATOM   3825  C36 POPEH 205     122.564  14.744 127.891  1.00  0.00           C
ATOM   3828  C37 POPEH 205     122.244  15.894 128.861  1.00  0.00           C
ATOM   3831  C38 POPEH 205     123.484  16.644 129.401  1.00  0.00           C
ATOM   3834  C39 POPEH 205     124.454  15.824 130.261  1.00  0.00           C
ATOM   3837 0C31 POPEH 205     125.484  16.734 130.951  1.00  0.00           C
ATOM   3840 1C31 POPEH 205     126.644  15.974 131.621  1.00  0.00           C
ATOM   3843 2C31 POPEH 205     127.634  16.934 132.311  1.00  0.00           C
ATOM   3846 3C31 POPEH 205     127.284  17.234 133.781  1.00  0.00           C
ATOM   3849 4C31 POPEH 205     127.734  18.624 134.251  1.00  0.00           C
ATOM   3852 5C31 POPEH 205     127.574  18.814 135.761  1.00  0.00           C
ATOM   3855 6C31 POPEH 205     127.614  20.284 136.201  1.00  0.00           C
ATOM   3859  NH3 POPEI 206      40.354  18.094 122.231  1.00  0.00           N
ATOM   3863  C12 POPEI 206      40.184  18.934 120.991  1.00  0.00           C
ATOM   3866  C11 POPEI 206      39.184  18.274 120.031  1.00  0.00           C
ATOM   3869  P   POPEI 206      37.744  20.084 118.751  1.00  0.00           P
ATOM   3870  O13 POPEI 206      38.074  20.934 117.581  1.00  0.00           O
ATOM   3871  O14 POPEI 206      36.494  19.304 118.801  1.00  0.00           O
ATOM   3872  O11 POPEI 206      37.844  20.944 120.061  1.00  0.00           O
ATOM   3873  O12 POPEI 206      38.954  19.104 118.901  1.00  0.00           O
ATOM   3874  C1  POPEI 206      37.084  20.574 121.211  1.00  0.00           C
ATOM   3877  C2  POPEI 206      37.244  21.674 122.251  1.00  0.00           C
ATOM   3879  O21 POPEI 206      36.754  21.194 123.511  1.00  0.00           O
ATOM   3880  C21 POPEI 206      37.534  20.374 124.181  1.00  0.00           C
ATOM   3881  O22 POPEI 206      38.614  19.924 123.811  1.00  0.00           O
ATOM   3882  C22 POPEI 206      36.844  20.064 125.501  1.00  0.00           C
ATOM   3885  C3  POPEI 206      36.494  22.964 121.771  1.00  0.00           C
ATOM   3888  O31 POPEI 206      35.434  23.364 122.671  1.00  0.00           O
ATOM   3889  C31 POPEI 206      34.234  22.854 122.411  1.00  0.00           C
ATOM   3890  O32 POPEI 206      33.924  22.204 121.431  1.00  0.00           O
ATOM   3891  C32 POPEI 206      33.364  23.094 123.641  1.00  0.00           C
ATOM   3894  C23 POPEI 206      37.834  19.734 126.631  1.00  0.00           C
ATOM   3897  C24 POPEI 206      37.084  19.654 127.961  1.00  0.00           C
ATOM   3900  C25 POPEI 206      37.984  19.364 129.151  1.00  0.00           C
ATOM   3903  C26 POPEI 206      37.164  19.194 130.431  1.00  0.00           C
ATOM   3906  C27 POPEI 206      37.594  17.984 131.271  1.00  0.00           C
ATOM   3909  C28 POPEI 206      36.594  17.724 132.411  1.00  0.00           C
ATOM   3912  C29 POPEI 206      37.094  16.724 133.421  1.00  0.00           C
ATOM   3914 0C21 POPEI 206      36.684  16.634 134.701  1.00  0.00           C
ATOM   3916 1C21 POPEI 206      35.654  17.514 135.351  1.00  0.00           C
ATOM   3919 2C21 POPEI 206      36.124  18.064 136.701  1.00  0.00           C
ATOM   3922 3C21 POPEI 206      36.074  17.044 137.841  1.00  0.00           C
ATOM   3925 4C21 POPEI 206      36.474  17.674 139.181  1.00  0.00           C
ATOM   3928 5C21 POPEI 206      36.024  16.864 140.401  1.00  0.00           C
ATOM   3931 6C21 POPEI 206      36.324  17.614 141.711  1.00  0.00           C
ATOM   3934 7C21 POPEI 206      35.504  17.114 142.901  1.00  0.00           C
ATOM   3937 8C21 POPEI 206      35.804  17.894 144.181  1.00  0.00           C
ATOM   3941  C33 POPEI 206      33.674  22.054 124.741  1.00  0.00           C
ATOM   3944  C34 POPEI 206      32.774  22.134 125.991  1.00  0.00           C
ATOM   3947  C35 POPEI 206      32.934  20.894 126.891  1.00  0.00           C
ATOM   3950  C36 POPEI 206      32.104  20.984 128.191  1.00  0.00           C
ATOM   3953  C37 POPEI 206      32.094  19.664 128.971  1.00  0.00           C
ATOM   3956  C38 POPEI 206      31.024  19.594 130.071  1.00  0.00           C
ATOM   3959  C39 POPEI 206      31.214  20.584 131.241  1.00  0.00           C
ATOM   3962 0C31 POPEI 206      32.464  20.314 132.091  1.00  0.00           C
ATOM   3965 1C31 POPEI 206      32.474  21.174 133.371  1.00  0.00           C
ATOM   3968 2C31 POPEI 206      33.794  21.034 134.151  1.00  0.00           C
ATOM   3971 3C31 POPEI 206      33.844  21.874 135.431  1.00  0.00           C
ATOM   3974 4C31 POPEI 206      35.254  21.914 136.041  1.00  0.00           C
ATOM   3977 5C31 POPEI 206      35.254  21.834 137.571  1.00  0.00           C
ATOM   3980 6C31 POPEI 206      36.664  21.824 138.171  1.00  0.00           C
ATOM   3984  NH3 POPEJ 207      42.414  13.934 161.231  1.00  0.00           N
ATOM   3988  C12 POPEJ 207      42.234  13.414 162.631  1.00  0.00           C
ATOM   3991  C11 POPEJ 207      40.774  13.584 163.081  1.00  0.00           C
ATOM   3994  P   POPEJ 207      39.954  11.164 162.651  1.00  0.00           P
ATOM   3995  O13 POPEJ 207      40.734  10.874 163.881  1.00  0.00           O
ATOM   3996  O14 POPEJ 207      38.604  10.594 162.491  1.00  0.00           O
ATOM   3997  O11 POPEJ 207      40.844  10.824 161.421  1.00  0.00           O
ATOM   3998  O12 POPEJ 207      39.864  12.724 162.401  1.00  0.00           O
ATOM   3999  C1  POPEJ 207      41.494   9.544 161.301  1.00  0.00           C
ATOM   4002  C2  POPEJ 207      41.014   8.794 160.041  1.00  0.00           C
ATOM   4004  O21 POPEJ 207      41.064   9.754 158.971  1.00  0.00           O
ATOM   4005  C21 POPEJ 207      41.294   9.274 157.771  1.00  0.00           C
ATOM   4006  O22 POPEJ 207      41.314   8.094 157.461  1.00  0.00           O
ATOM   4007  C22 POPEJ 207      41.644  10.414 156.821  1.00  0.00           C
ATOM   4010  C3  POPEJ 207      39.564   8.224 160.271  1.00  0.00           C
ATOM   4013  O31 POPEJ 207      39.044   7.374 159.221  1.00  0.00           O
ATOM   4014  C31 POPEJ 207      39.584   6.154 159.151  1.00  0.00           C
ATOM   4015  O32 POPEJ 207      40.574   5.784 159.761  1.00  0.00           O
ATOM   4016  C32 POPEJ 207      38.754   5.294 158.221  1.00  0.00           C
ATOM   4019  C23 POPEJ 207      40.624  10.594 155.681  1.00  0.00           C
ATOM   4022  C24 POPEJ 207      40.874  11.854 154.841  1.00  0.00           C
ATOM   4025  C25 POPEJ 207      42.114  11.764 153.931  1.00  0.00           C
ATOM   4028  C26 POPEJ 207      42.094  12.774 152.781  1.00  0.00           C
ATOM   4031  C27 POPEJ 207      43.384  12.744 151.941  1.00  0.00           C
ATOM   4034  C28 POPEJ 207      43.304  13.614 150.661  1.00  0.00           C
ATOM   4037  C29 POPEJ 207      44.614  13.624 149.911  1.00  0.00           C
ATOM   4039 0C21 POPEJ 207      45.444  14.674 149.711  1.00  0.00           C
ATOM   4041 1C21 POPEJ 207      45.284  16.084 150.221  1.00  0.00           C
ATOM   4044 2C21 POPEJ 207      44.984  17.114 149.111  1.00  0.00           C
ATOM   4047 3C21 POPEJ 207      43.574  16.974 148.531  1.00  0.00           C
ATOM   4050 4C21 POPEJ 207      43.394  17.814 147.261  1.00  0.00           C
ATOM   4053 5C21 POPEJ 207      42.024  17.674 146.601  1.00  0.00           C
ATOM   4056 6C21 POPEJ 207      40.944  18.624 147.161  1.00  0.00           C
ATOM   4059 7C21 POPEJ 207      39.664  18.604 146.311  1.00  0.00           C
ATOM   4062 8C21 POPEJ 207      38.624  19.644 146.721  1.00  0.00           C
ATOM   4066  C33 POPEJ 207      39.394   3.914 157.961  1.00  0.00           C
ATOM   4069  C34 POPEJ 207      38.484   2.994 157.131  1.00  0.00           C
ATOM   4072  C35 POPEJ 207      38.384   3.354 155.641  1.00  0.00           C
ATOM   4075  C36 POPEJ 207      37.304   2.504 154.971  1.00  0.00           C
ATOM   4078  C37 POPEJ 207      36.994   2.914 153.531  1.00  0.00           C
ATOM   4081  C38 POPEJ 207      35.894   2.034 152.921  1.00  0.00           C
ATOM   4084  C39 POPEJ 207      35.074   2.704 151.811  1.00  0.00           C
ATOM   4087 0C31 POPEJ 207      35.884   3.204 150.611  1.00  0.00           C
ATOM   4090 1C31 POPEJ 207      34.974   3.734 149.481  1.00  0.00           C
ATOM   4093 2C31 POPEJ 207      35.734   4.414 148.331  1.00  0.00           C
ATOM   4096 3C31 POPEJ 207      36.354   5.754 148.751  1.00  0.00           C
ATOM   4099 4C31 POPEJ 207      36.754   6.654 147.571  1.00  0.00           C
ATOM   4102 5C31 POPEJ 207      37.304   8.014 148.021  1.00  0.00           C
ATOM   4105 6C31 POPEJ 207      37.594   8.984 146.871  1.00  0.00           C
ATOM   4109  NH3 POPEK 208      50.954  95.944 122.671  1.00  0.00           N
ATOM   4113  C12 POPEK 208      49.544  96.484 122.651  1.00  0.00           C
ATOM   4116  C11 POPEK 208      48.714  95.894 121.491  1.00  0.00           C
ATOM   4119  P   POPEK 208      49.024  93.274 121.771  1.00  0.00           P
ATOM   4120  O13 POPEK 208      49.274  92.934 120.351  1.00  0.00           O
ATOM   4121  O14 POPEK 208      50.184  93.474 122.641  1.00  0.00           O
ATOM   4122  O11 POPEK 208      48.014  92.264 122.451  1.00  0.00           O
ATOM   4123  O12 POPEK 208      48.184  94.604 121.821  1.00  0.00           O
ATOM   4124  C1  POPEK 208      48.034  92.264 123.881  1.00  0.00           C
ATOM   4127  C2  POPEK 208      46.914  91.384 124.511  1.00  0.00           C
ATOM   4129  O21 POPEK 208      47.344  91.054 125.841  1.00  0.00           O
ATOM   4130  C21 POPEK 208      47.204  92.064 126.681  1.00  0.00           C
ATOM   4131  O22 POPEK 208      46.624  93.114 126.441  1.00  0.00           O
ATOM   4132  C22 POPEK 208      47.864  91.734 128.011  1.00  0.00           C
ATOM   4135  C3  POPEK 208      46.654  90.084 123.711  1.00  0.00           C
ATOM   4138  O31 POPEK 208      45.994  89.094 124.551  1.00  0.00           O
ATOM   4139  C31 POPEK 208      46.844  88.224 125.101  1.00  0.00           C
ATOM   4140  O32 POPEK 208      47.994  88.034 124.721  1.00  0.00           O
ATOM   4141  C32 POPEK 208      46.204  87.544 126.301  1.00  0.00           C
ATOM   4144  C23 POPEK 208      47.244  92.554 129.171  1.00  0.00           C
ATOM   4147  C24 POPEK 208      47.954  92.314 130.511  1.00  0.00           C
ATOM   4150  C25 POPEK 208      49.374  92.874 130.541  1.00  0.00           C
ATOM   4153  C26 POPEK 208      49.954  92.914 131.961  1.00  0.00           C
ATOM   4156  C27 POPEK 208      51.314  93.634 131.991  1.00  0.00           C
ATOM   4159  C28 POPEK 208      51.804  93.894 133.421  1.00  0.00           C
ATOM   4162  C29 POPEK 208      53.004  94.804 133.401  1.00  0.00           C
ATOM   4164 0C21 POPEK 208      53.314  95.774 134.281  1.00  0.00           C
ATOM   4166 1C21 POPEK 208      52.574  96.114 135.551  1.00  0.00           C
ATOM   4169 2C21 POPEK 208      53.504  96.034 136.781  1.00  0.00           C
ATOM   4172 3C21 POPEK 208      54.584  97.134 136.821  1.00  0.00           C
ATOM   4175 4C21 POPEK 208      55.804  96.734 137.661  1.00  0.00           C
ATOM   4178 5C21 POPEK 208      57.024  97.614 137.371  1.00  0.00           C
ATOM   4181 6C21 POPEK 208      58.304  97.074 137.991  1.00  0.00           C
ATOM   4184 7C21 POPEK 208      59.554  97.814 137.511  1.00  0.00           C
ATOM   4187 8C21 POPEK 208      60.854  97.234 138.081  1.00  0.00           C
ATOM   4191  C33 POPEK 208      47.254  87.104 127.341  1.00  0.00           C
ATOM   4194  C34 POPEK 208      46.644  86.694 128.691  1.00  0.00           C
ATOM   4197  C35 POPEK 208      47.744  86.314 129.691  1.00  0.00           C
ATOM   4200  C36 POPEK 208      47.224  86.034 131.111  1.00  0.00           C
ATOM   4203  C37 POPEK 208      48.324  85.514 132.031  1.00  0.00           C
ATOM   4206  C38 POPEK 208      47.874  85.394 133.491  1.00  0.00           C
ATOM   4209  C39 POPEK 208      48.944  84.764 134.391  1.00  0.00           C
ATOM   4212 0C31 POPEK 208      48.504  84.684 135.851  1.00  0.00           C
ATOM   4215 1C31 POPEK 208      49.564  84.094 136.791  1.00  0.00           C
ATOM   4218 2C31 POPEK 208      48.974  83.844 138.191  1.00  0.00           C
ATOM   4221 3C31 POPEK 208      49.984  83.354 139.241  1.00  0.00           C
ATOM   4224 4C31 POPEK 208      50.784  84.494 139.891  1.00  0.00           C
ATOM   4227 5C31 POPEK 208      51.364  84.084 141.251  1.00  0.00           C
ATOM   4230 6C31 POPEK 208      52.174  85.184 141.941  1.00  0.00           C
ATOM   4234  NH3 POPEL 209      42.594 118.994 120.601  1.00  0.00           N
ATOM   4238  C12 POPEL 209      41.604 118.004 120.061  1.00  0.00           C
ATOM   4241  C11 POPEL 209      42.244 117.064 119.021  1.00  0.00           C
ATOM   4244  P   POPEL 209      41.814 114.534 118.341  1.00  0.00           P
ATOM   4245  O13 POPEL 209      40.894 113.974 117.331  1.00  0.00           O
ATOM   4246  O14 POPEL 209      43.254 114.554 118.021  1.00  0.00           O
ATOM   4247  O11 POPEL 209      41.534 113.744 119.711  1.00  0.00           O
ATOM   4248  O12 POPEL 209      41.334 116.014 118.681  1.00  0.00           O
ATOM   4249  C1  POPEL 209      41.754 114.414 120.961  1.00  0.00           C
ATOM   4252  C2  POPEL 209      41.154 113.714 122.211  1.00  0.00           C
ATOM   4254  O21 POPEL 209      41.264 114.664 123.291  1.00  0.00           O
ATOM   4255  C21 POPEL 209      40.404 114.594 124.301  1.00  0.00           C
ATOM   4256  O22 POPEL 209      39.474 113.824 124.411  1.00  0.00           O
ATOM   4257  C22 POPEL 209      40.794 115.634 125.361  1.00  0.00           C
ATOM   4260  C3  POPEL 209      41.924 112.394 122.541  1.00  0.00           C
ATOM   4263  O31 POPEL 209      41.724 111.964 123.901  1.00  0.00           O
ATOM   4264  C31 POPEL 209      42.794 111.874 124.671  1.00  0.00           C
ATOM   4265  O32 POPEL 209      43.954 111.754 124.291  1.00  0.00           O
ATOM   4266  C32 POPEL 209      42.384 112.024 126.121  1.00  0.00           C
ATOM   4269  C23 POPEL 209      40.354 115.274 126.811  1.00  0.00           C
ATOM   4272  C24 POPEL 209      40.554 116.484 127.741  1.00  0.00           C
ATOM   4275  C25 POPEL 209      40.144 116.244 129.211  1.00  0.00           C
ATOM   4278  C26 POPEL 209      40.004 117.554 129.991  1.00  0.00           C
ATOM   4281  C27 POPEL 209      39.744 117.344 131.491  1.00  0.00           C
ATOM   4284  C28 POPEL 209      39.914 118.644 132.291  1.00  0.00           C
ATOM   4287  C29 POPEL 209      39.464 118.484 133.721  1.00  0.00           C
ATOM   4289 0C21 POPEL 209      39.344 119.494 134.601  1.00  0.00           C
ATOM   4291 1C21 POPEL 209      39.684 120.934 134.321  1.00  0.00           C
ATOM   4294 2C21 POPEL 209      39.784 121.794 135.601  1.00  0.00           C
ATOM   4297 3C21 POPEL 209      38.434 122.004 136.311  1.00  0.00           C
ATOM   4300 4C21 POPEL 209      38.584 122.874 137.561  1.00  0.00           C
ATOM   4303 5C21 POPEL 209      37.284 123.004 138.371  1.00  0.00           C
ATOM   4306 6C21 POPEL 209      37.484 123.714 139.711  1.00  0.00           C
ATOM   4309 7C21 POPEL 209      36.174 123.964 140.461  1.00  0.00           C
ATOM   4312 8C21 POPEL 209      36.364 124.654 141.811  1.00  0.00           C
ATOM   4316  C33 POPEL 209      43.014 110.934 127.001  1.00  0.00           C
ATOM   4319  C34 POPEL 209      42.734 111.224 128.471  1.00  0.00           C
ATOM   4322  C35 POPEL 209      43.074 110.074 129.431  1.00  0.00           C
ATOM   4325  C36 POPEL 209      44.564 109.744 129.461  1.00  0.00           C
ATOM   4328  C37 POPEL 209      45.474 110.874 129.991  1.00  0.00           C
ATOM   4331  C38 POPEL 209      46.194 110.564 131.311  1.00  0.00           C
ATOM   4334  C39 POPEL 209      47.104 109.334 131.191  1.00  0.00           C
ATOM   4337 0C31 POPEL 209      47.894 108.994 132.451  1.00  0.00           C
ATOM   4340 1C31 POPEL 209      48.594 107.634 132.291  1.00  0.00           C
ATOM   4343 2C31 POPEL 209      49.244 107.114 133.581  1.00  0.00           C
ATOM   4346 3C31 POPEL 209      48.224 106.994 134.701  1.00  0.00           C
ATOM   4349 4C31 POPEL 209      48.774 106.354 135.971  1.00  0.00           C
ATOM   4352 5C31 POPEL 209      47.694 106.354 137.051  1.00  0.00           C
ATOM   4355 6C31 POPEL 209      48.184 105.724 138.341  1.00  0.00           C
ATOM   4359  NH3 POPEM 210      87.434  38.964 119.241  1.00  0.00           N
ATOM   4363  C12 POPEM 210      88.824  39.554 119.211  1.00  0.00           C
ATOM   4366  C11 POPEM 210      89.314  39.874 117.781  1.00  0.00           C
ATOM   4369  P   POPEM 210      91.904  39.954 118.241  1.00  0.00           P
ATOM   4370  O13 POPEM 210      93.054  40.714 117.691  1.00  0.00           O
ATOM   4371  O14 POPEM 210      91.904  38.514 117.901  1.00  0.00           O
ATOM   4372  O11 POPEM 210      91.864  40.114 119.821  1.00  0.00           O
ATOM   4373  O12 POPEM 210      90.544  40.594 117.791  1.00  0.00           O
ATOM   4374  C1  POPEM 210      93.084  40.334 120.541  1.00  0.00           C
ATOM   4377  C2  POPEM 210      93.104  41.654 121.341  1.00  0.00           C
ATOM   4379  O21 POPEM 210      94.274  41.634 122.181  1.00  0.00           O
ATOM   4380  C21 POPEM 210      95.264  42.404 121.761  1.00  0.00           C
ATOM   4381  O22 POPEM 210      95.414  42.814 120.621  1.00  0.00           O
ATOM   4382  C22 POPEM 210      96.114  42.754 122.971  1.00  0.00           C
ATOM   4385  C3  POPEM 210      91.844  41.834 122.231  1.00  0.00           C
ATOM   4388  O31 POPEM 210      92.044  42.584 123.461  1.00  0.00           O
ATOM   4389  C31 POPEM 210      92.674  43.754 123.401  1.00  0.00           C
ATOM   4390  O32 POPEM 210      93.094  44.314 122.401  1.00  0.00           O
ATOM   4391  C32 POPEM 210      92.904  44.324 124.801  1.00  0.00           C
ATOM   4394  C23 POPEM 210      96.874  44.094 122.861  1.00  0.00           C
ATOM   4397  C24 POPEM 210      96.724  44.964 124.121  1.00  0.00           C
ATOM   4400  C25 POPEM 210      97.024  44.214 125.421  1.00  0.00           C
ATOM   4403  C26 POPEM 210      96.814  45.034 126.691  1.00  0.00           C
ATOM   4406  C27 POPEM 210      97.004  44.114 127.911  1.00  0.00           C
ATOM   4409  C28 POPEM 210      97.054  44.854 129.261  1.00  0.00           C
ATOM   4412  C29 POPEM 210      97.584  43.894 130.291  1.00  0.00           C
ATOM   4414 0C21 POPEM 210      97.124  43.654 131.531  1.00  0.00           C
ATOM   4416 1C21 POPEM 210      96.004  44.344 132.271  1.00  0.00           C
ATOM   4419 2C21 POPEM 210      96.564  45.164 133.451  1.00  0.00           C
ATOM   4422 3C21 POPEM 210      97.494  44.364 134.381  1.00  0.00           C
ATOM   4425 4C21 POPEM 210      97.954  45.164 135.601  1.00  0.00           C
ATOM   4428 5C21 POPEM 210      97.034  45.004 136.821  1.00  0.00           C
ATOM   4431 6C21 POPEM 210      97.484  45.884 138.001  1.00  0.00           C
ATOM   4434 7C21 POPEM 210      96.564  45.764 139.211  1.00  0.00           C
ATOM   4437 8C21 POPEM 210      96.914  46.744 140.341  1.00  0.00           C
ATOM   4441  C33 POPEM 210      92.204  43.634 126.001  1.00  0.00           C
ATOM   4444  C34 POPEM 210      92.974  43.964 127.281  1.00  0.00           C
ATOM   4447  C35 POPEM 210      92.304  43.494 128.571  1.00  0.00           C
ATOM   4450  C36 POPEM 210      93.144  43.884 129.801  1.00  0.00           C
ATOM   4453  C37 POPEM 210      92.404  43.654 131.131  1.00  0.00           C
ATOM   4456  C38 POPEM 210      92.364  42.174 131.561  1.00  0.00           C
ATOM   4459  C39 POPEM 210      91.234  41.874 132.551  1.00  0.00           C
ATOM   4462 0C31 POPEM 210      91.344  42.614 133.891  1.00  0.00           C
ATOM   4465 1C31 POPEM 210      90.244  42.204 134.881  1.00  0.00           C
ATOM   4468 2C31 POPEM 210      90.514  42.714 136.301  1.00  0.00           C
ATOM   4471 3C31 POPEM 210      89.534  42.174 137.351  1.00  0.00           C
ATOM   4474 4C31 POPEM 210      88.164  42.874 137.351  1.00  0.00           C
ATOM   4477 5C31 POPEM 210      87.244  42.314 138.451  1.00  0.00           C
ATOM   4480 6C31 POPEM 210      85.934  43.084 138.601  1.00  0.00           C
ATOM   4484  NH3 POPEN 211      16.324  63.204 157.441  1.00  0.00           N
ATOM   4488  C12 POPEN 211      15.684  63.724 158.691  1.00  0.00           C
ATOM   4491  C11 POPEN 211      14.474  62.864 159.101  1.00  0.00           C
ATOM   4494  P   POPEN 211      12.234  61.904 158.101  1.00  0.00           P
ATOM   4495  O13 POPEN 211      11.744  61.934 159.481  1.00  0.00           O
ATOM   4496  O14 POPEN 211      12.304  60.574 157.461  1.00  0.00           O
ATOM   4497  O11 POPEN 211      11.344  62.864 157.221  1.00  0.00           O
ATOM   4498  O12 POPEN 211      13.644  62.614 157.971  1.00  0.00           O
ATOM   4499  C1  POPEN 211      11.874  63.524 156.071  1.00  0.00           C
ATOM   4502  C2  POPEN 211      12.024  62.534 154.891  1.00  0.00           C
ATOM   4504  O21 POPEN 211      12.274  63.234 153.651  1.00  0.00           O
ATOM   4505  C21 POPEN 211      13.494  63.734 153.551  1.00  0.00           C
ATOM   4506  O22 POPEN 211      14.384  63.574 154.371  1.00  0.00           O
ATOM   4507  C22 POPEN 211      13.684  64.574 152.281  1.00  0.00           C
ATOM   4510  C3  POPEN 211      10.744  61.664 154.761  1.00  0.00           C
ATOM   4513  O31 POPEN 211      10.874  60.694 153.711  1.00  0.00           O
ATOM   4514  C31 POPEN 211      10.004  60.794 152.721  1.00  0.00           C
ATOM   4515  O32 POPEN 211       9.124  61.634 152.611  1.00  0.00           O
ATOM   4516  C32 POPEN 211      10.314  59.684 151.731  1.00  0.00           C
ATOM   4519  C23 POPEN 211      14.284  63.794 151.081  1.00  0.00           C
ATOM   4522  C24 POPEN 211      14.654  64.684 149.881  1.00  0.00           C
ATOM   4525  C25 POPEN 211      15.474  63.944 148.801  1.00  0.00           C
ATOM   4528  C26 POPEN 211      15.824  64.814 147.581  1.00  0.00           C
ATOM   4531  C27 POPEN 211      16.684  64.044 146.561  1.00  0.00           C
ATOM   4534  C28 POPEN 211      16.944  64.814 145.261  1.00  0.00           C
ATOM   4537  C29 POPEN 211      17.824  64.044 144.311  1.00  0.00           C
ATOM   4539 0C21 POPEN 211      17.434  63.284 143.271  1.00  0.00           C
ATOM   4541 1C21 POPEN 211      16.014  62.994 142.851  1.00  0.00           C
ATOM   4544 2C21 POPEN 211      15.754  61.504 142.591  1.00  0.00           C
ATOM   4547 3C21 POPEN 211      16.374  60.974 141.291  1.00  0.00           C
ATOM   4550 4C21 POPEN 211      16.054  59.494 141.051  1.00  0.00           C
ATOM   4553 5C21 POPEN 211      16.684  58.964 139.761  1.00  0.00           C
ATOM   4556 6C21 POPEN 211      16.644  57.434 139.651  1.00  0.00           C
ATOM   4559 7C21 POPEN 211      17.214  56.944 138.311  1.00  0.00           C
ATOM   4562 8C21 POPEN 211      17.334  55.424 138.211  1.00  0.00           C
ATOM   4566  C33 POPEN 211       9.664  59.984 150.371  1.00  0.00           C
ATOM   4569  C34 POPEN 211      10.514  60.964 149.571  1.00  0.00           C
ATOM   4572  C35 POPEN 211       9.884  61.504 148.281  1.00  0.00           C
ATOM   4575  C36 POPEN 211       9.644  60.404 147.261  1.00  0.00           C
ATOM   4578  C37 POPEN 211       8.294  59.704 147.401  1.00  0.00           C
ATOM   4581  C38 POPEN 211       8.324  58.324 146.761  1.00  0.00           C
ATOM   4584  C39 POPEN 211       8.234  58.414 145.241  1.00  0.00           C
ATOM   4587 0C31 POPEN 211       7.974  57.044 144.641  1.00  0.00           C
ATOM   4590 1C31 POPEN 211       8.204  57.064 143.141  1.00  0.00           C
ATOM   4593 2C31 POPEN 211       8.124  55.664 142.551  1.00  0.00           C
ATOM   4596 3C31 POPEN 211       8.434  55.694 141.051  1.00  0.00           C
ATOM   4599 4C31 POPEN 211       8.364  54.294 140.451  1.00  0.00           C
ATOM   4602 5C31 POPEN 211       8.644  54.304 138.951  1.00  0.00           C
ATOM   4605 6C31 POPEN 211       8.564  52.884 138.411  1.00  0.00           C
ATOM   4609  NH3 POPEO 212     121.244  72.924 157.941  1.00  0.00           N
ATOM   4613  C12 POPEO 212     121.064  74.164 157.091  1.00  0.00           C
ATOM   4616  C11 POPEO 212     122.094  74.234 155.961  1.00  0.00           C
ATOM   4619  P   POPEO 212     122.264  75.694 153.781  1.00  0.00           P
ATOM   4620  O13 POPEO 212     121.064  75.294 153.021  1.00  0.00           O
ATOM   4621  O14 POPEO 212     122.744  77.074 153.591  1.00  0.00           O
ATOM   4622  O11 POPEO 212     123.444  74.674 153.441  1.00  0.00           O
ATOM   4623  O12 POPEO 212     121.954  75.484 155.311  1.00  0.00           O
ATOM   4624  C1  POPEO 212     124.524  75.164 152.631  1.00  0.00           C
ATOM   4627  C2  POPEO 212     124.254  75.254 151.081  1.00  0.00           C
ATOM   4629  O21 POPEO 212     124.124  76.624 150.641  1.00  0.00           O
ATOM   4630  C21 POPEO 212     125.264  77.304 150.631  1.00  0.00           C
ATOM   4631  O22 POPEO 212     126.364  76.824 150.821  1.00  0.00           O
ATOM   4632  C22 POPEO 212     125.004  78.794 150.371  1.00  0.00           C
ATOM   4635  C3  POPEO 212     122.994  74.454 150.631  1.00  0.00           C
ATOM   4638  O31 POPEO 212     123.024  74.104 149.231  1.00  0.00           O
ATOM   4639  C31 POPEO 212     123.554  72.924 148.961  1.00  0.00           C
ATOM   4640  O32 POPEO 212     124.034  72.164 149.771  1.00  0.00           O
ATOM   4641  C32 POPEO 212     123.464  72.664 147.461  1.00  0.00           C
ATOM   4644  C23 POPEO 212     126.114  79.484 149.541  1.00  0.00           C
ATOM   4647  C24 POPEO 212     125.734  79.544 148.051  1.00  0.00           C
ATOM   4650  C25 POPEO 212     124.764  80.694 147.721  1.00  0.00           C
ATOM   4653  C26 POPEO 212     125.504  82.014 147.461  1.00  0.00           C
ATOM   4656  C27 POPEO 212     124.564  83.174 147.071  1.00  0.00           C
ATOM   4659  C28 POPEO 212     125.314  84.484 146.721  1.00  0.00           C
ATOM   4662  C29 POPEO 212     126.204  84.394 145.511  1.00  0.00           C
ATOM   4664 0C21 POPEO 212     125.814  84.264 144.231  1.00  0.00           C
ATOM   4666 1C21 POPEO 212     124.384  84.164 143.751  1.00  0.00           C
ATOM   4669 2C21 POPEO 212     124.054  84.964 142.471  1.00  0.00           C
ATOM   4672 3C21 POPEO 212     124.104  86.494 142.671  1.00  0.00           C
ATOM   4675 4C21 POPEO 212     125.274  87.164 141.931  1.00  0.00           C
ATOM   4678 5C21 POPEO 212     125.114  87.224 140.411  1.00  0.00           C
ATOM   4681 6C21 POPEO 212     124.054  88.224 139.911  1.00  0.00           C
ATOM   4684 7C21 POPEO 212     124.024  88.314 138.381  1.00  0.00           C
ATOM   4687 8C21 POPEO 212     123.104  89.414 137.831  1.00  0.00           C
ATOM   4691  C33 POPEO 212     124.254  71.404 147.051  1.00  0.00           C
ATOM   4694  C34 POPEO 212     123.894  70.894 145.651  1.00  0.00           C
ATOM   4697  C35 POPEO 212     123.694  72.014 144.621  1.00  0.00           C
ATOM   4700  C36 POPEO 212     123.734  71.504 143.181  1.00  0.00           C
ATOM   4703  C37 POPEO 212     123.394  72.594 142.171  1.00  0.00           C
ATOM   4706  C38 POPEO 212     124.094  72.444 140.821  1.00  0.00           C
ATOM   4709  C39 POPEO 212     123.644  73.524 139.831  1.00  0.00           C
ATOM   4712 0C31 POPEO 212     124.184  73.224 138.431  1.00  0.00           C
ATOM   4715 1C31 POPEO 212     123.834  74.294 137.401  1.00  0.00           C
ATOM   4718 2C31 POPEO 212     124.044  73.764 135.981  1.00  0.00           C
ATOM   4721 3C31 POPEO 212     124.204  74.854 134.921  1.00  0.00           C
ATOM   4724 4C31 POPEO 212     125.614  75.464 134.921  1.00  0.00           C
ATOM   4727 5C31 POPEO 212     125.794  76.464 133.781  1.00  0.00           C
ATOM   4730 6C31 POPEO 212     127.214  77.004 133.671  1.00  0.00           C
ATOM   4734  NH3 POPEP 213      61.774  89.764 120.601  1.00  0.00           N
ATOM   4738  C12 POPEP 213      60.764  89.444 121.661  1.00  0.00           C
ATOM   4741  C11 POPEP 213      61.394  88.514 122.711  1.00  0.00           C
ATOM   4744  P   POPEP 213      63.034  86.694 121.861  1.00  0.00           P
ATOM   4745  O13 POPEP 213      62.984  85.284 121.381  1.00  0.00           O
ATOM   4746  O14 POPEP 213      63.624  87.734 120.991  1.00  0.00           O
ATOM   4747  O11 POPEP 213      63.734  86.754 123.271  1.00  0.00           O
ATOM   4748  O12 POPEP 213      61.564  87.194 122.191  1.00  0.00           O
ATOM   4749  C1  POPEP 213      63.914  85.594 124.081  1.00  0.00           C
ATOM   4752  C2  POPEP 213      63.004  85.624 125.341  1.00  0.00           C
ATOM   4754  O21 POPEP 213      63.554  84.624 126.201  1.00  0.00           O
ATOM   4755  C21 POPEP 213      63.444  84.854 127.491  1.00  0.00           C
ATOM   4756  O22 POPEP 213      62.894  85.814 128.001  1.00  0.00           O
ATOM   4757  C22 POPEP 213      64.144  83.714 128.231  1.00  0.00           C
ATOM   4760  C3  POPEP 213      61.504  85.344 125.041  1.00  0.00           C
ATOM   4763  O31 POPEP 213      60.744  85.224 126.261  1.00  0.00           O
ATOM   4764  C31 POPEP 213      59.484  84.844 126.101  1.00  0.00           C
ATOM   4765  O32 POPEP 213      58.964  84.584 125.031  1.00  0.00           O
ATOM   4766  C32 POPEP 213      58.824  84.694 127.471  1.00  0.00           C
ATOM   4769  C23 POPEP 213      64.564  84.004 129.691  1.00  0.00           C
ATOM   4772  C24 POPEP 213      65.774  83.144 130.081  1.00  0.00           C
ATOM   4775  C25 POPEP 213      66.174  83.244 131.561  1.00  0.00           C
ATOM   4778  C26 POPEP 213      67.544  82.604 131.821  1.00  0.00           C
ATOM   4781  C27 POPEP 213      67.954  82.634 133.301  1.00  0.00           C
ATOM   4784  C28 POPEP 213      69.484  82.744 133.511  1.00  0.00           C
ATOM   4787  C29 POPEP 213      69.974  84.124 133.141  1.00  0.00           C
ATOM   4789 0C21 POPEP 213      70.364  85.104 133.981  1.00  0.00           C
ATOM   4791 1C21 POPEP 213      70.474  85.024 135.481  1.00  0.00           C
ATOM   4794 2C21 POPEP 213      71.704  85.824 135.991  1.00  0.00           C
ATOM   4797 3C21 POPEP 213      73.054  85.304 135.481  1.00  0.00           C
ATOM   4800 4C21 POPEP 213      74.014  86.404 134.991  1.00  0.00           C
ATOM   4803 5C21 POPEP 213      73.554  87.174 133.741  1.00  0.00           C
ATOM   4806 6C21 POPEP 213      73.464  86.324 132.451  1.00  0.00           C
ATOM   4809 7C21 POPEP 213      72.974  87.154 131.251  1.00  0.00           C
ATOM   4812 8C21 POPEP 213      72.514  86.324 130.051  1.00  0.00           C
ATOM   4816  C33 POPEP 213      59.764  84.094 128.551  1.00  0.00           C
ATOM   4819  C34 POPEP 213      59.184  82.884 129.291  1.00  0.00           C
ATOM   4822  C35 POPEP 213      60.294  81.964 129.861  1.00  0.00           C
ATOM   4825  C36 POPEP 213      60.954  81.104 128.771  1.00  0.00           C
ATOM   4828  C37 POPEP 213      62.224  80.344 129.191  1.00  0.00           C
ATOM   4831  C38 POPEP 213      62.074  79.074 130.041  1.00  0.00           C
ATOM   4834  C39 POPEP 213      61.934  79.294 131.561  1.00  0.00           C
ATOM   4837 0C31 POPEP 213      63.164  79.974 132.171  1.00  0.00           C
ATOM   4840 1C31 POPEP 213      63.364  79.584 133.641  1.00  0.00           C
ATOM   4843 2C31 POPEP 213      64.364  80.494 134.381  1.00  0.00           C
ATOM   4846 3C31 POPEP 213      64.564  80.064 135.831  1.00  0.00           C
ATOM   4849 4C31 POPEP 213      65.294  81.104 136.691  1.00  0.00           C
ATOM   4852 5C31 POPEP 213      65.354  80.674 138.161  1.00  0.00           C
ATOM   4855 6C31 POPEP 213      66.214  81.604 139.021  1.00  0.00           C
ATOM   4859  NH3 POPEQ 214      89.934 111.624 162.731  1.00  0.00           N
ATOM   4863  C12 POPEQ 214      90.334 112.894 163.421  1.00  0.00           C
ATOM   4866  C11 POPEQ 214      91.794 112.804 163.881  1.00  0.00           C
ATOM   4869  P   POPEQ 214      92.764 115.244 164.111  1.00  0.00           P
ATOM   4870  O13 POPEQ 214      92.134 116.434 164.731  1.00  0.00           O
ATOM   4871  O14 POPEQ 214      94.234 115.104 164.181  1.00  0.00           O
ATOM   4872  O11 POPEQ 214      92.354 115.194 162.571  1.00  0.00           O
ATOM   4873  O12 POPEQ 214      92.104 113.934 164.691  1.00  0.00           O
ATOM   4874  C1  POPEQ 214      93.174 115.914 161.641  1.00  0.00           C
ATOM   4877  C2  POPEQ 214      92.674 115.694 160.201  1.00  0.00           C
ATOM   4879  O21 POPEQ 214      93.434 116.504 159.281  1.00  0.00           O
ATOM   4880  C21 POPEQ 214      94.414 115.934 158.621  1.00  0.00           C
ATOM   4881  O22 POPEQ 214      94.844 114.804 158.791  1.00  0.00           O
ATOM   4882  C22 POPEQ 214      94.884 116.884 157.521  1.00  0.00           C
ATOM   4885  C3  POPEQ 214      91.164 116.074 160.101  1.00  0.00           C
ATOM   4888  O31 POPEQ 214      90.734 115.974 158.731  1.00  0.00           O
ATOM   4889  C31 POPEQ 214      90.774 117.104 158.041  1.00  0.00           C
ATOM   4890  O32 POPEQ 214      90.914 118.224 158.501  1.00  0.00           O
ATOM   4891  C32 POPEQ 214      90.794 116.704 156.571  1.00  0.00           C
ATOM   4894  C23 POPEQ 214      94.874 116.184 156.151  1.00  0.00           C
ATOM   4897  C24 POPEQ 214      95.184 117.134 154.991  1.00  0.00           C
ATOM   4900  C25 POPEQ 214      96.514 117.864 155.161  1.00  0.00           C
ATOM   4903  C26 POPEQ 214      97.094 118.324 153.821  1.00  0.00           C
ATOM   4906  C27 POPEQ 214      98.374 119.154 153.991  1.00  0.00           C
ATOM   4909  C28 POPEQ 214      99.264 119.164 152.731  1.00  0.00           C
ATOM   4912  C29 POPEQ 214      98.484 119.584 151.521  1.00  0.00           C
ATOM   4914 0C21 POPEQ 214      98.264 120.834 151.091  1.00  0.00           C
ATOM   4916 1C21 POPEQ 214      98.774 122.114 151.701  1.00  0.00           C
ATOM   4919 2C21 POPEQ 214      99.164 123.174 150.641  1.00  0.00           C
ATOM   4922 3C21 POPEQ 214      98.024 123.524 149.671  1.00  0.00           C
ATOM   4925 4C21 POPEQ 214      98.264 124.794 148.831  1.00  0.00           C
ATOM   4928 5C21 POPEQ 214      98.264 126.104 149.621  1.00  0.00           C
ATOM   4931 6C21 POPEQ 214      96.984 126.342 150.431  1.00  0.00           C
ATOM   4934 7C21 POPEQ 214      96.874 127.772 150.961  1.00  0.00           C
ATOM   4937 8C21 POPEQ 214      95.654 127.962 151.841  1.00  0.00           C
ATOM   4941  C33 POPEQ 214      90.554 117.824 155.541  1.00  0.00           C
ATOM   4944  C34 POPEQ 214      91.054 117.344 154.181  1.00  0.00           C
ATOM   4947  C35 POPEQ 214      90.604 118.204 153.001  1.00  0.00           C
ATOM   4950  C36 POPEQ 214      91.084 117.634 151.661  1.00  0.00           C
ATOM   4953  C37 POPEQ 214      90.774 118.564 150.471  1.00  0.00           C
ATOM   4956  C38 POPEQ 214      91.154 117.934 149.131  1.00  0.00           C
ATOM   4959  C39 POPEQ 214      90.994 118.924 147.971  1.00  0.00           C
ATOM   4962 0C31 POPEQ 214      91.204 118.284 146.591  1.00  0.00           C
ATOM   4965 1C31 POPEQ 214      91.304 119.334 145.471  1.00  0.00           C
ATOM   4968 2C31 POPEQ 214      90.744 118.854 144.131  1.00  0.00           C
ATOM   4971 3C31 POPEQ 214      91.644 117.844 143.401  1.00  0.00           C
ATOM   4974 4C31 POPEQ 214      92.804 118.494 142.641  1.00  0.00           C
ATOM   4977 5C31 POPEQ 214      93.564 117.454 141.811  1.00  0.00           C
ATOM   4980 6C31 POPEQ 214      94.654 118.024 140.911  1.00  0.00           C
ATOM   4984  NH3 POPER 215      42.204  54.514 156.871  1.00  0.00           N
ATOM   4988  C12 POPER 215      42.624  55.884 157.381  1.00  0.00           C
ATOM   4991  C11 POPER 215      42.214  56.184 158.851  1.00  0.00           C
ATOM   4994  P   POPER 215      39.644  56.724 158.751  1.00  0.00           P
ATOM   4995  O13 POPER 215      39.474  55.384 159.351  1.00  0.00           O
ATOM   4996  O14 POPER 215      38.674  57.764 159.181  1.00  0.00           O
ATOM   4997  O11 POPER 215      39.544  56.584 157.191  1.00  0.00           O
ATOM   4998  O12 POPER 215      41.164  57.154 158.971  1.00  0.00           O
ATOM   4999  C1  POPER 215      38.264  56.324 156.601  1.00  0.00           C
ATOM   5002  C2  POPER 215      38.174  56.954 155.181  1.00  0.00           C
ATOM   5004  O21 POPER 215      38.454  55.994 154.161  1.00  0.00           O
ATOM   5005  C21 POPER 215      39.604  55.354 154.141  1.00  0.00           C
ATOM   5006  O22 POPER 215      40.604  55.584 154.811  1.00  0.00           O
ATOM   5007  C22 POPER 215      39.504  54.284 153.061  1.00  0.00           C
ATOM   5010  C3  POPER 215      38.984  58.264 155.021  1.00  0.00           C
ATOM   5013  O31 POPER 215      38.234  59.254 154.281  1.00  0.00           O
ATOM   5014  C31 POPER 215      38.544  59.704 153.061  1.00  0.00           C
ATOM   5015  O32 POPER 215      38.104  60.764 152.641  1.00  0.00           O
ATOM   5016  C32 POPER 215      39.384  58.734 152.221  1.00  0.00           C
ATOM   5019  C23 POPER 215      39.934  54.824 151.681  1.00  0.00           C
ATOM   5022  C24 POPER 215      40.754  53.804 150.881  1.00  0.00           C
ATOM   5025  C25 POPER 215      41.684  54.464 149.851  1.00  0.00           C
ATOM   5028  C26 POPER 215      40.984  54.914 148.571  1.00  0.00           C
ATOM   5031  C27 POPER 215      41.814  55.934 147.781  1.00  0.00           C
ATOM   5034  C28 POPER 215      41.064  56.444 146.531  1.00  0.00           C
ATOM   5037  C29 POPER 215      41.924  57.274 145.601  1.00  0.00           C
ATOM   5039 0C21 POPER 215      42.144  57.014 144.301  1.00  0.00           C
ATOM   5041 1C21 POPER 215      41.614  55.814 143.541  1.00  0.00           C
ATOM   5044 2C21 POPER 215      40.144  55.974 143.081  1.00  0.00           C
ATOM   5047 3C21 POPER 215      39.974  56.774 141.781  1.00  0.00           C
ATOM   5050 4C21 POPER 215      38.504  56.894 141.351  1.00  0.00           C
ATOM   5053 5C21 POPER 215      38.294  57.674 140.041  1.00  0.00           C
ATOM   5056 6C21 POPER 215      36.814  57.924 139.741  1.00  0.00           C
ATOM   5059 7C21 POPER 215      36.584  58.874 138.561  1.00  0.00           C
ATOM   5062 8C21 POPER 215      35.114  59.214 138.321  1.00  0.00           C
ATOM   5066  C33 POPER 215      39.514  59.184 150.741  1.00  0.00           C
ATOM   5069  C34 POPER 215      38.244  58.984 149.901  1.00  0.00           C
ATOM   5072  C35 POPER 215      37.944  57.504 149.631  1.00  0.00           C
ATOM   5075  C36 POPER 215      36.844  57.264 148.581  1.00  0.00           C
ATOM   5078  C37 POPER 215      36.824  55.814 148.051  1.00  0.00           C
ATOM   5081  C38 POPER 215      37.314  55.684 146.601  1.00  0.00           C
ATOM   5084  C39 POPER 215      37.894  54.304 146.261  1.00  0.00           C
ATOM   5087 0C31 POPER 215      36.864  53.174 146.141  1.00  0.00           C
ATOM   5090 1C31 POPER 215      37.524  51.794 146.091  1.00  0.00           C
ATOM   5093 2C31 POPER 215      36.544  50.614 146.051  1.00  0.00           C
ATOM   5096 3C31 POPER 215      35.944  50.374 144.661  1.00  0.00           C
ATOM   5099 4C31 POPER 215      35.194  49.034 144.561  1.00  0.00           C
ATOM   5102 5C31 POPER 215      34.674  48.764 143.141  1.00  0.00           C
ATOM   5105 6C31 POPER 215      34.154  47.344 142.961  1.00  0.00           C
ATOM   5109  NH3 POPES 216     107.804  98.204 116.441  1.00  0.00           N
ATOM   5113  C12 POPES 216     108.814  97.764 117.481  1.00  0.00           C
ATOM   5116  C11 POPES 216     110.274  97.744 116.941  1.00  0.00           C
ATOM   5119  P   POPES 216     111.174 100.174 117.491  1.00  0.00           P
ATOM   5120  O13 POPES 216     111.984 100.594 116.321  1.00  0.00           O
ATOM   5121  O14 POPES 216     109.774 100.624 117.581  1.00  0.00           O
ATOM   5122  O11 POPES 216     111.974 100.634 118.761  1.00  0.00           O
ATOM   5123  O12 POPES 216     111.184  98.604 117.631  1.00  0.00           O
ATOM   5124  C1  POPES 216     111.714 100.234 120.091  1.00  0.00           C
ATOM   5127  C2  POPES 216     111.344 101.474 120.961  1.00  0.00           C
ATOM   5129  O21 POPES 216     112.084 101.524 122.191  1.00  0.00           O
ATOM   5130  C21 POPES 216     111.764 100.594 123.061  1.00  0.00           C
ATOM   5131  O22 POPES 216     111.074  99.614 122.851  1.00  0.00           O
ATOM   5132  C22 POPES 216     112.274 100.994 124.441  1.00  0.00           C
ATOM   5135  C3  POPES 216     109.834 101.724 121.151  1.00  0.00           C
ATOM   5138  O31 POPES 216     109.604 102.914 121.931  1.00  0.00           O
ATOM   5139  C31 POPES 216     108.654 103.054 122.861  1.00  0.00           C
ATOM   5140  O32 POPES 216     108.134 104.134 123.131  1.00  0.00           O
ATOM   5141  C32 POPES 216     108.304 101.814 123.681  1.00  0.00           C
ATOM   5144  C23 POPES 216     111.414 100.364 125.551  1.00  0.00           C
ATOM   5147  C24 POPES 216     112.024 100.524 126.941  1.00  0.00           C
ATOM   5150  C25 POPES 216     111.314  99.634 127.961  1.00  0.00           C
ATOM   5153  C26 POPES 216     111.994  99.664 129.331  1.00  0.00           C
ATOM   5156  C27 POPES 216     111.494  98.534 130.241  1.00  0.00           C
ATOM   5159  C28 POPES 216     112.224  98.474 131.591  1.00  0.00           C
ATOM   5162  C29 POPES 216     113.664  98.034 131.461  1.00  0.00           C
ATOM   5164 0C21 POPES 216     114.444  97.634 132.481  1.00  0.00           C
ATOM   5166 1C21 POPES 216     114.034  97.574 133.931  1.00  0.00           C
ATOM   5169 2C21 POPES 216     114.564  98.794 134.691  1.00  0.00           C
ATOM   5172 3C21 POPES 216     114.084  98.834 136.151  1.00  0.00           C
ATOM   5175 4C21 POPES 216     114.634 100.054 136.911  1.00  0.00           C
ATOM   5178 5C21 POPES 216     113.944 100.264 138.261  1.00  0.00           C
ATOM   5181 6C21 POPES 216     114.544 101.444 139.051  1.00  0.00           C
ATOM   5184 7C21 POPES 216     113.674 101.834 140.241  1.00  0.00           C
ATOM   5187 8C21 POPES 216     114.254 102.974 141.081  1.00  0.00           C
ATOM   5191  C33 POPES 216     106.784 101.504 123.651  1.00  0.00           C
ATOM   5194  C34 POPES 216     106.484 100.004 123.581  1.00  0.00           C
ATOM   5197  C35 POPES 216     107.034  99.204 124.761  1.00  0.00           C
ATOM   5200  C36 POPES 216     106.414  99.554 126.121  1.00  0.00           C
ATOM   5203  C37 POPES 216     107.024  98.724 127.251  1.00  0.00           C
ATOM   5206  C38 POPES 216     106.344  98.904 128.611  1.00  0.00           C
ATOM   5209  C39 POPES 216     107.004  98.014 129.671  1.00  0.00           C
ATOM   5212 0C31 POPES 216     106.254  97.964 131.011  1.00  0.00           C
ATOM   5215 1C31 POPES 216     106.924  96.974 131.971  1.00  0.00           C
ATOM   5218 2C31 POPES 216     106.274  96.964 133.361  1.00  0.00           C
ATOM   5221 3C31 POPES 216     107.094  96.154 134.371  1.00  0.00           C
ATOM   5224 4C31 POPES 216     106.664  96.384 135.831  1.00  0.00           C
ATOM   5227 5C31 POPES 216     107.564  95.624 136.811  1.00  0.00           C
ATOM   5230 6C31 POPES 216     107.234  95.864 138.281  1.00  0.00           C
ATOM   5234  NH3 POPET 217      76.754 129.372 160.061  1.00  0.00           N
ATOM   5238  C12 POPET 217      77.104 128.342 159.011  1.00  0.00           C
ATOM   5241  C11 POPET 217      77.144 126.912 159.581  1.00  0.00           C
ATOM   5244  P   POPET 217      77.934 124.514 158.991  1.00  0.00           P
ATOM   5245  O13 POPET 217      76.944 124.164 160.021  1.00  0.00           O
ATOM   5246  O14 POPET 217      79.334 124.124 159.281  1.00  0.00           O
ATOM   5247  O11 POPET 217      77.524 123.834 157.601  1.00  0.00           O
ATOM   5248  O12 POPET 217      77.834 126.064 158.661  1.00  0.00           O
ATOM   5249  C1  POPET 217      76.414 124.374 156.851  1.00  0.00           C
ATOM   5252  C2  POPET 217      76.574 124.164 155.321  1.00  0.00           C
ATOM   5254  O21 POPET 217      76.004 125.244 154.551  1.00  0.00           O
ATOM   5255  C21 POPET 217      74.704 125.484 154.691  1.00  0.00           C
ATOM   5256  O22 POPET 217      73.944 124.924 155.451  1.00  0.00           O
ATOM   5257  C22 POPET 217      74.324 126.652 153.781  1.00  0.00           C
ATOM   5260  C3  POPET 217      76.064 122.784 154.831  1.00  0.00           C
ATOM   5263  O31 POPET 217      76.354 122.614 153.431  1.00  0.00           O
ATOM   5264  C31 POPET 217      75.394 122.974 152.581  1.00  0.00           C
ATOM   5265  O32 POPET 217      74.244 123.204 152.891  1.00  0.00           O
ATOM   5266  C32 POPET 217      75.944 123.054 151.171  1.00  0.00           C
ATOM   5269  C23 POPET 217      73.004 126.452 153.001  1.00  0.00           C
ATOM   5272  C24 POPET 217      72.494 127.752 152.361  1.00  0.00           C
ATOM   5275  C25 POPET 217      73.154 128.112 151.021  1.00  0.00           C
ATOM   5278  C26 POPET 217      72.304 129.092 150.191  1.00  0.00           C
ATOM   5281  C27 POPET 217      72.824 129.282 148.761  1.00  0.00           C
ATOM   5284  C28 POPET 217      71.834 129.972 147.801  1.00  0.00           C
ATOM   5287  C29 POPET 217      71.864 131.482 147.871  1.00  0.00           C
ATOM   5289 0C21 POPET 217      72.214 132.322 146.871  1.00  0.00           C
ATOM   5291 1C21 POPET 217      72.634 131.902 145.481  1.00  0.00           C
ATOM   5294 2C21 POPET 217      72.564 133.002 144.391  1.00  0.00           C
ATOM   5297 3C21 POPET 217      73.744 133.992 144.431  1.00  0.00           C
ATOM   5300 4C21 POPET 217      73.924 134.792 143.131  1.00  0.00           C
ATOM   5303 5C21 POPET 217      72.964 135.992 142.981  1.00  0.00           C
ATOM   5306 6C21 POPET 217      73.134 136.702 141.631  1.00  0.00           C
ATOM   5309 7C21 POPET 217      72.224 137.932 141.481  1.00  0.00           C
ATOM   5312 8C21 POPET 217      72.314 138.592 140.101  1.00  0.00           C
ATOM   5316  C33 POPET 217      75.294 124.164 150.331  1.00  0.00           C
ATOM   5319  C34 POPET 217      75.594 123.994 148.841  1.00  0.00           C
ATOM   5322  C35 POPET 217      75.084 125.194 148.031  1.00  0.00           C
ATOM   5325  C36 POPET 217      75.104 124.954 146.521  1.00  0.00           C
ATOM   5328  C37 POPET 217      74.634 126.214 145.771  1.00  0.00           C
ATOM   5331  C38 POPET 217      74.204 125.954 144.331  1.00  0.00           C
ATOM   5334  C39 POPET 217      75.324 125.554 143.371  1.00  0.00           C
ATOM   5337 0C31 POPET 217      74.814 125.544 141.931  1.00  0.00           C
ATOM   5340 1C31 POPET 217      75.854 125.144 140.871  1.00  0.00           C
ATOM   5343 2C31 POPET 217      75.444 125.674 139.491  1.00  0.00           C
ATOM   5346 3C31 POPET 217      76.124 124.954 138.321  1.00  0.00           C
ATOM   5349 4C31 POPET 217      75.344 123.704 137.891  1.00  0.00           C
ATOM   5352 5C31 POPET 217      76.024 122.914 136.771  1.00  0.00           C
ATOM   5355 6C31 POPET 217      75.344 121.574 136.491  1.00  0.00           C
ATOM   5359  NH3 POPEU 218      61.644  21.974 118.691  1.00  0.00           N
ATOM   5363  C12 POPEU 218      62.724  22.994 118.951  1.00  0.00           C
ATOM   5366  C11 POPEU 218      63.424  22.694 120.281  1.00  0.00           C
ATOM   5369  P   POPEU 218      61.674  23.524 121.971  1.00  0.00           P
ATOM   5370  O13 POPEU 218      60.634  23.424 120.921  1.00  0.00           O
ATOM   5371  O14 POPEU 218      61.754  22.404 122.931  1.00  0.00           O
ATOM   5372  O11 POPEU 218      61.474  24.874 122.731  1.00  0.00           O
ATOM   5373  O12 POPEU 218      63.084  23.664 121.271  1.00  0.00           O
ATOM   5374  C1  POPEU 218      62.504  25.814 122.961  1.00  0.00           C
ATOM   5377  C2  POPEU 218      63.264  25.524 124.291  1.00  0.00           C
ATOM   5379  O21 POPEU 218      63.514  26.814 124.881  1.00  0.00           O
ATOM   5380  C21 POPEU 218      63.354  26.884 126.191  1.00  0.00           C
ATOM   5381  O22 POPEU 218      63.324  25.954 126.971  1.00  0.00           O
ATOM   5382  C22 POPEU 218      63.094  28.364 126.501  1.00  0.00           C
ATOM   5385  C3  POPEU 218      64.594  24.744 124.061  1.00  0.00           C
ATOM   5388  O31 POPEU 218      65.444  24.754 125.231  1.00  0.00           O
ATOM   5389  C31 POPEU 218      66.094  23.624 125.471  1.00  0.00           C
ATOM   5390  O32 POPEU 218      66.104  22.634 124.761  1.00  0.00           O
ATOM   5391  C32 POPEU 218      66.954  23.754 126.721  1.00  0.00           C
ATOM   5394  C23 POPEU 218      62.714  28.684 127.961  1.00  0.00           C
ATOM   5397  C24 POPEU 218      62.134  30.104 128.061  1.00  0.00           C
ATOM   5400  C25 POPEU 218      62.074  30.634 129.491  1.00  0.00           C
ATOM   5403  C26 POPEU 218      61.684  32.114 129.591  1.00  0.00           C
ATOM   5406  C27 POPEU 218      62.054  32.694 130.961  1.00  0.00           C
ATOM   5409  C28 POPEU 218      61.834  34.214 131.061  1.00  0.00           C
ATOM   5412  C29 POPEU 218      62.314  34.724 132.401  1.00  0.00           C
ATOM   5414 0C21 POPEU 218      61.584  34.794 133.531  1.00  0.00           C
ATOM   5416 1C21 POPEU 218      60.134  34.394 133.691  1.00  0.00           C
ATOM   5419 2C21 POPEU 218      59.894  33.194 134.621  1.00  0.00           C
ATOM   5422 3C21 POPEU 218      60.344  33.444 136.071  1.00  0.00           C
ATOM   5425 4C21 POPEU 218      59.654  32.534 137.091  1.00  0.00           C
ATOM   5428 5C21 POPEU 218      58.174  32.894 137.301  1.00  0.00           C
ATOM   5431 6C21 POPEU 218      57.544  32.144 138.481  1.00  0.00           C
ATOM   5434 7C21 POPEU 218      56.084  32.554 138.701  1.00  0.00           C
ATOM   5437 8C21 POPEU 218      55.474  31.924 139.951  1.00  0.00           C
ATOM   5441  C33 POPEU 218      66.294  24.434 127.931  1.00  0.00           C
ATOM   5444  C34 POPEU 218      67.214  24.324 129.151  1.00  0.00           C
ATOM   5447  C35 POPEU 218      66.624  24.884 130.451  1.00  0.00           C
ATOM   5450  C36 POPEU 218      67.444  24.434 131.661  1.00  0.00           C
ATOM   5453  C37 POPEU 218      66.894  24.944 133.001  1.00  0.00           C
ATOM   5456  C38 POPEU 218      67.424  24.154 134.201  1.00  0.00           C
ATOM   5459  C39 POPEU 218      66.714  24.514 135.521  1.00  0.00           C
ATOM   5462 0C31 POPEU 218      66.954  25.954 136.011  1.00  0.00           C
ATOM   5465 1C31 POPEU 218      68.424  26.274 136.301  1.00  0.00           C
ATOM   5468 2C31 POPEU 218      68.654  27.704 136.811  1.00  0.00           C
ATOM   5471 3C31 POPEU 218      68.144  27.964 138.241  1.00  0.00           C
ATOM   5474 4C31 POPEU 218      69.024  27.344 139.331  1.00  0.00           C
ATOM   5477 5C31 POPEU 218      68.494  27.604 140.741  1.00  0.00           C
ATOM   5480 6C31 POPEU 218      69.484  27.264 141.861  1.00  0.00           C
ATOM   5484  NH3 POPEV 219      27.834   9.044 160.641  1.00  0.00           N
ATOM   5488  C12 POPEV 219      26.374   9.134 161.011  1.00  0.00           C
ATOM   5491  C11 POPEV 219      26.114  10.474 161.731  1.00  0.00           C
ATOM   5494  P   POPEV 219      24.414  12.314 162.311  1.00  0.00           P
ATOM   5495  O13 POPEV 219      22.944  12.484 162.511  1.00  0.00           O
ATOM   5496  O14 POPEV 219      25.314  12.624 163.441  1.00  0.00           O
ATOM   5497  O11 POPEV 219      24.874  13.154 161.051  1.00  0.00           O
ATOM   5498  O12 POPEV 219      24.724  10.824 161.831  1.00  0.00           O
ATOM   5499  C1  POPEV 219      24.354  14.444 160.771  1.00  0.00           C
ATOM   5502  C2  POPEV 219      24.414  14.714 159.251  1.00  0.00           C
ATOM   5504  O21 POPEV 219      25.744  14.464 158.771  1.00  0.00           O
ATOM   5505  C21 POPEV 219      25.764  14.004 157.541  1.00  0.00           C
ATOM   5506  O22 POPEV 219      24.784  13.674 156.901  1.00  0.00           O
ATOM   5507  C22 POPEV 219      27.184  13.964 156.981  1.00  0.00           C
ATOM   5510  C3  POPEV 219      24.044  16.174 158.891  1.00  0.00           C
ATOM   5513  O31 POPEV 219      23.044  16.154 157.871  1.00  0.00           O
ATOM   5514  C31 POPEV 219      23.214  16.534 156.601  1.00  0.00           C
ATOM   5515  O32 POPEV 219      22.394  16.334 155.731  1.00  0.00           O
ATOM   5516  C32 POPEV 219      24.474  17.354 156.311  1.00  0.00           C
ATOM   5519  C23 POPEV 219      27.324  13.084 155.721  1.00  0.00           C
ATOM   5522  C24 POPEV 219      28.554  13.454 154.881  1.00  0.00           C
ATOM   5525  C25 POPEV 219      28.644  12.644 153.581  1.00  0.00           C
ATOM   5528  C26 POPEV 219      29.774  13.094 152.651  1.00  0.00           C
ATOM   5531  C27 POPEV 219      29.574  12.614 151.201  1.00  0.00           C
ATOM   5534  C28 POPEV 219      30.664  13.104 150.231  1.00  0.00           C
ATOM   5537  C29 POPEV 219      31.664  12.034 149.861  1.00  0.00           C
ATOM   5539 0C21 POPEV 219      31.944  11.564 148.631  1.00  0.00           C
ATOM   5541 1C21 POPEV 219      31.324  11.974 147.311  1.00  0.00           C
ATOM   5544 2C21 POPEV 219      30.784  10.774 146.511  1.00  0.00           C
ATOM   5547 3C21 POPEV 219      31.874   9.834 145.971  1.00  0.00           C
ATOM   5550 4C21 POPEV 219      31.304   8.494 145.471  1.00  0.00           C
ATOM   5553 5C21 POPEV 219      32.394   7.534 144.981  1.00  0.00           C
ATOM   5556 6C21 POPEV 219      31.924   6.074 144.931  1.00  0.00           C
ATOM   5559 7C21 POPEV 219      30.954   5.774 143.781  1.00  0.00           C
ATOM   5562 8C21 POPEV 219      30.684   4.274 143.641  1.00  0.00           C
ATOM   5566  C33 POPEV 219      24.364  17.964 154.891  1.00  0.00           C
ATOM   5569  C34 POPEV 219      25.444  18.994 154.551  1.00  0.00           C
ATOM   5572  C35 POPEV 219      25.394  19.374 153.061  1.00  0.00           C
ATOM   5575  C36 POPEV 219      26.334  20.524 152.711  1.00  0.00           C
ATOM   5578  C37 POPEV 219      26.454  20.784 151.201  1.00  0.00           C
ATOM   5581  C38 POPEV 219      27.284  22.054 150.941  1.00  0.00           C
ATOM   5584  C39 POPEV 219      28.034  22.104 149.601  1.00  0.00           C
ATOM   5587 0C31 POPEV 219      27.184  22.574 148.421  1.00  0.00           C
ATOM   5590 1C31 POPEV 219      28.064  22.874 147.191  1.00  0.00           C
ATOM   5593 2C31 POPEV 219      27.324  23.614 146.061  1.00  0.00           C
ATOM   5596 3C31 POPEV 219      26.254  22.764 145.361  1.00  0.00           C
ATOM   5599 4C31 POPEV 219      26.874  21.664 144.491  1.00  0.00           C
ATOM   5602 5C31 POPEV 219      25.844  20.694 143.941  1.00  0.00           C
ATOM   5605 6C31 POPEV 219      26.484  19.674 142.991  1.00  0.00           C
ATOM   5609  NH3 POPEW 220     127.614  81.794 156.771  1.00  0.00           N
ATOM   5613  C12 POPEW 220     126.334  81.464 156.041  1.00  0.00           C
ATOM   5616  C11 POPEW 220     125.724  82.714 155.381  1.00  0.00           C
ATOM   5619  P   POPEW 220     123.494  83.224 156.681  1.00  0.00           P
ATOM   5620  O13 POPEW 220     123.474  82.494 157.961  1.00  0.00           O
ATOM   5621  O14 POPEW 220     122.684  84.464 156.671  1.00  0.00           O
ATOM   5622  O11 POPEW 220     122.954  82.194 155.581  1.00  0.00           O
ATOM   5623  O12 POPEW 220     125.004  83.514 156.321  1.00  0.00           O
ATOM   5624  C1  POPEW 220     122.314  82.674 154.381  1.00  0.00           C
ATOM   5627  C2  POPEW 220     122.584  81.764 153.131  1.00  0.00           C
ATOM   5629  O21 POPEW 220     121.784  82.174 152.001  1.00  0.00           O
ATOM   5630  C21 POPEW 220     122.424  82.384 150.851  1.00  0.00           C
ATOM   5631  O22 POPEW 220     123.634  82.254 150.691  1.00  0.00           O
ATOM   5632  C22 POPEW 220     121.424  82.864 149.761  1.00  0.00           C
ATOM   5635  C3  POPEW 220     122.224  80.294 153.441  1.00  0.00           C
ATOM   5638  O31 POPEW 220     122.194  79.484 152.241  1.00  0.00           O
ATOM   5639  C31 POPEW 220     121.004  79.374 151.651  1.00  0.00           C
ATOM   5640  O32 POPEW 220     120.024  80.054 151.911  1.00  0.00           O
ATOM   5641  C32 POPEW 220     121.074  78.274 150.601  1.00  0.00           C
ATOM   5644  C23 POPEW 220     120.694  81.734 149.001  1.00  0.00           C
ATOM   5647  C24 POPEW 220     119.954  82.174 147.731  1.00  0.00           C
ATOM   5650  C25 POPEW 220     120.904  82.444 146.551  1.00  0.00           C
ATOM   5653  C26 POPEW 220     120.214  82.444 145.171  1.00  0.00           C
ATOM   5656  C27 POPEW 220     121.244  82.454 144.041  1.00  0.00           C
ATOM   5659  C28 POPEW 220     120.674  82.514 142.611  1.00  0.00           C
ATOM   5662  C29 POPEW 220     120.114  83.874 142.261  1.00  0.00           C
ATOM   5664 0C21 POPEW 220     119.374  84.154 141.171  1.00  0.00           C
ATOM   5666 1C21 POPEW 220     118.964  83.164 140.111  1.00  0.00           C
ATOM   5669 2C21 POPEW 220     120.094  82.794 139.131  1.00  0.00           C
ATOM   5672 3C21 POPEW 220     120.774  84.004 138.481  1.00  0.00           C
ATOM   5675 4C21 POPEW 220     121.744  83.624 137.361  1.00  0.00           C
ATOM   5678 5C21 POPEW 220     122.414  84.864 136.741  1.00  0.00           C
ATOM   5681 6C21 POPEW 220     122.504  84.794 135.211  1.00  0.00           C
ATOM   5684 7C21 POPEW 220     123.114  86.064 134.601  1.00  0.00           C
ATOM   5687 8C21 POPEW 220     123.164  86.044 133.071  1.00  0.00           C
ATOM   5691  C33 POPEW 220     119.964  78.374 149.521  1.00  0.00           C
ATOM   5694  C34 POPEW 220     119.684  77.024 148.861  1.00  0.00           C
ATOM   5697  C35 POPEW 220     120.924  76.384 148.201  1.00  0.00           C
ATOM   5700  C36 POPEW 220     121.384  77.104 146.921  1.00  0.00           C
ATOM   5703  C37 POPEW 220     122.564  76.384 146.261  1.00  0.00           C
ATOM   5706  C38 POPEW 220     122.534  76.454 144.731  1.00  0.00           C
ATOM   5709  C39 POPEW 220     122.754  77.844 144.131  1.00  0.00           C
ATOM   5712 0C31 POPEW 220     122.514  77.844 142.611  1.00  0.00           C
ATOM   5715 1C31 POPEW 220     122.224  79.234 142.041  1.00  0.00           C
ATOM   5718 2C31 POPEW 220     121.684  79.204 140.601  1.00  0.00           C
ATOM   5721 3C31 POPEW 220     122.744  79.374 139.501  1.00  0.00           C
ATOM   5724 4C31 POPEW 220     123.804  78.264 139.471  1.00  0.00           C
ATOM   5727 5C31 POPEW 220     124.814  78.404 138.311  1.00  0.00           C
ATOM   5730 6C31 POPEW 220     124.184  78.324 136.921  1.00  0.00           C
ATOM   5734  NH3 POPEX 221      80.724 101.684 159.681  1.00  0.00           N
ATOM   5738  C12 POPEX 221      79.464 101.954 160.451  1.00  0.00           C
ATOM   5741  C11 POPEX 221      78.644 103.104 159.841  1.00  0.00           C
ATOM   5744  P   POPEX 221      76.744 104.754 160.301  1.00  0.00           P
ATOM   5745  O13 POPEX 221      75.374 104.854 160.861  1.00  0.00           O
ATOM   5746  O14 POPEX 221      77.714 105.804 160.681  1.00  0.00           O
ATOM   5747  O11 POPEX 221      76.544 104.714 158.751  1.00  0.00           O
ATOM   5748  O12 POPEX 221      77.424 103.344 160.581  1.00  0.00           O
ATOM   5749  C1  POPEX 221      77.374 105.394 157.831  1.00  0.00           C
ATOM   5752  C2  POPEX 221      76.514 105.764 156.611  1.00  0.00           C
ATOM   5754  O21 POPEX 221      77.394 106.374 155.641  1.00  0.00           O
ATOM   5755  C21 POPEX 221      76.814 107.274 154.891  1.00  0.00           C
ATOM   5756  O22 POPEX 221      76.644 108.444 155.181  1.00  0.00           O
ATOM   5757  C22 POPEX 221      76.404 106.574 153.591  1.00  0.00           C
ATOM   5760  C3  POPEX 221      75.244 106.574 157.041  1.00  0.00           C
ATOM   5763  O31 POPEX 221      74.274 106.714 155.971  1.00  0.00           O
ATOM   5764  C31 POPEX 221      73.334 107.614 156.271  1.00  0.00           C
ATOM   5765  O32 POPEX 221      73.124 108.044 157.401  1.00  0.00           O
ATOM   5766  C32 POPEX 221      72.614 108.064 155.001  1.00  0.00           C
ATOM   5769  C23 POPEX 221      75.894 107.554 152.511  1.00  0.00           C
ATOM   5772  C24 POPEX 221      75.264 106.834 151.321  1.00  0.00           C
ATOM   5775  C25 POPEX 221      74.934 107.844 150.221  1.00  0.00           C
ATOM   5778  C26 POPEX 221      74.034 107.294 149.111  1.00  0.00           C
ATOM   5781  C27 POPEX 221      74.334 108.004 147.791  1.00  0.00           C
ATOM   5784  C28 POPEX 221      73.354 107.614 146.681  1.00  0.00           C
ATOM   5787  C29 POPEX 221      73.884 108.114 145.371  1.00  0.00           C
ATOM   5789 0C21 POPEX 221      74.014 107.424 144.221  1.00  0.00           C
ATOM   5791 1C21 POPEX 221      73.634 105.984 143.971  1.00  0.00           C
ATOM   5794 2C21 POPEX 221      74.834 105.204 143.391  1.00  0.00           C
ATOM   5797 3C21 POPEX 221      74.494 103.744 143.091  1.00  0.00           C
ATOM   5800 4C21 POPEX 221      75.594 103.064 142.271  1.00  0.00           C
ATOM   5803 5C21 POPEX 221      75.214 101.644 141.821  1.00  0.00           C
ATOM   5806 6C21 POPEX 221      76.334 100.984 141.011  1.00  0.00           C
ATOM   5809 7C21 POPEX 221      75.944  99.614 140.441  1.00  0.00           C
ATOM   5812 8C21 POPEX 221      77.034  99.054 139.521  1.00  0.00           C
ATOM   5816  C33 POPEX 221      72.244 109.564 155.031  1.00  0.00           C
ATOM   5819  C34 POPEX 221      71.634 110.124 153.721  1.00  0.00           C
ATOM   5822  C35 POPEX 221      72.664 110.534 152.651  1.00  0.00           C
ATOM   5825  C36 POPEX 221      71.994 110.984 151.331  1.00  0.00           C
ATOM   5828  C37 POPEX 221      72.984 111.484 150.261  1.00  0.00           C
ATOM   5831  C38 POPEX 221      72.334 111.624 148.871  1.00  0.00           C
ATOM   5834  C39 POPEX 221      73.294 112.044 147.751  1.00  0.00           C
ATOM   5837 0C31 POPEX 221      72.684 111.924 146.341  1.00  0.00           C
ATOM   5840 1C31 POPEX 221      73.694 112.224 145.221  1.00  0.00           C
ATOM   5843 2C31 POPEX 221      73.394 111.514 143.881  1.00  0.00           C
ATOM   5846 3C31 POPEX 221      72.124 111.954 143.141  1.00  0.00           C
ATOM   5849 4C31 POPEX 221      72.174 113.394 142.621  1.00  0.00           C
ATOM   5852 5C31 POPEX 221      71.094 113.644 141.551  1.00  0.00           C
ATOM   5855 6C31 POPEX 221      70.954 115.104 141.151  1.00  0.00           C
ATOM   5859  NH3 POPEY 222      92.004  70.104 116.701  1.00  0.00           N
ATOM   5863  C12 POPEY 222      91.284  71.424 116.721  1.00  0.00           C
ATOM   5866  C11 POPEY 222      92.064  72.454 117.551  1.00  0.00           C
ATOM   5869  P   POPEY 222      94.704  72.354 117.531  1.00  0.00           P
ATOM   5870  O13 POPEY 222      94.884  70.934 117.211  1.00  0.00           O
ATOM   5871  O14 POPEY 222      95.734  73.314 117.061  1.00  0.00           O
ATOM   5872  O11 POPEY 222      94.514  72.534 119.091  1.00  0.00           O
ATOM   5873  O12 POPEY 222      93.314  72.764 116.941  1.00  0.00           O
ATOM   5874  C1  POPEY 222      94.284  73.844 119.611  1.00  0.00           C
ATOM   5877  C2  POPEY 222      94.454  73.904 121.151  1.00  0.00           C
ATOM   5879  O21 POPEY 222      95.014  75.194 121.471  1.00  0.00           O
ATOM   5880  C21 POPEY 222      94.774  75.654 122.691  1.00  0.00           C
ATOM   5881  O22 POPEY 222      95.634  75.944 123.511  1.00  0.00           O
ATOM   5882  C22 POPEY 222      93.274  75.984 122.831  1.00  0.00           C
ATOM   5885  C3  POPEY 222      95.434  72.824 121.661  1.00  0.00           C
ATOM   5888  O31 POPEY 222      95.394  72.734 123.101  1.00  0.00           O
ATOM   5889  C31 POPEY 222      96.424  72.184 123.771  1.00  0.00           C
ATOM   5890  O32 POPEY 222      96.474  72.104 124.981  1.00  0.00           O
ATOM   5891  C32 POPEY 222      97.514  71.634 122.851  1.00  0.00           C
ATOM   5894  C23 POPEY 222      92.974  76.794 124.101  1.00  0.00           C
ATOM   5897  C24 POPEY 222      93.034  75.914 125.351  1.00  0.00           C
ATOM   5900  C25 POPEY 222      92.884  76.704 126.651  1.00  0.00           C
ATOM   5903  C26 POPEY 222      93.094  75.824 127.881  1.00  0.00           C
ATOM   5906  C27 POPEY 222      92.904  76.634 129.171  1.00  0.00           C
ATOM   5909  C28 POPEY 222      93.294  75.864 130.441  1.00  0.00           C
ATOM   5912  C29 POPEY 222      93.134  76.744 131.651  1.00  0.00           C
ATOM   5914 0C21 POPEY 222      92.874  76.334 132.911  1.00  0.00           C
ATOM   5916 1C21 POPEY 222      92.774  74.904 133.361  1.00  0.00           C
ATOM   5919 2C21 POPEY 222      93.624  74.634 134.611  1.00  0.00           C
ATOM   5922 3C21 POPEY 222      93.764  73.134 134.901  1.00  0.00           C
ATOM   5925 4C21 POPEY 222      94.744  72.824 136.041  1.00  0.00           C
ATOM   5928 5C21 POPEY 222      95.004  71.324 136.181  1.00  0.00           C
ATOM   5931 6C21 POPEY 222      96.104  70.954 137.181  1.00  0.00           C
ATOM   5934 7C21 POPEY 222      97.504  71.444 136.781  1.00  0.00           C
ATOM   5937 8C21 POPEY 222      98.634  70.814 137.611  1.00  0.00           C
ATOM   5941  C33 POPEY 222      98.574  70.784 123.581  1.00  0.00           C
ATOM   5944  C34 POPEY 222      99.804  70.534 122.691  1.00  0.00           C
ATOM   5947  C35 POPEY 222     100.264  69.074 122.741  1.00  0.00           C
ATOM   5950  C36 POPEY 222     101.674  68.874 122.181  1.00  0.00           C
ATOM   5953  C37 POPEY 222     102.044  67.394 122.121  1.00  0.00           C
ATOM   5956  C38 POPEY 222     103.544  67.114 121.941  1.00  0.00           C
ATOM   5959  C39 POPEY 222     104.464  67.574 123.091  1.00  0.00           C
ATOM   5962 0C31 POPEY 222     103.884  67.314 124.481  1.00  0.00           C
ATOM   5965 1C31 POPEY 222     104.894  67.424 125.631  1.00  0.00           C
ATOM   5968 2C31 POPEY 222     104.184  67.544 126.981  1.00  0.00           C
ATOM   5971 3C31 POPEY 222     105.054  67.244 128.191  1.00  0.00           C
ATOM   5974 4C31 POPEY 222     104.294  67.514 129.491  1.00  0.00           C
ATOM   5977 5C31 POPEY 222     105.064  67.064 130.741  1.00  0.00           C
ATOM   5980 6C31 POPEY 222     104.394  67.514 132.031  1.00  0.00           C
ATOM   5984  NH3 POPEZ 223     102.394  82.244 114.081  1.00  0.00           N
ATOM   5988  C12 POPEZ 223     102.284  83.214 115.211  1.00  0.00           C
ATOM   5991  C11 POPEZ 223     100.904  83.874 115.241  1.00  0.00           C
ATOM   5994  P   POPEZ 223     100.664  86.414 115.721  1.00  0.00           P
ATOM   5995  O13 POPEZ 223      99.274  86.444 115.221  1.00  0.00           O
ATOM   5996  O14 POPEZ 223     101.754  86.894 114.851  1.00  0.00           O
ATOM   5997  O11 POPEZ 223     100.794  87.224 117.061  1.00  0.00           O
ATOM   5998  O12 POPEZ 223     100.964  84.934 116.201  1.00  0.00           O
ATOM   5999  C1  POPEZ 223     100.504  86.714 118.351  1.00  0.00           C
ATOM   6002  C2  POPEZ 223     101.724  86.044 119.041  1.00  0.00           C
ATOM   6004  O21 POPEZ 223     101.654  86.344 120.461  1.00  0.00           O
ATOM   6005  C21 POPEZ 223     101.824  85.294 121.261  1.00  0.00           C
ATOM   6006  O22 POPEZ 223     101.934  84.134 120.911  1.00  0.00           O
ATOM   6007  C22 POPEZ 223     101.714  85.754 122.711  1.00  0.00           C
ATOM   6010  C3  POPEZ 223     103.104  86.544 118.511  1.00  0.00           C
ATOM   6013  O31 POPEZ 223     104.164  85.924 119.271  1.00  0.00           O
ATOM   6014  C31 POPEZ 223     105.134  86.694 119.721  1.00  0.00           C
ATOM   6015  O32 POPEZ 223     105.334  87.864 119.431  1.00  0.00           O
ATOM   6016  C32 POPEZ 223     105.904  85.884 120.781  1.00  0.00           C
ATOM   6019  C23 POPEZ 223     102.584  84.904 123.661  1.00  0.00           C
ATOM   6022  C24 POPEZ 223     102.374  85.274 125.141  1.00  0.00           C
ATOM   6025  C25 POPEZ 223     103.074  84.294 126.091  1.00  0.00           C
ATOM   6028  C26 POPEZ 223     104.574  84.124 125.801  1.00  0.00           C
ATOM   6031  C27 POPEZ 223     105.214  83.034 126.671  1.00  0.00           C
ATOM   6034  C28 POPEZ 223     106.574  83.464 127.251  1.00  0.00           C
ATOM   6037  C29 POPEZ 223     106.384  84.444 128.391  1.00  0.00           C
ATOM   6039 0C21 POPEZ 223     106.704  84.224 129.671  1.00  0.00           C
ATOM   6041 1C21 POPEZ 223     107.384  82.994 130.211  1.00  0.00           C
ATOM   6044 2C21 POPEZ 223     108.204  83.284 131.481  1.00  0.00           C
ATOM   6047 3C21 POPEZ 223     107.344  83.554 132.721  1.00  0.00           C
ATOM   6050 4C21 POPEZ 223     108.094  84.374 133.771  1.00  0.00           C
ATOM   6053 5C21 POPEZ 223     109.254  83.614 134.441  1.00  0.00           C
ATOM   6056 6C21 POPEZ 223     110.094  84.554 135.311  1.00  0.00           C
ATOM   6059 7C21 POPEZ 223     111.094  83.814 136.191  1.00  0.00           C
ATOM   6062 8C21 POPEZ 223     112.004  84.694 137.051  1.00  0.00           C
ATOM   6066  C33 POPEZ 223     106.904  86.674 121.661  1.00  0.00           C
ATOM   6069  C34 POPEZ 223     107.054  86.084 123.081  1.00  0.00           C
ATOM   6072  C35 POPEZ 223     108.454  86.244 123.701  1.00  0.00           C
ATOM   6075  C36 POPEZ 223     108.924  87.704 123.801  1.00  0.00           C
ATOM   6078  C37 POPEZ 223     110.384  87.824 124.281  1.00  0.00           C
ATOM   6081  C38 POPEZ 223     110.864  89.284 124.321  1.00  0.00           C
ATOM   6084  C39 POPEZ 223     110.644  89.954 125.691  1.00  0.00           C
ATOM   6087 0C31 POPEZ 223     111.744  89.584 126.701  1.00  0.00           C
ATOM   6090 1C31 POPEZ 223     111.514  90.154 128.111  1.00  0.00           C
ATOM   6093 2C31 POPEZ 223     112.774  90.044 128.991  1.00  0.00           C
ATOM   6096 3C31 POPEZ 223     113.234  88.604 129.291  1.00  0.00           C
ATOM   6099 4C31 POPEZ 223     112.334  87.864 130.281  1.00  0.00           C
ATOM   6102 5C31 POPEZ 223     112.814  86.434 130.551  1.00  0.00           C
ATOM   6105 6C31 POPEZ 223     112.204  85.804 131.801  1.00  0.00           C
ATOM   6109  NH3 POPEa 224     118.514 129.982 159.441  1.00  0.00           N
ATOM   6113  C12 POPEa 224     117.464 130.402 158.451  1.00  0.00           C
ATOM   6116  C11 POPEa 224     116.644 129.212 157.921  1.00  0.00           C
ATOM   6119  P   POPEa 224     116.244 127.422 159.801  1.00  0.00           P
ATOM   6120  O13 POPEa 224     117.294 127.912 160.721  1.00  0.00           O
ATOM   6121  O14 POPEa 224     115.054 126.732 160.371  1.00  0.00           O
ATOM   6122  O11 POPEa 224     116.864 126.452 158.731  1.00  0.00           O
ATOM   6123  O12 POPEa 224     115.794 128.652 158.921  1.00  0.00           O
ATOM   6124  C1  POPEa 224     118.154 125.834 158.831  1.00  0.00           C
ATOM   6127  C2  POPEa 224     118.774 125.544 157.431  1.00  0.00           C
ATOM   6129  O21 POPEa 224     117.794 125.214 156.411  1.00  0.00           O
ATOM   6130  C21 POPEa 224     117.284 124.004 156.391  1.00  0.00           C
ATOM   6131  O22 POPEa 224     117.334 123.174 157.291  1.00  0.00           O
ATOM   6132  C22 POPEa 224     116.634 123.764 155.031  1.00  0.00           C
ATOM   6135  C3  POPEa 224     119.974 124.544 157.481  1.00  0.00           C
ATOM   6138  O31 POPEa 224     120.494 124.364 156.141  1.00  0.00           O
ATOM   6139  C31 POPEa 224     121.794 124.594 155.961  1.00  0.00           C
ATOM   6140  O32 POPEa 224     122.634 124.654 156.841  1.00  0.00           O
ATOM   6141  C32 POPEa 224     121.954 125.064 154.521  1.00  0.00           C
ATOM   6144  C23 POPEa 224     117.624 123.664 153.831  1.00  0.00           C
ATOM   6147  C24 POPEa 224     117.034 124.344 152.581  1.00  0.00           C
ATOM   6150  C25 POPEa 224     117.964 124.344 151.351  1.00  0.00           C
ATOM   6153  C26 POPEa 224     118.224 122.934 150.791  1.00  0.00           C
ATOM   6156  C27 POPEa 224     118.984 122.914 149.461  1.00  0.00           C
ATOM   6159  C28 POPEa 224     118.094 123.204 148.231  1.00  0.00           C
ATOM   6162  C29 POPEa 224     118.844 123.004 146.931  1.00  0.00           C
ATOM   6164 0C21 POPEa 224     118.494 122.254 145.871  1.00  0.00           C
ATOM   6166 1C21 POPEa 224     117.234 121.424 145.691  1.00  0.00           C
ATOM   6169 2C21 POPEa 224     116.404 121.874 144.461  1.00  0.00           C
ATOM   6172 3C21 POPEa 224     117.034 121.534 143.101  1.00  0.00           C
ATOM   6175 4C21 POPEa 224     116.144 121.934 141.911  1.00  0.00           C
ATOM   6178 5C21 POPEa 224     116.144 123.444 141.651  1.00  0.00           C
ATOM   6181 6C21 POPEa 224     115.334 123.894 140.431  1.00  0.00           C
ATOM   6184 7C21 POPEa 224     115.724 125.304 139.971  1.00  0.00           C
ATOM   6187 8C21 POPEa 224     114.824 125.904 138.891  1.00  0.00           C
ATOM   6191  C33 POPEa 224     121.154 126.362 154.291  1.00  0.00           C
ATOM   6194  C34 POPEa 224     121.724 127.272 153.191  1.00  0.00           C
ATOM   6197  C35 POPEa 224     120.744 127.472 152.021  1.00  0.00           C
ATOM   6200  C36 POPEa 224     121.064 128.712 151.191  1.00  0.00           C
ATOM   6203  C37 POPEa 224     119.814 129.332 150.531  1.00  0.00           C
ATOM   6206  C38 POPEa 224     119.374 128.622 149.241  1.00  0.00           C
ATOM   6209  C39 POPEa 224     120.294 128.882 148.041  1.00  0.00           C
ATOM   6212 0C31 POPEa 224     120.324 130.362 147.611  1.00  0.00           C
ATOM   6215 1C31 POPEa 224     121.114 130.572 146.321  1.00  0.00           C
ATOM   6218 2C31 POPEa 224     121.174 132.052 145.901  1.00  0.00           C
ATOM   6221 3C31 POPEa 224     121.604 132.232 144.441  1.00  0.00           C
ATOM   6224 4C31 POPEa 224     122.994 131.682 144.111  1.00  0.00           C
ATOM   6227 5C31 POPEa 224     123.274 131.692 142.601  1.00  0.00           C
ATOM   6230 6C31 POPEa 224     124.684 131.232 142.231  1.00  0.00           C
ATOM   6234  NH3 POPEb 225     112.534 131.322 159.801  1.00  0.00           N
ATOM   6238  C12 POPEb 225     113.384 130.432 160.661  1.00  0.00           C
ATOM   6241  C11 POPEb 225     112.854 128.972 160.731  1.00  0.00           C
ATOM   6244  P   POPEb 225     110.534 129.452 161.841  1.00  0.00           P
ATOM   6245  O13 POPEb 225     110.484 130.872 161.411  1.00  0.00           O
ATOM   6246  O14 POPEb 225     111.124 129.132 163.171  1.00  0.00           O
ATOM   6247  O11 POPEb 225     109.114 128.772 161.641  1.00  0.00           O
ATOM   6248  O12 POPEb 225     111.434 128.772 160.731  1.00  0.00           O
ATOM   6249  C1  POPEb 225     108.934 127.392 161.321  1.00  0.00           C
ATOM   6252  C2  POPEb 225     108.034 127.182 160.061  1.00  0.00           C
ATOM   6254  O21 POPEb 225     108.794 127.512 158.901  1.00  0.00           O
ATOM   6255  C21 POPEb 225     109.094 126.512 158.091  1.00  0.00           C
ATOM   6256  O22 POPEb 225     108.854 125.334 158.291  1.00  0.00           O
ATOM   6257  C22 POPEb 225     109.824 127.082 156.881  1.00  0.00           C
ATOM   6260  C3  POPEb 225     106.754 128.072 160.051  1.00  0.00           C
ATOM   6263  O31 POPEb 225     106.034 128.012 158.801  1.00  0.00           O
ATOM   6264  C31 POPEb 225     106.194 129.002 157.941  1.00  0.00           C
ATOM   6265  O32 POPEb 225     106.824 130.022 158.101  1.00  0.00           O
ATOM   6266  C32 POPEb 225     105.554 128.592 156.621  1.00  0.00           C
ATOM   6269  C23 POPEb 225     109.804 126.184 155.621  1.00  0.00           C
ATOM   6272  C24 POPEb 225     110.484 126.912 154.441  1.00  0.00           C
ATOM   6275  C25 POPEb 225     110.644 126.084 153.161  1.00  0.00           C
ATOM   6278  C26 POPEb 225     109.474 126.194 152.171  1.00  0.00           C
ATOM   6281  C27 POPEb 225     109.814 125.524 150.831  1.00  0.00           C
ATOM   6284  C28 POPEb 225     108.724 125.684 149.741  1.00  0.00           C
ATOM   6287  C29 POPEb 225     108.634 127.112 149.251  1.00  0.00           C
ATOM   6289 0C21 POPEb 225     108.774 127.552 147.991  1.00  0.00           C
ATOM   6291 1C21 POPEb 225     109.014 126.732 146.741  1.00  0.00           C
ATOM   6294 2C21 POPEb 225     107.724 126.662 145.901  1.00  0.00           C
ATOM   6297 3C21 POPEb 225     107.964 126.084 144.501  1.00  0.00           C
ATOM   6300 4C21 POPEb 225     106.734 126.214 143.601  1.00  0.00           C
ATOM   6303 5C21 POPEb 225     107.054 126.952 142.291  1.00  0.00           C
ATOM   6306 6C21 POPEb 225     105.824 127.212 141.411  1.00  0.00           C
ATOM   6309 7C21 POPEb 225     105.094 125.944 140.971  1.00  0.00           C
ATOM   6312 8C21 POPEb 225     103.934 126.252 140.031  1.00  0.00           C
ATOM   6316  C33 POPEb 225     106.364 127.452 155.971  1.00  0.00           C
ATOM   6319  C34 POPEb 225     105.534 126.572 155.041  1.00  0.00           C
ATOM   6322  C35 POPEb 225     105.464 127.102 153.621  1.00  0.00           C
ATOM   6325  C36 POPEb 225     104.774 126.094 152.711  1.00  0.00           C
ATOM   6328  C37 POPEb 225     104.694 126.582 151.271  1.00  0.00           C
ATOM   6331  C38 POPEb 225     104.024 125.534 150.381  1.00  0.00           C
ATOM   6334  C39 POPEb 225     103.724 126.064 148.981  1.00  0.00           C
ATOM   6337 0C31 POPEb 225     103.914 124.974 147.931  1.00  0.00           C
ATOM   6340 1C31 POPEb 225     103.214 125.344 146.621  1.00  0.00           C
ATOM   6343 2C31 POPEb 225     103.454 124.304 145.521  1.00  0.00           C
ATOM   6346 3C31 POPEb 225     102.324 124.274 144.501  1.00  0.00           C
ATOM   6349 4C31 POPEb 225     102.024 125.654 143.891  1.00  0.00           C
ATOM   6352 5C31 POPEb 225     100.814 125.604 142.961  1.00  0.00           C
ATOM   6355 6C31 POPEb 225     100.374 126.992 142.511  1.00  0.00           C
ATOM   6359  NH3 POPEc 226      98.794  35.494 119.411  1.00  0.00           N
ATOM   6363  C12 POPEc 226      99.074  34.874 118.071  1.00  0.00           C
ATOM   6366  C11 POPEc 226      99.234  33.344 118.221  1.00  0.00           C
ATOM   6369  P   POPEc 226     101.614  32.644 119.091  1.00  0.00           P
ATOM   6370  O13 POPEc 226     102.244  33.674 118.241  1.00  0.00           O
ATOM   6371  O14 POPEc 226     101.804  31.234 118.691  1.00  0.00           O
ATOM   6372  O11 POPEc 226     102.194  32.804 120.541  1.00  0.00           O
ATOM   6373  O12 POPEc 226     100.084  32.984 119.301  1.00  0.00           O
ATOM   6374  C1  POPEc 226     101.404  32.654 121.721  1.00  0.00           C
ATOM   6377  C2  POPEc 226     101.134  31.164 122.091  1.00  0.00           C
ATOM   6379  O21 POPEc 226     100.394  31.114 123.321  1.00  0.00           O
ATOM   6380  C21 POPEc 226     100.984  31.554 124.421  1.00  0.00           C
ATOM   6381  O22 POPEc 226     102.134  31.954 124.521  1.00  0.00           O
ATOM   6382  C22 POPEc 226      99.914  31.534 125.511  1.00  0.00           C
ATOM   6385  C3  POPEc 226     102.404  30.234 122.091  1.00  0.00           C
ATOM   6388  O31 POPEc 226     102.124  28.914 122.591  1.00  0.00           O
ATOM   6389  C31 POPEc 226     102.454  28.414 123.801  1.00  0.00           C
ATOM   6390  O32 POPEc 226     101.904  27.424 124.261  1.00  0.00           O
ATOM   6391  C32 POPEc 226     103.634  29.084 124.521  1.00  0.00           C
ATOM   6394  C23 POPEc 226     100.444  31.924 126.921  1.00  0.00           C
ATOM   6397  C24 POPEc 226      99.334  32.404 127.881  1.00  0.00           C
ATOM   6400  C25 POPEc 226      98.284  31.344 128.251  1.00  0.00           C
ATOM   6403  C26 POPEc 226      98.724  30.354 129.341  1.00  0.00           C
ATOM   6406  C27 POPEc 226      98.444  30.864 130.771  1.00  0.00           C
ATOM   6409  C28 POPEc 226      98.594  29.714 131.791  1.00  0.00           C
ATOM   6412  C29 POPEc 226      98.054  30.044 133.161  1.00  0.00           C
ATOM   6414 0C21 POPEc 226      97.604  29.144 134.051  1.00  0.00           C
ATOM   6416 1C21 POPEc 226      97.614  27.644 133.861  1.00  0.00           C
ATOM   6419 2C21 POPEc 226      96.204  27.054 133.661  1.00  0.00           C
ATOM   6422 3C21 POPEc 226      96.244  25.534 133.421  1.00  0.00           C
ATOM   6425 4C21 POPEc 226      94.864  24.884 133.341  1.00  0.00           C
ATOM   6428 5C21 POPEc 226      94.944  23.364 133.121  1.00  0.00           C
ATOM   6431 6C21 POPEc 226      93.604  22.654 133.331  1.00  0.00           C
ATOM   6434 7C21 POPEc 226      93.634  21.174 132.941  1.00  0.00           C
ATOM   6437 8C21 POPEc 226      92.334  20.434 133.251  1.00  0.00           C
ATOM   6441  C33 POPEc 226     103.534  28.964 126.061  1.00  0.00           C
ATOM   6444  C34 POPEc 226     104.814  29.444 126.771  1.00  0.00           C
ATOM   6447  C35 POPEc 226     104.624  29.814 128.251  1.00  0.00           C
ATOM   6450  C36 POPEc 226     103.904  28.744 129.101  1.00  0.00           C
ATOM   6453  C37 POPEc 226     103.894  29.114 130.591  1.00  0.00           C
ATOM   6456  C38 POPEc 226     102.904  28.274 131.421  1.00  0.00           C
ATOM   6459  C39 POPEc 226     103.014  28.634 132.901  1.00  0.00           C
ATOM   6462 0C31 POPEc 226     101.974  27.924 133.791  1.00  0.00           C
ATOM   6465 1C31 POPEc 226     102.134  28.334 135.261  1.00  0.00           C
ATOM   6468 2C31 POPEc 226     101.224  27.574 136.221  1.00  0.00           C
ATOM   6471 3C31 POPEc 226     101.604  26.094 136.391  1.00  0.00           C
ATOM   6474 4C31 POPEc 226     100.794  25.384 137.481  1.00  0.00           C
ATOM   6477 5C31 POPEc 226     101.364  24.004 137.821  1.00  0.00           C
ATOM   6480 6C31 POPEc 226     100.544  23.264 138.891  1.00  0.00           C
ATOM   6484  NH3 POPEd 227     112.464  42.984 114.431  1.00  0.00           N
ATOM   6488  C12 POPEd 227     111.474  43.924 113.791  1.00  0.00           C
ATOM   6491  C11 POPEd 227     110.044  43.734 114.331  1.00  0.00           C
ATOM   6494  P   POPEd 227     108.244  43.354 112.461  1.00  0.00           P
ATOM   6495  O13 POPEd 227     107.184  44.114 111.771  1.00  0.00           O
ATOM   6496  O14 POPEd 227     109.194  42.654 111.571  1.00  0.00           O
ATOM   6497  O11 POPEd 227     107.594  42.324 113.481  1.00  0.00           O
ATOM   6498  O12 POPEd 227     109.084  44.304 113.421  1.00  0.00           O
ATOM   6499  C1  POPEd 227     106.274  42.594 113.991  1.00  0.00           C
ATOM   6502  C2  POPEd 227     106.154  42.644 115.551  1.00  0.00           C
ATOM   6504  O21 POPEd 227     105.814  43.964 116.021  1.00  0.00           O
ATOM   6505  C21 POPEd 227     104.534  44.304 115.841  1.00  0.00           C
ATOM   6506  O22 POPEd 227     103.724  43.674 115.191  1.00  0.00           O
ATOM   6507  C22 POPEd 227     104.194  45.584 116.601  1.00  0.00           C
ATOM   6510  C3  POPEd 227     107.404  42.144 116.321  1.00  0.00           C
ATOM   6513  O31 POPEd 227     107.084  41.694 117.661  1.00  0.00           O
ATOM   6514  C31 POPEd 227     106.594  42.614 118.501  1.00  0.00           C
ATOM   6515  O32 POPEd 227     105.414  42.824 118.701  1.00  0.00           O
ATOM   6516  C32 POPEd 227     107.714  43.354 119.211  1.00  0.00           C
ATOM   6519  C23 POPEd 227     102.814  45.584 117.301  1.00  0.00           C
ATOM   6522  C24 POPEd 227     102.324  47.024 117.491  1.00  0.00           C
ATOM   6525  C25 POPEd 227     101.174  47.204 118.491  1.00  0.00           C
ATOM   6528  C26 POPEd 227     101.684  47.414 119.921  1.00  0.00           C
ATOM   6531  C27 POPEd 227     100.534  47.634 120.921  1.00  0.00           C
ATOM   6534  C28 POPEd 227     100.864  47.244 122.371  1.00  0.00           C
ATOM   6537  C29 POPEd 227     101.944  48.054 123.051  1.00  0.00           C
ATOM   6539 0C21 POPEd 227     101.864  48.634 124.261  1.00  0.00           C
ATOM   6541 1C21 POPEd 227     100.704  48.554 125.231  1.00  0.00           C
ATOM   6544 2C21 POPEd 227     101.104  48.724 126.711  1.00  0.00           C
ATOM   6547 3C21 POPEd 227     102.184  47.734 127.191  1.00  0.00           C
ATOM   6550 4C21 POPEd 227     101.814  46.894 128.421  1.00  0.00           C
ATOM   6553 5C21 POPEd 227     101.584  47.634 129.741  1.00  0.00           C
ATOM   6556 6C21 POPEd 227     101.374  46.624 130.891  1.00  0.00           C
ATOM   6559 7C21 POPEd 227     100.924  47.284 132.201  1.00  0.00           C
ATOM   6562 8C21 POPEd 227     100.724  46.294 133.361  1.00  0.00           C
ATOM   6566  C33 POPEd 227     107.094  44.254 120.301  1.00  0.00           C
ATOM   6569  C34 POPEd 227     108.124  45.094 121.051  1.00  0.00           C
ATOM   6572  C35 POPEd 227     107.464  46.244 121.831  1.00  0.00           C
ATOM   6575  C36 POPEd 227     106.564  45.804 122.991  1.00  0.00           C
ATOM   6578  C37 POPEd 227     105.874  47.014 123.641  1.00  0.00           C
ATOM   6581  C38 POPEd 227     104.944  46.674 124.821  1.00  0.00           C
ATOM   6584  C39 POPEd 227     105.634  46.224 126.111  1.00  0.00           C
ATOM   6587 0C31 POPEd 227     106.704  47.204 126.601  1.00  0.00           C
ATOM   6590 1C31 POPEd 227     106.884  47.184 128.131  1.00  0.00           C
ATOM   6593 2C31 POPEd 227     108.074  48.044 128.591  1.00  0.00           C
ATOM   6596 3C31 POPEd 227     108.074  48.364 130.091  1.00  0.00           C
ATOM   6599 4C31 POPEd 227     107.694  47.174 130.981  1.00  0.00           C
ATOM   6602 5C31 POPEd 227     107.894  47.484 132.471  1.00  0.00           C
ATOM   6605 6C31 POPEd 227     107.304  46.404 133.361  1.00  0.00           C
ATOM   6609  NH3 POPEe 228     101.834 118.064 117.941  1.00  0.00           N
ATOM   6613  C12 POPEe 228     102.164 119.464 117.551  1.00  0.00           C
ATOM   6616  C11 POPEe 228     103.154 120.074 118.531  1.00  0.00           C
ATOM   6619  P   POPEe 228     104.424 121.984 117.241  1.00  0.00           P
ATOM   6620  O13 POPEe 228     105.074 120.864 116.531  1.00  0.00           O
ATOM   6621  O14 POPEe 228     103.834 123.044 116.401  1.00  0.00           O
ATOM   6622  O11 POPEe 228     105.434 122.664 118.261  1.00  0.00           O
ATOM   6623  O12 POPEe 228     103.304 121.454 118.221  1.00  0.00           O
ATOM   6624  C1  POPEe 228     105.954 121.964 119.401  1.00  0.00           C
ATOM   6627  C2  POPEe 228     105.444 122.544 120.751  1.00  0.00           C
ATOM   6629  O21 POPEe 228     105.954 121.714 121.801  1.00  0.00           O
ATOM   6630  C21 POPEe 228     106.144 122.304 122.951  1.00  0.00           C
ATOM   6631  O22 POPEe 228     106.014 123.494 123.191  1.00  0.00           O
ATOM   6632  C22 POPEe 228     106.514 121.234 123.971  1.00  0.00           C
ATOM   6635  C3  POPEe 228     103.884 122.564 120.831  1.00  0.00           C
ATOM   6638  O31 POPEe 228     103.284 123.214 121.981  1.00  0.00           O
ATOM   6639  C31 POPEe 228     103.334 124.544 121.901  1.00  0.00           C
ATOM   6640  O32 POPEe 228     104.004 125.164 121.091  1.00  0.00           O
ATOM   6641  C32 POPEe 228     102.364 125.174 122.901  1.00  0.00           C
ATOM   6644  C23 POPEe 228     106.384 121.704 125.431  1.00  0.00           C
ATOM   6647  C24 POPEe 228     106.614 120.574 126.431  1.00  0.00           C
ATOM   6650  C25 POPEe 228     106.254 121.024 127.851  1.00  0.00           C
ATOM   6653  C26 POPEe 228     106.354 119.924 128.901  1.00  0.00           C
ATOM   6656  C27 POPEe 228     105.564 120.294 130.161  1.00  0.00           C
ATOM   6659  C28 POPEe 228     105.834 119.354 131.351  1.00  0.00           C
ATOM   6662  C29 POPEe 228     107.244 119.414 131.881  1.00  0.00           C
ATOM   6664 0C21 POPEe 228     107.804 120.474 132.511  1.00  0.00           C
ATOM   6666 1C21 POPEe 228     107.124 121.794 132.791  1.00  0.00           C
ATOM   6669 2C21 POPEe 228     107.254 122.274 134.241  1.00  0.00           C
ATOM   6672 3C21 POPEe 228     106.544 121.374 135.271  1.00  0.00           C
ATOM   6675 4C21 POPEe 228     106.294 122.114 136.591  1.00  0.00           C
ATOM   6678 5C21 POPEe 228     105.684 121.214 137.681  1.00  0.00           C
ATOM   6681 6C21 POPEe 228     105.244 122.024 138.911  1.00  0.00           C
ATOM   6684 7C21 POPEe 228     104.484 121.174 139.951  1.00  0.00           C
ATOM   6687 8C21 POPEe 228     104.154 121.934 141.241  1.00  0.00           C
ATOM   6691  C33 POPEe 228     102.944 126.452 123.531  1.00  0.00           C
ATOM   6694  C34 POPEe 228     104.104 126.184 124.501  1.00  0.00           C
ATOM   6697  C35 POPEe 228     103.654 125.644 125.861  1.00  0.00           C
ATOM   6700  C36 POPEe 228     104.844 125.374 126.801  1.00  0.00           C
ATOM   6703  C37 POPEe 228     104.394 125.274 128.261  1.00  0.00           C
ATOM   6706  C38 POPEe 228     105.314 124.454 129.171  1.00  0.00           C
ATOM   6709  C39 POPEe 228     106.684 125.064 129.451  1.00  0.00           C
ATOM   6712 0C31 POPEe 228     106.724 125.974 130.691  1.00  0.00           C
ATOM   6715 1C31 POPEe 228     108.174 126.362 131.021  1.00  0.00           C
ATOM   6718 2C31 POPEe 228     108.334 127.432 132.101  1.00  0.00           C
ATOM   6721 3C31 POPEe 228     109.814 127.792 132.351  1.00  0.00           C
ATOM   6724 4C31 POPEe 228     110.534 128.502 131.181  1.00  0.00           C
ATOM   6727 5C31 POPEe 228     110.184 129.992 131.071  1.00  0.00           C
ATOM   6730 6C31 POPEe 228     110.784 130.682 129.841  1.00  0.00           C
ATOM   6734  NH3 POPEf 229      21.204  68.454 113.091  1.00  0.00           N
ATOM   6738  C12 POPEf 229      22.394  69.164 112.481  1.00  0.00           C
ATOM   6741  C11 POPEf 229      21.984  70.514 111.831  1.00  0.00           C
ATOM   6744  P   POPEf 229      19.474  71.084 111.881  1.00  0.00           P
ATOM   6745  O13 POPEf 229      19.424  72.094 110.811  1.00  0.00           O
ATOM   6746  O14 POPEf 229      19.304  69.684 111.491  1.00  0.00           O
ATOM   6747  O11 POPEf 229      18.474  71.434 113.051  1.00  0.00           O
ATOM   6748  O12 POPEf 229      20.924  71.174 112.551  1.00  0.00           O
ATOM   6749  C1  POPEf 229      18.494  70.764 114.301  1.00  0.00           C
ATOM   6752  C2  POPEf 229      19.394  71.534 115.301  1.00  0.00           C
ATOM   6754  O21 POPEf 229      19.704  70.734 116.441  1.00  0.00           O
ATOM   6755  C21 POPEf 229      18.784  70.394 117.301  1.00  0.00           C
ATOM   6756  O22 POPEf 229      17.614  70.764 117.331  1.00  0.00           O
ATOM   6757  C22 POPEf 229      19.434  69.394 118.261  1.00  0.00           C
ATOM   6760  C3  POPEf 229      18.824  72.954 115.591  1.00  0.00           C
ATOM   6763  O31 POPEf 229      19.654  73.684 116.531  1.00  0.00           O
ATOM   6764  C31 POPEf 229      18.974  74.614 117.211  1.00  0.00           C
ATOM   6765  O32 POPEf 229      17.794  74.904 117.011  1.00  0.00           O
ATOM   6766  C32 POPEf 229      19.864  75.244 118.271  1.00  0.00           C
ATOM   6769  C23 POPEf 229      18.564  68.984 119.481  1.00  0.00           C
ATOM   6772  C24 POPEf 229      19.154  67.764 120.211  1.00  0.00           C
ATOM   6775  C25 POPEf 229      18.284  67.244 121.371  1.00  0.00           C
ATOM   6778  C26 POPEf 229      18.814  67.604 122.771  1.00  0.00           C
ATOM   6781  C27 POPEf 229      17.924  67.024 123.891  1.00  0.00           C
ATOM   6784  C28 POPEf 229      18.364  67.284 125.351  1.00  0.00           C
ATOM   6787  C29 POPEf 229      18.504  68.704 125.841  1.00  0.00           C
ATOM   6789 0C21 POPEf 229      17.614  69.424 126.561  1.00  0.00           C
ATOM   6791 1C21 POPEf 229      16.224  69.014 126.981  1.00  0.00           C
ATOM   6794 2C21 POPEf 229      15.494  70.104 127.811  1.00  0.00           C
ATOM   6797 3C21 POPEf 229      13.984  69.844 128.001  1.00  0.00           C
ATOM   6800 4C21 POPEf 229      13.224  70.994 128.691  1.00  0.00           C
ATOM   6803 5C21 POPEf 229      13.184  72.294 127.861  1.00  0.00           C
ATOM   6806 6C21 POPEf 229      12.324  73.414 128.471  1.00  0.00           C
ATOM   6809 7C21 POPEf 229      12.114  74.574 127.491  1.00  0.00           C
ATOM   6812 8C21 POPEf 229      11.454  75.824 128.091  1.00  0.00           C
ATOM   6816  C33 POPEf 229      19.244  75.094 119.681  1.00  0.00           C
ATOM   6819  C34 POPEf 229      20.084  75.764 120.761  1.00  0.00           C
ATOM   6822  C35 POPEf 229      19.404  75.774 122.131  1.00  0.00           C
ATOM   6825  C36 POPEf 229      20.084  76.754 123.091  1.00  0.00           C
ATOM   6828  C37 POPEf 229      19.384  76.824 124.451  1.00  0.00           C
ATOM   6831  C38 POPEf 229      19.054  78.254 124.921  1.00  0.00           C
ATOM   6834  C39 POPEf 229      20.264  79.214 124.951  1.00  0.00           C
ATOM   6837 0C31 POPEf 229      21.424  78.764 125.841  1.00  0.00           C
ATOM   6840 1C31 POPEf 229      22.194  79.974 126.391  1.00  0.00           C
ATOM   6843 2C31 POPEf 229      23.504  79.614 127.111  1.00  0.00           C
ATOM   6846 3C31 POPEf 229      24.734  79.744 126.201  1.00  0.00           C
ATOM   6849 4C31 POPEf 229      26.044  79.644 126.981  1.00  0.00           C
ATOM   6852 5C31 POPEf 229      27.264  79.934 126.101  1.00  0.00           C
ATOM   6855 6C31 POPEf 229      28.594  79.874 126.851  1.00  0.00           C
ATOM   6859  NH3 POPEg 230       9.654  21.834 157.081  1.00  0.00           N
ATOM   6863  C12 POPEg 230      10.244  21.494 158.441  1.00  0.00           C
ATOM   6866  C11 POPEg 230      11.774  21.314 158.401  1.00  0.00           C
ATOM   6869  P   POPEg 230      13.044  23.674 158.391  1.00  0.00           P
ATOM   6870  O13 POPEg 230      13.924  23.344 159.541  1.00  0.00           O
ATOM   6871  O14 POPEg 230      11.994  24.704 158.631  1.00  0.00           O
ATOM   6872  O11 POPEg 230      13.934  24.174 157.181  1.00  0.00           O
ATOM   6873  O12 POPEg 230      12.404  22.394 157.731  1.00  0.00           O
ATOM   6874  C1  POPEg 230      14.994  23.344 156.651  1.00  0.00           C
ATOM   6877  C2  POPEg 230      14.644  22.614 155.311  1.00  0.00           C
ATOM   6879  O21 POPEg 230      15.584  22.994 154.281  1.00  0.00           O
ATOM   6880  C21 POPEg 230      15.794  22.064 153.341  1.00  0.00           C
ATOM   6881  O22 POPEg 230      15.554  20.874 153.471  1.00  0.00           O
ATOM   6882  C22 POPEg 230      16.264  22.734 152.051  1.00  0.00           C
ATOM   6885  C3  POPEg 230      13.224  22.954 154.761  1.00  0.00           C
ATOM   6888  O31 POPEg 230      12.894  22.124 153.631  1.00  0.00           O
ATOM   6889  C31 POPEg 230      12.254  20.984 153.931  1.00  0.00           C
ATOM   6890  O32 POPEg 230      11.764  20.704 155.011  1.00  0.00           O
ATOM   6891  C32 POPEg 230      12.334  20.054 152.701  1.00  0.00           C
ATOM   6894  C23 POPEg 230      16.884  21.834 150.971  1.00  0.00           C
ATOM   6897  C24 POPEg 230      17.034  22.464 149.581  1.00  0.00           C
ATOM   6900  C25 POPEg 230      15.714  22.544 148.811  1.00  0.00           C
ATOM   6903  C26 POPEg 230      15.944  22.754 147.311  1.00  0.00           C
ATOM   6906  C27 POPEg 230      14.624  22.874 146.541  1.00  0.00           C
ATOM   6909  C28 POPEg 230      14.784  22.834 145.011  1.00  0.00           C
ATOM   6912  C29 POPEg 230      15.334  21.514 144.551  1.00  0.00           C
ATOM   6914 0C21 POPEg 230      16.034  21.314 143.421  1.00  0.00           C
ATOM   6916 1C21 POPEg 230      16.334  22.374 142.401  1.00  0.00           C
ATOM   6919 2C21 POPEg 230      17.364  21.884 141.361  1.00  0.00           C
ATOM   6922 3C21 POPEg 230      17.494  22.854 140.181  1.00  0.00           C
ATOM   6925 4C21 POPEg 230      18.654  22.474 139.261  1.00  0.00           C
ATOM   6928 5C21 POPEg 230      18.464  22.974 137.821  1.00  0.00           C
ATOM   6931 6C21 POPEg 230      19.764  22.954 136.991  1.00  0.00           C
ATOM   6934 7C21 POPEg 230      20.394  21.564 136.851  1.00  0.00           C
ATOM   6937 8C21 POPEg 230      21.664  21.564 136.001  1.00  0.00           C
ATOM   6941  C33 POPEg 230      11.074  19.184 152.501  1.00  0.00           C
ATOM   6944  C34 POPEg 230      11.334  18.024 151.521  1.00  0.00           C
ATOM   6947  C35 POPEg 230      10.154  17.064 151.361  1.00  0.00           C
ATOM   6950  C36 POPEg 230       9.064  17.604 150.421  1.00  0.00           C
ATOM   6953  C37 POPEg 230       7.954  16.584 150.121  1.00  0.00           C
ATOM   6956  C38 POPEg 230       6.934  17.094 149.081  1.00  0.00           C
ATOM   6959  C39 POPEg 230       6.014  16.004 148.511  1.00  0.00           C
ATOM   6962 0C31 POPEg 230       6.764  14.854 147.811  1.00  0.00           C
ATOM   6965 1C31 POPEg 230       5.824  13.944 146.991  1.00  0.00           C
ATOM   6968 2C31 POPEg 230       6.564  12.764 146.341  1.00  0.00           C
ATOM   6971 3C31 POPEg 230       7.144  13.044 144.941  1.00  0.00           C
ATOM   6974 4C31 POPEg 230       6.074  13.124 143.841  1.00  0.00           C
ATOM   6977 5C31 POPEg 230       6.654  13.144 142.421  1.00  0.00           C
ATOM   6980 6C31 POPEg 230       5.584  13.234 141.331  1.00  0.00           C
ATOM   6984  NH3 POPEh 231      73.254 113.844 160.121  1.00  0.00           N
ATOM   6988  C12 POPEh 231      73.334 112.954 158.911  1.00  0.00           C
ATOM   6991  C11 POPEh 231      74.644 113.124 158.101  1.00  0.00           C
ATOM   6994  P   POPEh 231      76.654 113.814 159.651  1.00  0.00           P
ATOM   6995  O13 POPEh 231      75.884 113.984 160.901  1.00  0.00           O
ATOM   6996  O14 POPEh 231      78.064 113.344 159.681  1.00  0.00           O
ATOM   6997  O11 POPEh 231      76.524 115.134 158.801  1.00  0.00           O
ATOM   6998  O12 POPEh 231      75.814 112.774 158.831  1.00  0.00           O
ATOM   6999  C1  POPEh 231      77.564 116.104 158.791  1.00  0.00           C
ATOM   7002  C2  POPEh 231      77.984 116.394 157.331  1.00  0.00           C
ATOM   7004  O21 POPEh 231      78.614 115.224 156.781  1.00  0.00           O
ATOM   7005  C21 POPEh 231      79.904 115.074 156.601  1.00  0.00           C
ATOM   7006  O22 POPEh 231      80.814 115.854 156.871  1.00  0.00           O
ATOM   7007  C22 POPEh 231      80.114 113.734 155.911  1.00  0.00           C
ATOM   7010  C3  POPEh 231      78.744 117.734 157.191  1.00  0.00           C
ATOM   7013  O31 POPEh 231      79.144 117.924 155.821  1.00  0.00           O
ATOM   7014  C31 POPEh 231      78.144 118.214 155.001  1.00  0.00           C
ATOM   7015  O32 POPEh 231      77.004 118.464 155.321  1.00  0.00           O
ATOM   7016  C32 POPEh 231      78.664 118.164 153.581  1.00  0.00           C
ATOM   7019  C23 POPEh 231      80.134 113.914 154.381  1.00  0.00           C
ATOM   7022  C24 POPEh 231      81.544 114.214 153.841  1.00  0.00           C
ATOM   7025  C25 POPEh 231      81.544 115.024 152.531  1.00  0.00           C
ATOM   7028  C26 POPEh 231      80.704 114.454 151.381  1.00  0.00           C
ATOM   7031  C27 POPEh 231      81.394 113.394 150.501  1.00  0.00           C
ATOM   7034  C28 POPEh 231      80.494 112.954 149.321  1.00  0.00           C
ATOM   7037  C29 POPEh 231      80.284 114.044 148.291  1.00  0.00           C
ATOM   7039 0C21 POPEh 231      79.184 114.254 147.541  1.00  0.00           C
ATOM   7041 1C21 POPEh 231      77.934 113.394 147.511  1.00  0.00           C
ATOM   7044 2C21 POPEh 231      76.814 113.924 148.431  1.00  0.00           C
ATOM   7047 3C21 POPEh 231      76.144 115.224 147.971  1.00  0.00           C
ATOM   7050 4C21 POPEh 231      75.124 115.734 149.011  1.00  0.00           C
ATOM   7053 5C21 POPEh 231      74.464 117.064 148.641  1.00  0.00           C
ATOM   7056 6C21 POPEh 231      73.794 117.744 149.851  1.00  0.00           C
ATOM   7059 7C21 POPEh 231      73.324 119.174 149.531  1.00  0.00           C
ATOM   7062 8C21 POPEh 231      73.134 120.024 150.781  1.00  0.00           C
ATOM   7066  C33 POPEh 231      77.564 118.494 152.541  1.00  0.00           C
ATOM   7069  C34 POPEh 231      78.234 118.814 151.211  1.00  0.00           C
ATOM   7072  C35 POPEh 231      77.624 118.264 149.911  1.00  0.00           C
ATOM   7075  C36 POPEh 231      78.314 118.954 148.731  1.00  0.00           C
ATOM   7078  C37 POPEh 231      78.234 118.354 147.331  1.00  0.00           C
ATOM   7081  C38 POPEh 231      79.024 119.264 146.371  1.00  0.00           C
ATOM   7084  C39 POPEh 231      78.864 118.904 144.901  1.00  0.00           C
ATOM   7087 0C31 POPEh 231      79.234 117.454 144.601  1.00  0.00           C
ATOM   7090 1C31 POPEh 231      79.394 117.214 143.091  1.00  0.00           C
ATOM   7093 2C31 POPEh 231      78.904 115.844 142.611  1.00  0.00           C
ATOM   7096 3C31 POPEh 231      77.384 115.604 142.781  1.00  0.00           C
ATOM   7099 4C31 POPEh 231      76.514 116.544 141.941  1.00  0.00           C
ATOM   7102 5C31 POPEh 231      75.024 116.434 142.291  1.00  0.00           C
ATOM   7105 6C31 POPEh 231      74.144 117.354 141.451  1.00  0.00           C
ATOM   7109  NH3 POPEi 232     110.834  68.774 114.361  1.00  0.00           N
ATOM   7113  C12 POPEi 232     110.984  67.624 113.411  1.00  0.00           C
ATOM   7116  C11 POPEi 232     112.224  66.824 113.841  1.00  0.00           C
ATOM   7119  P   POPEi 232     112.454  65.064 115.751  1.00  0.00           P
ATOM   7120  O13 POPEi 232     111.134  64.404 115.691  1.00  0.00           O
ATOM   7121  O14 POPEi 232     113.594  64.424 115.031  1.00  0.00           O
ATOM   7122  O11 POPEi 232     112.774  65.264 117.271  1.00  0.00           O
ATOM   7123  O12 POPEi 232     112.214  66.544 115.241  1.00  0.00           O
ATOM   7124  C1  POPEi 232     113.294  64.164 118.031  1.00  0.00           C
ATOM   7127  C2  POPEi 232     114.464  64.644 118.921  1.00  0.00           C
ATOM   7129  O21 POPEi 232     114.944  63.494 119.641  1.00  0.00           O
ATOM   7130  C21 POPEi 232     116.264  63.444 119.801  1.00  0.00           C
ATOM   7131  O22 POPEi 232     117.074  64.264 119.421  1.00  0.00           O
ATOM   7132  C22 POPEi 232     116.624  62.154 120.531  1.00  0.00           C
ATOM   7135  C3  POPEi 232     113.964  65.764 119.861  1.00  0.00           C
ATOM   7138  O31 POPEi 232     115.034  66.674 120.151  1.00  0.00           O
ATOM   7139  C31 POPEi 232     115.414  66.764 121.411  1.00  0.00           C
ATOM   7140  O32 POPEi 232     114.844  66.264 122.361  1.00  0.00           O
ATOM   7141  C32 POPEi 232     116.644  67.664 121.481  1.00  0.00           C
ATOM   7144  C23 POPEi 232     116.944  62.404 122.021  1.00  0.00           C
ATOM   7147  C24 POPEi 232     115.804  62.144 123.021  1.00  0.00           C
ATOM   7150  C25 POPEi 232     114.534  62.984 122.811  1.00  0.00           C
ATOM   7153  C26 POPEi 232     114.054  63.714 124.081  1.00  0.00           C
ATOM   7156  C27 POPEi 232     113.704  62.804 125.261  1.00  0.00           C
ATOM   7159  C28 POPEi 232     113.314  63.624 126.511  1.00  0.00           C
ATOM   7162  C29 POPEi 232     113.144  62.774 127.751  1.00  0.00           C
ATOM   7164 0C21 POPEi 232     113.834  62.914 128.901  1.00  0.00           C
ATOM   7166 1C21 POPEi 232     114.874  63.964 129.201  1.00  0.00           C
ATOM   7169 2C21 POPEi 232     114.934  64.354 130.701  1.00  0.00           C
ATOM   7172 3C21 POPEi 232     115.624  63.284 131.561  1.00  0.00           C
ATOM   7175 4C21 POPEi 232     115.584  63.564 133.071  1.00  0.00           C
ATOM   7178 5C21 POPEi 232     116.504  62.594 133.831  1.00  0.00           C
ATOM   7181 6C21 POPEi 232     116.474  62.784 135.361  1.00  0.00           C
ATOM   7184 7C21 POPEi 232     117.634  62.024 136.021  1.00  0.00           C
ATOM   7187 8C21 POPEi 232     117.734  62.204 137.541  1.00  0.00           C
ATOM   7191  C33 POPEi 232     117.374  67.554 122.841  1.00  0.00           C
ATOM   7194  C34 POPEi 232     118.074  66.224 123.051  1.00  0.00           C
ATOM   7197  C35 POPEi 232     119.274  66.394 123.981  1.00  0.00           C
ATOM   7200  C36 POPEi 232     118.874  66.534 125.461  1.00  0.00           C
ATOM   7203  C37 POPEi 232     120.114  66.594 126.341  1.00  0.00           C
ATOM   7206  C38 POPEi 232     119.794  66.564 127.841  1.00  0.00           C
ATOM   7209  C39 POPEi 232     119.194  67.854 128.401  1.00  0.00           C
ATOM   7212 0C31 POPEi 232     118.974  67.724 129.911  1.00  0.00           C
ATOM   7215 1C31 POPEi 232     118.664  69.054 130.611  1.00  0.00           C
ATOM   7218 2C31 POPEi 232     118.844  68.974 132.131  1.00  0.00           C
ATOM   7221 3C31 POPEi 232     120.314  68.854 132.561  1.00  0.00           C
ATOM   7224 4C31 POPEi 232     120.504  68.984 134.081  1.00  0.00           C
ATOM   7227 5C31 POPEi 232     121.984  69.044 134.471  1.00  0.00           C
ATOM   7230 6C31 POPEi 232     122.214  69.304 135.961  1.00  0.00           C
ATOM   7234  NH3 POPEj 233     123.984  46.624 114.021  1.00  0.00           N
ATOM   7238  C12 POPEj 233     123.494  45.594 113.041  1.00  0.00           C
ATOM   7241  C11 POPEj 233     123.124  44.274 113.731  1.00  0.00           C
ATOM   7244  P   POPEj 233     121.904  42.014 113.031  1.00  0.00           P
ATOM   7245  O13 POPEj 233     120.444  42.164 113.211  1.00  0.00           O
ATOM   7246  O14 POPEj 233     122.314  41.204 111.871  1.00  0.00           O
ATOM   7247  O11 POPEj 233     122.604  41.474 114.361  1.00  0.00           O
ATOM   7248  O12 POPEj 233     122.524  43.434 112.771  1.00  0.00           O
ATOM   7249  C1  POPEj 233     122.104  41.834 115.661  1.00  0.00           C
ATOM   7252  C2  POPEj 233     122.134  40.704 116.751  1.00  0.00           C
ATOM   7254  O21 POPEj 233     121.064  39.764 116.571  1.00  0.00           O
ATOM   7255  C21 POPEj 233     121.124  38.494 117.061  1.00  0.00           C
ATOM   7256  O22 POPEj 233     120.134  37.804 117.261  1.00  0.00           O
ATOM   7257  C22 POPEj 233     122.544  37.934 117.271  1.00  0.00           C
ATOM   7260  C3  POPEj 233     121.984  41.404 118.131  1.00  0.00           C
ATOM   7263  O31 POPEj 233     122.034  40.484 119.231  1.00  0.00           O
ATOM   7264  C31 POPEj 233     122.024  40.954 120.501  1.00  0.00           C
ATOM   7265  O32 POPEj 233     122.084  40.214 121.481  1.00  0.00           O
ATOM   7266  C32 POPEj 233     122.104  42.474 120.601  1.00  0.00           C
ATOM   7269  C23 POPEj 233     122.544  36.394 117.511  1.00  0.00           C
ATOM   7272  C24 POPEj 233     123.964  35.794 117.481  1.00  0.00           C
ATOM   7275  C25 POPEj 233     124.034  34.274 117.741  1.00  0.00           C
ATOM   7278  C26 POPEj 233     125.464  33.734 117.591  1.00  0.00           C
ATOM   7281  C27 POPEj 233     125.624  32.204 117.761  1.00  0.00           C
ATOM   7284  C28 POPEj 233     125.584  31.714 119.221  1.00  0.00           C
ATOM   7287  C29 POPEj 233     124.214  31.294 119.681  1.00  0.00           C
ATOM   7289 0C21 POPEj 233     123.824  30.034 119.961  1.00  0.00           C
ATOM   7291 1C21 POPEj 233     124.684  28.804 119.881  1.00  0.00           C
ATOM   7294 2C21 POPEj 233     125.464  28.564 121.191  1.00  0.00           C
ATOM   7297 3C21 POPEj 233     124.544  28.274 122.391  1.00  0.00           C
ATOM   7300 4C21 POPEj 233     125.284  28.054 123.721  1.00  0.00           C
ATOM   7303 5C21 POPEj 233     126.184  29.234 124.111  1.00  0.00           C
ATOM   7306 6C21 POPEj 233     126.184  29.514 125.611  1.00  0.00           C
ATOM   7309 7C21 POPEj 233     126.924  30.804 125.971  1.00  0.00           C
ATOM   7312 8C21 POPEj 233     126.834  31.144 127.461  1.00  0.00           C
ATOM   7316  C33 POPEj 233     122.104  42.934 122.071  1.00  0.00           C
ATOM   7319  C34 POPEj 233     122.344  44.434 122.201  1.00  0.00           C
ATOM   7322  C35 POPEj 233     121.954  44.904 123.601  1.00  0.00           C
ATOM   7325  C36 POPEj 233     122.804  46.044 124.151  1.00  0.00           C
ATOM   7328  C37 POPEj 233     122.254  46.444 125.511  1.00  0.00           C
ATOM   7331  C38 POPEj 233     123.124  47.444 126.261  1.00  0.00           C
ATOM   7334  C39 POPEj 233     124.414  46.834 126.801  1.00  0.00           C
ATOM   7337 0C31 POPEj 233     125.164  47.804 127.711  1.00  0.00           C
ATOM   7340 1C31 POPEj 233     126.604  47.374 128.001  1.00  0.00           C
ATOM   7343 2C31 POPEj 233     127.124  48.004 129.301  1.00  0.00           C
ATOM   7346 3C31 POPEj 233     126.724  47.174 130.511  1.00  0.00           C
ATOM   7349 4C31 POPEj 233     126.974  47.874 131.851  1.00  0.00           C
ATOM   7352 5C31 POPEj 233     126.884  46.884 133.021  1.00  0.00           C
ATOM   7355 6C31 POPEj 233     126.894  47.564 134.391  1.00  0.00           C
ATOM   7359  NH3 POPEk 234      91.344 132.402 161.031  1.00  0.00           N
ATOM   7363  C12 POPEk 234      91.444 131.042 161.661  1.00  0.00           C
ATOM   7366  C11 POPEk 234      92.744 130.312 161.271  1.00  0.00           C
ATOM   7369  P   POPEk 234      93.494 127.822 161.691  1.00  0.00           P
ATOM   7370  O13 POPEk 234      94.404 127.232 162.691  1.00  0.00           O
ATOM   7371  O14 POPEk 234      92.344 126.992 161.241  1.00  0.00           O
ATOM   7372  O11 POPEk 234      94.334 128.212 160.401  1.00  0.00           O
ATOM   7373  O12 POPEk 234      92.924 129.222 162.171  1.00  0.00           O
ATOM   7374  C1  POPEk 234      93.954 127.502 159.201  1.00  0.00           C
ATOM   7377  C2  POPEk 234      94.924 127.762 158.031  1.00  0.00           C
ATOM   7379  O21 POPEk 234      96.164 127.072 158.271  1.00  0.00           O
ATOM   7380  C21 POPEk 234      96.134 125.764 158.051  1.00  0.00           C
ATOM   7381  O22 POPEk 234      96.474 124.914 158.861  1.00  0.00           O
ATOM   7382  C22 POPEk 234      95.744 125.404 156.621  1.00  0.00           C
ATOM   7385  C3  POPEk 234      95.164 129.262 157.791  1.00  0.00           C
ATOM   7388  O31 POPEk 234      96.154 129.422 156.751  1.00  0.00           O
ATOM   7389  C31 POPEk 234      95.814 130.212 155.751  1.00  0.00           C
ATOM   7390  O32 POPEk 234      94.784 130.852 155.641  1.00  0.00           O
ATOM   7391  C32 POPEk 234      97.084 130.542 154.991  1.00  0.00           C
ATOM   7394  C23 POPEk 234      96.554 124.184 156.131  1.00  0.00           C
ATOM   7397  C24 POPEk 234      96.114 123.604 154.781  1.00  0.00           C
ATOM   7400  C25 POPEk 234      94.604 123.394 154.681  1.00  0.00           C
ATOM   7403  C26 POPEk 234      94.204 122.344 153.651  1.00  0.00           C
ATOM   7406  C27 POPEk 234      94.754 122.614 152.241  1.00  0.00           C
ATOM   7409  C28 POPEk 234      94.004 121.794 151.191  1.00  0.00           C
ATOM   7412  C29 POPEk 234      94.524 122.024 149.801  1.00  0.00           C
ATOM   7414 0C21 POPEk 234      94.994 121.094 148.961  1.00  0.00           C
ATOM   7416 1C21 POPEk 234      95.064 119.604 149.231  1.00  0.00           C
ATOM   7419 2C21 POPEk 234      94.764 118.754 147.991  1.00  0.00           C
ATOM   7422 3C21 POPEk 234      95.814 118.904 146.881  1.00  0.00           C
ATOM   7425 4C21 POPEk 234      95.564 117.944 145.721  1.00  0.00           C
ATOM   7428 5C21 POPEk 234      96.744 117.914 144.741  1.00  0.00           C
ATOM   7431 6C21 POPEk 234      96.974 119.224 143.991  1.00  0.00           C
ATOM   7434 7C21 POPEk 234      98.154 119.104 143.021  1.00  0.00           C
ATOM   7437 8C21 POPEk 234      98.404 120.344 142.171  1.00  0.00           C
ATOM   7441  C33 POPEk 234      97.764 131.692 155.761  1.00  0.00           C
ATOM   7444  C34 POPEk 234      98.734 132.522 154.921  1.00  0.00           C
ATOM   7447  C35 POPEk 234      97.984 133.422 153.931  1.00  0.00           C
ATOM   7450  C36 POPEk 234      98.914 134.152 152.971  1.00  0.00           C
ATOM   7453  C37 POPEk 234      98.234 134.292 151.611  1.00  0.00           C
ATOM   7456  C38 POPEk 234      98.954 135.262 150.681  1.00  0.00           C
ATOM   7459  C39 POPEk 234      98.374 135.222 149.261  1.00  0.00           C
ATOM   7462 0C31 POPEk 234      99.034 136.242 148.341  1.00  0.00           C
ATOM   7465 1C31 POPEk 234      99.344 135.682 146.941  1.00  0.00           C
ATOM   7468 2C31 POPEk 234      99.864 136.792 146.021  1.00  0.00           C
ATOM   7471 3C31 POPEk 234     100.734 136.332 144.841  1.00  0.00           C
ATOM   7474 4C31 POPEk 234     101.954 135.522 145.281  1.00  0.00           C
ATOM   7477 5C31 POPEk 234     103.164 135.692 144.351  1.00  0.00           C
ATOM   7480 6C31 POPEk 234     104.304 134.722 144.671  1.00  0.00           C
ATOM   7484  NH3 POPEl 235      37.864  29.424 119.221  1.00  0.00           N
ATOM   7488  C12 POPEl 235      36.404  29.044 119.141  1.00  0.00           C
ATOM   7491  C11 POPEl 235      35.774  29.034 117.751  1.00  0.00           C
ATOM   7494  P   POPEl 235      33.164  29.134 117.171  1.00  0.00           P
ATOM   7495  O13 POPEl 235      33.494  29.674 115.831  1.00  0.00           O
ATOM   7496  O14 POPEl 235      32.084  28.134 117.201  1.00  0.00           O
ATOM   7497  O11 POPEl 235      32.664  30.344 118.021  1.00  0.00           O
ATOM   7498  O12 POPEl 235      34.434  28.594 117.921  1.00  0.00           O
ATOM   7499  C1  POPEl 235      32.874  30.524 119.421  1.00  0.00           C
ATOM   7502  C2  POPEl 235      31.984  29.604 120.311  1.00  0.00           C
ATOM   7504  O21 POPEl 235      31.584  30.264 121.531  1.00  0.00           O
ATOM   7505  C21 POPEl 235      32.514  30.574 122.421  1.00  0.00           C
ATOM   7506  O22 POPEl 235      33.704  30.374 122.311  1.00  0.00           O
ATOM   7507  C22 POPEl 235      31.824  31.254 123.611  1.00  0.00           C
ATOM   7510  C3  POPEl 235      32.564  28.184 120.591  1.00  0.00           C
ATOM   7513  O31 POPEl 235      31.594  27.424 121.341  1.00  0.00           O
ATOM   7514  C31 POPEl 235      32.084  26.594 122.251  1.00  0.00           C
ATOM   7515  O32 POPEl 235      33.264  26.404 122.491  1.00  0.00           O
ATOM   7516  C32 POPEl 235      30.924  25.974 123.021  1.00  0.00           C
ATOM   7519  C23 POPEl 235      32.524  31.264 124.981  1.00  0.00           C
ATOM   7522  C24 POPEl 235      31.624  31.984 126.011  1.00  0.00           C
ATOM   7525  C25 POPEl 235      32.264  32.244 127.381  1.00  0.00           C
ATOM   7528  C26 POPEl 235      32.674  30.964 128.111  1.00  0.00           C
ATOM   7531  C27 POPEl 235      33.594  31.214 129.311  1.00  0.00           C
ATOM   7534  C28 POPEl 235      33.964  29.884 130.011  1.00  0.00           C
ATOM   7537  C29 POPEl 235      35.384  29.854 130.521  1.00  0.00           C
ATOM   7539 0C21 POPEl 235      35.814  29.784 131.791  1.00  0.00           C
ATOM   7541 1C21 POPEl 235      34.984  29.744 133.051  1.00  0.00           C
ATOM   7544 2C21 POPEl 235      35.284  28.504 133.901  1.00  0.00           C
ATOM   7547 3C21 POPEl 235      34.634  28.584 135.301  1.00  0.00           C
ATOM   7550 4C21 POPEl 235      34.754  27.294 136.111  1.00  0.00           C
ATOM   7553 5C21 POPEl 235      36.164  27.034 136.671  1.00  0.00           C
ATOM   7556 6C21 POPEl 235      36.234  27.084 138.201  1.00  0.00           C
ATOM   7559 7C21 POPEl 235      37.644  26.814 138.741  1.00  0.00           C
ATOM   7562 8C21 POPEl 235      37.774  26.954 140.261  1.00  0.00           C
ATOM   7566  C33 POPEl 235      31.184  25.994 124.531  1.00  0.00           C
ATOM   7569  C34 POPEl 235      31.174  27.414 125.101  1.00  0.00           C
ATOM   7572  C35 POPEl 235      31.894  27.474 126.451  1.00  0.00           C
ATOM   7575  C36 POPEl 235      31.304  26.534 127.501  1.00  0.00           C
ATOM   7578  C37 POPEl 235      32.144  26.554 128.781  1.00  0.00           C
ATOM   7581  C38 POPEl 235      31.594  25.634 129.881  1.00  0.00           C
ATOM   7584  C39 POPEl 235      32.534  25.614 131.091  1.00  0.00           C
ATOM   7587 0C31 POPEl 235      31.844  25.834 132.441  1.00  0.00           C
ATOM   7590 1C31 POPEl 235      31.114  27.184 132.531  1.00  0.00           C
ATOM   7593 2C31 POPEl 235      30.864  27.684 133.961  1.00  0.00           C
ATOM   7596 3C31 POPEl 235      29.974  26.774 134.821  1.00  0.00           C
ATOM   7599 4C31 POPEl 235      30.784  25.764 135.651  1.00  0.00           C
ATOM   7602 5C31 POPEl 235      29.924  24.984 136.641  1.00  0.00           C
ATOM   7605 6C31 POPEl 235      30.704  23.954 137.451  1.00  0.00           C
ATOM   7609  NH3 POPEm 236      90.014  21.654 161.431  1.00  0.00           N
ATOM   7613  C12 POPEm 236      89.574  22.324 162.711  1.00  0.00           C
ATOM   7616  C11 POPEm 236      89.844  21.414 163.931  1.00  0.00           C
ATOM   7619  P   POPEm 236      88.064  19.484 164.331  1.00  0.00           P
ATOM   7620  O13 POPEm 236      87.894  18.134 163.751  1.00  0.00           O
ATOM   7621  O14 POPEm 236      88.214  19.584 165.791  1.00  0.00           O
ATOM   7622  O11 POPEm 236      86.964  20.464 163.801  1.00  0.00           O
ATOM   7623  O12 POPEm 236      89.374  20.084 163.671  1.00  0.00           O
ATOM   7624  C1  POPEm 236      86.094  20.114 162.721  1.00  0.00           C
ATOM   7627  C2  POPEm 236      86.754  20.394 161.351  1.00  0.00           C
ATOM   7629  O21 POPEm 236      85.804  20.874 160.381  1.00  0.00           O
ATOM   7630  C21 POPEm 236      86.394  21.604 159.421  1.00  0.00           C
ATOM   7631  O22 POPEm 236      87.474  22.164 159.541  1.00  0.00           O
ATOM   7632  C22 POPEm 236      85.564  21.544 158.151  1.00  0.00           C
ATOM   7635  C3  POPEm 236      87.524  19.164 160.791  1.00  0.00           C
ATOM   7638  O31 POPEm 236      88.054  19.424 159.481  1.00  0.00           O
ATOM   7639  C31 POPEm 236      88.444  18.354 158.821  1.00  0.00           C
ATOM   7640  O32 POPEm 236      88.494  17.224 159.281  1.00  0.00           O
ATOM   7641  C32 POPEm 236      88.754  18.764 157.371  1.00  0.00           C
ATOM   7644  C23 POPEm 236      86.334  22.044 156.921  1.00  0.00           C
ATOM   7647  C24 POPEm 236      85.594  21.664 155.631  1.00  0.00           C
ATOM   7650  C25 POPEm 236      86.114  22.404 154.391  1.00  0.00           C
ATOM   7653  C26 POPEm 236      87.584  22.114 154.051  1.00  0.00           C
ATOM   7656  C27 POPEm 236      88.174  23.024 152.951  1.00  0.00           C
ATOM   7659  C28 POPEm 236      87.564  22.814 151.551  1.00  0.00           C
ATOM   7662  C29 POPEm 236      86.274  23.554 151.331  1.00  0.00           C
ATOM   7664 0C21 POPEm 236      85.784  23.994 150.151  1.00  0.00           C
ATOM   7666 1C21 POPEm 236      86.414  23.824 148.791  1.00  0.00           C
ATOM   7669 2C21 POPEm 236      86.414  25.134 148.001  1.00  0.00           C
ATOM   7672 3C21 POPEm 236      85.014  25.634 147.601  1.00  0.00           C
ATOM   7675 4C21 POPEm 236      85.084  26.954 146.831  1.00  0.00           C
ATOM   7678 5C21 POPEm 236      83.704  27.474 146.391  1.00  0.00           C
ATOM   7681 6C21 POPEm 236      83.224  26.914 145.051  1.00  0.00           C
ATOM   7684 7C21 POPEm 236      81.974  27.654 144.541  1.00  0.00           C
ATOM   7687 8C21 POPEm 236      81.584  27.344 143.101  1.00  0.00           C
ATOM   7691  C33 POPEm 236      88.024  17.894 156.311  1.00  0.00           C
ATOM   7694  C34 POPEm 236      88.784  16.594 156.011  1.00  0.00           C
ATOM   7697  C35 POPEm 236      88.074  15.654 155.031  1.00  0.00           C
ATOM   7700  C36 POPEm 236      89.024  14.584 154.491  1.00  0.00           C
ATOM   7703  C37 POPEm 236      88.384  13.554 153.571  1.00  0.00           C
ATOM   7706  C38 POPEm 236      89.454  12.724 152.861  1.00  0.00           C
ATOM   7709  C39 POPEm 236      88.914  11.794 151.771  1.00  0.00           C
ATOM   7712 0C31 POPEm 236      90.054  11.054 151.061  1.00  0.00           C
ATOM   7715 1C31 POPEm 236      89.584  10.164 149.901  1.00  0.00           C
ATOM   7718 2C31 POPEm 236      90.764   9.464 149.211  1.00  0.00           C
ATOM   7721 3C31 POPEm 236      90.344   8.484 148.111  1.00  0.00           C
ATOM   7724 4C31 POPEm 236      89.894   9.134 146.791  1.00  0.00           C
ATOM   7727 5C31 POPEm 236      89.464   8.084 145.771  1.00  0.00           C
ATOM   7730 6C31 POPEm 236      88.814   8.664 144.511  1.00  0.00           C
ATOM   7734  NH3 POPEn 237     104.004   7.284 117.971  1.00  0.00           N
ATOM   7738  C12 POPEn 237     104.704   6.014 117.621  1.00  0.00           C
ATOM   7741  C11 POPEn 237     106.174   5.954 118.071  1.00  0.00           C
ATOM   7744  P   POPEn 237     107.974   4.044 118.281  1.00  0.00           P
ATOM   7745  O13 POPEn 237     109.034   5.074 118.261  1.00  0.00           O
ATOM   7746  O14 POPEn 237     108.234   2.764 117.571  1.00  0.00           O
ATOM   7747  O11 POPEn 237     107.754   3.694 119.801  1.00  0.00           O
ATOM   7748  O12 POPEn 237     106.594   4.614 117.831  1.00  0.00           O
ATOM   7749  C1  POPEn 237     106.464   3.624 120.411  1.00  0.00           C
ATOM   7752  C2  POPEn 237     105.834   2.254 120.161  1.00  0.00           C
ATOM   7754  O21 POPEn 237     104.514   2.294 120.721  1.00  0.00           O
ATOM   7755  C21 POPEn 237     103.754   1.274 120.411  1.00  0.00           C
ATOM   7756  O22 POPEn 237     104.084   0.334 119.681  1.00  0.00           O
ATOM   7757  C22 POPEn 237     102.364   1.544 121.001  1.00  0.00           C
ATOM   7760  C3  POPEn 237     106.724   1.114 120.751  1.00  0.00           C
ATOM   7763  O31 POPEn 237     106.114   0.434 121.861  1.00  0.00           O
ATOM   7764  C31 POPEn 237     106.134   1.114 123.001  1.00  0.00           C
ATOM   7765  O32 POPEn 237     106.764   2.134 123.201  1.00  0.00           O
ATOM   7766  C32 POPEn 237     105.254   0.394 124.021  1.00  0.00           C
ATOM   7769  C23 POPEn 237     101.804   0.484 121.971  1.00  0.00           C
ATOM   7772  C24 POPEn 237     100.404   0.904 122.421  1.00  0.00           C
ATOM   7775  C25 POPEn 237      99.584  -0.196 123.101  1.00  0.00           C
ATOM   7778  C26 POPEn 237      99.804  -0.276 124.611  1.00  0.00           C
ATOM   7781  C27 POPEn 237      98.774  -1.226 125.251  1.00  0.00           C
ATOM   7784  C28 POPEn 237      98.814  -1.246 126.781  1.00  0.00           C
ATOM   7787  C29 POPEn 237     100.144  -1.756 127.281  1.00  0.00           C
ATOM   7789 0C21 POPEn 237     100.794  -1.346 128.381  1.00  0.00           C
ATOM   7791 1C21 POPEn 237     100.314  -0.326 129.381  1.00  0.00           C
ATOM   7794 2C21 POPEn 237      99.714  -0.986 130.641  1.00  0.00           C
ATOM   7797 3C21 POPEn 237     100.764  -1.756 131.451  1.00  0.00           C
ATOM   7800 4C21 POPEn 237     100.294  -2.316 132.781  1.00  0.00           C
ATOM   7803 5C21 POPEn 237     101.414  -3.054 133.531  1.00  0.00           C
ATOM   7806 6C21 POPEn 237     101.824  -4.394 132.901  1.00  0.00           C
ATOM   7809 7C21 POPEn 237     102.654  -5.254 133.861  1.00  0.00           C
ATOM   7812 8C21 POPEn 237     103.014  -6.634 133.301  1.00  0.00           C
ATOM   7816  C33 POPEn 237     104.534   1.364 124.981  1.00  0.00           C
ATOM   7819  C34 POPEn 237     104.464   0.854 126.421  1.00  0.00           C
ATOM   7822  C35 POPEn 237     103.794   1.864 127.371  1.00  0.00           C
ATOM   7825  C36 POPEn 237     103.794   1.424 128.851  1.00  0.00           C
ATOM   7828  C37 POPEn 237     105.224   1.344 129.391  1.00  0.00           C
ATOM   7831  C38 POPEn 237     105.414   0.944 130.861  1.00  0.00           C
ATOM   7834  C39 POPEn 237     104.674   1.814 131.881  1.00  0.00           C
ATOM   7837 0C31 POPEn 237     105.054   3.304 131.811  1.00  0.00           C
ATOM   7840 1C31 POPEn 237     104.274   4.144 132.821  1.00  0.00           C
ATOM   7843 2C31 POPEn 237     104.504   5.644 132.631  1.00  0.00           C
ATOM   7846 3C31 POPEn 237     103.724   6.494 133.641  1.00  0.00           C
ATOM   7849 4C31 POPEn 237     104.084   6.184 135.101  1.00  0.00           C
ATOM   7852 5C31 POPEn 237     103.624   7.294 136.061  1.00  0.00           C
ATOM   7855 6C31 POPEn 237     104.064   7.044 137.501  1.00  0.00           C
ATOM   7859  NH3 POPEo 238      47.314  14.364 121.911  1.00  0.00           N
ATOM   7863  C12 POPEo 238      45.854  14.674 122.091  1.00  0.00           C
ATOM   7866  C11 POPEo 238      45.144  14.774 120.721  1.00  0.00           C
ATOM   7869  P   POPEo 238      42.524  14.814 121.281  1.00  0.00           P
ATOM   7870  O13 POPEo 238      41.554  15.934 121.401  1.00  0.00           O
ATOM   7871  O14 POPEo 238      42.124  13.704 120.391  1.00  0.00           O
ATOM   7872  O11 POPEo 238      42.854  14.314 122.741  1.00  0.00           O
ATOM   7873  O12 POPEo 238      43.884  15.434 120.781  1.00  0.00           O
ATOM   7874  C1  POPEo 238      42.134  14.894 123.841  1.00  0.00           C
ATOM   7877  C2  POPEo 238      42.664  14.344 125.191  1.00  0.00           C
ATOM   7879  O21 POPEo 238      41.784  14.774 126.251  1.00  0.00           O
ATOM   7880  C21 POPEo 238      41.754  14.004 127.331  1.00  0.00           C
ATOM   7881  O22 POPEo 238      42.334  12.944 127.461  1.00  0.00           O
ATOM   7882  C22 POPEo 238      40.974  14.724 128.451  1.00  0.00           C
ATOM   7885  C3  POPEo 238      44.114  14.864 125.411  1.00  0.00           C
ATOM   7888  O31 POPEo 238      44.954  13.824 125.931  1.00  0.00           O
ATOM   7889  C31 POPEo 238      45.114  13.844 127.251  1.00  0.00           C
ATOM   7890  O32 POPEo 238      44.754  14.744 127.991  1.00  0.00           O
ATOM   7891  C32 POPEo 238      45.814  12.564 127.671  1.00  0.00           C
ATOM   7894  C23 POPEo 238      40.154  13.734 129.311  1.00  0.00           C
ATOM   7897  C24 POPEo 238      39.444  14.374 130.531  1.00  0.00           C
ATOM   7900  C25 POPEo 238      40.374  15.034 131.561  1.00  0.00           C
ATOM   7903  C26 POPEo 238      41.284  14.064 132.331  1.00  0.00           C
ATOM   7906  C27 POPEo 238      42.314  14.804 133.201  1.00  0.00           C
ATOM   7909  C28 POPEo 238      43.384  13.864 133.781  1.00  0.00           C
ATOM   7912  C29 POPEo 238      44.664  14.604 134.101  1.00  0.00           C
ATOM   7914 0C21 POPEo 238      45.214  14.824 135.311  1.00  0.00           C
ATOM   7916 1C21 POPEo 238      44.674  14.344 136.641  1.00  0.00           C
ATOM   7919 2C21 POPEo 238      45.784  13.934 137.631  1.00  0.00           C
ATOM   7922 3C21 POPEo 238      46.524  15.124 138.281  1.00  0.00           C
ATOM   7925 4C21 POPEo 238      47.684  14.724 139.201  1.00  0.00           C
ATOM   7928 5C21 POPEo 238      47.324  13.584 140.171  1.00  0.00           C
ATOM   7931 6C21 POPEo 238      48.434  13.194 141.151  1.00  0.00           C
ATOM   7934 7C21 POPEo 238      48.134  11.824 141.771  1.00  0.00           C
ATOM   7937 8C21 POPEo 238      49.114  11.374 142.861  1.00  0.00           C
ATOM   7941  C33 POPEo 238      45.614  12.224 129.161  1.00  0.00           C
ATOM   7944  C34 POPEo 238      46.004  10.764 129.451  1.00  0.00           C
ATOM   7947  C35 POPEo 238      45.554  10.294 130.851  1.00  0.00           C
ATOM   7950  C36 POPEo 238      46.204  11.104 131.981  1.00  0.00           C
ATOM   7953  C37 POPEo 238      46.094  10.424 133.351  1.00  0.00           C
ATOM   7956  C38 POPEo 238      47.144  10.964 134.331  1.00  0.00           C
ATOM   7959  C39 POPEo 238      47.164  10.254 135.691  1.00  0.00           C
ATOM   7962 0C31 POPEo 238      45.874  10.404 136.501  1.00  0.00           C
ATOM   7965 1C31 POPEo 238      46.144  10.154 137.991  1.00  0.00           C
ATOM   7968 2C31 POPEo 238      44.884  10.044 138.851  1.00  0.00           C
ATOM   7971 3C31 POPEo 238      45.164   9.754 140.341  1.00  0.00           C
ATOM   7974 4C31 POPEo 238      46.144   8.604 140.561  1.00  0.00           C
ATOM   7977 5C31 POPEo 238      46.144   8.034 141.981  1.00  0.00           C
ATOM   7980 6C31 POPEo 238      47.084   6.834 142.121  1.00  0.00           C
ATOM   7984  NH3 POPEp 239      83.964  49.934 117.411  1.00  0.00           N
ATOM   7988  C12 POPEp 239      84.954  49.334 118.361  1.00  0.00           C
ATOM   7991  C11 POPEp 239      85.594  48.094 117.711  1.00  0.00           C
ATOM   7994  P   POPEp 239      88.044  47.924 118.601  1.00  0.00           P
ATOM   7995  O13 POPEp 239      88.164  49.394 118.471  1.00  0.00           O
ATOM   7996  O14 POPEp 239      88.814  47.114 117.641  1.00  0.00           O
ATOM   7997  O11 POPEp 239      88.434  47.524 120.091  1.00  0.00           O
ATOM   7998  O12 POPEp 239      86.524  47.484 118.591  1.00  0.00           O
ATOM   7999  C1  POPEp 239      87.694  48.014 121.211  1.00  0.00           C
ATOM   8002  C2  POPEp 239      88.654  48.474 122.341  1.00  0.00           C
ATOM   8004  O21 POPEp 239      87.994  48.524 123.631  1.00  0.00           O
ATOM   8005  C21 POPEp 239      87.164  49.554 123.761  1.00  0.00           C
ATOM   8006  O22 POPEp 239      86.724  50.224 122.851  1.00  0.00           O
ATOM   8007  C22 POPEp 239      86.804  49.814 125.221  1.00  0.00           C
ATOM   8010  C3  POPEp 239      89.404  49.804 121.991  1.00  0.00           C
ATOM   8013  O31 POPEp 239      89.884  50.434 123.201  1.00  0.00           O
ATOM   8014  C31 POPEp 239      90.444  51.634 123.061  1.00  0.00           C
ATOM   8015  O32 POPEp 239      90.734  52.154 121.991  1.00  0.00           O
ATOM   8016  C32 POPEp 239      90.644  52.204 124.471  1.00  0.00           C
ATOM   8019  C23 POPEp 239      88.004  49.694 126.191  1.00  0.00           C
ATOM   8022  C24 POPEp 239      87.814  50.514 127.471  1.00  0.00           C
ATOM   8025  C25 POPEp 239      89.084  50.584 128.311  1.00  0.00           C
ATOM   8028  C26 POPEp 239      88.934  51.484 129.551  1.00  0.00           C
ATOM   8031  C27 POPEp 239      90.304  51.884 130.121  1.00  0.00           C
ATOM   8034  C28 POPEp 239      90.204  52.824 131.341  1.00  0.00           C
ATOM   8037  C29 POPEp 239      89.854  52.084 132.611  1.00  0.00           C
ATOM   8039 0C21 POPEp 239      90.224  52.464 133.851  1.00  0.00           C
ATOM   8041 1C21 POPEp 239      90.984  53.714 134.201  1.00  0.00           C
ATOM   8044 2C21 POPEp 239      92.374  53.444 134.801  1.00  0.00           C
ATOM   8047 3C21 POPEp 239      93.114  54.744 135.121  1.00  0.00           C
ATOM   8050 4C21 POPEp 239      94.554  54.544 135.611  1.00  0.00           C
ATOM   8053 5C21 POPEp 239      94.674  53.834 136.961  1.00  0.00           C
ATOM   8056 6C21 POPEp 239      96.124  53.814 137.461  1.00  0.00           C
ATOM   8059 7C21 POPEp 239      96.314  52.994 138.741  1.00  0.00           C
ATOM   8062 8C21 POPEp 239      97.754  53.044 139.251  1.00  0.00           C
ATOM   8066  C33 POPEp 239      91.904  53.064 124.701  1.00  0.00           C
ATOM   8069  C34 POPEp 239      92.084  53.344 126.201  1.00  0.00           C
ATOM   8072  C35 POPEp 239      93.434  53.984 126.591  1.00  0.00           C
ATOM   8075  C36 POPEp 239      93.704  53.804 128.091  1.00  0.00           C
ATOM   8078  C37 POPEp 239      94.984  54.484 128.611  1.00  0.00           C
ATOM   8081  C38 POPEp 239      95.404  53.904 129.971  1.00  0.00           C
ATOM   8084  C39 POPEp 239      96.284  54.844 130.801  1.00  0.00           C
ATOM   8087 0C31 POPEp 239      96.854  54.144 132.051  1.00  0.00           C
ATOM   8090 1C31 POPEp 239      97.314  55.144 133.131  1.00  0.00           C
ATOM   8093 2C31 POPEp 239      98.234  54.514 134.191  1.00  0.00           C
ATOM   8096 3C31 POPEp 239      99.714  54.434 133.771  1.00  0.00           C
ATOM   8099 4C31 POPEp 239     100.374  55.814 133.601  1.00  0.00           C
ATOM   8102 5C31 POPEp 239     101.844  55.724 133.161  1.00  0.00           C
ATOM   8105 6C31 POPEp 239     102.454  57.094 132.891  1.00  0.00           C
ATOM   8109  NH3 POPEq 240      47.134 124.664 120.591  1.00  0.00           N
ATOM   8113  C12 POPEq 240      47.424 123.624 121.641  1.00  0.00           C
ATOM   8116  C11 POPEq 240      48.604 122.674 121.261  1.00  0.00           C
ATOM   8119  P   POPEq 240      51.214 122.934 121.651  1.00  0.00           P
ATOM   8120  O13 POPEq 240      51.344 121.464 121.731  1.00  0.00           O
ATOM   8121  O14 POPEq 240      52.354 123.714 121.131  1.00  0.00           O
ATOM   8122  O11 POPEq 240      50.924 123.544 123.071  1.00  0.00           O
ATOM   8123  O12 POPEq 240      49.834 123.334 120.921  1.00  0.00           O
ATOM   8124  C1  POPEq 240      51.484 123.104 124.291  1.00  0.00           C
ATOM   8127  C2  POPEq 240      50.614 123.654 125.451  1.00  0.00           C
ATOM   8129  O21 POPEq 240      50.764 122.844 126.621  1.00  0.00           O
ATOM   8130  C21 POPEq 240      51.874 123.094 127.301  1.00  0.00           C
ATOM   8131  O22 POPEq 240      52.664 124.004 127.061  1.00  0.00           O
ATOM   8132  C22 POPEq 240      52.004 122.124 128.461  1.00  0.00           C
ATOM   8135  C3  POPEq 240      49.114 123.664 125.031  1.00  0.00           C
ATOM   8138  O31 POPEq 240      48.264 124.384 125.941  1.00  0.00           O
ATOM   8139  C31 POPEq 240      47.404 123.634 126.631  1.00  0.00           C
ATOM   8140  O32 POPEq 240      47.504 122.424 126.791  1.00  0.00           O
ATOM   8141  C32 POPEq 240      46.274 124.494 127.161  1.00  0.00           C
ATOM   8144  C23 POPEq 240      51.984 122.864 129.811  1.00  0.00           C
ATOM   8147  C24 POPEq 240      51.514 121.964 130.971  1.00  0.00           C
ATOM   8150  C25 POPEq 240      51.684 122.664 132.321  1.00  0.00           C
ATOM   8153  C26 POPEq 240      50.914 121.984 133.441  1.00  0.00           C
ATOM   8156  C27 POPEq 240      51.074 122.744 134.771  1.00  0.00           C
ATOM   8159  C28 POPEq 240      50.034 122.344 135.841  1.00  0.00           C
ATOM   8162  C29 POPEq 240      50.144 120.884 136.221  1.00  0.00           C
ATOM   8164 0C21 POPEq 240      50.374 120.384 137.441  1.00  0.00           C
ATOM   8166 1C21 POPEq 240      50.534 121.154 138.731  1.00  0.00           C
ATOM   8169 2C21 POPEq 240      49.724 120.524 139.891  1.00  0.00           C
ATOM   8172 3C21 POPEq 240      50.244 119.144 140.321  1.00  0.00           C
ATOM   8175 4C21 POPEq 240      49.484 118.544 141.511  1.00  0.00           C
ATOM   8178 5C21 POPEq 240      47.964 118.504 141.291  1.00  0.00           C
ATOM   8181 6C21 POPEq 240      47.194 117.694 142.351  1.00  0.00           C
ATOM   8184 7C21 POPEq 240      46.284 118.574 143.211  1.00  0.00           C
ATOM   8187 8C21 POPEq 240      45.344 117.774 144.101  1.00  0.00           C
ATOM   8191  C33 POPEq 240      46.224 124.534 128.691  1.00  0.00           C
ATOM   8194  C34 POPEq 240      47.454 125.264 129.241  1.00  0.00           C
ATOM   8197  C35 POPEq 240      47.264 125.674 130.701  1.00  0.00           C
ATOM   8200  C36 POPEq 240      48.544 126.252 131.321  1.00  0.00           C
ATOM   8203  C37 POPEq 240      48.334 126.822 132.731  1.00  0.00           C
ATOM   8206  C38 POPEq 240      47.714 125.844 133.731  1.00  0.00           C
ATOM   8209  C39 POPEq 240      46.204 126.034 133.901  1.00  0.00           C
ATOM   8212 0C31 POPEq 240      45.574 125.044 134.891  1.00  0.00           C
ATOM   8215 1C31 POPEq 240      44.044 125.174 134.931  1.00  0.00           C
ATOM   8218 2C31 POPEq 240      43.354 124.014 135.661  1.00  0.00           C
ATOM   8221 3C31 POPEq 240      43.614 123.934 137.171  1.00  0.00           C
ATOM   8224 4C31 POPEq 240      42.894 125.024 137.981  1.00  0.00           C
ATOM   8227 5C31 POPEq 240      42.924 124.744 139.491  1.00  0.00           C
ATOM   8230 6C31 POPEq 240      42.094 125.734 140.311  1.00  0.00           C
ATOM   8234  NH3 POPEr 241      81.184  39.014 117.451  1.00  0.00           N
ATOM   8238  C12 POPEr 241      82.504  39.114 116.761  1.00  0.00           C
ATOM   8241  C11 POPEr 241      83.614  38.414 117.571  1.00  0.00           C
ATOM   8244  P   POPEr 241      85.594  39.384 116.231  1.00  0.00           P
ATOM   8245  O13 POPEr 241      86.904  38.854 115.781  1.00  0.00           O
ATOM   8246  O14 POPEr 241      84.764  40.104 115.251  1.00  0.00           O
ATOM   8247  O11 POPEr 241      85.814  40.194 117.571  1.00  0.00           O
ATOM   8248  O12 POPEr 241      84.774  38.184 116.801  1.00  0.00           O
ATOM   8249  C1  POPEr 241      85.674  41.614 117.541  1.00  0.00           C
ATOM   8252  C2  POPEr 241      86.114  42.234 118.901  1.00  0.00           C
ATOM   8254  O21 POPEr 241      85.524  41.584 120.051  1.00  0.00           O
ATOM   8255  C21 POPEr 241      84.214  41.794 120.231  1.00  0.00           C
ATOM   8256  O22 POPEr 241      83.444  42.234 119.391  1.00  0.00           O
ATOM   8257  C22 POPEr 241      83.844  41.444 121.691  1.00  0.00           C
ATOM   8260  C3  POPEr 241      85.994  43.794 118.931  1.00  0.00           C
ATOM   8263  O31 POPEr 241      86.034  44.324 120.271  1.00  0.00           O
ATOM   8264  C31 POPEr 241      87.184  44.174 120.901  1.00  0.00           C
ATOM   8265  O32 POPEr 241      88.244  43.834 120.421  1.00  0.00           O
ATOM   8266  C32 POPEr 241      86.944  44.404 122.401  1.00  0.00           C
ATOM   8269  C23 POPEr 241      82.874  42.444 122.371  1.00  0.00           C
ATOM   8272  C24 POPEr 241      82.964  42.564 123.911  1.00  0.00           C
ATOM   8275  C25 POPEr 241      81.614  42.954 124.541  1.00  0.00           C
ATOM   8278  C26 POPEr 241      81.674  43.764 125.851  1.00  0.00           C
ATOM   8281  C27 POPEr 241      81.484  42.964 127.151  1.00  0.00           C
ATOM   8284  C28 POPEr 241      81.314  43.894 128.391  1.00  0.00           C
ATOM   8287  C29 POPEr 241      81.874  43.314 129.661  1.00  0.00           C
ATOM   8289 0C21 POPEr 241      81.304  43.254 130.881  1.00  0.00           C
ATOM   8291 1C21 POPEr 241      79.954  43.794 131.311  1.00  0.00           C
ATOM   8294 2C21 POPEr 241      79.954  43.904 132.851  1.00  0.00           C
ATOM   8297 3C21 POPEr 241      78.714  44.594 133.461  1.00  0.00           C
ATOM   8300 4C21 POPEr 241      78.834  44.684 134.991  1.00  0.00           C
ATOM   8303 5C21 POPEr 241      77.894  45.704 135.641  1.00  0.00           C
ATOM   8306 6C21 POPEr 241      76.404  45.344 135.581  1.00  0.00           C
ATOM   8309 7C21 POPEr 241      75.544  46.414 136.281  1.00  0.00           C
ATOM   8312 8C21 POPEr 241      74.044  46.104 136.281  1.00  0.00           C
ATOM   8316  C33 POPEr 241      87.184  43.114 123.221  1.00  0.00           C
ATOM   8319  C34 POPEr 241      87.584  43.384 124.681  1.00  0.00           C
ATOM   8322  C35 POPEr 241      86.554  44.214 125.441  1.00  0.00           C
ATOM   8325  C36 POPEr 241      87.024  44.634 126.841  1.00  0.00           C
ATOM   8328  C37 POPEr 241      86.074  45.684 127.441  1.00  0.00           C
ATOM   8331  C38 POPEr 241      86.584  46.294 128.741  1.00  0.00           C
ATOM   8334  C39 POPEr 241      85.634  47.384 129.271  1.00  0.00           C
ATOM   8337 0C31 POPEr 241      86.014  47.874 130.681  1.00  0.00           C
ATOM   8340 1C31 POPEr 241      84.854  48.614 131.371  1.00  0.00           C
ATOM   8343 2C31 POPEr 241      85.144  49.024 132.821  1.00  0.00           C
ATOM   8346 3C31 POPEr 241      85.304  47.814 133.761  1.00  0.00           C
ATOM   8349 4C31 POPEr 241      85.774  48.164 135.181  1.00  0.00           C
ATOM   8352 5C31 POPEr 241      86.294  46.914 135.911  1.00  0.00           C
ATOM   8355 6C31 POPEr 241      86.944  47.194 137.271  1.00  0.00           C
ATOM   8359  NH3 POPEs 242      -0.096  51.924 158.501  1.00  0.00           N
ATOM   8363  C12 POPEs 242       1.414  51.864 158.401  1.00  0.00           C
ATOM   8366  C11 POPEs 242       1.944  50.584 159.061  1.00  0.00           C
ATOM   8369  P   POPEs 242       4.154  49.324 159.581  1.00  0.00           P
ATOM   8370  O13 POPEs 242       5.594  49.414 159.231  1.00  0.00           O
ATOM   8371  O14 POPEs 242       3.804  49.504 161.001  1.00  0.00           O
ATOM   8372  O11 POPEs 242       3.574  47.974 158.991  1.00  0.00           O
ATOM   8373  O12 POPEs 242       3.324  50.364 158.711  1.00  0.00           O
ATOM   8374  C1  POPEs 242       4.454  47.024 158.371  1.00  0.00           C
ATOM   8377  C2  POPEs 242       4.514  47.154 156.811  1.00  0.00           C
ATOM   8379  O21 POPEs 242       5.614  46.434 156.241  1.00  0.00           O
ATOM   8380  C21 POPEs 242       5.484  45.124 156.241  1.00  0.00           C
ATOM   8381  O22 POPEs 242       4.804  44.484 157.011  1.00  0.00           O
ATOM   8382  C22 POPEs 242       6.244  44.594 155.021  1.00  0.00           C
ATOM   8385  C3  POPEs 242       4.574  48.624 156.271  1.00  0.00           C
ATOM   8388  O31 POPEs 242       5.034  48.684 154.901  1.00  0.00           O
ATOM   8389  C31 POPEs 242       6.344  48.834 154.791  1.00  0.00           C
ATOM   8390  O32 POPEs 242       7.124  49.084 155.701  1.00  0.00           O
ATOM   8391  C32 POPEs 242       6.804  48.634 153.351  1.00  0.00           C
ATOM   8394  C23 POPEs 242       5.494  45.024 153.741  1.00  0.00           C
ATOM   8397  C24 POPEs 242       6.254  44.724 152.451  1.00  0.00           C
ATOM   8400  C25 POPEs 242       5.514  45.304 151.241  1.00  0.00           C
ATOM   8403  C26 POPEs 242       6.024  44.754 149.901  1.00  0.00           C
ATOM   8406  C27 POPEs 242       5.034  45.064 148.761  1.00  0.00           C
ATOM   8409  C28 POPEs 242       5.524  44.604 147.371  1.00  0.00           C
ATOM   8412  C29 POPEs 242       5.454  43.104 147.171  1.00  0.00           C
ATOM   8414 0C21 POPEs 242       6.264  42.374 146.391  1.00  0.00           C
ATOM   8416 1C21 POPEs 242       7.404  42.904 145.551  1.00  0.00           C
ATOM   8419 2C21 POPEs 242       7.494  42.294 144.141  1.00  0.00           C
ATOM   8422 3C21 POPEs 242       8.734  42.824 143.411  1.00  0.00           C
ATOM   8425 4C21 POPEs 242       9.094  42.054 142.131  1.00  0.00           C
ATOM   8428 5C21 POPEs 242      10.444  42.494 141.541  1.00  0.00           C
ATOM   8431 6C21 POPEs 242      10.904  41.644 140.361  1.00  0.00           C
ATOM   8434 7C21 POPEs 242      12.344  41.974 139.931  1.00  0.00           C
ATOM   8437 8C21 POPEs 242      12.874  41.084 138.801  1.00  0.00           C
ATOM   8441  C33 POPEs 242       8.284  49.054 153.201  1.00  0.00           C
ATOM   8444  C34 POPEs 242       8.874  48.854 151.801  1.00  0.00           C
ATOM   8447  C35 POPEs 242       8.444  49.924 150.791  1.00  0.00           C
ATOM   8450  C36 POPEs 242       7.264  49.494 149.911  1.00  0.00           C
ATOM   8453  C37 POPEs 242       7.064  50.464 148.751  1.00  0.00           C
ATOM   8456  C38 POPEs 242       5.974  49.994 147.781  1.00  0.00           C
ATOM   8459  C39 POPEs 242       6.084  50.714 146.431  1.00  0.00           C
ATOM   8462 0C31 POPEs 242       5.104  50.154 145.391  1.00  0.00           C
ATOM   8465 1C31 POPEs 242       5.274  50.804 144.011  1.00  0.00           C
ATOM   8468 2C31 POPEs 242       4.624  49.964 142.901  1.00  0.00           C
ATOM   8471 3C31 POPEs 242       4.514  50.684 141.561  1.00  0.00           C
ATOM   8474 4C31 POPEs 242       3.894  49.784 140.481  1.00  0.00           C
ATOM   8477 5C31 POPEs 242       3.414  50.554 139.251  1.00  0.00           C
ATOM   8480 6C31 POPEs 242       2.934  49.634 138.131  1.00  0.00           C
ATOM   8484  NH3 POPEt 243      12.874   9.634 115.891  1.00  0.00           N
ATOM   8488  C12 POPEt 243      12.944  10.394 114.591  1.00  0.00           C
ATOM   8491  C11 POPEt 243      11.564  10.344 113.891  1.00  0.00           C
ATOM   8494  P   POPEt 243       9.784   8.544 113.091  1.00  0.00           P
ATOM   8495  O13 POPEt 243       9.264   9.564 112.171  1.00  0.00           O
ATOM   8496  O14 POPEt 243      10.014   7.164 112.591  1.00  0.00           O
ATOM   8497  O11 POPEt 243       8.784   8.494 114.311  1.00  0.00           O
ATOM   8498  O12 POPEt 243      11.114   8.994 113.831  1.00  0.00           O
ATOM   8499  C1  POPEt 243       8.774   7.414 115.241  1.00  0.00           C
ATOM   8502  C2  POPEt 243       8.474   7.904 116.681  1.00  0.00           C
ATOM   8504  O21 POPEt 243       7.054   7.994 116.911  1.00  0.00           O
ATOM   8505  C21 POPEt 243       6.644   7.474 118.061  1.00  0.00           C
ATOM   8506  O22 POPEt 243       7.104   6.474 118.581  1.00  0.00           O
ATOM   8507  C22 POPEt 243       5.534   8.354 118.641  1.00  0.00           C
ATOM   8510  C3  POPEt 243       9.104   9.304 116.921  1.00  0.00           C
ATOM   8513  O31 POPEt 243       9.354   9.544 118.321  1.00  0.00           O
ATOM   8514  C31 POPEt 243      10.444  10.254 118.571  1.00  0.00           C
ATOM   8515  O32 POPEt 243      11.214  10.684 117.711  1.00  0.00           O
ATOM   8516  C32 POPEt 243      10.684  10.364 120.061  1.00  0.00           C
ATOM   8519  C23 POPEt 243       5.844   8.794 120.091  1.00  0.00           C
ATOM   8522  C24 POPEt 243       4.844   9.824 120.621  1.00  0.00           C
ATOM   8525  C25 POPEt 243       5.014  10.094 122.121  1.00  0.00           C
ATOM   8528  C26 POPEt 243       4.044  11.134 122.681  1.00  0.00           C
ATOM   8531  C27 POPEt 243       4.024  11.124 124.221  1.00  0.00           C
ATOM   8534  C28 POPEt 243       3.034  12.154 124.811  1.00  0.00           C
ATOM   8537  C29 POPEt 243       2.734  11.894 126.271  1.00  0.00           C
ATOM   8539 0C21 POPEt 243       3.174  12.614 127.321  1.00  0.00           C
ATOM   8541 1C21 POPEt 243       4.114  13.794 127.231  1.00  0.00           C
ATOM   8544 2C21 POPEt 243       4.634  14.234 128.611  1.00  0.00           C
ATOM   8547 3C21 POPEt 243       3.574  14.964 129.471  1.00  0.00           C
ATOM   8550 4C21 POPEt 243       3.274  14.254 130.801  1.00  0.00           C
ATOM   8553 5C21 POPEt 243       2.494  15.154 131.781  1.00  0.00           C
ATOM   8556 6C21 POPEt 243       2.354  14.494 133.161  1.00  0.00           C
ATOM   8559 7C21 POPEt 243       1.734  15.394 134.241  1.00  0.00           C
ATOM   8562 8C21 POPEt 243       1.604  14.674 135.591  1.00  0.00           C
ATOM   8566  C33 POPEt 243       9.674  11.284 120.791  1.00  0.00           C
ATOM   8569  C34 POPEt 243      10.274  11.764 122.121  1.00  0.00           C
ATOM   8572  C35 POPEt 243       9.314  12.604 122.971  1.00  0.00           C
ATOM   8575  C36 POPEt 243      10.074  13.454 124.001  1.00  0.00           C
ATOM   8578  C37 POPEt 243       9.284  13.734 125.281  1.00  0.00           C
ATOM   8581  C38 POPEt 243       9.944  14.854 126.101  1.00  0.00           C
ATOM   8584  C39 POPEt 243       9.384  14.964 127.531  1.00  0.00           C
ATOM   8587 0C31 POPEt 243       9.984  16.174 128.261  1.00  0.00           C
ATOM   8590 1C31 POPEt 243       9.734  16.154 129.771  1.00  0.00           C
ATOM   8593 2C31 POPEt 243      10.374  17.354 130.461  1.00  0.00           C
ATOM   8596 3C31 POPEt 243      10.264  17.324 131.991  1.00  0.00           C
ATOM   8599 4C31 POPEt 243      11.244  16.344 132.651  1.00  0.00           C
ATOM   8602 5C31 POPEt 243      11.244  16.454 134.181  1.00  0.00           C
ATOM   8605 6C31 POPEt 243      12.344  15.644 134.851  1.00  0.00           C
ATOM   8609  NH3 POPEu 244      50.134  33.884 117.791  1.00  0.00           N
ATOM   8613  C12 POPEu 244      50.374  32.464 117.331  1.00  0.00           C
ATOM   8616  C11 POPEu 244      49.124  31.744 116.771  1.00  0.00           C
ATOM   8619  P   POPEu 244      49.914  29.224 116.961  1.00  0.00           P
ATOM   8620  O13 POPEu 244      51.284  29.484 117.461  1.00  0.00           O
ATOM   8621  O14 POPEu 244      49.734  28.034 116.111  1.00  0.00           O
ATOM   8622  O11 POPEu 244      48.914  29.114 118.161  1.00  0.00           O
ATOM   8623  O12 POPEu 244      49.484  30.504 116.151  1.00  0.00           O
ATOM   8624  C1  POPEu 244      49.254  29.544 119.481  1.00  0.00           C
ATOM   8627  C2  POPEu 244      48.484  28.724 120.541  1.00  0.00           C
ATOM   8629  O21 POPEu 244      48.594  29.454 121.771  1.00  0.00           O
ATOM   8630  C21 POPEu 244      47.594  29.344 122.631  1.00  0.00           C
ATOM   8631  O22 POPEu 244      46.574  28.684 122.481  1.00  0.00           O
ATOM   8632  C22 POPEu 244      47.914  30.194 123.861  1.00  0.00           C
ATOM   8635  C3  POPEu 244      49.074  27.294 120.651  1.00  0.00           C
ATOM   8638  O31 POPEu 244      48.214  26.394 121.401  1.00  0.00           O
ATOM   8639  C31 POPEu 244      48.584  26.144 122.651  1.00  0.00           C
ATOM   8640  O32 POPEu 244      49.574  26.594 123.191  1.00  0.00           O
ATOM   8641  C32 POPEu 244      47.644  25.124 123.301  1.00  0.00           C
ATOM   8644  C23 POPEu 244      46.774  31.124 124.341  1.00  0.00           C
ATOM   8647  C24 POPEu 244      47.284  32.054 125.461  1.00  0.00           C
ATOM   8650  C25 POPEu 244      46.254  33.084 125.921  1.00  0.00           C
ATOM   8653  C26 POPEu 244      46.864  34.144 126.851  1.00  0.00           C
ATOM   8656  C27 POPEu 244      45.804  34.974 127.611  1.00  0.00           C
ATOM   8659  C28 POPEu 244      46.344  36.264 128.271  1.00  0.00           C
ATOM   8662  C29 POPEu 244      47.654  36.074 128.991  1.00  0.00           C
ATOM   8664 0C21 POPEu 244      47.974  36.444 130.241  1.00  0.00           C
ATOM   8666 1C21 POPEu 244      47.084  37.114 131.251  1.00  0.00           C
ATOM   8669 2C21 POPEu 244      47.524  36.744 132.681  1.00  0.00           C
ATOM   8672 3C21 POPEu 244      47.244  35.284 133.041  1.00  0.00           C
ATOM   8675 4C21 POPEu 244      47.754  34.914 134.431  1.00  0.00           C
ATOM   8678 5C21 POPEu 244      47.394  33.464 134.801  1.00  0.00           C
ATOM   8681 6C21 POPEu 244      48.054  33.014 136.101  1.00  0.00           C
ATOM   8684 7C21 POPEu 244      47.764  31.534 136.401  1.00  0.00           C
ATOM   8687 8C21 POPEu 244      48.544  30.994 137.601  1.00  0.00           C
ATOM   8691  C33 POPEu 244      48.054  24.874 124.771  1.00  0.00           C
ATOM   8694  C34 POPEu 244      47.454  23.594 125.361  1.00  0.00           C
ATOM   8697  C35 POPEu 244      48.114  23.244 126.701  1.00  0.00           C
ATOM   8700  C36 POPEu 244      47.484  22.054 127.441  1.00  0.00           C
ATOM   8703  C37 POPEu 244      46.164  22.424 128.121  1.00  0.00           C
ATOM   8706  C38 POPEu 244      45.804  21.594 129.371  1.00  0.00           C
ATOM   8709  C39 POPEu 244      46.844  21.724 130.491  1.00  0.00           C
ATOM   8712 0C31 POPEu 244      46.374  22.534 131.721  1.00  0.00           C
ATOM   8715 1C31 POPEu 244      47.544  23.314 132.331  1.00  0.00           C
ATOM   8718 2C31 POPEu 244      47.544  23.404 133.861  1.00  0.00           C
ATOM   8721 3C31 POPEu 244      47.814  22.064 134.571  1.00  0.00           C
ATOM   8724 4C31 POPEu 244      49.114  21.374 134.131  1.00  0.00           C
ATOM   8727 5C31 POPEu 244      49.714  20.474 135.221  1.00  0.00           C
ATOM   8730 6C31 POPEu 244      50.974  19.734 134.761  1.00  0.00           C
ATOM   8734  NH3 POPEv 245       3.674  86.354 156.491  1.00  0.00           N
ATOM   8738  C12 POPEv 245       4.634  87.494 156.721  1.00  0.00           C
ATOM   8741  C11 POPEv 245       5.994  87.254 156.061  1.00  0.00           C
ATOM   8744  P   POPEv 245       7.954  89.084 156.031  1.00  0.00           P
ATOM   8745  O13 POPEv 245       7.274  90.384 155.841  1.00  0.00           O
ATOM   8746  O14 POPEv 245       9.164  89.064 156.871  1.00  0.00           O
ATOM   8747  O11 POPEv 245       8.264  88.454 154.601  1.00  0.00           O
ATOM   8748  O12 POPEv 245       6.954  88.074 156.711  1.00  0.00           O
ATOM   8749  C1  POPEv 245       8.934  89.294 153.651  1.00  0.00           C
ATOM   8752  C2  POPEv 245       8.994  88.664 152.231  1.00  0.00           C
ATOM   8754  O21 POPEv 245       9.494  89.684 151.361  1.00  0.00           O
ATOM   8755  C21 POPEv 245      10.094  89.274 150.251  1.00  0.00           C
ATOM   8756  O22 POPEv 245      10.344  88.114 149.961  1.00  0.00           O
ATOM   8757  C22 POPEv 245      10.334  90.504 149.361  1.00  0.00           C
ATOM   8760  C3  POPEv 245       7.574  88.194 151.791  1.00  0.00           C
ATOM   8763  O31 POPEv 245       7.604  87.104 150.851  1.00  0.00           O
ATOM   8764  C31 POPEv 245       7.474  87.414 149.571  1.00  0.00           C
ATOM   8765  O32 POPEv 245       7.284  88.534 149.121  1.00  0.00           O
ATOM   8766  C32 POPEv 245       7.524  86.104 148.781  1.00  0.00           C
ATOM   8769  C23 POPEv 245      10.784  90.174 147.921  1.00  0.00           C
ATOM   8772  C24 POPEv 245      10.744  91.434 147.041  1.00  0.00           C
ATOM   8775  C25 POPEv 245      11.384  91.264 145.651  1.00  0.00           C
ATOM   8778  C26 POPEv 245      10.674  90.204 144.781  1.00  0.00           C
ATOM   8781  C27 POPEv 245      11.244  90.144 143.361  1.00  0.00           C
ATOM   8784  C28 POPEv 245      10.634  89.024 142.501  1.00  0.00           C
ATOM   8787  C29 POPEv 245       9.154  89.244 142.271  1.00  0.00           C
ATOM   8789 0C21 POPEv 245       8.504  89.354 141.101  1.00  0.00           C
ATOM   8791 1C21 POPEv 245       9.054  89.244 139.701  1.00  0.00           C
ATOM   8794 2C21 POPEv 245       8.274  88.204 138.861  1.00  0.00           C
ATOM   8797 3C21 POPEv 245       6.804  88.594 138.601  1.00  0.00           C
ATOM   8800 4C21 POPEv 245       6.024  87.554 137.781  1.00  0.00           C
ATOM   8803 5C21 POPEv 245       6.434  87.474 136.301  1.00  0.00           C
ATOM   8806 6C21 POPEv 245       5.824  88.584 135.411  1.00  0.00           C
ATOM   8809 7C21 POPEv 245       6.474  88.644 134.021  1.00  0.00           C
ATOM   8812 8C21 POPEv 245       5.624  89.334 132.941  1.00  0.00           C
ATOM   8816  C33 POPEv 245       7.744  86.274 147.271  1.00  0.00           C
ATOM   8819  C34 POPEv 245       7.664  84.934 146.531  1.00  0.00           C
ATOM   8822  C35 POPEv 245       7.914  85.064 145.031  1.00  0.00           C
ATOM   8825  C36 POPEv 245       6.734  85.664 144.251  1.00  0.00           C
ATOM   8828  C37 POPEv 245       7.024  85.744 142.741  1.00  0.00           C
ATOM   8831  C38 POPEv 245       5.784  85.934 141.871  1.00  0.00           C
ATOM   8834  C39 POPEv 245       5.014  87.234 142.121  1.00  0.00           C
ATOM   8837 0C31 POPEv 245       3.754  87.334 141.251  1.00  0.00           C
ATOM   8840 1C31 POPEv 245       2.984  88.644 141.441  1.00  0.00           C
ATOM   8843 2C31 POPEv 245       1.594  88.614 140.811  1.00  0.00           C
ATOM   8846 3C31 POPEv 245       0.894  89.974 140.861  1.00  0.00           C
ATOM   8849 4C31 POPEv 245      -0.584  89.924 140.471  1.00  0.00           C
ATOM   8852 5C31 POPEv 245      -1.224  91.314 140.431  1.00  0.00           C
ATOM   8855 6C31 POPEv 245      -2.734  91.294 140.171  1.00  0.00           C
ATOM   8859  NH3 POPEw 246      16.674 113.764 160.971  1.00  0.00           N
ATOM   8863  C12 POPEw 246      17.934 114.244 160.291  1.00  0.00           C
ATOM   8866  C11 POPEw 246      17.794 115.674 159.721  1.00  0.00           C
ATOM   8869  P   POPEw 246      20.324 116.264 159.331  1.00  0.00           P
ATOM   8870  O13 POPEw 246      20.254 117.004 160.611  1.00  0.00           O
ATOM   8871  O14 POPEw 246      21.074 114.984 159.291  1.00  0.00           O
ATOM   8872  O11 POPEw 246      20.864 117.214 158.171  1.00  0.00           O
ATOM   8873  O12 POPEw 246      18.854 115.964 158.811  1.00  0.00           O
ATOM   8874  C1  POPEw 246      20.794 116.844 156.791  1.00  0.00           C
ATOM   8877  C2  POPEw 246      22.204 116.524 156.191  1.00  0.00           C
ATOM   8879  O21 POPEw 246      22.094 115.994 154.851  1.00  0.00           O
ATOM   8880  C21 POPEw 246      21.744 116.854 153.911  1.00  0.00           C
ATOM   8881  O22 POPEw 246      21.414 118.014 154.071  1.00  0.00           O
ATOM   8882  C22 POPEw 246      21.854 116.174 152.541  1.00  0.00           C
ATOM   8885  C3  POPEw 246      22.994 115.494 157.051  1.00  0.00           C
ATOM   8888  O31 POPEw 246      24.264 115.154 156.471  1.00  0.00           O
ATOM   8889  C31 POPEw 246      24.344 114.054 155.761  1.00  0.00           C
ATOM   8890  O32 POPEw 246      23.424 113.264 155.531  1.00  0.00           O
ATOM   8891  C32 POPEw 246      25.804 113.914 155.321  1.00  0.00           C
ATOM   8894  C23 POPEw 246      20.894 116.774 151.491  1.00  0.00           C
ATOM   8897  C24 POPEw 246      21.094 116.134 150.101  1.00  0.00           C
ATOM   8900  C25 POPEw 246      19.894 116.314 149.171  1.00  0.00           C
ATOM   8903  C26 POPEw 246      19.974 115.424 147.921  1.00  0.00           C
ATOM   8906  C27 POPEw 246      18.614 115.214 147.241  1.00  0.00           C
ATOM   8909  C28 POPEw 246      18.654 114.304 145.991  1.00  0.00           C
ATOM   8912  C29 POPEw 246      19.124 112.914 146.321  1.00  0.00           C
ATOM   8914 0C21 POPEw 246      19.904 112.124 145.561  1.00  0.00           C
ATOM   8916 1C21 POPEw 246      20.424 112.444 144.181  1.00  0.00           C
ATOM   8919 2C21 POPEw 246      19.894 111.434 143.141  1.00  0.00           C
ATOM   8922 3C21 POPEw 246      18.394 111.554 142.861  1.00  0.00           C
ATOM   8925 4C21 POPEw 246      17.824 110.314 142.161  1.00  0.00           C
ATOM   8928 5C21 POPEw 246      18.484 110.004 140.811  1.00  0.00           C
ATOM   8931 6C21 POPEw 246      17.804 108.834 140.081  1.00  0.00           C
ATOM   8934 7C21 POPEw 246      18.404 108.574 138.701  1.00  0.00           C
ATOM   8937 8C21 POPEw 246      17.584 107.584 137.881  1.00  0.00           C
ATOM   8941  C33 POPEw 246      25.984 113.294 153.931  1.00  0.00           C
ATOM   8944  C34 POPEw 246      25.434 114.174 152.811  1.00  0.00           C
ATOM   8947  C35 POPEw 246      25.824 113.624 151.441  1.00  0.00           C
ATOM   8950  C36 POPEw 246      25.004 114.214 150.291  1.00  0.00           C
ATOM   8953  C37 POPEw 246      25.354 113.524 148.971  1.00  0.00           C
ATOM   8956  C38 POPEw 246      24.494 114.024 147.801  1.00  0.00           C
ATOM   8959  C39 POPEw 246      25.194 113.864 146.441  1.00  0.00           C
ATOM   8962 0C31 POPEw 246      26.334 114.864 146.261  1.00  0.00           C
ATOM   8965 1C31 POPEw 246      27.084 114.674 144.931  1.00  0.00           C
ATOM   8968 2C31 POPEw 246      28.294 115.614 144.821  1.00  0.00           C
ATOM   8971 3C31 POPEw 246      29.174 115.264 143.621  1.00  0.00           C
ATOM   8974 4C31 POPEw 246      30.284 116.294 143.381  1.00  0.00           C
ATOM   8977 5C31 POPEw 246      31.114 115.944 142.151  1.00  0.00           C
ATOM   8980 6C31 POPEw 246      32.084 117.044 141.711  1.00  0.00           C
ATOM   8984  NH3 POPEx 247      11.234 119.074 160.601  1.00  0.00           N
ATOM   8988  C12 POPEx 247       9.964 118.864 161.381  1.00  0.00           C
ATOM   8991  C11 POPEx 247       9.504 117.394 161.361  1.00  0.00           C
ATOM   8994  P   POPEx 247       7.284 115.994 161.621  1.00  0.00           P
ATOM   8995  O13 POPEx 247       7.794 114.734 162.201  1.00  0.00           O
ATOM   8996  O14 POPEx 247       5.854 116.294 161.841  1.00  0.00           O
ATOM   8997  O11 POPEx 247       7.554 115.864 160.081  1.00  0.00           O
ATOM   8998  O12 POPEx 247       8.214 117.244 161.971  1.00  0.00           O
ATOM   8999  C1  POPEx 247       6.554 115.444 159.151  1.00  0.00           C
ATOM   9002  C2  POPEx 247       6.964 115.944 157.751  1.00  0.00           C
ATOM   9004  O21 POPEx 247       6.084 115.324 156.801  1.00  0.00           O
ATOM   9005  C21 POPEx 247       5.944 115.974 155.661  1.00  0.00           C
ATOM   9006  O22 POPEx 247       6.444 117.044 155.371  1.00  0.00           O
ATOM   9007  C22 POPEx 247       4.984 115.154 154.811  1.00  0.00           C
ATOM   9010  C3  POPEx 247       8.444 115.594 157.441  1.00  0.00           C
ATOM   9013  O31 POPEx 247       8.694 114.174 157.561  1.00  0.00           O
ATOM   9014  C31 POPEx 247       9.134 113.574 156.461  1.00  0.00           C
ATOM   9015  O32 POPEx 247       9.404 114.104 155.401  1.00  0.00           O
ATOM   9016  C32 POPEx 247       9.264 112.084 156.791  1.00  0.00           C
ATOM   9019  C23 POPEx 247       4.854 115.654 153.361  1.00  0.00           C
ATOM   9022  C24 POPEx 247       5.824 114.974 152.381  1.00  0.00           C
ATOM   9025  C25 POPEx 247       7.304 115.294 152.631  1.00  0.00           C
ATOM   9028  C26 POPEx 247       8.204 114.964 151.431  1.00  0.00           C
ATOM   9031  C27 POPEx 247       8.664 113.504 151.381  1.00  0.00           C
ATOM   9034  C28 POPEx 247       9.164 113.064 149.991  1.00  0.00           C
ATOM   9037  C29 POPEx 247      10.244 113.974 149.441  1.00  0.00           C
ATOM   9039 0C21 POPEx 247      10.204 114.674 148.291  1.00  0.00           C
ATOM   9041 1C21 POPEx 247       9.094 114.684 147.261  1.00  0.00           C
ATOM   9044 2C21 POPEx 247       9.624 114.334 145.851  1.00  0.00           C
ATOM   9047 3C21 POPEx 247       8.494 114.054 144.851  1.00  0.00           C
ATOM   9050 4C21 POPEx 247       9.014 113.814 143.431  1.00  0.00           C
ATOM   9053 5C21 POPEx 247       8.044 113.054 142.521  1.00  0.00           C
ATOM   9056 6C21 POPEx 247       6.674 113.714 142.361  1.00  0.00           C
ATOM   9059 7C21 POPEx 247       5.814 112.964 141.341  1.00  0.00           C
ATOM   9062 8C21 POPEx 247       4.374 113.464 141.261  1.00  0.00           C
ATOM   9066  C33 POPEx 247      10.014 111.274 155.721  1.00  0.00           C
ATOM   9069  C34 POPEx 247      11.384 110.774 156.211  1.00  0.00           C
ATOM   9072  C35 POPEx 247      12.194 110.004 155.141  1.00  0.00           C
ATOM   9075  C36 POPEx 247      12.494 110.844 153.901  1.00  0.00           C
ATOM   9078  C37 POPEx 247      13.284 110.104 152.811  1.00  0.00           C
ATOM   9081  C38 POPEx 247      13.584 111.044 151.651  1.00  0.00           C
ATOM   9084  C39 POPEx 247      13.954 110.344 150.341  1.00  0.00           C
ATOM   9087 0C31 POPEx 247      15.344 109.684 150.311  1.00  0.00           C
ATOM   9090 1C31 POPEx 247      15.774 109.454 148.861  1.00  0.00           C
ATOM   9093 2C31 POPEx 247      17.134 108.774 148.671  1.00  0.00           C
ATOM   9096 3C31 POPEx 247      17.524 108.794 147.191  1.00  0.00           C
ATOM   9099 4C31 POPEx 247      18.734 107.914 146.841  1.00  0.00           C
ATOM   9102 5C31 POPEx 247      19.084 108.004 145.351  1.00  0.00           C
ATOM   9105 6C31 POPEx 247      20.314 107.184 144.951  1.00  0.00           C
ATOM   9109  NH3 POPEy 248       4.584  24.874 158.481  1.00  0.00           N
ATOM   9113  C12 POPEy 248       5.094  23.624 157.841  1.00  0.00           C
ATOM   9116  C11 POPEy 248       6.114  22.914 158.731  1.00  0.00           C
ATOM   9119  P   POPEy 248       6.044  20.324 158.281  1.00  0.00           P
ATOM   9120  O13 POPEy 248       7.104  19.614 159.041  1.00  0.00           O
ATOM   9121  O14 POPEy 248       4.694  20.324 158.871  1.00  0.00           O
ATOM   9122  O11 POPEy 248       5.994  19.754 156.811  1.00  0.00           O
ATOM   9123  O12 POPEy 248       6.594  21.784 158.021  1.00  0.00           O
ATOM   9124  C1  POPEy 248       5.284  20.534 155.841  1.00  0.00           C
ATOM   9127  C2  POPEy 248       5.374  19.864 154.451  1.00  0.00           C
ATOM   9129  O21 POPEy 248       4.474  20.484 153.511  1.00  0.00           O
ATOM   9130  C21 POPEy 248       3.184  20.144 153.531  1.00  0.00           C
ATOM   9131  O22 POPEy 248       2.634  19.454 154.361  1.00  0.00           O
ATOM   9132  C22 POPEy 248       2.504  20.714 152.281  1.00  0.00           C
ATOM   9135  C3  POPEy 248       5.254  18.314 154.581  1.00  0.00           C
ATOM   9138  O31 POPEy 248       4.814  17.694 153.361  1.00  0.00           O
ATOM   9139  C31 POPEy 248       4.794  16.374 153.461  1.00  0.00           C
ATOM   9140  O32 POPEy 248       5.354  15.714 154.321  1.00  0.00           O
ATOM   9141  C32 POPEy 248       3.914  15.844 152.341  1.00  0.00           C
ATOM   9144  C23 POPEy 248       1.434  19.744 151.741  1.00  0.00           C
ATOM   9147  C24 POPEy 248       0.854  20.114 150.361  1.00  0.00           C
ATOM   9150  C25 POPEy 248       1.914  20.114 149.251  1.00  0.00           C
ATOM   9153  C26 POPEy 248       1.334  20.184 147.831  1.00  0.00           C
ATOM   9156  C27 POPEy 248       2.444  20.344 146.771  1.00  0.00           C
ATOM   9159  C28 POPEy 248       1.954  20.474 145.311  1.00  0.00           C
ATOM   9162  C29 POPEy 248       0.974  21.594 145.111  1.00  0.00           C
ATOM   9164 0C21 POPEy 248       0.214  21.794 144.011  1.00  0.00           C
ATOM   9166 1C21 POPEy 248       0.244  20.964 142.751  1.00  0.00           C
ATOM   9169 2C21 POPEy 248      -0.634  19.694 142.811  1.00  0.00           C
ATOM   9172 3C21 POPEy 248      -0.804  19.044 141.431  1.00  0.00           C
ATOM   9175 4C21 POPEy 248      -1.284  17.584 141.501  1.00  0.00           C
ATOM   9178 5C21 POPEy 248      -1.594  16.984 140.121  1.00  0.00           C
ATOM   9181 6C21 POPEy 248      -1.754  15.464 140.131  1.00  0.00           C
ATOM   9184 7C21 POPEy 248      -1.994  14.904 138.721  1.00  0.00           C
ATOM   9187 8C21 POPEy 248      -1.884  13.384 138.641  1.00  0.00           C
ATOM   9191  C33 POPEy 248       4.034  14.334 152.041  1.00  0.00           C
ATOM   9194  C34 POPEy 248       2.894  13.944 151.091  1.00  0.00           C
ATOM   9197  C35 POPEy 248       3.194  12.774 150.141  1.00  0.00           C
ATOM   9200  C36 POPEy 248       2.384  12.944 148.851  1.00  0.00           C
ATOM   9203  C37 POPEy 248       2.704  11.894 147.791  1.00  0.00           C
ATOM   9206  C38 POPEy 248       2.244  12.374 146.401  1.00  0.00           C
ATOM   9209  C39 POPEy 248       2.664  11.394 145.321  1.00  0.00           C
ATOM   9212 0C31 POPEy 248       2.384  11.894 143.901  1.00  0.00           C
ATOM   9215 1C31 POPEy 248       2.764  10.824 142.881  1.00  0.00           C
ATOM   9218 2C31 POPEy 248       2.174  11.084 141.501  1.00  0.00           C
ATOM   9221 3C31 POPEy 248       2.544   9.994 140.501  1.00  0.00           C
ATOM   9224 4C31 POPEy 248       2.214   8.574 141.001  1.00  0.00           C
ATOM   9227 5C31 POPEy 248       1.734   7.684 139.861  1.00  0.00           C
ATOM   9230 6C31 POPEy 248       1.504   6.214 140.221  1.00  0.00           C
ATOM   9234  NH3 POPEz 249      29.464  34.934 159.571  1.00  0.00           N
ATOM   9238  C12 POPEz 249      28.604  34.554 160.751  1.00  0.00           C
ATOM   9241  C11 POPEz 249      27.944  33.164 160.611  1.00  0.00           C
ATOM   9244  P   POPEz 249      26.704  31.804 162.571  1.00  0.00           P
ATOM   9245  O13 POPEz 249      27.334  32.054 163.881  1.00  0.00           O
ATOM   9246  O14 POPEz 249      25.254  31.474 162.541  1.00  0.00           O
ATOM   9247  O11 POPEz 249      27.494  30.624 161.861  1.00  0.00           O
ATOM   9248  O12 POPEz 249      26.964  33.054 161.641  1.00  0.00           O
ATOM   9249  C1  POPEz 249      27.224  29.244 162.171  1.00  0.00           C
ATOM   9252  C2  POPEz 249      26.954  28.364 160.911  1.00  0.00           C
ATOM   9254  O21 POPEz 249      28.124  28.444 160.061  1.00  0.00           O
ATOM   9255  C21 POPEz 249      28.224  27.444 159.181  1.00  0.00           C
ATOM   9256  O22 POPEz 249      27.444  26.524 159.061  1.00  0.00           O
ATOM   9257  C22 POPEz 249      29.434  27.614 158.281  1.00  0.00           C
ATOM   9260  C3  POPEz 249      25.604  28.774 160.211  1.00  0.00           C
ATOM   9263  O31 POPEz 249      25.074  27.784 159.291  1.00  0.00           O
ATOM   9264  C31 POPEz 249      24.674  28.204 158.091  1.00  0.00           C
ATOM   9265  O32 POPEz 249      24.744  29.364 157.711  1.00  0.00           O
ATOM   9266  C32 POPEz 249      24.164  27.054 157.211  1.00  0.00           C
ATOM   9269  C23 POPEz 249      29.184  26.904 156.921  1.00  0.00           C
ATOM   9272  C24 POPEz 249      29.644  27.694 155.691  1.00  0.00           C
ATOM   9275  C25 POPEz 249      31.084  28.234 155.761  1.00  0.00           C
ATOM   9278  C26 POPEz 249      32.124  27.164 156.101  1.00  0.00           C
ATOM   9281  C27 POPEz 249      33.534  27.704 155.831  1.00  0.00           C
ATOM   9284  C28 POPEz 249      34.634  26.784 156.381  1.00  0.00           C
ATOM   9287  C29 POPEz 249      35.994  27.424 156.271  1.00  0.00           C
ATOM   9289 0C21 POPEz 249      37.154  26.764 156.081  1.00  0.00           C
ATOM   9291 1C21 POPEz 249      37.334  25.264 155.981  1.00  0.00           C
ATOM   9294 2C21 POPEz 249      37.574  24.834 154.521  1.00  0.00           C
ATOM   9297 3C21 POPEz 249      37.864  23.334 154.401  1.00  0.00           C
ATOM   9300 4C21 POPEz 249      37.894  22.814 152.961  1.00  0.00           C
ATOM   9303 5C21 POPEz 249      39.044  23.354 152.101  1.00  0.00           C
ATOM   9306 6C21 POPEz 249      39.214  22.564 150.791  1.00  0.00           C
ATOM   9309 7C21 POPEz 249      40.424  23.014 149.971  1.00  0.00           C
ATOM   9312 8C21 POPEz 249      40.714  22.114 148.781  1.00  0.00           C
ATOM   9316  C33 POPEz 249      24.294  27.394 155.701  1.00  0.00           C
ATOM   9319  C34 POPEz 249      23.914  26.224 154.771  1.00  0.00           C
ATOM   9322  C35 POPEz 249      24.584  26.274 153.381  1.00  0.00           C
ATOM   9325  C36 POPEz 249      24.054  27.354 152.421  1.00  0.00           C
ATOM   9328  C37 POPEz 249      24.944  27.504 151.181  1.00  0.00           C
ATOM   9331  C38 POPEz 249      24.354  28.454 150.131  1.00  0.00           C
ATOM   9334  C39 POPEz 249      25.364  28.944 149.081  1.00  0.00           C
ATOM   9337 0C31 POPEz 249      25.404  28.104 147.801  1.00  0.00           C
ATOM   9340 1C31 POPEz 249      26.344  28.724 146.751  1.00  0.00           C
ATOM   9343 2C31 POPEz 249      26.334  28.004 145.391  1.00  0.00           C
ATOM   9346 3C31 POPEz 249      27.084  28.814 144.321  1.00  0.00           C
ATOM   9349 4C31 POPEz 249      27.084  28.144 142.941  1.00  0.00           C
ATOM   9352 5C31 POPEz 249      27.684  29.044 141.851  1.00  0.00           C
ATOM   9355 6C31 POPEz 249      27.764  28.374 140.471  1.00  0.00           C
ATOM   9359  NH3 POPE0 250      76.734  42.364 118.471  1.00  0.00           N
ATOM   9363  C12 POPE0 250      76.214  40.994 118.821  1.00  0.00           C
ATOM   9366  C11 POPE0 250      77.114  40.394 119.901  1.00  0.00           C
ATOM   9369  P   POPE0 250      79.614  40.174 120.561  1.00  0.00           P
ATOM   9370  O13 POPE0 250      80.924  40.144 119.871  1.00  0.00           O
ATOM   9371  O14 POPE0 250      79.494  40.914 121.831  1.00  0.00           O
ATOM   9372  O11 POPE0 250      79.244  38.654 120.761  1.00  0.00           O
ATOM   9373  O12 POPE0 250      78.484  40.594 119.531  1.00  0.00           O
ATOM   9374  C1  POPE0 250      79.014  38.084 122.041  1.00  0.00           C
ATOM   9377  C2  POPE0 250      80.284  37.474 122.711  1.00  0.00           C
ATOM   9379  O21 POPE0 250      79.924  37.434 124.101  1.00  0.00           O
ATOM   9380  C21 POPE0 250      80.294  38.384 124.941  1.00  0.00           C
ATOM   9381  O22 POPE0 250      81.294  39.084 124.911  1.00  0.00           O
ATOM   9382  C22 POPE0 250      79.234  38.494 126.041  1.00  0.00           C
ATOM   9385  C3  POPE0 250      81.664  38.124 122.331  1.00  0.00           C
ATOM   9388  O31 POPE0 250      82.774  37.544 123.071  1.00  0.00           O
ATOM   9389  C31 POPE0 250      83.974  37.734 122.511  1.00  0.00           C
ATOM   9390  O32 POPE0 250      84.164  37.974 121.331  1.00  0.00           O
ATOM   9391  C32 POPE0 250      85.044  37.774 123.611  1.00  0.00           C
ATOM   9394  C23 POPE0 250      79.874  38.394 127.431  1.00  0.00           C
ATOM   9397  C24 POPE0 250      78.924  38.694 128.581  1.00  0.00           C
ATOM   9400  C25 POPE0 250      79.574  38.454 129.941  1.00  0.00           C
ATOM   9403  C26 POPE0 250      80.594  39.524 130.351  1.00  0.00           C
ATOM   9406  C27 POPE0 250      81.544  39.044 131.461  1.00  0.00           C
ATOM   9409  C28 POPE0 250      80.804  38.624 132.751  1.00  0.00           C
ATOM   9412  C29 POPE0 250      81.784  38.154 133.791  1.00  0.00           C
ATOM   9414 0C21 POPE0 250      81.974  36.884 134.181  1.00  0.00           C
ATOM   9416 1C21 POPE0 250      81.234  35.664 133.691  1.00  0.00           C
ATOM   9419 2C21 POPE0 250      81.344  34.484 134.671  1.00  0.00           C
ATOM   9422 3C21 POPE0 250      80.834  34.794 136.091  1.00  0.00           C
ATOM   9425 4C21 POPE0 250      80.714  33.524 136.951  1.00  0.00           C
ATOM   9428 5C21 POPE0 250      80.704  33.794 138.461  1.00  0.00           C
ATOM   9431 6C21 POPE0 250      79.474  34.554 138.971  1.00  0.00           C
ATOM   9434 7C21 POPE0 250      79.484  34.674 140.501  1.00  0.00           C
ATOM   9437 8C21 POPE0 250      78.234  35.324 141.101  1.00  0.00           C
ATOM   9441  C33 POPE0 250      85.014  39.144 124.341  1.00  0.00           C
ATOM   9444  C34 POPE0 250      85.774  39.224 125.681  1.00  0.00           C
ATOM   9447  C35 POPE0 250      85.374  40.464 126.501  1.00  0.00           C
ATOM   9450  C36 POPE0 250      85.644  40.314 128.011  1.00  0.00           C
ATOM   9453  C37 POPE0 250      84.844  41.274 128.901  1.00  0.00           C
ATOM   9456  C38 POPE0 250      84.804  40.894 130.391  1.00  0.00           C
ATOM   9459  C39 POPE0 250      86.074  41.204 131.191  1.00  0.00           C
ATOM   9462 0C31 POPE0 250      86.334  42.704 131.411  1.00  0.00           C
ATOM   9465 1C31 POPE0 250      87.144  42.974 132.691  1.00  0.00           C
ATOM   9468 2C31 POPE0 250      87.534  44.444 132.911  1.00  0.00           C
ATOM   9471 3C31 POPE0 250      88.624  44.944 131.951  1.00  0.00           C
ATOM   9474 4C31 POPE0 250      89.204  46.304 132.351  1.00  0.00           C
ATOM   9477 5C31 POPE0 250      89.994  46.964 131.211  1.00  0.00           C
ATOM   9480 6C31 POPE0 250      90.804  48.184 131.641  1.00  0.00           C
ATOM   9484  NH3 POPE1 251      20.264  14.554 116.631  1.00  0.00           N
ATOM   9488  C12 POPE1 251      20.314  13.064 116.841  1.00  0.00           C
ATOM   9491  C11 POPE1 251      19.984  12.334 115.531  1.00  0.00           C
ATOM   9494  P   POPE1 251      20.854  10.014 114.681  1.00  0.00           P
ATOM   9495  O13 POPE1 251      21.734  10.824 113.821  1.00  0.00           O
ATOM   9496  O14 POPE1 251      19.874   9.164 113.971  1.00  0.00           O
ATOM   9497  O11 POPE1 251      21.774   9.124 115.611  1.00  0.00           O
ATOM   9498  O12 POPE1 251      20.064  10.914 115.731  1.00  0.00           O
ATOM   9499  C1  POPE1 251      22.154   9.594 116.901  1.00  0.00           C
ATOM   9502  C2  POPE1 251      21.094   9.164 117.931  1.00  0.00           C
ATOM   9504  O21 POPE1 251      21.654   9.184 119.261  1.00  0.00           O
ATOM   9505  C21 POPE1 251      21.544  10.364 119.871  1.00  0.00           C
ATOM   9506  O22 POPE1 251      21.064  11.374 119.381  1.00  0.00           O
ATOM   9507  C22 POPE1 251      22.044  10.204 121.311  1.00  0.00           C
ATOM   9510  C3  POPE1 251      20.564   7.744 117.611  1.00  0.00           C
ATOM   9513  O31 POPE1 251      19.704   7.304 118.681  1.00  0.00           O
ATOM   9514  C31 POPE1 251      20.324   6.514 119.551  1.00  0.00           C
ATOM   9515  O32 POPE1 251      21.434   6.024 119.411  1.00  0.00           O
ATOM   9516  C32 POPE1 251      19.424   6.274 120.761  1.00  0.00           C
ATOM   9519  C23 POPE1 251      20.914  10.354 122.361  1.00  0.00           C
ATOM   9522  C24 POPE1 251      21.294   9.814 123.751  1.00  0.00           C
ATOM   9525  C25 POPE1 251      20.314  10.244 124.861  1.00  0.00           C
ATOM   9528  C26 POPE1 251      19.034   9.414 124.991  1.00  0.00           C
ATOM   9531  C27 POPE1 251      18.114   9.974 126.091  1.00  0.00           C
ATOM   9534  C28 POPE1 251      16.974   9.014 126.481  1.00  0.00           C
ATOM   9537  C29 POPE1 251      16.004   9.594 127.481  1.00  0.00           C
ATOM   9539 0C21 POPE1 251      15.674   9.054 128.671  1.00  0.00           C
ATOM   9541 1C21 POPE1 251      16.234   7.794 129.271  1.00  0.00           C
ATOM   9544 2C21 POPE1 251      16.074   7.734 130.811  1.00  0.00           C
ATOM   9547 3C21 POPE1 251      14.624   7.524 131.261  1.00  0.00           C
ATOM   9550 4C21 POPE1 251      14.504   7.314 132.781  1.00  0.00           C
ATOM   9553 5C21 POPE1 251      13.044   7.074 133.221  1.00  0.00           C
ATOM   9556 6C21 POPE1 251      12.384   8.324 133.821  1.00  0.00           C
ATOM   9559 7C21 POPE1 251      10.974   8.044 134.341  1.00  0.00           C
ATOM   9562 8C21 POPE1 251      10.454   9.144 135.271  1.00  0.00           C
ATOM   9566  C33 POPE1 251      20.004   6.854 122.061  1.00  0.00           C
ATOM   9569  C34 POPE1 251      20.224   5.804 123.161  1.00  0.00           C
ATOM   9572  C35 POPE1 251      18.924   5.164 123.691  1.00  0.00           C
ATOM   9575  C36 POPE1 251      19.194   3.984 124.631  1.00  0.00           C
ATOM   9578  C37 POPE1 251      17.904   3.384 125.211  1.00  0.00           C
ATOM   9581  C38 POPE1 251      18.094   2.124 126.061  1.00  0.00           C
ATOM   9584  C39 POPE1 251      16.834   1.804 126.881  1.00  0.00           C
ATOM   9587 0C31 POPE1 251      16.914   2.354 128.311  1.00  0.00           C
ATOM   9590 1C31 POPE1 251      15.554   2.414 129.021  1.00  0.00           C
ATOM   9593 2C31 POPE1 251      15.694   2.844 130.491  1.00  0.00           C
ATOM   9596 3C31 POPE1 251      14.364   2.874 131.251  1.00  0.00           C
ATOM   9599 4C31 POPE1 251      14.594   3.264 132.721  1.00  0.00           C
ATOM   9602 5C31 POPE1 251      13.324   3.204 133.581  1.00  0.00           C
ATOM   9605 6C31 POPE1 251      13.604   3.604 135.031  1.00  0.00           C
ATOM   9609  NH3 POPE2 252     116.034  22.274 156.141  1.00  0.00           N
ATOM   9613  C12 POPE2 252     117.364  22.304 155.451  1.00  0.00           C
ATOM   9616  C11 POPE2 252     117.894  23.744 155.281  1.00  0.00           C
ATOM   9619  P   POPE2 252     120.454  23.304 155.011  1.00  0.00           P
ATOM   9620  O13 POPE2 252     120.734  24.044 156.271  1.00  0.00           O
ATOM   9621  O14 POPE2 252     120.444  21.834 155.131  1.00  0.00           O
ATOM   9622  O11 POPE2 252     121.474  23.754 153.901  1.00  0.00           O
ATOM   9623  O12 POPE2 252     119.044  23.774 154.441  1.00  0.00           O
ATOM   9624  C1  POPE2 252     121.334  24.944 153.141  1.00  0.00           C
ATOM   9627  C2  POPE2 252     121.934  24.754 151.721  1.00  0.00           C
ATOM   9629  O21 POPE2 252     121.344  23.614 151.071  1.00  0.00           O
ATOM   9630  C21 POPE2 252     120.064  23.564 150.681  1.00  0.00           C
ATOM   9631  O22 POPE2 252     119.464  22.504 150.541  1.00  0.00           O
ATOM   9632  C22 POPE2 252     119.494  24.924 150.221  1.00  0.00           C
ATOM   9635  C3  POPE2 252     123.464  24.484 151.811  1.00  0.00           C
ATOM   9638  O31 POPE2 252     124.044  24.194 150.521  1.00  0.00           O
ATOM   9639  C31 POPE2 252     124.414  25.234 149.781  1.00  0.00           C
ATOM   9640  O32 POPE2 252     124.354  26.394 150.131  1.00  0.00           O
ATOM   9641  C32 POPE2 252     124.964  24.714 148.441  1.00  0.00           C
ATOM   9644  C23 POPE2 252     118.114  24.784 149.511  1.00  0.00           C
ATOM   9647  C24 POPE2 252     118.064  25.414 148.111  1.00  0.00           C
ATOM   9650  C25 POPE2 252     117.914  26.944 148.151  1.00  0.00           C
ATOM   9653  C26 POPE2 252     117.534  27.504 146.781  1.00  0.00           C
ATOM   9656  C27 POPE2 252     117.344  29.024 146.801  1.00  0.00           C
ATOM   9659  C28 POPE2 252     116.714  29.594 145.521  1.00  0.00           C
ATOM   9662  C29 POPE2 252     117.574  29.374 144.301  1.00  0.00           C
ATOM   9664 0C21 POPE2 252     117.174  28.814 143.141  1.00  0.00           C
ATOM   9666 1C21 POPE2 252     115.784  28.314 142.851  1.00  0.00           C
ATOM   9669 2C21 POPE2 252     114.774  29.454 142.601  1.00  0.00           C
ATOM   9672 3C21 POPE2 252     113.384  28.924 142.251  1.00  0.00           C
ATOM   9675 4C21 POPE2 252     112.344  30.054 142.221  1.00  0.00           C
ATOM   9678 5C21 POPE2 252     111.124  29.734 141.351  1.00  0.00           C
ATOM   9681 6C21 POPE2 252     110.224  30.964 141.181  1.00  0.00           C
ATOM   9684 7C21 POPE2 252     109.044  30.704 140.231  1.00  0.00           C
ATOM   9687 8C21 POPE2 252     108.204  31.964 139.991  1.00  0.00           C
ATOM   9691  C33 POPE2 252     124.434  25.524 147.231  1.00  0.00           C
ATOM   9694  C34 POPE2 252     124.424  24.714 145.921  1.00  0.00           C
ATOM   9697  C35 POPE2 252     125.814  24.264 145.451  1.00  0.00           C
ATOM   9700  C36 POPE2 252     125.794  23.684 144.031  1.00  0.00           C
ATOM   9703  C37 POPE2 252     125.774  24.754 142.931  1.00  0.00           C
ATOM   9706  C38 POPE2 252     125.814  24.174 141.501  1.00  0.00           C
ATOM   9709  C39 POPE2 252     124.494  23.524 141.061  1.00  0.00           C
ATOM   9712 0C31 POPE2 252     124.604  22.764 139.741  1.00  0.00           C
ATOM   9715 1C31 POPE2 252     123.234  22.244 139.251  1.00  0.00           C
ATOM   9718 2C31 POPE2 252     123.314  21.354 138.001  1.00  0.00           C
ATOM   9721 3C31 POPE2 252     123.814  19.934 138.291  1.00  0.00           C
ATOM   9724 4C31 POPE2 252     123.674  18.994 137.071  1.00  0.00           C
ATOM   9727 5C31 POPE2 252     124.004  17.544 137.421  1.00  0.00           C
ATOM   9730 6C31 POPE2 252     123.814  16.574 136.241  1.00  0.00           C
ATOM   9734  NH3 POPE3 253      75.244  11.824 160.541  1.00  0.00           N
ATOM   9738  C12 POPE3 253      76.384  10.884 160.831  1.00  0.00           C
ATOM   9741  C11 POPE3 253      76.864  10.154 159.551  1.00  0.00           C
ATOM   9744  P   POPE3 253      74.904   8.354 159.401  1.00  0.00           P
ATOM   9745  O13 POPE3 253      74.744   7.254 160.371  1.00  0.00           O
ATOM   9746  O14 POPE3 253      74.124   9.604 159.601  1.00  0.00           O
ATOM   9747  O11 POPE3 253      74.674   7.784 157.941  1.00  0.00           O
ATOM   9748  O12 POPE3 253      76.424   8.794 159.451  1.00  0.00           O
ATOM   9749  C1  POPE3 253      74.214   8.584 156.851  1.00  0.00           C
ATOM   9752  C2  POPE3 253      75.404   9.334 156.181  1.00  0.00           C
ATOM   9754  O21 POPE3 253      75.024  10.374 155.261  1.00  0.00           O
ATOM   9755  C21 POPE3 253      74.494  10.044 154.101  1.00  0.00           C
ATOM   9756  O22 POPE3 253      73.964   8.974 153.831  1.00  0.00           O
ATOM   9757  C22 POPE3 253      74.804  11.154 153.101  1.00  0.00           C
ATOM   9760  C3  POPE3 253      76.464   8.374 155.591  1.00  0.00           C
ATOM   9763  O31 POPE3 253      77.704   9.104 155.491  1.00  0.00           O
ATOM   9764  C31 POPE3 253      78.714   8.754 154.711  1.00  0.00           C
ATOM   9765  O32 POPE3 253      79.844   9.224 154.851  1.00  0.00           O
ATOM   9766  C32 POPE3 253      78.324   7.834 153.551  1.00  0.00           C
ATOM   9769  C23 POPE3 253      73.724  11.404 152.021  1.00  0.00           C
ATOM   9772  C24 POPE3 253      74.164  12.494 151.031  1.00  0.00           C
ATOM   9775  C25 POPE3 253      75.144  12.014 149.961  1.00  0.00           C
ATOM   9778  C26 POPE3 253      75.854  13.164 149.241  1.00  0.00           C
ATOM   9781  C27 POPE3 253      76.894  12.684 148.221  1.00  0.00           C
ATOM   9784  C28 POPE3 253      77.574  13.834 147.451  1.00  0.00           C
ATOM   9787  C29 POPE3 253      76.614  14.484 146.491  1.00  0.00           C
ATOM   9789 0C21 POPE3 253      76.944  15.184 145.391  1.00  0.00           C
ATOM   9791 1C21 POPE3 253      78.344  15.514 144.931  1.00  0.00           C
ATOM   9794 2C21 POPE3 253      78.734  14.704 143.681  1.00  0.00           C
ATOM   9797 3C21 POPE3 253      79.894  15.334 142.911  1.00  0.00           C
ATOM   9800 4C21 POPE3 253      80.344  14.534 141.681  1.00  0.00           C
ATOM   9803 5C21 POPE3 253      80.764  13.094 142.021  1.00  0.00           C
ATOM   9806 6C21 POPE3 253      81.334  12.324 140.821  1.00  0.00           C
ATOM   9809 7C21 POPE3 253      81.634  10.864 141.171  1.00  0.00           C
ATOM   9812 8C21 POPE3 253      82.094  10.034 139.961  1.00  0.00           C
ATOM   9816  C33 POPE3 253      79.504   7.554 152.601  1.00  0.00           C
ATOM   9819  C34 POPE3 253      79.074   6.874 151.291  1.00  0.00           C
ATOM   9822  C35 POPE3 253      80.274   6.544 150.401  1.00  0.00           C
ATOM   9825  C36 POPE3 253      79.894   6.064 148.991  1.00  0.00           C
ATOM   9828  C37 POPE3 253      80.114   4.564 148.771  1.00  0.00           C
ATOM   9831  C38 POPE3 253      80.204   4.174 147.291  1.00  0.00           C
ATOM   9834  C39 POPE3 253      78.994   4.614 146.451  1.00  0.00           C
ATOM   9837 0C31 POPE3 253      79.244   4.404 144.951  1.00  0.00           C
ATOM   9840 1C31 POPE3 253      78.104   4.944 144.061  1.00  0.00           C
ATOM   9843 2C31 POPE3 253      78.244   4.504 142.591  1.00  0.00           C
ATOM   9846 3C31 POPE3 253      79.514   5.024 141.901  1.00  0.00           C
ATOM   9849 4C31 POPE3 253      79.904   4.184 140.681  1.00  0.00           C
ATOM   9852 5C31 POPE3 253      81.284   4.544 140.131  1.00  0.00           C
ATOM   9855 6C31 POPE3 253      81.764   3.594 139.031  1.00  0.00           C
ATOM   9859  NH3 POPE4 254      30.264 108.424 159.981  1.00  0.00           N
ATOM   9863  C12 POPE4 254      29.274 107.914 158.971  1.00  0.00           C
ATOM   9866  C11 POPE4 254      30.024 107.374 157.741  1.00  0.00           C
ATOM   9869  P   POPE4 254      31.794 105.544 158.521  1.00  0.00           P
ATOM   9870  O13 POPE4 254      32.134 106.434 159.651  1.00  0.00           O
ATOM   9871  O14 POPE4 254      31.644 104.104 158.851  1.00  0.00           O
ATOM   9872  O11 POPE4 254      32.854 105.744 157.361  1.00  0.00           O
ATOM   9873  O12 POPE4 254      30.424 106.024 157.951  1.00  0.00           O
ATOM   9874  C1  POPE4 254      32.524 105.814 155.961  1.00  0.00           C
ATOM   9877  C2  POPE4 254      33.014 107.144 155.311  1.00  0.00           C
ATOM   9879  O21 POPE4 254      33.074 106.984 153.871  1.00  0.00           O
ATOM   9880  C21 POPE4 254      32.844 108.104 153.181  1.00  0.00           C
ATOM   9881  O22 POPE4 254      32.684 109.204 153.681  1.00  0.00           O
ATOM   9882  C22 POPE4 254      32.684 107.804 151.691  1.00  0.00           C
ATOM   9885  C3  POPE4 254      34.394 107.554 155.881  1.00  0.00           C
ATOM   9888  O31 POPE4 254      35.164 108.324 154.921  1.00  0.00           O
ATOM   9889  C31 POPE4 254      36.444 108.424 155.271  1.00  0.00           C
ATOM   9890  O32 POPE4 254      36.854 108.334 156.411  1.00  0.00           O
ATOM   9891  C32 POPE4 254      37.304 108.534 154.011  1.00  0.00           C
ATOM   9894  C23 POPE4 254      32.874 109.044 150.761  1.00  0.00           C
ATOM   9897  C24 POPE4 254      31.744 110.094 150.831  1.00  0.00           C
ATOM   9900  C25 POPE4 254      30.424 109.714 150.141  1.00  0.00           C
ATOM   9903  C26 POPE4 254      30.464 109.884 148.621  1.00  0.00           C
ATOM   9906  C27 POPE4 254      29.094 109.754 147.931  1.00  0.00           C
ATOM   9909  C28 POPE4 254      29.204 110.094 146.431  1.00  0.00           C
ATOM   9912  C29 POPE4 254      27.904 110.044 145.671  1.00  0.00           C
ATOM   9914 0C21 POPE4 254      27.664 109.344 144.551  1.00  0.00           C
ATOM   9916 1C21 POPE4 254      28.654 108.424 143.861  1.00  0.00           C
ATOM   9919 2C21 POPE4 254      27.964 107.414 142.921  1.00  0.00           C
ATOM   9922 3C21 POPE4 254      27.504 108.044 141.601  1.00  0.00           C
ATOM   9925 4C21 POPE4 254      26.954 107.004 140.611  1.00  0.00           C
ATOM   9928 5C21 POPE4 254      26.844 107.554 139.181  1.00  0.00           C
ATOM   9931 6C21 POPE4 254      26.834 106.424 138.141  1.00  0.00           C
ATOM   9934 7C21 POPE4 254      27.134 106.944 136.731  1.00  0.00           C
ATOM   9937 8C21 POPE4 254      27.434 105.824 135.741  1.00  0.00           C
ATOM   9941  C33 POPE4 254      37.524 107.134 153.401  1.00  0.00           C
ATOM   9944  C34 POPE4 254      37.844 107.144 151.901  1.00  0.00           C
ATOM   9947  C35 POPE4 254      36.634 107.524 151.021  1.00  0.00           C
ATOM   9950  C36 POPE4 254      36.524 106.674 149.751  1.00  0.00           C
ATOM   9953  C37 POPE4 254      35.284 107.004 148.921  1.00  0.00           C
ATOM   9956  C38 POPE4 254      34.844 105.894 147.951  1.00  0.00           C
ATOM   9959  C39 POPE4 254      35.924 105.494 146.941  1.00  0.00           C
ATOM   9962 0C31 POPE4 254      35.394 104.464 145.941  1.00  0.00           C
ATOM   9965 1C31 POPE4 254      36.404 104.124 144.851  1.00  0.00           C
ATOM   9968 2C31 POPE4 254      35.844 103.154 143.801  1.00  0.00           C
ATOM   9971 3C31 POPE4 254      36.784 102.974 142.611  1.00  0.00           C
ATOM   9974 4C31 POPE4 254      36.224 102.004 141.561  1.00  0.00           C
ATOM   9977 5C31 POPE4 254      37.084 101.914 140.301  1.00  0.00           C
ATOM   9980 6C31 POPE4 254      36.584 100.884 139.291  1.00  0.00           C
ATOM   9984  NH3 POPE5 255      12.304  27.374 158.811  1.00  0.00           N
ATOM   9988  C12 POPE5 255      10.984  28.114 158.871  1.00  0.00           C
ATOM   9991  C11 POPE5 255       9.894  27.294 159.571  1.00  0.00           C
ATOM   9994  P   POPE5 255       7.524  27.004 158.431  1.00  0.00           P
ATOM   9995  O13 POPE5 255       6.914  27.934 157.481  1.00  0.00           O
ATOM   9996  O14 POPE5 255       6.624  26.284 159.381  1.00  0.00           O
ATOM   9997  O11 POPE5 255       8.384  25.974 157.581  1.00  0.00           O
ATOM   9998  O12 POPE5 255       8.604  27.814 159.241  1.00  0.00           O
ATOM   9999  C1  POPE5 255       7.774  25.364 156.431  1.00  0.00           C
ATOM  10002  C2  POPE5 255       8.114  26.114 155.121  1.00  0.00           C
ATOM  10004  O21 POPE5 255       7.284  25.774 153.981  1.00  0.00           O
ATOM  10005  C21 POPE5 255       6.764  24.584 153.791  1.00  0.00           C
ATOM  10006  O22 POPE5 255       6.964  23.564 154.431  1.00  0.00           O
ATOM  10007  C22 POPE5 255       5.874  24.624 152.551  1.00  0.00           C
ATOM  10010  C3  POPE5 255       9.644  26.114 154.821  1.00  0.00           C
ATOM  10013  O31 POPE5 255      10.004  25.444 153.591  1.00  0.00           O
ATOM  10014  C31 POPE5 255      10.164  24.134 153.741  1.00  0.00           C
ATOM  10015  O32 POPE5 255      10.124  23.534 154.801  1.00  0.00           O
ATOM  10016  C32 POPE5 255      10.304  23.504 152.361  1.00  0.00           C
ATOM  10019  C23 POPE5 255       6.144  23.364 151.691  1.00  0.00           C
ATOM  10022  C24 POPE5 255       5.224  23.274 150.481  1.00  0.00           C
ATOM  10025  C25 POPE5 255       5.674  22.234 149.451  1.00  0.00           C
ATOM  10028  C26 POPE5 255       6.264  22.854 148.191  1.00  0.00           C
ATOM  10031  C27 POPE5 255       6.384  21.834 147.051  1.00  0.00           C
ATOM  10034  C28 POPE5 255       6.704  22.544 145.731  1.00  0.00           C
ATOM  10037  C29 POPE5 255       6.984  21.634 144.571  1.00  0.00           C
ATOM  10039 0C21 POPE5 255       8.064  21.724 143.771  1.00  0.00           C
ATOM  10041 1C21 POPE5 255       9.154  22.754 143.891  1.00  0.00           C
ATOM  10044 2C21 POPE5 255      10.224  22.614 142.791  1.00  0.00           C
ATOM  10047 3C21 POPE5 255      11.104  21.364 142.971  1.00  0.00           C
ATOM  10050 4C21 POPE5 255      11.484  20.674 141.661  1.00  0.00           C
ATOM  10053 5C21 POPE5 255      12.344  21.554 140.741  1.00  0.00           C
ATOM  10056 6C21 POPE5 255      13.154  20.684 139.781  1.00  0.00           C
ATOM  10059 7C21 POPE5 255      13.904  21.484 138.721  1.00  0.00           C
ATOM  10062 8C21 POPE5 255      14.834  20.594 137.901  1.00  0.00           C
ATOM  10066  C33 POPE5 255      11.364  24.164 151.441  1.00  0.00           C
ATOM  10069  C34 POPE5 255      11.104  23.814 149.971  1.00  0.00           C
ATOM  10072  C35 POPE5 255      11.184  22.314 149.671  1.00  0.00           C
ATOM  10075  C36 POPE5 255      10.744  21.974 148.241  1.00  0.00           C
ATOM  10078  C37 POPE5 255      10.654  20.464 148.001  1.00  0.00           C
ATOM  10081  C38 POPE5 255      10.134  20.164 146.591  1.00  0.00           C
ATOM  10084  C39 POPE5 255       9.874  18.674 146.311  1.00  0.00           C
ATOM  10087 0C31 POPE5 255       9.054  18.484 145.031  1.00  0.00           C
ATOM  10090 1C31 POPE5 255       8.544  17.054 144.841  1.00  0.00           C
ATOM  10093 2C31 POPE5 255       7.554  16.904 143.671  1.00  0.00           C
ATOM  10096 3C31 POPE5 255       6.194  17.584 143.921  1.00  0.00           C
ATOM  10099 4C31 POPE5 255       5.224  17.334 142.761  1.00  0.00           C
ATOM  10102 5C31 POPE5 255       3.844  17.984 142.931  1.00  0.00           C
ATOM  10105 6C31 POPE5 255       2.884  17.634 141.791  1.00  0.00           C
ATOM  10109  NH3 POPE6 256      33.924  20.174 119.311  1.00  0.00           N
ATOM  10113  C12 POPE6 256      33.994  20.804 117.941  1.00  0.00           C
ATOM  10116  C11 POPE6 256      32.824  20.404 117.011  1.00  0.00           C
ATOM  10119  P   POPE6 256      31.564  22.664 116.711  1.00  0.00           P
ATOM  10120  O13 POPE6 256      32.254  23.474 117.741  1.00  0.00           O
ATOM  10121  O14 POPE6 256      30.944  23.434 115.611  1.00  0.00           O
ATOM  10122  O11 POPE6 256      30.444  21.814 117.461  1.00  0.00           O
ATOM  10123  O12 POPE6 256      32.504  21.504 116.161  1.00  0.00           O
ATOM  10124  C1  POPE6 256      30.224  22.134 118.841  1.00  0.00           C
ATOM  10127  C2  POPE6 256      29.164  21.234 119.541  1.00  0.00           C
ATOM  10129  O21 POPE6 256      28.214  22.084 120.221  1.00  0.00           O
ATOM  10130  C21 POPE6 256      28.564  22.704 121.331  1.00  0.00           C
ATOM  10131  O22 POPE6 256      29.644  22.634 121.901  1.00  0.00           O
ATOM  10132  C22 POPE6 256      27.354  23.564 121.771  1.00  0.00           C
ATOM  10135  C3  POPE6 256      29.804  20.124 120.421  1.00  0.00           C
ATOM  10138  O31 POPE6 256      28.884  19.634 121.431  1.00  0.00           O
ATOM  10139  C31 POPE6 256      29.414  18.744 122.281  1.00  0.00           C
ATOM  10140  O32 POPE6 256      30.474  18.164 122.141  1.00  0.00           O
ATOM  10141  C32 POPE6 256      28.564  18.794 123.561  1.00  0.00           C
ATOM  10144  C23 POPE6 256      27.664  24.694 122.791  1.00  0.00           C
ATOM  10147  C24 POPE6 256      26.644  24.834 123.921  1.00  0.00           C
ATOM  10150  C25 POPE6 256      26.974  25.994 124.871  1.00  0.00           C
ATOM  10153  C26 POPE6 256      26.354  25.834 126.271  1.00  0.00           C
ATOM  10156  C27 POPE6 256      26.294  27.184 127.001  1.00  0.00           C
ATOM  10159  C28 POPE6 256      25.724  27.134 128.431  1.00  0.00           C
ATOM  10162  C29 POPE6 256      26.684  26.464 129.371  1.00  0.00           C
ATOM  10164 0C21 POPE6 256      27.434  27.044 130.331  1.00  0.00           C
ATOM  10166 1C21 POPE6 256      27.484  28.504 130.721  1.00  0.00           C
ATOM  10169 2C21 POPE6 256      28.814  29.174 130.331  1.00  0.00           C
ATOM  10172 3C21 POPE6 256      29.304  30.184 131.391  1.00  0.00           C
ATOM  10175 4C21 POPE6 256      28.554  31.524 131.411  1.00  0.00           C
ATOM  10178 5C21 POPE6 256      28.854  32.404 130.191  1.00  0.00           C
ATOM  10181 6C21 POPE6 256      28.564  33.884 130.451  1.00  0.00           C
ATOM  10184 7C21 POPE6 256      28.814  34.754 129.211  1.00  0.00           C
ATOM  10187 8C21 POPE6 256      28.704  36.254 129.521  1.00  0.00           C
ATOM  10191  C33 POPE6 256      29.184  18.104 124.801  1.00  0.00           C
ATOM  10194  C34 POPE6 256      28.354  18.344 126.081  1.00  0.00           C
ATOM  10197  C35 POPE6 256      28.594  19.724 126.701  1.00  0.00           C
ATOM  10200  C36 POPE6 256      27.524  20.174 127.721  1.00  0.00           C
ATOM  10203  C37 POPE6 256      27.384  21.704 127.791  1.00  0.00           C
ATOM  10206  C38 POPE6 256      26.204  22.204 128.631  1.00  0.00           C
ATOM  10209  C39 POPE6 256      26.314  21.914 130.131  1.00  0.00           C
ATOM  10212 0C31 POPE6 256      27.544  22.514 130.821  1.00  0.00           C
ATOM  10215 1C31 POPE6 256      27.464  22.254 132.331  1.00  0.00           C
ATOM  10218 2C31 POPE6 256      28.664  22.734 133.161  1.00  0.00           C
ATOM  10221 3C31 POPE6 256      28.784  21.924 134.461  1.00  0.00           C
ATOM  10224 4C31 POPE6 256      27.474  21.864 135.261  1.00  0.00           C
ATOM  10227 5C31 POPE6 256      27.534  20.874 136.431  1.00  0.00           C
ATOM  10230 6C31 POPE6 256      26.194  20.744 137.161  1.00  0.00           C
ATOM  10234  NH3 POPE7 257     129.842 123.054 160.131  1.00  0.00           N
ATOM  10238  C12 POPE7 257     128.564 123.804 160.371  1.00  0.00           C
ATOM  10241  C11 POPE7 257     127.514 123.494 159.271  1.00  0.00           C
ATOM  10244  P   POPE7 257     127.304 120.884 159.671  1.00  0.00           P
ATOM  10245  O13 POPE7 257     128.664 120.924 159.071  1.00  0.00           O
ATOM  10246  O14 POPE7 257     127.194 120.484 161.081  1.00  0.00           O
ATOM  10247  O11 POPE7 257     126.334 120.024 158.781  1.00  0.00           O
ATOM  10248  O12 POPE7 257     126.724 122.344 159.561  1.00  0.00           O
ATOM  10249  C1  POPE7 257     126.204 120.254 157.381  1.00  0.00           C
ATOM  10252  C2  POPE7 257     126.174 118.894 156.651  1.00  0.00           C
ATOM  10254  O21 POPE7 257     126.284 119.204 155.251  1.00  0.00           O
ATOM  10255  C21 POPE7 257     126.324 118.154 154.461  1.00  0.00           C
ATOM  10256  O22 POPE7 257     126.544 117.004 154.801  1.00  0.00           O
ATOM  10257  C22 POPE7 257     126.074 118.634 153.031  1.00  0.00           C
ATOM  10260  C3  POPE7 257     124.874 118.104 156.981  1.00  0.00           C
ATOM  10263  O31 POPE7 257     123.754 118.774 156.371  1.00  0.00           O
ATOM  10264  C31 POPE7 257     122.724 118.014 156.011  1.00  0.00           C
ATOM  10265  O32 POPE7 257     122.544 116.854 156.321  1.00  0.00           O
ATOM  10266  C32 POPE7 257     121.814 118.904 155.171  1.00  0.00           C
ATOM  10269  C23 POPE7 257     125.354 117.574 152.171  1.00  0.00           C
ATOM  10272  C24 POPE7 257     125.004 118.114 150.781  1.00  0.00           C
ATOM  10275  C25 POPE7 257     123.744 118.994 150.781  1.00  0.00           C
ATOM  10278  C26 POPE7 257     123.524 119.684 149.421  1.00  0.00           C
ATOM  10281  C27 POPE7 257     122.084 120.184 149.231  1.00  0.00           C
ATOM  10284  C28 POPE7 257     121.694 120.444 147.761  1.00  0.00           C
ATOM  10287  C29 POPE7 257     122.404 121.624 147.141  1.00  0.00           C
ATOM  10289 0C21 POPE7 257     122.964 121.684 145.921  1.00  0.00           C
ATOM  10291 1C21 POPE7 257     123.014 120.574 144.901  1.00  0.00           C
ATOM  10294 2C21 POPE7 257     122.414 120.954 143.531  1.00  0.00           C
ATOM  10297 3C21 POPE7 257     122.544 119.804 142.521  1.00  0.00           C
ATOM  10300 4C21 POPE7 257     121.804 120.064 141.201  1.00  0.00           C
ATOM  10303 5C21 POPE7 257     121.854 118.874 140.241  1.00  0.00           C
ATOM  10306 6C21 POPE7 257     120.774 117.814 140.531  1.00  0.00           C
ATOM  10309 7C21 POPE7 257     120.854 116.624 139.571  1.00  0.00           C
ATOM  10312 8C21 POPE7 257     119.714 115.614 139.781  1.00  0.00           C
ATOM  10316  C33 POPE7 257     120.524 118.254 154.631  1.00  0.00           C
ATOM  10319  C34 POPE7 257     119.654 119.324 153.951  1.00  0.00           C
ATOM  10322  C35 POPE7 257     119.964 119.544 152.461  1.00  0.00           C
ATOM  10325  C36 POPE7 257     119.234 118.564 151.521  1.00  0.00           C
ATOM  10328  C37 POPE7 257     117.704 118.654 151.611  1.00  0.00           C
ATOM  10331  C38 POPE7 257     117.044 117.384 152.181  1.00  0.00           C
ATOM  10334  C39 POPE7 257     117.214 116.144 151.291  1.00  0.00           C
ATOM  10337 0C31 POPE7 257     116.544 116.274 149.921  1.00  0.00           C
ATOM  10340 1C31 POPE7 257     116.794 115.064 149.011  1.00  0.00           C
ATOM  10343 2C31 POPE7 257     116.074 115.254 147.671  1.00  0.00           C
ATOM  10346 3C31 POPE7 257     116.484 114.224 146.611  1.00  0.00           C
ATOM  10349 4C31 POPE7 257     115.814 114.534 145.271  1.00  0.00           C
ATOM  10352 5C31 POPE7 257     116.084 113.474 144.201  1.00  0.00           C
ATOM  10355 6C31 POPE7 257     115.424 113.814 142.871  1.00  0.00           C
ATOM  10359  NH3 POPE8 258     127.744  70.014 114.411  1.00  0.00           N
ATOM  10363  C12 POPE8 258     128.754  71.124 114.541  1.00  0.00           C
ATOM  10366  C11 POPE8 258     129.952  70.724 115.421  1.00  0.00           C
ATOM  10369  P   POPE8 258     130.342  68.124 115.501  1.00  0.00           P
ATOM  10370  O13 POPE8 258     128.944  68.184 115.991  1.00  0.00           O
ATOM  10371  O14 POPE8 258     130.672  67.094 114.491  1.00  0.00           O
ATOM  10372  O11 POPE8 258     131.322  68.024 116.741  1.00  0.00           O
ATOM  10373  O12 POPE8 258     130.632  69.564 114.931  1.00  0.00           O
ATOM  10374  C1  POPE8 258     130.972  67.354 117.961  1.00  0.00           C
ATOM  10377  C2  POPE8 258     131.052  68.284 119.191  1.00  0.00           C
ATOM  10379  O21 POPE8 258     130.072  67.854 120.141  1.00  0.00           O
ATOM  10380  C21 POPE8 258     130.542  67.384 121.261  1.00  0.00           C
ATOM  10381  O22 POPE8 258     131.682  67.024 121.481  1.00  0.00           O
ATOM  10382  C22 POPE8 258     129.462  67.534 122.331  1.00  0.00           C
ATOM  10385  C3  POPE8 258     130.712  69.764 118.841  1.00  0.00           C
ATOM  10388  O31 POPE8 258     130.612  70.604 120.021  1.00  0.00           O
ATOM  10389  C31 POPE8 258     129.862  71.684 119.791  1.00  0.00           C
ATOM  10390  O32 POPE8 258     129.322  71.944 118.731  1.00  0.00           O
ATOM  10391  C32 POPE8 258     129.792  72.594 121.011  1.00  0.00           C
ATOM  10394  C23 POPE8 258     129.122  66.214 123.051  1.00  0.00           C
ATOM  10397  C24 POPE8 258     127.994  66.404 124.071  1.00  0.00           C
ATOM  10400  C25 POPE8 258     128.284  67.444 125.171  1.00  0.00           C
ATOM  10403  C26 POPE8 258     129.552  67.144 125.991  1.00  0.00           C
ATOM  10406  C27 POPE8 258     129.762  68.074 127.191  1.00  0.00           C
ATOM  10409  C28 POPE8 258     130.902  67.634 128.121  1.00  0.00           C
ATOM  10412  C29 POPE8 258     130.572  66.344 128.841  1.00  0.00           C
ATOM  10414 0C21 POPE8 258     130.552  66.154 130.171  1.00  0.00           C
ATOM  10416 1C21 POPE8 258     130.882  67.174 131.231  1.00  0.00           C
ATOM  10419 2C21 POPE8 258     130.542  66.724 132.661  1.00  0.00           C
ATOM  10422 3C21 POPE8 258     131.192  65.394 133.061  1.00  0.00           C
ATOM  10425 4C21 POPE8 258     131.102  65.034 134.551  1.00  0.00           C
ATOM  10428 5C21 POPE8 258     129.712  65.264 135.171  1.00  0.00           C
ATOM  10431 6C21 POPE8 258     129.562  64.604 136.551  1.00  0.00           C
ATOM  10434 7C21 POPE8 258     128.224  64.924 137.211  1.00  0.00           C
ATOM  10437 8C21 POPE8 258     127.974  64.124 138.491  1.00  0.00           C
ATOM  10441  C33 POPE8 258     130.512  73.914 120.671  1.00  0.00           C
ATOM  10444  C34 POPE8 258     130.502  74.974 121.771  1.00  0.00           C
ATOM  10447  C35 POPE8 258     129.102  75.374 122.251  1.00  0.00           C
ATOM  10450  C36 POPE8 258     129.152  76.554 123.241  1.00  0.00           C
ATOM  10453  C37 POPE8 258     127.774  77.074 123.641  1.00  0.00           C
ATOM  10456  C38 POPE8 258     127.804  77.934 124.911  1.00  0.00           C
ATOM  10459  C39 POPE8 258     126.424  78.424 125.361  1.00  0.00           C
ATOM  10462 0C31 POPE8 258     125.974  79.724 124.671  1.00  0.00           C
ATOM  10465 1C31 POPE8 258     124.694  80.344 125.271  1.00  0.00           C
ATOM  10468 2C31 POPE8 258     124.774  80.674 126.781  1.00  0.00           C
ATOM  10471 3C31 POPE8 258     123.724  79.924 127.601  1.00  0.00           C
ATOM  10474 4C31 POPE8 258     123.934  80.004 129.111  1.00  0.00           C
ATOM  10477 5C31 POPE8 258     124.604  78.734 129.661  1.00  0.00           C
ATOM  10480 6C31 POPE8 258     124.594  78.644 131.191  1.00  0.00           C
ATOM  10484  NH3 POPE9 259      32.194  40.584 162.091  1.00  0.00           N
ATOM  10488  C12 POPE9 259      31.974  41.484 163.281  1.00  0.00           C
ATOM  10491  C11 POPE9 259      32.184  42.974 162.961  1.00  0.00           C
ATOM  10494  P   POPE9 259      34.624  42.844 162.001  1.00  0.00           P
ATOM  10495  O13 POPE9 259      35.664  43.844 161.661  1.00  0.00           O
ATOM  10496  O14 POPE9 259      35.064  41.484 162.401  1.00  0.00           O
ATOM  10497  O11 POPE9 259      33.684  42.654 160.721  1.00  0.00           O
ATOM  10498  O12 POPE9 259      33.554  43.394 163.031  1.00  0.00           O
ATOM  10499  C1  POPE9 259      33.934  43.494 159.601  1.00  0.00           C
ATOM  10502  C2  POPE9 259      33.044  43.074 158.411  1.00  0.00           C
ATOM  10504  O21 POPE9 259      33.464  43.754 157.221  1.00  0.00           O
ATOM  10505  C21 POPE9 259      34.534  43.244 156.611  1.00  0.00           C
ATOM  10506  O22 POPE9 259      35.324  42.454 157.091  1.00  0.00           O
ATOM  10507  C22 POPE9 259      34.594  43.834 155.211  1.00  0.00           C
ATOM  10510  C3  POPE9 259      31.534  43.394 158.681  1.00  0.00           C
ATOM  10513  O31 POPE9 259      30.734  43.194 157.491  1.00  0.00           O
ATOM  10514  C31 POPE9 259      30.704  44.244 156.651  1.00  0.00           C
ATOM  10515  O32 POPE9 259      30.954  45.394 156.971  1.00  0.00           O
ATOM  10516  C32 POPE9 259      30.284  43.774 155.261  1.00  0.00           C
ATOM  10519  C23 POPE9 259      35.584  43.204 154.211  1.00  0.00           C
ATOM  10522  C24 POPE9 259      35.574  44.054 152.921  1.00  0.00           C
ATOM  10525  C25 POPE9 259      34.304  43.884 152.071  1.00  0.00           C
ATOM  10528  C26 POPE9 259      34.194  42.544 151.331  1.00  0.00           C
ATOM  10531  C27 POPE9 259      32.844  42.404 150.601  1.00  0.00           C
ATOM  10534  C28 POPE9 259      32.774  41.234 149.601  1.00  0.00           C
ATOM  10537  C29 POPE9 259      32.744  39.864 150.231  1.00  0.00           C
ATOM  10539 0C21 POPE9 259      31.794  38.924 150.081  1.00  0.00           C
ATOM  10541 1C21 POPE9 259      30.514  39.054 149.271  1.00  0.00           C
ATOM  10544 2C21 POPE9 259      30.634  38.684 147.781  1.00  0.00           C
ATOM  10547 3C21 POPE9 259      30.674  37.174 147.511  1.00  0.00           C
ATOM  10550 4C21 POPE9 259      30.774  36.874 146.001  1.00  0.00           C
ATOM  10553 5C21 POPE9 259      30.874  35.374 145.641  1.00  0.00           C
ATOM  10556 6C21 POPE9 259      29.514  34.674 145.471  1.00  0.00           C
ATOM  10559 7C21 POPE9 259      29.644  33.344 144.691  1.00  0.00           C
ATOM  10562 8C21 POPE9 259      28.324  32.624 144.431  1.00  0.00           C
ATOM  10566  C33 POPE9 259      28.904  44.344 154.881  1.00  0.00           C
ATOM  10569  C34 POPE9 259      28.404  43.964 153.481  1.00  0.00           C
ATOM  10572  C35 POPE9 259      29.324  44.384 152.331  1.00  0.00           C
ATOM  10575  C36 POPE9 259      28.704  44.004 150.991  1.00  0.00           C
ATOM  10578  C37 POPE9 259      29.564  44.324 149.771  1.00  0.00           C
ATOM  10581  C38 POPE9 259      28.974  43.674 148.511  1.00  0.00           C
ATOM  10584  C39 POPE9 259      29.744  43.964 147.221  1.00  0.00           C
ATOM  10587 0C31 POPE9 259      29.824  45.464 146.901  1.00  0.00           C
ATOM  10590 1C31 POPE9 259      30.024  45.714 145.411  1.00  0.00           C
ATOM  10593 2C31 POPE9 259      30.304  47.184 145.071  1.00  0.00           C
ATOM  10596 3C31 POPE9 259      30.394  47.424 143.561  1.00  0.00           C
ATOM  10599 4C31 POPE9 259      29.044  47.404 142.841  1.00  0.00           C
ATOM  10602 5C31 POPE9 259      29.184  47.574 141.331  1.00  0.00           C
ATOM  10605 6C31 POPE9 259      27.884  47.404 140.551  1.00  0.00           C
ATOM  10609  NH3 POPE  260     127.064 110.304 159.351  1.00  0.00           N
ATOM  10613  C12 POPE  260     128.354 110.284 160.131  1.00  0.00           C
ATOM  10616  C11 POPE  260     128.064 110.484 161.631  1.00  0.00           C
ATOM  10619  P   POPE  260     127.504 113.024 161.801  1.00  0.00           P
ATOM  10620  O13 POPE  260     126.284 113.854 161.891  1.00  0.00           O
ATOM  10621  O14 POPE  260     128.614 113.274 162.741  1.00  0.00           O
ATOM  10622  O11 POPE  260     127.994 113.154 160.301  1.00  0.00           O
ATOM  10623  O12 POPE  260     127.084 111.504 161.851  1.00  0.00           O
ATOM  10624  C1  POPE  260     128.664 114.364 159.971  1.00  0.00           C
ATOM  10627  C2  POPE  260     128.674 114.634 158.451  1.00  0.00           C
ATOM  10629  O21 POPE  260     129.024 113.414 157.761  1.00  0.00           O
ATOM  10630  C21 POPE  260     128.104 112.814 157.021  1.00  0.00           C
ATOM  10631  O22 POPE  260     127.834 111.624 157.111  1.00  0.00           O
ATOM  10632  C22 POPE  260     127.464 113.734 155.971  1.00  0.00           C
ATOM  10635  C3  POPE  260     129.702 115.764 158.191  1.00  0.00           C
ATOM  10638  O31 POPE  260     129.442 116.494 156.971  1.00  0.00           O
ATOM  10639  C31 POPE  260     130.152 116.094 155.931  1.00  0.00           C
ATOM  10640  O32 POPE  260     130.722 115.024 155.821  1.00  0.00           O
ATOM  10641  C32 POPE  260     130.212 117.224 154.921  1.00  0.00           C
ATOM  10644  C23 POPE  260     126.784 112.944 154.821  1.00  0.00           C
ATOM  10647  C24 POPE  260     125.984 113.864 153.881  1.00  0.00           C
ATOM  10650  C25 POPE  260     125.044 113.124 152.911  1.00  0.00           C
ATOM  10653  C26 POPE  260     125.744 112.314 151.801  1.00  0.00           C
ATOM  10656  C27 POPE  260     124.734 111.634 150.861  1.00  0.00           C
ATOM  10659  C28 POPE  260     125.324 110.964 149.601  1.00  0.00           C
ATOM  10662  C29 POPE  260     125.874 111.964 148.611  1.00  0.00           C
ATOM  10664 0C21 POPE  260     125.474 112.194 147.341  1.00  0.00           C
ATOM  10666 1C21 POPE  260     124.374 111.504 146.571  1.00  0.00           C
ATOM  10669 2C21 POPE  260     124.794 111.124 145.131  1.00  0.00           C
ATOM  10672 3C21 POPE  260     123.584 110.864 144.221  1.00  0.00           C
ATOM  10675 4C21 POPE  260     123.924 110.554 142.751  1.00  0.00           C
ATOM  10678 5C21 POPE  260     124.144 109.054 142.491  1.00  0.00           C
ATOM  10681 6C21 POPE  260     124.154 108.694 141.001  1.00  0.00           C
ATOM  10684 7C21 POPE  260     124.314 107.184 140.761  1.00  0.00           C
ATOM  10687 8C21 POPE  260     124.084 106.754 139.311  1.00  0.00           C
ATOM  10691  C33 POPE  260     129.952 116.754 153.481  1.00  0.00           C
ATOM  10694  C34 POPE  260     130.642 117.704 152.501  1.00  0.00           C
ATOM  10697  C35 POPE  260     130.002 117.664 151.121  1.00  0.00           C
ATOM  10700  C36 POPE  260     130.122 116.324 150.381  1.00  0.00           C
ATOM  10703  C37 POPE  260     129.192 116.334 149.171  1.00  0.00           C
ATOM  10706  C38 POPE  260     129.412 115.204 148.161  1.00  0.00           C
ATOM  10709  C39 POPE  260     128.514 115.464 146.941  1.00  0.00           C
ATOM  10712 0C31 POPE  260     128.604 114.434 145.811  1.00  0.00           C
ATOM  10715 1C31 POPE  260     127.904 114.994 144.561  1.00  0.00           C
ATOM  10718 2C31 POPE  260     127.704 113.994 143.421  1.00  0.00           C
ATOM  10721 3C31 POPE  260     129.014 113.474 142.801  1.00  0.00           C
ATOM  10724 4C31 POPE  260     128.794 112.974 141.371  1.00  0.00           C
ATOM  10727 5C31 POPE  260     130.012 112.234 140.811  1.00  0.00           C
ATOM  10730 6C31 POPE  260     129.882 111.884 139.331  1.00  0.00           C
ATOM  10734  NH3 POPE  261      80.614  95.724 120.181  1.00  0.00           N
ATOM  10738  C12 POPE  261      81.334  96.934 119.671  1.00  0.00           C
ATOM  10741  C11 POPE  261      82.824  96.834 119.991  1.00  0.00           C
ATOM  10744  P   POPE  261      84.974  98.284 119.751  1.00  0.00           P
ATOM  10745  O13 POPE  261      85.694  97.364 118.841  1.00  0.00           O
ATOM  10746  O14 POPE  261      85.254  99.734 119.721  1.00  0.00           O
ATOM  10747  O11 POPE  261      85.294  97.744 121.221  1.00  0.00           O
ATOM  10748  O12 POPE  261      83.404  98.074 119.641  1.00  0.00           O
ATOM  10749  C1  POPE  261      84.904  98.564 122.331  1.00  0.00           C
ATOM  10752  C2  POPE  261      84.714  97.724 123.621  1.00  0.00           C
ATOM  10754  O21 POPE  261      83.954  98.564 124.501  1.00  0.00           O
ATOM  10755  C21 POPE  261      83.044  97.914 125.211  1.00  0.00           C
ATOM  10756  O22 POPE  261      82.944  96.714 125.301  1.00  0.00           O
ATOM  10757  C22 POPE  261      82.034  98.904 125.811  1.00  0.00           C
ATOM  10760  C3  POPE  261      86.084  97.264 124.221  1.00  0.00           C
ATOM  10763  O31 POPE  261      85.974  96.394 125.381  1.00  0.00           O
ATOM  10764  C31 POPE  261      85.924  97.044 126.541  1.00  0.00           C
ATOM  10765  O32 POPE  261      85.984  98.254 126.681  1.00  0.00           O
ATOM  10766  C32 POPE  261      85.774  96.074 127.721  1.00  0.00           C
ATOM  10769  C23 POPE  261      81.904  98.794 127.351  1.00  0.00           C
ATOM  10772  C24 POPE  261      80.814  99.704 127.931  1.00  0.00           C
ATOM  10775  C25 POPE  261      79.384  99.394 127.461  1.00  0.00           C
ATOM  10778  C26 POPE  261      78.944  97.944 127.691  1.00  0.00           C
ATOM  10781  C27 POPE  261      77.454  97.704 127.431  1.00  0.00           C
ATOM  10784  C28 POPE  261      76.614  97.674 128.731  1.00  0.00           C
ATOM  10787  C29 POPE  261      75.104  97.724 128.551  1.00  0.00           C
ATOM  10789 0C21 POPE  261      74.174  96.994 129.211  1.00  0.00           C
ATOM  10791 1C21 POPE  261      74.434  96.014 130.331  1.00  0.00           C
ATOM  10794 2C21 POPE  261      74.114  94.534 130.031  1.00  0.00           C
ATOM  10797 3C21 POPE  261      74.854  93.584 130.991  1.00  0.00           C
ATOM  10800 4C21 POPE  261      74.584  92.094 130.741  1.00  0.00           C
ATOM  10803 5C21 POPE  261      73.274  91.574 131.351  1.00  0.00           C
ATOM  10806 6C21 POPE  261      73.384  91.254 132.851  1.00  0.00           C
ATOM  10809 7C21 POPE  261      72.034  90.934 133.491  1.00  0.00           C
ATOM  10812 8C21 POPE  261      72.124  90.624 134.991  1.00  0.00           C
ATOM  10816  C33 POPE  261      84.474  96.354 128.501  1.00  0.00           C
ATOM  10819  C34 POPE  261      84.564  95.844 129.941  1.00  0.00           C
ATOM  10822  C35 POPE  261      83.204  95.884 130.651  1.00  0.00           C
ATOM  10825  C36 POPE  261      82.804  97.284 131.131  1.00  0.00           C
ATOM  10828  C37 POPE  261      81.394  97.294 131.741  1.00  0.00           C
ATOM  10831  C38 POPE  261      81.024  98.644 132.361  1.00  0.00           C
ATOM  10834  C39 POPE  261      79.544  98.994 132.191  1.00  0.00           C
ATOM  10837 0C31 POPE  261      78.554  98.104 132.961  1.00  0.00           C
ATOM  10840 1C31 POPE  261      77.184  98.094 132.261  1.00  0.00           C
ATOM  10843 2C31 POPE  261      75.964  97.864 133.161  1.00  0.00           C
ATOM  10846 3C31 POPE  261      75.814  96.444 133.721  1.00  0.00           C
ATOM  10849 4C31 POPE  261      74.414  96.254 134.341  1.00  0.00           C
ATOM  10852 5C31 POPE  261      74.214  94.884 135.001  1.00  0.00           C
ATOM  10855 6C31 POPE  261      72.774  94.654 135.491  1.00  0.00           C
ATOM  10859  NH3 POPE  262      26.194  41.224 116.341  1.00  0.00           N
ATOM  10863  C12 POPE  262      25.914  42.714 116.361  1.00  0.00           C
ATOM  10866  C11 POPE  262      25.694  43.294 117.771  1.00  0.00           C
ATOM  10869  P   POPE  262      27.014  45.554 118.061  1.00  0.00           P
ATOM  10870  O13 POPE  262      28.154  44.624 118.041  1.00  0.00           O
ATOM  10871  O14 POPE  262      27.154  46.794 117.261  1.00  0.00           O
ATOM  10872  O11 POPE  262      26.744  46.004 119.561  1.00  0.00           O
ATOM  10873  O12 POPE  262      25.704  44.724 117.711  1.00  0.00           O
ATOM  10874  C1  POPE  262      26.364  45.084 120.581  1.00  0.00           C
ATOM  10877  C2  POPE  262      25.854  45.864 121.821  1.00  0.00           C
ATOM  10879  O21 POPE  262      25.954  45.034 123.001  1.00  0.00           O
ATOM  10880  C21 POPE  262      25.204  45.154 124.081  1.00  0.00           C
ATOM  10881  O22 POPE  262      24.224  45.854 124.241  1.00  0.00           O
ATOM  10882  C22 POPE  262      25.804  44.284 125.191  1.00  0.00           C
ATOM  10885  C3  POPE  262      24.494  46.534 121.521  1.00  0.00           C
ATOM  10888  O31 POPE  262      24.384  47.754 122.271  1.00  0.00           O
ATOM  10889  C31 POPE  262      23.334  48.484 121.971  1.00  0.00           C
ATOM  10890  O32 POPE  262      22.594  48.314 121.011  1.00  0.00           O
ATOM  10891  C32 POPE  262      23.234  49.614 123.001  1.00  0.00           C
ATOM  10894  C23 POPE  262      25.094  44.464 126.561  1.00  0.00           C
ATOM  10897  C24 POPE  262      25.734  43.614 127.681  1.00  0.00           C
ATOM  10900  C25 POPE  262      24.734  43.014 128.681  1.00  0.00           C
ATOM  10903  C26 POPE  262      24.234  43.984 129.761  1.00  0.00           C
ATOM  10906  C27 POPE  262      22.934  43.464 130.401  1.00  0.00           C
ATOM  10909  C28 POPE  262      22.434  44.304 131.591  1.00  0.00           C
ATOM  10912  C29 POPE  262      21.204  43.674 132.211  1.00  0.00           C
ATOM  10914 0C21 POPE  262      20.914  43.614 133.521  1.00  0.00           C
ATOM  10916 1C21 POPE  262      21.714  44.224 134.641  1.00  0.00           C
ATOM  10919 2C21 POPE  262      20.814  44.944 135.661  1.00  0.00           C
ATOM  10922 3C21 POPE  262      19.974  46.104 135.081  1.00  0.00           C
ATOM  10925 4C21 POPE  262      19.304  46.964 136.151  1.00  0.00           C
ATOM  10928 5C21 POPE  262      20.284  47.904 136.851  1.00  0.00           C
ATOM  10931 6C21 POPE  262      19.754  48.464 138.181  1.00  0.00           C
ATOM  10934 7C21 POPE  262      20.844  49.214 138.951  1.00  0.00           C
ATOM  10937 8C21 POPE  262      20.394  49.614 140.361  1.00  0.00           C
ATOM  10941  C33 POPE  262      23.304  49.104 124.461  1.00  0.00           C
ATOM  10944  C34 POPE  262      23.554  50.244 125.461  1.00  0.00           C
ATOM  10947  C35 POPE  262      23.204  49.884 126.911  1.00  0.00           C
ATOM  10950  C36 POPE  262      23.684  50.924 127.911  1.00  0.00           C
ATOM  10953  C37 POPE  262      23.224  50.644 129.351  1.00  0.00           C
ATOM  10956  C38 POPE  262      23.884  51.614 130.351  1.00  0.00           C
ATOM  10959  C39 POPE  262      22.914  52.504 131.131  1.00  0.00           C
ATOM  10962 0C31 POPE  262      22.254  51.764 132.301  1.00  0.00           C
ATOM  10965 1C31 POPE  262      21.664  52.694 133.381  1.00  0.00           C
ATOM  10968 2C31 POPE  262      21.434  51.924 134.681  1.00  0.00           C
ATOM  10971 3C31 POPE  262      20.844  52.754 135.831  1.00  0.00           C
ATOM  10974 4C31 POPE  262      21.854  53.714 136.481  1.00  0.00           C
ATOM  10977 5C31 POPE  262      21.324  54.434 137.731  1.00  0.00           C
ATOM  10980 6C31 POPE  262      22.354  55.364 138.371  1.00  0.00           C
ATOM  10984  NH3 POPE  263      72.634  46.904 158.971  1.00  0.00           N
ATOM  10988  C12 POPE  263      71.164  46.624 159.231  1.00  0.00           C
ATOM  10991  C11 POPE  263      70.664  45.364 158.491  1.00  0.00           C
ATOM  10994  P   POPE  263      68.114  44.734 158.111  1.00  0.00           P
ATOM  10995  O13 POPE  263      67.254  43.664 158.671  1.00  0.00           O
ATOM  10996  O14 POPE  263      67.424  46.014 157.821  1.00  0.00           O
ATOM  10997  O11 POPE  263      68.704  44.254 156.751  1.00  0.00           O
ATOM  10998  O12 POPE  263      69.394  44.944 158.991  1.00  0.00           O
ATOM  10999  C1  POPE  263      69.134  42.904 156.661  1.00  0.00           C
ATOM  11002  C2  POPE  263      69.304  42.464 155.191  1.00  0.00           C
ATOM  11004  O21 POPE  263      68.604  43.264 154.211  1.00  0.00           O
ATOM  11005  C21 POPE  263      67.304  43.454 154.311  1.00  0.00           C
ATOM  11006  O22 POPE  263      66.544  43.024 155.161  1.00  0.00           O
ATOM  11007  C22 POPE  263      66.864  44.394 153.161  1.00  0.00           C
ATOM  11010  C3  POPE  263      69.044  40.934 155.031  1.00  0.00           C
ATOM  11013  O31 POPE  263      68.894  40.574 153.651  1.00  0.00           O
ATOM  11014  C31 POPE  263      69.394  39.394 153.321  1.00  0.00           C
ATOM  11015  O32 POPE  263      70.004  38.634 154.041  1.00  0.00           O
ATOM  11016  C32 POPE  263      69.054  39.084 151.861  1.00  0.00           C
ATOM  11019  C23 POPE  263      65.334  44.434 152.931  1.00  0.00           C
ATOM  11022  C24 POPE  263      64.924  45.214 151.661  1.00  0.00           C
ATOM  11025  C25 POPE  263      63.524  44.824 151.161  1.00  0.00           C
ATOM  11028  C26 POPE  263      63.184  45.454 149.801  1.00  0.00           C
ATOM  11031  C27 POPE  263      61.894  44.874 149.201  1.00  0.00           C
ATOM  11034  C28 POPE  263      61.524  45.474 147.831  1.00  0.00           C
ATOM  11037  C29 POPE  263      61.114  46.924 147.931  1.00  0.00           C
ATOM  11039 0C21 POPE  263      60.914  47.764 146.901  1.00  0.00           C
ATOM  11041 1C21 POPE  263      61.044  47.424 145.441  1.00  0.00           C
ATOM  11044 2C21 POPE  263      59.674  47.054 144.851  1.00  0.00           C
ATOM  11047 3C21 POPE  263      59.704  46.904 143.321  1.00  0.00           C
ATOM  11050 4C21 POPE  263      59.084  45.584 142.851  1.00  0.00           C
ATOM  11053 5C21 POPE  263      58.834  45.534 141.341  1.00  0.00           C
ATOM  11056 6C21 POPE  263      57.444  46.094 141.011  1.00  0.00           C
ATOM  11059 7C21 POPE  263      57.214  46.274 139.521  1.00  0.00           C
ATOM  11062 8C21 POPE  263      55.734  46.504 139.201  1.00  0.00           C
ATOM  11066  C33 POPE  263      69.254  37.584 151.591  1.00  0.00           C
ATOM  11069  C34 POPE  263      68.894  37.104 150.181  1.00  0.00           C
ATOM  11072  C35 POPE  263      67.494  37.504 149.721  1.00  0.00           C
ATOM  11075  C36 POPE  263      67.024  36.684 148.511  1.00  0.00           C
ATOM  11078  C37 POPE  263      65.584  37.004 148.111  1.00  0.00           C
ATOM  11081  C38 POPE  263      64.974  36.014 147.101  1.00  0.00           C
ATOM  11084  C39 POPE  263      65.724  35.974 145.761  1.00  0.00           C
ATOM  11087 0C31 POPE  263      64.764  35.824 144.571  1.00  0.00           C
ATOM  11090 1C31 POPE  263      65.464  35.644 143.211  1.00  0.00           C
ATOM  11093 2C31 POPE  263      66.244  34.334 143.061  1.00  0.00           C
ATOM  11096 3C31 POPE  263      65.404  33.094 143.421  1.00  0.00           C
ATOM  11099 4C31 POPE  263      65.904  31.804 142.761  1.00  0.00           C
ATOM  11102 5C31 POPE  263      64.934  30.634 143.001  1.00  0.00           C
ATOM  11105 6C31 POPE  263      65.254  29.414 142.151  1.00  0.00           C
ATOM  11109  NH3 POPE  264      83.494 116.904 157.331  1.00  0.00           N
ATOM  11113  C12 POPE  264      83.854 115.784 158.271  1.00  0.00           C
ATOM  11116  C11 POPE  264      85.284 115.934 158.781  1.00  0.00           C
ATOM  11119  P   POPE  264      86.914 114.944 160.581  1.00  0.00           P
ATOM  11120  O13 POPE  264      87.854 115.884 159.921  1.00  0.00           O
ATOM  11121  O14 POPE  264      86.554 115.214 161.971  1.00  0.00           O
ATOM  11122  O11 POPE  264      87.454 113.444 160.441  1.00  0.00           O
ATOM  11123  O12 POPE  264      85.564 114.914 159.741  1.00  0.00           O
ATOM  11124  C1  POPE  264      86.664 112.484 159.751  1.00  0.00           C
ATOM  11127  C2  POPE  264      86.744 112.664 158.231  1.00  0.00           C
ATOM  11129  O21 POPE  264      85.984 111.584 157.671  1.00  0.00           O
ATOM  11130  C21 POPE  264      85.214 111.904 156.651  1.00  0.00           C
ATOM  11131  O22 POPE  264      85.124 112.994 156.111  1.00  0.00           O
ATOM  11132  C22 POPE  264      84.384 110.684 156.301  1.00  0.00           C
ATOM  11135  C3  POPE  264      88.214 112.624 157.741  1.00  0.00           C
ATOM  11138  O31 POPE  264      88.284 112.644 156.311  1.00  0.00           O
ATOM  11139  C31 POPE  264      88.004 113.794 155.731  1.00  0.00           C
ATOM  11140  O32 POPE  264      87.794 114.854 156.291  1.00  0.00           O
ATOM  11141  C32 POPE  264      87.944 113.564 154.231  1.00  0.00           C
ATOM  11144  C23 POPE  264      83.134 111.064 155.491  1.00  0.00           C
ATOM  11147  C24 POPE  264      82.574 109.874 154.711  1.00  0.00           C
ATOM  11150  C25 POPE  264      83.424 109.444 153.511  1.00  0.00           C
ATOM  11153  C26 POPE  264      83.594 110.534 152.431  1.00  0.00           C
ATOM  11156  C27 POPE  264      84.284 110.004 151.171  1.00  0.00           C
ATOM  11159  C28 POPE  264      84.294 111.044 150.031  1.00  0.00           C
ATOM  11162  C29 POPE  264      85.324 110.794 148.961  1.00  0.00           C
ATOM  11164 0C21 POPE  264      85.434 109.714 148.161  1.00  0.00           C
ATOM  11166 1C21 POPE  264      84.534 108.514 148.101  1.00  0.00           C
ATOM  11169 2C21 POPE  264      85.134 107.254 148.751  1.00  0.00           C
ATOM  11172 3C21 POPE  264      84.454 105.974 148.251  1.00  0.00           C
ATOM  11175 4C21 POPE  264      84.884 104.724 149.041  1.00  0.00           C
ATOM  11178 5C21 POPE  264      84.714 103.434 148.221  1.00  0.00           C
ATOM  11181 6C21 POPE  264      85.014 102.164 149.021  1.00  0.00           C
ATOM  11184 7C21 POPE  264      85.184 100.934 148.121  1.00  0.00           C
ATOM  11187 8C21 POPE  264      85.364  99.624 148.891  1.00  0.00           C
ATOM  11191  C33 POPE  264      88.514 114.704 153.371  1.00  0.00           C
ATOM  11194  C34 POPE  264      87.704 114.824 152.081  1.00  0.00           C
ATOM  11197  C35 POPE  264      87.614 113.534 151.251  1.00  0.00           C
ATOM  11200  C36 POPE  264      88.954 113.044 150.691  1.00  0.00           C
ATOM  11203  C37 POPE  264      88.824 112.584 149.241  1.00  0.00           C
ATOM  11206  C38 POPE  264      90.154 112.214 148.561  1.00  0.00           C
ATOM  11209  C39 POPE  264      90.014 112.174 147.031  1.00  0.00           C
ATOM  11212 0C31 POPE  264      90.024 113.584 146.411  1.00  0.00           C
ATOM  11215 1C31 POPE  264      89.404 113.674 145.011  1.00  0.00           C
ATOM  11218 2C31 POPE  264      89.274 115.134 144.571  1.00  0.00           C
ATOM  11221 3C31 POPE  264      88.324 115.374 143.381  1.00  0.00           C
ATOM  11224 4C31 POPE  264      88.944 115.074 142.011  1.00  0.00           C
ATOM  11227 5C31 POPE  264      88.264 115.864 140.891  1.00  0.00           C
ATOM  11230 6C31 POPE  264      88.874 115.634 139.511  1.00  0.00           C
ATOM  11234  NH3 POPE  265     118.864  13.174 117.311  1.00  0.00           N
ATOM  11238  C12 POPE  265     118.244  13.904 116.151  1.00  0.00           C
ATOM  11241  C11 POPE  265     117.854  15.364 116.491  1.00  0.00           C
ATOM  11244  P   POPE  265     117.244  15.524 119.081  1.00  0.00           P
ATOM  11245  O13 POPE  265     115.874  15.194 118.661  1.00  0.00           O
ATOM  11246  O14 POPE  265     117.964  14.514 119.891  1.00  0.00           O
ATOM  11247  O11 POPE  265     117.314  16.954 119.761  1.00  0.00           O
ATOM  11248  O12 POPE  265     118.174  15.774 117.821  1.00  0.00           O
ATOM  11249  C1  POPE  265     116.254  17.864 119.401  1.00  0.00           C
ATOM  11252  C2  POPE  265     116.644  19.364 119.551  1.00  0.00           C
ATOM  11254  O21 POPE  265     116.844  19.644 120.951  1.00  0.00           O
ATOM  11255  C21 POPE  265     117.724  20.584 121.221  1.00  0.00           C
ATOM  11256  O22 POPE  265     118.524  21.064 120.431  1.00  0.00           O
ATOM  11257  C22 POPE  265     117.554  21.004 122.691  1.00  0.00           C
ATOM  11260  C3  POPE  265     115.524  20.274 118.951  1.00  0.00           C
ATOM  11263  O31 POPE  265     115.974  21.614 118.631  1.00  0.00           O
ATOM  11264  C31 POPE  265     115.894  22.504 119.621  1.00  0.00           C
ATOM  11265  O32 POPE  265     115.344  22.324 120.691  1.00  0.00           O
ATOM  11266  C32 POPE  265     116.644  23.764 119.211  1.00  0.00           C
ATOM  11269  C23 POPE  265     118.014  22.464 122.951  1.00  0.00           C
ATOM  11272  C24 POPE  265     117.704  22.944 124.371  1.00  0.00           C
ATOM  11275  C25 POPE  265     118.404  22.134 125.481  1.00  0.00           C
ATOM  11278  C26 POPE  265     118.214  22.764 126.871  1.00  0.00           C
ATOM  11281  C27 POPE  265     119.464  22.614 127.741  1.00  0.00           C
ATOM  11284  C28 POPE  265     119.414  23.484 129.011  1.00  0.00           C
ATOM  11287  C29 POPE  265     120.784  23.574 129.611  1.00  0.00           C
ATOM  11289 0C21 POPE  265     121.434  24.694 129.981  1.00  0.00           C
ATOM  11291 1C21 POPE  265     120.864  26.094 129.991  1.00  0.00           C
ATOM  11294 2C21 POPE  265     121.044  26.764 131.371  1.00  0.00           C
ATOM  11297 3C21 POPE  265     120.504  25.944 132.551  1.00  0.00           C
ATOM  11300 4C21 POPE  265     120.474  26.754 133.861  1.00  0.00           C
ATOM  11303 5C21 POPE  265     120.274  25.854 135.091  1.00  0.00           C
ATOM  11306 6C21 POPE  265     120.364  26.624 136.421  1.00  0.00           C
ATOM  11309 7C21 POPE  265     120.624  25.674 137.601  1.00  0.00           C
ATOM  11312 8C21 POPE  265     120.944  26.374 138.921  1.00  0.00           C
ATOM  11316  C33 POPE  265     115.974  25.034 119.791  1.00  0.00           C
ATOM  11319  C34 POPE  265     116.784  26.304 119.521  1.00  0.00           C
ATOM  11322  C35 POPE  265     117.864  26.544 120.581  1.00  0.00           C
ATOM  11325  C36 POPE  265     118.574  27.874 120.341  1.00  0.00           C
ATOM  11328  C37 POPE  265     119.454  28.294 121.521  1.00  0.00           C
ATOM  11331  C38 POPE  265     120.104  29.674 121.351  1.00  0.00           C
ATOM  11334  C39 POPE  265     120.774  30.124 122.651  1.00  0.00           C
ATOM  11337 0C31 POPE  265     121.244  31.584 122.681  1.00  0.00           C
ATOM  11340 1C31 POPE  265     121.414  32.074 124.131  1.00  0.00           C
ATOM  11343 2C31 POPE  265     121.424  33.594 124.311  1.00  0.00           C
ATOM  11346 3C31 POPE  265     122.774  34.274 124.061  1.00  0.00           C
ATOM  11349 4C31 POPE  265     122.774  35.714 124.601  1.00  0.00           C
ATOM  11352 5C31 POPE  265     124.114  36.434 124.391  1.00  0.00           C
ATOM  11355 6C31 POPE  265     124.184  37.774 125.131  1.00  0.00           C
ATOM  11359  NH3 POPE  266      31.264  81.214 157.121  1.00  0.00           N
ATOM  11363  C12 POPE  266      31.984  82.454 156.661  1.00  0.00           C
ATOM  11366  C11 POPE  266      31.714  82.794 155.181  1.00  0.00           C
ATOM  11369  P   POPE  266      30.954  85.254 154.651  1.00  0.00           P
ATOM  11370  O13 POPE  266      30.234  84.934 153.411  1.00  0.00           O
ATOM  11371  O14 POPE  266      30.124  85.454 155.851  1.00  0.00           O
ATOM  11372  O11 POPE  266      31.784  86.604 154.431  1.00  0.00           O
ATOM  11373  O12 POPE  266      32.064  84.154 154.921  1.00  0.00           O
ATOM  11374  C1  POPE  266      32.784  86.564 153.401  1.00  0.00           C
ATOM  11377  C2  POPE  266      33.314  87.994 153.071  1.00  0.00           C
ATOM  11379  O21 POPE  266      32.444  88.634 152.111  1.00  0.00           O
ATOM  11380  C21 POPE  266      32.664  88.314 150.841  1.00  0.00           C
ATOM  11381  O22 POPE  266      33.224  87.314 150.431  1.00  0.00           O
ATOM  11382  C22 POPE  266      32.164  89.434 149.951  1.00  0.00           C
ATOM  11385  C3  POPE  266      34.834  87.974 152.641  1.00  0.00           C
ATOM  11388  O31 POPE  266      35.224  89.054 151.761  1.00  0.00           O
ATOM  11389  C31 POPE  266      36.514  88.904 151.361  1.00  0.00           C
ATOM  11390  O32 POPE  266      37.264  88.064 151.801  1.00  0.00           O
ATOM  11391  C32 POPE  266      36.884  89.884 150.231  1.00  0.00           C
ATOM  11394  C23 POPE  266      33.184  89.764 148.841  1.00  0.00           C
ATOM  11397  C24 POPE  266      32.494  90.064 147.511  1.00  0.00           C
ATOM  11400  C25 POPE  266      33.414  90.784 146.521  1.00  0.00           C
ATOM  11403  C26 POPE  266      32.964  90.564 145.071  1.00  0.00           C
ATOM  11406  C27 POPE  266      33.734  91.414 144.041  1.00  0.00           C
ATOM  11409  C28 POPE  266      33.524  90.894 142.611  1.00  0.00           C
ATOM  11412  C29 POPE  266      34.174  91.544 141.411  1.00  0.00           C
ATOM  11414 0C21 POPE  266      34.784  92.734 141.251  1.00  0.00           C
ATOM  11416 1C21 POPE  266      35.004  93.854 142.231  1.00  0.00           C
ATOM  11419 2C21 POPE  266      33.894  94.924 142.111  1.00  0.00           C
ATOM  11422 3C21 POPE  266      33.884  95.624 140.741  1.00  0.00           C
ATOM  11425 4C21 POPE  266      32.884  96.784 140.671  1.00  0.00           C
ATOM  11428 5C21 POPE  266      32.984  97.534 139.331  1.00  0.00           C
ATOM  11431 6C21 POPE  266      32.244  98.874 139.351  1.00  0.00           C
ATOM  11434 7C21 POPE  266      32.484  99.694 138.071  1.00  0.00           C
ATOM  11437 8C21 POPE  266      31.864 101.084 138.131  1.00  0.00           C
ATOM  11441  C33 POPE  266      36.974  89.254 148.801  1.00  0.00           C
ATOM  11444  C34 POPE  266      37.934  89.964 147.851  1.00  0.00           C
ATOM  11447  C35 POPE  266      37.704  89.624 146.361  1.00  0.00           C
ATOM  11450  C36 POPE  266      38.334  88.334 145.801  1.00  0.00           C
ATOM  11453  C37 POPE  266      38.684  88.484 144.301  1.00  0.00           C
ATOM  11456  C38 POPE  266      39.134  87.204 143.571  1.00  0.00           C
ATOM  11459  C39 POPE  266      39.624  87.564 142.151  1.00  0.00           C
ATOM  11462 0C31 POPE  266      39.964  86.364 141.251  1.00  0.00           C
ATOM  11465 1C31 POPE  266      40.874  86.774 140.081  1.00  0.00           C
ATOM  11468 2C31 POPE  266      41.134  85.634 139.081  1.00  0.00           C
ATOM  11471 3C31 POPE  266      40.194  85.694 137.871  1.00  0.00           C
ATOM  11474 4C31 POPE  266      40.304  84.464 136.951  1.00  0.00           C
ATOM  11477 5C31 POPE  266      39.474  84.624 135.671  1.00  0.00           C
ATOM  11480 6C31 POPE  266      39.674  83.494 134.671  1.00  0.00           C
ATOM  11484  NH3 POPE  267      91.794  15.334 119.591  1.00  0.00           N
ATOM  11488  C12 POPE  267      92.144  16.024 118.321  1.00  0.00           C
ATOM  11491  C11 POPE  267      91.764  17.514 118.451  1.00  0.00           C
ATOM  11494  P   POPE  267      93.794  18.834 119.371  1.00  0.00           P
ATOM  11495  O13 POPE  267      93.614  20.304 119.471  1.00  0.00           O
ATOM  11496  O14 POPE  267      94.444  18.334 118.141  1.00  0.00           O
ATOM  11497  O11 POPE  267      94.604  18.324 120.611  1.00  0.00           O
ATOM  11498  O12 POPE  267      92.424  18.104 119.571  1.00  0.00           O
ATOM  11499  C1  POPE  267      94.104  18.404 121.951  1.00  0.00           C
ATOM  11502  C2  POPE  267      94.044  17.004 122.631  1.00  0.00           C
ATOM  11504  O21 POPE  267      94.684  17.054 123.911  1.00  0.00           O
ATOM  11505  C21 POPE  267      93.944  17.504 124.901  1.00  0.00           C
ATOM  11506  O22 POPE  267      92.764  17.794 124.841  1.00  0.00           O
ATOM  11507  C22 POPE  267      94.874  17.674 126.111  1.00  0.00           C
ATOM  11510  C3  POPE  267      94.744  15.884 121.831  1.00  0.00           C
ATOM  11513  O31 POPE  267      94.524  14.634 122.501  1.00  0.00           O
ATOM  11514  C31 POPE  267      95.344  13.664 122.151  1.00  0.00           C
ATOM  11515  O32 POPE  267      96.054  13.664 121.161  1.00  0.00           O
ATOM  11516  C32 POPE  267      95.254  12.504 123.141  1.00  0.00           C
ATOM  11519  C23 POPE  267      94.144  17.764 127.461  1.00  0.00           C
ATOM  11522  C24 POPE  267      93.944  16.394 128.121  1.00  0.00           C
ATOM  11525  C25 POPE  267      93.424  16.514 129.561  1.00  0.00           C
ATOM  11528  C26 POPE  267      92.024  17.144 129.661  1.00  0.00           C
ATOM  11531  C27 POPE  267      91.444  17.004 131.081  1.00  0.00           C
ATOM  11534  C28 POPE  267      90.074  17.694 131.251  1.00  0.00           C
ATOM  11537  C29 POPE  267      89.014  17.044 130.401  1.00  0.00           C
ATOM  11539 0C21 POPE  267      88.054  16.194 130.821  1.00  0.00           C
ATOM  11541 1C21 POPE  267      87.804  15.704 132.221  1.00  0.00           C
ATOM  11544 2C21 POPE  267      88.184  14.214 132.381  1.00  0.00           C
ATOM  11547 3C21 POPE  267      87.704  13.594 133.701  1.00  0.00           C
ATOM  11550 4C21 POPE  267      87.904  12.074 133.691  1.00  0.00           C
ATOM  11553 5C21 POPE  267      87.544  11.364 135.011  1.00  0.00           C
ATOM  11556 6C21 POPE  267      87.574   9.844 134.851  1.00  0.00           C
ATOM  11559 7C21 POPE  267      87.404   9.084 136.171  1.00  0.00           C
ATOM  11562 8C21 POPE  267      87.434   7.564 135.991  1.00  0.00           C
ATOM  11566  C33 POPE  267      94.854  12.934 124.581  1.00  0.00           C
ATOM  11569  C34 POPE  267      94.774  11.744 125.531  1.00  0.00           C
ATOM  11572  C35 POPE  267      94.334  12.114 126.941  1.00  0.00           C
ATOM  11575  C36 POPE  267      95.474  12.624 127.851  1.00  0.00           C
ATOM  11578  C37 POPE  267      94.894  12.994 129.221  1.00  0.00           C
ATOM  11581  C38 POPE  267      95.884  13.534 130.261  1.00  0.00           C
ATOM  11584  C39 POPE  267      96.404  12.444 131.211  1.00  0.00           C
ATOM  11587 0C31 POPE  267      96.794  12.964 132.601  1.00  0.00           C
ATOM  11590 1C31 POPE  267      97.194  11.824 133.541  1.00  0.00           C
ATOM  11593 2C31 POPE  267      97.694  12.254 134.921  1.00  0.00           C
ATOM  11596 3C31 POPE  267      96.634  12.884 135.841  1.00  0.00           C
ATOM  11599 4C31 POPE  267      97.134  12.974 137.291  1.00  0.00           C
ATOM  11602 5C31 POPE  267      96.154  13.704 138.211  1.00  0.00           C
ATOM  11605 6C31 POPE  267      96.694  13.934 139.621  1.00  0.00           C
ATOM  11609  NH3 POPE  268      86.604  81.704 158.161  1.00  0.00           N
ATOM  11613  C12 POPE  268      85.884  80.554 158.821  1.00  0.00           C
ATOM  11616  C11 POPE  268      86.684  79.244 158.751  1.00  0.00           C
ATOM  11619  P   POPE  268      85.434  76.904 158.541  1.00  0.00           P
ATOM  11620  O13 POPE  268      86.594  76.094 158.091  1.00  0.00           O
ATOM  11621  O14 POPE  268      84.324  76.224 159.251  1.00  0.00           O
ATOM  11622  O11 POPE  268      84.774  77.554 157.261  1.00  0.00           O
ATOM  11623  O12 POPE  268      85.924  78.174 159.331  1.00  0.00           O
ATOM  11624  C1  POPE  268      84.994  76.924 156.001  1.00  0.00           C
ATOM  11627  C2  POPE  268      84.674  77.894 154.861  1.00  0.00           C
ATOM  11629  O21 POPE  268      85.444  77.454 153.731  1.00  0.00           O
ATOM  11630  C21 POPE  268      84.954  77.814 152.571  1.00  0.00           C
ATOM  11631  O22 POPE  268      83.824  78.204 152.351  1.00  0.00           O
ATOM  11632  C22 POPE  268      86.064  77.714 151.511  1.00  0.00           C
ATOM  11635  C3  POPE  268      85.094  79.334 155.261  1.00  0.00           C
ATOM  11638  O31 POPE  268      85.114  80.254 154.151  1.00  0.00           O
ATOM  11639  C31 POPE  268      85.774  81.364 154.411  1.00  0.00           C
ATOM  11640  O32 POPE  268      86.344  81.624 155.461  1.00  0.00           O
ATOM  11641  C32 POPE  268      85.674  82.324 153.231  1.00  0.00           C
ATOM  11644  C23 POPE  268      86.044  78.874 150.491  1.00  0.00           C
ATOM  11647  C24 POPE  268      85.374  78.524 149.151  1.00  0.00           C
ATOM  11650  C25 POPE  268      83.934  78.024 149.281  1.00  0.00           C
ATOM  11653  C26 POPE  268      83.284  77.684 147.931  1.00  0.00           C
ATOM  11656  C27 POPE  268      82.004  76.844 148.111  1.00  0.00           C
ATOM  11659  C28 POPE  268      81.254  76.554 146.811  1.00  0.00           C
ATOM  11662  C29 POPE  268      80.144  75.554 147.021  1.00  0.00           C
ATOM  11664 0C21 POPE  268      79.794  74.564 146.191  1.00  0.00           C
ATOM  11666 1C21 POPE  268      80.414  74.254 144.841  1.00  0.00           C
ATOM  11669 2C21 POPE  268      80.424  72.744 144.531  1.00  0.00           C
ATOM  11672 3C21 POPE  268      81.084  72.444 143.171  1.00  0.00           C
ATOM  11675 4C21 POPE  268      80.744  71.054 142.621  1.00  0.00           C
ATOM  11678 5C21 POPE  268      81.544  69.894 143.231  1.00  0.00           C
ATOM  11681 6C21 POPE  268      83.024  69.884 142.831  1.00  0.00           C
ATOM  11684 7C21 POPE  268      83.694  68.524 143.081  1.00  0.00           C
ATOM  11687 8C21 POPE  268      85.164  68.484 142.681  1.00  0.00           C
ATOM  11691  C33 POPE  268      84.404  83.174 153.351  1.00  0.00           C
ATOM  11694  C34 POPE  268      84.244  84.134 152.181  1.00  0.00           C
ATOM  11697  C35 POPE  268      82.904  84.874 152.221  1.00  0.00           C
ATOM  11700  C36 POPE  268      82.814  85.994 151.181  1.00  0.00           C
ATOM  11703  C37 POPE  268      82.984  85.534 149.721  1.00  0.00           C
ATOM  11706  C38 POPE  268      83.744  86.554 148.871  1.00  0.00           C
ATOM  11709  C39 POPE  268      84.034  86.044 147.461  1.00  0.00           C
ATOM  11712 0C31 POPE  268      82.764  85.784 146.641  1.00  0.00           C
ATOM  11715 1C31 POPE  268      83.084  85.384 145.201  1.00  0.00           C
ATOM  11718 2C31 POPE  268      81.854  85.334 144.291  1.00  0.00           C
ATOM  11721 3C31 POPE  268      81.574  86.644 143.541  1.00  0.00           C
ATOM  11724 4C31 POPE  268      81.274  87.854 144.451  1.00  0.00           C
ATOM  11727 5C31 POPE  268      80.854  89.104 143.661  1.00  0.00           C
ATOM  11730 6C31 POPE  268      80.504  90.294 144.551  1.00  0.00           C
ATOM  11734  NH3 POPE  269      82.004 112.354 116.151  1.00  0.00           N
ATOM  11738  C12 POPE  269      81.044 113.324 115.511  1.00  0.00           C
ATOM  11741  C11 POPE  269      79.574 112.844 115.631  1.00  0.00           C
ATOM  11744  P   POPE  269      77.384 113.454 114.261  1.00  0.00           P
ATOM  11745  O13 POPE  269      76.684 114.724 113.951  1.00  0.00           O
ATOM  11746  O14 POPE  269      77.684 112.514 113.151  1.00  0.00           O
ATOM  11747  O11 POPE  269      76.564 112.634 115.321  1.00  0.00           O
ATOM  11748  O12 POPE  269      78.694 113.814 115.071  1.00  0.00           O
ATOM  11749  C1  POPE  269      75.864 113.244 116.391  1.00  0.00           C
ATOM  11752  C2  POPE  269      75.444 112.134 117.391  1.00  0.00           C
ATOM  11754  O21 POPE  269      74.924 112.674 118.631  1.00  0.00           O
ATOM  11755  C21 POPE  269      75.774 113.334 119.391  1.00  0.00           C
ATOM  11756  O22 POPE  269      76.954 113.574 119.171  1.00  0.00           O
ATOM  11757  C22 POPE  269      75.054 113.754 120.681  1.00  0.00           C
ATOM  11760  C3  POPE  269      76.594 111.104 117.611  1.00  0.00           C
ATOM  11763  O31 POPE  269      76.544 110.304 118.811  1.00  0.00           O
ATOM  11764  C31 POPE  269      75.454 109.594 119.051  1.00  0.00           C
ATOM  11765  O32 POPE  269      74.364 109.724 118.541  1.00  0.00           O
ATOM  11766  C32 POPE  269      75.834 108.424 119.961  1.00  0.00           C
ATOM  11769  C23 POPE  269      74.304 112.574 121.351  1.00  0.00           C
ATOM  11772  C24 POPE  269      74.004 112.844 122.831  1.00  0.00           C
ATOM  11775  C25 POPE  269      73.464 111.604 123.561  1.00  0.00           C
ATOM  11778  C26 POPE  269      73.654 111.674 125.081  1.00  0.00           C
ATOM  11781  C27 POPE  269      72.384 112.014 125.871  1.00  0.00           C
ATOM  11784  C28 POPE  269      72.654 112.404 127.341  1.00  0.00           C
ATOM  11787  C29 POPE  269      73.384 111.344 128.141  1.00  0.00           C
ATOM  11789 0C21 POPE  269      73.424 111.274 129.481  1.00  0.00           C
ATOM  11791 1C21 POPE  269      72.794 112.244 130.431  1.00  0.00           C
ATOM  11794 2C21 POPE  269      73.484 112.234 131.811  1.00  0.00           C
ATOM  11797 3C21 POPE  269      72.894 113.274 132.781  1.00  0.00           C
ATOM  11800 4C21 POPE  269      73.444 113.114 134.201  1.00  0.00           C
ATOM  11803 5C21 POPE  269      72.974 114.174 135.201  1.00  0.00           C
ATOM  11806 6C21 POPE  269      71.454 114.244 135.391  1.00  0.00           C
ATOM  11809 7C21 POPE  269      71.034 115.114 136.591  1.00  0.00           C
ATOM  11812 8C21 POPE  269      69.524 115.304 136.721  1.00  0.00           C
ATOM  11816  C33 POPE  269      75.174 108.374 121.371  1.00  0.00           C
ATOM  11819  C34 POPE  269      75.654 107.114 122.131  1.00  0.00           C
ATOM  11822  C35 POPE  269      74.814 106.754 123.361  1.00  0.00           C
ATOM  11825  C36 POPE  269      74.964 107.734 124.551  1.00  0.00           C
ATOM  11828  C37 POPE  269      76.264 107.564 125.341  1.00  0.00           C
ATOM  11831  C38 POPE  269      76.254 108.384 126.641  1.00  0.00           C
ATOM  11834  C39 POPE  269      77.424 108.034 127.571  1.00  0.00           C
ATOM  11837 0C31 POPE  269      77.394 108.824 128.891  1.00  0.00           C
ATOM  11840 1C31 POPE  269      78.424 108.314 129.911  1.00  0.00           C
ATOM  11843 2C31 POPE  269      77.844 107.344 130.941  1.00  0.00           C
ATOM  11846 3C31 POPE  269      77.054 108.044 132.051  1.00  0.00           C
ATOM  11849 4C31 POPE  269      76.394 107.054 133.021  1.00  0.00           C
ATOM  11852 5C31 POPE  269      75.744 107.744 134.221  1.00  0.00           C
ATOM  11855 6C31 POPE  269      74.954 106.774 135.101  1.00  0.00           C
ATOM  11859  NH3 POPE  270      39.434  57.674 116.681  1.00  0.00           N
ATOM  11863  C12 POPE  270      39.634  56.804 115.471  1.00  0.00           C
ATOM  11866  C11 POPE  270      38.354  56.044 115.091  1.00  0.00           C
ATOM  11869  P   POPE  270      38.924  53.534 114.491  1.00  0.00           P
ATOM  11870  O13 POPE  270      37.654  52.804 114.641  1.00  0.00           O
ATOM  11871  O14 POPE  270      39.914  52.984 113.551  1.00  0.00           O
ATOM  11872  O11 POPE  270      39.614  53.644 115.921  1.00  0.00           O
ATOM  11873  O12 POPE  270      38.664  55.054 114.111  1.00  0.00           O
ATOM  11874  C1  POPE  270      39.304  52.654 116.891  1.00  0.00           C
ATOM  11877  C2  POPE  270      38.254  53.154 117.911  1.00  0.00           C
ATOM  11879  O21 POPE  270      38.944  53.524 119.121  1.00  0.00           O
ATOM  11880  C21 POPE  270      39.024  54.814 119.371  1.00  0.00           C
ATOM  11881  O22 POPE  270      38.814  55.724 118.591  1.00  0.00           O
ATOM  11882  C22 POPE  270      39.474  54.984 120.811  1.00  0.00           C
ATOM  11885  C3  POPE  270      37.204  52.054 118.231  1.00  0.00           C
ATOM  11888  O31 POPE  270      36.814  52.074 119.611  1.00  0.00           O
ATOM  11889  C31 POPE  270      37.214  51.164 120.521  1.00  0.00           C
ATOM  11890  O32 POPE  270      37.144  51.364 121.721  1.00  0.00           O
ATOM  11891  C32 POPE  270      37.714  49.834 119.961  1.00  0.00           C
ATOM  11894  C23 POPE  270      38.294  54.764 121.771  1.00  0.00           C
ATOM  11897  C24 POPE  270      38.734  54.324 123.161  1.00  0.00           C
ATOM  11900  C25 POPE  270      37.534  53.954 124.031  1.00  0.00           C
ATOM  11903  C26 POPE  270      37.914  53.264 125.341  1.00  0.00           C
ATOM  11906  C27 POPE  270      38.644  54.174 126.331  1.00  0.00           C
ATOM  11909  C28 POPE  270      38.994  53.464 127.651  1.00  0.00           C
ATOM  11912  C29 POPE  270      37.764  53.034 128.401  1.00  0.00           C
ATOM  11914 0C21 POPE  270      37.314  53.464 129.591  1.00  0.00           C
ATOM  11916 1C21 POPE  270      37.954  54.484 130.491  1.00  0.00           C
ATOM  11919 2C21 POPE  270      38.334  53.834 131.841  1.00  0.00           C
ATOM  11922 3C21 POPE  270      37.124  53.564 132.741  1.00  0.00           C
ATOM  11925 4C21 POPE  270      37.404  52.564 133.881  1.00  0.00           C
ATOM  11928 5C21 POPE  270      38.694  52.854 134.661  1.00  0.00           C
ATOM  11931 6C21 POPE  270      38.704  52.154 136.021  1.00  0.00           C
ATOM  11934 7C21 POPE  270      40.084  52.204 136.711  1.00  0.00           C
ATOM  11937 8C21 POPE  270      40.044  51.744 138.171  1.00  0.00           C
ATOM  11941  C33 POPE  270      39.234  49.794 119.641  1.00  0.00           C
ATOM  11944  C34 POPE  270      40.104  49.514 120.881  1.00  0.00           C
ATOM  11947  C35 POPE  270      40.614  50.764 121.601  1.00  0.00           C
ATOM  11950  C36 POPE  270      41.554  50.394 122.751  1.00  0.00           C
ATOM  11953  C37 POPE  270      42.194  51.604 123.441  1.00  0.00           C
ATOM  11956  C38 POPE  270      43.414  51.194 124.281  1.00  0.00           C
ATOM  11959  C39 POPE  270      43.484  51.834 125.671  1.00  0.00           C
ATOM  11962 0C31 POPE  270      42.404  51.304 126.621  1.00  0.00           C
ATOM  11965 1C31 POPE  270      42.814  51.374 128.101  1.00  0.00           C
ATOM  11968 2C31 POPE  270      41.724  50.824 129.021  1.00  0.00           C
ATOM  11971 3C31 POPE  270      42.124  50.774 130.501  1.00  0.00           C
ATOM  11974 4C31 POPE  270      41.004  50.164 131.351  1.00  0.00           C
ATOM  11977 5C31 POPE  270      41.304  50.134 132.851  1.00  0.00           C
ATOM  11980 6C31 POPE  270      40.204  49.444 133.671  1.00  0.00           C
ATOM  11984  NH3 POPE  271     114.794  36.884 114.181  1.00  0.00           N
ATOM  11988  C12 POPE  271     114.454  35.574 113.531  1.00  0.00           C
ATOM  11991  C11 POPE  271     113.864  34.604 114.571  1.00  0.00           C
ATOM  11994  P   POPE  271     114.094  32.044 113.971  1.00  0.00           P
ATOM  11995  O13 POPE  271     113.044  31.014 114.061  1.00  0.00           O
ATOM  11996  O14 POPE  271     115.034  31.964 112.821  1.00  0.00           O
ATOM  11997  O11 POPE  271     114.924  32.114 115.331  1.00  0.00           O
ATOM  11998  O12 POPE  271     113.394  33.454 113.901  1.00  0.00           O
ATOM  11999  C1  POPE  271     114.224  31.754 116.531  1.00  0.00           C
ATOM  12002  C2  POPE  271     115.124  31.784 117.791  1.00  0.00           C
ATOM  12004  O21 POPE  271     114.474  31.084 118.871  1.00  0.00           O
ATOM  12005  C21 POPE  271     115.324  30.684 119.831  1.00  0.00           C
ATOM  12006  O22 POPE  271     116.534  30.694 119.731  1.00  0.00           O
ATOM  12007  C22 POPE  271     114.564  30.234 121.071  1.00  0.00           C
ATOM  12010  C3  POPE  271     115.454  33.254 118.221  1.00  0.00           C
ATOM  12013  O31 POPE  271     115.044  33.554 119.581  1.00  0.00           O
ATOM  12014  C31 POPE  271     113.774  33.954 119.681  1.00  0.00           C
ATOM  12015  O32 POPE  271     113.034  34.164 118.741  1.00  0.00           O
ATOM  12016  C32 POPE  271     113.434  34.154 121.141  1.00  0.00           C
ATOM  12019  C23 POPE  271     115.474  29.704 122.201  1.00  0.00           C
ATOM  12022  C24 POPE  271     114.964  30.094 123.601  1.00  0.00           C
ATOM  12025  C25 POPE  271     116.024  29.904 124.691  1.00  0.00           C
ATOM  12028  C26 POPE  271     115.574  30.424 126.061  1.00  0.00           C
ATOM  12031  C27 POPE  271     116.764  30.594 127.021  1.00  0.00           C
ATOM  12034  C28 POPE  271     116.404  31.184 128.401  1.00  0.00           C
ATOM  12037  C29 POPE  271     115.794  30.154 129.321  1.00  0.00           C
ATOM  12039 0C21 POPE  271     116.444  29.434 130.251  1.00  0.00           C
ATOM  12041 1C21 POPE  271     117.924  29.504 130.521  1.00  0.00           C
ATOM  12044 2C21 POPE  271     118.294  30.094 131.891  1.00  0.00           C
ATOM  12047 3C21 POPE  271     119.744  30.594 131.901  1.00  0.00           C
ATOM  12050 4C21 POPE  271     120.264  30.854 133.311  1.00  0.00           C
ATOM  12053 5C21 POPE  271     121.734  30.434 133.481  1.00  0.00           C
ATOM  12056 6C21 POPE  271     122.144  30.534 134.951  1.00  0.00           C
ATOM  12059 7C21 POPE  271     123.304  29.634 135.341  1.00  0.00           C
ATOM  12062 8C21 POPE  271     123.664  29.674 136.831  1.00  0.00           C
ATOM  12066  C33 POPE  271     112.084  34.884 121.321  1.00  0.00           C
ATOM  12069  C34 POPE  271     111.954  35.504 122.711  1.00  0.00           C
ATOM  12072  C35 POPE  271     111.974  34.484 123.851  1.00  0.00           C
ATOM  12075  C36 POPE  271     112.704  35.034 125.081  1.00  0.00           C
ATOM  12078  C37 POPE  271     112.644  34.104 126.301  1.00  0.00           C
ATOM  12081  C38 POPE  271     113.494  34.644 127.451  1.00  0.00           C
ATOM  12084  C39 POPE  271     113.424  33.794 128.721  1.00  0.00           C
ATOM  12087 0C31 POPE  271     114.234  34.434 129.851  1.00  0.00           C
ATOM  12090 1C31 POPE  271     114.344  33.554 131.101  1.00  0.00           C
ATOM  12093 2C31 POPE  271     114.704  34.334 132.371  1.00  0.00           C
ATOM  12096 3C31 POPE  271     115.934  35.254 132.251  1.00  0.00           C
ATOM  12099 4C31 POPE  271     117.244  34.514 131.941  1.00  0.00           C
ATOM  12102 5C31 POPE  271     118.434  35.474 131.821  1.00  0.00           C
ATOM  12105 6C31 POPE  271     119.754  34.774 131.501  1.00  0.00           C
ATOM  12109  NH3 POPE  272     107.914  79.014 115.141  1.00  0.00           N
ATOM  12113  C12 POPE  272     107.274  78.954 113.781  1.00  0.00           C
ATOM  12116  C11 POPE  272     106.104  79.934 113.651  1.00  0.00           C
ATOM  12119  P   POPE  272     103.724  78.804 113.611  1.00  0.00           P
ATOM  12120  O13 POPE  272     102.544  79.654 113.841  1.00  0.00           O
ATOM  12121  O14 POPE  272     104.134  78.554 112.211  1.00  0.00           O
ATOM  12122  O11 POPE  272     103.514  77.414 114.341  1.00  0.00           O
ATOM  12123  O12 POPE  272     104.974  79.434 114.371  1.00  0.00           O
ATOM  12124  C1  POPE  272     103.824  77.284 115.731  1.00  0.00           C
ATOM  12127  C2  POPE  272     102.584  77.354 116.641  1.00  0.00           C
ATOM  12129  O21 POPE  272     102.794  76.874 117.991  1.00  0.00           O
ATOM  12130  C21 POPE  272     103.954  76.924 118.611  1.00  0.00           C
ATOM  12131  O22 POPE  272     105.044  77.214 118.141  1.00  0.00           O
ATOM  12132  C22 POPE  272     103.764  76.484 120.061  1.00  0.00           C
ATOM  12135  C3  POPE  272     101.384  76.574 116.011  1.00  0.00           C
ATOM  12138  O31 POPE  272     100.424  76.124 116.981  1.00  0.00           O
ATOM  12139  C31 POPE  272      99.654  77.064 117.501  1.00  0.00           C
ATOM  12140  O32 POPE  272      99.504  78.194 117.071  1.00  0.00           O
ATOM  12141  C32 POPE  272      99.024  76.554 118.801  1.00  0.00           C
ATOM  12144  C23 POPE  272     104.944  76.914 120.981  1.00  0.00           C
ATOM  12147  C24 POPE  272     104.414  77.584 122.251  1.00  0.00           C
ATOM  12150  C25 POPE  272     105.514  78.134 123.171  1.00  0.00           C
[truncated: 1,753,259 more chars]
