# Supplementary material for: Characterizing Membrane Association and Periplasmic Transfer of Bacterial Lipoproteins through Molecular Dynamics Simulations
Source: Structure. 2020 Apr 7;28(4):475–487.e3. doi: 10.1016/j.str.2020.01.012 (PMC7139219; doi:10.1016/j.str.2020.01.012)
Supplement: Data S1. Final Coordinates from Simulations (Y–Z), Related to Figure 3 [file mmc3.zip › Y-Z/YIAD-5-atomistic.pdb]

TITLE     Protein
REMARK    THIS IS A SIMULATION BOX
CRYST1  129.165  129.165  299.846  90.00  90.00  90.00 P 1           1
MODEL        1
ATOM      1  N   CYSTA   1      46.568  65.963 154.268  1.00  0.00           N
ATOM      3  CA  CYSTA   1      47.607  66.083 155.298  1.00  0.00           C
ATOM      5  C   CYSTA   1      47.207  66.152 156.768  1.00  0.00           C
ATOM      6  O   CYSTA   1      48.067  66.083 157.648  1.00  0.00           O
ATOM      7  CB  CYSTA   1      48.787  65.092 155.108  1.00  0.00           C
ATOM     10  SG  CYSTA   1      49.658  65.403 153.528  1.00  0.00           S
ATOM     11  C1  CYSTA   1      51.227  65.992 154.248  1.00  0.00           C
ATOM     14  CA1 CYSTA   1      46.097  64.803 153.788  1.00  0.00           C
ATOM     15  OA1 CYSTA   1      46.178  63.783 154.458  1.00  0.00           O
ATOM     16  CA2 CYSTA   1      45.497  64.672 152.438  1.00  0.00           C
ATOM     19  C11 CYSTA   1      52.308  64.902 154.378  1.00  0.00           C
ATOM     21  O11 CYSTA   1      52.698  64.483 153.068  1.00  0.00           O
ATOM     22  CX1 CYSTA   1      53.748  65.123 152.568  1.00  0.00           C
ATOM     23  OX1 CYSTA   1      54.307  66.062 153.088  1.00  0.00           O
ATOM     24  CX2 CYSTA   1      54.198  64.413 151.298  1.00  0.00           C
ATOM     27  C12 CYSTA   1      51.877  63.652 155.188  1.00  0.00           C
ATOM     30  O12 CYSTA   1      52.838  62.602 154.998  1.00  0.00           O
ATOM     31  CD1 CYSTA   1      52.757  61.803 153.918  1.00  0.00           C
ATOM     32  OD1 CYSTA   1      53.717  61.222 153.448  1.00  0.00           O
ATOM     33  CD2 CYSTA   1      51.338  61.593 153.378  1.00  0.00           C
ATOM     36  CA3 CYSTA   1      46.278  65.463 151.378  1.00  0.00           C
ATOM     39  CA4 CYSTA   1      45.667  66.852 151.138  1.00  0.00           C
ATOM     42  CA5 CYSTA   1      46.557  67.753 150.278  1.00  0.00           C
ATOM     45  CA6 CYSTA   1      46.978  67.132 148.928  1.00  0.00           C
ATOM     48  CA7 CYSTA   1      45.807  66.893 147.938  1.00  0.00           C
ATOM     51  CA8 CYSTA   1      45.198  65.483 147.998  1.00  0.00           C
ATOM     54  CA9 CYSTA   1      44.167  65.203 146.898  1.00  0.00           C
ATOM     57 0CA1 CYSTA   1      44.748  65.253 145.488  1.00  0.00           C
ATOM     60 1CA1 CYSTA   1      44.377  66.543 144.758  1.00  0.00           C
ATOM     63 2CA1 CYSTA   1      45.217  66.783 143.498  1.00  0.00           C
ATOM     66 3CA1 CYSTA   1      44.718  68.012 142.728  1.00  0.00           C
ATOM     69 4CA1 CYSTA   1      45.728  68.533 141.698  1.00  0.00           C
ATOM     72 5CA1 CYSTA   1      45.178  69.713 140.888  1.00  0.00           C
ATOM     75 6CA1 CYSTA   1      46.208  70.342 139.948  1.00  0.00           C
ATOM     79  CD3 CYSTA   1      51.258  60.442 152.348  1.00  0.00           C
ATOM     82  CD4 CYSTA   1      51.807  60.843 150.968  1.00  0.00           C
ATOM     85  CD5 CYSTA   1      51.577  59.753 149.908  1.00  0.00           C
ATOM     88  CD6 CYSTA   1      51.128  60.312 148.558  1.00  0.00           C
ATOM     91  CD7 CYSTA   1      49.678  60.812 148.568  1.00  0.00           C
ATOM     94  CD8 CYSTA   1      49.338  61.622 147.308  1.00  0.00           C
ATOM     97  CD9 CYSTA   1      47.908  62.183 147.298  1.00  0.00           C
ATOM    100 0CD1 CYSTA   1      46.828  61.102 147.218  1.00  0.00           C
ATOM    103 1CD1 CYSTA   1      45.487  61.653 146.708  1.00  0.00           C
ATOM    106 2CD1 CYSTA   1      44.408  60.562 146.558  1.00  0.00           C
ATOM    109 3CD1 CYSTA   1      43.118  61.062 145.898  1.00  0.00           C
ATOM    112 4CD1 CYSTA   1      43.218  61.262 144.378  1.00  0.00           C
ATOM    115 5CD1 CYSTA   1      43.396  59.952 143.598  1.00  0.00           C
ATOM    118 6CD1 CYSTA   1      43.348  60.143 142.078  1.00  0.00           C
ATOM    122  CX3 CYSTA   1      55.368  63.463 151.598  1.00  0.00           C
ATOM    125  CX4 CYSTA   1      55.858  62.703 150.368  1.00  0.00           C
ATOM    128  CX5 CYSTA   1      56.507  63.643 149.358  1.00  0.00           C
ATOM    131  CX6 CYSTA   1      57.267  62.883 148.268  1.00  0.00           C
ATOM    134  CX7 CYSTA   1      57.717  63.813 147.138  1.00  0.00           C
ATOM    137  CX8 CYSTA   1      58.338  63.062 145.958  1.00  0.00           C
ATOM    140  CX9 CYSTA   1      59.707  62.533 146.278  1.00  0.00           C
ATOM    142 0CX1 CYSTA   1      60.728  62.402 145.408  1.00  0.00           C
ATOM    144 1CX1 CYSTA   1      60.688  62.703 143.928  1.00  0.00           C
ATOM    147 2CX1 CYSTA   1      61.068  61.472 143.088  1.00  0.00           C
ATOM    150 3CX1 CYSTA   1      62.558  61.113 143.178  1.00  0.00           C
ATOM    153 4CX1 CYSTA   1      62.948  60.012 142.188  1.00  0.00           C
ATOM    156 5CX1 CYSTA   1      64.448  59.672 142.248  1.00  0.00           C
ATOM    159 6CX1 CYSTA   1      65.327  60.783 141.648  1.00  0.00           C
ATOM    162 7CX1 CYSTA   1      66.778  60.323 141.468  1.00  0.00           C
ATOM    165 8CX1 CYSTA   1      67.667  61.383 140.808  1.00  0.00           C
ATOM    169  N   THR A   2      45.947  66.393 157.148  1.00  0.00           N
ATOM    171  CA  THR A   2      44.847  65.432 157.038  1.00  0.00           C
ATOM    173  CB  THR A   2      43.577  65.963 157.738  1.00  0.00           C
ATOM    175  OG1 THR A   2      43.326  67.333 157.398  1.00  0.00           O
ATOM    177  CG2 THR A   2      42.358  65.133 157.318  1.00  0.00           C
ATOM    181  C   THR A   2      45.158  64.062 157.668  1.00  0.00           C
ATOM    182  O   THR A   2      45.107  63.893 158.878  1.00  0.00           O
ATOM    183  N   THR A   3      45.487  63.012 156.888  1.00  0.00           N
ATOM    185  CA  THR A   3      46.168  61.812 157.388  1.00  0.00           C
ATOM    187  CB  THR A   3      47.658  62.102 157.698  1.00  0.00           C
ATOM    189  OG1 THR A   3      48.508  61.703 156.628  1.00  0.00           O
ATOM    191  CG2 THR A   3      48.247  61.443 158.948  1.00  0.00           C
ATOM    195  C   THR A   3      45.357  61.022 158.418  1.00  0.00           C
ATOM    196  O   THR A   3      45.788  60.152 159.168  1.00  0.00           O
ATOM    197  N   ASN A   4      44.048  61.262 158.458  1.00  0.00           N
ATOM    199  CA  ASN A   4      43.127  60.473 159.248  1.00  0.00           C
ATOM    201  CB  ASN A   4      41.968  61.362 159.788  1.00  0.00           C
ATOM    204  CG  ASN A   4      42.418  62.402 160.828  1.00  0.00           C
ATOM    205  OD1 ASN A   4      41.667  63.283 161.248  1.00  0.00           O
ATOM    206  ND2 ASN A   4      43.688  62.352 161.278  1.00  0.00           N
ATOM    209  C   ASN A   4      42.678  59.153 158.578  1.00  0.00           C
ATOM    210  O   ASN A   4      42.308  58.272 159.338  1.00  0.00           O
ATOM    211  N   PRO A   5      42.768  58.902 157.268  1.00  0.00           N
ATOM    212  CD  PRO A   5      42.618  59.912 156.218  1.00  0.00           C
ATOM    215  CA  PRO A   5      42.638  57.552 156.718  1.00  0.00           C
ATOM    217  CB  PRO A   5      42.498  57.742 155.198  1.00  0.00           C
ATOM    220  CG  PRO A   5      41.968  59.172 155.068  1.00  0.00           C
ATOM    223  C   PRO A   5      43.857  56.703 157.018  1.00  0.00           C
ATOM    224  O   PRO A   5      43.698  55.613 157.538  1.00  0.00           O
ATOM    225  N   TYR A   6      45.068  57.213 156.728  1.00  0.00           N
ATOM    227  CA  TYR A   6      46.327  56.612 157.118  1.00  0.00           C
ATOM    229  CB  TYR A   6      47.168  55.942 155.988  1.00  0.00           C
ATOM    232  CG  TYR A   6      47.438  56.692 154.708  1.00  0.00           C
ATOM    233  CD1 TYR A   6      48.197  56.022 153.738  1.00  0.00           C
ATOM    235  CE1 TYR A   6      48.527  56.633 152.518  1.00  0.00           C
ATOM    237  CZ  TYR A   6      48.078  57.922 152.248  1.00  0.00           C
ATOM    238  OH  TYR A   6      48.387  58.553 151.038  1.00  0.00           O
ATOM    240  CD2 TYR A   6      47.038  58.023 154.438  1.00  0.00           C
ATOM    242  CE2 TYR A   6      47.337  58.623 153.208  1.00  0.00           C
ATOM    244  C   TYR A   6      47.137  57.522 158.018  1.00  0.00           C
ATOM    245  O   TYR A   6      48.088  58.202 157.618  1.00  0.00           O
ATOM    246  N   THR A   7      46.787  57.463 159.318  1.00  0.00           N
ATOM    248  CA  THR A   7      47.748  57.682 160.398  1.00  0.00           C
ATOM    250  CB  THR A   7      47.146  58.183 161.718  1.00  0.00           C
ATOM    252  OG1 THR A   7      47.108  59.602 161.718  1.00  0.00           O
ATOM    254  CG2 THR A   7      47.948  57.792 162.968  1.00  0.00           C
ATOM    258  C   THR A   7      48.358  56.342 160.578  1.00  0.00           C
ATOM    259  O   THR A   7      47.748  55.432 161.138  1.00  0.00           O
ATOM    260  N   GLY A   8      49.588  56.152 160.078  1.00  0.00           N
ATOM    262  CA  GLY A   8      50.338  54.963 160.388  1.00  0.00           C
ATOM    265  C   GLY A   8      50.528  54.852 161.868  1.00  0.00           C
ATOM    266  O   GLY A   8      50.887  55.823 162.538  1.00  0.00           O
ATOM    267  N   GLU A   9      50.257  53.673 162.408  1.00  0.00           N
ATOM    269  CA  GLU A   9      50.658  53.343 163.728  1.00  0.00           C
ATOM    271  CB  GLU A   9      49.517  52.592 164.468  1.00  0.00           C
ATOM    274  CG  GLU A   9      49.557  51.043 164.558  1.00  0.00           C
ATOM    277  CD  GLU A   9      49.258  50.292 163.268  1.00  0.00           C
ATOM    278  OE1 GLU A   9      49.668  49.102 163.188  1.00  0.00           O
ATOM    279  OE2 GLU A   9      48.548  50.863 162.408  1.00  0.00           O
ATOM    280  C   GLU A   9      51.917  52.552 163.478  1.00  0.00           C
ATOM    281  O   GLU A   9      51.997  51.773 162.538  1.00  0.00           O
ATOM    282  N   ARG A  10      52.978  52.862 164.228  1.00  0.00           N
ATOM    284  CA  ARG A  10      53.517  52.003 165.248  1.00  0.00           C
ATOM    286  CB  ARG A  10      53.738  50.512 164.818  1.00  0.00           C
ATOM    289  CG  ARG A  10      54.408  50.242 163.448  1.00  0.00           C
ATOM    292  CD  ARG A  10      55.868  49.793 163.448  1.00  0.00           C
ATOM    295  NE  ARG A  10      56.758  51.003 163.488  1.00  0.00           N
ATOM    297  CZ  ARG A  10      58.048  50.992 163.188  1.00  0.00           C
ATOM    298  NH1 ARG A  10      58.818  52.043 163.398  1.00  0.00           N
ATOM    301  NH2 ARG A  10      58.587  49.902 162.698  1.00  0.00           N
ATOM    304  C   ARG A  10      54.758  52.602 165.878  1.00  0.00           C
ATOM    305  O   ARG A  10      55.826  52.662 165.288  1.00  0.00           O
ATOM    306  N   GLU A  11      54.707  53.043 167.138  1.00  0.00           N
ATOM    308  CA  GLU A  11      53.888  54.172 167.568  1.00  0.00           C
ATOM    310  CB  GLU A  11      53.827  54.203 169.108  1.00  0.00           C
ATOM    313  CG  GLU A  11      55.088  54.742 169.858  1.00  0.00           C
ATOM    316  CD  GLU A  11      56.397  54.052 169.508  1.00  0.00           C
ATOM    317  OE1 GLU A  11      57.358  54.713 169.028  1.00  0.00           O
ATOM    318  OE2 GLU A  11      56.518  52.812 169.678  1.00  0.00           O
ATOM    319  C   GLU A  11      54.567  55.453 167.088  1.00  0.00           C
ATOM    320  O   GLU A  11      55.708  55.432 166.638  1.00  0.00           O
ATOM    321  N   ALA A  12      53.958  56.643 167.188  1.00  0.00           N
ATOM    323  CA  ALA A  12      52.537  56.942 167.118  1.00  0.00           C
ATOM    325  CB  ALA A  12      52.428  58.352 167.718  1.00  0.00           C
ATOM    329  C   ALA A  12      52.067  56.692 165.668  1.00  0.00           C
ATOM    330  O   ALA A  12      52.498  55.692 165.088  1.00  0.00           O
ATOM    331  N   GLY A  13      51.208  57.472 164.988  1.00  0.00           N
ATOM    333  CA  GLY A  13      50.427  58.652 165.358  1.00  0.00           C
ATOM    336  C   GLY A  13      49.348  58.413 166.348  1.00  0.00           C
ATOM    337  O   GLY A  13      48.987  57.283 166.658  1.00  0.00           O
ATOM    338  N   LYS A  14      48.708  59.452 166.888  1.00  0.00           N
ATOM    340  CA  LYS A  14      48.748  60.832 166.478  1.00  0.00           C
ATOM    342  CB  LYS A  14      47.397  61.232 165.808  1.00  0.00           C
ATOM    345  CG  LYS A  14      46.188  60.473 166.378  1.00  0.00           C
ATOM    348  CD  LYS A  14      44.808  60.812 165.758  1.00  0.00           C
ATOM    351  CE  LYS A  14      43.827  59.652 165.998  1.00  0.00           C
ATOM    354  NZ  LYS A  14      42.548  59.713 165.258  1.00  0.00           N
ATOM    358  C   LYS A  14      49.057  61.692 167.688  1.00  0.00           C
ATOM    359  O   LYS A  14      48.307  61.653 168.668  1.00  0.00           O
ATOM    360  N   SER A  15      50.178  62.452 167.658  1.00  0.00           N
ATOM    362  CA  SER A  15      50.708  63.093 168.858  1.00  0.00           C
ATOM    364  CB  SER A  15      51.968  62.393 169.398  1.00  0.00           C
ATOM    367  OG  SER A  15      51.807  60.972 169.318  1.00  0.00           O
ATOM    369  C   SER A  15      51.068  64.543 168.578  1.00  0.00           C
ATOM    370  O   SER A  15      52.168  65.003 168.848  1.00  0.00           O
ATOM    371  N   ALA A  16      50.128  65.302 167.978  1.00  0.00           N
ATOM    373  CA  ALA A  16      48.778  65.242 168.498  1.00  0.00           C
ATOM    375  CB  ALA A  16      48.717  65.872 169.888  1.00  0.00           C
ATOM    379  C   ALA A  16      47.768  65.922 167.608  1.00  0.00           C
ATOM    380  O   ALA A  16      46.838  66.562 168.088  1.00  0.00           O
ATOM    381  N   ILE A  17      47.948  65.733 166.298  1.00  0.00           N
ATOM    383  CA  ILE A  17      46.868  65.442 165.388  1.00  0.00           C
ATOM    385  CB  ILE A  17      46.097  66.662 164.878  1.00  0.00           C
ATOM    387  CG2 ILE A  17      46.898  67.443 163.818  1.00  0.00           C
ATOM    391  CG1 ILE A  17      44.688  66.232 164.388  1.00  0.00           C
ATOM    394  CD  ILE A  17      43.738  67.393 164.108  1.00  0.00           C
ATOM    398  C   ILE A  17      47.537  64.702 164.268  1.00  0.00           C
ATOM    399  O   ILE A  17      48.768  64.753 164.118  1.00  0.00           O
ATOM    400  N   GLY A  18      46.758  63.982 163.438  1.00  0.00           N
ATOM    402  CA  GLY A  18      47.238  63.582 162.128  1.00  0.00           C
ATOM    405  C   GLY A  18      47.008  64.733 161.188  1.00  0.00           C
ATOM    406  O   GLY A  18      45.877  65.182 161.088  1.00  0.00           O
ATOM    407  N   ALA A  19      48.008  65.283 160.488  1.00  0.00           N
ATOM    409  CA  ALA A  19      49.417  65.253 160.778  1.00  0.00           C
ATOM    411  CB  ALA A  19      50.077  63.953 160.238  1.00  0.00           C
ATOM    415  C   ALA A  19      49.988  66.543 160.168  1.00  0.00           C
ATOM    416  O   ALA A  19      49.837  67.643 160.718  1.00  0.00           O
ATOM    417  N   GLY A  20      50.607  66.513 158.978  1.00  0.00           N
ATOM    419  CA  GLY A  20      51.817  65.783 158.678  1.00  0.00           C
ATOM    422  C   GLY A  20      52.838  66.672 158.068  1.00  0.00           C
ATOM    423  O   GLY A  20      52.508  67.583 157.308  1.00  0.00           O
ATOM    424  N   LEU A  21      54.118  66.482 158.348  1.00  0.00           N
ATOM    426  CA  LEU A  21      54.728  65.323 158.968  1.00  0.00           C
ATOM    428  CB  LEU A  21      55.957  64.923 158.128  1.00  0.00           C
ATOM    431  CG  LEU A  21      55.838  64.993 156.578  1.00  0.00           C
ATOM    433  CD1 LEU A  21      57.008  64.203 155.958  1.00  0.00           C
ATOM    437  CD2 LEU A  21      55.877  66.412 155.958  1.00  0.00           C
ATOM    441  C   LEU A  21      54.958  65.553 160.478  1.00  0.00           C
ATOM    442  O   LEU A  21      54.328  66.432 161.068  1.00  0.00           O
ATOM    443  N   GLY A  22      55.758  64.733 161.208  1.00  0.00           N
ATOM    445  CA  GLY A  22      57.228  64.713 161.208  1.00  0.00           C
ATOM    448  C   GLY A  22      57.798  63.452 160.658  1.00  0.00           C
ATOM    449  O   GLY A  22      58.037  63.332 159.458  1.00  0.00           O
ATOM    450  N   SER A  23      58.018  62.423 161.498  1.00  0.00           N
ATOM    452  CA  SER A  23      58.488  61.143 161.008  1.00  0.00           C
ATOM    454  CB  SER A  23      59.368  60.343 162.028  1.00  0.00           C
ATOM    457  OG  SER A  23      60.478  61.102 162.488  1.00  0.00           O
ATOM    459  C   SER A  23      57.308  60.283 160.598  1.00  0.00           C
ATOM    460  O   SER A  23      57.088  59.223 161.178  1.00  0.00           O
ATOM    461  N   LEU A  24      56.507  60.753 159.618  1.00  0.00           N
ATOM    463  CA  LEU A  24      56.227  60.042 158.368  1.00  0.00           C
ATOM    465  CB  LEU A  24      57.528  60.102 157.518  1.00  0.00           C
ATOM    468  CG  LEU A  24      57.568  59.463 156.118  1.00  0.00           C
ATOM    470  CD1 LEU A  24      58.838  59.912 155.368  1.00  0.00           C
ATOM    474  CD2 LEU A  24      56.338  59.783 155.278  1.00  0.00           C
ATOM    478  C   LEU A  24      55.607  58.643 158.478  1.00  0.00           C
ATOM    479  O   LEU A  24      56.258  57.703 158.908  1.00  0.00           O
ATOM    480  N   VAL A  25      54.348  58.382 158.038  1.00  0.00           N
ATOM    482  CA  VAL A  25      53.127  59.182 158.268  1.00  0.00           C
ATOM    484  CB  VAL A  25      52.248  59.512 157.058  1.00  0.00           C
ATOM    486  CG1 VAL A  25      51.708  60.942 157.248  1.00  0.00           C
ATOM    490  CG2 VAL A  25      53.018  59.322 155.758  1.00  0.00           C
ATOM    494  C   VAL A  25      52.188  58.323 159.078  1.00  0.00           C
ATOM    495  O   VAL A  25      51.978  57.172 158.698  1.00  0.00           O
ATOM    496  N   GLY A  26      51.548  58.823 160.148  1.00  0.00           N
ATOM    498  CA  GLY A  26      51.588  60.172 160.698  1.00  0.00           C
ATOM    501  C   GLY A  26      51.968  60.042 162.118  1.00  0.00           C
ATOM    502  O   GLY A  26      51.577  59.083 162.748  1.00  0.00           O
ATOM    503  N   ALA A  27      52.708  61.012 162.668  1.00  0.00           N
ATOM    505  CA  ALA A  27      52.108  62.003 163.538  1.00  0.00           C
ATOM    507  CB  ALA A  27      50.567  62.073 163.488  1.00  0.00           C
ATOM    511  C   ALA A  27      52.708  63.352 163.198  1.00  0.00           C
ATOM    512  O   ALA A  27      53.727  63.413 162.518  1.00  0.00           O
ATOM    513  N   GLY A  28      52.127  64.463 163.678  1.00  0.00           N
ATOM    515  CA  GLY A  28      52.987  65.583 164.058  1.00  0.00           C
ATOM    518  C   GLY A  28      53.418  65.333 165.468  1.00  0.00           C
ATOM    519  O   GLY A  28      52.987  64.352 166.068  1.00  0.00           O
ATOM    520  N   ILE A  29      54.278  66.162 166.068  1.00  0.00           N
ATOM    522  CA  ILE A  29      54.907  67.363 165.548  1.00  0.00           C
ATOM    524  CB  ILE A  29      54.377  68.623 166.228  1.00  0.00           C
ATOM    526  CG2 ILE A  29      53.098  69.052 165.488  1.00  0.00           C
ATOM    530  CG1 ILE A  29      54.138  68.393 167.738  1.00  0.00           C
ATOM    533  CD  ILE A  29      53.908  69.693 168.528  1.00  0.00           C
ATOM    537  C   ILE A  29      56.397  67.213 165.798  1.00  0.00           C
ATOM    538  O   ILE A  29      56.798  66.432 166.658  1.00  0.00           O
ATOM    539  N   GLY A  30      57.298  67.922 165.078  1.00  0.00           N
ATOM    541  CA  GLY A  30      57.008  69.043 164.188  1.00  0.00           C
ATOM    544  C   GLY A  30      57.647  68.952 162.838  1.00  0.00           C
ATOM    545  O   GLY A  30      58.868  69.033 162.698  1.00  0.00           O
ATOM    546  N   ALA A  31      56.817  68.882 161.788  1.00  0.00           N
ATOM    548  CA  ALA A  31      57.228  69.253 160.458  1.00  0.00           C
ATOM    550  CB  ALA A  31      57.288  68.073 159.488  1.00  0.00           C
ATOM    554  C   ALA A  31      56.198  70.242 159.948  1.00  0.00           C
ATOM    555  O   ALA A  31      54.998  70.062 160.168  1.00  0.00           O
ATOM    556  N   LEU A  32      56.588  71.292 159.228  1.00  0.00           N
ATOM    558  CA  LEU A  32      57.908  71.872 159.178  1.00  0.00           C
ATOM    560  CB  LEU A  32      58.748  71.513 157.918  1.00  0.00           C
ATOM    563  CG  LEU A  32      57.997  71.113 156.628  1.00  0.00           C
ATOM    565  CD1 LEU A  32      59.037  70.723 155.558  1.00  0.00           C
ATOM    569  CD2 LEU A  32      57.098  72.233 156.088  1.00  0.00           C
ATOM    573  C   LEU A  32      57.778  73.363 159.398  1.00  0.00           C
ATOM    574  O   LEU A  32      56.848  73.973 158.888  1.00  0.00           O
ATOM    575  N   SER A  33      58.608  73.952 160.268  1.00  0.00           N
ATOM    577  CA  SER A  33      60.018  73.602 160.288  1.00  0.00           C
ATOM    579  CB  SER A  33      60.807  74.522 159.338  1.00  0.00           C
ATOM    582  OG  SER A  33      62.146  74.062 159.218  1.00  0.00           O
ATOM    584  C   SER A  33      60.627  73.632 161.688  1.00  0.00           C
ATOM    585  O   SER A  33      61.548  74.403 161.948  1.00  0.00           O
ATOM    586  N   SER A  34      60.138  72.753 162.568  1.00  0.00           N
ATOM    588  CA  SER A  34      60.537  72.693 163.958  1.00  0.00           C
ATOM    590  CB  SER A  34      61.157  71.323 164.398  1.00  0.00           C
ATOM    593  OG  SER A  34      62.347  71.012 163.678  1.00  0.00           O
ATOM    595  C   SER A  34      59.298  72.952 164.788  1.00  0.00           C
ATOM    596  O   SER A  34      58.237  73.272 164.248  1.00  0.00           O
ATOM    597  N   SER A  35      59.417  72.833 166.138  1.00  0.00           N
ATOM    599  CA  SER A  35      58.538  73.352 167.178  1.00  0.00           C
ATOM    601  CB  SER A  35      59.088  74.702 167.728  1.00  0.00           C
ATOM    604  OG  SER A  35      60.348  74.543 168.378  1.00  0.00           O
ATOM    606  C   SER A  35      57.076  73.592 166.858  1.00  0.00           C
ATOM    607  O   SER A  35      56.698  74.742 166.668  1.00  0.00           O
ATOM    608  N   LYS A  36      56.238  72.533 166.808  1.00  0.00           N
ATOM    610  CA  LYS A  36      54.818  72.602 166.488  1.00  0.00           C
ATOM    612  CB  LYS A  36      54.128  73.823 167.148  1.00  0.00           C
ATOM    615  CG  LYS A  36      52.618  73.763 167.358  1.00  0.00           C
ATOM    618  CD  LYS A  36      52.168  75.073 168.008  1.00  0.00           C
ATOM    621  CE  LYS A  36      52.017  76.223 166.998  1.00  0.00           C
ATOM    624  NZ  LYS A  36      51.518  77.443 167.638  1.00  0.00           N
ATOM    628  C   LYS A  36      54.707  72.542 164.978  1.00  0.00           C
ATOM    629  O   LYS A  36      54.977  71.503 164.368  1.00  0.00           O
ATOM    630  N   LYS A  37      54.348  73.662 164.338  1.00  0.00           N
ATOM    632  CA  LYS A  37      54.827  73.952 163.008  1.00  0.00           C
ATOM    634  CB  LYS A  37      53.808  73.632 161.878  1.00  0.00           C
ATOM    637  CG  LYS A  37      54.348  73.982 160.478  1.00  0.00           C
ATOM    640  CD  LYS A  37      53.317  73.882 159.338  1.00  0.00           C
ATOM    643  CE  LYS A  37      52.327  75.033 159.298  1.00  0.00           C
ATOM    646  NZ  LYS A  37      51.357  74.863 158.188  1.00  0.00           N
ATOM    650  C   LYS A  37      55.098  75.422 162.988  1.00  0.00           C
ATOM    651  O   LYS A  37      54.198  76.183 162.648  1.00  0.00           O
ATOM    652  N   ASP A  38      56.308  75.882 163.308  1.00  0.00           N
ATOM    654  CA  ASP A  38      56.688  77.213 162.878  1.00  0.00           C
ATOM    656  CB  ASP A  38      56.217  78.343 163.858  1.00  0.00           C
ATOM    659  CG  ASP A  38      56.698  78.262 165.298  1.00  0.00           C
ATOM    660  OD1 ASP A  38      55.868  78.553 166.208  1.00  0.00           O
ATOM    661  OD2 ASP A  38      57.917  78.092 165.528  1.00  0.00           O
ATOM    662  C   ASP A  38      58.127  77.183 162.418  1.00  0.00           C
ATOM    663  O   ASP A  38      58.418  76.592 161.378  1.00  0.00           O
ATOM    664  N   ARG A  39      59.057  77.833 163.118  1.00  0.00           N
ATOM    666  CA  ARG A  39      60.388  78.122 162.638  1.00  0.00           C
ATOM    668  CB  ARG A  39      60.528  79.672 162.418  1.00  0.00           C
ATOM    671  CG  ARG A  39      61.467  80.132 161.278  1.00  0.00           C
ATOM    674  CD  ARG A  39      61.087  81.463 160.568  1.00  0.00           C
ATOM    677  NE  ARG A  39      59.998  81.132 159.598  1.00  0.00           N
ATOM    679  CZ  ARG A  39      59.447  81.922 158.688  1.00  0.00           C
ATOM    680  NH1 ARG A  39      58.517  81.393 157.918  1.00  0.00           N
ATOM    683  NH2 ARG A  39      59.707  83.202 158.538  1.00  0.00           N
ATOM    686  C   ARG A  39      61.338  77.473 163.638  1.00  0.00           C
ATOM    687  O   ARG A  39      61.147  76.333 164.038  1.00  0.00           O
ATOM    688  N   GLY A  40      62.418  78.192 164.038  1.00  0.00           N
ATOM    690  CA  GLY A  40      63.538  77.702 164.838  1.00  0.00           C
ATOM    693  C   GLY A  40      63.338  76.643 165.928  1.00  0.00           C
ATOM    694  O   GLY A  40      62.368  76.622 166.678  1.00  0.00           O
ATOM    695  N   LYS A  41      64.278  75.723 166.128  1.00  0.00           N
ATOM    697  CA  LYS A  41      65.307  75.342 165.188  1.00  0.00           C
ATOM    699  CB  LYS A  41      66.668  76.053 165.428  1.00  0.00           C
ATOM    702  CG  LYS A  41      67.326  75.723 166.788  1.00  0.00           C
ATOM    705  CD  LYS A  41      68.777  76.202 166.898  1.00  0.00           C
ATOM    708  CE  LYS A  41      69.377  75.793 168.248  1.00  0.00           C
ATOM    711  NZ  LYS A  41      70.717  76.393 168.428  1.00  0.00           N
ATOM    715  C   LYS A  41      65.478  73.863 165.418  1.00  0.00           C
ATOM    716  O   LYS A  41      65.278  73.372 166.528  1.00  0.00           O
ATOM    717  N   GLY A  42      65.838  73.062 164.418  1.00  0.00           N
ATOM    719  CA  GLY A  42      65.908  73.372 163.028  1.00  0.00           C
ATOM    722  C   GLY A  42      67.028  72.552 162.468  1.00  0.00           C
ATOM    723  O   GLY A  42      68.127  72.573 162.998  1.00  0.00           O
ATOM    724  N   ALA A  43      66.816  71.802 161.398  1.00  0.00           N
ATOM    726  CA  ALA A  43      65.728  71.863 160.458  1.00  0.00           C
ATOM    728  CB  ALA A  43      65.426  73.272 159.878  1.00  0.00           C
ATOM    732  C   ALA A  43      66.298  71.102 159.308  1.00  0.00           C
ATOM    733  O   ALA A  43      67.478  71.223 159.028  1.00  0.00           O
ATOM    734  N   LEU A  44      65.577  70.263 158.578  1.00  0.00           N
ATOM    736  CA  LEU A  44      64.247  69.753 158.768  1.00  0.00           C
ATOM    738  CB  LEU A  44      63.218  70.473 157.858  1.00  0.00           C
ATOM    741  CG  LEU A  44      63.688  70.922 156.458  1.00  0.00           C
ATOM    743  CD1 LEU A  44      62.667  71.863 155.818  1.00  0.00           C
ATOM    747  CD2 LEU A  44      63.958  69.753 155.508  1.00  0.00           C
ATOM    751  C   LEU A  44      64.497  68.293 158.438  1.00  0.00           C
ATOM    752  O   LEU A  44      65.577  67.952 157.978  1.00  0.00           O
ATOM    753  N   ILE A  45      63.628  67.333 158.728  1.00  0.00           N
ATOM    755  CA  ILE A  45      62.407  67.373 159.478  1.00  0.00           C
ATOM    757  CB  ILE A  45      61.238  66.713 158.738  1.00  0.00           C
ATOM    759  CG2 ILE A  45      60.388  67.842 158.138  1.00  0.00           C
ATOM    763  CG1 ILE A  45      61.728  65.672 157.688  1.00  0.00           C
ATOM    766  CD  ILE A  45      60.638  64.783 157.098  1.00  0.00           C
ATOM    770  C   ILE A  45      62.658  66.583 160.718  1.00  0.00           C
ATOM    771  O   ILE A  45      63.267  65.523 160.678  1.00  0.00           O
ATOM    772  N   GLY A  46      62.168  67.062 161.868  1.00  0.00           N
ATOM    774  CA  GLY A  46      62.158  66.152 162.988  1.00  0.00           C
ATOM    777  C   GLY A  46      62.028  66.783 164.318  1.00  0.00           C
ATOM    778  O   GLY A  46      62.407  67.933 164.548  1.00  0.00           O
ATOM    779  N   ALA A  47      61.467  66.022 165.268  1.00  0.00           N
ATOM    781  CA  ALA A  47      60.868  64.702 165.078  1.00  0.00           C
ATOM    783  CB  ALA A  47      61.238  63.772 166.248  1.00  0.00           C
ATOM    787  C   ALA A  47      59.368  64.912 164.808  1.00  0.00           C
ATOM    788  O   ALA A  47      59.018  65.672 163.908  1.00  0.00           O
ATOM    789  N   ALA A  48      58.408  64.392 165.568  1.00  0.00           N
ATOM    791  CA  ALA A  48      58.177  63.023 165.938  1.00  0.00           C
ATOM    793  CB  ALA A  48      58.208  62.872 167.468  1.00  0.00           C
ATOM    797  C   ALA A  48      56.798  62.633 165.428  1.00  0.00           C
ATOM    798  O   ALA A  48      55.957  63.492 165.158  1.00  0.00           O
ATOM    799  N   ALA A  49      56.428  61.342 165.268  1.00  0.00           N
ATOM    801  CA  ALA A  49      57.168  60.092 165.238  1.00  0.00           C
ATOM    803  CB  ALA A  49      58.577  59.982 165.868  1.00  0.00           C
ATOM    807  C   ALA A  49      56.357  59.023 165.938  1.00  0.00           C
ATOM    808  O   ALA A  49      55.658  59.262 166.918  1.00  0.00           O
ATOM    809  N   GLY A  50      56.478  57.763 165.488  1.00  0.00           N
ATOM    811  CA  GLY A  50      56.448  57.352 164.088  1.00  0.00           C
ATOM    814  C   GLY A  50      55.028  57.452 163.628  1.00  0.00           C
ATOM    815  O   GLY A  50      54.287  58.343 164.068  1.00  0.00           O
ATOM    816  N   ALA A  51      54.548  56.583 162.748  1.00  0.00           N
ATOM    818  CA  ALA A  51      55.228  55.772 161.768  1.00  0.00           C
ATOM    820  CB  ALA A  51      55.567  54.363 162.298  1.00  0.00           C
ATOM    824  C   ALA A  51      54.158  55.783 160.698  1.00  0.00           C
ATOM    825  O   ALA A  51      53.098  56.313 160.958  1.00  0.00           O
ATOM    826  N   ALA A  52      54.328  55.362 159.448  1.00  0.00           N
ATOM    828  CA  ALA A  52      55.058  54.223 158.988  1.00  0.00           C
ATOM    830  CB  ALA A  52      54.107  53.343 158.178  1.00  0.00           C
ATOM    834  C   ALA A  52      56.227  54.643 158.118  1.00  0.00           C
ATOM    835  O   ALA A  52      56.068  55.383 157.148  1.00  0.00           O
ATOM    836  N   LEU A  53      57.418  54.143 158.498  1.00  0.00           N
ATOM    838  CA  LEU A  53      58.717  54.512 157.968  1.00  0.00           C
ATOM    840  CB  LEU A  53      58.928  53.953 156.528  1.00  0.00           C
ATOM    843  CG  LEU A  53      58.628  54.772 155.248  1.00  0.00           C
ATOM    845  CD1 LEU A  53      58.237  53.802 154.128  1.00  0.00           C
ATOM    849  CD2 LEU A  53      59.808  55.613 154.728  1.00  0.00           C
ATOM    853  C   LEU A  53      59.158  55.952 158.248  1.00  0.00           C
ATOM    854  O   LEU A  53      59.208  56.812 157.378  1.00  0.00           O
ATOM    855  N   GLY A  54      59.517  56.332 159.478  1.00  0.00           N
ATOM    857  CA  GLY A  54      59.588  55.572 160.728  1.00  0.00           C
ATOM    860  C   GLY A  54      60.908  54.863 160.918  1.00  0.00           C
ATOM    861  O   GLY A  54      61.498  54.382 159.958  1.00  0.00           O
ATOM    862  N   GLY A  55      61.408  54.742 162.168  1.00  0.00           N
ATOM    864  CA  GLY A  55      60.848  55.372 163.358  1.00  0.00           C
ATOM    867  C   GLY A  55      61.588  55.012 164.618  1.00  0.00           C
ATOM    868  O   GLY A  55      61.997  53.873 164.808  1.00  0.00           O
ATOM    869  N   GLY A  56      61.717  55.942 165.588  1.00  0.00           N
ATOM    871  CA  GLY A  56      61.118  57.283 165.618  1.00  0.00           C
ATOM    874  C   GLY A  56      61.947  58.312 164.928  1.00  0.00           C
ATOM    875  O   GLY A  56      61.458  59.273 164.338  1.00  0.00           O
ATOM    876  N   VAL A  57      63.267  58.093 164.998  1.00  0.00           N
ATOM    878  CA  VAL A  57      64.278  58.982 164.448  1.00  0.00           C
ATOM    880  CB  VAL A  57      65.027  59.602 165.608  1.00  0.00           C
ATOM    882  CG1 VAL A  57      66.258  60.413 165.148  1.00  0.00           C
ATOM    886  CG2 VAL A  57      64.048  60.502 166.378  1.00  0.00           C
ATOM    890  C   VAL A  57      65.167  58.202 163.498  1.00  0.00           C
ATOM    891  O   VAL A  57      66.076  58.732 162.858  1.00  0.00           O
ATOM    892  N   GLY A  58      64.857  56.913 163.308  1.00  0.00           N
ATOM    894  CA  GLY A  58      65.307  56.183 162.148  1.00  0.00           C
ATOM    897  C   GLY A  58      64.327  56.393 161.018  1.00  0.00           C
ATOM    898  O   GLY A  58      63.317  57.062 161.208  1.00  0.00           O
ATOM    899  N   TYR A  59      64.458  55.873 159.798  1.00  0.00           N
ATOM    901  CA  TYR A  59      65.518  55.352 158.958  1.00  0.00           C
ATOM    903  CB  TYR A  59      65.298  55.783 157.468  1.00  0.00           C
ATOM    906  CG  TYR A  59      64.517  57.073 157.398  1.00  0.00           C
ATOM    907  CD1 TYR A  59      63.138  57.053 157.108  1.00  0.00           C
ATOM    909  CE1 TYR A  59      62.358  58.202 157.278  1.00  0.00           C
ATOM    911  CZ  TYR A  59      62.948  59.392 157.718  1.00  0.00           C
ATOM    912  OH  TYR A  59      62.146  60.512 158.038  1.00  0.00           O
ATOM    914  CD2 TYR A  59      65.118  58.303 157.748  1.00  0.00           C
ATOM    916  CE2 TYR A  59      64.327  59.452 157.888  1.00  0.00           C
ATOM    918  C   TYR A  59      67.008  55.403 159.298  1.00  0.00           C
ATOM    919  O   TYR A  59      67.498  56.243 160.028  1.00  0.00           O
ATOM    920  N   TYR A  60      67.717  54.392 158.748  1.00  0.00           N
ATOM    922  CA  TYR A  60      69.107  53.963 158.888  1.00  0.00           C
ATOM    924  CB  TYR A  60      69.138  52.693 157.958  1.00  0.00           C
ATOM    927  CG  TYR A  60      70.448  51.983 157.688  1.00  0.00           C
ATOM    928  CD1 TYR A  60      70.938  51.952 156.368  1.00  0.00           C
ATOM    930  CE1 TYR A  60      71.988  51.102 156.018  1.00  0.00           C
ATOM    932  CZ  TYR A  60      72.588  50.292 156.978  1.00  0.00           C
ATOM    933  OH  TYR A  60      73.607  49.413 156.568  1.00  0.00           O
ATOM    935  CD2 TYR A  60      71.067  51.192 158.658  1.00  0.00           C
ATOM    937  CE2 TYR A  60      72.137  50.333 158.308  1.00  0.00           C
ATOM    939  C   TYR A  60      70.237  54.912 158.498  1.00  0.00           C
ATOM    940  O   TYR A  60      70.207  55.483 157.408  1.00  0.00           O
ATOM    941  N   MET A  61      71.286  54.963 159.348  1.00  0.00           N
ATOM    943  CA  MET A  61      72.667  55.432 159.148  1.00  0.00           C
ATOM    945  CB  MET A  61      72.926  56.612 158.158  1.00  0.00           C
ATOM    948  CG  MET A  61      74.257  56.552 157.388  1.00  0.00           C
ATOM    951  SD  MET A  61      74.338  55.263 156.118  1.00  0.00           S
ATOM    952  CE  MET A  61      75.918  55.882 155.498  1.00  0.00           C
ATOM    956  C   MET A  61      73.098  55.882 160.538  1.00  0.00           C
ATOM    957  O   MET A  61      72.277  56.313 161.338  1.00  0.00           O
ATOM    958  N   ASP A  62      74.397  55.783 160.878  1.00  0.00           N
ATOM    960  CA  ASP A  62      74.948  56.253 162.128  1.00  0.00           C
ATOM    962  CB  ASP A  62      74.618  57.722 162.528  1.00  0.00           C
ATOM    965  CG  ASP A  62      75.448  58.303 163.658  1.00  0.00           C
ATOM    966  OD1 ASP A  62      74.966  59.172 164.428  1.00  0.00           O
ATOM    967  OD2 ASP A  62      76.658  57.922 163.718  1.00  0.00           O
ATOM    968  C   ASP A  62      74.817  55.292 163.298  1.00  0.00           C
ATOM    969  O   ASP A  62      73.817  54.613 163.538  1.00  0.00           O
ATOM    970  N   VAL A  63      75.938  55.203 164.018  1.00  0.00           N
ATOM    972  CA  VAL A  63      76.188  54.213 165.028  1.00  0.00           C
ATOM    974  CB  VAL A  63      76.857  52.942 164.508  1.00  0.00           C
ATOM    976  CG1 VAL A  63      77.028  51.942 165.668  1.00  0.00           C
ATOM    980  CG2 VAL A  63      75.988  52.253 163.428  1.00  0.00           C
ATOM    984  C   VAL A  63      77.058  54.902 166.048  1.00  0.00           C
ATOM    985  O   VAL A  63      77.978  55.653 165.718  1.00  0.00           O
ATOM    986  N   GLN A  64      76.757  54.713 167.338  1.00  0.00           N
ATOM    988  CA  GLN A  64      77.338  55.502 168.378  1.00  0.00           C
ATOM    990  CB  GLN A  64      76.308  56.552 168.868  1.00  0.00           C
ATOM    993  CG  GLN A  64      76.848  58.002 169.048  1.00  0.00           C
ATOM    996  CD  GLN A  64      76.868  58.893 167.788  1.00  0.00           C
ATOM    997  OE1 GLN A  64      76.708  60.112 167.888  1.00  0.00           O
ATOM    998  NE2 GLN A  64      77.058  58.293 166.588  1.00  0.00           N
ATOM   1001  C   GLN A  64      77.717  54.512 169.458  1.00  0.00           C
ATOM   1002  O   GLN A  64      77.277  53.363 169.438  1.00  0.00           O
ATOM   1003  N   GLU A  65      78.588  54.923 170.398  1.00  0.00           N
ATOM   1005  CA  GLU A  65      79.427  53.972 171.088  1.00  0.00           C
ATOM   1007  CB  GLU A  65      80.887  54.133 170.608  1.00  0.00           C
ATOM   1010  CG  GLU A  65      81.768  52.883 170.858  1.00  0.00           C
ATOM   1013  CD  GLU A  65      82.058  52.033 169.618  1.00  0.00           C
ATOM   1014  OE1 GLU A  65      83.097  51.323 169.658  1.00  0.00           O
ATOM   1015  OE2 GLU A  65      81.298  52.033 168.638  1.00  0.00           O
ATOM   1016  C   GLU A  65      79.338  54.242 172.578  1.00  0.00           C
ATOM   1017  O   GLU A  65      78.978  55.323 173.058  1.00  0.00           O
ATOM   1018  N   ALA A  66      79.688  53.223 173.388  1.00  0.00           N
ATOM   1020  CA  ALA A  66      79.448  53.202 174.798  1.00  0.00           C
ATOM   1022  CB  ALA A  66      78.457  52.073 175.148  1.00  0.00           C
ATOM   1026  C   ALA A  66      80.717  53.053 175.618  1.00  0.00           C
ATOM   1027  O   ALA A  66      80.647  52.802 176.808  1.00  0.00           O
ATOM   1028  N   LYS A  67      81.938  53.202 175.048  1.00  0.00           N
ATOM   1030  CA  LYS A  67      83.188  53.132 175.828  1.00  0.00           C
ATOM   1032  CB  LYS A  67      84.448  53.272 174.918  1.00  0.00           C
ATOM   1035  CG  LYS A  67      84.458  52.482 173.588  1.00  0.00           C
ATOM   1038  CD  LYS A  67      84.967  51.022 173.618  1.00  0.00           C
ATOM   1041  CE  LYS A  67      84.258  50.073 174.588  1.00  0.00           C
ATOM   1044  NZ  LYS A  67      85.066  49.842 175.798  1.00  0.00           N
ATOM   1048  C   LYS A  67      83.238  54.252 176.878  1.00  0.00           C
ATOM   1049  O   LYS A  67      83.597  54.062 178.038  1.00  0.00           O
ATOM   1050  N   LEU A  68      82.826  55.453 176.438  1.00  0.00           N
ATOM   1052  CA  LEU A  68      82.847  56.703 177.148  1.00  0.00           C
ATOM   1054  CB  LEU A  68      82.467  57.732 176.078  1.00  0.00           C
ATOM   1057  CG  LEU A  68      82.577  59.223 176.398  1.00  0.00           C
ATOM   1059  CD1 LEU A  68      84.027  59.683 176.278  1.00  0.00           C
ATOM   1063  CD2 LEU A  68      81.748  59.993 175.378  1.00  0.00           C
ATOM   1067  C   LEU A  68      81.948  56.762 178.398  1.00  0.00           C
ATOM   1068  O   LEU A  68      82.426  56.952 179.518  1.00  0.00           O
ATOM   1069  N   ARG A  69      80.607  56.552 178.278  1.00  0.00           N
ATOM   1071  CA  ARG A  69      79.728  56.643 179.448  1.00  0.00           C
ATOM   1073  CB  ARG A  69      78.217  56.992 179.208  1.00  0.00           C
ATOM   1076  CG  ARG A  69      77.597  56.443 177.908  1.00  0.00           C
ATOM   1079  CD  ARG A  69      76.216  55.803 178.078  1.00  0.00           C
ATOM   1082  NE  ARG A  69      76.518  54.413 178.558  1.00  0.00           N
ATOM   1084  CZ  ARG A  69      75.868  53.783 179.508  1.00  0.00           C
ATOM   1085  NH1 ARG A  69      74.758  54.213 180.058  1.00  0.00           N
ATOM   1088  NH2 ARG A  69      76.368  52.652 179.968  1.00  0.00           N
ATOM   1091  C   ARG A  69      79.826  55.483 180.418  1.00  0.00           C
ATOM   1092  O   ARG A  69      79.438  55.602 181.578  1.00  0.00           O
ATOM   1093  N   ASP A  70      80.428  54.363 179.988  1.00  0.00           N
ATOM   1095  CA  ASP A  70      80.798  53.303 180.878  1.00  0.00           C
ATOM   1097  CB  ASP A  70      81.438  52.183 180.038  1.00  0.00           C
ATOM   1100  CG  ASP A  70      81.228  50.863 180.708  1.00  0.00           C
ATOM   1101  OD1 ASP A  70      80.107  50.623 181.228  1.00  0.00           O
ATOM   1102  OD2 ASP A  70      82.098  49.982 180.498  1.00  0.00           O
ATOM   1103  C   ASP A  70      81.777  53.713 181.978  1.00  0.00           C
ATOM   1104  O   ASP A  70      81.507  53.463 183.148  1.00  0.00           O
ATOM   1105  N   LYS A  71      82.896  54.403 181.658  1.00  0.00           N
ATOM   1107  CA  LYS A  71      83.877  54.683 182.688  1.00  0.00           C
ATOM   1109  CB  LYS A  71      85.317  54.452 182.178  1.00  0.00           C
ATOM   1112  CG  LYS A  71      85.568  53.043 181.628  1.00  0.00           C
ATOM   1115  CD  LYS A  71      87.067  52.703 181.608  1.00  0.00           C
ATOM   1118  CE  LYS A  71      87.397  51.402 180.868  1.00  0.00           C
ATOM   1121  NZ  LYS A  71      87.277  51.583 179.418  1.00  0.00           N
ATOM   1125  C   LYS A  71      83.787  56.113 183.208  1.00  0.00           C
ATOM   1126  O   LYS A  71      84.318  56.472 184.248  1.00  0.00           O
ATOM   1127  N   MET A  72      83.068  56.973 182.478  1.00  0.00           N
ATOM   1129  CA  MET A  72      82.648  58.253 183.018  1.00  0.00           C
ATOM   1131  CB  MET A  72      81.938  59.033 181.898  1.00  0.00           C
ATOM   1134  CG  MET A  72      81.538  60.463 182.278  1.00  0.00           C
ATOM   1137  SD  MET A  72      80.997  61.432 180.858  1.00  0.00           S
ATOM   1138  CE  MET A  72      79.488  60.463 180.588  1.00  0.00           C
ATOM   1142  C   MET A  72      81.716  58.163 184.218  1.00  0.00           C
ATOM   1143  O   MET A  72      81.847  58.912 185.188  1.00  0.00           O
ATOM   1144  N   ARG A  73      80.738  57.222 184.178  1.00  0.00           N
ATOM   1146  CA  ARG A  73      79.628  57.152 185.108  1.00  0.00           C
ATOM   1148  CB  ARG A  73      80.037  56.593 186.488  1.00  0.00           C
ATOM   1151  CG  ARG A  73      80.758  55.242 186.438  1.00  0.00           C
ATOM   1154  CD  ARG A  73      81.377  54.882 187.788  1.00  0.00           C
ATOM   1157  NE  ARG A  73      80.326  54.283 188.668  1.00  0.00           N
ATOM   1159  CZ  ARG A  73      80.597  53.902 189.898  1.00  0.00           C
ATOM   1160  NH1 ARG A  73      81.827  53.922 190.408  1.00  0.00           N
ATOM   1163  NH2 ARG A  73      79.628  53.472 190.688  1.00  0.00           N
ATOM   1166  C   ARG A  73      78.888  58.472 185.278  1.00  0.00           C
ATOM   1167  O   ARG A  73      78.758  59.013 186.378  1.00  0.00           O
ATOM   1168  N   GLY A  74      78.396  59.023 184.148  1.00  0.00           N
ATOM   1170  CA  GLY A  74      77.536  60.203 184.138  1.00  0.00           C
ATOM   1173  C   GLY A  74      76.158  59.842 184.598  1.00  0.00           C
ATOM   1174  O   GLY A  74      75.347  59.322 183.838  1.00  0.00           O
ATOM   1175  N   THR A  75      75.838  60.073 185.868  1.00  0.00           N
ATOM   1177  CA  THR A  75      74.567  59.652 186.438  1.00  0.00           C
ATOM   1179  CB  THR A  75      74.427  60.022 187.888  1.00  0.00           C
ATOM   1181  OG1 THR A  75      75.577  59.553 188.568  1.00  0.00           O
ATOM   1183  CG2 THR A  75      73.228  59.333 188.548  1.00  0.00           C
ATOM   1187  C   THR A  75      73.338  60.152 185.708  1.00  0.00           C
ATOM   1188  O   THR A  75      73.208  61.332 185.388  1.00  0.00           O
ATOM   1189  N   GLY A  76      72.408  59.223 185.408  1.00  0.00           N
ATOM   1191  CA  GLY A  76      71.207  59.503 184.638  1.00  0.00           C
ATOM   1194  C   GLY A  76      71.388  59.223 183.168  1.00  0.00           C
ATOM   1195  O   GLY A  76      70.426  59.213 182.418  1.00  0.00           O
ATOM   1196  N   VAL A  77      72.628  58.982 182.708  1.00  0.00           N
ATOM   1198  CA  VAL A  77      72.948  58.922 181.288  1.00  0.00           C
ATOM   1200  CB  VAL A  77      74.338  59.492 180.988  1.00  0.00           C
ATOM   1202  CG1 VAL A  77      74.707  59.293 179.508  1.00  0.00           C
ATOM   1206  CG2 VAL A  77      74.316  60.983 181.378  1.00  0.00           C
ATOM   1210  C   VAL A  77      72.827  57.533 180.698  1.00  0.00           C
ATOM   1211  O   VAL A  77      73.677  56.663 180.868  1.00  0.00           O
ATOM   1212  N   SER A  78      71.787  57.312 179.878  1.00  0.00           N
ATOM   1214  CA  SER A  78      71.597  56.062 179.188  1.00  0.00           C
ATOM   1216  CB  SER A  78      70.198  55.463 179.498  1.00  0.00           C
ATOM   1219  OG  SER A  78      69.107  56.213 178.978  1.00  0.00           O
ATOM   1221  C   SER A  78      71.838  56.243 177.698  1.00  0.00           C
ATOM   1222  O   SER A  78      71.568  57.293 177.118  1.00  0.00           O
ATOM   1223  N   VAL A  79      72.387  55.203 177.048  1.00  0.00           N
ATOM   1225  CA  VAL A  79      72.317  55.042 175.608  1.00  0.00           C
ATOM   1227  CB  VAL A  79      73.698  55.102 174.938  1.00  0.00           C
ATOM   1229  CG1 VAL A  79      74.588  53.893 175.268  1.00  0.00           C
ATOM   1233  CG2 VAL A  79      73.518  55.222 173.418  1.00  0.00           C
ATOM   1237  C   VAL A  79      71.628  53.722 175.338  1.00  0.00           C
ATOM   1238  O   VAL A  79      71.768  52.763 176.088  1.00  0.00           O
ATOM   1239  N   THR A  80      70.808  53.662 174.268  1.00  0.00           N
ATOM   1241  CA  THR A  80      70.217  52.452 173.728  1.00  0.00           C
ATOM   1243  CB  THR A  80      68.808  52.043 174.208  1.00  0.00           C
ATOM   1245  OG1 THR A  80      67.807  52.973 173.838  1.00  0.00           O
ATOM   1247  CG2 THR A  80      68.728  51.833 175.728  1.00  0.00           C
ATOM   1251  C   THR A  80      70.167  52.742 172.248  1.00  0.00           C
ATOM   1252  O   THR A  80      70.397  53.873 171.818  1.00  0.00           O
ATOM   1253  N   ARG A  81      69.887  51.723 171.418  1.00  0.00           N
ATOM   1255  CA  ARG A  81      69.618  51.983 170.028  1.00  0.00           C
ATOM   1257  CB  ARG A  81      70.787  51.612 169.058  1.00  0.00           C
ATOM   1260  CG  ARG A  81      70.967  50.133 168.628  1.00  0.00           C
ATOM   1263  CD  ARG A  81      71.808  49.863 167.348  1.00  0.00           C
ATOM   1266  NE  ARG A  81      72.527  51.102 166.908  1.00  0.00           N
ATOM   1268  CZ  ARG A  81      72.427  51.723 165.738  1.00  0.00           C
ATOM   1269  NH1 ARG A  81      71.778  51.243 164.718  1.00  0.00           N
ATOM   1272  NH2 ARG A  81      73.037  52.883 165.618  1.00  0.00           N
ATOM   1275  C   ARG A  81      68.357  51.272 169.638  1.00  0.00           C
ATOM   1276  O   ARG A  81      68.138  50.092 169.928  1.00  0.00           O
ATOM   1277  N   SER A  82      67.548  52.022 168.878  1.00  0.00           N
ATOM   1279  CA  SER A  82      66.647  51.542 167.848  1.00  0.00           C
ATOM   1281  CB  SER A  82      65.717  52.682 167.348  1.00  0.00           C
ATOM   1284  OG  SER A  82      65.257  53.483 168.458  1.00  0.00           O
ATOM   1286  C   SER A  82      67.527  51.022 166.718  1.00  0.00           C
ATOM   1287  O   SER A  82      68.728  51.292 166.678  1.00  0.00           O
ATOM   1288  N   GLY A  83      67.008  50.242 165.758  1.00  0.00           N
ATOM   1290  CA  GLY A  83      67.857  49.733 164.688  1.00  0.00           C
ATOM   1293  C   GLY A  83      68.448  50.803 163.808  1.00  0.00           C
ATOM   1294  O   GLY A  83      69.508  50.683 163.208  1.00  0.00           O
ATOM   1295  N   ASP A  84      67.728  51.903 163.708  1.00  0.00           N
ATOM   1297  CA  ASP A  84      67.868  52.942 162.748  1.00  0.00           C
ATOM   1299  CB  ASP A  84      66.518  52.922 161.978  1.00  0.00           C
ATOM   1302  CG  ASP A  84      65.228  52.792 162.808  1.00  0.00           C
ATOM   1303  OD1 ASP A  84      65.278  52.693 164.058  1.00  0.00           O
ATOM   1304  OD2 ASP A  84      64.168  52.833 162.138  1.00  0.00           O
ATOM   1305  C   ASP A  84      68.238  54.293 163.398  1.00  0.00           C
ATOM   1306  O   ASP A  84      68.597  55.232 162.698  1.00  0.00           O
ATOM   1307  N   ASN A  85      68.287  54.373 164.748  1.00  0.00           N
ATOM   1309  CA  ASN A  85      68.738  55.562 165.448  1.00  0.00           C
ATOM   1311  CB  ASN A  85      67.597  56.622 165.618  1.00  0.00           C
ATOM   1314  CG  ASN A  85      66.408  56.202 166.488  1.00  0.00           C
ATOM   1315  OD1 ASN A  85      65.248  56.082 166.078  1.00  0.00           O
ATOM   1316  ND2 ASN A  85      66.688  55.972 167.788  1.00  0.00           N
ATOM   1319  C   ASN A  85      69.427  55.213 166.768  1.00  0.00           C
ATOM   1320  O   ASN A  85      69.107  54.203 167.388  1.00  0.00           O
ATOM   1321  N   ILE A  86      70.347  56.062 167.268  1.00  0.00           N
ATOM   1323  CA  ILE A  86      70.778  55.992 168.668  1.00  0.00           C
ATOM   1325  CB  ILE A  86      72.287  56.262 168.838  1.00  0.00           C
ATOM   1327  CG2 ILE A  86      72.638  57.693 169.308  1.00  0.00           C
ATOM   1331  CG1 ILE A  86      72.926  55.263 169.808  1.00  0.00           C
ATOM   1334  CD  ILE A  86      73.387  53.982 169.098  1.00  0.00           C
ATOM   1338  C   ILE A  86      69.908  56.942 169.478  1.00  0.00           C
ATOM   1339  O   ILE A  86      69.618  58.043 169.008  1.00  0.00           O
ATOM   1340  N   ILE A  87      69.448  56.573 170.688  1.00  0.00           N
ATOM   1342  CA  ILE A  87      68.856  57.542 171.608  1.00  0.00           C
ATOM   1344  CB  ILE A  87      67.457  57.272 172.198  1.00  0.00           C
ATOM   1346  CG2 ILE A  87      66.378  57.602 171.148  1.00  0.00           C
ATOM   1350  CG1 ILE A  87      67.287  55.852 172.778  1.00  0.00           C
ATOM   1353  CD  ILE A  87      65.957  55.702 173.518  1.00  0.00           C
ATOM   1357  C   ILE A  87      69.808  57.713 172.768  1.00  0.00           C
ATOM   1358  O   ILE A  87      70.298  56.752 173.368  1.00  0.00           O
ATOM   1359  N   LEU A  88      70.036  58.963 173.148  1.00  0.00           N
ATOM   1361  CA  LEU A  88      70.717  59.322 174.358  1.00  0.00           C
ATOM   1363  CB  LEU A  88      71.798  60.362 174.008  1.00  0.00           C
ATOM   1366  CG  LEU A  88      73.048  59.733 173.368  1.00  0.00           C
ATOM   1368  CD1 LEU A  88      73.856  60.843 172.698  1.00  0.00           C
ATOM   1372  CD2 LEU A  88      73.896  58.963 174.388  1.00  0.00           C
ATOM   1376  C   LEU A  88      69.688  59.912 175.278  1.00  0.00           C
ATOM   1377  O   LEU A  88      69.176  61.003 175.028  1.00  0.00           O
ATOM   1378  N   ASN A  89      69.327  59.192 176.368  1.00  0.00           N
ATOM   1380  CA  ASN A  89      68.348  59.753 177.288  1.00  0.00           C
ATOM   1382  CB  ASN A  89      67.357  58.702 177.888  1.00  0.00           C
ATOM   1385  CG  ASN A  89      66.048  59.373 178.298  1.00  0.00           C
ATOM   1386  OD1 ASN A  89      65.957  60.593 178.288  1.00  0.00           O
ATOM   1387  ND2 ASN A  89      64.988  58.613 178.628  1.00  0.00           N
ATOM   1390  C   ASN A  89      69.118  60.463 178.378  1.00  0.00           C
ATOM   1391  O   ASN A  89      70.097  59.952 178.918  1.00  0.00           O
ATOM   1392  N   MET A  90      68.658  61.672 178.728  1.00  0.00           N
ATOM   1394  CA  MET A  90      69.097  62.373 179.898  1.00  0.00           C
ATOM   1396  CB  MET A  90      69.798  63.683 179.468  1.00  0.00           C
ATOM   1399  CG  MET A  90      71.248  63.472 178.988  1.00  0.00           C
ATOM   1402  SD  MET A  90      72.008  65.003 178.348  1.00  0.00           S
ATOM   1403  CE  MET A  90      73.326  65.182 179.578  1.00  0.00           C
ATOM   1407  C   MET A  90      67.918  62.672 180.798  1.00  0.00           C
ATOM   1408  O   MET A  90      67.177  63.632 180.558  1.00  0.00           O
ATOM   1409  N   PRO A  91      67.748  61.863 181.838  1.00  0.00           N
ATOM   1410  CD  PRO A  91      67.646  60.422 181.578  1.00  0.00           C
ATOM   1413  CA  PRO A  91      66.988  62.172 183.038  1.00  0.00           C
ATOM   1415  CB  PRO A  91      67.326  60.952 183.888  1.00  0.00           C
ATOM   1418  CG  PRO A  91      67.217  59.783 182.908  1.00  0.00           C
ATOM   1421  C   PRO A  91      67.238  63.472 183.758  1.00  0.00           C
ATOM   1422  O   PRO A  91      67.146  64.573 183.208  1.00  0.00           O
ATOM   1423  N   ASN A  92      67.478  63.402 185.078  1.00  0.00           N
ATOM   1425  CA  ASN A  92      67.088  64.463 185.968  1.00  0.00           C
ATOM   1427  CB  ASN A  92      66.688  63.922 187.358  1.00  0.00           C
ATOM   1430  CG  ASN A  92      67.798  63.272 188.168  1.00  0.00           C
ATOM   1431  OD1 ASN A  92      68.378  63.893 189.068  1.00  0.00           O
ATOM   1432  ND2 ASN A  92      68.048  61.973 187.908  1.00  0.00           N
ATOM   1435  C   ASN A  92      68.158  65.523 186.068  1.00  0.00           C
ATOM   1436  O   ASN A  92      68.037  66.452 186.858  1.00  0.00           O
ATOM   1437  N   ASN A  93      69.176  65.492 185.198  1.00  0.00           N
ATOM   1439  CA  ASN A  93      70.097  66.583 185.028  1.00  0.00           C
ATOM   1441  CB  ASN A  93      71.238  66.193 184.048  1.00  0.00           C
ATOM   1444  CG  ASN A  93      70.698  65.683 182.718  1.00  0.00           C
ATOM   1445  OD1 ASN A  93      70.178  64.573 182.648  1.00  0.00           O
ATOM   1446  ND2 ASN A  93      70.838  66.492 181.648  1.00  0.00           N
ATOM   1449  C   ASN A  93      69.418  67.893 184.618  1.00  0.00           C
ATOM   1450  O   ASN A  93      69.878  68.982 184.968  1.00  0.00           O
ATOM   1451  N   VAL A  94      68.298  67.833 183.868  1.00  0.00           N
ATOM   1453  CA  VAL A  94      67.667  68.952 183.208  1.00  0.00           C
ATOM   1455  CB  VAL A  94      66.857  68.472 182.008  1.00  0.00           C
ATOM   1457  CG1 VAL A  94      67.778  67.702 181.038  1.00  0.00           C
ATOM   1461  CG2 VAL A  94      65.698  67.573 182.428  1.00  0.00           C
ATOM   1465  C   VAL A  94      66.808  69.842 184.108  1.00  0.00           C
ATOM   1466  O   VAL A  94      65.738  70.312 183.748  1.00  0.00           O
ATOM   1467  N   THR A  95      67.277  70.172 185.328  1.00  0.00           N
ATOM   1469  CA  THR A  95      66.557  71.132 186.158  1.00  0.00           C
ATOM   1471  CB  THR A  95      66.978  71.172 187.628  1.00  0.00           C
ATOM   1473  OG1 THR A  95      68.258  71.732 187.838  1.00  0.00           O
ATOM   1475  CG2 THR A  95      66.938  69.783 188.278  1.00  0.00           C
ATOM   1479  C   THR A  95      66.658  72.542 185.578  1.00  0.00           C
ATOM   1480  O   THR A  95      65.817  73.393 185.818  1.00  0.00           O
ATOM   1481  N   PHE A  96      67.688  72.802 184.758  1.00  0.00           N
ATOM   1483  CA  PHE A  96      67.897  74.013 184.008  1.00  0.00           C
ATOM   1485  CB  PHE A  96      69.388  74.052 183.538  1.00  0.00           C
ATOM   1488  CG  PHE A  96      69.717  72.863 182.688  1.00  0.00           C
ATOM   1489  CD1 PHE A  96      69.327  72.883 181.338  1.00  0.00           C
ATOM   1491  CE1 PHE A  96      69.537  71.783 180.518  1.00  0.00           C
ATOM   1493  CZ  PHE A  96      70.228  70.663 180.998  1.00  0.00           C
ATOM   1495  CD2 PHE A  96      70.397  71.732 183.168  1.00  0.00           C
ATOM   1497  CE2 PHE A  96      70.677  70.643 182.318  1.00  0.00           C
ATOM   1499  C   PHE A  96      66.888  74.262 182.868  1.00  0.00           C
ATOM   1500  O   PHE A  96      66.308  73.343 182.288  1.00  0.00           O
ATOM   1501  N   ASP A  97      66.618  75.533 182.548  1.00  0.00           N
ATOM   1503  CA  ASP A  97      65.758  75.983 181.458  1.00  0.00           C
ATOM   1505  CB  ASP A  97      64.357  76.463 181.948  1.00  0.00           C
ATOM   1508  CG  ASP A  97      64.377  77.422 183.118  1.00  0.00           C
ATOM   1509  OD1 ASP A  97      65.467  77.933 183.498  1.00  0.00           O
ATOM   1510  OD2 ASP A  97      63.298  77.693 183.708  1.00  0.00           O
ATOM   1511  C   ASP A  97      66.507  77.073 180.718  1.00  0.00           C
ATOM   1512  O   ASP A  97      67.577  77.533 181.128  1.00  0.00           O
ATOM   1513  N   SER A  98      66.018  77.533 179.548  1.00  0.00           N
ATOM   1515  CA  SER A  98      66.448  78.823 179.028  1.00  0.00           C
ATOM   1517  CB  SER A  98      65.988  79.083 177.568  1.00  0.00           C
ATOM   1520  OG  SER A  98      64.588  79.293 177.458  1.00  0.00           O
ATOM   1522  C   SER A  98      66.048  79.943 179.958  1.00  0.00           C
ATOM   1523  O   SER A  98      65.048  79.852 180.668  1.00  0.00           O
ATOM   1524  N   SER A  99      66.908  80.983 180.038  1.00  0.00           N
ATOM   1526  CA  SER A  99      66.747  82.132 180.938  1.00  0.00           C
ATOM   1528  CB  SER A  99      65.286  82.622 181.128  1.00  0.00           C
ATOM   1531  OG  SER A  99      65.237  83.972 181.618  1.00  0.00           O
ATOM   1533  C   SER A  99      67.347  81.882 182.308  1.00  0.00           C
ATOM   1534  O   SER A  99      67.558  82.843 183.048  1.00  0.00           O
ATOM   1535  N   SER A 100      67.688  80.622 182.608  1.00  0.00           N
ATOM   1537  CA  SER A 100      68.488  80.242 183.758  1.00  0.00           C
ATOM   1539  CB  SER A 100      68.786  78.713 183.888  1.00  0.00           C
ATOM   1542  OG  SER A 100      69.478  78.172 182.758  1.00  0.00           O
ATOM   1544  C   SER A 100      69.787  81.012 183.868  1.00  0.00           C
ATOM   1545  O   SER A 100      70.357  81.492 182.888  1.00  0.00           O
ATOM   1546  N   ALA A 101      70.318  81.152 185.108  1.00  0.00           N
ATOM   1548  CA  ALA A 101      71.698  81.482 185.338  1.00  0.00           C
ATOM   1550  CB  ALA A 101      71.988  81.773 186.828  1.00  0.00           C
ATOM   1554  C   ALA A 101      72.606  80.363 184.898  1.00  0.00           C
ATOM   1555  O   ALA A 101      72.168  79.293 184.478  1.00  0.00           O
ATOM   1556  N   THR A 102      73.928  80.592 184.978  1.00  0.00           N
ATOM   1558  CA  THR A 102      74.938  79.672 184.488  1.00  0.00           C
ATOM   1560  CB  THR A 102      76.327  80.193 184.768  1.00  0.00           C
ATOM   1562  OG1 THR A 102      76.408  81.573 184.468  1.00  0.00           O
ATOM   1564  CG2 THR A 102      77.378  79.452 183.928  1.00  0.00           C
ATOM   1568  C   THR A 102      74.817  78.293 185.108  1.00  0.00           C
ATOM   1569  O   THR A 102      74.868  78.122 186.328  1.00  0.00           O
ATOM   1570  N   LEU A 103      74.628  77.262 184.248  1.00  0.00           N
ATOM   1572  CA  LEU A 103      74.408  75.893 184.648  1.00  0.00           C
ATOM   1574  CB  LEU A 103      74.308  74.973 183.398  1.00  0.00           C
ATOM   1577  CG  LEU A 103      73.448  73.693 183.508  1.00  0.00           C
ATOM   1579  CD1 LEU A 103      73.607  72.863 182.228  1.00  0.00           C
ATOM   1583  CD2 LEU A 103      73.758  72.812 184.728  1.00  0.00           C
ATOM   1587  C   LEU A 103      75.497  75.393 185.598  1.00  0.00           C
ATOM   1588  O   LEU A 103      76.676  75.333 185.268  1.00  0.00           O
ATOM   1589  N   LYS A 104      75.067  75.042 186.838  1.00  0.00           N
ATOM   1591  CA  LYS A 104      75.878  74.372 187.838  1.00  0.00           C
ATOM   1593  CB  LYS A 104      75.027  73.492 188.768  1.00  0.00           C
ATOM   1596  CG  LYS A 104      73.987  74.172 189.648  1.00  0.00           C
ATOM   1599  CD  LYS A 104      73.208  73.052 190.358  1.00  0.00           C
ATOM   1602  CE  LYS A 104      72.158  73.592 191.328  1.00  0.00           C
ATOM   1605  NZ  LYS A 104      71.536  72.503 192.098  1.00  0.00           N
ATOM   1609  C   LYS A 104      76.988  73.433 187.348  1.00  0.00           C
ATOM   1610  O   LYS A 104      76.698  72.552 186.518  1.00  0.00           O
ATOM   1611  N   PRO A 105      78.208  73.492 187.858  1.00  0.00           N
ATOM   1612  CD  PRO A 105      78.628  74.473 188.878  1.00  0.00           C
ATOM   1615  CA  PRO A 105      79.327  72.653 187.448  1.00  0.00           C
ATOM   1617  CB  PRO A 105      80.396  72.933 188.508  1.00  0.00           C
ATOM   1620  CG  PRO A 105      80.158  74.382 188.918  1.00  0.00           C
ATOM   1623  C   PRO A 105      79.057  71.172 187.198  1.00  0.00           C
ATOM   1624  O   PRO A 105      79.588  70.632 186.228  1.00  0.00           O
ATOM   1625  N   ALA A 106      78.258  70.492 188.048  1.00  0.00           N
ATOM   1627  CA  ALA A 106      77.868  69.092 187.878  1.00  0.00           C
ATOM   1629  CB  ALA A 106      76.988  68.613 189.058  1.00  0.00           C
ATOM   1633  C   ALA A 106      77.118  68.812 186.588  1.00  0.00           C
ATOM   1634  O   ALA A 106      77.258  67.763 185.958  1.00  0.00           O
ATOM   1635  N   GLY A 107      76.268  69.762 186.138  1.00  0.00           N
ATOM   1637  CA  GLY A 107      75.548  69.632 184.888  1.00  0.00           C
ATOM   1640  C   GLY A 107      76.438  70.013 183.728  1.00  0.00           C
ATOM   1641  O   GLY A 107      76.388  69.403 182.668  1.00  0.00           O
ATOM   1642  N   ALA A 108      77.347  70.983 183.918  1.00  0.00           N
ATOM   1644  CA  ALA A 108      78.378  71.292 182.958  1.00  0.00           C
ATOM   1646  CB  ALA A 108      79.217  72.482 183.448  1.00  0.00           C
ATOM   1650  C   ALA A 108      79.287  70.113 182.648  1.00  0.00           C
ATOM   1651  O   ALA A 108      79.576  69.823 181.488  1.00  0.00           O
ATOM   1652  N   ASN A 109      79.717  69.342 183.678  1.00  0.00           N
ATOM   1654  CA  ASN A 109      80.337  68.023 183.488  1.00  0.00           C
ATOM   1656  CB  ASN A 109      80.677  67.363 184.848  1.00  0.00           C
ATOM   1659  CG  ASN A 109      81.637  68.242 185.608  1.00  0.00           C
ATOM   1660  OD1 ASN A 109      82.478  68.952 185.058  1.00  0.00           O
ATOM   1661  ND2 ASN A 109      81.478  68.323 186.948  1.00  0.00           N
ATOM   1664  C   ASN A 109      79.467  67.043 182.718  1.00  0.00           C
ATOM   1665  O   ASN A 109      79.927  66.422 181.758  1.00  0.00           O
ATOM   1666  N   THR A 110      78.177  66.893 183.058  1.00  0.00           N
ATOM   1668  CA  THR A 110      77.326  65.943 182.328  1.00  0.00           C
ATOM   1670  CB  THR A 110      76.018  65.562 183.028  1.00  0.00           C
ATOM   1672  OG1 THR A 110      75.668  64.213 182.718  1.00  0.00           O
ATOM   1674  CG2 THR A 110      74.798  66.412 182.708  1.00  0.00           C
ATOM   1678  C   THR A 110      77.128  66.323 180.868  1.00  0.00           C
ATOM   1679  O   THR A 110      77.198  65.463 179.988  1.00  0.00           O
ATOM   1680  N   LEU A 111      76.958  67.623 180.558  1.00  0.00           N
ATOM   1682  CA  LEU A 111      76.848  68.092 179.188  1.00  0.00           C
ATOM   1684  CB  LEU A 111      76.146  69.473 179.068  1.00  0.00           C
ATOM   1687  CG  LEU A 111      74.607  69.422 179.208  1.00  0.00           C
ATOM   1689  CD1 LEU A 111      74.097  69.442 180.648  1.00  0.00           C
ATOM   1693  CD2 LEU A 111      73.948  70.583 178.468  1.00  0.00           C
ATOM   1697  C   LEU A 111      78.147  68.062 178.398  1.00  0.00           C
ATOM   1698  O   LEU A 111      78.138  67.872 177.188  1.00  0.00           O
ATOM   1699  N   THR A 112      79.338  68.163 179.048  1.00  0.00           N
ATOM   1701  CA  THR A 112      80.618  67.823 178.408  1.00  0.00           C
ATOM   1703  CB  THR A 112      81.818  68.073 179.318  1.00  0.00           C
ATOM   1705  OG1 THR A 112      81.868  69.442 179.698  1.00  0.00           O
ATOM   1707  CG2 THR A 112      83.147  67.793 178.608  1.00  0.00           C
ATOM   1711  C   THR A 112      80.677  66.363 177.998  1.00  0.00           C
ATOM   1712  O   THR A 112      81.088  66.003 176.888  1.00  0.00           O
ATOM   1713  N   GLY A 113      80.228  65.473 178.898  1.00  0.00           N
ATOM   1715  CA  GLY A 113      80.158  64.033 178.688  1.00  0.00           C
ATOM   1718  C   GLY A 113      79.198  63.562 177.638  1.00  0.00           C
ATOM   1719  O   GLY A 113      79.467  62.602 176.908  1.00  0.00           O
ATOM   1720  N   VAL A 114      78.037  64.252 177.518  1.00  0.00           N
ATOM   1722  CA  VAL A 114      77.107  63.982 176.438  1.00  0.00           C
ATOM   1724  CB  VAL A 114      75.668  64.442 176.678  1.00  0.00           C
ATOM   1726  CG1 VAL A 114      75.388  65.913 176.318  1.00  0.00           C
ATOM   1730  CG2 VAL A 114      74.728  63.562 175.838  1.00  0.00           C
ATOM   1734  C   VAL A 114      77.646  64.573 175.158  1.00  0.00           C
ATOM   1735  O   VAL A 114      77.498  64.013 174.078  1.00  0.00           O
ATOM   1736  N   ALA A 115      78.326  65.733 175.228  1.00  0.00           N
ATOM   1738  CA  ALA A 115      78.738  66.373 174.008  1.00  0.00           C
ATOM   1740  CB  ALA A 115      79.298  67.763 174.258  1.00  0.00           C
ATOM   1744  C   ALA A 115      79.728  65.562 173.198  1.00  0.00           C
ATOM   1745  O   ALA A 115      79.628  65.483 171.968  1.00  0.00           O
ATOM   1746  N   MET A 116      80.658  64.923 173.918  1.00  0.00           N
ATOM   1748  CA  MET A 116      81.597  63.943 173.418  1.00  0.00           C
ATOM   1750  CB  MET A 116      82.637  63.702 174.538  1.00  0.00           C
ATOM   1753  CG  MET A 116      83.956  63.093 174.048  1.00  0.00           C
ATOM   1756  SD  MET A 116      85.326  63.442 175.188  1.00  0.00           S
ATOM   1757  CE  MET A 116      86.587  62.652 174.148  1.00  0.00           C
ATOM   1761  C   MET A 116      80.957  62.672 172.848  1.00  0.00           C
ATOM   1762  O   MET A 116      81.398  62.143 171.838  1.00  0.00           O
ATOM   1763  N   VAL A 117      79.857  62.132 173.428  1.00  0.00           N
ATOM   1765  CA  VAL A 117      79.228  60.922 172.898  1.00  0.00           C
ATOM   1767  CB  VAL A 117      78.396  60.193 173.958  1.00  0.00           C
ATOM   1769  CG1 VAL A 117      77.008  60.783 174.178  1.00  0.00           C
ATOM   1773  CG2 VAL A 117      78.287  58.692 173.618  1.00  0.00           C
ATOM   1777  C   VAL A 117      78.418  61.143 171.618  1.00  0.00           C
ATOM   1778  O   VAL A 117      78.217  60.242 170.818  1.00  0.00           O
ATOM   1779  N   LEU A 118      77.978  62.393 171.348  1.00  0.00           N
ATOM   1781  CA  LEU A 118      77.387  62.773 170.068  1.00  0.00           C
ATOM   1783  CB  LEU A 118      76.518  64.062 170.178  1.00  0.00           C
ATOM   1786  CG  LEU A 118      75.077  63.922 170.718  1.00  0.00           C
ATOM   1788  CD1 LEU A 118      75.036  63.982 172.238  1.00  0.00           C
ATOM   1792  CD2 LEU A 118      74.188  65.052 170.168  1.00  0.00           C
ATOM   1796  C   LEU A 118      78.478  63.043 169.028  1.00  0.00           C
ATOM   1797  O   LEU A 118      78.198  63.363 167.878  1.00  0.00           O
ATOM   1798  N   LYS A 119      79.768  63.043 169.448  1.00  0.00           N
ATOM   1800  CA  LYS A 119      80.868  63.522 168.638  1.00  0.00           C
ATOM   1802  CB  LYS A 119      81.868  64.283 169.548  1.00  0.00           C
ATOM   1805  CG  LYS A 119      82.896  65.172 168.828  1.00  0.00           C
ATOM   1808  CD  LYS A 119      82.308  66.302 167.978  1.00  0.00           C
ATOM   1811  CE  LYS A 119      82.028  67.623 168.688  1.00  0.00           C
ATOM   1814  NZ  LYS A 119      80.907  67.602 169.648  1.00  0.00           N
ATOM   1818  C   LYS A 119      81.558  62.363 167.938  1.00  0.00           C
ATOM   1819  O   LYS A 119      82.518  62.542 167.198  1.00  0.00           O
ATOM   1820  N   GLU A 120      81.027  61.132 168.108  1.00  0.00           N
ATOM   1822  CA  GLU A 120      81.517  59.942 167.448  1.00  0.00           C
ATOM   1824  CB  GLU A 120      80.747  58.673 167.918  1.00  0.00           C
ATOM   1827  CG  GLU A 120      80.738  58.402 169.458  1.00  0.00           C
ATOM   1830  CD  GLU A 120      82.077  58.053 170.098  1.00  0.00           C
ATOM   1831  OE1 GLU A 120      82.757  57.102 169.618  1.00  0.00           O
ATOM   1832  OE2 GLU A 120      82.417  58.702 171.128  1.00  0.00           O
ATOM   1833  C   GLU A 120      81.456  60.063 165.918  1.00  0.00           C
ATOM   1834  O   GLU A 120      82.397  59.652 165.238  1.00  0.00           O
ATOM   1835  N   TYR A 121      80.396  60.663 165.318  1.00  0.00           N
ATOM   1837  CA  TYR A 121      80.337  60.933 163.878  1.00  0.00           C
ATOM   1839  CB  TYR A 121      79.618  59.803 163.098  1.00  0.00           C
ATOM   1842  CG  TYR A 121      80.588  58.673 162.838  1.00  0.00           C
ATOM   1843  CD1 TYR A 121      80.627  57.552 163.678  1.00  0.00           C
ATOM   1845  CE1 TYR A 121      81.587  56.552 163.478  1.00  0.00           C
ATOM   1847  CZ  TYR A 121      82.528  56.682 162.448  1.00  0.00           C
ATOM   1848  OH  TYR A 121      83.547  55.733 162.298  1.00  0.00           O
ATOM   1850  CD2 TYR A 121      81.468  58.732 161.748  1.00  0.00           C
ATOM   1852  CE2 TYR A 121      82.458  57.763 161.578  1.00  0.00           C
ATOM   1854  C   TYR A 121      79.747  62.303 163.458  1.00  0.00           C
ATOM   1855  O   TYR A 121      78.827  62.833 164.098  1.00  0.00           O
ATOM   1856  N   PRO A 122      80.238  62.942 162.378  1.00  0.00           N
ATOM   1857  CD  PRO A 122      81.507  62.612 161.718  1.00  0.00           C
ATOM   1860  CA  PRO A 122      79.677  64.203 161.878  1.00  0.00           C
ATOM   1862  CB  PRO A 122      80.817  64.772 161.008  1.00  0.00           C
ATOM   1865  CG  PRO A 122      81.608  63.553 160.528  1.00  0.00           C
ATOM   1868  C   PRO A 122      78.427  64.033 161.038  1.00  0.00           C
ATOM   1869  O   PRO A 122      77.786  65.022 160.698  1.00  0.00           O
ATOM   1870  N   LYS A 123      78.037  62.792 160.678  1.00  0.00           N
ATOM   1872  CA  LYS A 123      77.088  62.533 159.598  1.00  0.00           C
ATOM   1874  CB  LYS A 123      77.118  61.033 159.228  1.00  0.00           C
ATOM   1877  CG  LYS A 123      78.387  60.642 158.458  1.00  0.00           C
ATOM   1880  CD  LYS A 123      78.357  59.172 158.038  1.00  0.00           C
ATOM   1883  CE  LYS A 123      79.588  58.792 157.208  1.00  0.00           C
ATOM   1886  NZ  LYS A 123      79.316  57.542 156.488  1.00  0.00           N
ATOM   1890  C   LYS A 123      75.647  62.942 159.838  1.00  0.00           C
ATOM   1891  O   LYS A 123      74.868  63.093 158.908  1.00  0.00           O
ATOM   1892  N   THR A 124      75.268  63.102 161.098  1.00  0.00           N
ATOM   1894  CA  THR A 124      73.896  63.072 161.538  1.00  0.00           C
ATOM   1896  CB  THR A 124      73.698  62.143 162.728  1.00  0.00           C
ATOM   1898  OG1 THR A 124      74.838  62.102 163.588  1.00  0.00           O
ATOM   1900  CG2 THR A 124      73.588  60.753 162.128  1.00  0.00           C
ATOM   1904  C   THR A 124      73.408  64.433 161.908  1.00  0.00           C
ATOM   1905  O   THR A 124      74.176  65.312 162.278  1.00  0.00           O
ATOM   1906  N   ALA A 125      72.076  64.593 161.868  1.00  0.00           N
ATOM   1908  CA  ALA A 125      71.356  65.623 162.558  1.00  0.00           C
ATOM   1910  CB  ALA A 125      70.138  66.062 161.738  1.00  0.00           C
ATOM   1914  C   ALA A 125      70.997  65.162 163.958  1.00  0.00           C
ATOM   1915  O   ALA A 125      71.258  64.033 164.368  1.00  0.00           O
ATOM   1916  N   VAL A 126      70.426  66.053 164.778  1.00  0.00           N
ATOM   1918  CA  VAL A 126      69.908  65.713 166.088  1.00  0.00           C
ATOM   1920  CB  VAL A 126      70.688  66.352 167.238  1.00  0.00           C
ATOM   1922  CG1 VAL A 126      70.318  65.723 168.588  1.00  0.00           C
ATOM   1926  CG2 VAL A 126      72.207  66.172 167.028  1.00  0.00           C
ATOM   1930  C   VAL A 126      68.467  66.193 166.118  1.00  0.00           C
ATOM   1931  O   VAL A 126      68.138  67.242 165.578  1.00  0.00           O
ATOM   1932  N   ASN A 127      67.577  65.463 166.808  1.00  0.00           N
ATOM   1934  CA  ASN A 127      66.378  66.043 167.378  1.00  0.00           C
ATOM   1936  CB  ASN A 127      65.088  65.483 166.718  1.00  0.00           C
ATOM   1939  CG  ASN A 127      65.027  63.972 166.838  1.00  0.00           C
ATOM   1940  OD1 ASN A 127      65.497  63.253 165.958  1.00  0.00           O
ATOM   1941  ND2 ASN A 127      64.397  63.463 167.918  1.00  0.00           N
ATOM   1944  C   ASN A 127      66.396  65.863 168.888  1.00  0.00           C
ATOM   1945  O   ASN A 127      66.597  64.772 169.418  1.00  0.00           O
ATOM   1946  N   VAL A 128      66.168  66.952 169.628  1.00  0.00           N
ATOM   1948  CA  VAL A 128      66.198  66.963 171.068  1.00  0.00           C
ATOM   1950  CB  VAL A 128      67.298  67.842 171.608  1.00  0.00           C
ATOM   1952  CG1 VAL A 128      67.298  67.802 173.148  1.00  0.00           C
ATOM   1956  CG2 VAL A 128      68.618  67.283 171.038  1.00  0.00           C
ATOM   1960  C   VAL A 128      64.868  67.393 171.588  1.00  0.00           C
ATOM   1961  O   VAL A 128      64.278  68.413 171.228  1.00  0.00           O
ATOM   1962  N   ILE A 129      64.308  66.552 172.468  1.00  0.00           N
ATOM   1964  CA  ILE A 129      62.927  66.683 172.828  1.00  0.00           C
ATOM   1966  CB  ILE A 129      62.137  65.623 172.048  1.00  0.00           C
ATOM   1968  CG2 ILE A 129      62.498  64.182 172.458  1.00  0.00           C
ATOM   1972  CG1 ILE A 129      60.607  65.832 172.008  1.00  0.00           C
ATOM   1975  CD  ILE A 129      60.048  66.863 172.978  1.00  0.00           C
ATOM   1979  C   ILE A 129      62.857  66.713 174.348  1.00  0.00           C
ATOM   1980  O   ILE A 129      63.197  65.772 175.058  1.00  0.00           O
ATOM   1981  N   GLY A 130      62.448  67.883 174.898  1.00  0.00           N
ATOM   1983  CA  GLY A 130      62.358  68.113 176.338  1.00  0.00           C
ATOM   1986  C   GLY A 130      61.008  67.753 176.908  1.00  0.00           C
ATOM   1987  O   GLY A 130      59.977  67.842 176.248  1.00  0.00           O
ATOM   1988  N   TYR A 131      61.008  67.342 178.178  1.00  0.00           N
ATOM   1990  CA  TYR A 131      59.847  66.872 178.888  1.00  0.00           C
ATOM   1992  CB  TYR A 131      59.808  65.323 179.018  1.00  0.00           C
ATOM   1995  CG  TYR A 131      59.798  64.582 177.698  1.00  0.00           C
ATOM   1996  CD1 TYR A 131      60.968  64.442 176.928  1.00  0.00           C
ATOM   1998  CE1 TYR A 131      61.048  63.512 175.878  1.00  0.00           C
ATOM   2000  CZ  TYR A 131      59.928  62.753 175.538  1.00  0.00           C
ATOM   2001  OH  TYR A 131      59.958  61.783 174.498  1.00  0.00           O
ATOM   2003  CD2 TYR A 131      58.678  63.813 177.338  1.00  0.00           C
ATOM   2005  CE2 TYR A 131      58.748  62.922 176.258  1.00  0.00           C
ATOM   2007  C   TYR A 131      59.847  67.492 180.288  1.00  0.00           C
ATOM   2008  O   TYR A 131      60.817  68.102 180.738  1.00  0.00           O
ATOM   2009  N   THR A 132      58.698  67.382 180.988  1.00  0.00           N
ATOM   2011  CA  THR A 132      58.508  67.903 182.318  1.00  0.00           C
ATOM   2013  CB  THR A 132      57.708  69.223 182.368  1.00  0.00           C
ATOM   2015  OG1 THR A 132      56.308  69.043 182.248  1.00  0.00           O
ATOM   2017  CG2 THR A 132      58.098  70.153 181.208  1.00  0.00           C
ATOM   2021  C   THR A 132      57.807  66.842 183.148  1.00  0.00           C
ATOM   2022  O   THR A 132      57.207  65.893 182.648  1.00  0.00           O
ATOM   2023  N   ASP A 133      57.848  66.992 184.478  1.00  0.00           N
ATOM   2025  CA  ASP A 133      56.898  66.473 185.428  1.00  0.00           C
ATOM   2027  CB  ASP A 133      57.448  66.713 186.868  1.00  0.00           C
ATOM   2030  CG  ASP A 133      57.888  68.132 187.208  1.00  0.00           C
ATOM   2031  OD1 ASP A 133      58.647  68.753 186.418  1.00  0.00           O
ATOM   2032  OD2 ASP A 133      57.598  68.592 188.338  1.00  0.00           O
ATOM   2033  C   ASP A 133      55.478  67.012 185.218  1.00  0.00           C
ATOM   2034  O   ASP A 133      55.287  68.092 184.668  1.00  0.00           O
ATOM   2035  N   SER A 134      54.417  66.283 185.628  1.00  0.00           N
ATOM   2037  CA  SER A 134      53.098  66.893 185.738  1.00  0.00           C
ATOM   2039  CB  SER A 134      51.908  65.902 185.918  1.00  0.00           C
ATOM   2042  OG  SER A 134      52.017  65.133 187.108  1.00  0.00           O
ATOM   2044  C   SER A 134      53.057  67.922 186.848  1.00  0.00           C
ATOM   2045  O   SER A 134      53.037  67.623 188.038  1.00  0.00           O
ATOM   2046  N   THR A 135      52.987  69.202 186.488  1.00  0.00           N
ATOM   2048  CA  THR A 135      52.868  70.272 187.468  1.00  0.00           C
ATOM   2050  CB  THR A 135      53.798  71.443 187.148  1.00  0.00           C
ATOM   2052  OG1 THR A 135      53.447  72.132 185.948  1.00  0.00           O
ATOM   2054  CG2 THR A 135      55.228  70.902 187.008  1.00  0.00           C
ATOM   2058  C   THR A 135      51.417  70.723 187.548  1.00  0.00           C
ATOM   2059  O   THR A 135      51.087  71.732 188.158  1.00  0.00           O
ATOM   2060  N   GLY A 136      50.487  69.952 186.918  1.00  0.00           N
ATOM   2062  CA  GLY A 136      49.048  70.242 186.848  1.00  0.00           C
ATOM   2065  C   GLY A 136      48.787  71.162 185.698  1.00  0.00           C
ATOM   2066  O   GLY A 136      48.078  70.863 184.738  1.00  0.00           O
ATOM   2067  N   GLY A 137      49.447  72.323 185.768  1.00  0.00           N
ATOM   2069  CA  GLY A 137      49.377  73.393 184.788  1.00  0.00           C
ATOM   2072  C   GLY A 137      49.938  73.023 183.438  1.00  0.00           C
ATOM   2073  O   GLY A 137      51.128  73.163 183.198  1.00  0.00           O
ATOM   2074  N   HIS A 138      49.077  72.613 182.478  1.00  0.00           N
ATOM   2076  CA  HIS A 138      49.567  72.242 181.158  1.00  0.00           C
ATOM   2078  CB  HIS A 138      48.468  71.613 180.268  1.00  0.00           C
ATOM   2081  ND1 HIS A 138      49.287  69.973 178.528  1.00  0.00           N
ATOM   2082  CG  HIS A 138      48.917  71.263 178.878  1.00  0.00           C
ATOM   2083  CE1 HIS A 138      49.608  70.052 177.238  1.00  0.00           C
ATOM   2085  NE2 HIS A 138      49.468  71.312 176.768  1.00  0.00           N
ATOM   2087  CD2 HIS A 138      49.018  72.093 177.808  1.00  0.00           C
ATOM   2089  C   HIS A 138      50.348  73.303 180.378  1.00  0.00           C
ATOM   2090  O   HIS A 138      51.408  73.033 179.808  1.00  0.00           O
ATOM   2091  N   ASP A 139      49.868  74.553 180.388  1.00  0.00           N
ATOM   2093  CA  ASP A 139      50.528  75.692 179.778  1.00  0.00           C
ATOM   2095  CB  ASP A 139      49.718  76.992 180.068  1.00  0.00           C
ATOM   2098  CG  ASP A 139      48.237  76.783 179.838  1.00  0.00           C
ATOM   2099  OD1 ASP A 139      47.878  76.113 178.848  1.00  0.00           O
ATOM   2100  OD2 ASP A 139      47.428  77.262 180.678  1.00  0.00           O
ATOM   2101  C   ASP A 139      51.968  75.952 180.248  1.00  0.00           C
ATOM   2102  O   ASP A 139      52.857  76.272 179.448  1.00  0.00           O
ATOM   2103  N   LEU A 140      52.238  75.863 181.568  1.00  0.00           N
ATOM   2105  CA  LEU A 140      53.577  76.053 182.088  1.00  0.00           C
ATOM   2107  CB  LEU A 140      53.657  76.083 183.648  1.00  0.00           C
ATOM   2110  CG  LEU A 140      53.127  77.373 184.318  1.00  0.00           C
ATOM   2112  CD1 LEU A 140      51.607  77.533 184.228  1.00  0.00           C
ATOM   2116  CD2 LEU A 140      53.548  77.382 185.798  1.00  0.00           C
ATOM   2120  C   LEU A 140      54.557  75.022 181.588  1.00  0.00           C
ATOM   2121  O   LEU A 140      55.607  75.333 181.028  1.00  0.00           O
ATOM   2122  N   ASN A 141      54.138  73.753 181.688  1.00  0.00           N
ATOM   2124  CA  ASN A 141      54.878  72.613 181.228  1.00  0.00           C
ATOM   2126  CB  ASN A 141      54.057  71.333 181.508  1.00  0.00           C
ATOM   2129  CG  ASN A 141      53.928  71.113 183.008  1.00  0.00           C
ATOM   2130  OD1 ASN A 141      54.907  71.302 183.718  1.00  0.00           O
ATOM   2131  ND2 ASN A 141      52.728  70.732 183.508  1.00  0.00           N
ATOM   2134  C   ASN A 141      55.257  72.653 179.758  1.00  0.00           C
ATOM   2135  O   ASN A 141      56.338  72.233 179.398  1.00  0.00           O
ATOM   2136  N   MET A 142      54.368  73.143 178.868  1.00  0.00           N
ATOM   2138  CA  MET A 142      54.646  73.272 177.438  1.00  0.00           C
ATOM   2140  CB  MET A 142      53.338  73.742 176.748  1.00  0.00           C
ATOM   2143  CG  MET A 142      53.148  73.283 175.278  1.00  0.00           C
ATOM   2146  SD  MET A 142      54.098  74.172 174.018  1.00  0.00           S
ATOM   2147  CE  MET A 142      53.028  75.643 173.958  1.00  0.00           C
ATOM   2151  C   MET A 142      55.807  74.232 177.178  1.00  0.00           C
ATOM   2152  O   MET A 142      56.758  73.922 176.458  1.00  0.00           O
ATOM   2153  N   ARG A 143      55.798  75.403 177.858  1.00  0.00           N
ATOM   2155  CA  ARG A 143      56.908  76.352 177.848  1.00  0.00           C
ATOM   2157  CB  ARG A 143      56.507  77.702 178.528  1.00  0.00           C
ATOM   2160  CG  ARG A 143      55.278  78.413 177.888  1.00  0.00           C
ATOM   2163  CD  ARG A 143      54.967  79.833 178.418  1.00  0.00           C
ATOM   2166  NE  ARG A 143      53.647  80.333 177.878  1.00  0.00           N
ATOM   2168  CZ  ARG A 143      52.488  80.083 178.468  1.00  0.00           C
ATOM   2169  NH1 ARG A 143      52.298  79.092 179.308  1.00  0.00           N
ATOM   2172  NH2 ARG A 143      51.467  80.882 178.218  1.00  0.00           N
ATOM   2175  C   ARG A 143      58.167  75.753 178.428  1.00  0.00           C
ATOM   2176  O   ARG A 143      59.208  75.713 177.778  1.00  0.00           O
ATOM   2177  N   LEU A 144      58.078  75.123 179.618  1.00  0.00           N
ATOM   2179  CA  LEU A 144      59.217  74.473 180.238  1.00  0.00           C
ATOM   2181  CB  LEU A 144      58.908  73.903 181.658  1.00  0.00           C
ATOM   2184  CG  LEU A 144      59.107  74.882 182.848  1.00  0.00           C
ATOM   2186  CD1 LEU A 144      60.478  75.573 182.828  1.00  0.00           C
ATOM   2190  CD2 LEU A 144      57.987  75.922 182.938  1.00  0.00           C
ATOM   2194  C   LEU A 144      59.837  73.372 179.398  1.00  0.00           C
ATOM   2195  O   LEU A 144      61.058  73.343 179.238  1.00  0.00           O
ATOM   2196  N   SER A 145      59.037  72.492 178.768  1.00  0.00           N
ATOM   2198  CA  SER A 145      59.567  71.503 177.838  1.00  0.00           C
ATOM   2200  CB  SER A 145      58.498  70.492 177.348  1.00  0.00           C
ATOM   2203  OG  SER A 145      57.238  71.053 176.958  1.00  0.00           O
ATOM   2205  C   SER A 145      60.318  72.053 176.638  1.00  0.00           C
ATOM   2206  O   SER A 145      61.378  71.522 176.288  1.00  0.00           O
ATOM   2207  N   GLN A 146      59.827  73.122 175.998  1.00  0.00           N
ATOM   2209  CA  GLN A 146      60.548  73.792 174.918  1.00  0.00           C
ATOM   2211  CB  GLN A 146      59.658  74.863 174.238  1.00  0.00           C
ATOM   2214  CG  GLN A 146      58.488  74.262 173.418  1.00  0.00           C
ATOM   2217  CD  GLN A 146      57.638  75.393 172.828  1.00  0.00           C
ATOM   2218  OE1 GLN A 146      57.737  76.552 173.228  1.00  0.00           O
ATOM   2219  NE2 GLN A 146      56.747  75.052 171.868  1.00  0.00           N
ATOM   2222  C   GLN A 146      61.877  74.433 175.318  1.00  0.00           C
ATOM   2223  O   GLN A 146      62.897  74.213 174.668  1.00  0.00           O
ATOM   2224  N   GLN A 147      61.877  75.182 176.438  1.00  0.00           N
ATOM   2226  CA  GLN A 147      63.028  75.843 177.038  1.00  0.00           C
ATOM   2228  CB  GLN A 147      62.568  76.633 178.288  1.00  0.00           C
ATOM   2231  CG  GLN A 147      61.647  77.833 177.998  1.00  0.00           C
ATOM   2234  CD  GLN A 147      61.157  78.433 179.318  1.00  0.00           C
ATOM   2235  OE1 GLN A 147      61.258  77.863 180.398  1.00  0.00           O
ATOM   2236  NE2 GLN A 147      60.607  79.663 179.238  1.00  0.00           N
ATOM   2239  C   GLN A 147      64.128  74.893 177.468  1.00  0.00           C
ATOM   2240  O   GLN A 147      65.318  75.102 177.268  1.00  0.00           O
ATOM   2241  N   ARG A 148      63.708  73.772 178.088  1.00  0.00           N
ATOM   2243  CA  ARG A 148      64.497  72.623 178.478  1.00  0.00           C
ATOM   2245  CB  ARG A 148      63.527  71.643 179.188  1.00  0.00           C
ATOM   2248  CG  ARG A 148      64.138  70.452 179.948  1.00  0.00           C
ATOM   2251  CD  ARG A 148      63.878  70.523 181.468  1.00  0.00           C
ATOM   2254  NE  ARG A 148      62.428  70.333 181.788  1.00  0.00           N
ATOM   2256  CZ  ARG A 148      61.917  70.613 182.988  1.00  0.00           C
ATOM   2257  NH1 ARG A 148      62.628  71.043 183.998  1.00  0.00           N
ATOM   2260  NH2 ARG A 148      60.618  70.503 183.188  1.00  0.00           N
ATOM   2263  C   ARG A 148      65.207  71.973 177.298  1.00  0.00           C
ATOM   2264  O   ARG A 148      66.378  71.592 177.408  1.00  0.00           O
ATOM   2265  N   ALA A 149      64.528  71.833 176.148  1.00  0.00           N
ATOM   2267  CA  ALA A 149      65.138  71.432 174.888  1.00  0.00           C
ATOM   2269  CB  ALA A 149      64.018  71.043 173.918  1.00  0.00           C
ATOM   2273  C   ALA A 149      66.058  72.443 174.218  1.00  0.00           C
ATOM   2274  O   ALA A 149      67.107  72.093 173.678  1.00  0.00           O
ATOM   2275  N   ASP A 150      65.688  73.742 174.208  1.00  0.00           N
ATOM   2277  CA  ASP A 150      66.457  74.783 173.568  1.00  0.00           C
ATOM   2279  CB  ASP A 150      65.518  75.952 173.108  1.00  0.00           C
ATOM   2282  CG  ASP A 150      65.237  77.122 174.048  1.00  0.00           C
ATOM   2283  OD1 ASP A 150      66.177  77.592 174.738  1.00  0.00           O
ATOM   2284  OD2 ASP A 150      64.107  77.702 173.938  1.00  0.00           O
ATOM   2285  C   ASP A 150      67.688  75.162 174.398  1.00  0.00           C
ATOM   2286  O   ASP A 150      68.758  75.482 173.848  1.00  0.00           O
ATOM   2287  N   SER A 151      67.618  75.062 175.738  1.00  0.00           N
ATOM   2289  CA  SER A 151      68.768  75.213 176.618  1.00  0.00           C
ATOM   2291  CB  SER A 151      68.418  75.302 178.118  1.00  0.00           C
ATOM   2294  OG  SER A 151      67.868  74.092 178.638  1.00  0.00           O
ATOM   2296  C   SER A 151      69.826  74.153 176.448  1.00  0.00           C
ATOM   2297  O   SER A 151      71.008  74.473 176.348  1.00  0.00           O
ATOM   2298  N   VAL A 152      69.458  72.863 176.338  1.00  0.00           N
ATOM   2300  CA  VAL A 152      70.397  71.833 175.928  1.00  0.00           C
ATOM   2302  CB  VAL A 152      69.957  70.393 176.128  1.00  0.00           C
ATOM   2304  CG1 VAL A 152      69.826  70.062 177.618  1.00  0.00           C
ATOM   2308  CG2 VAL A 152      68.637  70.083 175.408  1.00  0.00           C
ATOM   2312  C   VAL A 152      70.957  72.043 174.528  1.00  0.00           C
ATOM   2313  O   VAL A 152      72.146  71.833 174.308  1.00  0.00           O
ATOM   2314  N   ALA A 153      70.146  72.522 173.558  1.00  0.00           N
ATOM   2316  CA  ALA A 153      70.647  72.863 172.238  1.00  0.00           C
ATOM   2318  CB  ALA A 153      69.478  73.312 171.338  1.00  0.00           C
ATOM   2322  C   ALA A 153      71.708  73.943 172.248  1.00  0.00           C
ATOM   2323  O   ALA A 153      72.748  73.863 171.608  1.00  0.00           O
ATOM   2324  N   SER A 154      71.457  75.003 173.038  1.00  0.00           N
ATOM   2326  CA  SER A 154      72.427  76.073 173.258  1.00  0.00           C
ATOM   2328  CB  SER A 154      71.757  77.213 174.038  1.00  0.00           C
ATOM   2331  OG  SER A 154      72.567  78.382 174.008  1.00  0.00           O
ATOM   2333  C   SER A 154      73.688  75.622 173.988  1.00  0.00           C
ATOM   2334  O   SER A 154      74.817  75.972 173.648  1.00  0.00           O
ATOM   2335  N   ALA A 155      73.527  74.772 175.028  1.00  0.00           N
ATOM   2337  CA  ALA A 155      74.658  74.162 175.688  1.00  0.00           C
ATOM   2339  CB  ALA A 155      74.208  73.452 176.968  1.00  0.00           C
ATOM   2343  C   ALA A 155      75.458  73.213 174.818  1.00  0.00           C
ATOM   2344  O   ALA A 155      76.668  73.113 174.988  1.00  0.00           O
ATOM   2345  N   LEU A 156      74.857  72.503 173.838  1.00  0.00           N
ATOM   2347  CA  LEU A 156      75.627  71.723 172.888  1.00  0.00           C
ATOM   2349  CB  LEU A 156      74.768  70.632 172.198  1.00  0.00           C
ATOM   2352  CG  LEU A 156      74.237  69.512 173.118  1.00  0.00           C
ATOM   2354  CD1 LEU A 156      73.478  68.483 172.278  1.00  0.00           C
ATOM   2358  CD2 LEU A 156      75.338  68.812 173.928  1.00  0.00           C
ATOM   2362  C   LEU A 156      76.356  72.522 171.818  1.00  0.00           C
ATOM   2363  O   LEU A 156      77.396  72.093 171.328  1.00  0.00           O
ATOM   2364  N   ILE A 157      75.896  73.732 171.418  1.00  0.00           N
ATOM   2366  CA  ILE A 157      76.528  74.473 170.318  1.00  0.00           C
ATOM   2368  CB  ILE A 157      75.668  75.533 169.628  1.00  0.00           C
ATOM   2370  CG2 ILE A 157      74.438  74.863 168.958  1.00  0.00           C
ATOM   2374  CG1 ILE A 157      75.248  76.683 170.568  1.00  0.00           C
ATOM   2377  CD  ILE A 157      74.777  77.922 169.808  1.00  0.00           C
ATOM   2381  C   ILE A 157      77.868  75.073 170.708  1.00  0.00           C
ATOM   2382  O   ILE A 157      78.677  75.442 169.858  1.00  0.00           O
ATOM   2383  N   THR A 158      78.147  75.123 172.028  1.00  0.00           N
ATOM   2385  CA  THR A 158      79.408  75.592 172.608  1.00  0.00           C
ATOM   2387  CB  THR A 158      79.158  76.373 173.898  1.00  0.00           C
ATOM   2389  OG1 THR A 158      80.206  77.293 174.178  1.00  0.00           O
ATOM   2391  CG2 THR A 158      79.007  75.463 175.128  1.00  0.00           C
ATOM   2395  C   THR A 158      80.358  74.422 172.858  1.00  0.00           C
ATOM   2396  O   THR A 158      81.468  74.582 173.368  1.00  0.00           O
ATOM   2397  N   GLN A 159      79.958  73.192 172.468  1.00  0.00           N
ATOM   2399  CA  GLN A 159      80.747  71.973 172.588  1.00  0.00           C
ATOM   2401  CB  GLN A 159      79.917  70.882 173.308  1.00  0.00           C
ATOM   2404  CG  GLN A 159      79.357  71.272 174.688  1.00  0.00           C
ATOM   2407  CD  GLN A 159      80.457  71.443 175.708  1.00  0.00           C
ATOM   2408  OE1 GLN A 159      81.298  70.552 175.908  1.00  0.00           O
ATOM   2409  NE2 GLN A 159      80.487  72.583 176.428  1.00  0.00           N
ATOM   2412  C   GLN A 159      81.128  71.403 171.208  1.00  0.00           C
ATOM   2413  O   GLN A 159      81.558  70.253 171.048  1.00  0.00           O
ATOM   2414  N   GLY A 160      80.988  72.222 170.148  1.00  0.00           N
ATOM   2416  CA  GLY A 160      81.198  71.812 168.778  1.00  0.00           C
ATOM   2419  C   GLY A 160      80.077  71.003 168.158  1.00  0.00           C
ATOM   2420  O   GLY A 160      80.326  69.982 167.538  1.00  0.00           O
ATOM   2421  N   VAL A 161      78.808  71.403 168.328  1.00  0.00           N
ATOM   2423  CA  VAL A 161      77.728  70.872 167.508  1.00  0.00           C
ATOM   2425  CB  VAL A 161      76.668  70.102 168.278  1.00  0.00           C
ATOM   2427  CG1 VAL A 161      75.548  69.573 167.358  1.00  0.00           C
ATOM   2431  CG2 VAL A 161      77.357  68.903 168.908  1.00  0.00           C
ATOM   2435  C   VAL A 161      77.037  72.022 166.818  1.00  0.00           C
ATOM   2436  O   VAL A 161      76.618  72.973 167.468  1.00  0.00           O
ATOM   2437  N   ASP A 162      76.918  72.003 165.478  1.00  0.00           N
ATOM   2439  CA  ASP A 162      76.198  73.043 164.768  1.00  0.00           C
ATOM   2441  CB  ASP A 162      76.286  72.912 163.218  1.00  0.00           C
ATOM   2444  CG  ASP A 162      77.618  73.413 162.678  1.00  0.00           C
ATOM   2445  OD1 ASP A 162      78.588  73.562 163.458  1.00  0.00           O
ATOM   2446  OD2 ASP A 162      77.667  73.672 161.448  1.00  0.00           O
ATOM   2447  C   ASP A 162      74.738  73.223 165.188  1.00  0.00           C
ATOM   2448  O   ASP A 162      73.978  72.272 165.398  1.00  0.00           O
ATOM   2449  N   ALA A 163      74.308  74.482 165.308  1.00  0.00           N
ATOM   2451  CA  ALA A 163      72.948  74.852 165.628  1.00  0.00           C
ATOM   2453  CB  ALA A 163      72.888  76.373 165.778  1.00  0.00           C
ATOM   2457  C   ALA A 163      71.967  74.422 164.558  1.00  0.00           C
ATOM   2458  O   ALA A 163      70.838  74.052 164.858  1.00  0.00           O
ATOM   2459  N   SER A 164      72.418  74.422 163.298  1.00  0.00           N
ATOM   2461  CA  SER A 164      71.638  73.882 162.198  1.00  0.00           C
ATOM   2463  CB  SER A 164      72.268  74.372 160.868  1.00  0.00           C
ATOM   2466  OG  SER A 164      73.618  73.932 160.748  1.00  0.00           O
ATOM   2468  C   SER A 164      71.536  72.363 162.248  1.00  0.00           C
ATOM   2469  O   SER A 164      70.698  71.773 161.568  1.00  0.00           O
ATOM   2470  N   ARG A 165      72.338  71.672 163.088  1.00  0.00           N
ATOM   2472  CA  ARG A 165      72.238  70.232 163.298  1.00  0.00           C
ATOM   2474  CB  ARG A 165      73.597  69.652 163.818  1.00  0.00           C
ATOM   2477  CG  ARG A 165      73.748  68.113 163.748  1.00  0.00           C
ATOM   2480  CD  ARG A 165      75.158  67.533 164.068  1.00  0.00           C
ATOM   2483  NE  ARG A 165      75.097  66.432 165.098  1.00  0.00           N
ATOM   2485  CZ  ARG A 165      75.967  65.422 165.178  1.00  0.00           C
ATOM   2486  NH1 ARG A 165      76.908  65.203 164.288  1.00  0.00           N
ATOM   2489  NH2 ARG A 165      75.887  64.582 166.188  1.00  0.00           N
ATOM   2492  C   ARG A 165      71.137  69.912 164.308  1.00  0.00           C
ATOM   2493  O   ARG A 165      70.708  68.763 164.388  1.00  0.00           O
ATOM   2494  N   ILE A 166      70.658  70.882 165.128  1.00  0.00           N
ATOM   2496  CA  ILE A 166      69.868  70.562 166.308  1.00  0.00           C
ATOM   2498  CB  ILE A 166      70.347  71.263 167.578  1.00  0.00           C
ATOM   2500  CG2 ILE A 166      69.427  70.882 168.768  1.00  0.00           C
ATOM   2504  CG1 ILE A 166      71.816  70.972 167.948  1.00  0.00           C
ATOM   2507  CD  ILE A 166      72.118  69.503 168.268  1.00  0.00           C
ATOM   2511  C   ILE A 166      68.408  70.943 166.128  1.00  0.00           C
ATOM   2512  O   ILE A 166      68.028  72.102 166.188  1.00  0.00           O
ATOM   2513  N   ARG A 167      67.518  69.933 166.008  1.00  0.00           N
ATOM   2515  CA  ARG A 167      66.088  70.143 166.128  1.00  0.00           C
ATOM   2517  CB  ARG A 167      65.327  69.133 165.248  1.00  0.00           C
ATOM   2520  CG  ARG A 167      65.868  69.122 163.798  1.00  0.00           C
ATOM   2523  CD  ARG A 167      65.067  68.232 162.838  1.00  0.00           C
ATOM   2526  NE  ARG A 167      65.838  68.102 161.548  1.00  0.00           N
ATOM   2528  CZ  ARG A 167      66.668  67.102 161.278  1.00  0.00           C
ATOM   2529  NH1 ARG A 167      66.938  66.152 162.148  1.00  0.00           N
ATOM   2532  NH2 ARG A 167      67.238  67.033 160.098  1.00  0.00           N
ATOM   2535  C   ARG A 167      65.618  70.132 167.568  1.00  0.00           C
ATOM   2536  O   ARG A 167      66.097  69.333 168.378  1.00  0.00           O
ATOM   2537  N   THR A 168      64.688  71.033 167.958  1.00  0.00           N
ATOM   2539  CA  THR A 168      64.188  71.143 169.328  1.00  0.00           C
ATOM   2541  CB  THR A 168      64.677  72.363 170.128  1.00  0.00           C
ATOM   2543  OG1 THR A 168      64.528  73.583 169.428  1.00  0.00           O
ATOM   2545  CG2 THR A 168      66.168  72.213 170.378  1.00  0.00           C
ATOM   2549  C   THR A 168      62.678  71.092 169.388  1.00  0.00           C
ATOM   2550  O   THR A 168      61.958  71.463 168.468  1.00  0.00           O
ATOM   2551  N   GLN A 169      62.137  70.583 170.508  1.00  0.00           N
ATOM   2553  CA  GLN A 169      60.728  70.363 170.698  1.00  0.00           C
ATOM   2555  CB  GLN A 169      60.278  69.003 170.098  1.00  0.00           C
ATOM   2558  CG  GLN A 169      60.268  68.973 168.558  1.00  0.00           C
ATOM   2561  CD  GLN A 169      59.548  67.793 167.908  1.00  0.00           C
ATOM   2562  OE1 GLN A 169      59.646  67.623 166.698  1.00  0.00           O
ATOM   2563  NE2 GLN A 169      58.768  66.992 168.678  1.00  0.00           N
ATOM   2566  C   GLN A 169      60.467  70.323 172.188  1.00  0.00           C
ATOM   2567  O   GLN A 169      61.357  70.033 172.978  1.00  0.00           O
ATOM   2568  N   GLY A 170      59.198  70.512 172.608  1.00  0.00           N
ATOM   2570  CA  GLY A 170      58.768  70.092 173.938  1.00  0.00           C
ATOM   2573  C   GLY A 170      57.618  69.133 173.818  1.00  0.00           C
ATOM   2574  O   GLY A 170      56.817  69.312 172.908  1.00  0.00           O
ATOM   2575  N   LEU A 171      57.488  68.132 174.708  1.00  0.00           N
ATOM   2577  CA  LEU A 171      56.287  67.293 174.828  1.00  0.00           C
ATOM   2579  CB  LEU A 171      56.537  65.753 174.678  1.00  0.00           C
ATOM   2582  CG  LEU A 171      57.076  65.222 173.348  1.00  0.00           C
ATOM   2584  CD1 LEU A 171      56.857  63.713 173.228  1.00  0.00           C
ATOM   2588  CD2 LEU A 171      56.498  65.943 172.118  1.00  0.00           C
ATOM   2592  C   LEU A 171      55.638  67.433 176.198  1.00  0.00           C
ATOM   2593  O   LEU A 171      54.808  66.622 176.578  1.00  0.00           O
ATOM   2594  N   GLY A 172      55.978  68.443 177.008  1.00  0.00           N
ATOM   2596  CA  GLY A 172      55.458  68.562 178.368  1.00  0.00           C
ATOM   2599  C   GLY A 172      55.528  67.293 179.228  1.00  0.00           C
ATOM   2600  O   GLY A 172      56.507  66.552 179.198  1.00  0.00           O
ATOM   2601  N   PRO A 173      54.478  67.003 179.978  1.00  0.00           N
ATOM   2602  CD  PRO A 173      53.447  67.933 180.388  1.00  0.00           C
ATOM   2605  CA  PRO A 173      54.208  65.702 180.528  1.00  0.00           C
ATOM   2607  CB  PRO A 173      53.668  66.102 181.928  1.00  0.00           C
ATOM   2610  CG  PRO A 173      53.188  67.562 181.838  1.00  0.00           C
ATOM   2613  C   PRO A 173      53.127  65.073 179.658  1.00  0.00           C
ATOM   2614  O   PRO A 173      52.146  64.562 180.198  1.00  0.00           O
ATOM   2615  N   ALA A 174      53.237  65.082 178.318  1.00  0.00           N
ATOM   2617  CA  ALA A 174      52.298  64.433 177.418  1.00  0.00           C
ATOM   2619  CB  ALA A 174      52.168  65.253 176.118  1.00  0.00           C
ATOM   2623  C   ALA A 174      52.778  63.043 177.048  1.00  0.00           C
ATOM   2624  O   ALA A 174      52.098  62.262 176.378  1.00  0.00           O
ATOM   2625  N   ASN A 175      53.967  62.693 177.568  1.00  0.00           N
ATOM   2627  CA  ASN A 175      54.487  61.362 177.538  1.00  0.00           C
ATOM   2629  CB  ASN A 175      55.257  61.192 176.208  1.00  0.00           C
ATOM   2632  CG  ASN A 175      55.887  59.823 176.068  1.00  0.00           C
ATOM   2633  OD1 ASN A 175      55.448  58.862 176.698  1.00  0.00           O
ATOM   2634  ND2 ASN A 175      56.958  59.713 175.258  1.00  0.00           N
ATOM   2637  C   ASN A 175      55.307  61.143 178.838  1.00  0.00           C
ATOM   2638  O   ASN A 175      56.537  61.232 178.828  1.00  0.00           O
ATOM   2639  N   PRO A 176      54.637  60.922 179.978  1.00  0.00           N
ATOM   2640  CD  PRO A 176      53.197  61.092 180.148  1.00  0.00           C
ATOM   2643  CA  PRO A 176      55.278  60.483 181.208  1.00  0.00           C
ATOM   2645  CB  PRO A 176      54.237  60.733 182.308  1.00  0.00           C
ATOM   2648  CG  PRO A 176      52.888  60.683 181.588  1.00  0.00           C
ATOM   2651  C   PRO A 176      55.598  59.013 181.188  1.00  0.00           C
ATOM   2652  O   PRO A 176      54.818  58.202 180.698  1.00  0.00           O
ATOM   2653  N   ILE A 177      56.737  58.643 181.748  1.00  0.00           N
ATOM   2655  CA  ILE A 177      57.197  57.272 181.818  1.00  0.00           C
ATOM   2657  CB  ILE A 177      58.678  57.233 181.528  1.00  0.00           C
ATOM   2659  CG2 ILE A 177      58.897  57.522 180.028  1.00  0.00           C
ATOM   2663  CG1 ILE A 177      59.517  58.142 182.458  1.00  0.00           C
ATOM   2666  CD  ILE A 177      59.697  59.593 182.038  1.00  0.00           C
ATOM   2670  C   ILE A 177      57.017  56.713 183.218  1.00  0.00           C
ATOM   2671  O   ILE A 177      57.098  55.512 183.468  1.00  0.00           O
ATOM   2672  N   ALA A 178      56.737  57.592 184.168  1.00  0.00           N
ATOM   2674  CA  ALA A 178      56.607  57.222 185.548  1.00  0.00           C
ATOM   2676  CB  ALA A 178      57.917  57.442 186.348  1.00  0.00           C
ATOM   2680  C   ALA A 178      55.537  58.123 186.088  1.00  0.00           C
ATOM   2681  O   ALA A 178      55.278  59.203 185.568  1.00  0.00           O
ATOM   2682  N   SER A 179      54.868  57.672 187.158  1.00  0.00           N
ATOM   2684  CA  SER A 179      53.967  58.533 187.888  1.00  0.00           C
ATOM   2686  CB  SER A 179      53.098  57.773 188.908  1.00  0.00           C
ATOM   2689  OG  SER A 179      52.067  58.602 189.428  1.00  0.00           O
ATOM   2691  C   SER A 179      54.658  59.722 188.548  1.00  0.00           C
ATOM   2692  O   SER A 179      55.798  59.692 188.998  1.00  0.00           O
ATOM   2693  N   ASN A 180      53.948  60.852 188.618  1.00  0.00           N
ATOM   2695  CA  ASN A 180      54.438  62.012 189.298  1.00  0.00           C
ATOM   2697  CB  ASN A 180      53.908  63.283 188.608  1.00  0.00           C
ATOM   2700  CG  ASN A 180      55.068  64.233 188.378  1.00  0.00           C
ATOM   2701  OD1 ASN A 180      56.008  63.912 187.648  1.00  0.00           O
ATOM   2702  ND2 ASN A 180      55.008  65.413 189.028  1.00  0.00           N
ATOM   2705  C   ASN A 180      53.998  61.933 190.758  1.00  0.00           C
ATOM   2706  O   ASN A 180      52.978  62.482 191.158  1.00  0.00           O
ATOM   2707  N   SER A 181      54.767  61.232 191.588  1.00  0.00           N
ATOM   2709  CA  SER A 181      54.417  61.102 192.988  1.00  0.00           C
ATOM   2711  CB  SER A 181      53.727  59.722 193.208  1.00  0.00           C
ATOM   2714  OG  SER A 181      54.637  58.623 193.118  1.00  0.00           O
ATOM   2716  C   SER A 181      55.627  61.283 193.888  1.00  0.00           C
ATOM   2717  O   SER A 181      55.557  61.933 194.928  1.00  0.00           O
ATOM   2718  N   THR A 182      56.778  60.762 193.468  1.00  0.00           N
ATOM   2720  CA  THR A 182      57.997  60.733 194.248  1.00  0.00           C
ATOM   2722  CB  THR A 182      58.587  59.343 194.468  1.00  0.00           C
ATOM   2724  OG1 THR A 182      58.768  58.613 193.258  1.00  0.00           O
ATOM   2726  CG2 THR A 182      57.618  58.522 195.338  1.00  0.00           C
ATOM   2730  C   THR A 182      59.028  61.583 193.558  1.00  0.00           C
ATOM   2731  O   THR A 182      58.978  61.803 192.348  1.00  0.00           O
ATOM   2732  N   ALA A 183      60.028  62.093 194.298  1.00  0.00           N
ATOM   2734  CA  ALA A 183      61.128  62.823 193.718  1.00  0.00           C
ATOM   2736  CB  ALA A 183      62.088  63.262 194.828  1.00  0.00           C
ATOM   2740  C   ALA A 183      61.888  62.043 192.668  1.00  0.00           C
ATOM   2741  O   ALA A 183      62.207  62.573 191.608  1.00  0.00           O
ATOM   2742  N   GLU A 184      62.108  60.742 192.938  1.00  0.00           N
ATOM   2744  CA  GLU A 184      62.647  59.742 192.028  1.00  0.00           C
ATOM   2746  CB  GLU A 184      62.848  58.413 192.808  1.00  0.00           C
ATOM   2749  CG  GLU A 184      63.748  58.562 194.078  1.00  0.00           C
ATOM   2752  CD  GLU A 184      64.018  57.312 194.908  1.00  0.00           C
ATOM   2753  OE1 GLU A 184      63.577  56.173 194.608  1.00  0.00           O
ATOM   2754  OE2 GLU A 184      64.717  57.482 195.948  1.00  0.00           O
ATOM   2755  C   GLU A 184      61.787  59.562 190.758  1.00  0.00           C
ATOM   2756  O   GLU A 184      62.308  59.562 189.638  1.00  0.00           O
ATOM   2757  N   GLY A 185      60.438  59.483 190.868  1.00  0.00           N
ATOM   2759  CA  GLY A 185      59.548  59.483 189.698  1.00  0.00           C
ATOM   2762  C   GLY A 185      59.508  60.772 188.908  1.00  0.00           C
ATOM   2763  O   GLY A 185      59.576  60.783 187.678  1.00  0.00           O
ATOM   2764  N   LYS A 186      59.427  61.922 189.618  1.00  0.00           N
ATOM   2766  CA  LYS A 186      59.508  63.272 189.058  1.00  0.00           C
ATOM   2768  CB  LYS A 186      59.408  64.382 190.138  1.00  0.00           C
ATOM   2771  CG  LYS A 186      58.008  64.553 190.728  1.00  0.00           C
ATOM   2774  CD  LYS A 186      57.897  65.733 191.708  1.00  0.00           C
ATOM   2777  CE  LYS A 186      58.787  65.583 192.948  1.00  0.00           C
ATOM   2780  NZ  LYS A 186      58.517  66.653 193.928  1.00  0.00           N
ATOM   2784  C   LYS A 186      60.788  63.533 188.318  1.00  0.00           C
ATOM   2785  O   LYS A 186      60.807  64.083 187.218  1.00  0.00           O
ATOM   2786  N   ALA A 187      61.917  63.102 188.888  1.00  0.00           N
ATOM   2788  CA  ALA A 187      63.228  63.113 188.298  1.00  0.00           C
ATOM   2790  CB  ALA A 187      64.176  62.482 189.338  1.00  0.00           C
ATOM   2794  C   ALA A 187      63.298  62.373 186.988  1.00  0.00           C
ATOM   2795  O   ALA A 187      63.888  62.862 186.028  1.00  0.00           O
ATOM   2796  N   GLN A 188      62.678  61.183 186.878  1.00  0.00           N
ATOM   2798  CA  GLN A 188      62.577  60.492 185.608  1.00  0.00           C
ATOM   2800  CB  GLN A 188      62.048  59.062 185.858  1.00  0.00           C
ATOM   2803  CG  GLN A 188      62.388  58.053 184.728  1.00  0.00           C
ATOM   2806  CD  GLN A 188      61.787  56.663 184.978  1.00  0.00           C
ATOM   2807  OE1 GLN A 188      61.357  56.323 186.078  1.00  0.00           O
ATOM   2808  NE2 GLN A 188      61.747  55.823 183.928  1.00  0.00           N
ATOM   2811  C   GLN A 188      61.758  61.262 184.568  1.00  0.00           C
ATOM   2812  O   GLN A 188      62.137  61.332 183.398  1.00  0.00           O
ATOM   2813  N   ASN A 189      60.598  61.852 184.958  1.00  0.00           N
ATOM   2815  CA  ASN A 189      59.788  62.703 184.088  1.00  0.00           C
ATOM   2817  CB  ASN A 189      58.447  63.043 184.778  1.00  0.00           C
ATOM   2820  CG  ASN A 189      57.577  61.783 184.858  1.00  0.00           C
ATOM   2821  OD1 ASN A 189      57.378  61.073 183.868  1.00  0.00           O
ATOM   2822  ND2 ASN A 189      57.008  61.492 186.048  1.00  0.00           N
ATOM   2825  C   ASN A 189      60.467  63.972 183.578  1.00  0.00           C
ATOM   2826  O   ASN A 189      60.408  64.273 182.388  1.00  0.00           O
ATOM   2827  N   ARG A 190      61.198  64.713 184.448  1.00  0.00           N
ATOM   2829  CA  ARG A 190      62.178  65.683 183.988  1.00  0.00           C
ATOM   2831  CB  ARG A 190      62.888  66.492 185.108  1.00  0.00           C
ATOM   2834  CG  ARG A 190      62.076  67.632 185.778  1.00  0.00           C
ATOM   2837  CD  ARG A 190      61.188  67.233 186.958  1.00  0.00           C
ATOM   2840  NE  ARG A 190      61.968  66.503 188.018  1.00  0.00           N
ATOM   2842  CZ  ARG A 190      62.878  67.062 188.798  1.00  0.00           C
ATOM   2843  NH1 ARG A 190      63.167  68.343 188.708  1.00  0.00           N
ATOM   2846  NH2 ARG A 190      63.517  66.373 189.718  1.00  0.00           N
ATOM   2849  C   ARG A 190      63.278  65.052 183.148  1.00  0.00           C
ATOM   2850  O   ARG A 190      64.147  64.363 183.658  1.00  0.00           O
ATOM   2851  N   ARG A 191      63.267  65.283 181.828  1.00  0.00           N
ATOM   2853  CA  ARG A 191      64.217  64.623 180.978  1.00  0.00           C
ATOM   2855  CB  ARG A 191      63.848  63.102 180.918  1.00  0.00           C
ATOM   2858  CG  ARG A 191      63.978  62.363 179.588  1.00  0.00           C
ATOM   2861  CD  ARG A 191      62.878  62.742 178.608  1.00  0.00           C
ATOM   2864  NE  ARG A 191      61.947  61.583 178.418  1.00  0.00           N
ATOM   2866  CZ  ARG A 191      60.788  61.383 179.008  1.00  0.00           C
ATOM   2867  NH1 ARG A 191      60.368  62.073 180.038  1.00  0.00           N
ATOM   2870  NH2 ARG A 191      60.008  60.442 178.518  1.00  0.00           N
ATOM   2873  C   ARG A 191      64.348  65.352 179.638  1.00  0.00           C
ATOM   2874  O   ARG A 191      63.396  66.003 179.198  1.00  0.00           O
ATOM   2875  N   VAL A 192      65.507  65.242 178.958  1.00  0.00           N
ATOM   2877  CA  VAL A 192      65.618  65.492 177.528  1.00  0.00           C
ATOM   2879  CB  VAL A 192      66.588  66.633 177.118  1.00  0.00           C
ATOM   2881  CG1 VAL A 192      66.037  68.003 177.578  1.00  0.00           C
ATOM   2885  CG2 VAL A 192      68.028  66.393 177.618  1.00  0.00           C
ATOM   2889  C   VAL A 192      66.008  64.192 176.858  1.00  0.00           C
ATOM   2890  O   VAL A 192      66.988  63.543 177.208  1.00  0.00           O
ATOM   2891  N   GLU A 193      65.217  63.762 175.848  1.00  0.00           N
ATOM   2893  CA  GLU A 193      65.658  62.693 174.968  1.00  0.00           C
ATOM   2895  CB  GLU A 193      64.497  61.733 174.518  1.00  0.00           C
ATOM   2898  CG  GLU A 193      64.118  60.672 175.608  1.00  0.00           C
ATOM   2901  CD  GLU A 193      62.778  59.933 175.458  1.00  0.00           C
ATOM   2902  OE1 GLU A 193      62.368  59.562 174.328  1.00  0.00           O
ATOM   2903  OE2 GLU A 193      62.098  59.722 176.508  1.00  0.00           O
ATOM   2904  C   GLU A 193      66.388  63.332 173.798  1.00  0.00           C
ATOM   2905  O   GLU A 193      65.878  64.242 173.158  1.00  0.00           O
ATOM   2906  N   ILE A 194      67.638  62.903 173.538  1.00  0.00           N
ATOM   2908  CA  ILE A 194      68.488  63.402 172.478  1.00  0.00           C
ATOM   2910  CB  ILE A 194      69.878  63.772 173.018  1.00  0.00           C
ATOM   2912  CG2 ILE A 194      70.848  64.112 171.858  1.00  0.00           C
ATOM   2916  CG1 ILE A 194      69.787  64.923 174.058  1.00  0.00           C
ATOM   2919  CD  ILE A 194      71.128  65.182 174.758  1.00  0.00           C
ATOM   2923  C   ILE A 194      68.637  62.293 171.468  1.00  0.00           C
ATOM   2924  O   ILE A 194      69.158  61.213 171.768  1.00  0.00           O
ATOM   2925  N   THR A 195      68.177  62.503 170.218  1.00  0.00           N
ATOM   2927  CA  THR A 195      68.168  61.432 169.228  1.00  0.00           C
ATOM   2929  CB  THR A 195      66.787  60.972 168.808  1.00  0.00           C
ATOM   2931  OG1 THR A 195      65.878  61.022 169.898  1.00  0.00           O
ATOM   2933  CG2 THR A 195      66.877  59.512 168.368  1.00  0.00           C
ATOM   2937  C   THR A 195      68.938  61.863 168.008  1.00  0.00           C
ATOM   2938  O   THR A 195      68.827  62.992 167.528  1.00  0.00           O
ATOM   2939  N   LEU A 196      69.768  60.942 167.478  1.00  0.00           N
ATOM   2941  CA  LEU A 196      70.698  61.192 166.398  1.00  0.00           C
ATOM   2943  CB  LEU A 196      72.067  60.502 166.658  1.00  0.00           C
ATOM   2946  CG  LEU A 196      72.948  61.082 167.808  1.00  0.00           C
ATOM   2948  CD1 LEU A 196      73.508  62.452 167.418  1.00  0.00           C
ATOM   2952  CD2 LEU A 196      72.277  61.202 169.188  1.00  0.00           C
ATOM   2956  C   LEU A 196      70.058  60.663 165.118  1.00  0.00           C
ATOM   2957  O   LEU A 196      69.497  59.573 165.098  1.00  0.00           O
ATOM   2958  N   SER A 197      70.067  61.482 164.048  1.00  0.00           N
ATOM   2960  CA  SER A 197      69.147  61.332 162.918  1.00  0.00           C
ATOM   2962  CB  SER A 197      68.147  62.533 162.828  1.00  0.00           C
ATOM   2965  OG  SER A 197      67.857  63.123 164.098  1.00  0.00           O
ATOM   2967  C   SER A 197      69.927  61.373 161.598  1.00  0.00           C
ATOM   2968  O   SER A 197      70.767  62.262 161.468  1.00  0.00           O
ATOM   2969  N   PRO A 198      69.747  60.523 160.608  1.00  0.00           N
ATOM   2970  CD  PRO A 198      69.036  59.252 160.728  1.00  0.00           C
ATOM   2973  CA  PRO A 198      70.487  60.623 159.348  1.00  0.00           C
ATOM   2975  CB  PRO A 198      70.767  59.153 159.068  1.00  0.00           C
ATOM   2978  CG  PRO A 198      69.497  58.433 159.528  1.00  0.00           C
ATOM   2981  C   PRO A 198      69.717  61.352 158.258  1.00  0.00           C
ATOM   2982  OT1 PRO A 198      69.048  60.733 157.378  1.00  0.00           O
ATOM   2983  OT2 PRO A 198      69.768  62.612 158.248  1.00  0.00           O
ATOM   2984  NH3 POPEB 199      21.348  60.672 154.668  1.00  0.00           N
ATOM   2988  C12 POPEB 199      19.978  61.253 154.888  1.00  0.00           C
ATOM   2991  C11 POPEB 199      19.627  62.303 153.808  1.00  0.00           C
ATOM   2994  P   POPEB 199      17.128  61.803 153.238  1.00  0.00           P
ATOM   2995  O13 POPEB 199      17.087  60.543 153.988  1.00  0.00           O
ATOM   2996  O14 POPEB 199      15.818  62.493 153.158  1.00  0.00           O
ATOM   2997  O11 POPEB 199      17.658  61.482 151.798  1.00  0.00           O
ATOM   2998  O12 POPEB 199      18.258  62.722 153.868  1.00  0.00           O
ATOM   2999  C1  POPEB 199      16.917  61.873 150.638  1.00  0.00           C
ATOM   3002  C2  POPEB 199      15.928  60.762 150.148  1.00  0.00           C
ATOM   3004  O21 POPEB 199      16.288  60.273 148.838  1.00  0.00           O
ATOM   3005  C21 POPEB 199      16.158  61.162 147.858  1.00  0.00           C
ATOM   3006  O22 POPEB 199      16.108  62.373 147.998  1.00  0.00           O
ATOM   3007  C22 POPEB 199      15.998  60.432 146.538  1.00  0.00           C
ATOM   3010  C3  POPEB 199      14.418  61.202 150.188  1.00  0.00           C
ATOM   3013  O31 POPEB 199      13.558  60.253 149.508  1.00  0.00           O
ATOM   3014  C31 POPEB 199      12.928  59.363 150.278  1.00  0.00           C
ATOM   3015  O32 POPEB 199      13.058  59.252 151.478  1.00  0.00           O
ATOM   3016  C32 POPEB 199      11.918  58.562 149.428  1.00  0.00           C
ATOM   3019  C23 POPEB 199      14.558  60.632 146.028  1.00  0.00           C
ATOM   3022  C24 POPEB 199      14.358  60.052 144.628  1.00  0.00           C
ATOM   3025  C25 POPEB 199      13.077  60.593 143.988  1.00  0.00           C
ATOM   3028  C26 POPEB 199      12.968  60.203 142.508  1.00  0.00           C
ATOM   3031  C27 POPEB 199      12.048  61.132 141.728  1.00  0.00           C
ATOM   3034  C28 POPEB 199      12.087  60.863 140.218  1.00  0.00           C
ATOM   3037  C29 POPEB 199      11.068  61.713 139.498  1.00  0.00           C
ATOM   3039 0C21 POPEB 199      10.788  61.643 138.188  1.00  0.00           C
ATOM   3041 1C21 POPEB 199      11.438  60.733 137.178  1.00  0.00           C
ATOM   3044 2C21 POPEB 199      10.428  59.902 136.358  1.00  0.00           C
ATOM   3047 3C21 POPEB 199      10.068  58.533 136.978  1.00  0.00           C
ATOM   3050 4C21 POPEB 199       8.968  57.843 136.158  1.00  0.00           C
ATOM   3053 5C21 POPEB 199       8.578  56.453 136.678  1.00  0.00           C
ATOM   3056 6C21 POPEB 199       7.298  55.952 135.978  1.00  0.00           C
ATOM   3059 7C21 POPEB 199       6.838  54.573 136.448  1.00  0.00           C
ATOM   3062 8C21 POPEB 199       5.458  54.203 135.888  1.00  0.00           C
ATOM   3066  C33 POPEB 199      11.968  57.033 149.618  1.00  0.00           C
ATOM   3069  C34 POPEB 199      13.148  56.332 148.908  1.00  0.00           C
ATOM   3072  C35 POPEB 199      13.298  56.643 147.408  1.00  0.00           C
ATOM   3075  C36 POPEB 199      11.988  56.523 146.638  1.00  0.00           C
ATOM   3078  C37 POPEB 199      12.128  56.663 145.128  1.00  0.00           C
ATOM   3081  C38 POPEB 199      10.798  57.062 144.478  1.00  0.00           C
ATOM   3084  C39 POPEB 199      10.788  56.852 142.968  1.00  0.00           C
ATOM   3087 0C31 POPEB 199       9.728  57.713 142.258  1.00  0.00           C
ATOM   3090 1C31 POPEB 199       9.508  57.272 140.808  1.00  0.00           C
ATOM   3093 2C31 POPEB 199       8.328  56.302 140.658  1.00  0.00           C
ATOM   3096 3C31 POPEB 199       7.028  57.033 140.278  1.00  0.00           C
ATOM   3099 4C31 POPEB 199       5.838  56.082 140.088  1.00  0.00           C
ATOM   3102 5C31 POPEB 199       4.678  56.752 139.348  1.00  0.00           C
ATOM   3105 6C31 POPEB 199       3.468  55.843 139.118  1.00  0.00           C
ATOM   3109  NH3 POPEC 200       1.108  55.273 113.798  1.00  0.00           N
ATOM   3113  C12 POPEC 200       1.688  54.283 112.808  1.00  0.00           C
ATOM   3116  C11 POPEC 200       3.248  54.182 112.898  1.00  0.00           C
ATOM   3119  P   POPEC 200       3.418  51.663 112.188  1.00  0.00           P
ATOM   3120  O13 POPEC 200       2.188  51.412 111.408  1.00  0.00           O
ATOM   3121  O14 POPEC 200       4.548  50.713 112.028  1.00  0.00           O
ATOM   3122  O11 POPEC 200       2.998  51.703 113.688  1.00  0.00           O
ATOM   3123  O12 POPEC 200       3.858  53.183 112.048  1.00  0.00           O
ATOM   3124  C1  POPEC 200       3.138  50.623 114.588  1.00  0.00           C
ATOM   3127  C2  POPEC 200       2.268  50.952 115.818  1.00  0.00           C
ATOM   3129  O21 POPEC 200       2.898  50.422 116.998  1.00  0.00           O
ATOM   3130  C21 POPEC 200       2.458  49.392 117.678  1.00  0.00           C
ATOM   3131  O22 POPEC 200       1.498  48.692 117.428  1.00  0.00           O
ATOM   3132  C22 POPEC 200       3.418  49.153 118.848  1.00  0.00           C
ATOM   3135  C3  POPEC 200       0.778  50.632 115.528  1.00  0.00           C
ATOM   3138  O31 POPEC 200      -0.072  51.073 116.598  1.00  0.00           O
ATOM   3139  C31 POPEC 200      -0.807  52.163 116.408  1.00  0.00           C
ATOM   3140  O32 POPEC 200      -0.827  52.862 115.408  1.00  0.00           O
ATOM   3141  C32 POPEC 200      -1.757  52.222 117.608  1.00  0.00           C
ATOM   3144  C23 POPEC 200       2.758  49.503 120.198  1.00  0.00           C
ATOM   3147  C24 POPEC 200       3.798  49.702 121.298  1.00  0.00           C
ATOM   3150  C25 POPEC 200       3.148  50.022 122.638  1.00  0.00           C
ATOM   3153  C26 POPEC 200       4.198  50.182 123.728  1.00  0.00           C
ATOM   3156  C27 POPEC 200       3.638  50.812 125.008  1.00  0.00           C
ATOM   3159  C28 POPEC 200       4.738  51.202 126.018  1.00  0.00           C
ATOM   3162  C29 POPEC 200       5.488  49.993 126.508  1.00  0.00           C
ATOM   3164 0C21 POPEC 200       5.748  49.692 127.788  1.00  0.00           C
ATOM   3166 1C21 POPEC 200       5.368  50.512 128.988  1.00  0.00           C
ATOM   3169 2C21 POPEC 200       6.018  49.963 130.278  1.00  0.00           C
ATOM   3172 3C21 POPEC 200       5.398  48.623 130.718  1.00  0.00           C
ATOM   3175 4C21 POPEC 200       6.148  47.942 131.878  1.00  0.00           C
ATOM   3178 5C21 POPEC 200       6.278  48.792 133.138  1.00  0.00           C
ATOM   3181 6C21 POPEC 200       6.668  47.963 134.378  1.00  0.00           C
ATOM   3184 7C21 POPEC 200       6.808  48.813 135.638  1.00  0.00           C
ATOM   3187 8C21 POPEC 200       7.218  48.023 136.878  1.00  0.00           C
ATOM   3191  C33 POPEC 200      -2.137  53.632 118.088  1.00  0.00           C
ATOM   3194  C34 POPEC 200      -2.277  53.722 119.618  1.00  0.00           C
ATOM   3197  C35 POPEC 200      -2.747  55.112 120.048  1.00  0.00           C
ATOM   3200  C36 POPEC 200      -2.587  55.383 121.548  1.00  0.00           C
ATOM   3203  C37 POPEC 200      -3.487  54.512 122.428  1.00  0.00           C
ATOM   3206  C38 POPEC 200      -3.387  54.873 123.918  1.00  0.00           C
ATOM   3209  C39 POPEC 200      -4.187  53.902 124.798  1.00  0.00           C
ATOM   3212 0C31 POPEC 200      -4.017  54.153 126.298  1.00  0.00           C
ATOM   3215 1C31 POPEC 200      -4.667  53.053 127.138  1.00  0.00           C
ATOM   3218 2C31 POPEC 200      -4.397  53.213 128.648  1.00  0.00           C
ATOM   3221 3C31 POPEC 200      -5.007  52.082 129.478  1.00  0.00           C
ATOM   3224 4C31 POPEC 200      -4.337  51.922 130.848  1.00  0.00           C
ATOM   3227 5C31 POPEC 200      -4.837  50.692 131.618  1.00  0.00           C
ATOM   3230 6C31 POPEC 200      -4.117  50.463 132.948  1.00  0.00           C
ATOM   3234  NH3 POPED 201      46.258   7.342 111.558  1.00  0.00           N
ATOM   3238  C12 POPED 201      44.808   6.993 111.408  1.00  0.00           C
ATOM   3241  C11 POPED 201      43.928   8.143 111.928  1.00  0.00           C
ATOM   3244  P   POPED 201      41.987   7.552 113.528  1.00  0.00           P
ATOM   3245  O13 POPED 201      40.567   7.153 113.488  1.00  0.00           O
ATOM   3246  O14 POPED 201      42.868   6.643 114.298  1.00  0.00           O
ATOM   3247  O11 POPED 201      42.057   8.993 114.178  1.00  0.00           O
ATOM   3248  O12 POPED 201      42.568   7.732 112.078  1.00  0.00           O
ATOM   3249  C1  POPED 201      42.698   9.272 115.418  1.00  0.00           C
ATOM   3252  C2  POPED 201      41.658   9.253 116.568  1.00  0.00           C
ATOM   3254  O21 POPED 201      42.258   9.743 117.788  1.00  0.00           O
ATOM   3255  C21 POPED 201      42.298  11.072 117.898  1.00  0.00           C
ATOM   3256  O22 POPED 201      41.947  11.862 117.038  1.00  0.00           O
ATOM   3257  C22 POPED 201      42.717  11.453 119.318  1.00  0.00           C
ATOM   3260  C3  POPED 201      41.097   7.813 116.758  1.00  0.00           C
ATOM   3263  O31 POPED 201      40.307   7.643 117.938  1.00  0.00           O
ATOM   3264  C31 POPED 201      39.818   6.402 118.028  1.00  0.00           C
ATOM   3265  O32 POPED 201      40.037   5.493 117.238  1.00  0.00           O
ATOM   3266  C32 POPED 201      39.018   6.322 119.308  1.00  0.00           C
ATOM   3269  C23 POPED 201      41.528  12.062 120.098  1.00  0.00           C
ATOM   3272  C24 POPED 201      41.787  12.322 121.588  1.00  0.00           C
ATOM   3275  C25 POPED 201      40.497  12.132 122.388  1.00  0.00           C
ATOM   3278  C26 POPED 201      40.537  12.572 123.858  1.00  0.00           C
ATOM   3281  C27 POPED 201      39.357  11.963 124.628  1.00  0.00           C
ATOM   3284  C28 POPED 201      39.208  12.433 126.088  1.00  0.00           C
ATOM   3287  C29 POPED 201      38.118  11.642 126.788  1.00  0.00           C
ATOM   3289 0C21 POPED 201      37.737  11.753 128.068  1.00  0.00           C
ATOM   3291 1C21 POPED 201      38.307  12.722 129.068  1.00  0.00           C
ATOM   3294 2C21 POPED 201      39.397  12.112 129.978  1.00  0.00           C
ATOM   3297 3C21 POPED 201      40.167  13.232 130.678  1.00  0.00           C
ATOM   3300 4C21 POPED 201      41.417  12.802 131.458  1.00  0.00           C
ATOM   3303 5C21 POPED 201      42.378  13.993 131.608  1.00  0.00           C
ATOM   3306 6C21 POPED 201      43.688  13.662 132.328  1.00  0.00           C
ATOM   3309 7C21 POPED 201      44.627  14.883 132.318  1.00  0.00           C
ATOM   3312 8C21 POPED 201      45.998  14.603 132.938  1.00  0.00           C
ATOM   3316  C33 POPED 201      39.977   6.332 120.508  1.00  0.00           C
ATOM   3319  C34 POPED 201      39.298   6.692 121.828  1.00  0.00           C
ATOM   3322  C35 POPED 201      40.318   6.802 122.958  1.00  0.00           C
ATOM   3325  C36 POPED 201      39.728   7.432 124.218  1.00  0.00           C
ATOM   3328  C37 POPED 201      40.708   7.432 125.378  1.00  0.00           C
ATOM   3331  C38 POPED 201      40.107   8.082 126.638  1.00  0.00           C
ATOM   3334  C39 POPED 201      40.557   7.382 127.918  1.00  0.00           C
ATOM   3337 0C31 POPED 201      39.868   6.033 128.148  1.00  0.00           C
ATOM   3340 1C31 POPED 201      40.338   5.373 129.448  1.00  0.00           C
ATOM   3343 2C31 POPED 201      39.528   4.112 129.798  1.00  0.00           C
ATOM   3346 3C31 POPED 201      40.037   3.392 131.058  1.00  0.00           C
ATOM   3349 4C31 POPED 201      39.907   4.212 132.348  1.00  0.00           C
ATOM   3352 5C31 POPED 201      40.537   3.523 133.558  1.00  0.00           C
ATOM   3355 6C31 POPED 201      40.448   4.342 134.848  1.00  0.00           C
ATOM   3359  NH3 POPEE 202      65.747 101.602 113.718  1.00  0.00           N
ATOM   3363  C12 POPEE 202      65.448 103.033 114.038  1.00  0.00           C
ATOM   3366  C11 POPEE 202      66.676 103.913 113.808  1.00  0.00           C
ATOM   3369  P   POPEE 202      65.817 106.232 113.038  1.00  0.00           P
ATOM   3370  O13 POPEE 202      65.097 107.382 113.628  1.00  0.00           O
ATOM   3371  O14 POPEE 202      65.036 105.443 112.068  1.00  0.00           O
ATOM   3372  O11 POPEE 202      67.158 106.742 112.388  1.00  0.00           O
ATOM   3373  O12 POPEE 202      66.327 105.243 114.178  1.00  0.00           O
ATOM   3374  C1  POPEE 202      67.878 107.862 112.918  1.00  0.00           C
ATOM   3377  C2  POPEE 202      68.868 107.573 114.098  1.00  0.00           C
ATOM   3379  O21 POPEE 202      68.198 107.053 115.258  1.00  0.00           O
ATOM   3380  C21 POPEE 202      67.317 107.822 115.868  1.00  0.00           C
ATOM   3381  O22 POPEE 202      67.158 109.023 115.678  1.00  0.00           O
ATOM   3382  C22 POPEE 202      66.536 106.943 116.848  1.00  0.00           C
ATOM   3385  C3  POPEE 202      69.787 108.802 114.428  1.00  0.00           C
ATOM   3388  O31 POPEE 202      70.758 108.463 115.428  1.00  0.00           O
ATOM   3389  C31 POPEE 202      70.826 108.963 116.668  1.00  0.00           C
ATOM   3390  O32 POPEE 202      71.528 108.443 117.538  1.00  0.00           O
ATOM   3391  C32 POPEE 202      70.018 110.233 116.948  1.00  0.00           C
ATOM   3394  C23 POPEE 202      66.548 107.473 118.298  1.00  0.00           C
ATOM   3397  C24 POPEE 202      66.816 106.363 119.318  1.00  0.00           C
ATOM   3400  C25 POPEE 202      66.417 106.803 120.728  1.00  0.00           C
ATOM   3403  C26 POPEE 202      66.737 105.772 121.818  1.00  0.00           C
ATOM   3406  C27 POPEE 202      66.396 106.332 123.208  1.00  0.00           C
ATOM   3409  C28 POPEE 202      66.428 105.283 124.328  1.00  0.00           C
ATOM   3412  C29 POPEE 202      67.798 105.012 124.888  1.00  0.00           C
ATOM   3414 0C21 POPEE 202      68.007 104.363 126.038  1.00  0.00           C
ATOM   3416 1C21 POPEE 202      66.908 103.732 126.868  1.00  0.00           C
ATOM   3419 2C21 POPEE 202      66.396 104.573 128.058  1.00  0.00           C
ATOM   3422 3C21 POPEE 202      67.247 104.413 129.328  1.00  0.00           C
ATOM   3425 4C21 POPEE 202      66.518 104.833 130.618  1.00  0.00           C
ATOM   3428 5C21 POPEE 202      66.277 106.353 130.698  1.00  0.00           C
ATOM   3431 6C21 POPEE 202      66.076 106.863 132.138  1.00  0.00           C
ATOM   3434 7C21 POPEE 202      65.997 108.393 132.248  1.00  0.00           C
ATOM   3437 8C21 POPEE 202      65.978 108.902 133.688  1.00  0.00           C
ATOM   3441  C33 POPEE 202      70.497 110.963 118.228  1.00  0.00           C
ATOM   3444  C34 POPEE 202      70.008 110.362 119.558  1.00  0.00           C
ATOM   3447  C35 POPEE 202      68.637 110.882 120.028  1.00  0.00           C
ATOM   3450  C36 POPEE 202      68.707 111.992 121.098  1.00  0.00           C
ATOM   3453  C37 POPEE 202      67.308 112.393 121.598  1.00  0.00           C
ATOM   3456  C38 POPEE 202      67.177 113.783 122.228  1.00  0.00           C
ATOM   3459  C39 POPEE 202      68.107 114.023 123.418  1.00  0.00           C
ATOM   3462 0C31 POPEE 202      68.007 115.443 123.988  1.00  0.00           C
ATOM   3465 1C31 POPEE 202      66.618 115.823 124.518  1.00  0.00           C
ATOM   3468 2C31 POPEE 202      66.628 117.162 125.278  1.00  0.00           C
ATOM   3471 3C31 POPEE 202      66.676 117.013 126.808  1.00  0.00           C
ATOM   3474 4C31 POPEE 202      65.318 116.712 127.438  1.00  0.00           C
ATOM   3477 5C31 POPEE 202      65.357 116.752 128.968  1.00  0.00           C
ATOM   3480 6C31 POPEE 202      63.978 116.652 129.638  1.00  0.00           C
ATOM   3484  NH3 POPEF 203      42.528  26.942 115.648  1.00  0.00           N
ATOM   3488  C12 POPEF 203      42.948  26.022 114.538  1.00  0.00           C
ATOM   3491  C11 POPEF 203      41.798  25.062 114.188  1.00  0.00           C
ATOM   3494  P   POPEF 203      41.248  22.883 115.618  1.00  0.00           P
ATOM   3495  O13 POPEF 203      41.528  22.153 114.358  1.00  0.00           O
ATOM   3496  O14 POPEF 203      39.967  22.522 116.278  1.00  0.00           O
ATOM   3497  O11 POPEF 203      42.477  22.612 116.568  1.00  0.00           O
ATOM   3498  O12 POPEF 203      41.308  24.442 115.378  1.00  0.00           O
ATOM   3499  C1  POPEF 203      42.298  21.832 117.758  1.00  0.00           C
ATOM   3502  C2  POPEF 203      41.628  22.623 118.928  1.00  0.00           C
ATOM   3504  O21 POPEF 203      42.537  22.822 120.028  1.00  0.00           O
ATOM   3505  C21 POPEF 203      42.888  21.743 120.708  1.00  0.00           C
ATOM   3506  O22 POPEF 203      42.807  20.582 120.338  1.00  0.00           O
ATOM   3507  C22 POPEF 203      43.338  22.173 122.098  1.00  0.00           C
ATOM   3510  C3  POPEF 203      40.268  22.002 119.408  1.00  0.00           C
ATOM   3513  O31 POPEF 203      39.718  22.752 120.528  1.00  0.00           O
ATOM   3514  C31 POPEF 203      38.998  22.043 121.398  1.00  0.00           C
ATOM   3515  O32 POPEF 203      38.677  20.873 121.258  1.00  0.00           O
ATOM   3516  C32 POPEF 203      38.667  22.953 122.578  1.00  0.00           C
ATOM   3519  C23 POPEF 203      43.228  21.012 123.108  1.00  0.00           C
ATOM   3522  C24 POPEF 203      43.348  21.463 124.578  1.00  0.00           C
ATOM   3525  C25 POPEF 203      43.408  20.252 125.518  1.00  0.00           C
ATOM   3528  C26 POPEF 203      43.608  20.592 127.008  1.00  0.00           C
ATOM   3531  C27 POPEF 203      44.057  19.342 127.788  1.00  0.00           C
ATOM   3534  C28 POPEF 203      43.668  19.332 129.278  1.00  0.00           C
ATOM   3537  C29 POPEF 203      44.468  20.313 130.098  1.00  0.00           C
ATOM   3539 0C21 POPEF 203      44.938  20.112 131.348  1.00  0.00           C
ATOM   3541 1C21 POPEF 203      44.697  18.892 132.208  1.00  0.00           C
ATOM   3544 2C21 POPEF 203      44.208  19.283 133.608  1.00  0.00           C
ATOM   3547 3C21 POPEF 203      43.738  18.073 134.418  1.00  0.00           C
ATOM   3550 4C21 POPEF 203      43.098  18.483 135.748  1.00  0.00           C
ATOM   3553 5C21 POPEF 203      42.238  17.373 136.388  1.00  0.00           C
ATOM   3556 6C21 POPEF 203      43.048  16.172 136.908  1.00  0.00           C
ATOM   3559 7C21 POPEF 203      42.127  15.092 137.498  1.00  0.00           C
ATOM   3562 8C21 POPEF 203      42.857  13.963 138.218  1.00  0.00           C
ATOM   3566  C33 POPEF 203      37.807  22.323 123.688  1.00  0.00           C
ATOM   3569  C34 POPEF 203      37.468  23.352 124.778  1.00  0.00           C
ATOM   3572  C35 POPEF 203      37.807  22.913 126.218  1.00  0.00           C
ATOM   3575  C36 POPEF 203      36.837  21.862 126.778  1.00  0.00           C
ATOM   3578  C37 POPEF 203      37.067  21.623 128.278  1.00  0.00           C
ATOM   3581  C38 POPEF 203      35.998  20.723 128.928  1.00  0.00           C
ATOM   3584  C39 POPEF 203      35.798  21.092 130.408  1.00  0.00           C
ATOM   3587 0C31 POPEF 203      34.888  20.142 131.198  1.00  0.00           C
ATOM   3590 1C31 POPEF 203      34.787  20.582 132.668  1.00  0.00           C
ATOM   3593 2C31 POPEF 203      33.888  19.692 133.528  1.00  0.00           C
ATOM   3596 3C31 POPEF 203      34.487  18.312 133.808  1.00  0.00           C
ATOM   3599 4C31 POPEF 203      33.718  17.553 134.898  1.00  0.00           C
ATOM   3602 5C31 POPEF 203      34.267  16.142 135.108  1.00  0.00           C
ATOM   3605 6C31 POPEF 203      33.568  15.343 136.208  1.00  0.00           C
ATOM   3609  NH3 POPEG 204      45.427  45.323 115.528  1.00  0.00           N
ATOM   3613  C12 POPEG 204      44.167  44.522 115.288  1.00  0.00           C
ATOM   3616  C11 POPEG 204      42.948  45.463 115.268  1.00  0.00           C
ATOM   3619  P   POPEG 204      40.368  45.473 114.978  1.00  0.00           P
ATOM   3620  O13 POPEG 204      40.427  46.913 114.728  1.00  0.00           O
ATOM   3621  O14 POPEG 204      39.427  44.702 114.138  1.00  0.00           O
ATOM   3622  O11 POPEG 204      39.998  45.182 116.468  1.00  0.00           O
ATOM   3623  O12 POPEG 204      41.778  44.742 114.888  1.00  0.00           O
ATOM   3624  C1  POPEG 204      40.048  46.143 117.518  1.00  0.00           C
ATOM   3627  C2  POPEG 204      39.448  45.473 118.778  1.00  0.00           C
ATOM   3629  O21 POPEG 204      39.668  46.213 119.988  1.00  0.00           O
ATOM   3630  C21 POPEG 204      39.018  47.342 120.158  1.00  0.00           C
ATOM   3631  O22 POPEG 204      38.397  47.973 119.318  1.00  0.00           O
ATOM   3632  C22 POPEG 204      39.158  47.773 121.618  1.00  0.00           C
ATOM   3635  C3  POPEG 204      40.088  44.062 118.998  1.00  0.00           C
ATOM   3638  O31 POPEG 204      39.267  43.183 119.788  1.00  0.00           O
ATOM   3639  C31 POPEG 204      38.377  42.463 119.128  1.00  0.00           C
ATOM   3640  O32 POPEG 204      38.037  42.602 117.968  1.00  0.00           O
ATOM   3641  C32 POPEG 204      37.987  41.323 120.048  1.00  0.00           C
ATOM   3644  C23 POPEG 204      37.857  48.422 122.128  1.00  0.00           C
ATOM   3647  C24 POPEG 204      37.468  47.963 123.538  1.00  0.00           C
ATOM   3650  C25 POPEG 204      37.008  46.503 123.548  1.00  0.00           C
ATOM   3653  C26 POPEG 204      35.988  46.192 124.648  1.00  0.00           C
ATOM   3656  C27 POPEG 204      36.638  45.893 126.008  1.00  0.00           C
ATOM   3659  C28 POPEG 204      35.677  46.162 127.178  1.00  0.00           C
ATOM   3662  C29 POPEG 204      36.248  45.692 128.498  1.00  0.00           C
ATOM   3664 0C21 POPEG 204      35.577  45.683 129.658  1.00  0.00           C
ATOM   3666 1C21 POPEG 204      34.158  46.143 129.868  1.00  0.00           C
ATOM   3669 2C21 POPEG 204      33.237  44.923 129.968  1.00  0.00           C
ATOM   3672 3C21 POPEG 204      31.758  45.302 130.118  1.00  0.00           C
ATOM   3675 4C21 POPEG 204      30.858  44.073 129.978  1.00  0.00           C
ATOM   3678 5C21 POPEG 204      29.378  44.373 130.238  1.00  0.00           C
ATOM   3681 6C21 POPEG 204      28.508  43.132 129.988  1.00  0.00           C
ATOM   3684 7C21 POPEG 204      27.028  43.393 130.248  1.00  0.00           C
ATOM   3687 8C21 POPEG 204      26.188  42.123 130.128  1.00  0.00           C
ATOM   3691  C33 POPEG 204      36.588  40.703 119.818  1.00  0.00           C
ATOM   3694  C34 POPEG 204      35.967  40.253 121.148  1.00  0.00           C
ATOM   3697  C35 POPEG 204      36.868  39.332 121.998  1.00  0.00           C
ATOM   3700  C36 POPEG 204      36.577  39.402 123.498  1.00  0.00           C
ATOM   3703  C37 POPEG 204      37.448  38.382 124.238  1.00  0.00           C
ATOM   3706  C38 POPEG 204      37.188  38.312 125.748  1.00  0.00           C
ATOM   3709  C39 POPEG 204      37.938  37.123 126.358  1.00  0.00           C
ATOM   3712 0C31 POPEG 204      37.737  36.992 127.868  1.00  0.00           C
ATOM   3715 1C31 POPEG 204      38.428  35.733 128.428  1.00  0.00           C
ATOM   3718 2C31 POPEG 204      38.167  35.492 129.918  1.00  0.00           C
ATOM   3721 3C31 POPEG 204      38.838  36.492 130.868  1.00  0.00           C
ATOM   3724 4C31 POPEG 204      40.378  36.472 130.818  1.00  0.00           C
ATOM   3727 5C31 POPEG 204      41.008  37.163 132.038  1.00  0.00           C
ATOM   3730 6C31 POPEG 204      42.537  37.163 132.008  1.00  0.00           C
ATOM   3734  NH3 POPEH 205      88.448  94.003 109.398  1.00  0.00           N
ATOM   3738  C12 POPEH 205      87.378  93.132 110.018  1.00  0.00           C
ATOM   3741  C11 POPEH 205      86.258  92.733 109.058  1.00  0.00           C
ATOM   3744  P   POPEH 205      84.207  91.083 109.068  1.00  0.00           P
ATOM   3745  O13 POPEH 205      84.308  91.283 107.608  1.00  0.00           O
ATOM   3746  O14 POPEH 205      84.097  89.702 109.568  1.00  0.00           O
ATOM   3747  O11 POPEH 205      82.917  91.882 109.538  1.00  0.00           O
ATOM   3748  O12 POPEH 205      85.337  91.913 109.778  1.00  0.00           O
ATOM   3749  C1  POPEH 205      82.718  91.973 110.958  1.00  0.00           C
ATOM   3752  C2  POPEH 205      81.398  92.733 111.258  1.00  0.00           C
ATOM   3754  O21 POPEH 205      81.418  93.153 112.628  1.00  0.00           O
ATOM   3755  C21 POPEH 205      81.338  92.262 113.578  1.00  0.00           C
ATOM   3756  O22 POPEH 205      81.047  91.083 113.468  1.00  0.00           O
ATOM   3757  C22 POPEH 205      81.728  92.913 114.888  1.00  0.00           C
ATOM   3760  C3  POPEH 205      80.137  91.913 110.818  1.00  0.00           C
ATOM   3763  O31 POPEH 205      78.948  92.442 111.428  1.00  0.00           O
ATOM   3764  C31 POPEH 205      78.278  91.842 112.428  1.00  0.00           C
ATOM   3765  O32 POPEH 205      77.638  92.452 113.268  1.00  0.00           O
ATOM   3766  C32 POPEH 205      78.298  90.303 112.388  1.00  0.00           C
ATOM   3769  C23 POPEH 205      83.258  92.992 114.958  1.00  0.00           C
ATOM   3772  C24 POPEH 205      83.798  93.482 116.298  1.00  0.00           C
ATOM   3775  C25 POPEH 205      85.317  93.372 116.328  1.00  0.00           C
ATOM   3778  C26 POPEH 205      85.927  93.473 117.718  1.00  0.00           C
ATOM   3781  C27 POPEH 205      87.408  93.072 117.708  1.00  0.00           C
ATOM   3784  C28 POPEH 205      88.107  93.382 119.038  1.00  0.00           C
ATOM   3787  C29 POPEH 205      89.567  93.013 118.978  1.00  0.00           C
ATOM   3789 0C21 POPEH 205      90.438  93.202 119.968  1.00  0.00           C
ATOM   3791 1C21 POPEH 205      90.148  93.813 121.318  1.00  0.00           C
ATOM   3794 2C21 POPEH 205      90.288  92.822 122.498  1.00  0.00           C
ATOM   3797 3C21 POPEH 205      89.128  91.822 122.618  1.00  0.00           C
ATOM   3800 4C21 POPEH 205      87.817  92.503 123.038  1.00  0.00           C
ATOM   3803 5C21 POPEH 205      86.637  91.533 123.248  1.00  0.00           C
ATOM   3806 6C21 POPEH 205      86.808  90.602 124.448  1.00  0.00           C
ATOM   3809 7C21 POPEH 205      86.927  89.123 124.088  1.00  0.00           C
ATOM   3812 8C21 POPEH 205      87.037  88.232 125.328  1.00  0.00           C
ATOM   3816  C33 POPEH 205      77.748  89.702 113.698  1.00  0.00           C
ATOM   3819  C34 POPEH 205      78.158  88.232 113.928  1.00  0.00           C
ATOM   3822  C35 POPEH 205      79.488  88.042 114.668  1.00  0.00           C
ATOM   3825  C36 POPEH 205      80.638  87.643 113.748  1.00  0.00           C
ATOM   3828  C37 POPEH 205      81.988  87.512 114.458  1.00  0.00           C
ATOM   3831  C38 POPEH 205      83.027  86.873 113.528  1.00  0.00           C
ATOM   3834  C39 POPEH 205      83.127  85.343 113.668  1.00  0.00           C
ATOM   3837 0C31 POPEH 205      84.067  84.952 114.818  1.00  0.00           C
ATOM   3840 1C31 POPEH 205      84.558  83.503 114.838  1.00  0.00           C
ATOM   3843 2C31 POPEH 205      85.798  83.393 115.738  1.00  0.00           C
ATOM   3846 3C31 POPEH 205      86.468  82.013 115.758  1.00  0.00           C
ATOM   3849 4C31 POPEH 205      85.667  80.983 116.558  1.00  0.00           C
ATOM   3852 5C31 POPEH 205      86.468  79.683 116.728  1.00  0.00           C
ATOM   3855 6C31 POPEH 205      85.798  78.662 117.648  1.00  0.00           C
ATOM   3859  NH3 POPEI 206      14.628  88.783 111.708  1.00  0.00           N
ATOM   3863  C12 POPEI 206      15.558  89.812 111.138  1.00  0.00           C
ATOM   3866  C11 POPEI 206      16.568  90.243 112.198  1.00  0.00           C
ATOM   3869  P   POPEI 206      17.548  92.663 112.428  1.00  0.00           P
ATOM   3870  O13 POPEI 206      18.188  93.652 111.538  1.00  0.00           O
ATOM   3871  O14 POPEI 206      16.247  93.053 113.008  1.00  0.00           O
ATOM   3872  O11 POPEI 206      18.518  92.353 113.638  1.00  0.00           O
ATOM   3873  O12 POPEI 206      17.408  91.273 111.678  1.00  0.00           O
ATOM   3874  C1  POPEI 206      18.098  91.512 114.728  1.00  0.00           C
ATOM   3877  C2  POPEI 206      18.378  92.213 116.088  1.00  0.00           C
ATOM   3879  O21 POPEI 206      18.227  91.363 117.248  1.00  0.00           O
ATOM   3880  C21 POPEI 206      17.098  90.702 117.478  1.00  0.00           C
ATOM   3881  O22 POPEI 206      16.167  90.553 116.708  1.00  0.00           O
ATOM   3882  C22 POPEI 206      17.188  90.093 118.878  1.00  0.00           C
ATOM   3885  C3  POPEI 206      17.528  93.522 116.178  1.00  0.00           C
ATOM   3888  O31 POPEI 206      17.618  94.172 117.468  1.00  0.00           O
ATOM   3889  C31 POPEI 206      16.467  94.492 118.028  1.00  0.00           C
ATOM   3890  O32 POPEI 206      15.358  94.242 117.588  1.00  0.00           O
ATOM   3891  C32 POPEI 206      16.647  95.213 119.368  1.00  0.00           C
ATOM   3894  C23 POPEI 206      15.818  89.952 119.588  1.00  0.00           C
ATOM   3897  C24 POPEI 206      15.907  89.252 120.948  1.00  0.00           C
ATOM   3900  C25 POPEI 206      16.628  90.063 122.048  1.00  0.00           C
ATOM   3903  C26 POPEI 206      15.768  91.183 122.668  1.00  0.00           C
ATOM   3906  C27 POPEI 206      16.478  91.852 123.858  1.00  0.00           C
ATOM   3909  C28 POPEI 206      15.538  92.722 124.708  1.00  0.00           C
ATOM   3912  C29 POPEI 206      16.158  94.053 125.068  1.00  0.00           C
ATOM   3914 0C21 POPEI 206      16.827  94.342 126.198  1.00  0.00           C
ATOM   3916 1C21 POPEI 206      17.087  93.403 127.348  1.00  0.00           C
ATOM   3919 2C21 POPEI 206      16.247  93.802 128.568  1.00  0.00           C
ATOM   3922 3C21 POPEI 206      16.728  95.073 129.288  1.00  0.00           C
ATOM   3925 4C21 POPEI 206      15.688  95.562 130.308  1.00  0.00           C
ATOM   3928 5C21 POPEI 206      16.247  96.643 131.238  1.00  0.00           C
ATOM   3931 6C21 POPEI 206      17.048  96.043 132.408  1.00  0.00           C
ATOM   3934 7C21 POPEI 206      17.708  97.102 133.298  1.00  0.00           C
ATOM   3937 8C21 POPEI 206      18.398  96.483 134.518  1.00  0.00           C
ATOM   3941  C33 POPEI 206      18.068  95.213 119.968  1.00  0.00           C
ATOM   3944  C34 POPEI 206      18.008  95.492 121.478  1.00  0.00           C
ATOM   3947  C35 POPEI 206      19.348  95.922 122.058  1.00  0.00           C
ATOM   3950  C36 POPEI 206      19.288  96.073 123.588  1.00  0.00           C
ATOM   3953  C37 POPEI 206      20.598  96.623 124.158  1.00  0.00           C
ATOM   3956  C38 POPEI 206      20.618  96.792 125.678  1.00  0.00           C
ATOM   3959  C39 POPEI 206      20.638  95.462 126.438  1.00  0.00           C
ATOM   3962 0C31 POPEI 206      20.958  95.683 127.918  1.00  0.00           C
ATOM   3965 1C31 POPEI 206      20.898  94.403 128.768  1.00  0.00           C
ATOM   3968 2C31 POPEI 206      21.648  94.553 130.098  1.00  0.00           C
ATOM   3971 3C31 POPEI 206      21.058  95.623 131.038  1.00  0.00           C
ATOM   3974 4C31 POPEI 206      22.148  96.323 131.868  1.00  0.00           C
ATOM   3977 5C31 POPEI 206      21.588  97.382 132.828  1.00  0.00           C
ATOM   3980 6C31 POPEI 206      22.678  98.232 133.488  1.00  0.00           C
ATOM   3984  NH3 POPEJ 207     123.217  21.432 152.688  1.00  0.00           N
ATOM   3988  C12 POPEJ 207     121.967  22.223 152.498  1.00  0.00           C
ATOM   3991  C11 POPEJ 207     121.948  23.363 153.528  1.00  0.00           C
ATOM   3994  P   POPEJ 207     123.088  25.733 153.578  1.00  0.00           P
ATOM   3995  O13 POPEJ 207     122.017  26.093 154.528  1.00  0.00           O
ATOM   3996  O14 POPEJ 207     124.427  26.303 153.768  1.00  0.00           O
ATOM   3997  O11 POPEJ 207     122.588  26.082 152.108  1.00  0.00           O
ATOM   3998  O12 POPEJ 207     123.158  24.142 153.498  1.00  0.00           O
ATOM   3999  C1  POPEJ 207     122.817  25.182 151.018  1.00  0.00           C
ATOM   4002  C2  POPEJ 207     123.327  25.933 149.768  1.00  0.00           C
ATOM   4004  O21 POPEJ 207     122.706  25.403 148.578  1.00  0.00           O
ATOM   4005  C21 POPEJ 207     123.018  24.153 148.248  1.00  0.00           C
ATOM   4006  O22 POPEJ 207     123.737  23.393 148.858  1.00  0.00           O
ATOM   4007  C22 POPEJ 207     122.368  23.842 146.908  1.00  0.00           C
ATOM   4010  C3  POPEJ 207     124.878  26.012 149.698  1.00  0.00           C
ATOM   4013  O31 POPEJ 207     125.288  26.683 148.488  1.00  0.00           O
ATOM   4014  C31 POPEJ 207     126.576  26.932 148.418  1.00  0.00           C
ATOM   4015  O32 POPEJ 207     127.437  26.583 149.198  1.00  0.00           O
ATOM   4016  C32 POPEJ 207     126.827  27.752 147.148  1.00  0.00           C
ATOM   4019  C23 POPEJ 207     122.957  22.582 146.248  1.00  0.00           C
ATOM   4022  C24 POPEJ 207     122.388  22.362 144.848  1.00  0.00           C
ATOM   4025  C25 POPEJ 207     123.308  21.502 143.958  1.00  0.00           C
ATOM   4028  C26 POPEJ 207     124.537  22.272 143.438  1.00  0.00           C
ATOM   4031  C27 POPEJ 207     125.347  21.463 142.428  1.00  0.00           C
ATOM   4034  C28 POPEJ 207     126.327  22.332 141.628  1.00  0.00           C
ATOM   4037  C29 POPEJ 207     127.128  21.512 140.648  1.00  0.00           C
ATOM   4039 0C21 POPEJ 207     126.786  21.252 139.378  1.00  0.00           C
ATOM   4041 1C21 POPEJ 207     125.518  21.703 138.698  1.00  0.00           C
ATOM   4044 2C21 POPEJ 207     125.098  20.783 137.528  1.00  0.00           C
ATOM   4047 3C21 POPEJ 207     124.777  19.342 137.938  1.00  0.00           C
ATOM   4050 4C21 POPEJ 207     123.747  18.703 136.988  1.00  0.00           C
ATOM   4053 5C21 POPEJ 207     123.247  17.303 137.388  1.00  0.00           C
ATOM   4056 6C21 POPEJ 207     124.286  16.172 137.298  1.00  0.00           C
ATOM   4059 7C21 POPEJ 207     123.618  14.783 137.368  1.00  0.00           C
ATOM   4062 8C21 POPEJ 207     124.517  13.623 136.928  1.00  0.00           C
ATOM   4066  C33 POPEJ 207     128.286  27.623 146.688  1.00  0.00           C
ATOM   4069  C34 POPEJ 207     128.577  28.233 145.308  1.00  0.00           C
ATOM   4072  C35 POPEJ 207     130.002  27.862 144.848  1.00  0.00           C
ATOM   4075  C36 POPEJ 207     129.993  26.793 143.758  1.00  0.00           C
ATOM   4078  C37 POPEJ 207     131.372  26.563 143.118  1.00  0.00           C
ATOM   4081  C38 POPEJ 207     131.271  25.543 141.968  1.00  0.00           C
ATOM   4084  C39 POPEJ 207     132.552  25.383 141.128  1.00  0.00           C
ATOM   4087 0C31 POPEJ 207     133.762  24.913 141.938  1.00  0.00           C
ATOM   4090 1C31 POPEJ 207     134.783  24.133 141.078  1.00  0.00           C
ATOM   4093 2C31 POPEJ 207     136.051  23.803 141.858  1.00  0.00           C
ATOM   4096 3C31 POPEJ 207     136.611  22.402 141.598  1.00  0.00           C
ATOM   4099 4C31 POPEJ 207     137.753  22.053 142.568  1.00  0.00           C
ATOM   4102 5C31 POPEJ 207     138.372  20.682 142.298  1.00  0.00           C
ATOM   4105 6C31 POPEJ 207     139.372  20.262 143.378  1.00  0.00           C
ATOM   4109  NH3 POPEK 208      62.698 111.582 113.508  1.00  0.00           N
ATOM   4113  C12 POPEK 208      62.618 110.233 114.158  1.00  0.00           C
ATOM   4116  C11 POPEK 208      61.168 109.702 114.258  1.00  0.00           C
ATOM   4119  P   POPEK 208      59.818 110.583 112.158  1.00  0.00           P
ATOM   4120  O13 POPEK 208      60.887 111.343 111.488  1.00  0.00           O
ATOM   4121  O14 POPEK 208      58.708 110.082 111.328  1.00  0.00           O
ATOM   4122  O11 POPEK 208      59.217 111.512 113.248  1.00  0.00           O
ATOM   4123  O12 POPEK 208      60.557 109.452 112.988  1.00  0.00           O
ATOM   4124  C1  POPEK 208      58.008 111.122 113.928  1.00  0.00           C
ATOM   4127  C2  POPEK 208      58.028 111.783 115.308  1.00  0.00           C
ATOM   4129  O21 POPEK 208      56.868 111.343 116.038  1.00  0.00           O
ATOM   4130  C21 POPEK 208      57.088 111.283 117.348  1.00  0.00           C
ATOM   4131  O22 POPEK 208      58.167 111.422 117.898  1.00  0.00           O
ATOM   4132  C22 POPEK 208      55.798 110.982 118.088  1.00  0.00           C
ATOM   4135  C3  POPEK 208      58.067 113.323 115.198  1.00  0.00           C
ATOM   4138  O31 POPEK 208      58.278 113.902 116.498  1.00  0.00           O
ATOM   4139  C31 POPEK 208      58.508 115.192 116.528  1.00  0.00           C
ATOM   4140  O32 POPEK 208      58.457 115.963 115.588  1.00  0.00           O
ATOM   4141  C32 POPEK 208      58.908 115.553 117.958  1.00  0.00           C
ATOM   4144  C23 POPEK 208      55.877 111.283 119.608  1.00  0.00           C
ATOM   4147  C24 POPEK 208      54.668 110.723 120.368  1.00  0.00           C
ATOM   4150  C25 POPEK 208      54.697 109.193 120.518  1.00  0.00           C
ATOM   4153  C26 POPEK 208      54.528 108.732 121.978  1.00  0.00           C
ATOM   4156  C27 POPEK 208      54.158 107.262 122.148  1.00  0.00           C
ATOM   4159  C28 POPEK 208      53.787 106.903 123.598  1.00  0.00           C
ATOM   4162  C29 POPEK 208      54.988 106.892 124.508  1.00  0.00           C
ATOM   4164 0C21 POPEK 208      54.977 106.493 125.788  1.00  0.00           C
ATOM   4166 1C21 POPEK 208      53.758 105.973 126.508  1.00  0.00           C
ATOM   4169 2C21 POPEK 208      54.107 105.103 127.728  1.00  0.00           C
ATOM   4172 3C21 POPEK 208      52.897 104.283 128.208  1.00  0.00           C
ATOM   4175 4C21 POPEK 208      53.298 102.913 128.788  1.00  0.00           C
ATOM   4178 5C21 POPEK 208      52.137 101.903 128.768  1.00  0.00           C
ATOM   4181 6C21 POPEK 208      51.138 102.102 129.908  1.00  0.00           C
ATOM   4184 7C21 POPEK 208      49.938 101.132 129.818  1.00  0.00           C
ATOM   4187 8C21 POPEK 208      48.928 101.292 130.958  1.00  0.00           C
ATOM   4191  C33 POPEK 208      57.818 115.133 118.968  1.00  0.00           C
ATOM   4194  C34 POPEK 208      58.138 115.502 120.418  1.00  0.00           C
ATOM   4197  C35 POPEK 208      58.647 114.322 121.248  1.00  0.00           C
ATOM   4200  C36 POPEK 208      58.878 114.672 122.728  1.00  0.00           C
ATOM   4203  C37 POPEK 208      59.147 113.403 123.548  1.00  0.00           C
ATOM   4206  C38 POPEK 208      59.668 113.643 124.978  1.00  0.00           C
ATOM   4209  C39 POPEK 208      58.587 113.953 126.028  1.00  0.00           C
ATOM   4212 0C31 POPEK 208      59.167 113.843 127.448  1.00  0.00           C
ATOM   4215 1C31 POPEK 208      58.118 113.932 128.568  1.00  0.00           C
ATOM   4218 2C31 POPEK 208      58.618 113.352 129.908  1.00  0.00           C
ATOM   4221 3C31 POPEK 208      59.788 114.112 130.558  1.00  0.00           C
ATOM   4224 4C31 POPEK 208      59.417 115.492 131.118  1.00  0.00           C
ATOM   4227 5C31 POPEK 208      60.458 116.033 132.108  1.00  0.00           C
ATOM   4230 6C31 POPEK 208      60.147 117.442 132.628  1.00  0.00           C
ATOM   4234  NH3 POPEL 209      68.357  77.763 113.838  1.00  0.00           N
ATOM   4238  C12 POPEL 209      67.357  78.882 113.708  1.00  0.00           C
ATOM   4241  C11 POPEL 209      66.478  78.772 112.458  1.00  0.00           C
ATOM   4244  P   POPEL 209      64.548  80.433 111.658  1.00  0.00           P
ATOM   4245  O13 POPEL 209      65.088  80.202 110.308  1.00  0.00           O
ATOM   4246  O14 POPEL 209      63.098  80.202 111.848  1.00  0.00           O
ATOM   4247  O11 POPEL 209      64.878  81.922 112.088  1.00  0.00           O
ATOM   4248  O12 POPEL 209      65.278  79.503 112.708  1.00  0.00           O
ATOM   4249  C1  POPEL 209      66.118  82.333 112.658  1.00  0.00           C
ATOM   4252  C2  POPEL 209      65.927  82.783 114.138  1.00  0.00           C
ATOM   4254  O21 POPEL 209      65.518  84.163 114.238  1.00  0.00           O
ATOM   4255  C21 POPEL 209      66.388  85.143 114.098  1.00  0.00           C
ATOM   4256  O22 POPEL 209      67.466  85.093 113.558  1.00  0.00           O
ATOM   4257  C22 POPEL 209      65.826  86.363 114.818  1.00  0.00           C
ATOM   4260  C3  POPEL 209      67.107  82.463 115.108  1.00  0.00           C
ATOM   4263  O31 POPEL 209      66.698  82.692 116.478  1.00  0.00           O
ATOM   4264  C31 POPEL 209      65.948  81.702 116.978  1.00  0.00           C
ATOM   4265  O32 POPEL 209      65.738  80.632 116.428  1.00  0.00           O
ATOM   4266  C32 POPEL 209      65.207  82.153 118.238  1.00  0.00           C
ATOM   4269  C23 POPEL 209      66.177  86.402 116.328  1.00  0.00           C
ATOM   4272  C24 POPEL 209      65.088  87.043 117.198  1.00  0.00           C
ATOM   4275  C25 POPEL 209      64.548  88.382 116.678  1.00  0.00           C
ATOM   4278  C26 POPEL 209      65.507  89.553 116.918  1.00  0.00           C
ATOM   4281  C27 POPEL 209      64.966  90.893 116.408  1.00  0.00           C
ATOM   4284  C28 POPEL 209      66.027  91.992 116.588  1.00  0.00           C
ATOM   4287  C29 POPEL 209      65.618  93.333 116.038  1.00  0.00           C
ATOM   4289 0C21 POPEL 209      66.467  94.342 115.778  1.00  0.00           C
ATOM   4291 1C21 POPEL 209      67.967  94.333 115.968  1.00  0.00           C
ATOM   4294 2C21 POPEL 209      68.438  95.082 117.238  1.00  0.00           C
ATOM   4297 3C21 POPEL 209      68.048  94.342 118.528  1.00  0.00           C
ATOM   4300 4C21 POPEL 209      68.408  95.122 119.808  1.00  0.00           C
ATOM   4303 5C21 POPEL 209      68.018  94.333 121.058  1.00  0.00           C
ATOM   4306 6C21 POPEL 209      68.048  95.182 122.338  1.00  0.00           C
ATOM   4309 7C21 POPEL 209      67.588  94.352 123.548  1.00  0.00           C
ATOM   4312 8C21 POPEL 209      67.558  95.122 124.868  1.00  0.00           C
ATOM   4316  C33 POPEL 209      65.957  81.952 119.568  1.00  0.00           C
ATOM   4319  C34 POPEL 209      65.077  82.253 120.788  1.00  0.00           C
ATOM   4322  C35 POPEL 209      65.848  82.713 122.048  1.00  0.00           C
ATOM   4325  C36 POPEL 209      66.258  81.583 123.008  1.00  0.00           C
ATOM   4328  C37 POPEL 209      66.978  82.113 124.258  1.00  0.00           C
ATOM   4331  C38 POPEL 209      66.568  81.422 125.578  1.00  0.00           C
ATOM   4334  C39 POPEL 209      65.228  81.933 126.128  1.00  0.00           C
ATOM   4337 0C31 POPEL 209      64.918  81.452 127.548  1.00  0.00           C
ATOM   4340 1C31 POPEL 209      63.688  82.193 128.108  1.00  0.00           C
ATOM   4343 2C31 POPEL 209      63.377  81.952 129.588  1.00  0.00           C
ATOM   4346 3C31 POPEL 209      62.347  82.992 130.078  1.00  0.00           C
ATOM   4349 4C31 POPEL 209      61.787  82.743 131.478  1.00  0.00           C
ATOM   4352 5C31 POPEL 209      60.807  83.843 131.918  1.00  0.00           C
ATOM   4355 6C31 POPEL 209      60.138  83.573 133.258  1.00  0.00           C
ATOM   4359  NH3 POPEM 210     103.536   6.222 116.208  1.00  0.00           N
ATOM   4363  C12 POPEM 210     102.528   6.493 115.138  1.00  0.00           C
ATOM   4366  C11 POPEM 210     103.107   7.533 114.188  1.00  0.00           C
ATOM   4369  P   POPEM 210     103.258  10.123 114.078  1.00  0.00           P
ATOM   4370  O13 POPEM 210     103.747   9.963 112.688  1.00  0.00           O
ATOM   4371  O14 POPEM 210     101.938  10.772 114.278  1.00  0.00           O
ATOM   4372  O11 POPEM 210     104.258  11.053 114.868  1.00  0.00           O
ATOM   4373  O12 POPEM 210     103.317   8.753 114.878  1.00  0.00           O
ATOM   4374  C1  POPEM 210     105.498  10.623 115.418  1.00  0.00           C
ATOM   4377  C2  POPEM 210     105.457  10.703 116.968  1.00  0.00           C
ATOM   4379  O21 POPEM 210     106.798  10.663 117.488  1.00  0.00           O
ATOM   4380  C21 POPEM 210     107.417   9.502 117.598  1.00  0.00           C
ATOM   4381  O22 POPEM 210     106.997   8.413 117.248  1.00  0.00           O
ATOM   4382  C22 POPEM 210     108.758   9.803 118.278  1.00  0.00           C
ATOM   4385  C3  POPEM 210     104.478   9.663 117.598  1.00  0.00           C
ATOM   4388  O31 POPEM 210     104.628   9.362 119.008  1.00  0.00           O
ATOM   4389  C31 POPEM 210     104.427  10.342 119.878  1.00  0.00           C
ATOM   4390  O32 POPEM 210     104.327  11.533 119.638  1.00  0.00           O
ATOM   4391  C32 POPEM 210     104.258   9.743 121.268  1.00  0.00           C
ATOM   4394  C23 POPEM 210     108.838   9.192 119.688  1.00  0.00           C
ATOM   4397  C24 POPEM 210     110.077   9.632 120.468  1.00  0.00           C
ATOM   4400  C25 POPEM 210     110.188   8.933 121.828  1.00  0.00           C
ATOM   4403  C26 POPEM 210     111.538   9.123 122.518  1.00  0.00           C
ATOM   4406  C27 POPEM 210     111.688   8.172 123.708  1.00  0.00           C
ATOM   4409  C28 POPEM 210     113.147   7.732 123.958  1.00  0.00           C
ATOM   4412  C29 POPEM 210     113.188   6.503 124.848  1.00  0.00           C
ATOM   4414 0C21 POPEM 210     114.048   6.263 125.848  1.00  0.00           C
ATOM   4416 1C21 POPEM 210     115.197   7.132 126.278  1.00  0.00           C
ATOM   4419 2C21 POPEM 210     114.897   8.013 127.498  1.00  0.00           C
ATOM   4422 3C21 POPEM 210     116.158   8.703 128.028  1.00  0.00           C
ATOM   4425 4C21 POPEM 210     115.857   9.873 128.958  1.00  0.00           C
ATOM   4428 5C21 POPEM 210     117.077  10.313 129.768  1.00  0.00           C
ATOM   4431 6C21 POPEM 210     116.877  11.682 130.428  1.00  0.00           C
ATOM   4434 7C21 POPEM 210     117.847  11.913 131.598  1.00  0.00           C
ATOM   4437 8C21 POPEM 210     117.588  13.213 132.358  1.00  0.00           C
ATOM   4441  C33 POPEM 210     105.508   9.942 122.168  1.00  0.00           C
ATOM   4444  C34 POPEM 210     105.848   8.682 122.978  1.00  0.00           C
ATOM   4447  C35 POPEM 210     106.268   7.493 122.098  1.00  0.00           C
ATOM   4450  C36 POPEM 210     107.388   6.652 122.728  1.00  0.00           C
ATOM   4453  C37 POPEM 210     108.036   5.703 121.718  1.00  0.00           C
ATOM   4456  C38 POPEM 210     109.097   4.802 122.368  1.00  0.00           C
ATOM   4459  C39 POPEM 210     109.618   3.672 121.458  1.00  0.00           C
ATOM   4462 0C31 POPEM 210     110.267   4.123 120.148  1.00  0.00           C
ATOM   4465 1C31 POPEM 210     111.678   4.712 120.238  1.00  0.00           C
ATOM   4468 2C31 POPEM 210     112.217   5.163 118.858  1.00  0.00           C
ATOM   4471 3C31 POPEM 210     112.277   4.033 117.808  1.00  0.00           C
ATOM   4474 4C31 POPEM 210     112.648   4.523 116.408  1.00  0.00           C
ATOM   4477 5C31 POPEM 210     112.607   3.383 115.368  1.00  0.00           C
ATOM   4480 6C31 POPEM 210     113.036   3.842 113.968  1.00  0.00           C
ATOM   4484  NH3 POPEN 211      28.958  55.702 155.718  1.00  0.00           N
ATOM   4488  C12 POPEN 211      29.288  54.373 156.358  1.00  0.00           C
ATOM   4491  C11 POPEN 211      28.077  53.743 157.068  1.00  0.00           C
ATOM   4494  P   POPEN 211      27.657  51.313 156.128  1.00  0.00           P
ATOM   4495  O13 POPEN 211      26.618  50.733 155.258  1.00  0.00           O
ATOM   4496  O14 POPEN 211      27.887  50.753 157.478  1.00  0.00           O
ATOM   4497  O11 POPEN 211      29.048  51.302 155.378  1.00  0.00           O
ATOM   4498  O12 POPEN 211      27.368  52.862 156.198  1.00  0.00           O
ATOM   4499  C1  POPEN 211      29.327  50.403 154.298  1.00  0.00           C
ATOM   4502  C2  POPEN 211      28.678  50.893 152.988  1.00  0.00           C
ATOM   4504  O21 POPEN 211      29.167  50.263 151.798  1.00  0.00           O
ATOM   4505  C21 POPEN 211      28.897  48.972 151.618  1.00  0.00           C
ATOM   4506  O22 POPEN 211      28.868  48.113 152.488  1.00  0.00           O
ATOM   4507  C22 POPEN 211      28.498  48.732 150.148  1.00  0.00           C
ATOM   4510  C3  POPEN 211      28.878  52.442 152.888  1.00  0.00           C
ATOM   4513  O31 POPEN 211      28.667  53.012 151.588  1.00  0.00           O
ATOM   4514  C31 POPEN 211      27.428  52.953 151.138  1.00  0.00           C
ATOM   4515  O32 POPEN 211      26.497  52.363 151.648  1.00  0.00           O
ATOM   4516  C32 POPEN 211      27.358  53.823 149.878  1.00  0.00           C
ATOM   4519  C23 POPEN 211      29.228  49.663 149.148  1.00  0.00           C
ATOM   4522  C24 POPEN 211      28.678  49.713 147.708  1.00  0.00           C
ATOM   4525  C25 POPEN 211      29.268  50.933 146.988  1.00  0.00           C
ATOM   4528  C26 POPEN 211      28.818  51.092 145.528  1.00  0.00           C
ATOM   4531  C27 POPEN 211      29.397  50.052 144.578  1.00  0.00           C
ATOM   4534  C28 POPEN 211      29.098  50.343 143.088  1.00  0.00           C
ATOM   4537  C29 POPEN 211      29.958  51.432 142.498  1.00  0.00           C
ATOM   4539 0C21 POPEN 211      30.168  51.633 141.188  1.00  0.00           C
ATOM   4541 1C21 POPEN 211      29.538  50.843 140.058  1.00  0.00           C
ATOM   4544 2C21 POPEN 211      30.558  50.052 139.208  1.00  0.00           C
ATOM   4547 3C21 POPEN 211      29.968  49.652 137.848  1.00  0.00           C
ATOM   4550 4C21 POPEN 211      30.968  48.963 136.898  1.00  0.00           C
ATOM   4553 5C21 POPEN 211      31.318  47.522 137.298  1.00  0.00           C
ATOM   4556 6C21 POPEN 211      32.158  46.812 136.218  1.00  0.00           C
ATOM   4559 7C21 POPEN 211      31.307  46.033 135.208  1.00  0.00           C
ATOM   4562 8C21 POPEN 211      32.118  45.422 134.058  1.00  0.00           C
ATOM   4566  C33 POPEN 211      25.947  53.883 149.258  1.00  0.00           C
ATOM   4569  C34 POPEN 211      25.778  55.012 148.228  1.00  0.00           C
ATOM   4572  C35 POPEN 211      26.758  55.003 147.058  1.00  0.00           C
ATOM   4575  C36 POPEN 211      26.418  56.092 146.038  1.00  0.00           C
ATOM   4578  C37 POPEN 211      27.438  56.183 144.888  1.00  0.00           C
ATOM   4581  C38 POPEN 211      27.038  57.213 143.828  1.00  0.00           C
ATOM   4584  C39 POPEN 211      28.158  57.512 142.828  1.00  0.00           C
ATOM   4587 0C31 POPEN 211      27.708  58.472 141.718  1.00  0.00           C
ATOM   4590 1C31 POPEN 211      28.868  59.293 141.148  1.00  0.00           C
ATOM   4593 2C31 POPEN 211      28.438  60.442 140.218  1.00  0.00           C
ATOM   4596 3C31 POPEN 211      27.538  60.012 139.048  1.00  0.00           C
ATOM   4599 4C31 POPEN 211      28.178  58.972 138.118  1.00  0.00           C
ATOM   4602 5C31 POPEN 211      27.218  58.492 137.028  1.00  0.00           C
ATOM   4605 6C31 POPEN 211      27.758  57.312 136.228  1.00  0.00           C
ATOM   4609  NH3 POPEO 212      24.738  50.972 153.428  1.00  0.00           N
ATOM   4613  C12 POPEO 212      23.278  50.843 153.808  1.00  0.00           C
ATOM   4616  C11 POPEO 212      22.518  52.183 153.758  1.00  0.00           C
ATOM   4619  P   POPEO 212      22.297  54.533 154.858  1.00  0.00           P
ATOM   4620  O13 POPEO 212      21.108  54.363 155.708  1.00  0.00           O
ATOM   4621  O14 POPEO 212      23.258  55.553 155.338  1.00  0.00           O
ATOM   4622  O11 POPEO 212      21.827  54.923 153.388  1.00  0.00           O
ATOM   4623  O12 POPEO 212      23.068  53.153 154.658  1.00  0.00           O
ATOM   4624  C1  POPEO 212      22.708  55.312 152.328  1.00  0.00           C
ATOM   4627  C2  POPEO 212      21.928  56.162 151.268  1.00  0.00           C
ATOM   4629  O21 POPEO 212      22.487  56.043 149.938  1.00  0.00           O
ATOM   4630  C21 POPEO 212      21.588  55.942 148.958  1.00  0.00           C
ATOM   4631  O22 POPEO 212      20.378  55.843 149.098  1.00  0.00           O
ATOM   4632  C22 POPEO 212      22.278  56.062 147.588  1.00  0.00           C
ATOM   4635  C3  POPEO 212      21.878  57.652 151.668  1.00  0.00           C
ATOM   4638  O31 POPEO 212      21.038  58.373 150.758  1.00  0.00           O
ATOM   4639  C31 POPEO 212      20.938  59.663 151.008  1.00  0.00           C
ATOM   4640  O32 POPEO 212      21.467  60.253 151.938  1.00  0.00           O
ATOM   4641  C32 POPEO 212      20.098  60.292 149.878  1.00  0.00           C
ATOM   4644  C23 POPEO 212      21.348  56.542 146.438  1.00  0.00           C
ATOM   4647  C24 POPEO 212      22.168  56.903 145.178  1.00  0.00           C
ATOM   4650  C25 POPEO 212      21.348  57.163 143.908  1.00  0.00           C
ATOM   4653  C26 POPEO 212      20.788  55.893 143.258  1.00  0.00           C
ATOM   4656  C27 POPEO 212      20.018  56.183 141.958  1.00  0.00           C
ATOM   4659  C28 POPEO 212      19.218  54.963 141.468  1.00  0.00           C
ATOM   4662  C29 POPEO 212      18.278  55.312 140.338  1.00  0.00           C
ATOM   4664 0C21 POPEO 212      18.587  55.372 139.028  1.00  0.00           C
ATOM   4666 1C21 POPEO 212      19.917  55.073 138.388  1.00  0.00           C
ATOM   4669 2C21 POPEO 212      19.758  54.333 137.058  1.00  0.00           C
ATOM   4672 3C21 POPEO 212      19.168  55.213 135.948  1.00  0.00           C
ATOM   4675 4C21 POPEO 212      18.298  54.452 134.918  1.00  0.00           C
ATOM   4678 5C21 POPEO 212      19.077  53.643 133.878  1.00  0.00           C
ATOM   4681 6C21 POPEO 212      20.077  54.483 133.078  1.00  0.00           C
ATOM   4684 7C21 POPEO 212      20.568  53.802 131.798  1.00  0.00           C
ATOM   4687 8C21 POPEO 212      21.588  54.652 131.028  1.00  0.00           C
ATOM   4691  C33 POPEO 212      20.587  59.933 148.438  1.00  0.00           C
ATOM   4694  C34 POPEO 212      19.748  60.553 147.308  1.00  0.00           C
ATOM   4697  C35 POPEO 212      20.368  60.453 145.898  1.00  0.00           C
ATOM   4700  C36 POPEO 212      19.348  60.723 144.778  1.00  0.00           C
ATOM   4703  C37 POPEO 212      19.958  60.992 143.378  1.00  0.00           C
ATOM   4706  C38 POPEO 212      18.897  61.513 142.398  1.00  0.00           C
ATOM   4709  C39 POPEO 212      19.398  61.713 140.948  1.00  0.00           C
ATOM   4712 0C31 POPEO 212      18.237  61.992 139.978  1.00  0.00           C
ATOM   4715 1C31 POPEO 212      18.648  62.262 138.528  1.00  0.00           C
ATOM   4718 2C31 POPEO 212      17.518  61.973 137.508  1.00  0.00           C
ATOM   4721 3C31 POPEO 212      16.128  62.552 137.838  1.00  0.00           C
ATOM   4724 4C31 POPEO 212      16.058  64.083 137.848  1.00  0.00           C
ATOM   4727 5C31 POPEO 212      14.657  64.593 138.238  1.00  0.00           C
ATOM   4730 6C31 POPEO 212      14.558  66.113 138.278  1.00  0.00           C
ATOM   4734  NH3 POPEP 213     107.308  64.882 111.878  1.00  0.00           N
ATOM   4738  C12 POPEP 213     106.597  63.753 111.168  1.00  0.00           C
ATOM   4741  C11 POPEP 213     107.338  62.402 111.298  1.00  0.00           C
ATOM   4744  P   POPEP 213     106.768  59.923 110.558  1.00  0.00           P
ATOM   4745  O13 POPEP 213     105.747  58.963 111.048  1.00  0.00           O
ATOM   4746  O14 POPEP 213     106.938  60.082 109.088  1.00  0.00           O
ATOM   4747  O11 POPEP 213     108.147  59.553 111.228  1.00  0.00           O
ATOM   4748  O12 POPEP 213     106.398  61.332 111.168  1.00  0.00           O
ATOM   4749  C1  POPEP 213     108.427  58.223 111.688  1.00  0.00           C
ATOM   4752  C2  POPEP 213     108.036  57.983 113.188  1.00  0.00           C
ATOM   4754  O21 POPEP 213     109.087  58.463 114.038  1.00  0.00           O
ATOM   4755  C21 POPEP 213     109.017  59.753 114.358  1.00  0.00           C
ATOM   4756  O22 POPEP 213     108.127  60.523 114.088  1.00  0.00           O
ATOM   4757  C22 POPEP 213     110.267  60.092 115.188  1.00  0.00           C
ATOM   4760  C3  POPEP 213     107.878  56.463 113.448  1.00  0.00           C
ATOM   4763  O31 POPEP 213     107.397  56.113 114.758  1.00  0.00           O
ATOM   4764  C31 POPEP 213     108.228  55.543 115.608  1.00  0.00           C
ATOM   4765  O32 POPEP 213     109.427  55.742 115.708  1.00  0.00           O
ATOM   4766  C32 POPEP 213     107.467  54.492 116.418  1.00  0.00           C
ATOM   4769  C23 POPEP 213     110.048  59.803 116.688  1.00  0.00           C
ATOM   4772  C24 POPEP 213     111.258  60.152 117.578  1.00  0.00           C
ATOM   4775  C25 POPEP 213     111.628  59.042 118.578  1.00  0.00           C
ATOM   4778  C26 POPEP 213     110.518  58.732 119.598  1.00  0.00           C
ATOM   4781  C27 POPEP 213     110.838  57.493 120.458  1.00  0.00           C
ATOM   4784  C28 POPEP 213     109.646  57.012 121.298  1.00  0.00           C
ATOM   4787  C29 POPEP 213     109.917  55.663 121.938  1.00  0.00           C
ATOM   4789 0C21 POPEP 213     110.396  55.432 123.178  1.00  0.00           C
ATOM   4791 1C21 POPEP 213     110.767  56.453 124.218  1.00  0.00           C
ATOM   4794 2C21 POPEP 213     109.997  56.262 125.538  1.00  0.00           C
ATOM   4797 3C21 POPEP 213     108.478  56.262 125.328  1.00  0.00           C
ATOM   4800 4C21 POPEP 213     107.648  56.523 126.588  1.00  0.00           C
ATOM   4803 5C21 POPEP 213     107.788  55.483 127.698  1.00  0.00           C
ATOM   4806 6C21 POPEP 213     106.688  55.663 128.758  1.00  0.00           C
ATOM   4809 7C21 POPEP 213     106.827  54.713 129.958  1.00  0.00           C
ATOM   4812 8C21 POPEP 213     105.896  55.092 131.108  1.00  0.00           C
ATOM   4816  C33 POPEP 213     107.677  54.663 117.928  1.00  0.00           C
ATOM   4819  C34 POPEP 213     106.908  55.863 118.468  1.00  0.00           C
ATOM   4822  C35 POPEP 213     106.456  55.692 119.918  1.00  0.00           C
ATOM   4825  C36 POPEP 213     105.967  57.003 120.548  1.00  0.00           C
ATOM   4828  C37 POPEP 213     105.978  56.913 122.068  1.00  0.00           C
ATOM   4831  C38 POPEP 213     105.267  58.083 122.758  1.00  0.00           C
ATOM   4834  C39 POPEP 213     105.378  57.942 124.278  1.00  0.00           C
ATOM   4837 0C31 POPEP 213     104.377  58.762 125.098  1.00  0.00           C
ATOM   4840 1C31 POPEP 213     104.478  58.402 126.588  1.00  0.00           C
ATOM   4843 2C31 POPEP 213     103.558  59.203 127.508  1.00  0.00           C
ATOM   4846 3C31 POPEP 213     103.758  58.813 128.978  1.00  0.00           C
ATOM   4849 4C31 POPEP 213     102.978  59.683 129.968  1.00  0.00           C
ATOM   4852 5C31 POPEP 213     103.238  59.262 131.418  1.00  0.00           C
ATOM   4855 6C31 POPEP 213     102.598  60.193 132.458  1.00  0.00           C
ATOM   4859  NH3 POPEQ 214      71.798  42.783 155.808  1.00  0.00           N
ATOM   4863  C12 POPEQ 214      70.717  43.792 155.688  1.00  0.00           C
ATOM   4866  C11 POPEQ 214      70.298  44.223 157.088  1.00  0.00           C
ATOM   4869  P   POPEQ 214      68.668  45.882 158.218  1.00  0.00           P
ATOM   4870  O13 POPEQ 214      69.707  46.102 159.238  1.00  0.00           O
ATOM   4871  O14 POPEQ 214      67.427  45.213 158.618  1.00  0.00           O
ATOM   4872  O11 POPEQ 214      68.287  47.303 157.618  1.00  0.00           O
ATOM   4873  O12 POPEQ 214      69.257  45.172 156.948  1.00  0.00           O
ATOM   4874  C1  POPEQ 214      69.007  47.903 156.528  1.00  0.00           C
ATOM   4877  C2  POPEQ 214      68.326  47.682 155.148  1.00  0.00           C
ATOM   4879  O21 POPEQ 214      68.987  48.533 154.198  1.00  0.00           O
ATOM   4880  C21 POPEQ 214      68.786  48.163 152.938  1.00  0.00           C
ATOM   4881  O22 POPEQ 214      68.868  47.012 152.528  1.00  0.00           O
ATOM   4882  C22 POPEQ 214      68.348  49.392 152.138  1.00  0.00           C
ATOM   4885  C3  POPEQ 214      66.827  48.113 155.168  1.00  0.00           C
ATOM   4888  O31 POPEQ 214      66.058  47.542 154.078  1.00  0.00           O
ATOM   4889  C31 POPEQ 214      65.397  46.412 154.398  1.00  0.00           C
ATOM   4890  O32 POPEQ 214      65.528  45.832 155.468  1.00  0.00           O
ATOM   4891  C32 POPEQ 214      64.448  45.983 153.288  1.00  0.00           C
ATOM   4894  C23 POPEQ 214      67.098  49.182 151.278  1.00  0.00           C
ATOM   4897  C24 POPEQ 214      66.286  50.473 151.118  1.00  0.00           C
ATOM   4900  C25 POPEQ 214      67.107  51.612 150.478  1.00  0.00           C
ATOM   4903  C26 POPEQ 214      66.216  52.783 150.048  1.00  0.00           C
ATOM   4906  C27 POPEQ 214      66.888  53.662 148.978  1.00  0.00           C
ATOM   4909  C28 POPEQ 214      65.957  54.783 148.468  1.00  0.00           C
ATOM   4912  C29 POPEQ 214      65.817  55.893 149.468  1.00  0.00           C
ATOM   4914 0C21 POPEQ 214      65.647  57.202 149.178  1.00  0.00           C
ATOM   4916 1C21 POPEQ 214      65.518  57.802 147.808  1.00  0.00           C
ATOM   4919 2C21 POPEQ 214      64.118  58.402 147.578  1.00  0.00           C
ATOM   4922 3C21 POPEQ 214      63.698  59.483 148.608  1.00  0.00           C
ATOM   4925 4C21 POPEQ 214      62.467  60.283 148.148  1.00  0.00           C
ATOM   4928 5C21 POPEQ 214      61.147  59.503 148.248  1.00  0.00           C
ATOM   4931 6C21 POPEQ 214      60.508  59.582 149.638  1.00  0.00           C
ATOM   4934 7C21 POPEQ 214      59.188  58.802 149.718  1.00  0.00           C
ATOM   4937 8C21 POPEQ 214      58.577  58.832 151.118  1.00  0.00           C
ATOM   4941  C33 POPEQ 214      64.948  44.823 152.388  1.00  0.00           C
ATOM   4944  C34 POPEQ 214      65.887  45.263 151.258  1.00  0.00           C
ATOM   4947  C35 POPEQ 214      65.237  46.183 150.198  1.00  0.00           C
ATOM   4950  C36 POPEQ 214      66.238  46.523 149.078  1.00  0.00           C
ATOM   4953  C37 POPEQ 214      65.896  47.773 148.248  1.00  0.00           C
ATOM   4956  C38 POPEQ 214      67.128  48.332 147.528  1.00  0.00           C
ATOM   4959  C39 POPEQ 214      67.008  49.832 147.228  1.00  0.00           C
ATOM   4962 0C31 POPEQ 214      66.518  50.143 145.818  1.00  0.00           C
ATOM   4965 1C31 POPEQ 214      66.286  51.653 145.628  1.00  0.00           C
ATOM   4968 2C31 POPEQ 214      65.988  52.033 144.178  1.00  0.00           C
ATOM   4971 3C31 POPEQ 214      64.658  51.492 143.638  1.00  0.00           C
ATOM   4974 4C31 POPEQ 214      64.738  51.213 142.128  1.00  0.00           C
ATOM   4977 5C31 POPEQ 214      63.538  50.403 141.638  1.00  0.00           C
ATOM   4980 6C31 POPEQ 214      63.717  49.882 140.218  1.00  0.00           C
ATOM   4984  NH3 POPER 215     110.627   5.222 153.768  1.00  0.00           N
ATOM   4988  C12 POPER 215     111.857   5.763 154.448  1.00  0.00           C
ATOM   4991  C11 POPER 215     111.997   7.272 154.228  1.00  0.00           C
ATOM   4994  P   POPER 215     109.728   8.563 153.968  1.00  0.00           P
ATOM   4995  O13 POPER 215     109.327   7.522 153.008  1.00  0.00           O
ATOM   4996  O14 POPER 215     108.687   9.052 154.908  1.00  0.00           O
ATOM   4997  O11 POPER 215     110.438   9.772 153.248  1.00  0.00           O
ATOM   4998  O12 POPER 215     110.887   7.953 154.828  1.00  0.00           O
ATOM   4999  C1  POPER 215     109.926  10.243 151.998  1.00  0.00           C
ATOM   5002  C2  POPER 215     110.518   9.462 150.778  1.00  0.00           C
ATOM   5004  O21 POPER 215     111.198  10.402 149.928  1.00  0.00           O
ATOM   5005  C21 POPER 215     112.247   9.893 149.288  1.00  0.00           C
ATOM   5006  O22 POPER 215     112.648   8.743 149.348  1.00  0.00           O
ATOM   5007  C22 POPER 215     112.858  10.993 148.408  1.00  0.00           C
ATOM   5010  C3  POPER 215     109.388   8.722 150.008  1.00  0.00           C
ATOM   5013  O31 POPER 215     109.747   8.333 148.668  1.00  0.00           O
ATOM   5014  C31 POPER 215     108.816   8.342 147.708  1.00  0.00           C
ATOM   5015  O32 POPER 215     108.667   7.422 146.928  1.00  0.00           O
ATOM   5016  C32 POPER 215     108.018   9.642 147.608  1.00  0.00           C
ATOM   5019  C23 POPER 215     112.767  10.683 146.888  1.00  0.00           C
ATOM   5022  C24 POPER 215     112.677  11.983 146.068  1.00  0.00           C
ATOM   5025  C25 POPER 215     112.817  11.793 144.558  1.00  0.00           C
ATOM   5028  C26 POPER 215     112.437  13.052 143.778  1.00  0.00           C
ATOM   5031  C27 POPER 215     112.777  12.993 142.288  1.00  0.00           C
ATOM   5034  C28 POPER 215     112.268  14.232 141.538  1.00  0.00           C
ATOM   5037  C29 POPER 215     112.637  14.232 140.078  1.00  0.00           C
ATOM   5039 0C21 POPER 215     111.827  13.922 139.058  1.00  0.00           C
ATOM   5041 1C21 POPER 215     110.378  13.503 139.178  1.00  0.00           C
ATOM   5044 2C21 POPER 215     109.577  13.403 137.858  1.00  0.00           C
ATOM   5047 3C21 POPER 215     109.908  12.192 136.958  1.00  0.00           C
ATOM   5050 4C21 POPER 215     111.268  12.293 136.248  1.00  0.00           C
ATOM   5053 5C21 POPER 215     111.447  11.272 135.128  1.00  0.00           C
ATOM   5056 6C21 POPER 215     112.887  11.303 134.598  1.00  0.00           C
ATOM   5059 7C21 POPER 215     113.107  10.402 133.378  1.00  0.00           C
ATOM   5062 8C21 POPER 215     114.588  10.272 132.988  1.00  0.00           C
ATOM   5066  C33 POPER 215     108.877  10.932 147.618  1.00  0.00           C
ATOM   5069  C34 POPER 215     108.348  12.033 146.668  1.00  0.00           C
ATOM   5072  C35 POPER 215     108.607  11.722 145.188  1.00  0.00           C
ATOM   5075  C36 POPER 215     108.048  12.802 144.248  1.00  0.00           C
ATOM   5078  C37 POPER 215     108.396  12.542 142.778  1.00  0.00           C
ATOM   5081  C38 POPER 215     107.588  13.412 141.798  1.00  0.00           C
ATOM   5084  C39 POPER 215     107.677  14.912 142.068  1.00  0.00           C
ATOM   5087 0C31 POPER 215     106.978  15.732 140.978  1.00  0.00           C
ATOM   5090 1C31 POPER 215     106.838  17.223 141.318  1.00  0.00           C
ATOM   5093 2C31 POPER 215     106.338  18.033 140.108  1.00  0.00           C
ATOM   5096 3C31 POPER 215     106.077  19.512 140.408  1.00  0.00           C
ATOM   5099 4C31 POPER 215     104.637  19.803 140.858  1.00  0.00           C
ATOM   5102 5C31 POPER 215     104.318  21.313 140.858  1.00  0.00           C
ATOM   5105 6C31 POPER 215     102.837  21.633 141.048  1.00  0.00           C
ATOM   5109  NH3 POPES 216      96.997  17.623 114.428  1.00  0.00           N
ATOM   5113  C12 POPES 216      96.298  18.662 115.258  1.00  0.00           C
ATOM   5116  C11 POPES 216      95.008  19.152 114.598  1.00  0.00           C
ATOM   5119  P   POPES 216      93.267  21.033 114.788  1.00  0.00           P
ATOM   5120  O13 POPES 216      92.128  20.112 114.918  1.00  0.00           O
ATOM   5121  O14 POPES 216      93.558  21.593 113.448  1.00  0.00           O
ATOM   5122  O11 POPES 216      93.147  22.253 115.818  1.00  0.00           O
ATOM   5123  O12 POPES 216      94.577  20.313 115.298  1.00  0.00           O
ATOM   5124  C1  POPES 216      92.627  22.132 117.138  1.00  0.00           C
ATOM   5127  C2  POPES 216      93.536  21.352 118.138  1.00  0.00           C
ATOM   5129  O21 POPES 216      92.817  21.303 119.388  1.00  0.00           O
ATOM   5130  C21 POPES 216      93.208  20.373 120.258  1.00  0.00           C
ATOM   5131  O22 POPES 216      94.017  19.492 120.048  1.00  0.00           O
ATOM   5132  C22 POPES 216      92.467  20.563 121.578  1.00  0.00           C
ATOM   5135  C3  POPES 216      94.948  22.002 118.328  1.00  0.00           C
ATOM   5138  O31 POPES 216      95.948  20.992 118.588  1.00  0.00           O
ATOM   5139  C31 POPES 216      96.538  20.963 119.778  1.00  0.00           C
ATOM   5140  O32 POPES 216      96.468  21.813 120.638  1.00  0.00           O
ATOM   5141  C32 POPES 216      97.318  19.643 119.868  1.00  0.00           C
ATOM   5144  C23 POPES 216      93.418  20.953 122.748  1.00  0.00           C
ATOM   5147  C24 POPES 216      92.677  20.882 124.088  1.00  0.00           C
ATOM   5150  C25 POPES 216      93.588  21.112 125.298  1.00  0.00           C
ATOM   5153  C26 POPES 216      92.847  20.823 126.618  1.00  0.00           C
ATOM   5156  C27 POPES 216      93.667  21.162 127.868  1.00  0.00           C
ATOM   5159  C28 POPES 216      92.847  21.053 129.168  1.00  0.00           C
ATOM   5162  C29 POPES 216      93.378  21.983 130.218  1.00  0.00           C
ATOM   5164 0C21 POPES 216      93.737  21.703 131.478  1.00  0.00           C
ATOM   5166 1C21 POPES 216      93.676  20.352 132.138  1.00  0.00           C
ATOM   5169 2C21 POPES 216      94.038  20.413 133.638  1.00  0.00           C
ATOM   5172 3C21 POPES 216      95.428  21.033 133.918  1.00  0.00           C
ATOM   5175 4C21 POPES 216      96.007  20.652 135.288  1.00  0.00           C
ATOM   5178 5C21 POPES 216      97.518  20.373 135.228  1.00  0.00           C
ATOM   5181 6C21 POPES 216      98.036  19.632 136.458  1.00  0.00           C
ATOM   5184 7C21 POPES 216      99.508  19.203 136.318  1.00  0.00           C
ATOM   5187 8C21 POPES 216     100.018  18.382 137.498  1.00  0.00           C
ATOM   5191  C33 POPES 216      97.277  18.953 121.248  1.00  0.00           C
ATOM   5194  C34 POPES 216      98.097  17.642 121.258  1.00  0.00           C
ATOM   5197  C35 POPES 216      99.338  17.672 122.158  1.00  0.00           C
ATOM   5200  C36 POPES 216      99.137  17.053 123.548  1.00  0.00           C
ATOM   5203  C37 POPES 216      98.247  17.893 124.468  1.00  0.00           C
ATOM   5206  C38 POPES 216      97.978  17.212 125.818  1.00  0.00           C
ATOM   5209  C39 POPES 216      99.188  17.243 126.778  1.00  0.00           C
ATOM   5212 0C31 POPES 216      99.558  15.882 127.368  1.00  0.00           C
ATOM   5215 1C31 POPES 216     100.658  16.012 128.428  1.00  0.00           C
ATOM   5218 2C31 POPES 216     101.538  14.762 128.558  1.00  0.00           C
ATOM   5221 3C31 POPES 216     102.757  14.992 129.478  1.00  0.00           C
ATOM   5224 4C31 POPES 216     102.347  15.172 130.948  1.00  0.00           C
ATOM   5227 5C31 POPES 216     103.536  15.083 131.918  1.00  0.00           C
ATOM   5230 6C31 POPES 216     103.077  15.072 133.378  1.00  0.00           C
ATOM   5234  NH3 POPET 217     116.128  45.873 152.478  1.00  0.00           N
ATOM   5238  C12 POPET 217     116.637  45.033 153.608  1.00  0.00           C
ATOM   5241  C11 POPET 217     115.938  45.422 154.928  1.00  0.00           C
ATOM   5244  P   POPET 217     116.018  48.033 155.368  1.00  0.00           P
ATOM   5245  O13 POPET 217     114.738  48.233 156.088  1.00  0.00           O
ATOM   5246  O14 POPET 217     117.088  49.003 155.628  1.00  0.00           O
ATOM   5247  O11 POPET 217     115.677  48.083 153.808  1.00  0.00           O
ATOM   5248  O12 POPET 217     116.576  46.552 155.518  1.00  0.00           O
ATOM   5249  C1  POPET 217     115.188  49.343 153.328  1.00  0.00           C
ATOM   5252  C2  POPET 217     114.248  49.153 152.108  1.00  0.00           C
ATOM   5254  O21 POPET 217     115.066  49.203 150.928  1.00  0.00           O
ATOM   5255  C21 POPET 217     114.628  48.562 149.858  1.00  0.00           C
ATOM   5256  O22 POPET 217     113.638  47.852 149.778  1.00  0.00           O
ATOM   5257  C22 POPET 217     115.618  48.902 148.728  1.00  0.00           C
ATOM   5260  C3  POPET 217     113.127  50.232 152.068  1.00  0.00           C
ATOM   5263  O31 POPET 217     112.318  50.063 150.898  1.00  0.00           O
ATOM   5264  C31 POPET 217     111.107  50.593 150.948  1.00  0.00           C
ATOM   5265  O32 POPET 217     110.647  51.272 151.858  1.00  0.00           O
ATOM   5266  C32 POPET 217     110.358  50.162 149.698  1.00  0.00           C
ATOM   5269  C23 POPET 217     115.288  48.303 147.338  1.00  0.00           C
ATOM   5272  C24 POPET 217     115.848  46.882 147.158  1.00  0.00           C
ATOM   5275  C25 POPET 217     115.808  46.383 145.708  1.00  0.00           C
ATOM   5278  C26 POPET 217     116.786  47.113 144.778  1.00  0.00           C
ATOM   5281  C27 POPET 217     116.777  46.552 143.338  1.00  0.00           C
ATOM   5284  C28 POPET 217     117.917  47.143 142.478  1.00  0.00           C
ATOM   5287  C29 POPET 217     117.677  47.033 140.988  1.00  0.00           C
ATOM   5289 0C21 POPET 217     118.378  46.283 140.108  1.00  0.00           C
ATOM   5291 1C21 POPET 217     119.497  45.333 140.448  1.00  0.00           C
ATOM   5294 2C21 POPET 217     119.878  44.413 139.268  1.00  0.00           C
ATOM   5297 3C21 POPET 217     120.817  45.073 138.248  1.00  0.00           C
ATOM   5300 4C21 POPET 217     121.237  44.102 137.128  1.00  0.00           C
ATOM   5303 5C21 POPET 217     122.557  44.503 136.448  1.00  0.00           C
ATOM   5306 6C21 POPET 217     123.147  43.382 135.588  1.00  0.00           C
ATOM   5309 7C21 POPET 217     124.467  43.802 134.928  1.00  0.00           C
ATOM   5312 8C21 POPET 217     125.197  42.672 134.188  1.00  0.00           C
ATOM   5316  C33 POPET 217     109.327  51.213 149.228  1.00  0.00           C
ATOM   5319  C34 POPET 217     108.848  50.933 147.798  1.00  0.00           C
ATOM   5322  C35 POPET 217     109.878  51.302 146.728  1.00  0.00           C
ATOM   5325  C36 POPET 217     109.308  51.162 145.308  1.00  0.00           C
ATOM   5328  C37 POPET 217     110.277  51.682 144.238  1.00  0.00           C
ATOM   5331  C38 POPET 217     109.548  52.143 142.968  1.00  0.00           C
ATOM   5334  C39 POPET 217     108.927  50.992 142.148  1.00  0.00           C
ATOM   5337 0C31 POPET 217     108.027  51.503 141.008  1.00  0.00           C
ATOM   5340 1C31 POPET 217     107.548  50.372 140.078  1.00  0.00           C
ATOM   5343 2C31 POPET 217     108.628  49.952 139.078  1.00  0.00           C
ATOM   5346 3C31 POPET 217     108.267  48.713 138.248  1.00  0.00           C
ATOM   5349 4C31 POPET 217     108.267  47.412 139.058  1.00  0.00           C
ATOM   5352 5C31 POPET 217     108.387  46.162 138.178  1.00  0.00           C
ATOM   5355 6C31 POPET 217     108.396  44.852 138.958  1.00  0.00           C
ATOM   5359  NH3 POPEU 218      55.896 117.902 112.188  1.00  0.00           N
ATOM   5363  C12 POPEU 218      56.318 119.143 111.458  1.00  0.00           C
ATOM   5366  C11 POPEU 218      55.158 119.662 110.618  1.00  0.00           C
ATOM   5369  P   POPEU 218      55.957 121.892 109.398  1.00  0.00           P
ATOM   5370  O13 POPEU 218      57.388 122.143 109.058  1.00  0.00           O
ATOM   5371  O14 POPEU 218      54.878 122.503 108.598  1.00  0.00           O
ATOM   5372  O11 POPEU 218      55.758 122.363 110.908  1.00  0.00           O
ATOM   5373  O12 POPEU 218      55.638 120.343 109.468  1.00  0.00           O
ATOM   5374  C1  POPEU 218      55.838 123.773 111.138  1.00  0.00           C
ATOM   5377  C2  POPEU 218      55.988 124.053 112.658  1.00  0.00           C
ATOM   5379  O21 POPEU 218      56.298 125.452 112.808  1.00  0.00           O
ATOM   5380  C21 POPEU 218      55.278 126.253 113.108  1.00  0.00           C
ATOM   5381  O22 POPEU 218      54.138 125.893 113.358  1.00  0.00           O
ATOM   5382  C22 POPEU 218      55.677 127.722 112.988  1.00  0.00           C
ATOM   5385  C3  POPEU 218      57.137 123.212 113.258  1.00  0.00           C
ATOM   5388  O31 POPEU 218      57.178 123.312 114.698  1.00  0.00           O
ATOM   5389  C31 POPEU 218      58.387 123.443 115.238  1.00  0.00           C
ATOM   5390  O32 POPEU 218      59.438 123.482 114.618  1.00  0.00           O
ATOM   5391  C32 POPEU 218      58.237 123.433 116.768  1.00  0.00           C
ATOM   5394  C23 POPEU 218      55.648 128.433 114.348  1.00  0.00           C
ATOM   5397  C24 POPEU 218      56.857 128.023 115.188  1.00  0.00           C
ATOM   5400  C25 POPEU 218      56.618 128.183 116.688  1.00  0.00           C
ATOM   5403  C26 POPEU 218      56.448 129.643 117.118  1.00  0.00           C
ATOM   5406  C27 POPEU 218      56.568 129.753 118.648  1.00  0.00           C
ATOM   5409  C28 POPEU 218      56.658 131.193 119.178  1.00  0.00           C
ATOM   5412  C29 POPEU 218      57.997 131.857 118.938  1.00  0.00           C
ATOM   5414 0C21 POPEU 218      59.138 131.577 119.598  1.00  0.00           C
ATOM   5416 1C21 POPEU 218      59.348 130.542 120.678  1.00  0.00           C
ATOM   5419 2C21 POPEU 218      59.427 131.152 122.088  1.00  0.00           C
ATOM   5422 3C21 POPEU 218      58.048 131.473 122.668  1.00  0.00           C
ATOM   5425 4C21 POPEU 218      58.118 132.008 124.098  1.00  0.00           C
ATOM   5428 5C21 POPEU 218      56.758 131.997 124.808  1.00  0.00           C
ATOM   5431 6C21 POPEU 218      56.208 130.592 125.068  1.00  0.00           C
ATOM   5434 7C21 POPEU 218      55.338 130.492 126.318  1.00  0.00           C
ATOM   5437 8C21 POPEU 218      54.707 129.112 126.498  1.00  0.00           C
ATOM   5441  C33 POPEU 218      59.567 123.603 117.538  1.00  0.00           C
ATOM   5444  C34 POPEU 218      59.758 122.692 118.768  1.00  0.00           C
ATOM   5447  C35 POPEU 218      58.568 122.573 119.748  1.00  0.00           C
ATOM   5450  C36 POPEU 218      59.007 122.022 121.118  1.00  0.00           C
ATOM   5453  C37 POPEU 218      57.868 121.682 122.098  1.00  0.00           C
ATOM   5456  C38 POPEU 218      58.368 121.213 123.478  1.00  0.00           C
ATOM   5459  C39 POPEU 218      59.018 122.333 124.318  1.00  0.00           C
ATOM   5462 0C31 POPEU 218      59.497 121.882 125.708  1.00  0.00           C
ATOM   5465 1C31 POPEU 218      60.208 123.033 126.438  1.00  0.00           C
ATOM   5468 2C31 POPEU 218      60.807 122.703 127.808  1.00  0.00           C
ATOM   5471 3C31 POPEU 218      61.917 121.643 127.778  1.00  0.00           C
ATOM   5474 4C31 POPEU 218      62.888 121.742 128.958  1.00  0.00           C
ATOM   5477 5C31 POPEU 218      64.057 120.763 128.858  1.00  0.00           C
ATOM   5480 6C31 POPEU 218      65.027 120.833 130.038  1.00  0.00           C
ATOM   5484  NH3 POPEV 219      30.848  47.293 154.898  1.00  0.00           N
ATOM   5488  C12 POPEV 219      30.698  46.393 156.088  1.00  0.00           C
ATOM   5491  C11 POPEV 219      31.288  47.033 157.358  1.00  0.00           C
ATOM   5494  P   POPEV 219      32.158  45.593 159.388  1.00  0.00           P
ATOM   5495  O13 POPEV 219      32.848  46.713 160.058  1.00  0.00           O
ATOM   5496  O14 POPEV 219      31.637  44.492 160.208  1.00  0.00           O
ATOM   5497  O11 POPEV 219      33.198  44.972 158.378  1.00  0.00           O
ATOM   5498  O12 POPEV 219      31.008  46.192 158.468  1.00  0.00           O
ATOM   5499  C1  POPEV 219      33.048  43.673 157.818  1.00  0.00           C
ATOM   5502  C2  POPEV 219      33.537  43.722 156.358  1.00  0.00           C
ATOM   5504  O21 POPEV 219      33.068  42.552 155.638  1.00  0.00           O
ATOM   5505  C21 POPEV 219      32.508  42.852 154.478  1.00  0.00           C
ATOM   5506  O22 POPEV 219      32.338  43.982 154.038  1.00  0.00           O
ATOM   5507  C22 POPEV 219      32.088  41.583 153.738  1.00  0.00           C
ATOM   5510  C3  POPEV 219      35.068  43.862 156.218  1.00  0.00           C
ATOM   5513  O31 POPEV 219      35.368  44.133 154.838  1.00  0.00           O
ATOM   5514  C31 POPEV 219      36.647  44.023 154.528  1.00  0.00           C
ATOM   5515  O32 POPEV 219      37.548  43.713 155.288  1.00  0.00           O
ATOM   5516  C32 POPEV 219      36.808  44.153 153.008  1.00  0.00           C
ATOM   5519  C23 POPEV 219      32.098  41.803 152.208  1.00  0.00           C
ATOM   5522  C24 POPEV 219      30.788  42.423 151.688  1.00  0.00           C
ATOM   5525  C25 POPEV 219      30.888  42.992 150.268  1.00  0.00           C
ATOM   5528  C26 POPEV 219      29.538  43.543 149.788  1.00  0.00           C
ATOM   5531  C27 POPEV 219      29.648  44.312 148.458  1.00  0.00           C
ATOM   5534  C28 POPEV 219      28.288  44.403 147.728  1.00  0.00           C
ATOM   5537  C29 POPEV 219      28.307  45.442 146.638  1.00  0.00           C
ATOM   5539 0C21 POPEV 219      27.327  46.342 146.408  1.00  0.00           C
ATOM   5541 1C21 POPEV 219      26.047  46.393 147.198  1.00  0.00           C
ATOM   5544 2C21 POPEV 219      25.068  47.503 146.788  1.00  0.00           C
ATOM   5547 3C21 POPEV 219      24.478  47.363 145.378  1.00  0.00           C
ATOM   5550 4C21 POPEV 219      23.108  48.033 145.268  1.00  0.00           C
ATOM   5553 5C21 POPEV 219      22.668  48.352 143.828  1.00  0.00           C
ATOM   5556 6C21 POPEV 219      21.228  48.873 143.758  1.00  0.00           C
ATOM   5559 7C21 POPEV 219      20.877  49.522 142.418  1.00  0.00           C
ATOM   5562 8C21 POPEV 219      19.407  49.923 142.298  1.00  0.00           C
ATOM   5566  C33 POPEV 219      37.787  45.273 152.578  1.00  0.00           C
ATOM   5569  C34 POPEV 219      38.228  45.143 151.108  1.00  0.00           C
ATOM   5572  C35 POPEV 219      37.067  45.123 150.098  1.00  0.00           C
ATOM   5575  C36 POPEV 219      37.557  45.182 148.638  1.00  0.00           C
ATOM   5578  C37 POPEV 219      36.438  45.133 147.598  1.00  0.00           C
ATOM   5581  C38 POPEV 219      37.008  44.972 146.178  1.00  0.00           C
ATOM   5584  C39 POPEV 219      36.048  45.393 145.058  1.00  0.00           C
ATOM   5587 0C31 POPEV 219      36.728  45.432 143.688  1.00  0.00           C
ATOM   5590 1C31 POPEV 219      35.817  46.022 142.588  1.00  0.00           C
ATOM   5593 2C31 POPEV 219      36.577  46.292 141.288  1.00  0.00           C
ATOM   5596 3C31 POPEV 219      35.747  47.062 140.248  1.00  0.00           C
ATOM   5599 4C31 POPEV 219      36.638  47.703 139.178  1.00  0.00           C
ATOM   5602 5C31 POPEV 219      35.868  48.613 138.218  1.00  0.00           C
ATOM   5605 6C31 POPEV 219      36.787  49.442 137.308  1.00  0.00           C
ATOM   5609  NH3 POPEW 220     114.598  34.042 154.928  1.00  0.00           N
ATOM   5613  C12 POPEW 220     115.767  34.792 155.508  1.00  0.00           C
ATOM   5616  C11 POPEW 220     116.456  35.742 154.498  1.00  0.00           C
ATOM   5619  P   POPEW 220     116.077  38.213 153.588  1.00  0.00           P
ATOM   5620  O13 POPEW 220     115.148  39.242 154.088  1.00  0.00           O
ATOM   5621  O14 POPEW 220     117.528  38.463 153.758  1.00  0.00           O
ATOM   5622  O11 POPEW 220     115.808  38.003 152.048  1.00  0.00           O
ATOM   5623  O12 POPEW 220     115.588  36.812 154.148  1.00  0.00           O
ATOM   5624  C1  POPEW 220     115.008  38.902 151.268  1.00  0.00           C
ATOM   5627  C2  POPEW 220     115.798  39.483 150.088  1.00  0.00           C
ATOM   5629  O21 POPEW 220     114.917  40.192 149.198  1.00  0.00           O
ATOM   5630  C21 POPEW 220     114.158  39.483 148.368  1.00  0.00           C
ATOM   5631  O22 POPEW 220     114.087  38.273 148.288  1.00  0.00           O
ATOM   5632  C22 POPEW 220     113.348  40.452 147.518  1.00  0.00           C
ATOM   5635  C3  POPEW 220     116.698  38.402 149.398  1.00  0.00           C
ATOM   5638  O31 POPEW 220     116.748  38.463 147.958  1.00  0.00           O
ATOM   5639  C31 POPEW 220     117.627  39.242 147.398  1.00  0.00           C
ATOM   5640  O32 POPEW 220     118.478  39.913 147.958  1.00  0.00           O
ATOM   5641  C32 POPEW 220     117.437  39.183 145.888  1.00  0.00           C
ATOM   5644  C23 POPEW 220     114.198  41.053 146.388  1.00  0.00           C
ATOM   5647  C24 POPEW 220     113.658  42.402 145.878  1.00  0.00           C
ATOM   5650  C25 POPEW 220     112.357  42.293 145.078  1.00  0.00           C
ATOM   5653  C26 POPEW 220     112.548  41.692 143.678  1.00  0.00           C
ATOM   5656  C27 POPEW 220     111.316  41.952 142.788  1.00  0.00           C
ATOM   5659  C28 POPEW 220     111.618  41.893 141.288  1.00  0.00           C
ATOM   5662  C29 POPEW 220     112.537  42.983 140.828  1.00  0.00           C
ATOM   5664 0C21 POPEW 220     112.847  43.233 139.548  1.00  0.00           C
ATOM   5666 1C21 POPEW 220     112.308  42.433 138.388  1.00  0.00           C
ATOM   5669 2C21 POPEW 220     112.688  43.033 137.018  1.00  0.00           C
ATOM   5672 3C21 POPEW 220     111.857  44.262 136.608  1.00  0.00           C
ATOM   5675 4C21 POPEW 220     112.408  44.882 135.318  1.00  0.00           C
ATOM   5678 5C21 POPEW 220     111.637  46.123 134.818  1.00  0.00           C
ATOM   5681 6C21 POPEW 220     110.317  45.783 134.108  1.00  0.00           C
ATOM   5684 7C21 POPEW 220     109.728  46.992 133.378  1.00  0.00           C
ATOM   5687 8C21 POPEW 220     108.438  46.682 132.618  1.00  0.00           C
ATOM   5691  C33 POPEW 220     118.527  38.292 145.248  1.00  0.00           C
ATOM   5694  C34 POPEW 220     118.467  38.242 143.718  1.00  0.00           C
ATOM   5697  C35 POPEW 220     119.427  37.202 143.138  1.00  0.00           C
ATOM   5700  C36 POPEW 220     120.896  37.592 143.308  1.00  0.00           C
ATOM   5703  C37 POPEW 220     121.857  36.402 143.198  1.00  0.00           C
ATOM   5706  C38 POPEW 220     121.798  35.703 141.848  1.00  0.00           C
ATOM   5709  C39 POPEW 220     122.928  34.692 141.658  1.00  0.00           C
ATOM   5712 0C31 POPEW 220     123.127  34.323 140.178  1.00  0.00           C
ATOM   5715 1C31 POPEW 220     124.268  33.322 139.978  1.00  0.00           C
ATOM   5718 2C31 POPEW 220     124.777  33.272 138.528  1.00  0.00           C
ATOM   5721 3C31 POPEW 220     123.698  32.903 137.498  1.00  0.00           C
ATOM   5724 4C31 POPEW 220     124.277  32.743 136.088  1.00  0.00           C
ATOM   5727 5C31 POPEW 220     123.198  32.533 135.018  1.00  0.00           C
ATOM   5730 6C31 POPEW 220     123.768  32.432 133.608  1.00  0.00           C
ATOM   5734  NH3 POPEX 221      35.947  66.232 155.308  1.00  0.00           N
ATOM   5738  C12 POPEX 221      37.048  66.053 154.298  1.00  0.00           C
ATOM   5741  C11 POPEX 221      37.608  64.643 154.338  1.00  0.00           C
ATOM   5744  P   POPEX 221      39.287  63.253 155.748  1.00  0.00           P
ATOM   5745  O13 POPEX 221      39.487  63.233 157.208  1.00  0.00           O
ATOM   5746  O14 POPEX 221      38.528  62.113 155.178  1.00  0.00           O
ATOM   5747  O11 POPEX 221      40.688  63.413 154.998  1.00  0.00           O
ATOM   5748  O12 POPEX 221      38.568  64.602 155.378  1.00  0.00           O
ATOM   5749  C1  POPEX 221      40.667  63.943 153.668  1.00  0.00           C
ATOM   5752  C2  POPEX 221      42.008  63.662 152.928  1.00  0.00           C
ATOM   5754  O21 POPEX 221      41.978  63.902 151.498  1.00  0.00           O
ATOM   5755  C21 POPEX 221      41.138  64.713 150.898  1.00  0.00           C
ATOM   5756  O22 POPEX 221      40.397  65.533 151.428  1.00  0.00           O
ATOM   5757  C22 POPEX 221      41.188  64.463 149.388  1.00  0.00           C
ATOM   5760  C3  POPEX 221      42.378  62.183 153.188  1.00  0.00           C
ATOM   5763  O31 POPEX 221      43.577  61.713 152.528  1.00  0.00           O
ATOM   5764  C31 POPEX 221      43.348  61.043 151.398  1.00  0.00           C
ATOM   5765  O32 POPEX 221      42.458  61.262 150.598  1.00  0.00           O
ATOM   5766  C32 POPEX 221      44.348  59.882 151.358  1.00  0.00           C
ATOM   5769  C23 POPEX 221      39.847  64.832 148.708  1.00  0.00           C
ATOM   5772  C24 POPEX 221      39.728  64.223 147.298  1.00  0.00           C
ATOM   5775  C25 POPEX 221      40.278  65.102 146.168  1.00  0.00           C
ATOM   5778  C26 POPEX 221      40.417  64.333 144.848  1.00  0.00           C
ATOM   5781  C27 POPEX 221      40.478  65.253 143.608  1.00  0.00           C
ATOM   5784  C28 POPEX 221      40.767  64.503 142.288  1.00  0.00           C
ATOM   5787  C29 POPEX 221      42.228  64.122 142.148  1.00  0.00           C
ATOM   5789 0C21 POPEX 221      43.028  64.293 141.078  1.00  0.00           C
ATOM   5791 1C21 POPEX 221      42.667  64.873 139.728  1.00  0.00           C
ATOM   5794 2C21 POPEX 221      43.577  66.043 139.288  1.00  0.00           C
ATOM   5797 3C21 POPEX 221      45.058  65.663 139.058  1.00  0.00           C
ATOM   5800 4C21 POPEX 221      45.807  66.762 138.288  1.00  0.00           C
ATOM   5803 5C21 POPEX 221      47.347  66.653 138.378  1.00  0.00           C
ATOM   5806 6C21 POPEX 221      47.938  65.483 137.578  1.00  0.00           C
ATOM   5809 7C21 POPEX 221      49.468  65.483 137.568  1.00  0.00           C
ATOM   5812 8C21 POPEX 221      50.058  64.233 136.908  1.00  0.00           C
ATOM   5816  C33 POPEX 221      44.208  58.992 150.108  1.00  0.00           C
ATOM   5819  C34 POPEX 221      44.576  57.533 150.388  1.00  0.00           C
ATOM   5822  C35 POPEX 221      44.808  56.742 149.088  1.00  0.00           C
ATOM   5825  C36 POPEX 221      46.147  57.123 148.448  1.00  0.00           C
ATOM   5828  C37 POPEX 221      46.507  56.292 147.208  1.00  0.00           C
ATOM   5831  C38 POPEX 221      47.728  56.892 146.478  1.00  0.00           C
ATOM   5834  C39 POPEX 221      49.028  56.933 147.298  1.00  0.00           C
ATOM   5837 0C31 POPEX 221      49.627  55.543 147.538  1.00  0.00           C
ATOM   5840 1C31 POPEX 221      51.048  55.562 148.118  1.00  0.00           C
ATOM   5843 2C31 POPEX 221      51.737  54.203 147.988  1.00  0.00           C
ATOM   5846 3C31 POPEX 221      53.247  54.233 148.218  1.00  0.00           C
ATOM   5849 4C31 POPEX 221      53.967  53.023 147.588  1.00  0.00           C
ATOM   5852 5C31 POPEX 221      55.487  53.163 147.608  1.00  0.00           C
ATOM   5855 6C31 POPEX 221      56.217  51.933 147.058  1.00  0.00           C
ATOM   5859  NH3 POPEY 222      56.208 100.782 115.548  1.00  0.00           N
ATOM   5863  C12 POPEY 222      56.498 102.262 115.488  1.00  0.00           C
ATOM   5866  C11 POPEY 222      55.438 103.062 116.248  1.00  0.00           C
ATOM   5869  P   POPEY 222      54.827 105.533 116.798  1.00  0.00           P
ATOM   5870  O13 POPEY 222      55.217 106.873 116.318  1.00  0.00           O
ATOM   5871  O14 POPEY 222      53.377 105.192 116.808  1.00  0.00           O
ATOM   5872  O11 POPEY 222      55.458 105.292 118.238  1.00  0.00           O
ATOM   5873  O12 POPEY 222      55.607 104.452 115.948  1.00  0.00           O
ATOM   5874  C1  POPEY 222      56.178 106.323 118.918  1.00  0.00           C
ATOM   5877  C2  POPEY 222      57.728 106.162 118.828  1.00  0.00           C
ATOM   5879  O21 POPEY 222      58.326 106.523 120.098  1.00  0.00           O
ATOM   5880  C21 POPEY 222      58.368 107.803 120.428  1.00  0.00           C
ATOM   5881  O22 POPEY 222      58.158 108.743 119.688  1.00  0.00           O
ATOM   5882  C22 POPEY 222      58.668 107.932 121.938  1.00  0.00           C
ATOM   5885  C3  POPEY 222      58.338 106.833 117.538  1.00  0.00           C
ATOM   5888  O31 POPEY 222      59.788 106.943 117.488  1.00  0.00           O
ATOM   5889  C31 POPEY 222      60.427 105.782 117.328  1.00  0.00           C
ATOM   5890  O32 POPEY 222      59.918 104.672 117.318  1.00  0.00           O
ATOM   5891  C32 POPEY 222      61.917 105.982 117.068  1.00  0.00           C
ATOM   5894  C23 POPEY 222      58.748 109.422 122.378  1.00  0.00           C
ATOM   5897  C24 POPEY 222      59.118 109.622 123.858  1.00  0.00           C
ATOM   5900  C25 POPEY 222      58.098 109.033 124.838  1.00  0.00           C
ATOM   5903  C26 POPEY 222      58.098 109.732 126.208  1.00  0.00           C
ATOM   5906  C27 POPEY 222      57.057 109.112 127.148  1.00  0.00           C
ATOM   5909  C28 POPEY 222      56.978 109.772 128.538  1.00  0.00           C
ATOM   5912  C29 POPEY 222      58.018 109.212 129.478  1.00  0.00           C
ATOM   5914 0C21 POPEY 222      57.778 108.393 130.518  1.00  0.00           C
ATOM   5916 1C21 POPEY 222      56.417 107.873 130.938  1.00  0.00           C
ATOM   5919 2C21 POPEY 222      56.528 106.553 131.718  1.00  0.00           C
ATOM   5922 3C21 POPEY 222      55.147 105.943 132.018  1.00  0.00           C
ATOM   5925 4C21 POPEY 222      54.988 105.443 133.458  1.00  0.00           C
ATOM   5928 5C21 POPEY 222      54.738 106.553 134.488  1.00  0.00           C
ATOM   5931 6C21 POPEY 222      54.447 105.992 135.888  1.00  0.00           C
ATOM   5934 7C21 POPEY 222      54.188 107.062 136.948  1.00  0.00           C
ATOM   5937 8C21 POPEY 222      53.738 106.483 138.288  1.00  0.00           C
ATOM   5941  C33 POPEY 222      62.537 107.202 117.768  1.00  0.00           C
ATOM   5944  C34 POPEY 222      62.378 107.213 119.288  1.00  0.00           C
ATOM   5947  C35 POPEY 222      62.798 108.562 119.878  1.00  0.00           C
ATOM   5950  C36 POPEY 222      62.397 108.802 121.338  1.00  0.00           C
ATOM   5953  C37 POPEY 222      63.317 108.113 122.348  1.00  0.00           C
ATOM   5956  C38 POPEY 222      62.997 108.433 123.818  1.00  0.00           C
ATOM   5959  C39 POPEY 222      63.008 109.942 124.108  1.00  0.00           C
ATOM   5962 0C31 POPEY 222      63.158 110.283 125.598  1.00  0.00           C
ATOM   5965 1C31 POPEY 222      63.127 111.803 125.828  1.00  0.00           C
ATOM   5968 2C31 POPEY 222      63.188 112.223 127.298  1.00  0.00           C
ATOM   5971 3C31 POPEY 222      64.576 111.992 127.918  1.00  0.00           C
ATOM   5974 4C31 POPEY 222      64.688 112.582 129.338  1.00  0.00           C
ATOM   5977 5C31 POPEY 222      66.067 112.353 129.958  1.00  0.00           C
ATOM   5980 6C31 POPEY 222      66.228 113.023 131.318  1.00  0.00           C
ATOM   5984  NH3 POPEZ 223      26.788  96.422 112.418  1.00  0.00           N
ATOM   5988  C12 POPEZ 223      27.248  95.203 111.658  1.00  0.00           C
ATOM   5991  C11 POPEZ 223      26.068  94.462 111.008  1.00  0.00           C
ATOM   5994  P   POPEZ 223      23.688  93.592 111.648  1.00  0.00           P
ATOM   5995  O13 POPEZ 223      23.337  94.082 110.288  1.00  0.00           O
ATOM   5996  O14 POPEZ 223      23.577  92.143 111.928  1.00  0.00           O
ATOM   5997  O11 POPEZ 223      22.878  94.422 112.698  1.00  0.00           O
ATOM   5998  O12 POPEZ 223      25.147  94.093 112.028  1.00  0.00           O
ATOM   5999  C1  POPEZ 223      22.538  93.902 113.978  1.00  0.00           C
ATOM   6002  C2  POPEZ 223      23.737  93.893 114.988  1.00  0.00           C
ATOM   6004  O21 POPEZ 223      23.508  93.072 116.158  1.00  0.00           O
ATOM   6005  C21 POPEZ 223      22.378  93.172 116.838  1.00  0.00           C
ATOM   6006  O22 POPEZ 223      21.448  93.913 116.588  1.00  0.00           O
ATOM   6007  C22 POPEZ 223      22.468  92.323 118.098  1.00  0.00           C
ATOM   6010  C3  POPEZ 223      24.218  95.343 115.368  1.00  0.00           C
ATOM   6013  O31 POPEZ 223      23.138  96.132 115.898  1.00  0.00           O
ATOM   6014  C31 POPEZ 223      22.998  96.593 117.148  1.00  0.00           C
ATOM   6015  O32 POPEZ 223      21.938  97.083 117.518  1.00  0.00           O
ATOM   6016  C32 POPEZ 223      24.218  96.413 118.038  1.00  0.00           C
ATOM   6019  C23 POPEZ 223      21.258  92.573 119.028  1.00  0.00           C
ATOM   6022  C24 POPEZ 223      21.418  91.922 120.408  1.00  0.00           C
ATOM   6025  C25 POPEZ 223      21.678  90.413 120.368  1.00  0.00           C
ATOM   6028  C26 POPEZ 223      20.548  89.592 119.738  1.00  0.00           C
ATOM   6031  C27 POPEZ 223      20.938  88.123 119.608  1.00  0.00           C
ATOM   6034  C28 POPEZ 223      19.858  87.272 118.928  1.00  0.00           C
ATOM   6037  C29 POPEZ 223      20.478  86.062 118.298  1.00  0.00           C
ATOM   6039 0C21 POPEZ 223      20.528  84.812 118.778  1.00  0.00           C
ATOM   6041 1C21 POPEZ 223      19.968  84.303 120.078  1.00  0.00           C
ATOM   6044 2C21 POPEZ 223      21.077  83.883 121.068  1.00  0.00           C
ATOM   6047 3C21 POPEZ 223      22.038  82.822 120.498  1.00  0.00           C
ATOM   6050 4C21 POPEZ 223      22.828  82.102 121.598  1.00  0.00           C
ATOM   6053 5C21 POPEZ 223      22.258  80.713 121.898  1.00  0.00           C
ATOM   6056 6C21 POPEZ 223      22.688  80.162 123.258  1.00  0.00           C
ATOM   6059 7C21 POPEZ 223      22.127  78.763 123.508  1.00  0.00           C
ATOM   6062 8C21 POPEZ 223      22.278  78.293 124.948  1.00  0.00           C
ATOM   6066  C33 POPEZ 223      23.918  96.822 119.488  1.00  0.00           C
ATOM   6069  C34 POPEZ 223      23.568  95.632 120.378  1.00  0.00           C
ATOM   6072  C35 POPEZ 223      23.458  96.062 121.848  1.00  0.00           C
ATOM   6075  C36 POPEZ 223      23.737  94.933 122.848  1.00  0.00           C
ATOM   6078  C37 POPEZ 223      25.228  94.573 122.968  1.00  0.00           C
ATOM   6081  C38 POPEZ 223      25.518  93.823 124.268  1.00  0.00           C
ATOM   6084  C39 POPEZ 223      25.837  94.772 125.428  1.00  0.00           C
ATOM   6087 0C31 POPEZ 223      25.688  94.093 126.798  1.00  0.00           C
ATOM   6090 1C31 POPEZ 223      26.208  94.982 127.928  1.00  0.00           C
ATOM   6093 2C31 POPEZ 223      25.947  94.403 129.318  1.00  0.00           C
ATOM   6096 3C31 POPEZ 223      26.418  95.352 130.428  1.00  0.00           C
ATOM   6099 4C31 POPEZ 223      26.118  94.842 131.838  1.00  0.00           C
ATOM   6102 5C31 POPEZ 223      26.588  95.823 132.928  1.00  0.00           C
ATOM   6105 6C31 POPEZ 223      26.438  95.262 134.338  1.00  0.00           C
ATOM   6109  NH3 POPEa 224      42.028  84.783 155.398  1.00  0.00           N
ATOM   6113  C12 POPEa 224      42.048  85.723 154.228  1.00  0.00           C
ATOM   6116  C11 POPEa 224      40.648  85.882 153.588  1.00  0.00           C
ATOM   6119  P   POPEa 224      39.298  87.812 154.768  1.00  0.00           P
ATOM   6120  O13 POPEa 224      38.217  87.943 155.758  1.00  0.00           O
ATOM   6121  O14 POPEa 224      40.528  88.533 155.138  1.00  0.00           O
ATOM   6122  O11 POPEa 224      38.758  88.342 153.378  1.00  0.00           O
ATOM   6123  O12 POPEa 224      39.678  86.292 154.548  1.00  0.00           O
ATOM   6124  C1  POPEa 224      37.417  88.002 152.968  1.00  0.00           C
ATOM   6127  C2  POPEa 224      37.417  86.722 152.088  1.00  0.00           C
ATOM   6129  O21 POPEa 224      37.568  87.113 150.708  1.00  0.00           O
ATOM   6130  C21 POPEa 224      38.288  86.273 149.978  1.00  0.00           C
ATOM   6131  O22 POPEa 224      38.818  85.262 150.408  1.00  0.00           O
ATOM   6132  C22 POPEa 224      38.177  86.593 148.498  1.00  0.00           C
ATOM   6135  C3  POPEa 224      36.138  85.863 152.298  1.00  0.00           C
ATOM   6138  O31 POPEa 224      36.417  84.462 152.078  1.00  0.00           O
ATOM   6139  C31 POPEa 224      36.107  83.762 151.008  1.00  0.00           C
ATOM   6140  O32 POPEa 224      36.508  82.622 150.818  1.00  0.00           O
ATOM   6141  C32 POPEa 224      35.147  84.452 150.048  1.00  0.00           C
ATOM   6144  C23 POPEa 224      38.577  85.352 147.668  1.00  0.00           C
ATOM   6147  C24 POPEa 224      38.338  85.492 146.158  1.00  0.00           C
ATOM   6150  C25 POPEa 224      36.868  85.253 145.758  1.00  0.00           C
ATOM   6153  C26 POPEa 224      36.748  84.802 144.298  1.00  0.00           C
ATOM   6156  C27 POPEa 224      35.307  84.482 143.888  1.00  0.00           C
ATOM   6159  C28 POPEa 224      35.208  83.692 142.568  1.00  0.00           C
ATOM   6162  C29 POPEa 224      35.628  84.513 141.368  1.00  0.00           C
ATOM   6164 0C21 POPEa 224      34.938  84.672 140.228  1.00  0.00           C
ATOM   6166 1C21 POPEa 224      33.628  84.023 139.848  1.00  0.00           C
ATOM   6169 2C21 POPEa 224      33.648  83.533 138.378  1.00  0.00           C
ATOM   6172 3C21 POPEa 224      32.238  83.153 137.878  1.00  0.00           C
ATOM   6175 4C21 POPEa 224      32.228  82.713 136.408  1.00  0.00           C
ATOM   6178 5C21 POPEa 224      30.837  82.792 135.758  1.00  0.00           C
ATOM   6181 6C21 POPEa 224      29.848  81.732 136.278  1.00  0.00           C
ATOM   6184 7C21 POPEa 224      28.398  82.092 135.958  1.00  0.00           C
ATOM   6187 8C21 POPEa 224      27.388  81.003 136.318  1.00  0.00           C
ATOM   6191  C33 POPEa 224      34.668  83.463 148.958  1.00  0.00           C
ATOM   6194  C34 POPEa 224      33.667  84.123 147.998  1.00  0.00           C
ATOM   6197  C35 POPEa 224      33.177  83.163 146.908  1.00  0.00           C
ATOM   6200  C36 POPEa 224      32.238  83.853 145.928  1.00  0.00           C
ATOM   6203  C37 POPEa 224      31.908  82.962 144.718  1.00  0.00           C
ATOM   6206  C38 POPEa 224      30.977  83.643 143.698  1.00  0.00           C
ATOM   6209  C39 POPEa 224      30.558  82.643 142.618  1.00  0.00           C
ATOM   6212 0C31 POPEa 224      29.378  83.092 141.748  1.00  0.00           C
ATOM   6215 1C31 POPEa 224      28.698  81.892 141.088  1.00  0.00           C
ATOM   6218 2C31 POPEa 224      27.657  82.262 140.008  1.00  0.00           C
ATOM   6221 3C31 POPEa 224      26.327  82.783 140.558  1.00  0.00           C
ATOM   6224 4C31 POPEa 224      25.238  81.702 140.628  1.00  0.00           C
ATOM   6227 5C31 POPEa 224      23.848  82.262 140.978  1.00  0.00           C
ATOM   6230 6C31 POPEa 224      22.728  81.223 140.848  1.00  0.00           C
ATOM   6234  NH3 POPEb 225     113.857 127.682 153.738  1.00  0.00           N
ATOM   6238  C12 POPEb 225     114.897 126.712 154.228  1.00  0.00           C
ATOM   6241  C11 POPEb 225     116.268 127.353 154.488  1.00  0.00           C
ATOM   6244  P   POPEb 225     118.217 125.572 154.058  1.00  0.00           P
ATOM   6245  O13 POPEb 225     119.588 126.033 154.368  1.00  0.00           O
ATOM   6246  O14 POPEb 225     117.908 124.123 154.158  1.00  0.00           O
ATOM   6247  O11 POPEb 225     117.878 126.012 152.588  1.00  0.00           O
ATOM   6248  O12 POPEb 225     117.188 126.372 154.958  1.00  0.00           O
ATOM   6249  C1  POPEb 225     118.018 125.093 151.488  1.00  0.00           C
ATOM   6252  C2  POPEb 225     117.146 125.553 150.278  1.00  0.00           C
ATOM   6254  O21 POPEb 225     117.826 126.313 149.268  1.00  0.00           O
ATOM   6255  C21 POPEb 225     118.628 127.312 149.558  1.00  0.00           C
ATOM   6256  O22 POPEb 225     119.118 127.593 150.638  1.00  0.00           O
ATOM   6257  C22 POPEb 225     118.938 128.013 148.228  1.00  0.00           C
ATOM   6260  C3  POPEb 225     115.907 126.323 150.778  1.00  0.00           C
ATOM   6263  O31 POPEb 225     115.148 126.852 149.678  1.00  0.00           O
ATOM   6264  C31 POPEb 225     113.868 126.982 149.918  1.00  0.00           C
ATOM   6265  O32 POPEb 225     113.267 126.562 150.908  1.00  0.00           O
ATOM   6266  C32 POPEb 225     113.258 127.783 148.778  1.00  0.00           C
ATOM   6269  C23 POPEb 225     120.188 128.902 148.338  1.00  0.00           C
ATOM   6272  C24 POPEb 225     120.848 129.283 147.018  1.00  0.00           C
ATOM   6275  C25 POPEb 225     119.967 130.192 146.158  1.00  0.00           C
ATOM   6278  C26 POPEb 225     120.708 130.702 144.928  1.00  0.00           C
ATOM   6281  C27 POPEb 225     119.768 131.473 143.988  1.00  0.00           C
ATOM   6284  C28 POPEb 225     120.396 131.857 142.638  1.00  0.00           C
ATOM   6287  C29 POPEb 225     120.798 130.683 141.788  1.00  0.00           C
ATOM   6289 0C21 POPEb 225     120.387 130.362 140.548  1.00  0.00           C
ATOM   6291 1C21 POPEb 225     119.438 131.143 139.658  1.00  0.00           C
ATOM   6294 2C21 POPEb 225     120.107 131.577 138.338  1.00  0.00           C
ATOM   6297 3C21 POPEb 225     120.527 130.383 137.458  1.00  0.00           C
ATOM   6300 4C21 POPEb 225     120.857 130.732 135.998  1.00  0.00           C
ATOM   6303 5C21 POPEb 225     121.927 131.818 135.818  1.00  0.00           C
ATOM   6306 6C21 POPEb 225     122.238 132.087 134.328  1.00  0.00           C
ATOM   6309 7C21 POPEb 225     122.777 133.498 134.058  1.00  0.00           C
ATOM   6312 8C21 POPEb 225     123.097 133.758 132.588  1.00  0.00           C
ATOM   6316  C33 POPEb 225     113.097 126.952 147.498  1.00  0.00           C
ATOM   6319  C34 POPEb 225     112.286 127.692 146.438  1.00  0.00           C
ATOM   6322  C35 POPEb 225     112.458 127.032 145.068  1.00  0.00           C
ATOM   6325  C36 POPEb 225     111.456 127.493 144.008  1.00  0.00           C
ATOM   6328  C37 POPEb 225     111.716 126.852 142.648  1.00  0.00           C
ATOM   6331  C38 POPEb 225     110.838 127.412 141.518  1.00  0.00           C
ATOM   6334  C39 POPEb 225     110.938 126.572 140.238  1.00  0.00           C
ATOM   6337 0C31 POPEb 225     112.388 126.223 139.898  1.00  0.00           C
ATOM   6340 1C31 POPEb 225     112.607 125.562 138.528  1.00  0.00           C
ATOM   6343 2C31 POPEb 225     114.076 125.163 138.318  1.00  0.00           C
ATOM   6346 3C31 POPEb 225     115.028 126.363 138.328  1.00  0.00           C
ATOM   6349 4C31 POPEb 225     116.497 125.963 138.128  1.00  0.00           C
ATOM   6352 5C31 POPEb 225     117.388 127.172 137.848  1.00  0.00           C
ATOM   6355 6C31 POPEb 225     118.798 126.763 137.418  1.00  0.00           C
ATOM   6359  NH3 POPEc 226     130.691  25.692 109.798  1.00  0.00           N
ATOM   6363  C12 POPEc 226     129.763  26.862 110.028  1.00  0.00           C
ATOM   6366  C11 POPEc 226     130.522  28.053 110.628  1.00  0.00           C
ATOM   6369  P   POPEc 226     129.263  30.422 110.628  1.00  0.00           P
ATOM   6370  O13 POPEc 226     130.282  30.852 109.648  1.00  0.00           O
ATOM   6371  O14 POPEc 226     127.837  30.433 110.228  1.00  0.00           O
ATOM   6372  O11 POPEc 226     129.392  31.353 111.918  1.00  0.00           O
ATOM   6373  O12 POPEc 226     129.603  28.993 111.188  1.00  0.00           O
ATOM   6374  C1  POPEc 226     130.122  30.933 113.078  1.00  0.00           C
ATOM   6377  C2  POPEc 226     129.552  31.663 114.338  1.00  0.00           C
ATOM   6379  O21 POPEc 226     130.393  31.602 115.508  1.00  0.00           O
ATOM   6380  C21 POPEc 226     130.963  30.483 115.928  1.00  0.00           C
ATOM   6381  O22 POPEc 226     130.972  29.413 115.358  1.00  0.00           O
ATOM   6382  C22 POPEc 226     131.551  30.722 117.318  1.00  0.00           C
ATOM   6385  C3  POPEc 226     128.107  31.203 114.658  1.00  0.00           C
ATOM   6388  O31 POPEc 226     127.388  32.143 115.488  1.00  0.00           O
ATOM   6389  C31 POPEc 226     126.468  32.883 114.888  1.00  0.00           C
ATOM   6390  O32 POPEc 226     126.187  32.852 113.708  1.00  0.00           O
ATOM   6391  C32 POPEc 226     125.688  33.672 115.958  1.00  0.00           C
ATOM   6394  C23 POPEc 226     132.132  29.432 117.948  1.00  0.00           C
ATOM   6397  C24 POPEc 226     132.301  29.513 119.468  1.00  0.00           C
ATOM   6400  C25 POPEc 226     131.132  28.912 120.258  1.00  0.00           C
ATOM   6403  C26 POPEc 226     131.112  27.373 120.218  1.00  0.00           C
ATOM   6406  C27 POPEc 226     129.993  26.692 121.028  1.00  0.00           C
ATOM   6409  C28 POPEc 226     130.031  27.013 122.528  1.00  0.00           C
ATOM   6412  C29 POPEc 226     129.013  26.163 123.258  1.00  0.00           C
ATOM   6414 0C21 POPEc 226     129.263  25.232 124.188  1.00  0.00           C
ATOM   6416 1C21 POPEc 226     130.603  24.873 124.778  1.00  0.00           C
ATOM   6419 2C21 POPEc 226     130.493  24.632 126.298  1.00  0.00           C
ATOM   6422 3C21 POPEc 226     129.783  23.322 126.668  1.00  0.00           C
ATOM   6425 4C21 POPEc 226     129.592  23.172 128.188  1.00  0.00           C
ATOM   6428 5C21 POPEc 226     128.942  21.842 128.578  1.00  0.00           C
ATOM   6431 6C21 POPEc 226     127.458  21.733 128.218  1.00  0.00           C
ATOM   6434 7C21 POPEc 226     126.897  20.343 128.538  1.00  0.00           C
ATOM   6437 8C21 POPEc 226     125.396  20.213 128.318  1.00  0.00           C
ATOM   6441  C33 POPEc 226     125.387  35.152 115.598  1.00  0.00           C
ATOM   6444  C34 POPEc 226     124.318  35.803 116.488  1.00  0.00           C
ATOM   6447  C35 POPEc 226     124.598  35.742 117.998  1.00  0.00           C
ATOM   6450  C36 POPEc 226     123.857  34.613 118.748  1.00  0.00           C
ATOM   6453  C37 POPEc 226     124.167  34.613 120.248  1.00  0.00           C
ATOM   6456  C38 POPEc 226     123.118  33.873 121.108  1.00  0.00           C
ATOM   6459  C39 POPEc 226     123.667  33.522 122.498  1.00  0.00           C
ATOM   6462 0C31 POPEc 226     122.577  33.283 123.568  1.00  0.00           C
ATOM   6465 1C31 POPEc 226     123.177  33.043 124.968  1.00  0.00           C
ATOM   6468 2C31 POPEc 226     122.128  33.053 126.088  1.00  0.00           C
ATOM   6471 3C31 POPEc 226     122.728  32.922 127.498  1.00  0.00           C
ATOM   6474 4C31 POPEc 226     123.258  31.523 127.858  1.00  0.00           C
ATOM   6477 5C31 POPEc 226     123.597  31.423 129.358  1.00  0.00           C
ATOM   6480 6C31 POPEc 226     124.146  30.062 129.788  1.00  0.00           C
ATOM   6484  NH3 POPEd 227      47.467  71.753 117.558  1.00  0.00           N
ATOM   6488  C12 POPEd 227      48.247  72.933 118.058  1.00  0.00           C
ATOM   6491  C11 POPEd 227      48.568  73.903 116.908  1.00  0.00           C
ATOM   6494  P   POPEd 227      51.128  73.963 116.398  1.00  0.00           P
ATOM   6495  O13 POPEd 227      52.057  73.312 115.458  1.00  0.00           O
ATOM   6496  O14 POPEd 227      51.168  75.442 116.458  1.00  0.00           O
ATOM   6497  O11 POPEd 227      51.298  73.372 117.868  1.00  0.00           O
ATOM   6498  O12 POPEd 227      49.646  73.433 116.098  1.00  0.00           O
ATOM   6499  C1  POPEd 227      51.238  74.242 119.008  1.00  0.00           C
ATOM   6502  C2  POPEd 227      51.438  73.433 120.328  1.00  0.00           C
ATOM   6504  O21 POPEd 227      51.168  74.283 121.458  1.00  0.00           O
ATOM   6505  C21 POPEd 227      49.977  74.183 122.018  1.00  0.00           C
ATOM   6506  O22 POPEd 227      49.068  73.463 121.648  1.00  0.00           O
ATOM   6507  C22 POPEd 227      49.928  75.092 123.248  1.00  0.00           C
ATOM   6510  C3  POPEd 227      52.888  72.872 120.408  1.00  0.00           C
ATOM   6513  O31 POPEd 227      53.148  72.122 121.618  1.00  0.00           O
ATOM   6514  C31 POPEd 227      53.538  72.893 122.628  1.00  0.00           C
ATOM   6515  O32 POPEd 227      53.708  74.092 122.578  1.00  0.00           O
ATOM   6516  C32 POPEd 227      53.758  72.062 123.888  1.00  0.00           C
ATOM   6519  C23 POPEd 227      48.587  74.952 124.008  1.00  0.00           C
ATOM   6522  C24 POPEd 227      48.468  75.882 125.228  1.00  0.00           C
ATOM   6525  C25 POPEd 227      49.338  75.482 126.428  1.00  0.00           C
ATOM   6528  C26 POPEd 227      48.827  74.242 127.178  1.00  0.00           C
ATOM   6531  C27 POPEd 227      49.918  73.512 127.988  1.00  0.00           C
ATOM   6534  C28 POPEd 227      49.918  73.772 129.508  1.00  0.00           C
ATOM   6537  C29 POPEd 227      50.658  75.013 129.938  1.00  0.00           C
ATOM   6539 0C21 POPEd 227      51.417  75.143 131.038  1.00  0.00           C
ATOM   6541 1C21 POPEd 227      51.677  74.113 132.118  1.00  0.00           C
ATOM   6544 2C21 POPEd 227      53.177  73.873 132.388  1.00  0.00           C
ATOM   6547 3C21 POPEd 227      53.396  73.113 133.708  1.00  0.00           C
ATOM   6550 4C21 POPEd 227      54.878  72.912 134.068  1.00  0.00           C
ATOM   6553 5C21 POPEd 227      55.088  72.573 135.558  1.00  0.00           C
ATOM   6556 6C21 POPEd 227      54.458  71.253 136.018  1.00  0.00           C
ATOM   6559 7C21 POPEd 227      53.538  71.412 137.228  1.00  0.00           C
ATOM   6562 8C21 POPEd 227      53.018  70.073 137.788  1.00  0.00           C
ATOM   6566  C33 POPEd 227      53.358  72.863 125.148  1.00  0.00           C
ATOM   6569  C34 POPEd 227      53.838  72.233 126.458  1.00  0.00           C
ATOM   6572  C35 POPEd 227      53.267  70.832 126.698  1.00  0.00           C
ATOM   6575  C36 POPEd 227      53.577  70.272 128.088  1.00  0.00           C
ATOM   6578  C37 POPEd 227      52.628  69.133 128.478  1.00  0.00           C
ATOM   6581  C38 POPEd 227      51.368  69.622 129.208  1.00  0.00           C
ATOM   6584  C39 POPEd 227      51.528  69.693 130.738  1.00  0.00           C
ATOM   6587 0C31 POPEd 227      50.237  70.162 131.428  1.00  0.00           C
ATOM   6590 1C31 POPEd 227      50.257  70.132 132.968  1.00  0.00           C
ATOM   6593 2C31 POPEd 227      48.948  70.713 133.528  1.00  0.00           C
ATOM   6596 3C31 POPEd 227      48.678  70.372 134.998  1.00  0.00           C
ATOM   6599 4C31 POPEd 227      49.388  71.292 135.998  1.00  0.00           C
ATOM   6602 5C31 POPEd 227      49.028  70.952 137.448  1.00  0.00           C
ATOM   6605 6C31 POPEd 227      49.618  71.922 138.478  1.00  0.00           C
ATOM   6609  NH3 POPEe 228      12.008   5.523 107.998  1.00  0.00           N
ATOM   6613  C12 POPEe 228      10.608   6.082 108.028  1.00  0.00           C
ATOM   6616  C11 POPEe 228       9.688   5.222 107.148  1.00  0.00           C
ATOM   6619  P   POPEe 228       9.008   2.762 106.668  1.00  0.00           P
ATOM   6620  O13 POPEe 228       7.648   3.282 106.358  1.00  0.00           O
ATOM   6621  O14 POPEe 228       9.908   2.353 105.568  1.00  0.00           O
ATOM   6622  O11 POPEe 228       8.808   1.528 107.618  1.00  0.00           O
ATOM   6623  O12 POPEe 228       9.758   3.842 107.558  1.00  0.00           O
ATOM   6624  C1  POPEe 228       8.478   1.628 108.998  1.00  0.00           C
ATOM   6627  C2  POPEe 228       9.638   1.138 109.918  1.00  0.00           C
ATOM   6629  O21 POPEe 228       9.848   2.127 110.948  1.00  0.00           O
ATOM   6630  C21 POPEe 228       9.428   1.808 112.138  1.00  0.00           C
ATOM   6631  O22 POPEe 228       8.798   0.817 112.468  1.00  0.00           O
ATOM   6632  C22 POPEe 228       9.938   2.862 113.118  1.00  0.00           C
ATOM   6635  C3  POPEe 228      10.998   0.917 109.188  1.00  0.00           C
ATOM   6638  O31 POPEe 228      11.938   0.268 110.078  1.00  0.00           O
ATOM   6639  C31 POPEe 228      12.858   1.017 110.658  1.00  0.00           C
ATOM   6640  O32 POPEe 228      13.138   2.167 110.368  1.00  0.00           O
ATOM   6641  C32 POPEe 228      13.438   0.268 111.868  1.00  0.00           C
ATOM   6644  C23 POPEe 228       9.298   2.662 114.508  1.00  0.00           C
ATOM   6647  C24 POPEe 228       9.917   3.533 115.608  1.00  0.00           C
ATOM   6650  C25 POPEe 228       9.448   3.112 117.008  1.00  0.00           C
ATOM   6653  C26 POPEe 228       7.928   3.272 117.198  1.00  0.00           C
ATOM   6656  C27 POPEe 228       7.378   2.633 118.478  1.00  0.00           C
ATOM   6659  C28 POPEe 228       5.838   2.622 118.498  1.00  0.00           C
ATOM   6662  C29 POPEe 228       5.298   4.023 118.508  1.00  0.00           C
ATOM   6664 0C21 POPEe 228       4.778   4.683 119.558  1.00  0.00           C
ATOM   6666 1C21 POPEe 228       4.618   4.142 120.958  1.00  0.00           C
ATOM   6669 2C21 POPEe 228       5.688   4.723 121.918  1.00  0.00           C
ATOM   6672 3C21 POPEe 228       5.538   6.232 122.158  1.00  0.00           C
ATOM   6675 4C21 POPEe 228       6.518   6.782 123.208  1.00  0.00           C
ATOM   6678 5C21 POPEe 228       6.348   6.092 124.568  1.00  0.00           C
ATOM   6681 6C21 POPEe 228       7.088   6.763 125.728  1.00  0.00           C
ATOM   6684 7C21 POPEe 228       6.808   6.022 127.048  1.00  0.00           C
ATOM   6687 8C21 POPEe 228       7.438   6.693 128.268  1.00  0.00           C
ATOM   6691  C33 POPEe 228      12.658  -1.012 112.268  1.00  0.00           C
ATOM   6694  C34 POPEe 228      13.048  -1.572 113.648  1.00  0.00           C
ATOM   6697  C35 POPEe 228      12.298  -0.883 114.798  1.00  0.00           C
ATOM   6700  C36 POPEe 228      12.618  -1.462 116.188  1.00  0.00           C
ATOM   6703  C37 POPEe 228      11.658  -0.923 117.258  1.00  0.00           C
ATOM   6706  C38 POPEe 228      11.928  -1.453 118.668  1.00  0.00           C
ATOM   6709  C39 POPEe 228      10.898  -0.923 119.678  1.00  0.00           C
ATOM   6712 0C31 POPEe 228      11.167  -1.333 121.128  1.00  0.00           C
ATOM   6715 1C31 POPEe 228      10.038  -0.842 122.048  1.00  0.00           C
ATOM   6718 2C31 POPEe 228      10.198  -1.233 123.518  1.00  0.00           C
ATOM   6721 3C31 POPEe 228       8.928  -0.933 124.338  1.00  0.00           C
ATOM   6724 4C31 POPEe 228       8.588   0.567 124.398  1.00  0.00           C
ATOM   6727 5C31 POPEe 228       7.188   0.858 124.948  1.00  0.00           C
ATOM   6730 6C31 POPEe 228       6.898   2.353 124.998  1.00  0.00           C
ATOM   6734  NH3 POPEf 229      22.938  34.812 113.528  1.00  0.00           N
ATOM   6738  C12 POPEf 229      22.468  33.873 112.468  1.00  0.00           C
ATOM   6741  C11 POPEf 229      23.568  33.663 111.418  1.00  0.00           C
ATOM   6744  P   POPEf 229      26.188  33.422 111.768  1.00  0.00           P
ATOM   6745  O13 POPEf 229      26.467  34.692 112.448  1.00  0.00           O
ATOM   6746  O14 POPEf 229      26.598  33.312 110.358  1.00  0.00           O
ATOM   6747  O11 POPEf 229      26.928  32.253 112.508  1.00  0.00           O
ATOM   6748  O12 POPEf 229      24.688  33.033 112.018  1.00  0.00           O
ATOM   6749  C1  POPEf 229      27.728  32.483 113.658  1.00  0.00           C
ATOM   6752  C2  POPEf 229      26.868  32.612 114.938  1.00  0.00           C
ATOM   6754  O21 POPEf 229      27.708  32.502 116.108  1.00  0.00           O
ATOM   6755  C21 POPEf 229      28.388  33.633 116.328  1.00  0.00           C
ATOM   6756  O22 POPEf 229      28.317  34.623 115.618  1.00  0.00           O
ATOM   6757  C22 POPEf 229      29.298  33.463 117.548  1.00  0.00           C
ATOM   6760  C3  POPEf 229      25.737  31.533 114.958  1.00  0.00           C
ATOM   6763  O31 POPEf 229      25.018  31.512 116.198  1.00  0.00           O
ATOM   6764  C31 POPEf 229      24.158  32.502 116.348  1.00  0.00           C
ATOM   6765  O32 POPEf 229      24.018  33.463 115.598  1.00  0.00           O
ATOM   6766  C32 POPEf 229      23.398  32.313 117.658  1.00  0.00           C
ATOM   6769  C23 POPEf 229      29.638  34.783 118.288  1.00  0.00           C
ATOM   6772  C24 POPEf 229      29.497  34.652 119.808  1.00  0.00           C
ATOM   6775  C25 POPEf 229      28.038  34.562 120.268  1.00  0.00           C
ATOM   6778  C26 POPEf 229      27.248  35.882 120.238  1.00  0.00           C
ATOM   6781  C27 POPEf 229      27.738  36.893 121.288  1.00  0.00           C
ATOM   6784  C28 POPEf 229      26.827  38.123 121.438  1.00  0.00           C
ATOM   6787  C29 POPEf 229      25.478  37.762 121.998  1.00  0.00           C
ATOM   6789 0C21 POPEf 229      25.057  37.973 123.268  1.00  0.00           C
ATOM   6791 1C21 POPEf 229      25.907  38.542 124.368  1.00  0.00           C
ATOM   6794 2C21 POPEf 229      25.438  38.163 125.788  1.00  0.00           C
ATOM   6797 3C21 POPEf 229      26.438  38.652 126.838  1.00  0.00           C
ATOM   6800 4C21 POPEf 229      26.128  38.203 128.278  1.00  0.00           C
ATOM   6803 5C21 POPEf 229      24.848  38.812 128.858  1.00  0.00           C
ATOM   6806 6C21 POPEf 229      24.797  38.663 130.378  1.00  0.00           C
ATOM   6809 7C21 POPEf 229      23.477  39.153 130.988  1.00  0.00           C
ATOM   6812 8C21 POPEf 229      23.438  39.053 132.518  1.00  0.00           C
ATOM   6816  C33 POPEf 229      23.298  30.842 118.108  1.00  0.00           C
ATOM   6819  C34 POPEf 229      22.738  30.682 119.538  1.00  0.00           C
ATOM   6822  C35 POPEf 229      22.608  29.212 119.948  1.00  0.00           C
ATOM   6825  C36 POPEf 229      21.837  28.382 118.908  1.00  0.00           C
ATOM   6828  C37 POPEf 229      21.378  27.022 119.408  1.00  0.00           C
ATOM   6831  C38 POPEf 229      20.438  26.342 118.408  1.00  0.00           C
ATOM   6834  C39 POPEf 229      18.938  26.493 118.738  1.00  0.00           C
ATOM   6837 0C31 POPEf 229      18.518  25.722 119.988  1.00  0.00           C
ATOM   6840 1C31 POPEf 229      16.998  25.682 120.158  1.00  0.00           C
ATOM   6843 2C31 POPEf 229      16.568  25.262 121.568  1.00  0.00           C
ATOM   6846 3C31 POPEf 229      15.048  25.062 121.668  1.00  0.00           C
ATOM   6849 4C31 POPEf 229      14.598  24.692 123.088  1.00  0.00           C
ATOM   6852 5C31 POPEf 229      13.148  24.192 123.128  1.00  0.00           C
ATOM   6855 6C31 POPEf 229      12.678  23.803 124.528  1.00  0.00           C
ATOM   6859  NH3 POPEg 230      66.568  37.312 157.918  1.00  0.00           N
ATOM   6863  C12 POPEg 230      66.238  36.123 158.778  1.00  0.00           C
ATOM   6866  C11 POPEg 230      65.228  35.143 158.128  1.00  0.00           C
ATOM   6869  P   POPEg 230      62.857  36.163 158.558  1.00  0.00           P
ATOM   6870  O13 POPEg 230      61.747  35.203 158.398  1.00  0.00           O
ATOM   6871  O14 POPEg 230      63.377  36.373 159.928  1.00  0.00           O
ATOM   6872  O11 POPEg 230      62.368  37.533 158.008  1.00  0.00           O
ATOM   6873  O12 POPEg 230      64.068  35.792 157.618  1.00  0.00           O
ATOM   6874  C1  POPEg 230      61.577  37.662 156.838  1.00  0.00           C
ATOM   6877  C2  POPEg 230      62.248  38.702 155.948  1.00  0.00           C
ATOM   6879  O21 POPEg 230      61.467  39.163 154.858  1.00  0.00           O
ATOM   6880  C21 POPEg 230      60.397  38.602 154.358  1.00  0.00           C
ATOM   6881  O22 POPEg 230      59.938  37.492 154.568  1.00  0.00           O
ATOM   6882  C22 POPEg 230      59.868  39.613 153.348  1.00  0.00           C
ATOM   6885  C3  POPEg 230      63.638  38.183 155.488  1.00  0.00           C
ATOM   6888  O31 POPEg 230      64.357  39.143 154.688  1.00  0.00           O
ATOM   6889  C31 POPEg 230      65.658  38.882 154.648  1.00  0.00           C
ATOM   6890  O32 POPEg 230      66.207  38.053 155.358  1.00  0.00           O
ATOM   6891  C32 POPEg 230      66.327  39.702 153.558  1.00  0.00           C
ATOM   6894  C23 POPEg 230      60.947  39.893 152.288  1.00  0.00           C
ATOM   6897  C24 POPEg 230      60.667  41.132 151.448  1.00  0.00           C
ATOM   6900  C25 POPEg 230      61.698  41.252 150.328  1.00  0.00           C
ATOM   6903  C26 POPEg 230      61.458  42.482 149.468  1.00  0.00           C
ATOM   6906  C27 POPEg 230      62.248  42.452 148.158  1.00  0.00           C
ATOM   6909  C28 POPEg 230      61.807  43.582 147.218  1.00  0.00           C
ATOM   6912  C29 POPEg 230      62.498  43.452 145.878  1.00  0.00           C
ATOM   6914 0C21 POPEg 230      63.218  44.422 145.288  1.00  0.00           C
ATOM   6916 1C21 POPEg 230      63.428  45.812 145.838  1.00  0.00           C
ATOM   6919 2C21 POPEg 230      63.758  46.833 144.728  1.00  0.00           C
ATOM   6922 3C21 POPEg 230      65.167  46.643 144.148  1.00  0.00           C
ATOM   6925 4C21 POPEg 230      65.408  47.482 142.898  1.00  0.00           C
ATOM   6928 5C21 POPEg 230      66.698  47.102 142.158  1.00  0.00           C
ATOM   6931 6C21 POPEg 230      66.717  47.633 140.718  1.00  0.00           C
ATOM   6934 7C21 POPEg 230      67.926  47.172 139.918  1.00  0.00           C
ATOM   6937 8C21 POPEg 230      67.868  47.592 138.448  1.00  0.00           C
ATOM   6941  C33 POPEg 230      65.418  40.473 152.558  1.00  0.00           C
ATOM   6944  C34 POPEg 230      66.317  41.323 151.648  1.00  0.00           C
ATOM   6947  C35 POPEg 230      65.798  41.573 150.228  1.00  0.00           C
ATOM   6950  C36 POPEg 230      66.997  41.902 149.308  1.00  0.00           C
ATOM   6953  C37 POPEg 230      66.628  42.283 147.878  1.00  0.00           C
ATOM   6956  C38 POPEg 230      67.897  42.423 147.028  1.00  0.00           C
ATOM   6959  C39 POPEg 230      67.646  43.113 145.678  1.00  0.00           C
ATOM   6962 0C31 POPEg 230      67.088  42.132 144.648  1.00  0.00           C
ATOM   6965 1C31 POPEg 230      66.528  42.862 143.418  1.00  0.00           C
ATOM   6968 2C31 POPEg 230      65.957  41.902 142.368  1.00  0.00           C
ATOM   6971 3C31 POPEg 230      67.028  40.992 141.758  1.00  0.00           C
ATOM   6974 4C31 POPEg 230      66.467  40.162 140.598  1.00  0.00           C
ATOM   6977 5C31 POPEg 230      67.527  39.303 139.898  1.00  0.00           C
ATOM   6980 6C31 POPEg 230      66.958  38.542 138.708  1.00  0.00           C
ATOM   6984  NH3 POPEh 231      85.787 101.812 154.588  1.00  0.00           N
ATOM   6988  C12 POPEh 231      87.008 102.703 154.628  1.00  0.00           C
ATOM   6991  C11 POPEh 231      86.558 104.163 154.778  1.00  0.00           C
ATOM   6994  P   POPEh 231      87.458 106.602 155.068  1.00  0.00           P
ATOM   6995  O13 POPEh 231      86.737 106.643 156.358  1.00  0.00           O
ATOM   6996  O14 POPEh 231      88.728 107.342 155.018  1.00  0.00           O
ATOM   6997  O11 POPEh 231      86.527 107.333 154.038  1.00  0.00           O
ATOM   6998  O12 POPEh 231      87.648 105.082 154.588  1.00  0.00           O
ATOM   6999  C1  POPEh 231      85.177 107.003 153.728  1.00  0.00           C
ATOM   7002  C2  POPEh 231      85.048 106.422 152.288  1.00  0.00           C
ATOM   7004  O21 POPEh 231      84.357 105.163 152.378  1.00  0.00           O
ATOM   7005  C21 POPEh 231      83.938 104.592 151.258  1.00  0.00           C
ATOM   7006  O22 POPEh 231      84.338 103.512 150.858  1.00  0.00           O
ATOM   7007  C22 POPEh 231      82.788 105.383 150.618  1.00  0.00           C
ATOM   7010  C3  POPEh 231      86.456 106.302 151.598  1.00  0.00           C
ATOM   7013  O31 POPEh 231      86.478 105.533 150.378  1.00  0.00           O
ATOM   7014  C31 POPEh 231      87.627 104.912 150.178  1.00  0.00           C
ATOM   7015  O32 POPEh 231      88.687 105.133 150.748  1.00  0.00           O
ATOM   7016  C32 POPEh 231      87.437 103.632 149.388  1.00  0.00           C
ATOM   7019  C23 POPEh 231      82.677 105.192 149.098  1.00  0.00           C
ATOM   7022  C24 POPEh 231      81.468 105.973 148.558  1.00  0.00           C
ATOM   7025  C25 POPEh 231      81.287 105.842 147.038  1.00  0.00           C
ATOM   7028  C26 POPEh 231      80.137 106.722 146.538  1.00  0.00           C
ATOM   7031  C27 POPEh 231      79.787 106.472 145.068  1.00  0.00           C
ATOM   7034  C28 POPEh 231      78.748 107.463 144.538  1.00  0.00           C
ATOM   7037  C29 POPEh 231      78.308 107.143 143.128  1.00  0.00           C
ATOM   7039 0C21 POPEh 231      78.938 107.493 141.998  1.00  0.00           C
ATOM   7041 1C21 POPEh 231      80.238 108.253 141.878  1.00  0.00           C
ATOM   7044 2C21 POPEh 231      81.338 107.372 141.248  1.00  0.00           C
ATOM   7047 3C21 POPEh 231      81.107 107.083 139.748  1.00  0.00           C
ATOM   7050 4C21 POPEh 231      81.716 105.732 139.308  1.00  0.00           C
ATOM   7053 5C21 POPEh 231      81.527 105.413 137.818  1.00  0.00           C
ATOM   7056 6C21 POPEh 231      80.048 105.292 137.388  1.00  0.00           C
ATOM   7059 7C21 POPEh 231      79.908 104.923 135.908  1.00  0.00           C
ATOM   7062 8C21 POPEh 231      78.467 105.023 135.388  1.00  0.00           C
ATOM   7066  C33 POPEh 231      86.527 103.692 148.158  1.00  0.00           C
ATOM   7069  C34 POPEh 231      85.978 102.283 147.918  1.00  0.00           C
ATOM   7072  C35 POPEh 231      85.638 102.003 146.458  1.00  0.00           C
ATOM   7075  C36 POPEh 231      84.677 103.023 145.848  1.00  0.00           C
ATOM   7078  C37 POPEh 231      84.377 102.682 144.388  1.00  0.00           C
ATOM   7081  C38 POPEh 231      83.588 103.802 143.718  1.00  0.00           C
ATOM   7084  C39 POPEh 231      82.077 103.643 143.898  1.00  0.00           C
ATOM   7087 0C31 POPEh 231      81.408 103.193 142.598  1.00  0.00           C
ATOM   7090 1C31 POPEh 231      79.878 103.113 142.718  1.00  0.00           C
ATOM   7093 2C31 POPEh 231      79.228 102.733 141.388  1.00  0.00           C
ATOM   7096 3C31 POPEh 231      77.688 102.713 141.438  1.00  0.00           C
ATOM   7099 4C31 POPEh 231      77.128 101.803 142.548  1.00  0.00           C
ATOM   7102 5C31 POPEh 231      75.618 101.612 142.458  1.00  0.00           C
ATOM   7105 6C31 POPEh 231      75.058 100.823 143.648  1.00  0.00           C
ATOM   7109  NH3 POPEi 232      19.818  17.043 111.538  1.00  0.00           N
ATOM   7113  C12 POPEi 232      20.247  15.762 110.928  1.00  0.00           C
ATOM   7116  C11 POPEi 232      19.298  15.432 109.778  1.00  0.00           C
ATOM   7119  P   POPEi 232      19.308  12.843 109.598  1.00  0.00           P
ATOM   7120  O13 POPEi 232      17.858  12.732 109.358  1.00  0.00           O
ATOM   7121  O14 POPEi 232      20.118  11.853 108.868  1.00  0.00           O
ATOM   7122  O11 POPEi 232      19.608  12.783 111.168  1.00  0.00           O
ATOM   7123  O12 POPEi 232      19.778  14.273 109.118  1.00  0.00           O
ATOM   7124  C1  POPEi 232      19.038  11.682 111.908  1.00  0.00           C
ATOM   7127  C2  POPEi 232      19.388  11.612 113.438  1.00  0.00           C
ATOM   7129  O21 POPEi 232      19.048  12.862 114.098  1.00  0.00           O
ATOM   7130  C21 POPEi 232      18.667  12.732 115.378  1.00  0.00           C
ATOM   7131  O22 POPEi 232      18.478  11.692 115.968  1.00  0.00           O
ATOM   7132  C22 POPEi 232      18.438  14.133 115.948  1.00  0.00           C
ATOM   7135  C3  POPEi 232      20.888  11.243 113.678  1.00  0.00           C
ATOM   7138  O31 POPEi 232      21.167  10.842 115.048  1.00  0.00           O
ATOM   7139  C31 POPEi 232      20.828   9.562 115.308  1.00  0.00           C
ATOM   7140  O32 POPEi 232      20.357   8.802 114.478  1.00  0.00           O
ATOM   7141  C32 POPEi 232      21.158   9.203 116.748  1.00  0.00           C
ATOM   7144  C23 POPEi 232      18.048  14.143 117.448  1.00  0.00           C
ATOM   7147  C24 POPEi 232      17.598  15.552 117.878  1.00  0.00           C
ATOM   7150  C25 POPEi 232      18.167  15.973 119.238  1.00  0.00           C
ATOM   7153  C26 POPEi 232      17.638  15.142 120.418  1.00  0.00           C
ATOM   7156  C27 POPEi 232      18.417  15.432 121.708  1.00  0.00           C
ATOM   7159  C28 POPEi 232      17.818  14.733 122.928  1.00  0.00           C
ATOM   7162  C29 POPEi 232      18.678  14.972 124.148  1.00  0.00           C
ATOM   7164 0C21 POPEi 232      18.358  15.732 125.198  1.00  0.00           C
ATOM   7166 1C21 POPEi 232      17.048  16.463 125.378  1.00  0.00           C
ATOM   7169 2C21 POPEi 232      16.858  16.843 126.858  1.00  0.00           C
ATOM   7172 3C21 POPEi 232      16.488  15.643 127.728  1.00  0.00           C
ATOM   7175 4C21 POPEi 232      16.977  15.793 129.168  1.00  0.00           C
ATOM   7178 5C21 POPEi 232      16.308  14.812 130.138  1.00  0.00           C
ATOM   7181 6C21 POPEi 232      14.898  15.272 130.518  1.00  0.00           C
ATOM   7184 7C21 POPEi 232      14.238  14.393 131.578  1.00  0.00           C
ATOM   7187 8C21 POPEi 232      12.988  15.053 132.158  1.00  0.00           C
ATOM   7191  C33 POPEi 232      20.077   8.293 117.378  1.00  0.00           C
ATOM   7194  C34 POPEi 232      20.068   8.312 118.908  1.00  0.00           C
ATOM   7197  C35 POPEi 232      19.528   9.642 119.458  1.00  0.00           C
ATOM   7200  C36 POPEi 232      19.627   9.763 120.978  1.00  0.00           C
ATOM   7203  C37 POPEi 232      19.238  11.172 121.438  1.00  0.00           C
ATOM   7206  C38 POPEi 232      19.788  11.502 122.818  1.00  0.00           C
ATOM   7209  C39 POPEi 232      19.028  10.862 123.988  1.00  0.00           C
ATOM   7212 0C31 POPEi 232      19.648  11.293 125.318  1.00  0.00           C
ATOM   7215 1C31 POPEi 232      19.038  10.582 126.538  1.00  0.00           C
ATOM   7218 2C31 POPEi 232      19.868  10.862 127.788  1.00  0.00           C
ATOM   7221 3C31 POPEi 232      19.298  10.212 129.058  1.00  0.00           C
ATOM   7224 4C31 POPEi 232      17.978  10.833 129.528  1.00  0.00           C
ATOM   7227 5C31 POPEi 232      17.618  10.342 130.928  1.00  0.00           C
ATOM   7230 6C31 POPEi 232      16.538  11.182 131.628  1.00  0.00           C
ATOM   7234  NH3 POPEj 233      47.518 108.303 113.888  1.00  0.00           N
ATOM   7238  C12 POPEj 233      46.248 109.042 113.558  1.00  0.00           C
ATOM   7241  C11 POPEj 233      45.487 109.433 114.828  1.00  0.00           C
ATOM   7244  P   POPEj 233      42.848 109.602 114.878  1.00  0.00           P
ATOM   7245  O13 POPEj 233      41.848 110.343 114.058  1.00  0.00           O
ATOM   7246  O14 POPEj 233      42.827 108.113 114.848  1.00  0.00           O
ATOM   7247  O11 POPEj 233      42.737 110.103 116.358  1.00  0.00           O
ATOM   7248  O12 POPEj 233      44.287 110.113 114.468  1.00  0.00           O
ATOM   7249  C1  POPEj 233      43.428 109.543 117.458  1.00  0.00           C
ATOM   7252  C2  POPEj 233      44.107 110.663 118.278  1.00  0.00           C
ATOM   7254  O21 POPEj 233      44.658 110.063 119.448  1.00  0.00           O
ATOM   7255  C21 POPEj 233      45.728 110.542 120.088  1.00  0.00           C
ATOM   7256  O22 POPEj 233      46.318 109.912 120.948  1.00  0.00           O
ATOM   7257  C22 POPEj 233      46.188 111.952 119.728  1.00  0.00           C
ATOM   7260  C3  POPEj 233      43.057 111.783 118.578  1.00  0.00           C
ATOM   7263  O31 POPEj 233      43.037 112.242 119.948  1.00  0.00           O
ATOM   7264  C31 POPEj 233      42.098 111.712 120.738  1.00  0.00           C
ATOM   7265  O32 POPEj 233      41.338 110.823 120.408  1.00  0.00           O
ATOM   7266  C32 POPEj 233      42.017 112.552 122.018  1.00  0.00           C
ATOM   7269  C23 POPEj 233      46.408 112.753 121.038  1.00  0.00           C
ATOM   7272  C24 POPEj 233      46.638 114.233 120.738  1.00  0.00           C
ATOM   7275  C25 POPEj 233      46.008 115.182 121.768  1.00  0.00           C
ATOM   7278  C26 POPEj 233      46.378 114.923 123.238  1.00  0.00           C
ATOM   7281  C27 POPEj 233      45.968 116.132 124.098  1.00  0.00           C
ATOM   7284  C28 POPEj 233      45.957 115.922 125.618  1.00  0.00           C
ATOM   7287  C29 POPEj 233      47.308 115.922 126.278  1.00  0.00           C
ATOM   7289 0C21 POPEj 233      47.548 116.353 127.538  1.00  0.00           C
ATOM   7291 1C21 POPEj 233      46.528 116.852 128.528  1.00  0.00           C
ATOM   7294 2C21 POPEj 233      46.087 115.702 129.448  1.00  0.00           C
ATOM   7297 3C21 POPEj 233      45.128 116.083 130.578  1.00  0.00           C
ATOM   7300 4C21 POPEj 233      44.868 114.893 131.518  1.00  0.00           C
ATOM   7303 5C21 POPEj 233      43.897 113.843 130.948  1.00  0.00           C
ATOM   7306 6C21 POPEj 233      44.138 112.452 131.548  1.00  0.00           C
ATOM   7309 7C21 POPEj 233      43.127 111.402 131.058  1.00  0.00           C
ATOM   7312 8C21 POPEj 233      43.548 109.963 131.368  1.00  0.00           C
ATOM   7316  C33 POPEj 233      41.828 111.812 123.378  1.00  0.00           C
ATOM   7319  C34 POPEj 233      40.378 111.463 123.758  1.00  0.00           C
ATOM   7322  C35 POPEj 233      40.167 111.292 125.278  1.00  0.00           C
ATOM   7325  C36 POPEj 233      39.977 112.622 126.038  1.00  0.00           C
ATOM   7328  C37 POPEj 233      39.668 112.493 127.548  1.00  0.00           C
ATOM   7331  C38 POPEj 233      39.598 113.863 128.248  1.00  0.00           C
ATOM   7334  C39 POPEj 233      39.417 113.832 129.778  1.00  0.00           C
ATOM   7337 0C31 POPEj 233      39.397 115.253 130.388  1.00  0.00           C
ATOM   7340 1C31 POPEj 233      39.888 115.343 131.848  1.00  0.00           C
ATOM   7343 2C31 POPEj 233      38.807 115.163 132.928  1.00  0.00           C
ATOM   7346 3C31 POPEj 233      38.098 116.472 133.318  1.00  0.00           C
ATOM   7349 4C31 POPEj 233      37.357 116.383 134.658  1.00  0.00           C
ATOM   7352 5C31 POPEj 233      36.837 117.733 135.158  1.00  0.00           C
ATOM   7355 6C31 POPEj 233      36.177 117.672 136.538  1.00  0.00           C
ATOM   7359  NH3 POPEk 234      21.418  84.072 154.068  1.00  0.00           N
ATOM   7363  C12 POPEk 234      20.498  83.443 155.088  1.00  0.00           C
ATOM   7366  C11 POPEk 234      21.288  83.223 156.378  1.00  0.00           C
ATOM   7369  P   POPEk 234      23.688  82.743 157.138  1.00  0.00           P
ATOM   7370  O13 POPEk 234      23.228  82.393 158.498  1.00  0.00           O
ATOM   7371  O14 POPEk 234      24.137  84.143 156.948  1.00  0.00           O
ATOM   7372  O11 POPEk 234      24.838  81.732 156.708  1.00  0.00           O
ATOM   7373  O12 POPEk 234      22.518  82.523 156.098  1.00  0.00           O
ATOM   7374  C1  POPEk 234      26.038  82.293 156.138  1.00  0.00           C
ATOM   7377  C2  POPEk 234      25.868  82.503 154.618  1.00  0.00           C
ATOM   7379  O21 POPEk 234      25.647  81.232 153.968  1.00  0.00           O
ATOM   7380  C21 POPEk 234      24.858  81.333 152.908  1.00  0.00           C
ATOM   7381  O22 POPEk 234      23.948  82.132 152.778  1.00  0.00           O
ATOM   7382  C22 POPEk 234      25.398  80.393 151.828  1.00  0.00           C
ATOM   7385  C3  POPEk 234      27.078  83.193 153.948  1.00  0.00           C
ATOM   7388  O31 POPEk 234      26.618  83.773 152.708  1.00  0.00           O
ATOM   7389  C31 POPEk 234      27.468  84.643 152.188  1.00  0.00           C
ATOM   7390  O32 POPEk 234      28.678  84.492 152.128  1.00  0.00           O
ATOM   7391  C32 POPEk 234      26.708  85.933 151.888  1.00  0.00           C
ATOM   7394  C23 POPEk 234      24.718  80.512 150.448  1.00  0.00           C
ATOM   7397  C24 POPEk 234      25.378  79.632 149.378  1.00  0.00           C
ATOM   7400  C25 POPEk 234      24.668  79.652 148.008  1.00  0.00           C
ATOM   7403  C26 POPEk 234      25.258  78.693 146.968  1.00  0.00           C
ATOM   7406  C27 POPEk 234      24.438  78.583 145.668  1.00  0.00           C
ATOM   7409  C28 POPEk 234      25.008  77.542 144.678  1.00  0.00           C
ATOM   7412  C29 POPEk 234      23.918  76.783 143.958  1.00  0.00           C
ATOM   7414 0C21 POPEk 234      23.628  76.762 142.648  1.00  0.00           C
ATOM   7416 1C21 POPEk 234      24.308  77.513 141.528  1.00  0.00           C
ATOM   7419 2C21 POPEk 234      23.438  77.452 140.248  1.00  0.00           C
ATOM   7422 3C21 POPEk 234      24.107  78.052 138.998  1.00  0.00           C
ATOM   7425 4C21 POPEk 234      23.258  77.842 137.738  1.00  0.00           C
ATOM   7428 5C21 POPEk 234      23.938  78.312 136.448  1.00  0.00           C
ATOM   7431 6C21 POPEk 234      23.337  77.653 135.188  1.00  0.00           C
ATOM   7434 7C21 POPEk 234      24.008  78.122 133.888  1.00  0.00           C
ATOM   7437 8C21 POPEk 234      23.658  77.262 132.668  1.00  0.00           C
ATOM   7441  C33 POPEk 234      27.188  86.643 150.618  1.00  0.00           C
ATOM   7444  C34 POPEk 234      26.678  85.943 149.358  1.00  0.00           C
ATOM   7447  C35 POPEk 234      26.848  86.812 148.098  1.00  0.00           C
ATOM   7450  C36 POPEk 234      28.198  86.572 147.398  1.00  0.00           C
ATOM   7453  C37 POPEk 234      28.388  87.503 146.208  1.00  0.00           C
ATOM   7456  C38 POPEk 234      29.708  87.232 145.468  1.00  0.00           C
ATOM   7459  C39 POPEk 234      29.968  88.212 144.308  1.00  0.00           C
ATOM   7462 0C31 POPEk 234      29.028  87.992 143.118  1.00  0.00           C
ATOM   7465 1C31 POPEk 234      29.417  88.872 141.918  1.00  0.00           C
ATOM   7468 2C31 POPEk 234      28.368  88.883 140.798  1.00  0.00           C
ATOM   7471 3C31 POPEk 234      28.138  87.533 140.118  1.00  0.00           C
ATOM   7474 4C31 POPEk 234      27.178  87.672 138.938  1.00  0.00           C
ATOM   7477 5C31 POPEk 234      26.788  86.343 138.288  1.00  0.00           C
ATOM   7480 6C31 POPEk 234      25.807  86.533 137.128  1.00  0.00           C
ATOM   7484  NH3 POPEl 235      29.668 122.262 111.878  1.00  0.00           N
ATOM   7488  C12 POPEl 235      29.858 120.793 111.738  1.00  0.00           C
ATOM   7491  C11 POPEl 235      30.508 120.253 113.008  1.00  0.00           C
ATOM   7494  P   POPEl 235      28.878 119.993 115.158  1.00  0.00           P
ATOM   7495  O13 POPEl 235      27.398 119.982 115.068  1.00  0.00           O
ATOM   7496  O14 POPEl 235      29.487 119.202 116.248  1.00  0.00           O
ATOM   7497  O11 POPEl 235      29.308 121.503 115.398  1.00  0.00           O
ATOM   7498  O12 POPEl 235      29.518 119.613 113.788  1.00  0.00           O
ATOM   7499  C1  POPEl 235      30.408 121.863 116.248  1.00  0.00           C
ATOM   7502  C2  POPEl 235      29.998 122.153 117.728  1.00  0.00           C
ATOM   7504  O21 POPEl 235      30.628 121.232 118.638  1.00  0.00           O
ATOM   7505  C21 POPEl 235      31.808 121.663 119.048  1.00  0.00           C
ATOM   7506  O22 POPEl 235      32.308 122.722 118.718  1.00  0.00           O
ATOM   7507  C22 POPEl 235      32.458 120.653 119.988  1.00  0.00           C
ATOM   7510  C3  POPEl 235      28.488 122.073 117.948  1.00  0.00           C
ATOM   7513  O31 POPEl 235      28.138 122.603 119.248  1.00  0.00           O
ATOM   7514  C31 POPEl 235      26.818 122.603 119.378  1.00  0.00           C
ATOM   7515  O32 POPEl 235      26.047 122.213 118.518  1.00  0.00           O
ATOM   7516  C32 POPEl 235      26.397 123.232 120.698  1.00  0.00           C
ATOM   7519  C23 POPEl 235      32.478 121.103 121.468  1.00  0.00           C
ATOM   7522  C24 POPEl 235      31.118 120.952 122.158  1.00  0.00           C
ATOM   7525  C25 POPEl 235      31.128 121.132 123.678  1.00  0.00           C
ATOM   7528  C26 POPEl 235      31.728 119.942 124.438  1.00  0.00           C
ATOM   7531  C27 POPEl 235      31.618 120.082 125.968  1.00  0.00           C
ATOM   7534  C28 POPEl 235      32.028 118.792 126.698  1.00  0.00           C
ATOM   7537  C29 POPEl 235      31.978 118.922 128.208  1.00  0.00           C
ATOM   7539 0C21 POPEl 235      31.028 118.433 129.028  1.00  0.00           C
ATOM   7541 1C21 POPEl 235      29.808 117.643 128.608  1.00  0.00           C
ATOM   7544 2C21 POPEl 235      29.388 116.553 129.608  1.00  0.00           C
ATOM   7547 3C21 POPEl 235      30.298 115.312 129.618  1.00  0.00           C
ATOM   7550 4C21 POPEl 235      29.778 114.193 130.538  1.00  0.00           C
ATOM   7553 5C21 POPEl 235      30.048 114.452 132.028  1.00  0.00           C
ATOM   7556 6C21 POPEl 235      29.358 113.433 132.948  1.00  0.00           C
ATOM   7559 7C21 POPEl 235      29.788 113.573 134.408  1.00  0.00           C
ATOM   7562 8C21 POPEl 235      29.037 112.633 135.368  1.00  0.00           C
ATOM   7566  C33 POPEl 235      25.087 124.023 120.528  1.00  0.00           C
ATOM   7569  C34 POPEl 235      24.627 124.713 121.808  1.00  0.00           C
ATOM   7572  C35 POPEl 235      24.478 123.773 123.008  1.00  0.00           C
ATOM   7575  C36 POPEl 235      23.688 124.403 124.158  1.00  0.00           C
ATOM   7578  C37 POPEl 235      23.538 123.473 125.368  1.00  0.00           C
ATOM   7581  C38 POPEl 235      22.378 123.872 126.298  1.00  0.00           C
ATOM   7584  C39 POPEl 235      22.698 125.063 127.218  1.00  0.00           C
ATOM   7587 0C31 POPEl 235      23.167 124.592 128.598  1.00  0.00           C
ATOM   7590 1C31 POPEl 235      23.688 125.732 129.478  1.00  0.00           C
ATOM   7593 2C31 POPEl 235      24.178 125.253 130.848  1.00  0.00           C
ATOM   7596 3C31 POPEl 235      23.048 125.063 131.868  1.00  0.00           C
ATOM   7599 4C31 POPEl 235      23.598 124.723 133.268  1.00  0.00           C
ATOM   7602 5C31 POPEl 235      22.528 124.562 134.358  1.00  0.00           C
ATOM   7605 6C31 POPEl 235      21.598 125.772 134.528  1.00  0.00           C
ATOM   7609  NH3 POPEm 236      93.868  31.063 155.568  1.00  0.00           N
ATOM   7613  C12 POPEm 236      94.427  30.283 154.408  1.00  0.00           C
ATOM   7616  C11 POPEm 236      95.577  29.362 154.838  1.00  0.00           C
ATOM   7619  P   POPEm 236      97.188  30.553 156.498  1.00  0.00           P
ATOM   7620  O13 POPEm 236      95.938  30.752 157.278  1.00  0.00           O
ATOM   7621  O14 POPEm 236      98.258  29.692 157.028  1.00  0.00           O
ATOM   7622  O11 POPEm 236      97.777  31.992 156.188  1.00  0.00           O
ATOM   7623  O12 POPEm 236      96.777  30.103 155.038  1.00  0.00           O
ATOM   7624  C1  POPEm 236      99.058  32.102 155.548  1.00  0.00           C
ATOM   7627  C2  POPEm 236      98.927  32.213 154.008  1.00  0.00           C
ATOM   7629  O21 POPEm 236     100.247  32.153 153.488  1.00  0.00           O
ATOM   7630  C21 POPEm 236     100.508  31.902 152.178  1.00  0.00           C
ATOM   7631  O22 POPEm 236     101.587  32.213 151.688  1.00  0.00           O
ATOM   7632  C22 POPEm 236      99.458  31.152 151.368  1.00  0.00           C
ATOM   7635  C3  POPEm 236      98.217  33.533 153.608  1.00  0.00           C
ATOM   7638  O31 POPEm 236      97.518  33.393 152.358  1.00  0.00           O
ATOM   7639  C31 POPEm 236      97.798  34.192 151.358  1.00  0.00           C
ATOM   7640  O32 POPEm 236      98.737  34.973 151.298  1.00  0.00           O
ATOM   7641  C32 POPEm 236      96.808  33.963 150.228  1.00  0.00           C
ATOM   7644  C23 POPEm 236      99.838  31.123 149.868  1.00  0.00           C
ATOM   7647  C24 POPEm 236      98.877  30.362 148.958  1.00  0.00           C
ATOM   7650  C25 POPEm 236      99.237  30.533 147.468  1.00  0.00           C
ATOM   7653  C26 POPEm 236      98.927  31.922 146.888  1.00  0.00           C
ATOM   7656  C27 POPEm 236      99.198  32.022 145.388  1.00  0.00           C
ATOM   7659  C28 POPEm 236      98.908  33.422 144.818  1.00  0.00           C
ATOM   7662  C29 POPEm 236      98.908  33.433 143.308  1.00  0.00           C
ATOM   7664 0C21 POPEm 236      99.637  34.223 142.498  1.00  0.00           C
ATOM   7666 1C21 POPEm 236     100.588  35.312 142.928  1.00  0.00           C
ATOM   7669 2C21 POPEm 236     100.927  36.323 141.808  1.00  0.00           C
ATOM   7672 3C21 POPEm 236     102.017  35.873 140.818  1.00  0.00           C
ATOM   7675 4C21 POPEm 236     101.587  34.882 139.728  1.00  0.00           C
ATOM   7678 5C21 POPEm 236     102.718  34.632 138.708  1.00  0.00           C
ATOM   7681 6C21 POPEm 236     102.618  33.272 138.008  1.00  0.00           C
ATOM   7684 7C21 POPEm 236     103.838  32.992 137.118  1.00  0.00           C
ATOM   7687 8C21 POPEm 236     103.898  31.542 136.618  1.00  0.00           C
ATOM   7691  C33 POPEm 236      97.177  34.772 148.968  1.00  0.00           C
ATOM   7694  C34 POPEm 236      96.047  34.823 147.928  1.00  0.00           C
ATOM   7697  C35 POPEm 236      96.387  35.823 146.818  1.00  0.00           C
ATOM   7700  C36 POPEm 236      95.408  35.832 145.638  1.00  0.00           C
ATOM   7703  C37 POPEm 236      95.738  36.992 144.688  1.00  0.00           C
ATOM   7706  C38 POPEm 236      94.868  37.062 143.428  1.00  0.00           C
ATOM   7709  C39 POPEm 236      95.448  36.293 142.228  1.00  0.00           C
ATOM   7712 0C31 POPEm 236      95.057  36.953 140.898  1.00  0.00           C
ATOM   7715 1C31 POPEm 236      95.487  36.143 139.658  1.00  0.00           C
ATOM   7718 2C31 POPEm 236      95.896  37.012 138.458  1.00  0.00           C
ATOM   7721 3C31 POPEm 236      94.878  38.092 138.058  1.00  0.00           C
ATOM   7724 4C31 POPEm 236      95.288  38.812 136.768  1.00  0.00           C
ATOM   7727 5C31 POPEm 236      94.277  39.862 136.318  1.00  0.00           C
ATOM   7730 6C31 POPEm 236      94.637  40.473 134.958  1.00  0.00           C
ATOM   7734  NH3 POPEn 237     101.877   3.872 111.028  1.00  0.00           N
ATOM   7738  C12 POPEn 237     103.198   4.502 110.668  1.00  0.00           C
ATOM   7741  C11 POPEn 237     103.956   5.003 111.908  1.00  0.00           C
ATOM   7744  P   POPEn 237     104.948   3.562 113.878  1.00  0.00           P
ATOM   7745  O13 POPEn 237     105.037   2.107 113.648  1.00  0.00           O
ATOM   7746  O14 POPEn 237     106.176   4.362 113.708  1.00  0.00           O
ATOM   7747  O11 POPEn 237     104.408   3.842 115.328  1.00  0.00           O
ATOM   7748  O12 POPEn 237     103.747   4.142 113.028  1.00  0.00           O
ATOM   7749  C1  POPEn 237     105.308   3.603 116.428  1.00  0.00           C
ATOM   7752  C2  POPEn 237     104.786   2.472 117.338  1.00  0.00           C
ATOM   7754  O21 POPEn 237     105.387   2.672 118.608  1.00  0.00           O
ATOM   7755  C21 POPEn 237     104.607   2.972 119.618  1.00  0.00           C
ATOM   7756  O22 POPEn 237     103.396   3.112 119.598  1.00  0.00           O
ATOM   7757  C22 POPEn 237     105.518   3.153 120.828  1.00  0.00           C
ATOM   7760  C3  POPEn 237     105.247   1.097 116.828  1.00  0.00           C
ATOM   7763  O31 POPEn 237     104.797   0.037 117.698  1.00  0.00           O
ATOM   7764  C31 POPEn 237     104.146  -0.963 117.098  1.00  0.00           C
ATOM   7765  O32 POPEn 237     103.898  -1.003 115.898  1.00  0.00           O
ATOM   7766  C32 POPEn 237     103.978  -2.122 118.078  1.00  0.00           C
ATOM   7769  C23 POPEn 237     105.378   2.027 121.868  1.00  0.00           C
ATOM   7772  C24 POPEn 237     104.377   2.362 122.968  1.00  0.00           C
ATOM   7775  C25 POPEn 237     104.838   3.513 123.868  1.00  0.00           C
ATOM   7778  C26 POPEn 237     103.978   3.642 125.118  1.00  0.00           C
ATOM   7781  C27 POPEn 237     104.368   4.862 125.958  1.00  0.00           C
ATOM   7784  C28 POPEn 237     103.607   4.892 127.288  1.00  0.00           C
ATOM   7787  C29 POPEn 237     103.737   6.243 127.928  1.00  0.00           C
ATOM   7789 0C21 POPEn 237     104.677   6.583 128.828  1.00  0.00           C
ATOM   7791 1C21 POPEn 237     105.738   5.673 129.398  1.00  0.00           C
ATOM   7794 2C21 POPEn 237     105.396   5.302 130.848  1.00  0.00           C
ATOM   7797 3C21 POPEn 237     105.548   6.482 131.818  1.00  0.00           C
ATOM   7800 4C21 POPEn 237     104.637   6.352 133.038  1.00  0.00           C
ATOM   7803 5C21 POPEn 237     104.668   7.583 133.958  1.00  0.00           C
ATOM   7806 6C21 POPEn 237     105.988   7.773 134.698  1.00  0.00           C
ATOM   7809 7C21 POPEn 237     106.018   9.083 135.488  1.00  0.00           C
ATOM   7812 8C21 POPEn 237     107.308   9.283 136.268  1.00  0.00           C
ATOM   7816  C33 POPEn 237     102.917  -1.962 119.198  1.00  0.00           C
ATOM   7819  C34 POPEn 237     103.396  -1.202 120.458  1.00  0.00           C
ATOM   7822  C35 POPEn 237     102.757  -1.793 121.728  1.00  0.00           C
ATOM   7825  C36 POPEn 237     102.978  -0.993 123.018  1.00  0.00           C
ATOM   7828  C37 POPEn 237     102.508  -1.783 124.248  1.00  0.00           C
ATOM   7831  C38 POPEn 237     101.967  -0.952 125.428  1.00  0.00           C
ATOM   7834  C39 POPEn 237     102.957   0.047 126.058  1.00  0.00           C
ATOM   7837 0C31 POPEn 237     104.167  -0.602 126.748  1.00  0.00           C
ATOM   7840 1C31 POPEn 237     105.206   0.417 127.248  1.00  0.00           C
ATOM   7843 2C31 POPEn 237     104.777   1.177 128.508  1.00  0.00           C
ATOM   7846 3C31 POPEn 237     105.218   0.457 129.798  1.00  0.00           C
ATOM   7849 4C31 POPEn 237     104.497   0.957 131.048  1.00  0.00           C
ATOM   7852 5C31 POPEn 237     105.118   0.407 132.338  1.00  0.00           C
ATOM   7855 6C31 POPEn 237     104.198   0.517 133.558  1.00  0.00           C
ATOM   7859  NH3 POPEo 238      17.598  39.262 113.198  1.00  0.00           N
ATOM   7863  C12 POPEo 238      16.478  39.663 112.278  1.00  0.00           C
ATOM   7866  C11 POPEo 238      15.498  38.503 112.068  1.00  0.00           C
ATOM   7869  P   POPEo 238      12.998  38.102 111.578  1.00  0.00           P
ATOM   7870  O13 POPEo 238      12.258  38.273 110.298  1.00  0.00           O
ATOM   7871  O14 POPEo 238      13.337  36.702 111.888  1.00  0.00           O
ATOM   7872  O11 POPEo 238      12.118  38.652 112.778  1.00  0.00           O
ATOM   7873  O12 POPEo 238      14.298  39.012 111.508  1.00  0.00           O
ATOM   7874  C1  POPEo 238      12.638  39.363 113.898  1.00  0.00           C
ATOM   7877  C2  POPEo 238      11.568  39.562 115.028  1.00  0.00           C
ATOM   7879  O21 POPEo 238      12.198  39.503 116.318  1.00  0.00           O
ATOM   7880  C21 POPEo 238      12.148  40.582 117.098  1.00  0.00           C
ATOM   7881  O22 POPEo 238      11.668  41.653 116.808  1.00  0.00           O
ATOM   7882  C22 POPEo 238      12.878  40.253 118.428  1.00  0.00           C
ATOM   7885  C3  POPEo 238      10.538  38.393 114.948  1.00  0.00           C
ATOM   7888  O31 POPEo 238       9.587  38.352 116.048  1.00  0.00           O
ATOM   7889  C31 POPEo 238       9.458  37.192 116.678  1.00  0.00           C
ATOM   7890  O32 POPEo 238      10.167  36.213 116.538  1.00  0.00           O
ATOM   7891  C32 POPEo 238       8.268  37.262 117.628  1.00  0.00           C
ATOM   7894  C23 POPEo 238      12.198  40.792 119.718  1.00  0.00           C
ATOM   7897  C24 POPEo 238      12.638  39.992 120.968  1.00  0.00           C
ATOM   7900  C25 POPEo 238      11.788  40.213 122.238  1.00  0.00           C
ATOM   7903  C26 POPEo 238      11.038  38.953 122.728  1.00  0.00           C
ATOM   7906  C27 POPEo 238      10.288  39.183 124.058  1.00  0.00           C
ATOM   7909  C28 POPEo 238       9.657  37.913 124.668  1.00  0.00           C
ATOM   7912  C29 POPEo 238      10.658  36.913 125.198  1.00  0.00           C
ATOM   7914 0C21 POPEo 238      11.128  36.832 126.458  1.00  0.00           C
ATOM   7916 1C21 POPEo 238      10.798  37.742 127.608  1.00  0.00           C
ATOM   7919 2C21 POPEo 238      11.998  38.643 127.938  1.00  0.00           C
ATOM   7922 3C21 POPEo 238      11.738  39.553 129.148  1.00  0.00           C
ATOM   7925 4C21 POPEo 238      12.818  40.623 129.298  1.00  0.00           C
ATOM   7928 5C21 POPEo 238      12.688  41.492 130.558  1.00  0.00           C
ATOM   7931 6C21 POPEo 238      11.328  42.183 130.698  1.00  0.00           C
ATOM   7934 7C21 POPEo 238      11.237  43.043 131.968  1.00  0.00           C
ATOM   7937 8C21 POPEo 238       9.848  43.623 132.198  1.00  0.00           C
ATOM   7941  C33 POPEo 238       8.418  36.402 118.928  1.00  0.00           C
ATOM   7944  C34 POPEo 238       7.588  37.082 120.018  1.00  0.00           C
ATOM   7947  C35 POPEo 238       7.718  36.623 121.478  1.00  0.00           C
ATOM   7950  C36 POPEo 238       6.858  37.533 122.388  1.00  0.00           C
ATOM   7953  C37 POPEo 238       6.238  36.873 123.638  1.00  0.00           C
ATOM   7956  C38 POPEo 238       5.678  37.942 124.598  1.00  0.00           C
ATOM   7959  C39 POPEo 238       4.478  37.502 125.458  1.00  0.00           C
ATOM   7962 0C31 POPEo 238       4.788  36.492 126.588  1.00  0.00           C
ATOM   7965 1C31 POPEo 238       3.638  36.463 127.608  1.00  0.00           C
ATOM   7968 2C31 POPEo 238       3.718  35.362 128.668  1.00  0.00           C
ATOM   7971 3C31 POPEo 238       2.488  35.393 129.598  1.00  0.00           C
ATOM   7974 4C31 POPEo 238       2.588  34.463 130.818  1.00  0.00           C
ATOM   7977 5C31 POPEo 238       1.388  34.632 131.758  1.00  0.00           C
ATOM   7980 6C31 POPEo 238       1.468  33.793 133.038  1.00  0.00           C
ATOM   7984  NH3 POPEp 239      62.948  62.563 114.538  1.00  0.00           N
ATOM   7988  C12 POPEp 239      63.298  62.183 115.948  1.00  0.00           C
ATOM   7991  C11 POPEp 239      62.528  63.033 116.968  1.00  0.00           C
ATOM   7994  P   POPEp 239      60.318  64.363 116.728  1.00  0.00           P
ATOM   7995  O13 POPEp 239      61.048  65.292 115.838  1.00  0.00           O
ATOM   7996  O14 POPEp 239      58.888  64.182 116.388  1.00  0.00           O
ATOM   7997  O11 POPEp 239      60.408  64.812 118.248  1.00  0.00           O
ATOM   7998  O12 POPEp 239      61.138  63.002 116.668  1.00  0.00           O
ATOM   7999  C1  POPEp 239      59.548  64.213 119.238  1.00  0.00           C
ATOM   8002  C2  POPEp 239      59.247  65.182 120.438  1.00  0.00           C
ATOM   8004  O21 POPEp 239      58.517  64.593 121.538  1.00  0.00           O
ATOM   8005  C21 POPEp 239      57.288  64.102 121.348  1.00  0.00           C
ATOM   8006  O22 POPEp 239      56.667  64.102 120.298  1.00  0.00           O
ATOM   8007  C22 POPEp 239      56.778  63.632 122.728  1.00  0.00           C
ATOM   8010  C3  POPEp 239      58.678  66.602 120.078  1.00  0.00           C
ATOM   8013  O31 POPEp 239      57.238  66.692 120.008  1.00  0.00           O
ATOM   8014  C31 POPEp 239      56.607  67.242 121.058  1.00  0.00           C
ATOM   8015  O32 POPEp 239      57.137  67.602 122.088  1.00  0.00           O
ATOM   8016  C32 POPEp 239      55.138  67.393 120.698  1.00  0.00           C
ATOM   8019  C23 POPEp 239      55.417  62.913 122.728  1.00  0.00           C
ATOM   8022  C24 POPEp 239      55.048  62.412 124.138  1.00  0.00           C
ATOM   8025  C25 POPEp 239      55.307  60.902 124.348  1.00  0.00           C
ATOM   8028  C26 POPEp 239      54.918  60.422 125.758  1.00  0.00           C
ATOM   8031  C27 POPEp 239      55.528  59.052 126.128  1.00  0.00           C
ATOM   8034  C28 POPEp 239      55.128  58.573 127.538  1.00  0.00           C
ATOM   8037  C29 POPEp 239      55.968  57.393 127.988  1.00  0.00           C
ATOM   8039 0C21 POPEp 239      55.588  56.432 128.858  1.00  0.00           C
ATOM   8041 1C21 POPEp 239      54.278  56.373 129.608  1.00  0.00           C
ATOM   8044 2C21 POPEp 239      54.458  55.983 131.088  1.00  0.00           C
ATOM   8047 3C21 POPEp 239      53.107  55.793 131.808  1.00  0.00           C
ATOM   8050 4C21 POPEp 239      53.247  55.172 133.198  1.00  0.00           C
ATOM   8053 5C21 POPEp 239      53.928  56.092 134.228  1.00  0.00           C
ATOM   8056 6C21 POPEp 239      54.077  55.413 135.588  1.00  0.00           C
ATOM   8059 7C21 POPEp 239      54.878  56.253 136.588  1.00  0.00           C
ATOM   8062 8C21 POPEp 239      55.188  55.512 137.888  1.00  0.00           C
ATOM   8066  C33 POPEp 239      54.278  68.163 121.738  1.00  0.00           C
ATOM   8069  C34 POPEp 239      53.717  67.283 122.878  1.00  0.00           C
ATOM   8072  C35 POPEp 239      54.598  67.183 124.118  1.00  0.00           C
ATOM   8075  C36 POPEp 239      53.908  66.363 125.218  1.00  0.00           C
ATOM   8078  C37 POPEp 239      54.808  66.152 126.438  1.00  0.00           C
ATOM   8081  C38 POPEp 239      54.098  65.512 127.638  1.00  0.00           C
ATOM   8084  C39 POPEp 239      54.998  65.453 128.888  1.00  0.00           C
ATOM   8087 0C31 POPEp 239      55.138  66.802 129.598  1.00  0.00           C
ATOM   8090 1C31 POPEp 239      56.408  66.963 130.438  1.00  0.00           C
ATOM   8093 2C31 POPEp 239      56.487  68.363 131.068  1.00  0.00           C
ATOM   8096 3C31 POPEp 239      57.728  68.592 131.948  1.00  0.00           C
ATOM   8099 4C31 POPEp 239      57.818  67.602 133.118  1.00  0.00           C
ATOM   8102 5C31 POPEp 239      58.938  67.963 134.118  1.00  0.00           C
ATOM   8105 6C31 POPEp 239      59.298  66.793 135.038  1.00  0.00           C
ATOM   8109  NH3 POPEq 240     118.118  55.772 114.158  1.00  0.00           N
ATOM   8113  C12 POPEq 240     118.138  57.073 113.408  1.00  0.00           C
ATOM   8116  C11 POPEq 240     119.258  57.963 113.958  1.00  0.00           C
ATOM   8119  P   POPEq 240     120.967  59.652 112.978  1.00  0.00           P
ATOM   8120  O13 POPEq 240     122.037  58.652 112.748  1.00  0.00           O
ATOM   8121  O14 POPEq 240     120.798  60.783 112.048  1.00  0.00           O
ATOM   8122  O11 POPEq 240     120.838  60.162 114.488  1.00  0.00           O
ATOM   8123  O12 POPEq 240     119.607  58.873 112.928  1.00  0.00           O
ATOM   8124  C1  POPEq 240     119.857  61.213 114.628  1.00  0.00           C
ATOM   8127  C2  POPEq 240     119.738  61.752 116.078  1.00  0.00           C
ATOM   8129  O21 POPEq 240     119.167  60.823 117.008  1.00  0.00           O
ATOM   8130  C21 POPEq 240     117.878  60.583 116.898  1.00  0.00           C
ATOM   8131  O22 POPEq 240     117.177  60.702 115.908  1.00  0.00           O
ATOM   8132  C22 POPEq 240     117.347  60.082 118.228  1.00  0.00           C
ATOM   8135  C3  POPEq 240     119.017  63.132 116.098  1.00  0.00           C
ATOM   8138  O31 POPEq 240     119.357  63.862 117.278  1.00  0.00           O
ATOM   8139  C31 POPEq 240     118.497  63.832 118.288  1.00  0.00           C
ATOM   8140  O32 POPEq 240     117.467  63.183 118.338  1.00  0.00           O
ATOM   8141  C32 POPEq 240     119.108  64.632 119.428  1.00  0.00           C
ATOM   8144  C23 POPEq 240     117.677  58.602 118.478  1.00  0.00           C
ATOM   8147  C24 POPEq 240     118.097  58.373 119.938  1.00  0.00           C
ATOM   8150  C25 POPEq 240     117.037  58.732 120.968  1.00  0.00           C
ATOM   8153  C26 POPEq 240     117.648  58.743 122.368  1.00  0.00           C
ATOM   8156  C27 POPEq 240     116.658  59.233 123.428  1.00  0.00           C
ATOM   8159  C28 POPEq 240     117.297  59.233 124.828  1.00  0.00           C
ATOM   8162  C29 POPEq 240     116.247  59.492 125.878  1.00  0.00           C
ATOM   8164 0C21 POPEq 240     116.047  60.632 126.568  1.00  0.00           C
ATOM   8166 1C21 POPEq 240     116.798  61.933 126.418  1.00  0.00           C
ATOM   8169 2C21 POPEq 240     115.857  63.083 126.008  1.00  0.00           C
ATOM   8172 3C21 POPEq 240     114.958  63.553 127.148  1.00  0.00           C
ATOM   8175 4C21 POPEq 240     113.898  64.573 126.718  1.00  0.00           C
ATOM   8178 5C21 POPEq 240     113.357  65.393 127.898  1.00  0.00           C
ATOM   8181 6C21 POPEq 240     112.588  64.573 128.958  1.00  0.00           C
ATOM   8184 7C21 POPEq 240     112.448  65.333 130.288  1.00  0.00           C
ATOM   8187 8C21 POPEq 240     111.608  64.602 131.338  1.00  0.00           C
ATOM   8191  C33 POPEq 240     118.807  64.042 120.818  1.00  0.00           C
ATOM   8194  C34 POPEq 240     119.607  64.783 121.888  1.00  0.00           C
ATOM   8197  C35 POPEq 240     119.308  64.223 123.278  1.00  0.00           C
ATOM   8200  C36 POPEq 240     120.448  64.473 124.278  1.00  0.00           C
ATOM   8203  C37 POPEq 240     120.118  63.883 125.648  1.00  0.00           C
ATOM   8206  C38 POPEq 240     121.377  63.463 126.418  1.00  0.00           C
ATOM   8209  C39 POPEq 240     121.637  61.942 126.388  1.00  0.00           C
ATOM   8212 0C31 POPEq 240     120.667  61.152 127.278  1.00  0.00           C
ATOM   8215 1C31 POPEq 240     120.927  59.632 127.238  1.00  0.00           C
ATOM   8218 2C31 POPEq 240     119.888  58.823 128.038  1.00  0.00           C
ATOM   8221 3C31 POPEq 240     119.878  59.093 129.548  1.00  0.00           C
ATOM   8224 4C31 POPEq 240     121.187  58.702 130.258  1.00  0.00           C
ATOM   8227 5C31 POPEq 240     121.097  58.883 131.778  1.00  0.00           C
ATOM   8230 6C31 POPEq 240     122.397  58.512 132.508  1.00  0.00           C
ATOM   8234  NH3 POPEr 241      59.317  18.512 113.508  1.00  0.00           N
ATOM   8238  C12 POPEr 241      58.717  19.833 113.928  1.00  0.00           C
ATOM   8241  C11 POPEr 241      57.228  19.953 113.628  1.00  0.00           C
ATOM   8244  P   POPEr 241      55.427  21.813 113.958  1.00  0.00           P
ATOM   8245  O13 POPEr 241      55.298  23.263 113.708  1.00  0.00           O
ATOM   8246  O14 POPEr 241      54.458  20.922 113.288  1.00  0.00           O
ATOM   8247  O11 POPEr 241      55.397  21.593 115.518  1.00  0.00           O
ATOM   8248  O12 POPEr 241      56.898  21.332 113.598  1.00  0.00           O
ATOM   8249  C1  POPEr 241      56.498  21.913 116.368  1.00  0.00           C
ATOM   8252  C2  POPEr 241      56.087  22.852 117.548  1.00  0.00           C
ATOM   8254  O21 POPEr 241      57.057  22.883 118.628  1.00  0.00           O
ATOM   8255  C21 POPEr 241      57.118  21.813 119.408  1.00  0.00           C
ATOM   8256  O22 POPEr 241      56.828  20.672 119.088  1.00  0.00           O
ATOM   8257  C22 POPEr 241      57.518  22.253 120.818  1.00  0.00           C
ATOM   8260  C3  POPEr 241      54.668  22.562 118.098  1.00  0.00           C
ATOM   8263  O31 POPEr 241      54.208  23.643 118.968  1.00  0.00           O
ATOM   8264  C31 POPEr 241      53.517  24.553 118.278  1.00  0.00           C
ATOM   8265  O32 POPEr 241      53.447  24.592 117.068  1.00  0.00           O
ATOM   8266  C32 POPEr 241      52.678  25.442 119.208  1.00  0.00           C
ATOM   8269  C23 POPEr 241      57.588  21.083 121.838  1.00  0.00           C
ATOM   8272  C24 POPEr 241      56.868  21.392 123.158  1.00  0.00           C
ATOM   8275  C25 POPEr 241      57.428  22.592 123.928  1.00  0.00           C
ATOM   8278  C26 POPEr 241      58.818  22.332 124.508  1.00  0.00           C
ATOM   8281  C27 POPEr 241      59.258  23.493 125.418  1.00  0.00           C
ATOM   8284  C28 POPEr 241      60.438  23.182 126.358  1.00  0.00           C
ATOM   8287  C29 POPEr 241      60.068  22.113 127.358  1.00  0.00           C
ATOM   8289 0C21 POPEr 241      60.378  22.053 128.668  1.00  0.00           C
ATOM   8291 1C21 POPEr 241      61.147  23.043 129.478  1.00  0.00           C
ATOM   8294 2C21 POPEr 241      60.518  23.203 130.868  1.00  0.00           C
ATOM   8297 3C21 POPEr 241      61.357  24.072 131.808  1.00  0.00           C
ATOM   8300 4C21 POPEr 241      60.737  24.153 133.208  1.00  0.00           C
ATOM   8303 5C21 POPEr 241      61.548  25.012 134.178  1.00  0.00           C
ATOM   8306 6C21 POPEr 241      60.858  25.143 135.548  1.00  0.00           C
ATOM   8309 7C21 POPEr 241      61.618  26.063 136.508  1.00  0.00           C
ATOM   8312 8C21 POPEr 241      60.928  26.203 137.868  1.00  0.00           C
ATOM   8316  C33 POPEr 241      52.368  26.852 118.638  1.00  0.00           C
ATOM   8319  C34 POPEr 241      50.947  27.352 118.978  1.00  0.00           C
ATOM   8322  C35 POPEr 241      50.487  27.123 120.418  1.00  0.00           C
ATOM   8325  C36 POPEr 241      51.168  28.073 121.408  1.00  0.00           C
ATOM   8328  C37 POPEr 241      51.178  27.533 122.838  1.00  0.00           C
ATOM   8331  C38 POPEr 241      51.518  28.643 123.838  1.00  0.00           C
ATOM   8334  C39 POPEr 241      51.747  28.163 125.278  1.00  0.00           C
ATOM   8337 0C31 POPEr 241      50.508  27.582 125.968  1.00  0.00           C
ATOM   8340 1C31 POPEr 241      50.798  27.302 127.448  1.00  0.00           C
ATOM   8343 2C31 POPEr 241      49.608  26.683 128.188  1.00  0.00           C
ATOM   8346 3C31 POPEr 241      49.798  26.593 129.708  1.00  0.00           C
ATOM   8349 4C31 POPEr 241      50.807  25.512 130.118  1.00  0.00           C
ATOM   8352 5C31 POPEr 241      51.058  25.483 131.628  1.00  0.00           C
ATOM   8355 6C31 POPEr 241      52.048  24.402 132.038  1.00  0.00           C
ATOM   8359  NH3 POPEs 242     100.428   0.737 157.068  1.00  0.00           N
ATOM   8363  C12 POPEs 242      99.768   1.027 155.758  1.00  0.00           C
ATOM   8366  C11 POPEs 242      98.368   0.397 155.688  1.00  0.00           C
ATOM   8369  P   POPEs 242      96.507   2.248 155.538  1.00  0.00           P
ATOM   8370  O13 POPEs 242      95.177   1.687 155.248  1.00  0.00           O
ATOM   8371  O14 POPEs 242      96.488   3.562 156.228  1.00  0.00           O
ATOM   8372  O11 POPEs 242      97.368   2.442 154.198  1.00  0.00           O
ATOM   8373  O12 POPEs 242      97.378   1.197 156.348  1.00  0.00           O
ATOM   8374  C1  POPEs 242      96.938   1.768 153.008  1.00  0.00           C
ATOM   8377  C2  POPEs 242      98.027   1.607 151.888  1.00  0.00           C
ATOM   8379  O21 POPEs 242      98.177   0.198 151.538  1.00  0.00           O
ATOM   8380  C21 POPEs 242      97.627  -0.162 150.378  1.00  0.00           C
ATOM   8381  O22 POPEs 242      97.017   0.577 149.618  1.00  0.00           O
ATOM   8382  C22 POPEs 242      98.008  -1.613 150.028  1.00  0.00           C
ATOM   8385  C3  POPEs 242      99.417   2.167 152.298  1.00  0.00           C
ATOM   8388  O31 POPEs 242     100.487   1.728 151.438  1.00  0.00           O
ATOM   8389  C31 POPEs 242     100.428   2.267 150.218  1.00  0.00           C
ATOM   8390  O32 POPEs 242      99.618   3.093 149.838  1.00  0.00           O
ATOM   8391  C32 POPEs 242     101.517   1.628 149.368  1.00  0.00           C
ATOM   8394  C23 POPEs 242      96.967  -2.292 149.108  1.00  0.00           C
ATOM   8397  C24 POPEs 242      97.388  -3.632 148.488  1.00  0.00           C
ATOM   8400  C25 POPEs 242      96.298  -4.202 147.558  1.00  0.00           C
ATOM   8403  C26 POPEs 242      96.088  -3.402 146.258  1.00  0.00           C
ATOM   8406  C27 POPEs 242      94.878  -3.882 145.428  1.00  0.00           C
ATOM   8409  C28 POPEs 242      94.808  -3.153 144.058  1.00  0.00           C
ATOM   8412  C29 POPEs 242      93.396  -2.802 143.618  1.00  0.00           C
ATOM   8414 0C21 POPEs 242      92.788  -3.132 142.468  1.00  0.00           C
ATOM   8416 1C21 POPEs 242      93.317  -3.962 141.328  1.00  0.00           C
ATOM   8419 2C21 POPEs 242      92.408  -5.193 141.088  1.00  0.00           C
ATOM   8422 3C21 POPEs 242      92.817  -6.063 139.888  1.00  0.00           C
ATOM   8425 4C21 POPEs 242      91.808  -7.192 139.628  1.00  0.00           C
ATOM   8428 5C21 POPEs 242      92.217  -8.103 138.458  1.00  0.00           C
ATOM   8431 6C21 POPEs 242      91.128  -9.132 138.128  1.00  0.00           C
ATOM   8434 7C21 POPEs 242      91.597 -10.223 137.148  1.00  0.00           C
ATOM   8437 8C21 POPEs 242      90.508 -11.233 136.788  1.00  0.00           C
ATOM   8441  C33 POPEs 242     101.438   2.048 147.888  1.00  0.00           C
ATOM   8444  C34 POPEs 242     100.337   1.318 147.098  1.00  0.00           C
ATOM   8447  C35 POPEs 242     100.568   1.388 145.578  1.00  0.00           C
ATOM   8450  C36 POPEs 242     100.738   2.823 145.038  1.00  0.00           C
ATOM   8453  C37 POPEs 242     101.007   2.843 143.528  1.00  0.00           C
ATOM   8456  C38 POPEs 242     101.208   4.272 143.008  1.00  0.00           C
ATOM   8459  C39 POPEs 242     101.338   4.353 141.478  1.00  0.00           C
ATOM   8462 0C31 POPEs 242      99.987   4.343 140.748  1.00  0.00           C
ATOM   8465 1C31 POPEs 242     100.158   4.632 139.258  1.00  0.00           C
ATOM   8468 2C31 POPEs 242      98.838   4.793 138.498  1.00  0.00           C
ATOM   8471 3C31 POPEs 242      99.038   5.092 136.998  1.00  0.00           C
ATOM   8474 4C31 POPEs 242      99.677   6.463 136.738  1.00  0.00           C
ATOM   8477 5C31 POPEs 242     100.088   6.672 135.278  1.00  0.00           C
ATOM   8480 6C31 POPEs 242     100.738   8.032 135.008  1.00  0.00           C
ATOM   8484  NH3 POPEt 243      71.808  69.543 112.928  1.00  0.00           N
ATOM   8488  C12 POPEt 243      72.466  68.262 113.338  1.00  0.00           C
ATOM   8491  C11 POPEt 243      73.698  67.973 112.478  1.00  0.00           C
ATOM   8494  P   POPEt 243      74.298  65.413 112.868  1.00  0.00           P
ATOM   8495  O13 POPEt 243      73.066  65.052 112.138  1.00  0.00           O
ATOM   8496  O14 POPEt 243      75.577  64.982 112.288  1.00  0.00           O
ATOM   8497  O11 POPEt 243      74.228  64.912 114.378  1.00  0.00           O
ATOM   8498  O12 POPEt 243      74.438  66.973 113.118  1.00  0.00           O
ATOM   8499  C1  POPEt 243      74.607  65.852 115.398  1.00  0.00           C
ATOM   8502  C2  POPEt 243      74.826  65.182 116.778  1.00  0.00           C
ATOM   8504  O21 POPEt 243      75.138  66.172 117.778  1.00  0.00           O
ATOM   8505  C21 POPEt 243      74.088  66.793 118.298  1.00  0.00           C
ATOM   8506  O22 POPEt 243      72.987  66.913 117.778  1.00  0.00           O
ATOM   8507  C22 POPEt 243      74.418  67.262 119.708  1.00  0.00           C
ATOM   8510  C3  POPEt 243      75.997  64.153 116.708  1.00  0.00           C
ATOM   8513  O31 POPEt 243      76.717  64.052 117.948  1.00  0.00           O
ATOM   8514  C31 POPEt 243      75.988  63.623 118.978  1.00  0.00           C
ATOM   8515  O32 POPEt 243      74.847  63.192 118.918  1.00  0.00           O
ATOM   8516  C32 POPEt 243      76.768  63.823 120.268  1.00  0.00           C
ATOM   8519  C23 POPEt 243      73.308  66.872 120.708  1.00  0.00           C
ATOM   8522  C24 POPEt 243      73.817  66.633 122.138  1.00  0.00           C
ATOM   8525  C25 POPEt 243      74.528  67.842 122.768  1.00  0.00           C
ATOM   8528  C26 POPEt 243      74.978  67.542 124.208  1.00  0.00           C
ATOM   8531  C27 POPEt 243      75.896  68.623 124.798  1.00  0.00           C
ATOM   8534  C28 POPEt 243      76.408  68.213 126.198  1.00  0.00           C
ATOM   8537  C29 POPEt 243      77.548  69.062 126.688  1.00  0.00           C
ATOM   8539 0C21 POPEt 243      77.597  69.783 127.828  1.00  0.00           C
ATOM   8541 1C21 POPEt 243      76.536  69.943 128.878  1.00  0.00           C
ATOM   8544 2C21 POPEt 243      76.838  69.153 130.168  1.00  0.00           C
ATOM   8547 3C21 POPEt 243      78.198  69.482 130.808  1.00  0.00           C
ATOM   8550 4C21 POPEt 243      78.396  68.833 132.188  1.00  0.00           C
ATOM   8553 5C21 POPEt 243      79.868  68.852 132.628  1.00  0.00           C
ATOM   8556 6C21 POPEt 243      80.098  68.242 134.018  1.00  0.00           C
ATOM   8559 7C21 POPEt 243      81.587  68.043 134.318  1.00  0.00           C
ATOM   8562 8C21 POPEt 243      81.868  67.552 135.738  1.00  0.00           C
ATOM   8566  C33 POPEt 243      75.997  63.223 121.458  1.00  0.00           C
ATOM   8569  C34 POPEt 243      76.768  63.293 122.778  1.00  0.00           C
ATOM   8572  C35 POPEt 243      75.967  62.582 123.868  1.00  0.00           C
ATOM   8575  C36 POPEt 243      76.808  62.082 125.048  1.00  0.00           C
ATOM   8578  C37 POPEt 243      76.158  60.823 125.638  1.00  0.00           C
ATOM   8581  C38 POPEt 243      76.897  60.242 126.848  1.00  0.00           C
ATOM   8584  C39 POPEt 243      76.768  61.102 128.108  1.00  0.00           C
ATOM   8587 0C31 POPEt 243      77.158  60.302 129.358  1.00  0.00           C
ATOM   8590 1C31 POPEt 243      76.938  61.053 130.678  1.00  0.00           C
ATOM   8593 2C31 POPEt 243      76.948  60.082 131.878  1.00  0.00           C
ATOM   8596 3C31 POPEt 243      78.287  59.403 132.148  1.00  0.00           C
ATOM   8599 4C31 POPEt 243      78.098  58.113 132.958  1.00  0.00           C
ATOM   8602 5C31 POPEt 243      79.408  57.402 133.308  1.00  0.00           C
ATOM   8605 6C31 POPEt 243      79.158  56.062 134.008  1.00  0.00           C
ATOM   8609  NH3 POPEu 244      20.317   0.127 109.738  1.00  0.00           N
ATOM   8613  C12 POPEu 244      19.858   1.507 109.378  1.00  0.00           C
ATOM   8616  C11 POPEu 244      20.508   2.007 108.068  1.00  0.00           C
ATOM   8619  P   POPEu 244      18.997   4.033 107.338  1.00  0.00           P
ATOM   8620  O13 POPEu 244      19.188   4.473 105.938  1.00  0.00           O
ATOM   8621  O14 POPEu 244      17.928   3.082 107.688  1.00  0.00           O
ATOM   8622  O11 POPEu 244      18.878   5.302 108.278  1.00  0.00           O
ATOM   8623  O12 POPEu 244      20.378   3.432 107.888  1.00  0.00           O
ATOM   8624  C1  POPEu 244      19.028   5.122 109.688  1.00  0.00           C
ATOM   8627  C2  POPEu 244      17.738   5.373 110.488  1.00  0.00           C
ATOM   8629  O21 POPEu 244      18.087   5.443 111.878  1.00  0.00           O
ATOM   8630  C21 POPEu 244      18.538   4.402 112.548  1.00  0.00           C
ATOM   8631  O22 POPEu 244      18.598   3.243 112.158  1.00  0.00           O
ATOM   8632  C22 POPEu 244      19.008   4.953 113.908  1.00  0.00           C
ATOM   8635  C3  POPEu 244      16.598   4.372 110.168  1.00  0.00           C
ATOM   8638  O31 POPEu 244      15.638   4.422 111.208  1.00  0.00           O
ATOM   8639  C31 POPEu 244      14.678   5.312 111.148  1.00  0.00           C
ATOM   8640  O32 POPEu 244      14.377   5.973 110.158  1.00  0.00           O
ATOM   8641  C32 POPEu 244      14.128   5.502 112.568  1.00  0.00           C
ATOM   8644  C23 POPEu 244      18.798   3.953 115.058  1.00  0.00           C
ATOM   8647  C24 POPEu 244      18.967   4.592 116.438  1.00  0.00           C
ATOM   8650  C25 POPEu 244      18.728   3.532 117.518  1.00  0.00           C
ATOM   8653  C26 POPEu 244      18.758   4.033 118.958  1.00  0.00           C
ATOM   8656  C27 POPEu 244      18.638   2.842 119.918  1.00  0.00           C
ATOM   8659  C28 POPEu 244      18.417   3.202 121.398  1.00  0.00           C
ATOM   8662  C29 POPEu 244      16.987   3.582 121.668  1.00  0.00           C
ATOM   8664 0C21 POPEu 244      16.317   3.412 122.818  1.00  0.00           C
ATOM   8666 1C21 POPEu 244      16.878   2.863 124.118  1.00  0.00           C
ATOM   8669 2C21 POPEu 244      16.968   3.993 125.148  1.00  0.00           C
ATOM   8672 3C21 POPEu 244      17.588   3.562 126.488  1.00  0.00           C
ATOM   8675 4C21 POPEu 244      17.618   4.732 127.488  1.00  0.00           C
ATOM   8678 5C21 POPEu 244      18.538   4.512 128.688  1.00  0.00           C
ATOM   8681 6C21 POPEu 244      18.788   5.822 129.448  1.00  0.00           C
ATOM   8684 7C21 POPEu 244      19.788   5.693 130.608  1.00  0.00           C
ATOM   8687 8C21 POPEu 244      20.168   7.043 131.208  1.00  0.00           C
ATOM   8691  C33 POPEu 244      13.848   4.162 113.298  1.00  0.00           C
ATOM   8694  C34 POPEu 244      15.128   3.422 113.748  1.00  0.00           C
ATOM   8697  C35 POPEu 244      14.908   2.462 114.898  1.00  0.00           C
ATOM   8700  C36 POPEu 244      14.758   3.192 116.238  1.00  0.00           C
ATOM   8703  C37 POPEu 244      14.068   2.322 117.278  1.00  0.00           C
ATOM   8706  C38 POPEu 244      14.178   2.912 118.688  1.00  0.00           C
ATOM   8709  C39 POPEu 244      12.838   2.912 119.418  1.00  0.00           C
ATOM   8712 0C31 POPEu 244      13.008   3.103 120.928  1.00  0.00           C
ATOM   8715 1C31 POPEu 244      11.678   2.962 121.678  1.00  0.00           C
ATOM   8718 2C31 POPEu 244      11.827   2.993 123.198  1.00  0.00           C
ATOM   8721 3C31 POPEu 244      12.278   4.362 123.718  1.00  0.00           C
ATOM   8724 4C31 POPEu 244      12.198   4.502 125.238  1.00  0.00           C
ATOM   8727 5C31 POPEu 244      12.568   5.923 125.688  1.00  0.00           C
ATOM   8730 6C31 POPEu 244      12.348   6.183 127.178  1.00  0.00           C
ATOM   8734  NH3 POPEv 245      51.327  69.562 158.828  1.00  0.00           N
ATOM   8738  C12 POPEv 245      51.278  71.012 159.168  1.00  0.00           C
ATOM   8741  C11 POPEv 245      49.858  71.633 159.238  1.00  0.00           C
ATOM   8744  P   POPEv 245      48.067  69.973 158.298  1.00  0.00           P
ATOM   8745  O13 POPEv 245      48.998  68.943 157.778  1.00  0.00           O
ATOM   8746  O14 POPEv 245      46.728  69.582 158.738  1.00  0.00           O
ATOM   8747  O11 POPEv 245      47.958  71.152 157.228  1.00  0.00           O
ATOM   8748  O12 POPEv 245      48.838  70.683 159.468  1.00  0.00           O
ATOM   8749  C1  POPEv 245      48.218  70.913 155.828  1.00  0.00           C
ATOM   8752  C2  POPEv 245      49.718  71.123 155.478  1.00  0.00           C
ATOM   8754  O21 POPEv 245      49.958  72.163 154.508  1.00  0.00           O
ATOM   8755  C21 POPEv 245      49.608  71.882 153.258  1.00  0.00           C
ATOM   8756  O22 POPEv 245      48.808  71.012 152.928  1.00  0.00           O
ATOM   8757  C22 POPEv 245      50.357  72.783 152.268  1.00  0.00           C
ATOM   8760  C3  POPEv 245      50.508  69.823 155.148  1.00  0.00           C
ATOM   8763  O31 POPEv 245      51.917  70.113 155.308  1.00  0.00           O
ATOM   8764  C31 POPEv 245      52.688  69.783 154.278  1.00  0.00           C
ATOM   8765  O32 POPEv 245      52.327  69.172 153.288  1.00  0.00           O
ATOM   8766  C32 POPEv 245      54.088  70.372 154.518  1.00  0.00           C
ATOM   8769  C23 POPEv 245      50.968  71.952 151.108  1.00  0.00           C
ATOM   8772  C24 POPEv 245      51.537  72.802 149.968  1.00  0.00           C
ATOM   8775  C25 POPEv 245      52.127  71.903 148.868  1.00  0.00           C
ATOM   8778  C26 POPEv 245      52.678  72.632 147.638  1.00  0.00           C
ATOM   8781  C27 POPEv 245      53.167  71.672 146.548  1.00  0.00           C
ATOM   8784  C28 POPEv 245      53.498  72.393 145.218  1.00  0.00           C
ATOM   8787  C29 POPEv 245      52.798  71.762 144.038  1.00  0.00           C
ATOM   8789 0C21 POPEv 245      53.358  71.083 143.018  1.00  0.00           C
ATOM   8791 1C21 POPEv 245      54.827  70.793 142.838  1.00  0.00           C
ATOM   8794 2C21 POPEv 245      55.158  69.293 142.938  1.00  0.00           C
ATOM   8797 3C21 POPEv 245      56.677  69.052 142.948  1.00  0.00           C
ATOM   8800 4C21 POPEv 245      57.048  67.573 143.178  1.00  0.00           C
ATOM   8803 5C21 POPEv 245      56.798  66.672 141.958  1.00  0.00           C
ATOM   8806 6C21 POPEv 245      58.037  66.513 141.068  1.00  0.00           C
ATOM   8809 7C21 POPEv 245      57.748  65.742 139.778  1.00  0.00           C
ATOM   8812 8C21 POPEv 245      58.978  65.463 138.918  1.00  0.00           C
ATOM   8816  C33 POPEv 245      54.897  70.512 153.208  1.00  0.00           C
ATOM   8819  C34 POPEv 245      56.287  69.893 153.268  1.00  0.00           C
ATOM   8822  C35 POPEv 245      56.478  68.683 152.338  1.00  0.00           C
ATOM   8825  C36 POPEv 245      57.658  67.833 152.778  1.00  0.00           C
ATOM   8828  C37 POPEv 245      57.868  66.552 151.978  1.00  0.00           C
ATOM   8831  C38 POPEv 245      58.938  65.623 152.588  1.00  0.00           C
ATOM   8834  C39 POPEv 245      60.357  66.232 152.608  1.00  0.00           C
ATOM   8837 0C31 POPEv 245      61.428  65.203 152.988  1.00  0.00           C
ATOM   8840 1C31 POPEv 245      62.857  65.642 152.658  1.00  0.00           C
ATOM   8843 2C31 POPEv 245      63.908  64.613 153.098  1.00  0.00           C
ATOM   8846 3C31 POPEv 245      65.357  65.033 152.808  1.00  0.00           C
ATOM   8849 4C31 POPEv 245      65.778  64.812 151.348  1.00  0.00           C
ATOM   8852 5C31 POPEv 245      67.177  65.393 151.078  1.00  0.00           C
ATOM   8855 6C31 POPEv 245      67.638  65.232 149.628  1.00  0.00           C
ATOM   8859  NH3 POPEw 246     104.357  87.783 151.068  1.00  0.00           N
ATOM   8863  C12 POPEw 246     103.018  87.153 151.278  1.00  0.00           C
ATOM   8866  C11 POPEw 246     102.817  85.793 150.538  1.00  0.00           C
ATOM   8869  P   POPEw 246     104.818  84.363 151.558  1.00  0.00           P
ATOM   8870  O13 POPEw 246     104.917  84.152 153.018  1.00  0.00           O
ATOM   8871  O14 POPEw 246     105.627  85.452 150.968  1.00  0.00           O
ATOM   8872  O11 POPEw 246     105.088  83.013 150.798  1.00  0.00           O
ATOM   8873  O12 POPEw 246     103.308  84.672 151.258  1.00  0.00           O
ATOM   8874  C1  POPEw 246     104.146  82.253 150.038  1.00  0.00           C
ATOM   8877  C2  POPEw 246     104.408  82.363 148.498  1.00  0.00           C
ATOM   8879  O21 POPEw 246     103.507  81.443 147.838  1.00  0.00           O
ATOM   8880  C21 POPEw 246     102.837  81.922 146.788  1.00  0.00           C
ATOM   8881  O22 POPEw 246     103.018  83.013 146.268  1.00  0.00           O
ATOM   8882  C22 POPEw 246     101.818  80.872 146.338  1.00  0.00           C
ATOM   8885  C3  POPEw 246     105.887  81.992 148.158  1.00  0.00           C
ATOM   8888  O31 POPEw 246     106.327  82.533 146.898  1.00  0.00           O
ATOM   8889  C31 POPEw 246     106.838  83.762 146.988  1.00  0.00           C
ATOM   8890  O32 POPEw 246     106.958  84.413 148.018  1.00  0.00           O
ATOM   8891  C32 POPEw 246     107.286  84.263 145.618  1.00  0.00           C
ATOM   8894  C23 POPEw 246     100.577  81.443 145.598  1.00  0.00           C
ATOM   8897  C24 POPEw 246      99.738  80.323 144.938  1.00  0.00           C
ATOM   8900  C25 POPEw 246      98.327  80.762 144.498  1.00  0.00           C
ATOM   8903  C26 POPEw 246      98.298  81.622 143.228  1.00  0.00           C
ATOM   8906  C27 POPEw 246      98.036  80.812 141.938  1.00  0.00           C
ATOM   8909  C28 POPEw 246      97.817  81.702 140.708  1.00  0.00           C
ATOM   8912  C29 POPEw 246      97.706  80.902 139.428  1.00  0.00           C
ATOM   8914 0C21 POPEw 246      96.667  80.882 138.578  1.00  0.00           C
ATOM   8916 1C21 POPEw 246      95.408  81.702 138.698  1.00  0.00           C
ATOM   8919 2C21 POPEw 246      94.668  81.833 137.348  1.00  0.00           C
ATOM   8922 3C21 POPEw 246      95.466  82.573 136.268  1.00  0.00           C
ATOM   8925 4C21 POPEw 246      94.628  82.952 135.028  1.00  0.00           C
ATOM   8928 5C21 POPEw 246      93.848  81.783 134.408  1.00  0.00           C
ATOM   8931 6C21 POPEw 246      93.167  82.172 133.088  1.00  0.00           C
ATOM   8934 7C21 POPEw 246      92.098  81.172 132.648  1.00  0.00           C
ATOM   8937 8C21 POPEw 246      91.418  81.583 131.338  1.00  0.00           C
ATOM   8941  C33 POPEw 246     108.768  83.932 145.278  1.00  0.00           C
ATOM   8944  C34 POPEw 246     108.927  82.733 144.338  1.00  0.00           C
ATOM   8947  C35 POPEw 246     109.838  83.013 143.118  1.00  0.00           C
ATOM   8950  C36 POPEw 246     109.188  83.893 142.038  1.00  0.00           C
ATOM   8953  C37 POPEw 246     110.077  84.062 140.798  1.00  0.00           C
ATOM   8956  C38 POPEw 246     109.377  84.762 139.618  1.00  0.00           C
ATOM   8959  C39 POPEw 246     110.317  85.143 138.458  1.00  0.00           C
ATOM   8962 0C31 POPEw 246     111.118  83.963 137.868  1.00  0.00           C
ATOM   8965 1C31 POPEw 246     112.067  84.392 136.728  1.00  0.00           C
ATOM   8968 2C31 POPEw 246     113.138  83.333 136.398  1.00  0.00           C
ATOM   8971 3C31 POPEw 246     112.677  82.272 135.388  1.00  0.00           C
ATOM   8974 4C31 POPEw 246     113.638  81.073 135.358  1.00  0.00           C
ATOM   8977 5C31 POPEw 246     113.278  80.033 134.288  1.00  0.00           C
ATOM   8980 6C31 POPEw 246     114.237  78.842 134.278  1.00  0.00           C
ATOM   8984  NH3 POPEx 247      30.558  65.343 156.918  1.00  0.00           N
ATOM   8988  C12 POPEx 247      30.598  63.982 157.548  1.00  0.00           C
ATOM   8991  C11 POPEx 247      32.038  63.602 157.938  1.00  0.00           C
ATOM   8994  P   POPEx 247      34.327  63.293 156.708  1.00  0.00           P
ATOM   8995  O13 POPEx 247      34.868  64.602 157.148  1.00  0.00           O
ATOM   8996  O14 POPEx 247      34.827  62.062 157.338  1.00  0.00           O
ATOM   8997  O11 POPEx 247      34.598  63.233 155.158  1.00  0.00           O
ATOM   8998  O12 POPEx 247      32.748  63.352 156.738  1.00  0.00           O
ATOM   8999  C1  POPEx 247      33.708  62.612 154.238  1.00  0.00           C
ATOM   9002  C2  POPEx 247      34.028  63.132 152.818  1.00  0.00           C
ATOM   9004  O21 POPEx 247      35.428  62.953 152.528  1.00  0.00           O
ATOM   9005  C21 POPEx 247      35.778  61.713 152.228  1.00  0.00           C
ATOM   9006  O22 POPEx 247      35.018  60.772 152.138  1.00  0.00           O
ATOM   9007  C22 POPEx 247      37.287  61.703 151.938  1.00  0.00           C
ATOM   9010  C3  POPEx 247      33.658  64.643 152.658  1.00  0.00           C
ATOM   9013  O31 POPEx 247      34.638  65.383 151.888  1.00  0.00           O
ATOM   9014  C31 POPEx 247      34.678  65.022 150.598  1.00  0.00           C
ATOM   9015  O32 POPEx 247      33.798  64.413 150.018  1.00  0.00           O
ATOM   9016  C32 POPEx 247      36.058  65.343 150.038  1.00  0.00           C
ATOM   9019  C23 POPEx 247      37.618  60.942 150.638  1.00  0.00           C
ATOM   9022  C24 POPEx 247      39.098  61.033 150.258  1.00  0.00           C
ATOM   9025  C25 POPEx 247      39.538  59.952 149.248  1.00  0.00           C
ATOM   9028  C26 POPEx 247      39.147  60.182 147.778  1.00  0.00           C
ATOM   9031  C27 POPEx 247      39.518  58.953 146.918  1.00  0.00           C
ATOM   9034  C28 POPEx 247      38.858  58.912 145.518  1.00  0.00           C
ATOM   9037  C29 POPEx 247      39.528  59.762 144.478  1.00  0.00           C
ATOM   9039 0C21 POPEx 247      39.777  59.442 143.188  1.00  0.00           C
ATOM   9041 1C21 POPEx 247      39.427  58.163 142.458  1.00  0.00           C
ATOM   9044 2C21 POPEx 247      38.397  58.373 141.338  1.00  0.00           C
ATOM   9047 3C21 POPEx 247      38.138  57.102 140.518  1.00  0.00           C
ATOM   9050 4C21 POPEx 247      36.827  57.123 139.708  1.00  0.00           C
ATOM   9053 5C21 POPEx 247      36.908  57.753 138.308  1.00  0.00           C
ATOM   9056 6C21 POPEx 247      37.048  59.283 138.278  1.00  0.00           C
ATOM   9059 7C21 POPEx 247      36.428  59.882 137.008  1.00  0.00           C
ATOM   9062 8C21 POPEx 247      36.568  61.402 136.888  1.00  0.00           C
ATOM   9066  C33 POPEx 247      36.177  66.723 149.338  1.00  0.00           C
ATOM   9069  C34 POPEx 247      36.827  67.812 150.208  1.00  0.00           C
ATOM   9072  C35 POPEx 247      37.108  69.122 149.448  1.00  0.00           C
ATOM   9075  C36 POPEx 247      37.928  68.922 148.158  1.00  0.00           C
ATOM   9078  C37 POPEx 247      38.377  70.202 147.448  1.00  0.00           C
ATOM   9081  C38 POPEx 247      38.917  69.893 146.038  1.00  0.00           C
ATOM   9084  C39 POPEx 247      39.788  71.003 145.428  1.00  0.00           C
ATOM   9087 0C31 POPEx 247      41.287  70.723 145.598  1.00  0.00           C
ATOM   9090 1C31 POPEx 247      42.178  71.823 145.018  1.00  0.00           C
ATOM   9093 2C31 POPEx 247      43.678  71.473 145.118  1.00  0.00           C
ATOM   9096 3C31 POPEx 247      44.598  72.482 144.428  1.00  0.00           C
ATOM   9099 4C31 POPEx 247      44.588  73.873 145.078  1.00  0.00           C
ATOM   9102 5C31 POPEx 247      45.667  74.803 144.498  1.00  0.00           C
ATOM   9105 6C31 POPEx 247      45.688  76.202 145.138  1.00  0.00           C
ATOM   9109  NH3 POPEy 248      10.338 103.613 152.268  1.00  0.00           N
ATOM   9113  C12 POPEy 248       9.068 104.242 151.788  1.00  0.00           C
ATOM   9116  C11 POPEy 248       8.308 104.902 152.958  1.00  0.00           C
ATOM   9119  P   POPEy 248       5.678 105.073 152.838  1.00  0.00           P
ATOM   9120  O13 POPEy 248       5.708 103.823 153.638  1.00  0.00           O
ATOM   9121  O14 POPEy 248       4.848 106.183 153.348  1.00  0.00           O
ATOM   9122  O11 POPEy 248       5.048 104.693 151.438  1.00  0.00           O
ATOM   9123  O12 POPEy 248       7.138 105.583 152.488  1.00  0.00           O
ATOM   9124  C1  POPEy 248       5.818 104.062 150.418  1.00  0.00           C
ATOM   9127  C2  POPEy 248       5.118 104.133 149.018  1.00  0.00           C
ATOM   9129  O21 POPEy 248       5.998 103.753 147.948  1.00  0.00           O
ATOM   9130  C21 POPEy 248       7.088 104.473 147.698  1.00  0.00           C
ATOM   9131  O22 POPEy 248       7.508 105.413 148.348  1.00  0.00           O
ATOM   9132  C22 POPEy 248       7.758 103.913 146.438  1.00  0.00           C
ATOM   9135  C3  POPEy 248       4.438 105.502 148.718  1.00  0.00           C
ATOM   9138  O31 POPEy 248       3.768 105.542 147.438  1.00  0.00           O
ATOM   9139  C31 POPEy 248       4.398 106.253 146.488  1.00  0.00           C
ATOM   9140  O32 POPEy 248       5.548 106.643 146.548  1.00  0.00           O
ATOM   9141  C32 POPEy 248       3.488 106.493 145.288  1.00  0.00           C
ATOM   9144  C23 POPEy 248       7.998 105.003 145.358  1.00  0.00           C
ATOM   9147  C24 POPEy 248       8.528 104.452 144.028  1.00  0.00           C
ATOM   9150  C25 POPEy 248       8.488 105.492 142.878  1.00  0.00           C
ATOM   9153  C26 POPEy 248       7.178 105.502 142.068  1.00  0.00           C
ATOM   9156  C27 POPEy 248       7.368 106.183 140.698  1.00  0.00           C
ATOM   9159  C28 POPEy 248       6.138 106.073 139.758  1.00  0.00           C
ATOM   9162  C29 POPEy 248       6.518 106.372 138.328  1.00  0.00           C
ATOM   9164 0C21 POPEy 248       5.678 106.442 137.278  1.00  0.00           C
ATOM   9166 1C21 POPEy 248       4.178 106.313 137.308  1.00  0.00           C
ATOM   9169 2C21 POPEy 248       3.488 107.302 136.348  1.00  0.00           C
ATOM   9172 3C21 POPEy 248       3.718 108.783 136.698  1.00  0.00           C
ATOM   9175 4C21 POPEy 248       3.118 109.762 135.668  1.00  0.00           C
ATOM   9178 5C21 POPEy 248       1.588 109.882 135.758  1.00  0.00           C
ATOM   9181 6C21 POPEy 248       1.018 110.812 134.678  1.00  0.00           C
ATOM   9184 7C21 POPEy 248      -0.427 111.253 134.958  1.00  0.00           C
ATOM   9187 8C21 POPEy 248      -1.037 112.092 133.838  1.00  0.00           C
ATOM   9191  C33 POPEy 248       4.128 107.482 144.288  1.00  0.00           C
ATOM   9194  C34 POPEy 248       3.728 107.242 142.828  1.00  0.00           C
ATOM   9197  C35 POPEy 248       2.248 107.503 142.498  1.00  0.00           C
ATOM   9200  C36 POPEy 248       2.078 107.493 140.968  1.00  0.00           C
ATOM   9203  C37 POPEy 248       0.638 107.512 140.448  1.00  0.00           C
ATOM   9206  C38 POPEy 248       0.648 107.552 138.908  1.00  0.00           C
ATOM   9209  C39 POPEy 248      -0.717 107.753 138.238  1.00  0.00           C
ATOM   9212 0C31 POPEy 248      -1.657 106.553 138.358  1.00  0.00           C
ATOM   9215 1C31 POPEy 248      -2.727 106.523 137.248  1.00  0.00           C
ATOM   9218 2C31 POPEy 248      -3.677 105.312 137.378  1.00  0.00           C
ATOM   9221 3C31 POPEy 248      -4.797 105.273 136.318  1.00  0.00           C
ATOM   9224 4C31 POPEy 248      -4.327 104.923 134.898  1.00  0.00           C
ATOM   9227 5C31 POPEy 248      -5.517 104.812 133.928  1.00  0.00           C
ATOM   9230 6C31 POPEy 248      -5.157 104.452 132.498  1.00  0.00           C
ATOM   9234  NH3 POPEz 249      41.487  41.983 156.268  1.00  0.00           N
ATOM   9238  C12 POPEz 249      41.528  43.283 157.018  1.00  0.00           C
ATOM   9241  C11 POPEz 249      42.967  43.722 157.288  1.00  0.00           C
ATOM   9244  P   POPEz 249      45.268  42.753 158.078  1.00  0.00           P
ATOM   9245  O13 POPEz 249      45.638  42.393 159.468  1.00  0.00           O
ATOM   9246  O14 POPEz 249      45.667  44.083 157.578  1.00  0.00           O
ATOM   9247  O11 POPEz 249      45.737  41.602 157.108  1.00  0.00           O
ATOM   9248  O12 POPEz 249      43.698  42.662 157.928  1.00  0.00           O
ATOM   9249  C1  POPEz 249      45.467  41.623 155.718  1.00  0.00           C
ATOM   9252  C2  POPEz 249      46.658  42.223 154.938  1.00  0.00           C
ATOM   9254  O21 POPEz 249      46.138  42.783 153.728  1.00  0.00           O
ATOM   9255  C21 POPEz 249      46.927  43.643 153.098  1.00  0.00           C
ATOM   9256  O22 POPEz 249      48.028  44.013 153.458  1.00  0.00           O
ATOM   9257  C22 POPEz 249      46.188  44.033 151.818  1.00  0.00           C
ATOM   9260  C3  POPEz 249      47.748  41.132 154.688  1.00  0.00           C
ATOM   9263  O31 POPEz 249      47.228  39.942 154.058  1.00  0.00           O
ATOM   9264  C31 POPEz 249      47.318  39.882 152.748  1.00  0.00           C
ATOM   9265  O32 POPEz 249      47.708  40.792 152.028  1.00  0.00           O
ATOM   9266  C32 POPEz 249      46.857  38.503 152.258  1.00  0.00           C
ATOM   9269  C23 POPEz 249      46.987  44.963 150.898  1.00  0.00           C
ATOM   9272  C24 POPEz 249      46.217  45.333 149.618  1.00  0.00           C
ATOM   9275  C25 POPEz 249      45.978  44.122 148.708  1.00  0.00           C
ATOM   9278  C26 POPEz 249      45.458  44.483 147.318  1.00  0.00           C
ATOM   9281  C27 POPEz 249      45.438  43.253 146.388  1.00  0.00           C
ATOM   9284  C28 POPEz 249      45.228  43.582 144.898  1.00  0.00           C
ATOM   9287  C29 POPEz 249      46.408  44.343 144.348  1.00  0.00           C
ATOM   9289 0C21 POPEz 249      47.248  43.943 143.378  1.00  0.00           C
ATOM   9291 1C21 POPEz 249      47.207  42.633 142.638  1.00  0.00           C
ATOM   9294 2C21 POPEz 249      48.558  42.323 141.948  1.00  0.00           C
ATOM   9297 3C21 POPEz 249      48.527  40.992 141.188  1.00  0.00           C
ATOM   9300 4C21 POPEz 249      49.798  40.742 140.348  1.00  0.00           C
ATOM   9303 5C21 POPEz 249      50.826  39.812 141.008  1.00  0.00           C
ATOM   9306 6C21 POPEz 249      51.438  40.333 142.318  1.00  0.00           C
ATOM   9309 7C21 POPEz 249      52.488  39.383 142.888  1.00  0.00           C
ATOM   9312 8C21 POPEz 249      53.118  39.862 144.198  1.00  0.00           C
ATOM   9316  C33 POPEz 249      45.667  38.463 151.258  1.00  0.00           C
ATOM   9319  C34 POPEz 249      44.798  37.213 151.418  1.00  0.00           C
ATOM   9322  C35 POPEz 249      45.537  35.893 151.168  1.00  0.00           C
ATOM   9325  C36 POPEz 249      45.658  35.463 149.708  1.00  0.00           C
ATOM   9328  C37 POPEz 249      46.087  33.992 149.638  1.00  0.00           C
ATOM   9331  C38 POPEz 249      46.097  33.452 148.208  1.00  0.00           C
ATOM   9334  C39 POPEz 249      44.738  32.983 147.678  1.00  0.00           C
ATOM   9337 0C31 POPEz 249      44.268  31.633 148.268  1.00  0.00           C
ATOM   9340 1C31 POPEz 249      42.967  31.143 147.608  1.00  0.00           C
ATOM   9343 2C31 POPEz 249      42.298  29.963 148.318  1.00  0.00           C
ATOM   9346 3C31 POPEz 249      43.118  28.672 148.328  1.00  0.00           C
ATOM   9349 4C31 POPEz 249      42.347  27.543 149.028  1.00  0.00           C
ATOM   9352 5C31 POPEz 249      43.127  26.223 149.128  1.00  0.00           C
ATOM   9355 6C31 POPEz 249      42.337  25.143 149.858  1.00  0.00           C
ATOM   9359  NH3 POPE0 250      89.417 116.422 115.038  1.00  0.00           N
ATOM   9363  C12 POPE0 250      89.926 116.712 113.648  1.00  0.00           C
ATOM   9366  C11 POPE0 250      89.917 118.212 113.308  1.00  0.00           C
ATOM   9369  P   POPE0 250      89.237 119.802 111.348  1.00  0.00           P
ATOM   9370  O13 POPE0 250      90.527 120.513 111.408  1.00  0.00           O
ATOM   9371  O14 POPE0 250      88.618 119.632 110.008  1.00  0.00           O
ATOM   9372  O11 POPE0 250      88.208 120.542 112.278  1.00  0.00           O
ATOM   9373  O12 POPE0 250      89.357 118.372 111.998  1.00  0.00           O
ATOM   9374  C1  POPE0 250      87.128 119.952 112.988  1.00  0.00           C
ATOM   9377  C2  POPE0 250      87.137 120.513 114.438  1.00  0.00           C
ATOM   9379  O21 POPE0 250      87.388 119.473 115.408  1.00  0.00           O
ATOM   9380  C21 POPE0 250      86.387 118.662 115.678  1.00  0.00           C
ATOM   9381  O22 POPE0 250      85.326 118.592 115.088  1.00  0.00           O
ATOM   9382  C22 POPE0 250      86.857 117.722 116.788  1.00  0.00           C
ATOM   9385  C3  POPE0 250      85.907 121.413 114.758  1.00  0.00           C
ATOM   9388  O31 POPE0 250      85.948 121.792 116.138  1.00  0.00           O
ATOM   9389  C31 POPE0 250      84.808 122.193 116.658  1.00  0.00           C
ATOM   9390  O32 POPE0 250      83.737 122.283 116.068  1.00  0.00           O
ATOM   9391  C32 POPE0 250      85.057 122.563 118.118  1.00  0.00           C
ATOM   9394  C23 POPE0 250      85.907 117.682 117.998  1.00  0.00           C
ATOM   9397  C24 POPE0 250      86.658 117.183 119.248  1.00  0.00           C
ATOM   9400  C25 POPE0 250      85.738 116.442 120.208  1.00  0.00           C
ATOM   9403  C26 POPE0 250      86.468 115.782 121.378  1.00  0.00           C
ATOM   9406  C27 POPE0 250      85.536 114.823 122.148  1.00  0.00           C
ATOM   9409  C28 POPE0 250      86.018 114.543 123.588  1.00  0.00           C
ATOM   9412  C29 POPE0 250      85.028 113.673 124.328  1.00  0.00           C
ATOM   9414 0C21 POPE0 250      84.577 113.843 125.588  1.00  0.00           C
ATOM   9416 1C21 POPE0 250      85.008 114.902 126.578  1.00  0.00           C
ATOM   9419 2C21 POPE0 250      83.868 115.903 126.898  1.00  0.00           C
ATOM   9422 3C21 POPE0 250      84.167 116.792 128.118  1.00  0.00           C
ATOM   9425 4C21 POPE0 250      84.128 118.303 127.828  1.00  0.00           C
ATOM   9428 5C21 POPE0 250      85.508 118.913 127.528  1.00  0.00           C
ATOM   9431 6C21 POPE0 250      86.208 119.422 128.798  1.00  0.00           C
ATOM   9434 7C21 POPE0 250      87.487 120.213 128.508  1.00  0.00           C
ATOM   9437 8C21 POPE0 250      88.167 120.732 129.788  1.00  0.00           C
ATOM   9441  C33 POPE0 250      85.597 121.353 118.918  1.00  0.00           C
ATOM   9444  C34 POPE0 250      86.147 121.742 120.298  1.00  0.00           C
ATOM   9447  C35 POPE0 250      85.048 122.043 121.328  1.00  0.00           C
ATOM   9450  C36 POPE0 250      85.647 122.363 122.698  1.00  0.00           C
ATOM   9453  C37 POPE0 250      84.598 122.603 123.788  1.00  0.00           C
ATOM   9456  C38 POPE0 250      85.238 122.922 125.148  1.00  0.00           C
ATOM   9459  C39 POPE0 250      84.237 123.382 126.208  1.00  0.00           C
ATOM   9462 0C31 POPE0 250      83.618 122.253 127.038  1.00  0.00           C
ATOM   9465 1C31 POPE0 250      82.767 122.803 128.188  1.00  0.00           C
ATOM   9468 2C31 POPE0 250      82.286 121.733 129.188  1.00  0.00           C
ATOM   9471 3C31 POPE0 250      81.818 122.342 130.518  1.00  0.00           C
ATOM   9474 4C31 POPE0 250      82.948 122.523 131.538  1.00  0.00           C
ATOM   9477 5C31 POPE0 250      82.467 123.193 132.828  1.00  0.00           C
ATOM   9480 6C31 POPE0 250      83.547 123.293 133.908  1.00  0.00           C
ATOM   9484  NH3 POPE1 251      60.028  88.643 110.768  1.00  0.00           N
ATOM   9488  C12 POPE1 251      58.948  87.593 110.728  1.00  0.00           C
ATOM   9491  C11 POPE1 251      59.268  86.413 109.778  1.00  0.00           C
ATOM   9494  P   POPE1 251      61.857  86.192 110.078  1.00  0.00           P
ATOM   9495  O13 POPE1 251      61.868  87.262 109.048  1.00  0.00           O
ATOM   9496  O14 POPE1 251      62.807  85.082 109.918  1.00  0.00           O
ATOM   9497  O11 POPE1 251      61.958  86.863 111.508  1.00  0.00           O
ATOM   9498  O12 POPE1 251      60.397  85.632 110.168  1.00  0.00           O
ATOM   9499  C1  POPE1 251      62.558  86.132 112.588  1.00  0.00           C
ATOM   9502  C2  POPE1 251      61.607  85.093 113.268  1.00  0.00           C
ATOM   9504  O21 POPE1 251      60.708  85.663 114.258  1.00  0.00           O
ATOM   9505  C21 POPE1 251      61.278  86.162 115.358  1.00  0.00           C
ATOM   9506  O22 POPE1 251      62.458  86.372 115.518  1.00  0.00           O
ATOM   9507  C22 POPE1 251      60.217  86.393 116.448  1.00  0.00           C
ATOM   9510  C3  POPE1 251      62.428  83.902 113.848  1.00  0.00           C
ATOM   9513  O31 POPE1 251      61.588  83.002 114.618  1.00  0.00           O
ATOM   9514  C31 POPE1 251      62.067  82.762 115.858  1.00  0.00           C
ATOM   9515  O32 POPE1 251      63.177  83.042 116.238  1.00  0.00           O
ATOM   9516  C32 POPE1 251      60.957  82.272 116.768  1.00  0.00           C
ATOM   9519  C23 POPE1 251      60.817  86.143 117.848  1.00  0.00           C
ATOM   9522  C24 POPE1 251      59.907  86.562 119.028  1.00  0.00           C
ATOM   9525  C25 POPE1 251      60.638  86.363 120.368  1.00  0.00           C
ATOM   9528  C26 POPE1 251      59.748  86.432 121.628  1.00  0.00           C
ATOM   9531  C27 POPE1 251      59.177  87.822 121.938  1.00  0.00           C
ATOM   9534  C28 POPE1 251      59.018  88.113 123.458  1.00  0.00           C
ATOM   9537  C29 POPE1 251      58.247  87.062 124.208  1.00  0.00           C
ATOM   9539 0C21 POPE1 251      58.118  86.982 125.548  1.00  0.00           C
ATOM   9541 1C21 POPE1 251      58.657  87.943 126.578  1.00  0.00           C
ATOM   9544 2C21 POPE1 251      57.638  88.223 127.698  1.00  0.00           C
ATOM   9547 3C21 POPE1 251      57.397  87.043 128.658  1.00  0.00           C
ATOM   9550 4C21 POPE1 251      56.238  87.323 129.628  1.00  0.00           C
ATOM   9553 5C21 POPE1 251      56.068  86.262 130.728  1.00  0.00           C
ATOM   9556 6C21 POPE1 251      54.808  86.512 131.568  1.00  0.00           C
ATOM   9559 7C21 POPE1 251      54.837  85.833 132.938  1.00  0.00           C
ATOM   9562 8C21 POPE1 251      53.568  86.073 133.758  1.00  0.00           C
ATOM   9566  C33 POPE1 251      61.518  82.162 118.198  1.00  0.00           C
ATOM   9569  C34 POPE1 251      60.467  82.162 119.308  1.00  0.00           C
ATOM   9572  C35 POPE1 251      61.198  82.242 120.648  1.00  0.00           C
ATOM   9575  C36 POPE1 251      60.318  81.992 121.868  1.00  0.00           C
ATOM   9578  C37 POPE1 251      61.198  81.613 123.058  1.00  0.00           C
ATOM   9581  C38 POPE1 251      60.408  81.162 124.288  1.00  0.00           C
ATOM   9584  C39 POPE1 251      61.248  80.283 125.218  1.00  0.00           C
ATOM   9587 0C31 POPE1 251      61.458  78.863 124.648  1.00  0.00           C
ATOM   9590 1C31 POPE1 251      61.708  77.823 125.748  1.00  0.00           C
ATOM   9593 2C31 POPE1 251      62.607  76.662 125.268  1.00  0.00           C
ATOM   9596 3C31 POPE1 251      64.118  76.992 125.338  1.00  0.00           C
ATOM   9599 4C31 POPE1 251      64.628  77.163 126.778  1.00  0.00           C
ATOM   9602 5C31 POPE1 251      66.137  77.373 126.858  1.00  0.00           C
ATOM   9605 6C31 POPE1 251      66.618  77.662 128.278  1.00  0.00           C
ATOM   9609  NH3 POPE2 252      86.897  46.922 152.028  1.00  0.00           N
ATOM   9613  C12 POPE2 252      86.077  48.033 152.638  1.00  0.00           C
ATOM   9616  C11 POPE2 252      86.857  49.352 152.808  1.00  0.00           C
ATOM   9619  P   POPE2 252      89.007  49.933 154.238  1.00  0.00           P
ATOM   9620  O13 POPE2 252      88.287  51.192 154.538  1.00  0.00           O
ATOM   9621  O14 POPE2 252      89.248  49.003 155.348  1.00  0.00           O
ATOM   9622  O11 POPE2 252      90.358  50.283 153.478  1.00  0.00           O
ATOM   9623  O12 POPE2 252      88.228  49.133 153.128  1.00  0.00           O
ATOM   9624  C1  POPE2 252      90.368  51.192 152.368  1.00  0.00           C
ATOM   9627  C2  POPE2 252      90.588  50.512 150.968  1.00  0.00           C
ATOM   9629  O21 POPE2 252      90.408  51.472 149.908  1.00  0.00           O
ATOM   9630  C21 POPE2 252      89.207  51.983 149.698  1.00  0.00           C
ATOM   9631  O22 POPE2 252      88.208  51.803 150.358  1.00  0.00           O
ATOM   9632  C22 POPE2 252      89.237  52.833 148.438  1.00  0.00           C
ATOM   9635  C3  POPE2 252      89.757  49.213 150.718  1.00  0.00           C
ATOM   9638  O31 POPE2 252      90.057  48.643 149.418  1.00  0.00           O
ATOM   9639  C31 POPE2 252      89.258  47.633 149.078  1.00  0.00           C
ATOM   9640  O32 POPE2 252      88.327  47.213 149.758  1.00  0.00           O
ATOM   9641  C32 POPE2 252      89.738  47.073 147.728  1.00  0.00           C
ATOM   9644  C23 POPE2 252      89.707  52.003 147.228  1.00  0.00           C
ATOM   9647  C24 POPE2 252      89.517  52.753 145.908  1.00  0.00           C
ATOM   9650  C25 POPE2 252      89.768  51.882 144.668  1.00  0.00           C
ATOM   9653  C26 POPE2 252      88.838  50.663 144.618  1.00  0.00           C
ATOM   9656  C27 POPE2 252      88.737  50.052 143.218  1.00  0.00           C
ATOM   9659  C28 POPE2 252      87.826  48.813 143.178  1.00  0.00           C
ATOM   9662  C29 POPE2 252      87.677  48.343 141.758  1.00  0.00           C
ATOM   9664 0C21 POPE2 252      86.798  47.412 141.338  1.00  0.00           C
ATOM   9666 1C21 POPE2 252      85.808  46.653 142.178  1.00  0.00           C
ATOM   9669 2C21 POPE2 252      84.408  46.653 141.538  1.00  0.00           C
ATOM   9672 3C21 POPE2 252      83.497  45.583 142.158  1.00  0.00           C
ATOM   9675 4C21 POPE2 252      82.067  45.632 141.588  1.00  0.00           C
ATOM   9678 5C21 POPE2 252      81.107  44.672 142.298  1.00  0.00           C
ATOM   9681 6C21 POPE2 252      81.348  43.192 141.968  1.00  0.00           C
ATOM   9684 7C21 POPE2 252      80.408  42.283 142.758  1.00  0.00           C
ATOM   9687 8C21 POPE2 252      80.548  40.792 142.418  1.00  0.00           C
ATOM   9691  C33 POPE2 252      88.717  46.152 147.018  1.00  0.00           C
ATOM   9694  C34 POPE2 252      89.318  45.502 145.758  1.00  0.00           C
ATOM   9697  C35 POPE2 252      88.407  44.463 145.098  1.00  0.00           C
ATOM   9700  C36 POPE2 252      89.108  43.713 143.948  1.00  0.00           C
ATOM   9703  C37 POPE2 252      88.997  44.403 142.578  1.00  0.00           C
ATOM   9706  C38 POPE2 252      90.037  43.862 141.578  1.00  0.00           C
ATOM   9709  C39 POPE2 252      89.528  43.613 140.148  1.00  0.00           C
ATOM   9712 0C31 POPE2 252      89.237  44.873 139.328  1.00  0.00           C
ATOM   9715 1C31 POPE2 252      88.868  44.522 137.878  1.00  0.00           C
ATOM   9718 2C31 POPE2 252      88.547  45.733 136.978  1.00  0.00           C
ATOM   9721 3C31 POPE2 252      89.757  46.622 136.648  1.00  0.00           C
ATOM   9724 4C31 POPE2 252      89.417  47.672 135.578  1.00  0.00           C
ATOM   9727 5C31 POPE2 252      90.577  48.602 135.218  1.00  0.00           C
ATOM   9730 6C31 POPE2 252      90.188  49.663 134.188  1.00  0.00           C
ATOM   9734  NH3 POPE3 253      19.458 103.102 153.408  1.00  0.00           N
ATOM   9738  C12 POPE3 253      20.138 102.873 154.738  1.00  0.00           C
ATOM   9741  C11 POPE3 253      21.667 102.962 154.628  1.00  0.00           C
ATOM   9744  P   POPE3 253      22.817 101.413 156.438  1.00  0.00           P
ATOM   9745  O13 POPE3 253      24.268 101.343 156.158  1.00  0.00           O
ATOM   9746  O14 POPE3 253      22.438 101.253 157.848  1.00  0.00           O
ATOM   9747  O11 POPE3 253      22.108 100.352 155.508  1.00  0.00           O
ATOM   9748  O12 POPE3 253      22.268 102.803 155.908  1.00  0.00           O
ATOM   9749  C1  POPE3 253      22.868  99.273 154.928  1.00  0.00           C
ATOM   9752  C2  POPE3 253      23.737  99.742 153.728  1.00  0.00           C
ATOM   9754  O21 POPE3 253      23.128  99.322 152.488  1.00  0.00           O
ATOM   9755  C21 POPE3 253      23.128 100.262 151.558  1.00  0.00           C
ATOM   9756  O22 POPE3 253      23.407 101.442 151.718  1.00  0.00           O
ATOM   9757  C22 POPE3 253      22.878  99.622 150.198  1.00  0.00           C
ATOM   9760  C3  POPE3 253      25.198  99.193 153.798  1.00  0.00           C
ATOM   9763  O31 POPE3 253      25.968  99.622 152.658  1.00  0.00           O
ATOM   9764  C31 POPE3 253      26.567 100.803 152.778  1.00  0.00           C
ATOM   9765  O32 POPE3 253      26.778 101.393 153.828  1.00  0.00           O
ATOM   9766  C32 POPE3 253      26.958 101.313 151.388  1.00  0.00           C
ATOM   9769  C23 POPE3 253      23.208 100.602 149.038  1.00  0.00           C
ATOM   9772  C24 POPE3 253      23.188  99.912 147.668  1.00  0.00           C
ATOM   9775  C25 POPE3 253      21.778  99.482 147.198  1.00  0.00           C
ATOM   9778  C26 POPE3 253      21.088 100.553 146.348  1.00  0.00           C
ATOM   9781  C27 POPE3 253      19.778 100.042 145.718  1.00  0.00           C
ATOM   9784  C28 POPE3 253      19.368 100.812 144.448  1.00  0.00           C
ATOM   9787  C29 POPE3 253      20.368 100.572 143.338  1.00  0.00           C
ATOM   9789 0C21 POPE3 253      20.528 101.313 142.228  1.00  0.00           C
ATOM   9791 1C21 POPE3 253      19.708 102.512 141.818  1.00  0.00           C
ATOM   9794 2C21 POPE3 253      18.708 102.122 140.718  1.00  0.00           C
ATOM   9797 3C21 POPE3 253      17.858 103.312 140.238  1.00  0.00           C
ATOM   9800 4C21 POPE3 253      16.818 102.893 139.188  1.00  0.00           C
ATOM   9803 5C21 POPE3 253      16.087 104.072 138.558  1.00  0.00           C
ATOM   9806 6C21 POPE3 253      15.118 103.622 137.458  1.00  0.00           C
ATOM   9809 7C21 POPE3 253      14.618 104.783 136.588  1.00  0.00           C
ATOM   9812 8C21 POPE3 253      13.678 104.342 135.468  1.00  0.00           C
ATOM   9816  C33 POPE3 253      26.567 102.792 151.178  1.00  0.00           C
ATOM   9819  C34 POPE3 253      26.897 103.272 149.758  1.00  0.00           C
ATOM   9822  C35 POPE3 253      26.678 104.783 149.578  1.00  0.00           C
ATOM   9825  C36 POPE3 253      26.868 105.253 148.128  1.00  0.00           C
ATOM   9828  C37 POPE3 253      26.567 106.752 147.918  1.00  0.00           C
ATOM   9831  C38 POPE3 253      27.608 107.652 148.608  1.00  0.00           C
ATOM   9834  C39 POPE3 253      27.548 109.133 148.208  1.00  0.00           C
ATOM   9837 0C31 POPE3 253      28.588 109.982 148.958  1.00  0.00           C
ATOM   9840 1C31 POPE3 253      28.468 111.483 148.658  1.00  0.00           C
ATOM   9843 2C31 POPE3 253      29.358 112.372 149.548  1.00  0.00           C
ATOM   9846 3C31 POPE3 253      28.737 113.762 149.708  1.00  0.00           C
ATOM   9849 4C31 POPE3 253      29.587 114.753 150.508  1.00  0.00           C
ATOM   9852 5C31 POPE3 253      28.818 116.043 150.808  1.00  0.00           C
ATOM   9855 6C31 POPE3 253      29.618 117.053 151.628  1.00  0.00           C
ATOM   9859  NH3 POPE4 254      58.247  86.582 158.348  1.00  0.00           N
ATOM   9863  C12 POPE4 254      58.517  88.042 158.558  1.00  0.00           C
ATOM   9866  C11 POPE4 254      59.408  88.212 159.798  1.00  0.00           C
ATOM   9869  P   POPE4 254      61.258  86.363 160.208  1.00  0.00           P
ATOM   9870  O13 POPE4 254      61.898  86.652 161.508  1.00  0.00           O
ATOM   9871  O14 POPE4 254      60.158  85.362 160.178  1.00  0.00           O
ATOM   9872  O11 POPE4 254      62.368  85.842 159.208  1.00  0.00           O
ATOM   9873  O12 POPE4 254      60.728  87.713 159.568  1.00  0.00           O
ATOM   9874  C1  POPE4 254      62.248  85.933 157.788  1.00  0.00           C
ATOM   9877  C2  POPE4 254      63.647  85.872 157.138  1.00  0.00           C
ATOM   9879  O21 POPE4 254      63.558  86.103 155.718  1.00  0.00           O
ATOM   9880  C21 POPE4 254      63.218  85.103 154.938  1.00  0.00           C
ATOM   9881  O22 POPE4 254      62.807  84.003 155.268  1.00  0.00           O
ATOM   9882  C22 POPE4 254      63.468  85.553 153.498  1.00  0.00           C
ATOM   9885  C3  POPE4 254      64.448  84.602 157.588  1.00  0.00           C
ATOM   9888  O31 POPE4 254      65.668  84.403 156.828  1.00  0.00           O
ATOM   9889  C31 POPE4 254      66.216  83.202 157.098  1.00  0.00           C
ATOM   9890  O32 POPE4 254      65.848  82.493 158.018  1.00  0.00           O
ATOM   9891  C32 POPE4 254      67.247  82.843 156.028  1.00  0.00           C
ATOM   9894  C23 POPE4 254      63.008  84.553 152.408  1.00  0.00           C
ATOM   9897  C24 POPE4 254      63.278  85.113 151.008  1.00  0.00           C
ATOM   9900  C25 POPE4 254      62.778  84.202 149.878  1.00  0.00           C
ATOM   9903  C26 POPE4 254      62.488  84.952 148.568  1.00  0.00           C
ATOM   9906  C27 POPE4 254      61.857  84.033 147.528  1.00  0.00           C
ATOM   9909  C28 POPE4 254      61.287  84.762 146.298  1.00  0.00           C
ATOM   9912  C29 POPE4 254      62.308  85.082 145.238  1.00  0.00           C
ATOM   9914 0C21 POPE4 254      62.017  85.373 143.948  1.00  0.00           C
ATOM   9916 1C21 POPE4 254      60.638  85.472 143.348  1.00  0.00           C
ATOM   9919 2C21 POPE4 254      60.448  84.632 142.058  1.00  0.00           C
ATOM   9922 3C21 POPE4 254      61.248  85.172 140.858  1.00  0.00           C
ATOM   9925 4C21 POPE4 254      60.928  84.452 139.538  1.00  0.00           C
ATOM   9928 5C21 POPE4 254      61.537  83.042 139.438  1.00  0.00           C
ATOM   9931 6C21 POPE4 254      61.178  82.353 138.118  1.00  0.00           C
ATOM   9934 7C21 POPE4 254      61.717  80.922 138.008  1.00  0.00           C
ATOM   9937 8C21 POPE4 254      61.238  80.182 136.758  1.00  0.00           C
ATOM   9941  C33 POPE4 254      67.908  81.443 156.218  1.00  0.00           C
ATOM   9944  C34 POPE4 254      68.267  80.762 154.878  1.00  0.00           C
ATOM   9947  C35 POPE4 254      68.688  79.302 155.058  1.00  0.00           C
ATOM   9950  C36 POPE4 254      69.068  78.592 153.748  1.00  0.00           C
ATOM   9953  C37 POPE4 254      69.598  77.163 153.968  1.00  0.00           C
ATOM   9956  C38 POPE4 254      69.868  76.373 152.678  1.00  0.00           C
ATOM   9959  C39 POPE4 254      68.628  76.143 151.778  1.00  0.00           C
ATOM   9962 0C31 POPE4 254      68.878  76.533 150.318  1.00  0.00           C
ATOM   9965 1C31 POPE4 254      67.728  76.162 149.358  1.00  0.00           C
ATOM   9968 2C31 POPE4 254      67.926  76.723 147.938  1.00  0.00           C
ATOM   9971 3C31 POPE4 254      69.168  76.193 147.188  1.00  0.00           C
ATOM   9974 4C31 POPE4 254      69.018  74.742 146.678  1.00  0.00           C
ATOM   9977 5C31 POPE4 254      70.327  74.202 146.078  1.00  0.00           C
ATOM   9980 6C31 POPE4 254      70.268  73.842 144.588  1.00  0.00           C
ATOM   9984  NH3 POPE5 255      60.458 116.623 156.088  1.00  0.00           N
ATOM   9988  C12 POPE5 255      59.576 117.803 156.358  1.00  0.00           C
ATOM   9991  C11 POPE5 255      60.338 119.093 156.038  1.00  0.00           C
ATOM   9994  P   POPE5 255      59.738 120.502 153.948  1.00  0.00           P
ATOM   9995  O13 POPE5 255      61.168 120.893 153.878  1.00  0.00           O
ATOM   9996  O14 POPE5 255      58.738 121.533 153.608  1.00  0.00           O
ATOM   9997  O11 POPE5 255      59.517 119.212 153.058  1.00  0.00           O
ATOM   9998  O12 POPE5 255      59.447 120.023 155.438  1.00  0.00           O
ATOM   9999  C1  POPE5 255      58.418 119.053 152.158  1.00  0.00           C
ATOM  10002  C2  POPE5 255      58.768 119.303 150.648  1.00  0.00           C
ATOM  10004  O21 POPE5 255      59.438 118.183 150.048  1.00  0.00           O
ATOM  10005  C21 POPE5 255      58.708 117.262 149.458  1.00  0.00           C
ATOM  10006  O22 POPE5 255      57.488 117.143 149.538  1.00  0.00           O
ATOM  10007  C22 POPE5 255      59.567 116.372 148.558  1.00  0.00           C
ATOM  10010  C3  POPE5 255      59.637 120.572 150.398  1.00  0.00           C
ATOM  10013  O31 POPE5 255      59.938 120.723 148.988  1.00  0.00           O
ATOM  10014  C31 POPE5 255      60.908 121.623 148.758  1.00  0.00           C
ATOM  10015  O32 POPE5 255      61.397 122.353 149.588  1.00  0.00           O
ATOM  10016  C32 POPE5 255      61.318 121.582 147.288  1.00  0.00           C
ATOM  10019  C23 POPE5 255      58.778 115.882 147.308  1.00  0.00           C
ATOM  10022  C24 POPE5 255      59.658 115.073 146.348  1.00  0.00           C
ATOM  10025  C25 POPE5 255      58.908 114.413 145.178  1.00  0.00           C
ATOM  10028  C26 POPE5 255      58.508 115.383 144.058  1.00  0.00           C
ATOM  10031  C27 POPE5 255      57.908 114.653 142.848  1.00  0.00           C
ATOM  10034  C28 POPE5 255      57.577 115.583 141.658  1.00  0.00           C
ATOM  10037  C29 POPE5 255      58.798 116.012 140.878  1.00  0.00           C
ATOM  10039 0C21 POPE5 255      58.798 116.402 139.588  1.00  0.00           C
ATOM  10041 1C21 POPE5 255      57.577 116.523 138.708  1.00  0.00           C
ATOM  10044 2C21 POPE5 255      57.838 117.293 137.398  1.00  0.00           C
ATOM  10047 3C21 POPE5 255      58.158 118.783 137.588  1.00  0.00           C
ATOM  10050 4C21 POPE5 255      58.478 119.522 136.278  1.00  0.00           C
ATOM  10053 5C21 POPE5 255      57.258 119.742 135.368  1.00  0.00           C
ATOM  10056 6C21 POPE5 255      57.638 120.472 134.078  1.00  0.00           C
ATOM  10059 7C21 POPE5 255      56.417 120.882 133.248  1.00  0.00           C
ATOM  10062 8C21 POPE5 255      56.768 121.643 131.968  1.00  0.00           C
ATOM  10066  C33 POPE5 255      61.458 122.983 146.678  1.00  0.00           C
ATOM  10069  C34 POPE5 255      61.888 122.913 145.218  1.00  0.00           C
ATOM  10072  C35 POPE5 255      62.048 124.303 144.578  1.00  0.00           C
ATOM  10075  C36 POPE5 255      62.548 124.193 143.138  1.00  0.00           C
ATOM  10078  C37 POPE5 255      62.688 125.553 142.458  1.00  0.00           C
ATOM  10081  C38 POPE5 255      63.098 125.402 140.988  1.00  0.00           C
ATOM  10084  C39 POPE5 255      63.088 126.742 140.248  1.00  0.00           C
ATOM  10087 0C31 POPE5 255      64.418 127.053 139.548  1.00  0.00           C
ATOM  10090 1C31 POPE5 255      64.308 128.282 138.638  1.00  0.00           C
ATOM  10093 2C31 POPE5 255      65.688 128.783 138.188  1.00  0.00           C
ATOM  10096 3C31 POPE5 255      65.638 129.482 136.828  1.00  0.00           C
ATOM  10099 4C31 POPE5 255      67.017 130.042 136.448  1.00  0.00           C
ATOM  10102 5C31 POPE5 255      67.048 130.622 135.038  1.00  0.00           C
ATOM  10105 6C31 POPE5 255      68.448 131.043 134.588  1.00  0.00           C
ATOM  10109  NH3 POPE6 256      38.548  65.393 118.498  1.00  0.00           N
ATOM  10113  C12 POPE6 256      38.488  65.372 116.998  1.00  0.00           C
ATOM  10116  C11 POPE6 256      37.038  65.092 116.588  1.00  0.00           C
ATOM  10119  P   POPE6 256      35.098  63.452 116.948  1.00  0.00           P
ATOM  10120  O13 POPE6 256      34.497  62.662 118.048  1.00  0.00           O
ATOM  10121  O14 POPE6 256      35.278  62.742 115.668  1.00  0.00           O
ATOM  10122  O11 POPE6 256      34.337  64.803 116.698  1.00  0.00           O
ATOM  10123  O12 POPE6 256      36.508  64.013 117.378  1.00  0.00           O
ATOM  10124  C1  POPE6 256      32.987  65.003 117.078  1.00  0.00           C
ATOM  10127  C2  POPE6 256      32.908  65.343 118.568  1.00  0.00           C
ATOM  10129  O21 POPE6 256      31.528  65.232 118.948  1.00  0.00           O
ATOM  10130  C21 POPE6 256      31.077  65.832 120.018  1.00  0.00           C
ATOM  10131  O22 POPE6 256      31.337  66.952 120.428  1.00  0.00           O
ATOM  10132  C22 POPE6 256      30.238  64.823 120.798  1.00  0.00           C
ATOM  10135  C3  POPE6 256      33.708  66.633 118.938  1.00  0.00           C
ATOM  10138  O31 POPE6 256      34.138  66.562 120.308  1.00  0.00           O
ATOM  10139  C31 POPE6 256      35.438  66.552 120.578  1.00  0.00           C
ATOM  10140  O32 POPE6 256      36.348  66.393 119.768  1.00  0.00           O
ATOM  10141  C32 POPE6 256      35.667  66.742 122.068  1.00  0.00           C
ATOM  10144  C23 POPE6 256      30.498  64.902 122.318  1.00  0.00           C
ATOM  10147  C24 POPE6 256      30.228  63.592 123.068  1.00  0.00           C
ATOM  10150  C25 POPE6 256      28.837  62.992 122.818  1.00  0.00           C
ATOM  10153  C26 POPE6 256      28.638  61.703 123.628  1.00  0.00           C
ATOM  10156  C27 POPE6 256      27.538  60.783 123.088  1.00  0.00           C
ATOM  10159  C28 POPE6 256      27.917  59.293 123.178  1.00  0.00           C
ATOM  10162  C29 POPE6 256      28.948  58.873 122.158  1.00  0.00           C
ATOM  10164 0C21 POPE6 256      30.217  58.483 122.398  1.00  0.00           C
ATOM  10166 1C21 POPE6 256      30.898  58.402 123.738  1.00  0.00           C
ATOM  10169 2C21 POPE6 256      30.817  56.992 124.338  1.00  0.00           C
ATOM  10172 3C21 POPE6 256      31.818  56.762 125.488  1.00  0.00           C
ATOM  10175 4C21 POPE6 256      31.778  57.833 126.588  1.00  0.00           C
ATOM  10178 5C21 POPE6 256      32.298  57.323 127.938  1.00  0.00           C
ATOM  10181 6C21 POPE6 256      33.728  56.762 127.888  1.00  0.00           C
ATOM  10184 7C21 POPE6 256      34.178  56.202 129.248  1.00  0.00           C
ATOM  10187 8C21 POPE6 256      35.598  55.642 129.238  1.00  0.00           C
ATOM  10191  C33 POPE6 256      34.448  66.363 122.938  1.00  0.00           C
ATOM  10194  C34 POPE6 256      34.678  66.783 124.388  1.00  0.00           C
ATOM  10197  C35 POPE6 256      33.897  65.933 125.398  1.00  0.00           C
ATOM  10200  C36 POPE6 256      32.427  66.342 125.508  1.00  0.00           C
ATOM  10203  C37 POPE6 256      31.737  65.602 126.668  1.00  0.00           C
ATOM  10206  C38 POPE6 256      30.328  66.123 126.938  1.00  0.00           C
ATOM  10209  C39 POPE6 256      29.768  65.683 128.298  1.00  0.00           C
ATOM  10212 0C31 POPE6 256      30.518  66.302 129.488  1.00  0.00           C
ATOM  10215 1C31 POPE6 256      29.708  66.292 130.788  1.00  0.00           C
ATOM  10218 2C31 POPE6 256      30.298  67.202 131.878  1.00  0.00           C
ATOM  10221 3C31 POPE6 256      31.567  66.672 132.568  1.00  0.00           C
ATOM  10224 4C31 POPE6 256      31.327  65.393 133.378  1.00  0.00           C
ATOM  10227 5C31 POPE6 256      32.518  64.982 134.258  1.00  0.00           C
ATOM  10230 6C31 POPE6 256      32.217  63.753 135.138  1.00  0.00           C
ATOM  10234  NH3 POPE7 257      24.098   9.982 149.668  1.00  0.00           N
ATOM  10238  C12 POPE7 257      23.798   9.543 151.068  1.00  0.00           C
ATOM  10241  C11 POPE7 257      23.077  10.663 151.828  1.00  0.00           C
ATOM  10244  P   POPE7 257      24.578  12.772 152.348  1.00  0.00           P
ATOM  10245  O13 POPE7 257      24.198  12.563 153.758  1.00  0.00           O
ATOM  10246  O14 POPE7 257      25.947  12.412 151.918  1.00  0.00           O
ATOM  10247  O11 POPE7 257      24.298  14.252 151.848  1.00  0.00           O
ATOM  10248  O12 POPE7 257      23.577  11.953 151.438  1.00  0.00           O
ATOM  10249  C1  POPE7 257      25.147  14.892 150.868  1.00  0.00           C
ATOM  10252  C2  POPE7 257      25.308  14.093 149.528  1.00  0.00           C
ATOM  10254  O21 POPE7 257      26.167  14.783 148.608  1.00  0.00           O
ATOM  10255  C21 POPE7 257      26.548  13.993 147.608  1.00  0.00           C
ATOM  10256  O22 POPE7 257      26.588  12.772 147.648  1.00  0.00           O
ATOM  10257  C22 POPE7 257      26.798  14.833 146.348  1.00  0.00           C
ATOM  10260  C3  POPE7 257      23.948  13.742 148.838  1.00  0.00           C
ATOM  10263  O31 POPE7 257      23.377  14.873 148.128  1.00  0.00           O
ATOM  10264  C31 POPE7 257      22.577  14.473 147.128  1.00  0.00           C
ATOM  10265  O32 POPE7 257      22.278  13.303 146.928  1.00  0.00           O
ATOM  10266  C32 POPE7 257      22.108  15.643 146.268  1.00  0.00           C
ATOM  10269  C23 POPE7 257      27.218  14.002 145.118  1.00  0.00           C
ATOM  10272  C24 POPE7 257      26.327  14.283 143.888  1.00  0.00           C
ATOM  10275  C25 POPE7 257      26.768  13.462 142.668  1.00  0.00           C
ATOM  10278  C26 POPE7 257      25.587  12.982 141.818  1.00  0.00           C
ATOM  10281  C27 POPE7 257      26.047  12.102 140.658  1.00  0.00           C
ATOM  10284  C28 POPE7 257      24.888  11.352 139.978  1.00  0.00           C
ATOM  10287  C29 POPE7 257      25.438  10.432 138.918  1.00  0.00           C
ATOM  10289 0C21 POPE7 257      24.788   9.942 137.848  1.00  0.00           C
ATOM  10291 1C21 POPE7 257      23.337  10.152 137.478  1.00  0.00           C
ATOM  10294 2C21 POPE7 257      23.167  10.652 136.028  1.00  0.00           C
ATOM  10297 3C21 POPE7 257      23.588  12.123 135.818  1.00  0.00           C
ATOM  10300 4C21 POPE7 257      23.568  12.563 134.348  1.00  0.00           C
ATOM  10303 5C21 POPE7 257      22.168  12.592 133.718  1.00  0.00           C
ATOM  10306 6C21 POPE7 257      22.197  13.163 132.298  1.00  0.00           C
ATOM  10309 7C21 POPE7 257      20.817  13.223 131.608  1.00  0.00           C
ATOM  10312 8C21 POPE7 257      20.868  13.833 130.208  1.00  0.00           C
ATOM  10316  C33 POPE7 257      21.288  15.172 145.038  1.00  0.00           C
ATOM  10319  C34 POPE7 257      21.368  16.162 143.868  1.00  0.00           C
ATOM  10322  C35 POPE7 257      20.448  15.862 142.678  1.00  0.00           C
ATOM  10325  C36 POPE7 257      20.918  16.563 141.398  1.00  0.00           C
ATOM  10328  C37 POPE7 257      20.368  15.942 140.098  1.00  0.00           C
ATOM  10331  C38 POPE7 257      18.838  15.743 140.078  1.00  0.00           C
ATOM  10334  C39 POPE7 257      18.038  17.053 140.158  1.00  0.00           C
ATOM  10337 0C31 POPE7 257      17.638  17.623 138.798  1.00  0.00           C
ATOM  10340 1C31 POPE7 257      16.837  18.922 138.958  1.00  0.00           C
ATOM  10343 2C31 POPE7 257      15.907  19.262 137.788  1.00  0.00           C
ATOM  10346 3C31 POPE7 257      16.568  19.112 136.408  1.00  0.00           C
ATOM  10349 4C31 POPE7 257      15.728  19.753 135.298  1.00  0.00           C
ATOM  10352 5C31 POPE7 257      16.327  19.503 133.918  1.00  0.00           C
ATOM  10355 6C31 POPE7 257      15.878  20.522 132.878  1.00  0.00           C
ATOM  10359  NH3 POPE8 258      64.588  35.273 116.648  1.00  0.00           N
ATOM  10363  C12 POPE8 258      63.138  34.983 116.328  1.00  0.00           C
ATOM  10366  C11 POPE8 258      62.588  35.983 115.288  1.00  0.00           C
ATOM  10369  P   POPE8 258      60.458  37.242 116.108  1.00  0.00           P
ATOM  10370  O13 POPE8 258      60.877  38.512 115.488  1.00  0.00           O
ATOM  10371  O14 POPE8 258      59.018  36.933 116.108  1.00  0.00           O
ATOM  10372  O11 POPE8 258      61.068  37.062 117.548  1.00  0.00           O
ATOM  10373  O12 POPE8 258      61.157  36.033 115.318  1.00  0.00           O
ATOM  10374  C1  POPE8 258      60.458  37.643 118.708  1.00  0.00           C
ATOM  10377  C2  POPE8 258      60.427  36.643 119.898  1.00  0.00           C
ATOM  10379  O21 POPE8 258      60.978  37.323 121.048  1.00  0.00           O
ATOM  10380  C21 POPE8 258      60.528  36.883 122.198  1.00  0.00           C
ATOM  10381  O22 POPE8 258      59.538  36.202 122.388  1.00  0.00           O
ATOM  10382  C22 POPE8 258      61.467  37.332 123.288  1.00  0.00           C
ATOM  10385  C3  POPE8 258      61.298  35.393 119.598  1.00  0.00           C
ATOM  10388  O31 POPE8 258      61.548  34.562 120.748  1.00  0.00           O
ATOM  10389  C31 POPE8 258      62.407  33.582 120.458  1.00  0.00           C
ATOM  10390  O32 POPE8 258      62.827  33.322 119.348  1.00  0.00           O
ATOM  10391  C32 POPE8 258      62.768  32.792 121.728  1.00  0.00           C
ATOM  10394  C23 POPE8 258      61.087  36.702 124.628  1.00  0.00           C
ATOM  10397  C24 POPE8 258      62.017  37.172 125.738  1.00  0.00           C
ATOM  10400  C25 POPE8 258      61.958  36.262 126.968  1.00  0.00           C
ATOM  10403  C26 POPE8 258      63.018  36.683 127.978  1.00  0.00           C
ATOM  10406  C27 POPE8 258      63.188  35.672 129.108  1.00  0.00           C
ATOM  10409  C28 POPE8 258      64.316  36.073 130.048  1.00  0.00           C
ATOM  10412  C29 POPE8 258      63.938  37.283 130.858  1.00  0.00           C
ATOM  10414 0C21 POPE8 258      64.158  37.422 132.178  1.00  0.00           C
ATOM  10416 1C21 POPE8 258      64.857  36.402 133.028  1.00  0.00           C
ATOM  10419 2C21 POPE8 258      65.167  36.953 134.428  1.00  0.00           C
ATOM  10422 3C21 POPE8 258      63.897  37.242 135.248  1.00  0.00           C
ATOM  10425 4C21 POPE8 258      64.138  38.303 136.328  1.00  0.00           C
ATOM  10428 5C21 POPE8 258      62.818  38.842 136.908  1.00  0.00           C
ATOM  10431 6C21 POPE8 258      62.178  37.862 137.898  1.00  0.00           C
ATOM  10434 7C21 POPE8 258      60.896  38.413 138.538  1.00  0.00           C
ATOM  10437 8C21 POPE8 258      60.458  37.602 139.758  1.00  0.00           C
ATOM  10441  C33 POPE8 258      64.268  32.852 122.108  1.00  0.00           C
ATOM  10444  C34 POPE8 258      64.588  31.832 123.228  1.00  0.00           C
ATOM  10447  C35 POPE8 258      65.688  32.213 124.238  1.00  0.00           C
ATOM  10450  C36 POPE8 258      67.118  32.302 123.678  1.00  0.00           C
ATOM  10453  C37 POPE8 258      68.138  32.603 124.798  1.00  0.00           C
ATOM  10456  C38 POPE8 258      69.598  32.492 124.338  1.00  0.00           C
ATOM  10459  C39 POPE8 258      70.248  31.143 124.678  1.00  0.00           C
ATOM  10462 0C31 POPE8 258      71.628  30.973 124.038  1.00  0.00           C
ATOM  10465 1C31 POPE8 258      72.338  29.653 124.388  1.00  0.00           C
ATOM  10468 2C31 POPE8 258      73.508  29.362 123.428  1.00  0.00           C
ATOM  10471 3C31 POPE8 258      74.497  28.292 123.908  1.00  0.00           C
ATOM  10474 4C31 POPE8 258      73.908  26.913 124.188  1.00  0.00           C
ATOM  10477 5C31 POPE8 258      74.998  25.903 124.558  1.00  0.00           C
ATOM  10480 6C31 POPE8 258      74.467  24.522 124.948  1.00  0.00           C
ATOM  10484  NH3 POPE9 259      92.297  75.742 153.208  1.00  0.00           N
ATOM  10488  C12 POPE9 259      90.907  76.323 153.068  1.00  0.00           C
ATOM  10491  C11 POPE9 259      89.926  75.263 152.548  1.00  0.00           C
ATOM  10494  P   POPE9 259      87.408  75.092 151.828  1.00  0.00           P
ATOM  10495  O13 POPE9 259      86.728  74.582 153.028  1.00  0.00           O
ATOM  10496  O14 POPE9 259      86.587  76.053 151.048  1.00  0.00           O
ATOM  10497  O11 POPE9 259      88.018  74.003 150.848  1.00  0.00           O
ATOM  10498  O12 POPE9 259      88.676  75.893 152.308  1.00  0.00           O
ATOM  10499  C1  POPE9 259      88.188  74.403 149.468  1.00  0.00           C
ATOM  10502  C2  POPE9 259      88.438  73.183 148.548  1.00  0.00           C
ATOM  10504  O21 POPE9 259      88.877  73.583 147.238  1.00  0.00           O
ATOM  10505  C21 POPE9 259      87.998  74.133 146.418  1.00  0.00           C
ATOM  10506  O22 POPE9 259      86.877  74.522 146.688  1.00  0.00           O
ATOM  10507  C22 POPE9 259      88.638  74.253 145.028  1.00  0.00           C
ATOM  10510  C3  POPE9 259      87.188  72.242 148.558  1.00  0.00           C
ATOM  10513  O31 POPE9 259      87.286  71.102 147.648  1.00  0.00           O
ATOM  10514  C31 POPE9 259      86.298  70.232 147.988  1.00  0.00           C
ATOM  10515  O32 POPE9 259      85.518  70.422 148.898  1.00  0.00           O
ATOM  10516  C32 POPE9 259      86.237  69.033 147.058  1.00  0.00           C
ATOM  10519  C23 POPE9 259      87.618  74.553 143.898  1.00  0.00           C
ATOM  10522  C24 POPE9 259      86.808  73.312 143.478  1.00  0.00           C
ATOM  10525  C25 POPE9 259      87.426  72.513 142.308  1.00  0.00           C
ATOM  10528  C26 POPE9 259      87.286  73.213 140.948  1.00  0.00           C
ATOM  10531  C27 POPE9 259      87.978  72.513 139.758  1.00  0.00           C
ATOM  10534  C28 POPE9 259      87.297  71.213 139.268  1.00  0.00           C
ATOM  10537  C29 POPE9 259      87.847  69.952 139.888  1.00  0.00           C
ATOM  10539 0C21 POPE9 259      88.728  69.083 139.328  1.00  0.00           C
ATOM  10541 1C21 POPE9 259      89.338  69.172 137.948  1.00  0.00           C
ATOM  10544 2C21 POPE9 259      89.757  67.802 137.368  1.00  0.00           C
ATOM  10547 3C21 POPE9 259      88.577  66.882 137.008  1.00  0.00           C
ATOM  10550 4C21 POPE9 259      88.208  66.842 135.518  1.00  0.00           C
ATOM  10553 5C21 POPE9 259      86.978  65.952 135.278  1.00  0.00           C
ATOM  10556 6C21 POPE9 259      86.478  65.943 133.838  1.00  0.00           C
ATOM  10559 7C21 POPE9 259      85.127  65.213 133.698  1.00  0.00           C
ATOM  10562 8C21 POPE9 259      84.548  65.283 132.278  1.00  0.00           C
ATOM  10566  C33 POPE9 259      84.987  68.192 147.428  1.00  0.00           C
ATOM  10569  C34 POPE9 259      84.768  66.893 146.648  1.00  0.00           C
ATOM  10572  C35 POPE9 259      84.537  67.053 145.138  1.00  0.00           C
ATOM  10575  C36 POPE9 259      83.467  68.073 144.738  1.00  0.00           C
ATOM  10578  C37 POPE9 259      83.427  68.223 143.208  1.00  0.00           C
ATOM  10581  C38 POPE9 259      82.137  67.662 142.628  1.00  0.00           C
ATOM  10584  C39 POPE9 259      82.177  67.552 141.098  1.00  0.00           C
ATOM  10587 0C31 POPE9 259      80.927  66.852 140.578  1.00  0.00           C
ATOM  10590 1C31 POPE9 259      80.896  66.672 139.058  1.00  0.00           C
ATOM  10593 2C31 POPE9 259      80.188  65.383 138.648  1.00  0.00           C
ATOM  10596 3C31 POPE9 259      78.758  65.263 139.188  1.00  0.00           C
ATOM  10599 4C31 POPE9 259      78.208  63.832 139.078  1.00  0.00           C
ATOM  10602 5C31 POPE9 259      76.747  63.753 139.508  1.00  0.00           C
ATOM  10605 6C31 POPE9 259      76.158  62.342 139.458  1.00  0.00           C
ATOM  10609  NH3 POPE  260     102.497  31.862 155.058  1.00  0.00           N
ATOM  10613  C12 POPE  260     103.228  30.553 155.198  1.00  0.00           C
ATOM  10616  C11 POPE  260     102.747  29.723 156.408  1.00  0.00           C
ATOM  10619  P   POPE  260     103.357  27.162 156.208  1.00  0.00           P
ATOM  10620  O13 POPE  260     102.107  26.692 156.818  1.00  0.00           O
ATOM  10621  O14 POPE  260     104.558  26.303 156.368  1.00  0.00           O
ATOM  10622  O11 POPE  260     103.077  27.402 154.668  1.00  0.00           O
ATOM  10623  O12 POPE  260     103.658  28.643 156.678  1.00  0.00           O
ATOM  10624  C1  POPE  260     104.188  27.323 153.758  1.00  0.00           C
ATOM  10627  C2  POPE  260     103.708  27.053 152.318  1.00  0.00           C
ATOM  10629  O21 POPE  260     102.998  28.203 151.808  1.00  0.00           O
ATOM  10630  C21 POPE  260     103.088  28.382 150.488  1.00  0.00           C
ATOM  10631  O22 POPE  260     102.157  28.333 149.708  1.00  0.00           O
ATOM  10632  C22 POPE  260     104.488  28.803 150.068  1.00  0.00           C
ATOM  10635  C3  POPE  260     102.817  25.783 152.328  1.00  0.00           C
ATOM  10638  O31 POPE  260     101.868  25.763 151.248  1.00  0.00           O
ATOM  10639  C31 POPE  260     102.088  24.902 150.278  1.00  0.00           C
ATOM  10640  O32 POPE  260     103.068  24.172 150.208  1.00  0.00           O
ATOM  10641  C32 POPE  260     100.938  24.873 149.288  1.00  0.00           C
ATOM  10644  C23 POPE  260     105.118  27.873 149.008  1.00  0.00           C
ATOM  10647  C24 POPE  260     105.808  28.682 147.908  1.00  0.00           C
ATOM  10650  C25 POPE  260     106.587  27.833 146.898  1.00  0.00           C
ATOM  10653  C26 POPE  260     105.758  26.712 146.258  1.00  0.00           C
ATOM  10656  C27 POPE  260     106.368  26.242 144.928  1.00  0.00           C
ATOM  10659  C28 POPE  260     105.588  25.132 144.208  1.00  0.00           C
ATOM  10662  C29 POPE  260     105.857  23.793 144.828  1.00  0.00           C
ATOM  10664 0C21 POPE  260     106.527  22.762 144.278  1.00  0.00           C
ATOM  10666 1C21 POPE  260     107.188  22.752 142.918  1.00  0.00           C
ATOM  10669 2C21 POPE  260     108.647  23.242 142.928  1.00  0.00           C
ATOM  10672 3C21 POPE  260     109.588  22.512 143.898  1.00  0.00           C
ATOM  10675 4C21 POPE  260     110.988  23.123 143.888  1.00  0.00           C
ATOM  10678 5C21 POPE  260     111.838  22.713 145.088  1.00  0.00           C
ATOM  10681 6C21 POPE  260     112.146  21.213 145.178  1.00  0.00           C
ATOM  10684 7C21 POPE  260     112.987  20.922 146.418  1.00  0.00           C
ATOM  10687 8C21 POPE  260     113.728  19.582 146.378  1.00  0.00           C
ATOM  10691  C33 POPE  260      99.868  26.003 149.378  1.00  0.00           C
ATOM  10694  C34 POPE  260      98.457  25.413 149.218  1.00  0.00           C
ATOM  10697  C35 POPE  260      97.347  26.442 148.918  1.00  0.00           C
ATOM  10700  C36 POPE  260      97.417  27.053 147.508  1.00  0.00           C
ATOM  10703  C37 POPE  260      96.077  27.682 147.078  1.00  0.00           C
ATOM  10706  C38 POPE  260      96.158  28.593 145.828  1.00  0.00           C
ATOM  10709  C39 POPE  260      96.868  27.983 144.608  1.00  0.00           C
ATOM  10712 0C31 POPE  260      96.978  28.972 143.438  1.00  0.00           C
ATOM  10715 1C31 POPE  260      97.757  28.412 142.238  1.00  0.00           C
ATOM  10718 2C31 POPE  260      97.668  29.303 140.988  1.00  0.00           C
ATOM  10721 3C31 POPE  260      96.237  29.373 140.418  1.00  0.00           C
ATOM  10724 4C31 POPE  260      96.138  28.932 138.948  1.00  0.00           C
ATOM  10727 5C31 POPE  260      94.688  28.713 138.498  1.00  0.00           C
ATOM  10730 6C31 POPE  260      94.558  28.312 137.038  1.00  0.00           C
ATOM  10734  NH3 POPE  261      80.927   0.847 114.378  1.00  0.00           N
ATOM  10738  C12 POPE  261      81.868   1.698 113.578  1.00  0.00           C
ATOM  10741  C11 POPE  261      83.298   1.127 113.578  1.00  0.00           C
ATOM  10744  P   POPE  261      84.838   3.112 114.358  1.00  0.00           P
ATOM  10745  O13 POPE  261      86.167   3.573 113.918  1.00  0.00           O
ATOM  10746  O14 POPE  261      83.868   4.203 114.578  1.00  0.00           O
ATOM  10747  O11 POPE  261      84.937   2.257 115.678  1.00  0.00           O
ATOM  10748  O12 POPE  261      84.258   2.127 113.248  1.00  0.00           O
ATOM  10749  C1  POPE  261      85.758   2.633 116.798  1.00  0.00           C
ATOM  10752  C2  POPE  261      84.937   2.953 118.108  1.00  0.00           C
ATOM  10754  O21 POPE  261      85.478   2.158 119.198  1.00  0.00           O
ATOM  10755  C21 POPE  261      84.738   1.957 120.288  1.00  0.00           C
ATOM  10756  O22 POPE  261      84.007   1.007 120.478  1.00  0.00           O
ATOM  10757  C22 POPE  261      84.967   3.103 121.278  1.00  0.00           C
ATOM  10760  C3  POPE  261      83.396   2.832 117.888  1.00  0.00           C
ATOM  10763  O31 POPE  261      82.637   3.242 119.058  1.00  0.00           O
ATOM  10764  C31 POPE  261      81.468   2.612 119.178  1.00  0.00           C
ATOM  10765  O32 POPE  261      80.896   2.008 118.288  1.00  0.00           O
ATOM  10766  C32 POPE  261      80.957   2.803 120.598  1.00  0.00           C
ATOM  10769  C23 POPE  261      84.786   2.713 122.768  1.00  0.00           C
ATOM  10772  C24 POPE  261      85.018   3.923 123.678  1.00  0.00           C
ATOM  10775  C25 POPE  261      85.247   3.612 125.158  1.00  0.00           C
ATOM  10778  C26 POPE  261      83.988   3.162 125.928  1.00  0.00           C
ATOM  10781  C27 POPE  261      84.188   3.193 127.458  1.00  0.00           C
ATOM  10784  C28 POPE  261      85.048   2.037 128.008  1.00  0.00           C
ATOM  10787  C29 POPE  261      85.438   2.267 129.448  1.00  0.00           C
ATOM  10789 0C21 POPE  261      85.088   1.567 130.538  1.00  0.00           C
ATOM  10791 1C21 POPE  261      84.167   0.367 130.628  1.00  0.00           C
ATOM  10794 2C21 POPE  261      84.857  -0.902 131.158  1.00  0.00           C
ATOM  10797 3C21 POPE  261      85.638  -1.662 130.078  1.00  0.00           C
ATOM  10800 4C21 POPE  261      86.327  -2.922 130.628  1.00  0.00           C
ATOM  10803 5C21 POPE  261      86.728  -3.932 129.538  1.00  0.00           C
ATOM  10806 6C21 POPE  261      87.697  -3.362 128.488  1.00  0.00           C
ATOM  10809 7C21 POPE  261      87.887  -4.332 127.318  1.00  0.00           C
ATOM  10812 8C21 POPE  261      88.798  -3.782 126.218  1.00  0.00           C
ATOM  10816  C33 POPE  261      79.917   1.717 120.958  1.00  0.00           C
ATOM  10819  C34 POPE  261      79.268   1.948 122.318  1.00  0.00           C
ATOM  10822  C35 POPE  261      80.257   1.997 123.498  1.00  0.00           C
ATOM  10825  C36 POPE  261      79.537   1.857 124.838  1.00  0.00           C
ATOM  10828  C37 POPE  261      80.478   1.978 126.048  1.00  0.00           C
ATOM  10831  C38 POPE  261      79.728   1.728 127.368  1.00  0.00           C
ATOM  10834  C39 POPE  261      80.638   1.717 128.588  1.00  0.00           C
ATOM  10837 0C31 POPE  261      79.847   1.558 129.898  1.00  0.00           C
ATOM  10840 1C31 POPE  261      80.747   1.278 131.098  1.00  0.00           C
ATOM  10843 2C31 POPE  261      79.998   1.437 132.428  1.00  0.00           C
ATOM  10846 3C31 POPE  261      80.808   0.978 133.658  1.00  0.00           C
ATOM  10849 4C31 POPE  261      80.778  -0.543 133.868  1.00  0.00           C
ATOM  10852 5C31 POPE  261      81.398  -0.953 135.208  1.00  0.00           C
ATOM  10855 6C31 POPE  261      81.217  -2.443 135.518  1.00  0.00           C
ATOM  10859  NH3 POPE  262      45.817 125.663 115.858  1.00  0.00           N
ATOM  10863  C12 POPE  262      46.368 125.842 114.478  1.00  0.00           C
ATOM  10866  C11 POPE  262      46.368 127.312 114.088  1.00  0.00           C
ATOM  10869  P   POPE  262      48.668 128.193 113.198  1.00  0.00           P
ATOM  10870  O13 POPE  262      49.447 128.132 111.948  1.00  0.00           O
ATOM  10871  O14 POPE  262      48.396 129.543 113.728  1.00  0.00           O
ATOM  10872  O11 POPE  262      49.427 127.342 114.288  1.00  0.00           O
ATOM  10873  O12 POPE  262      47.267 127.482 113.008  1.00  0.00           O
ATOM  10874  C1  POPE  262      49.487 127.613 115.688  1.00  0.00           C
ATOM  10877  C2  POPE  262      50.908 128.062 116.158  1.00  0.00           C
ATOM  10879  O21 POPE  262      51.038 127.862 117.588  1.00  0.00           O
ATOM  10880  C21 POPE  262      51.528 126.682 117.968  1.00  0.00           C
ATOM  10881  O22 POPE  262      51.817 125.763 117.238  1.00  0.00           O
ATOM  10882  C22 POPE  262      51.577 126.672 119.508  1.00  0.00           C
ATOM  10885  C3  POPE  262      51.198 129.553 115.818  1.00  0.00           C
ATOM  10888  O31 POPE  262      52.327 130.023 116.608  1.00  0.00           O
ATOM  10889  C31 POPE  262      51.978 130.763 117.658  1.00  0.00           C
ATOM  10890  O32 POPE  262      50.918 131.332 117.798  1.00  0.00           O
ATOM  10891  C32 POPE  262      53.078 130.772 118.718  1.00  0.00           C
ATOM  10894  C23 POPE  262      52.778 125.943 120.148  1.00  0.00           C
ATOM  10897  C24 POPE  262      54.068 126.773 120.168  1.00  0.00           C
ATOM  10900  C25 POPE  262      55.188 126.162 121.028  1.00  0.00           C
ATOM  10903  C26 POPE  262      54.998 126.323 122.538  1.00  0.00           C
ATOM  10906  C27 POPE  262      55.968 125.432 123.338  1.00  0.00           C
ATOM  10909  C28 POPE  262      55.268 124.462 124.308  1.00  0.00           C
ATOM  10912  C29 POPE  262      54.528 125.192 125.408  1.00  0.00           C
ATOM  10914 0C21 POPE  262      54.988 125.383 126.648  1.00  0.00           C
ATOM  10916 1C21 POPE  262      56.338 124.912 127.118  1.00  0.00           C
ATOM  10919 2C21 POPE  262      56.448 124.882 128.648  1.00  0.00           C
ATOM  10922 3C21 POPE  262      57.878 124.532 129.058  1.00  0.00           C
ATOM  10925 4C21 POPE  262      58.177 124.882 130.518  1.00  0.00           C
ATOM  10928 5C21 POPE  262      59.658 124.672 130.858  1.00  0.00           C
ATOM  10931 6C21 POPE  262      59.897 124.723 132.368  1.00  0.00           C
ATOM  10934 7C21 POPE  262      61.368 124.443 132.728  1.00  0.00           C
ATOM  10937 8C21 POPE  262      61.557 124.123 134.208  1.00  0.00           C
ATOM  10941  C33 POPE  262      52.448 130.732 120.128  1.00  0.00           C
ATOM  10944  C34 POPE  262      53.468 130.492 121.258  1.00  0.00           C
ATOM  10947  C35 POPE  262      52.848 129.772 122.468  1.00  0.00           C
ATOM  10950  C36 POPE  262      51.798 130.602 123.208  1.00  0.00           C
ATOM  10953  C37 POPE  262      52.418 131.677 124.108  1.00  0.00           C
ATOM  10956  C38 POPE  262      51.378 132.437 124.928  1.00  0.00           C
ATOM  10959  C39 POPE  262      51.978 133.187 126.118  1.00  0.00           C
ATOM  10962 0C31 POPE  262      53.078 134.177 125.738  1.00  0.00           C
ATOM  10965 1C31 POPE  262      53.428 135.138 126.888  1.00  0.00           C
ATOM  10968 2C31 POPE  262      54.057 134.448 128.108  1.00  0.00           C
ATOM  10971 3C31 POPE  262      54.427 135.458 129.198  1.00  0.00           C
ATOM  10974 4C31 POPE  262      53.237 135.978 130.018  1.00  0.00           C
ATOM  10977 5C31 POPE  262      53.628 137.187 130.868  1.00  0.00           C
ATOM  10980 6C31 POPE  262      52.458 137.777 131.668  1.00  0.00           C
ATOM  10984  NH3 POPE  263      64.188  45.343 159.918  1.00  0.00           N
ATOM  10988  C12 POPE  263      62.798  45.123 159.378  1.00  0.00           C
ATOM  10991  C11 POPE  263      62.807  44.923 157.858  1.00  0.00           C
ATOM  10994  P   POPE  263      60.528  43.702 157.538  1.00  0.00           P
ATOM  10995  O13 POPE  263      61.378  42.552 157.878  1.00  0.00           O
ATOM  10996  O14 POPE  263      59.497  44.073 158.528  1.00  0.00           O
ATOM  10997  O11 POPE  263      59.837  43.503 156.138  1.00  0.00           O
ATOM  10998  O12 POPE  263      61.467  44.982 157.338  1.00  0.00           O
ATOM  10999  C1  POPE  263      60.338  44.023 154.908  1.00  0.00           C
ATOM  11002  C2  POPE  263      59.237  44.882 154.218  1.00  0.00           C
ATOM  11004  O21 POPE  263      59.298  44.793 152.778  1.00  0.00           O
ATOM  11005  C21 POPE  263      60.338  45.343 152.168  1.00  0.00           C
ATOM  11006  O22 POPE  263      61.388  45.683 152.678  1.00  0.00           O
ATOM  11007  C22 POPE  263      59.977  45.583 150.708  1.00  0.00           C
ATOM  11010  C3  POPE  263      59.138  46.362 154.708  1.00  0.00           C
ATOM  11013  O31 POPE  263      58.127  47.073 153.968  1.00  0.00           O
ATOM  11014  C31 POPE  263      57.948  48.332 154.318  1.00  0.00           C
ATOM  11015  O32 POPE  263      58.377  48.873 155.328  1.00  0.00           O
ATOM  11016  C32 POPE  263      57.137  49.042 153.238  1.00  0.00           C
ATOM  11019  C23 POPE  263      58.778  46.562 150.558  1.00  0.00           C
ATOM  11022  C24 POPE  263      58.688  47.213 149.168  1.00  0.00           C
ATOM  11025  C25 POPE  263      58.587  46.222 147.998  1.00  0.00           C
ATOM  11028  C26 POPE  263      58.668  46.933 146.648  1.00  0.00           C
ATOM  11031  C27 POPE  263      58.517  45.972 145.458  1.00  0.00           C
ATOM  11034  C28 POPE  263      58.678  46.653 144.088  1.00  0.00           C
ATOM  11037  C29 POPE  263      57.618  47.713 143.858  1.00  0.00           C
ATOM  11039 0C21 POPE  263      57.807  48.893 143.258  1.00  0.00           C
ATOM  11041 1C21 POPE  263      59.077  49.373 142.608  1.00  0.00           C
ATOM  11044 2C21 POPE  263      58.778  50.112 141.298  1.00  0.00           C
ATOM  11047 3C21 POPE  263      60.068  50.623 140.628  1.00  0.00           C
ATOM  11050 4C21 POPE  263      59.777  51.402 139.348  1.00  0.00           C
ATOM  11053 5C21 POPE  263      60.978  51.513 138.388  1.00  0.00           C
ATOM  11056 6C21 POPE  263      61.927  52.662 138.758  1.00  0.00           C
ATOM  11059 7C21 POPE  263      63.118  52.792 137.808  1.00  0.00           C
ATOM  11062 8C21 POPE  263      64.107  53.893 138.228  1.00  0.00           C
ATOM  11066  C33 POPE  263      57.978  50.123 152.528  1.00  0.00           C
ATOM  11069  C34 POPE  263      57.168  50.843 151.458  1.00  0.00           C
ATOM  11072  C35 POPE  263      57.997  51.503 150.348  1.00  0.00           C
ATOM  11075  C36 POPE  263      58.787  52.732 150.798  1.00  0.00           C
ATOM  11078  C37 POPE  263      59.468  53.472 149.638  1.00  0.00           C
ATOM  11081  C38 POPE  263      60.088  54.812 150.058  1.00  0.00           C
ATOM  11084  C39 POPE  263      61.217  54.672 151.088  1.00  0.00           C
ATOM  11087 0C31 POPE  263      61.778  56.022 151.578  1.00  0.00           C
ATOM  11090 1C31 POPE  263      62.878  55.803 152.628  1.00  0.00           C
ATOM  11093 2C31 POPE  263      63.218  57.043 153.458  1.00  0.00           C
ATOM  11096 3C31 POPE  263      63.888  58.163 152.658  1.00  0.00           C
ATOM  11099 4C31 POPE  263      64.488  59.252 153.558  1.00  0.00           C
ATOM  11102 5C31 POPE  263      65.438  60.193 152.798  1.00  0.00           C
ATOM  11105 6C31 POPE  263      66.177  61.173 153.708  1.00  0.00           C
ATOM  11109  NH3 POPE  264      25.138  37.003 152.058  1.00  0.00           N
ATOM  11113  C12 POPE  264      25.548  37.253 153.478  1.00  0.00           C
ATOM  11116  C11 POPE  264      25.298  38.723 153.908  1.00  0.00           C
ATOM  11119  P   POPE  264      24.327  40.183 151.968  1.00  0.00           P
ATOM  11120  O13 POPE  264      24.308  41.612 152.298  1.00  0.00           O
ATOM  11121  O14 POPE  264      25.508  39.663 151.238  1.00  0.00           O
ATOM  11122  O11 POPE  264      23.018  39.783 151.168  1.00  0.00           O
ATOM  11123  O12 POPE  264      24.158  39.323 153.288  1.00  0.00           O
ATOM  11124  C1  POPE  264      22.998  40.073 149.768  1.00  0.00           C
ATOM  11127  C2  POPE  264      21.598  39.792 149.148  1.00  0.00           C
ATOM  11129  O21 POPE  264      21.667  40.033 147.738  1.00  0.00           O
ATOM  11130  C21 POPE  264      22.297  39.123 147.018  1.00  0.00           C
ATOM  11131  O22 POPE  264      22.708  38.053 147.438  1.00  0.00           O
ATOM  11132  C22 POPE  264      22.487  39.643 145.598  1.00  0.00           C
ATOM  11135  C3  POPE  264      20.518  40.713 149.788  1.00  0.00           C
ATOM  11138  O31 POPE  264      19.168  40.362 149.368  1.00  0.00           O
ATOM  11139  C31 POPE  264      18.708  41.053 148.318  1.00  0.00           C
ATOM  11140  O32 POPE  264      19.337  41.842 147.658  1.00  0.00           O
ATOM  11141  C32 POPE  264      17.218  40.742 148.098  1.00  0.00           C
ATOM  11144  C23 POPE  264      23.897  40.232 145.348  1.00  0.00           C
ATOM  11147  C24 POPE  264      23.938  41.082 144.068  1.00  0.00           C
ATOM  11150  C25 POPE  264      25.228  41.902 143.908  1.00  0.00           C
ATOM  11153  C26 POPE  264      25.098  43.033 142.868  1.00  0.00           C
ATOM  11156  C27 POPE  264      26.167  44.122 143.028  1.00  0.00           C
ATOM  11159  C28 POPE  264      25.928  45.333 142.098  1.00  0.00           C
ATOM  11162  C29 POPE  264      26.958  46.412 142.338  1.00  0.00           C
ATOM  11164 0C21 POPE  264      27.688  47.053 141.418  1.00  0.00           C
ATOM  11166 1C21 POPE  264      27.657  46.833 139.928  1.00  0.00           C
ATOM  11169 2C21 POPE  264      26.748  47.852 139.218  1.00  0.00           C
ATOM  11172 3C21 POPE  264      26.637  47.552 137.718  1.00  0.00           C
ATOM  11175 4C21 POPE  264      26.018  48.692 136.898  1.00  0.00           C
ATOM  11178 5C21 POPE  264      24.567  49.013 137.278  1.00  0.00           C
ATOM  11181 6C21 POPE  264      23.907  49.902 136.218  1.00  0.00           C
ATOM  11184 7C21 POPE  264      22.458  50.283 136.518  1.00  0.00           C
ATOM  11187 8C21 POPE  264      21.917  51.402 135.628  1.00  0.00           C
ATOM  11191  C33 POPE  264      16.397  41.902 147.468  1.00  0.00           C
ATOM  11194  C34 POPE  264      15.278  41.402 146.538  1.00  0.00           C
ATOM  11197  C35 POPE  264      15.658  41.453 145.048  1.00  0.00           C
ATOM  11200  C36 POPE  264      14.438  41.363 144.118  1.00  0.00           C
ATOM  11203  C37 POPE  264      14.788  41.512 142.618  1.00  0.00           C
ATOM  11206  C38 POPE  264      13.568  41.303 141.698  1.00  0.00           C
ATOM  11209  C39 POPE  264      13.868  41.553 140.198  1.00  0.00           C
ATOM  11212 0C31 POPE  264      14.858  40.533 139.598  1.00  0.00           C
ATOM  11215 1C31 POPE  264      15.198  40.792 138.118  1.00  0.00           C
ATOM  11218 2C31 POPE  264      14.138  40.273 137.128  1.00  0.00           C
ATOM  11221 3C31 POPE  264      14.228  38.762 136.798  1.00  0.00           C
ATOM  11224 4C31 POPE  264      15.548  38.352 136.128  1.00  0.00           C
ATOM  11227 5C31 POPE  264      15.448  37.012 135.378  1.00  0.00           C
ATOM  11230 6C31 POPE  264      16.778  36.562 134.758  1.00  0.00           C
ATOM  11234  NH3 POPE  265      87.747  21.893 114.598  1.00  0.00           N
ATOM  11238  C12 POPE  265      88.088  21.882 116.068  1.00  0.00           C
ATOM  11241  C11 POPE  265      87.928  23.283 116.688  1.00  0.00           C
ATOM  11244  P   POPE  265      86.097  23.442 118.558  1.00  0.00           P
ATOM  11245  O13 POPE  265      85.848  24.902 118.438  1.00  0.00           O
ATOM  11246  O14 POPE  265      85.188  22.573 117.788  1.00  0.00           O
ATOM  11247  O11 POPE  265      86.187  22.942 120.068  1.00  0.00           O
ATOM  11248  O12 POPE  265      87.577  23.192 118.068  1.00  0.00           O
ATOM  11249  C1  POPE  265      86.576  21.572 120.318  1.00  0.00           C
ATOM  11252  C2  POPE  265      87.308  21.413 121.688  1.00  0.00           C
ATOM  11254  O21 POPE  265      87.378  20.002 122.018  1.00  0.00           O
ATOM  11255  C21 POPE  265      88.518  19.592 122.558  1.00  0.00           C
ATOM  11256  O22 POPE  265      89.548  20.233 122.628  1.00  0.00           O
ATOM  11257  C22 POPE  265      88.298  18.192 123.148  1.00  0.00           C
ATOM  11260  C3  POPE  265      86.548  22.132 122.838  1.00  0.00           C
ATOM  11263  O31 POPE  265      87.217  21.942 124.108  1.00  0.00           O
ATOM  11264  C31 POPE  265      86.548  21.242 125.028  1.00  0.00           C
ATOM  11265  O32 POPE  265      85.378  20.912 124.958  1.00  0.00           O
ATOM  11266  C32 POPE  265      87.537  20.803 126.138  1.00  0.00           C
ATOM  11269  C23 POPE  265      89.598  17.412 123.498  1.00  0.00           C
ATOM  11272  C24 POPE  265      89.738  17.022 124.978  1.00  0.00           C
ATOM  11275  C25 POPE  265      89.777  15.502 125.198  1.00  0.00           C
ATOM  11278  C26 POPE  265      90.148  15.092 126.638  1.00  0.00           C
ATOM  11281  C27 POPE  265      88.956  15.083 127.608  1.00  0.00           C
ATOM  11284  C28 POPE  265      89.397  14.822 129.058  1.00  0.00           C
ATOM  11287  C29 POPE  265      88.238  14.953 130.028  1.00  0.00           C
ATOM  11289 0C21 POPE  265      87.417  13.963 130.428  1.00  0.00           C
ATOM  11291 1C21 POPE  265      87.467  12.513 130.008  1.00  0.00           C
ATOM  11294 2C21 POPE  265      86.368  12.202 128.968  1.00  0.00           C
ATOM  11297 3C21 POPE  265      86.278  10.713 128.618  1.00  0.00           C
ATOM  11300 4C21 POPE  265      85.177  10.383 127.588  1.00  0.00           C
ATOM  11303 5C21 POPE  265      85.396  10.963 126.178  1.00  0.00           C
ATOM  11306 6C21 POPE  265      86.527  10.293 125.378  1.00  0.00           C
ATOM  11309 7C21 POPE  265      86.548  10.772 123.918  1.00  0.00           C
ATOM  11312 8C21 POPE  265      87.668  10.152 123.068  1.00  0.00           C
ATOM  11316  C33 POPE  265      87.238  21.373 127.548  1.00  0.00           C
ATOM  11319  C34 POPE  265      88.478  21.322 128.478  1.00  0.00           C
ATOM  11322  C35 POPE  265      88.667  20.043 129.298  1.00  0.00           C
ATOM  11325  C36 POPE  265      87.767  19.963 130.548  1.00  0.00           C
ATOM  11328  C37 POPE  265      88.308  18.993 131.618  1.00  0.00           C
ATOM  11331  C38 POPE  265      89.448  19.592 132.458  1.00  0.00           C
ATOM  11334  C39 POPE  265      90.127  18.592 133.418  1.00  0.00           C
ATOM  11337 0C31 POPE  265      89.188  17.893 134.418  1.00  0.00           C
ATOM  11340 1C31 POPE  265      88.378  18.862 135.308  1.00  0.00           C
ATOM  11343 2C31 POPE  265      87.437  18.152 136.298  1.00  0.00           C
ATOM  11346 3C31 POPE  265      88.167  17.362 137.388  1.00  0.00           C
ATOM  11349 4C31 POPE  265      87.188  16.672 138.348  1.00  0.00           C
ATOM  11352 5C31 POPE  265      87.868  15.652 139.258  1.00  0.00           C
ATOM  11355 6C31 POPE  265      86.908  14.922 140.198  1.00  0.00           C
ATOM  11359  NH3 POPE  266      49.658  87.773 155.488  1.00  0.00           N
ATOM  11363  C12 POPE  266      48.827  86.752 156.198  1.00  0.00           C
ATOM  11366  C11 POPE  266      47.448  87.353 156.498  1.00  0.00           C
ATOM  11369  P   POPE  266      45.318  87.932 155.048  1.00  0.00           P
ATOM  11370  O13 POPE  266      44.508  87.262 156.078  1.00  0.00           O
ATOM  11371  O14 POPE  266      44.948  89.342 154.788  1.00  0.00           O
ATOM  11372  O11 POPE  266      45.077  87.132 153.728  1.00  0.00           O
ATOM  11373  O12 POPE  266      46.877  87.803 155.268  1.00  0.00           O
ATOM  11374  C1  POPE  266      45.798  87.452 152.538  1.00  0.00           C
ATOM  11377  C2  POPE  266      46.888  86.383 152.288  1.00  0.00           C
ATOM  11379  O21 POPE  266      47.548  86.672 151.048  1.00  0.00           O
ATOM  11380  C21 POPE  266      46.838  86.483 149.938  1.00  0.00           C
ATOM  11381  O22 POPE  266      45.737  85.973 149.868  1.00  0.00           O
ATOM  11382  C22 POPE  266      47.577  87.092 148.768  1.00  0.00           C
ATOM  11385  C3  POPE  266      46.318  84.933 152.428  1.00  0.00           C
ATOM  11388  O31 POPE  266      46.877  84.042 151.438  1.00  0.00           O
ATOM  11389  C31 POPE  266      46.208  82.902 151.328  1.00  0.00           C
ATOM  11390  O32 POPE  266      45.467  82.433 152.168  1.00  0.00           O
ATOM  11391  C32 POPE  266      46.498  82.302 149.948  1.00  0.00           C
ATOM  11394  C23 POPE  266      47.207  88.573 148.638  1.00  0.00           C
ATOM  11397  C24 POPE  266      47.897  89.263 147.468  1.00  0.00           C
ATOM  11400  C25 POPE  266      47.188  89.012 146.138  1.00  0.00           C
ATOM  11403  C26 POPE  266      47.997  89.532 144.958  1.00  0.00           C
ATOM  11406  C27 POPE  266      47.146  89.783 143.718  1.00  0.00           C
ATOM  11409  C28 POPE  266      47.987  90.303 142.538  1.00  0.00           C
ATOM  11412  C29 POPE  266      47.158  90.432 141.298  1.00  0.00           C
ATOM  11414 0C21 POPE  266      47.647  90.472 140.048  1.00  0.00           C
ATOM  11416 1C21 POPE  266      49.107  90.483 139.668  1.00  0.00           C
ATOM  11419 2C21 POPE  266      49.348  91.652 138.708  1.00  0.00           C
ATOM  11422 3C21 POPE  266      50.826  91.833 138.328  1.00  0.00           C
ATOM  11425 4C21 POPE  266      51.027  92.922 137.258  1.00  0.00           C
ATOM  11428 5C21 POPE  266      50.417  94.283 137.638  1.00  0.00           C
ATOM  11431 6C21 POPE  266      50.767  95.383 136.638  1.00  0.00           C
ATOM  11434 7C21 POPE  266      50.237  96.763 137.058  1.00  0.00           C
ATOM  11437 8C21 POPE  266      50.588  97.862 136.048  1.00  0.00           C
ATOM  11441  C33 POPE  266      45.348  81.463 149.348  1.00  0.00           C
ATOM  11444  C34 POPE  266      45.658  81.062 147.898  1.00  0.00           C
ATOM  11447  C35 POPE  266      44.447  80.482 147.158  1.00  0.00           C
ATOM  11450  C36 POPE  266      44.138  79.013 147.458  1.00  0.00           C
ATOM  11453  C37 POPE  266      42.787  78.632 146.848  1.00  0.00           C
ATOM  11456  C38 POPE  266      42.347  77.172 147.018  1.00  0.00           C
ATOM  11459  C39 POPE  266      42.267  76.662 148.458  1.00  0.00           C
ATOM  11462 0C31 POPE  266      41.438  75.383 148.568  1.00  0.00           C
ATOM  11465 1C31 POPE  266      42.098  74.342 149.468  1.00  0.00           C
ATOM  11468 2C31 POPE  266      41.478  72.942 149.328  1.00  0.00           C
ATOM  11471 3C31 POPE  266      42.267  71.872 150.088  1.00  0.00           C
ATOM  11474 4C31 POPE  266      41.698  70.473 149.878  1.00  0.00           C
ATOM  11477 5C31 POPE  266      42.518  69.372 150.548  1.00  0.00           C
ATOM  11480 6C31 POPE  266      41.987  67.982 150.218  1.00  0.00           C
ATOM  11484  NH3 POPE  267     111.548  15.383 111.578  1.00  0.00           N
ATOM  11488  C12 POPE  267     111.667  14.043 112.258  1.00  0.00           C
ATOM  11491  C11 POPE  267     112.518  13.052 111.448  1.00  0.00           C
ATOM  11494  P   POPE  267     112.837  10.482 112.058  1.00  0.00           P
ATOM  11495  O13 POPE  267     114.048  10.053 111.348  1.00  0.00           O
ATOM  11496  O14 POPE  267     111.527  10.142 111.468  1.00  0.00           O
ATOM  11497  O11 POPE  267     112.938   9.893 113.518  1.00  0.00           O
ATOM  11498  O12 POPE  267     112.978  12.033 112.328  1.00  0.00           O
ATOM  11499  C1  POPE  267     114.087  10.252 114.298  1.00  0.00           C
ATOM  11502  C2  POPE  267     113.728  10.352 115.808  1.00  0.00           C
ATOM  11504  O21 POPE  267     113.908   9.052 116.368  1.00  0.00           O
ATOM  11505  C21 POPE  267     113.838   8.953 117.668  1.00  0.00           C
ATOM  11506  O22 POPE  267     113.097   9.552 118.428  1.00  0.00           O
ATOM  11507  C22 POPE  267     115.118   8.273 118.128  1.00  0.00           C
ATOM  11510  C3  POPE  267     112.338  11.033 116.048  1.00  0.00           C
ATOM  11513  O31 POPE  267     112.137  11.762 117.298  1.00  0.00           O
ATOM  11514  C31 POPE  267     112.966  12.783 117.488  1.00  0.00           C
ATOM  11515  O32 POPE  267     113.877  13.073 116.738  1.00  0.00           O
ATOM  11516  C32 POPE  267     112.688  13.522 118.798  1.00  0.00           C
ATOM  11519  C23 POPE  267     115.448   8.612 119.608  1.00  0.00           C
ATOM  11522  C24 POPE  267     116.948   8.852 119.808  1.00  0.00           C
ATOM  11525  C25 POPE  267     117.478   8.413 121.168  1.00  0.00           C
ATOM  11528  C26 POPE  267     116.938   9.182 122.378  1.00  0.00           C
ATOM  11531  C27 POPE  267     117.728   8.923 123.678  1.00  0.00           C
ATOM  11534  C28 POPE  267     117.847   7.432 124.088  1.00  0.00           C
ATOM  11537  C29 POPE  267     118.947   6.652 123.408  1.00  0.00           C
ATOM  11539 0C21 POPE  267     120.098   6.243 123.958  1.00  0.00           C
ATOM  11541 1C21 POPE  267     120.536   6.473 125.378  1.00  0.00           C
ATOM  11544 2C21 POPE  267     119.987   5.393 126.318  1.00  0.00           C
ATOM  11547 3C21 POPE  267     120.647   5.422 127.708  1.00  0.00           C
ATOM  11550 4C21 POPE  267     119.818   4.673 128.748  1.00  0.00           C
ATOM  11553 5C21 POPE  267     118.676   5.533 129.298  1.00  0.00           C
ATOM  11556 6C21 POPE  267     117.627   4.723 130.058  1.00  0.00           C
ATOM  11559 7C21 POPE  267     116.576   5.623 130.708  1.00  0.00           C
ATOM  11562 8C21 POPE  267     115.448   4.813 131.318  1.00  0.00           C
ATOM  11566  C33 POPE  267     113.956  14.203 119.388  1.00  0.00           C
ATOM  11569  C34 POPE  267     114.508  13.503 120.638  1.00  0.00           C
ATOM  11572  C35 POPE  267     113.676  13.772 121.888  1.00  0.00           C
ATOM  11575  C36 POPE  267     113.978  12.783 123.008  1.00  0.00           C
ATOM  11578  C37 POPE  267     112.948  12.913 124.128  1.00  0.00           C
ATOM  11581  C38 POPE  267     113.138  11.882 125.248  1.00  0.00           C
ATOM  11584  C39 POPE  267     112.048  12.012 126.308  1.00  0.00           C
ATOM  11587 0C31 POPE  267     112.277  11.072 127.488  1.00  0.00           C
ATOM  11590 1C31 POPE  267     111.198  11.192 128.568  1.00  0.00           C
ATOM  11593 2C31 POPE  267     111.517  10.283 129.758  1.00  0.00           C
ATOM  11596 3C31 POPE  267     110.466  10.333 130.878  1.00  0.00           C
ATOM  11599 4C31 POPE  267     109.048   9.982 130.418  1.00  0.00           C
ATOM  11602 5C31 POPE  267     108.107   9.792 131.608  1.00  0.00           C
ATOM  11605 6C31 POPE  267     106.637   9.922 131.218  1.00  0.00           C
ATOM  11609  NH3 POPE  268     103.807 119.242 156.148  1.00  0.00           N
ATOM  11613  C12 POPE  268     103.887 117.783 155.738  1.00  0.00           C
ATOM  11616  C11 POPE  268     105.098 116.962 156.278  1.00  0.00           C
ATOM  11619  P   POPE  268     106.398 118.552 157.948  1.00  0.00           P
ATOM  11620  O13 POPE  268     105.417 119.583 158.298  1.00  0.00           O
ATOM  11621  O14 POPE  268     107.528 118.263 158.858  1.00  0.00           O
ATOM  11622  O11 POPE  268     106.888 118.993 156.528  1.00  0.00           O
ATOM  11623  O12 POPE  268     105.508 117.272 157.618  1.00  0.00           O
ATOM  11624  C1  POPE  268     108.107 118.632 155.918  1.00  0.00           C
ATOM  11627  C2  POPE  268     108.048 119.152 154.468  1.00  0.00           C
ATOM  11629  O21 POPE  268     109.087 118.552 153.688  1.00  0.00           O
ATOM  11630  C21 POPE  268     109.838 119.322 152.888  1.00  0.00           C
ATOM  11631  O22 POPE  268     110.387 120.362 153.198  1.00  0.00           O
ATOM  11632  C22 POPE  268     109.717 118.713 151.498  1.00  0.00           C
ATOM  11635  C3  POPE  268     107.847 120.702 154.368  1.00  0.00           C
ATOM  11638  O31 POPE  268     107.688 121.092 152.988  1.00  0.00           O
ATOM  11639  C31 POPE  268     106.958 122.172 152.748  1.00  0.00           C
ATOM  11640  O32 POPE  268     106.198 122.703 153.538  1.00  0.00           O
ATOM  11641  C32 POPE  268     107.207 122.633 151.298  1.00  0.00           C
ATOM  11644  C23 POPE  268     110.177 119.553 150.308  1.00  0.00           C
ATOM  11647  C24 POPE  268     110.008 118.723 149.028  1.00  0.00           C
ATOM  11650  C25 POPE  268     110.667 119.373 147.818  1.00  0.00           C
ATOM  11653  C26 POPE  268     109.786 120.362 147.048  1.00  0.00           C
ATOM  11656  C27 POPE  268     110.627 121.493 146.458  1.00  0.00           C
ATOM  11659  C28 POPE  268     109.948 122.293 145.348  1.00  0.00           C
ATOM  11662  C29 POPE  268     110.848 123.422 144.908  1.00  0.00           C
ATOM  11664 0C21 POPE  268     111.786 123.393 143.948  1.00  0.00           C
ATOM  11666 1C21 POPE  268     112.146 122.223 143.088  1.00  0.00           C
ATOM  11669 2C21 POPE  268     112.817 122.582 141.748  1.00  0.00           C
ATOM  11672 3C21 POPE  268     113.396 121.313 141.108  1.00  0.00           C
ATOM  11675 4C21 POPE  268     113.997 121.472 139.708  1.00  0.00           C
ATOM  11678 5C21 POPE  268     114.338 120.082 139.148  1.00  0.00           C
ATOM  11681 6C21 POPE  268     114.777 120.052 137.688  1.00  0.00           C
ATOM  11684 7C21 POPE  268     114.757 118.613 137.158  1.00  0.00           C
ATOM  11687 8C21 POPE  268     115.238 118.463 135.708  1.00  0.00           C
ATOM  11691  C33 POPE  268     106.097 123.583 150.778  1.00  0.00           C
ATOM  11694  C34 POPE  268     106.036 123.783 149.258  1.00  0.00           C
ATOM  11697  C35 POPE  268     107.277 124.403 148.598  1.00  0.00           C
ATOM  11700  C36 POPE  268     106.988 124.842 147.158  1.00  0.00           C
ATOM  11703  C37 POPE  268     108.088 125.702 146.508  1.00  0.00           C
ATOM  11706  C38 POPE  268     107.677 126.173 145.098  1.00  0.00           C
ATOM  11709  C39 POPE  268     107.917 125.152 143.968  1.00  0.00           C
ATOM  11712 0C31 POPE  268     106.978 125.402 142.788  1.00  0.00           C
ATOM  11715 1C31 POPE  268     107.137 124.373 141.658  1.00  0.00           C
ATOM  11718 2C31 POPE  268     106.097 124.573 140.538  1.00  0.00           C
ATOM  11721 3C31 POPE  268     106.167 123.482 139.458  1.00  0.00           C
ATOM  11724 4C31 POPE  268     105.137 123.692 138.348  1.00  0.00           C
ATOM  11727 5C31 POPE  268     105.177 122.593 137.278  1.00  0.00           C
ATOM  11730 6C31 POPE  268     104.167 122.792 136.148  1.00  0.00           C
ATOM  11734  NH3 POPE  269     106.217  82.822 108.588  1.00  0.00           N
ATOM  11738  C12 POPE  269     107.228  83.932 108.648  1.00  0.00           C
ATOM  11741  C11 POPE  269     106.576  85.203 108.078  1.00  0.00           C
ATOM  11744  P   POPE  269     105.188  87.003 109.358  1.00  0.00           P
ATOM  11745  O13 POPE  269     105.298  87.962 108.238  1.00  0.00           O
ATOM  11746  O14 POPE  269     103.908  87.073 110.078  1.00  0.00           O
ATOM  11747  O11 POPE  269     106.377  87.262 110.368  1.00  0.00           O
ATOM  11748  O12 POPE  269     105.417  85.523 108.848  1.00  0.00           O
ATOM  11749  C1  POPE  269     106.527  86.463 111.548  1.00  0.00           C
ATOM  11752  C2  POPE  269     106.298  87.272 112.858  1.00  0.00           C
ATOM  11754  O21 POPE  269     105.728  86.432 113.878  1.00  0.00           O
ATOM  11755  C21 POPE  269     106.527  85.492 114.328  1.00  0.00           C
ATOM  11756  O22 POPE  269     107.706  85.332 114.038  1.00  0.00           O
ATOM  11757  C22 POPE  269     105.728  84.562 115.268  1.00  0.00           C
ATOM  11760  C3  POPE  269     105.368  88.503 112.678  1.00  0.00           C
ATOM  11763  O31 POPE  269     105.127  89.172 113.948  1.00  0.00           O
ATOM  11764  C31 POPE  269     103.956  88.932 114.528  1.00  0.00           C
ATOM  11765  O32 POPE  269     103.058  88.232 114.098  1.00  0.00           O
ATOM  11766  C32 POPE  269     103.938  89.632 115.878  1.00  0.00           C
ATOM  11769  C23 POPE  269     106.587  83.942 116.398  1.00  0.00           C
ATOM  11772  C24 POPE  269     106.507  84.693 117.738  1.00  0.00           C
ATOM  11775  C25 POPE  269     107.388  84.033 118.818  1.00  0.00           C
ATOM  11778  C26 POPE  269     107.146  84.573 120.228  1.00  0.00           C
ATOM  11781  C27 POPE  269     108.217  84.072 121.218  1.00  0.00           C
ATOM  11784  C28 POPE  269     107.928  84.422 122.688  1.00  0.00           C
ATOM  11787  C29 POPE  269     107.017  83.433 123.368  1.00  0.00           C
ATOM  11789 0C21 POPE  269     106.847  83.342 124.698  1.00  0.00           C
ATOM  11791 1C21 POPE  269     107.497  84.233 125.718  1.00  0.00           C
ATOM  11794 2C21 POPE  269     106.997  83.942 127.148  1.00  0.00           C
ATOM  11797 3C21 POPE  269     107.518  82.613 127.718  1.00  0.00           C
ATOM  11800 4C21 POPE  269     106.737  82.153 128.958  1.00  0.00           C
ATOM  11803 5C21 POPE  269     107.297  80.863 129.588  1.00  0.00           C
ATOM  11806 6C21 POPE  269     108.607  81.113 130.348  1.00  0.00           C
ATOM  11809 7C21 POPE  269     109.128  79.882 131.118  1.00  0.00           C
ATOM  11812 8C21 POPE  269     110.548  80.092 131.638  1.00  0.00           C
ATOM  11816  C33 POPE  269     102.548  90.253 116.168  1.00  0.00           C
ATOM  11819  C34 POPE  269     102.518  91.003 117.508  1.00  0.00           C
ATOM  11822  C35 POPE  269     102.528  90.103 118.748  1.00  0.00           C
ATOM  11825  C36 POPE  269     102.478  90.943 120.028  1.00  0.00           C
ATOM  11828  C37 POPE  269     102.557  90.172 121.338  1.00  0.00           C
ATOM  11831  C38 POPE  269     102.706  91.152 122.518  1.00  0.00           C
ATOM  11834  C39 POPE  269     102.637  90.502 123.908  1.00  0.00           C
ATOM  11837 0C31 POPE  269     103.607  89.333 124.088  1.00  0.00           C
ATOM  11840 1C31 POPE  269     102.908  87.972 124.038  1.00  0.00           C
ATOM  11843 2C31 POPE  269     103.887  86.792 124.108  1.00  0.00           C
ATOM  11846 3C31 POPE  269     103.217  85.492 124.578  1.00  0.00           C
ATOM  11849 4C31 POPE  269     102.948  85.483 126.088  1.00  0.00           C
ATOM  11852 5C31 POPE  269     102.297  84.182 126.568  1.00  0.00           C
ATOM  11855 6C31 POPE  269     102.557  83.913 128.048  1.00  0.00           C
ATOM  11859  NH3 POPE  270      46.607  54.663 115.958  1.00  0.00           N
ATOM  11863  C12 POPE  270      47.728  54.573 116.978  1.00  0.00           C
ATOM  11866  C11 POPE  270      49.107  54.273 116.348  1.00  0.00           C
ATOM  11869  P   POPE  270      50.957  55.632 117.668  1.00  0.00           P
ATOM  11870  O13 POPE  270      52.076  54.672 117.618  1.00  0.00           O
ATOM  11871  O14 POPE  270      51.287  57.073 117.748  1.00  0.00           O
ATOM  11872  O11 POPE  270      49.988  55.232 118.838  1.00  0.00           O
ATOM  11873  O12 POPE  270      49.977  55.403 116.428  1.00  0.00           O
ATOM  11874  C1  POPE  270      50.458  54.952 120.148  1.00  0.00           C
ATOM  11877  C2  POPE  270      49.348  54.172 120.898  1.00  0.00           C
ATOM  11879  O21 POPE  270      49.377  54.223 122.328  1.00  0.00           O
ATOM  11880  C21 POPE  270      50.497  54.312 123.008  1.00  0.00           C
ATOM  11881  O22 POPE  270      51.638  54.283 122.578  1.00  0.00           O
ATOM  11882  C22 POPE  270      50.118  54.593 124.468  1.00  0.00           C
ATOM  11885  C3  POPE  270      49.188  52.703 120.408  1.00  0.00           C
ATOM  11888  O31 POPE  270      47.888  52.213 120.798  1.00  0.00           O
ATOM  11889  C31 POPE  270      47.827  51.742 122.028  1.00  0.00           C
ATOM  11890  O32 POPE  270      48.768  51.383 122.718  1.00  0.00           O
ATOM  11891  C32 POPE  270      46.378  51.822 122.488  1.00  0.00           C
ATOM  11894  C23 POPE  270      50.767  53.643 125.508  1.00  0.00           C
ATOM  11897  C24 POPE  270      50.458  54.112 126.928  1.00  0.00           C
ATOM  11900  C25 POPE  270      50.998  53.213 128.048  1.00  0.00           C
ATOM  11903  C26 POPE  270      50.408  53.613 129.418  1.00  0.00           C
ATOM  11906  C27 POPE  270      50.677  52.602 130.538  1.00  0.00           C
ATOM  11909  C28 POPE  270      49.988  53.023 131.858  1.00  0.00           C
ATOM  11912  C29 POPE  270      49.718  51.873 132.788  1.00  0.00           C
ATOM  11914 0C21 POPE  270      48.668  51.033 132.708  1.00  0.00           C
ATOM  11916 1C21 POPE  270      47.568  51.073 131.678  1.00  0.00           C
ATOM  11919 2C21 POPE  270      46.157  50.942 132.298  1.00  0.00           C
ATOM  11922 3C21 POPE  270      45.728  52.172 133.118  1.00  0.00           C
ATOM  11925 4C21 POPE  270      44.478  51.922 133.978  1.00  0.00           C
ATOM  11928 5C21 POPE  270      44.738  50.913 135.108  1.00  0.00           C
ATOM  11931 6C21 POPE  270      43.577  50.803 136.108  1.00  0.00           C
ATOM  11934 7C21 POPE  270      43.908  49.812 137.238  1.00  0.00           C
ATOM  11937 8C21 POPE  270      42.807  49.702 138.298  1.00  0.00           C
ATOM  11941  C33 POPE  270      46.268  51.602 124.018  1.00  0.00           C
ATOM  11944  C34 POPE  270      44.868  51.952 124.528  1.00  0.00           C
ATOM  11947  C35 POPE  270      44.538  51.402 125.918  1.00  0.00           C
ATOM  11950  C36 POPE  270      43.088  51.703 126.328  1.00  0.00           C
ATOM  11953  C37 POPE  270      42.798  51.253 127.768  1.00  0.00           C
ATOM  11956  C38 POPE  270      41.298  51.073 128.058  1.00  0.00           C
ATOM  11959  C39 POPE  270      40.998  50.553 129.478  1.00  0.00           C
ATOM  11962 0C31 POPE  270      39.508  50.623 129.808  1.00  0.00           C
ATOM  11965 1C31 POPE  270      39.147  50.063 131.198  1.00  0.00           C
ATOM  11968 2C31 POPE  270      37.827  50.613 131.748  1.00  0.00           C
ATOM  11971 3C31 POPE  270      36.598  50.323 130.858  1.00  0.00           C
ATOM  11974 4C31 POPE  270      35.338  51.053 131.358  1.00  0.00           C
ATOM  11977 5C31 POPE  270      34.107  50.753 130.498  1.00  0.00           C
ATOM  11980 6C31 POPE  270      32.827  51.422 131.018  1.00  0.00           C
ATOM  11984  NH3 POPE  271      90.018 110.523 114.708  1.00  0.00           N
ATOM  11988  C12 POPE  271      88.687 111.073 114.258  1.00  0.00           C
ATOM  11991  C11 POPE  271      88.127 112.083 115.268  1.00  0.00           C
ATOM  11994  P   POPE  271      86.517 113.762 114.028  1.00  0.00           P
ATOM  11995  O13 POPE  271      87.228 114.872 114.708  1.00  0.00           O
ATOM  11996  O14 POPE  271      86.897 113.443 112.628  1.00  0.00           O
ATOM  11997  O11 POPE  271      84.948 113.853 114.208  1.00  0.00           O
ATOM  11998  O12 POPE  271      86.808 112.463 114.898  1.00  0.00           O
ATOM  11999  C1  POPE  271      84.347 114.433 115.368  1.00  0.00           C
ATOM  12002  C2  POPE  271      83.008 113.743 115.778  1.00  0.00           C
ATOM  12004  O21 POPE  271      82.878 113.713 117.228  1.00  0.00           O
ATOM  12005  C21 POPE  271      82.658 114.902 117.778  1.00  0.00           C
ATOM  12006  O22 POPE  271      82.688 115.963 117.178  1.00  0.00           O
ATOM  12007  C22 POPE  271      82.397 114.702 119.278  1.00  0.00           C
ATOM  12010  C3  POPE  271      82.808 112.302 115.218  1.00  0.00           C
ATOM  12013  O31 POPE  271      81.988 111.483 116.088  1.00  0.00           O
ATOM  12014  C31 POPE  271      80.688 111.483 115.858  1.00  0.00           C
ATOM  12015  O32 POPE  271      80.118 111.952 114.878  1.00  0.00           O
ATOM  12016  C32 POPE  271      79.978 110.763 117.008  1.00  0.00           C
ATOM  12019  C23 POPE  271      81.198 115.492 119.858  1.00  0.00           C
ATOM  12022  C24 POPE  271      81.478 115.992 121.288  1.00  0.00           C
ATOM  12025  C25 POPE  271      81.768 114.902 122.338  1.00  0.00           C
ATOM  12028  C26 POPE  271      80.518 114.392 123.068  1.00  0.00           C
ATOM  12031  C27 POPE  271      80.868 113.272 124.078  1.00  0.00           C
ATOM  12034  C28 POPE  271      79.646 112.703 124.828  1.00  0.00           C
ATOM  12037  C29 POPE  271      79.088 113.673 125.848  1.00  0.00           C
ATOM  12039 0C21 POPE  271      79.118 113.543 127.188  1.00  0.00           C
ATOM  12041 1C21 POPE  271      79.777 112.423 127.948  1.00  0.00           C
ATOM  12044 2C21 POPE  271      80.326 112.843 129.328  1.00  0.00           C
ATOM  12047 3C21 POPE  271      81.147 111.712 129.968  1.00  0.00           C
ATOM  12050 4C21 POPE  271      81.456 111.933 131.458  1.00  0.00           C
ATOM  12053 5C21 POPE  271      82.327 113.153 131.778  1.00  0.00           C
ATOM  12056 6C21 POPE  271      83.687 113.153 131.068  1.00  0.00           C
ATOM  12059 7C21 POPE  271      84.668 114.172 131.668  1.00  0.00           C
ATOM  12062 8C21 POPE  271      85.988 114.263 130.918  1.00  0.00           C
ATOM  12066  C33 POPE  271      78.637 111.402 117.438  1.00  0.00           C
ATOM  12069  C34 POPE  271      77.807 110.383 118.228  1.00  0.00           C
ATOM  12072  C35 POPE  271      76.347 110.772 118.508  1.00  0.00           C
ATOM  12075  C36 POPE  271      75.537 109.553 118.968  1.00  0.00           C
ATOM  12078  C37 POPE  271      74.138 109.872 119.518  1.00  0.00           C
ATOM  12081  C38 POPE  271      73.357 108.613 119.938  1.00  0.00           C
ATOM  12084  C39 POPE  271      73.628 108.072 121.348  1.00  0.00           C
ATOM  12087 0C31 POPE  271      72.737 108.723 122.418  1.00  0.00           C
ATOM  12090 1C31 POPE  271      72.737 107.983 123.768  1.00  0.00           C
ATOM  12093 2C31 POPE  271      71.417 108.102 124.558  1.00  0.00           C
ATOM  12096 3C31 POPE  271      70.997 109.553 124.848  1.00  0.00           C
ATOM  12099 4C31 POPE  271      69.747 109.693 125.728  1.00  0.00           C
ATOM  12102 5C31 POPE  271      68.508 109.003 125.128  1.00  0.00           C
ATOM  12105 6C31 POPE  271      67.198 109.392 125.818  1.00  0.00           C
ATOM  12109  NH3 POPE  272      56.908  92.262 111.008  1.00  0.00           N
ATOM  12113  C12 POPE  272      56.728  93.762 111.008  1.00  0.00           C
ATOM  12116  C11 POPE  272      57.498  94.473 109.878  1.00  0.00           C
ATOM  12119  P   POPE  272      57.298  97.043 110.398  1.00  0.00           P
ATOM  12120  O13 POPE  272      58.758  97.293 110.248  1.00  0.00           O
ATOM  12121  O14 POPE  272      56.428  98.142 109.938  1.00  0.00           O
ATOM  12122  O11 POPE  272      56.958  96.652 111.878  1.00  0.00           O
ATOM  12123  O12 POPE  272      56.917  95.742 109.608  1.00  0.00           O
ATOM  12124  C1  POPE  272      57.528  97.342 112.988  1.00  0.00           C
ATOM  12127  C2  POPE  272      58.447  96.413 113.798  1.00  0.00           C
ATOM  12129  O21 POPE  272      57.708  95.712 114.808  1.00  0.00           O
ATOM  12130  C21 POPE  272      57.378  96.402 115.898  1.00  0.00           C
ATOM  12131  O22 POPE  272      57.528  97.603 116.078  1.00  0.00           O
ATOM  12132  C22 POPE  272      56.708  95.462 116.898  1.00  0.00           C
ATOM  12135  C3  POPE  272      59.718  97.132 114.328  1.00  0.00           C
ATOM  12138  O31 POPE  272      60.438  96.223 115.168  1.00  0.00           O
ATOM  12139  C31 POPE  272      60.998  96.693 116.258  1.00  0.00           C
ATOM  12140  O32 POPE  272      60.938  97.843 116.658  1.00  0.00           O
ATOM  12141  C32 POPE  272      61.968  95.613 116.748  1.00  0.00           C
ATOM  12144  C23 POPE  272      57.248  95.623 118.338  1.00  0.00           C
ATOM  12147  C24 POPE  272      56.357  94.902 119.368  1.00  0.00           C
ATOM  12150  C25 POPE  272      55.228  95.782 119.908  1.00  0.00           C
[truncated: 1,753,259 more chars]
